# Supplementary material for: Cancer-associated Notch receptor variants lead to O-fucosylation defects that deregulate Notch signaling
Source: J Biol Chem. 2022 Oct 18;298(12):102616. doi: 10.1016/j.jbc.2022.102616 (PMC9672452; doi:10.1016/j.jbc.2022.102616)
Supplement: Table S3 [file mmc2.xlsx]

## Sheet: Table S3
	Table S3: Chymotrypsin or V8 digestion of hN1 EGF5-14 WT + EV analyzed for Figure 2 to 10, S1 and, S3.
	Chymotrypsin digestion
	Tab			Biological replicate number						The peptides used to generate the EICs are highlighted in red and bold
	FP031022_4			1
	FP041222_1			2
	FP050322_1			3
	V8 digestion
	Tab			Biological replicate number
	FP051922_1			1
	FP051922_2			2
	FP051922_3			3

## Sheet: FP031022_4
Pos.	Glycans	Score	z	Obs._x000D_ m/z	Obs._x000D_ MH	Calc._x000D_ m/z	Calc._x000D_ MH	Scan #	SequenceOriginalDebug	Glycans_x000D_ Pos.	PeptideParseFriendly	Mods_x000D_ (variable)	Scan_x000D_ Time	Sequence	Mods_x000D_ (fixed)	PEP_x000D_ 2D	PEP_x000D_ 1D	FDR_x000D_ 2D	FDR_x000D_ 1D	FDR uniq._x000D_ 2D	FDR uniq._x000D_ 1D	q-value_x000D_ 2D	q-value_x000D_ 1D	|Log Prob|	Delta_x000D_ Score	Delta Mod._x000D_ Score	ppm_x000D_ err.	Off-_x000D_ By-X	Cleavage	Z-Score	Protein_x000D_ Name	Prot._x000D_ Id	QID	Comment	Fragment_x000D_ Type	|LogProbOld|	Obs.M	Calc.M	Prot._x000D_ Rank	PID
2	Fuc(1)	292.5	4	716.316	2862.24	716.314	2862.24	controllerType=0 controllerNumber=1 scan=2574	D.VNECGQKPGLCRHGGTCHNEVGSY.R	16	VNECGQKPGLCRHGGTCHNEVGSY,DR,4@57.02146,11@57.02146,16@146.05791,17@57.02146	T16(OGlycan / 146.0579)	9.7366	D.VNEC[+57.02146]GQKPGLC[+57.02146]RHGGT[+146.05791]C[+57.02146]HNEVGSY.R	C4(Carbamidomethyl / 57.0215); C11(Carbamidomethyl / 57.0215); C17(Carbamidomethyl / 57.0215)	0.0033	0.0044	0	0	0	0	0.00013	0.00017	2.482	292.5	8	2.36		NRagged	9.9	>sp|P46531|NOTC1_HUMAN Neurogenic locus notch homolog protein 1 OS=Homo sapiens OX=9606 GN=NOTCH1 PE=1 SV=4	1	1569	FP031022_4.2574.2574.4	high-energy collision-induced dissociation	2.36	2861.23	2861.23	1	1 | 5870
2	Fuc(1)	90.3	5	573.253	2862.24	573.253	2862.24	controllerType=0 controllerNumber=1 scan=2575	D.VNECGQKPGLCRHGGTCHNEVGSY.R	16	VNECGQKPGLCRHGGTCHNEVGSY,DR,4@57.02146,11@57.02146,16@146.05791,17@57.02146	T16(OGlycan / 146.0579)	9.7387	D.VNEC[+57.02146]GQKPGLC[+57.02146]RHGGT[+146.05791]C[+57.02146]HNEVGSY.R	C4(Carbamidomethyl / 57.0215); C11(Carbamidomethyl / 57.0215); C17(Carbamidomethyl / 57.0215)	0.029	0.039	0.003	0.0059	0	0	0.0031	0.0061	1.533	90.3	7.2	1.055		NRagged	6.4	>sp|P46531|NOTC1_HUMAN Neurogenic locus notch homolog protein 1 OS=Homo sapiens OX=9606 GN=NOTCH1 PE=1 SV=4	1	1570	FP031022_4.2575.2575.5	high-energy collision-induced dissociation	1.41	2861.23	2861.23	1	2 | 5896
2		208.4	4	679.801	2716.18	679.8	2716.18	controllerType=0 controllerNumber=1 scan=2569	D.VNECGQKPGLCRHGGTCHNEVGSY.R		VNECGQKPGLCRHGGTCHNEVGSY,DR,4@57.02146,11@57.02146,17@57.02146		9.7269	D.VNEC[+57.02146]GQKPGLC[+57.02146]RHGGTC[+57.02146]HNEVGSY.R	C4(Carbamidomethyl / 57.0215); C11(Carbamidomethyl / 57.0215); C17(Carbamidomethyl / 57.0215)	0.015	0.019	0	0.0016	0	0.0033	0.00061	0.0016	1.837	208.4	208.4	1.067		NRagged	7.1	>sp|P46531|NOTC1_HUMAN Neurogenic locus notch homolog protein 1 OS=Homo sapiens OX=9606 GN=NOTCH1 PE=1 SV=4	1	1562	FP031022_4.2569.2569.4	high-energy collision-induced dissociation	1.72	2715.17	2715.17	1	3 | 5830
12	Fuc(1)	310.7	4	445.686	1779.72	445.685	1779.72	controllerType=0 controllerNumber=1 scan=1879	L.CRHGGTCHNEVGSY.R	6	CRHGGTCHNEVGSY,LR,1@57.02146,6@146.05791,7@57.02146	T6(OGlycan / 146.0579)	8.0976	L.C[+57.02146]RHGGT[+146.05791]C[+57.02146]HNEVGSY.R	C1(Carbamidomethyl / 57.0215); C7(Carbamidomethyl / 57.0215)	0.0003	0.0004	0	0	0	0	9.7e-06	1.3e-05	3.52	310.7	13.2	2.462		Specific	8.9	>sp|P46531|NOTC1_HUMAN Neurogenic locus notch homolog protein 1 OS=Homo sapiens OX=9606 GN=NOTCH1 PE=1 SV=4	1	763	FP031022_4.1879.1879.4	high-energy collision-induced dissociation	3.4	1778.71	1778.71	1	4 | 913
12	Fuc(1)	307.3	3	593.913	1779.72	593.911	1779.72	controllerType=0 controllerNumber=1 scan=1869	L.CRHGGTCHNEVGSY.R	6	CRHGGTCHNEVGSY,LR,1@57.02146,6@146.05791,7@57.02146	T6(OGlycan / 146.0579)	8.073	L.C[+57.02146]RHGGT[+146.05791]C[+57.02146]HNEVGSY.R	C1(Carbamidomethyl / 57.0215); C7(Carbamidomethyl / 57.0215)	0.00058	0.00077	0	0	0	0	1.9e-05	2.5e-05	3.236	307.3	10.4	3.327		Specific	9.3	>sp|P46531|NOTC1_HUMAN Neurogenic locus notch homolog protein 1 OS=Homo sapiens OX=9606 GN=NOTCH1 PE=1 SV=4	1	749	FP031022_4.1869.1869.3	high-energy collision-induced dissociation	3.11	1778.72	1778.71	1	5 | 911
26	HexNAc(1)Hex(1)Fuc(1)NeuAc(1)	38.8	6	1592.66	9550.91	1592.32	9548.88	controllerType=0 controllerNumber=1 scan=4947	Y.RCVCRATHTGPNCERPYVPCSPSPCQNGGTCRPTGDVTHECACLPGFTGQNCEENIDDCPGNNCKNGGACVDGVNTY.N	21	RCVCRATHTGPNCERPYVPCSPSPCQNGGTCRPTGDVTHECACLPGFTGQNCEENIDDCPGNNCKNGGACVDGVNTY,YN,2@57.02146,4@57.02146,13@57.02146,20@57.02146,21@802.28552,25@57.02146,31@57.02146,41@57.02146,43@57.02146,52@57.02146,59@57.02146,64@57.02146,70@57.02146	S21(OGlycan / 802.2855)	14.9006	Y.RC[+57.02146]VC[+57.02146]RATHTGPNC[+57.02146]ERPYVPC[+57.02146]S[+802.28552]PSPC[+57.02146]QNGGTC[+57.02146]RPTGDVTHEC[+57.02146]AC[+57.02146]LPGFTGQNC[+57.02146]EENIDDC[+57.02146]PGNNC[+57.02146]KNGGAC[+57.02146]VDGVNTY.N	C2(Carbamidomethyl / 57.0215); C4(Carbamidomethyl / 57.0215); C13(Carbamidomethyl / 57.0215); C20(Carbamidomethyl / 57.0215); C25(Carbamidomethyl / 57.0215); C31(Carbamidomethyl / 57.0215); C41(Carbamidomethyl / 57.0215); C43(Carbamidomethyl / 57.0215); C52(Carbamidomethyl / 57.0215); C59(Carbamidomethyl / 57.0215); C64(Carbamidomethyl / 57.0215); C70(Carbamidomethyl / 57.0215)	0.0057	0.0076	0	0	0	0	0.00026	0.00035	2.242	38.8	0	2.289	2	Specific	13.9	>sp|P46531|NOTC1_HUMAN Neurogenic locus notch homolog protein 1 OS=Homo sapiens OX=9606 GN=NOTCH1 PE=1 SV=4	1	4374	FP031022_4.4947.4947.6	high-energy collision-induced dissociation	2.12	9549.9	9547.87	1	6 | 97392
26	HexNAc(1)Hex(1)Fuc(1)NeuAc(1)	5.2	6	1592.49	9549.89	1592.32	9548.88	controllerType=0 controllerNumber=1 scan=4890	Y.RCVCRATHTGPNCERPYVPCSPSPCQNGGTCRPTGDVTHECACLPGFTGQNCEENIDDCPGNNCKNGGACVDGVNTY.N	21	RCVCRATHTGPNCERPYVPCSPSPCQNGGTCRPTGDVTHECACLPGFTGQNCEENIDDCPGNNCKNGGACVDGVNTY,YN,2@57.02146,4@57.02146,13@57.02146,20@57.02146,21@802.28552,25@57.02146,31@57.02146,41@57.02146,43@57.02146,52@57.02146,59@57.02146,64@57.02146,70@57.02146	S21(OGlycan / 802.2855)	14.7708	Y.RC[+57.02146]VC[+57.02146]RATHTGPNC[+57.02146]ERPYVPC[+57.02146]S[+802.28552]PSPC[+57.02146]QNGGTC[+57.02146]RPTGDVTHEC[+57.02146]AC[+57.02146]LPGFTGQNC[+57.02146]EENIDDC[+57.02146]PGNNC[+57.02146]KNGGAC[+57.02146]VDGVNTY.N	C2(Carbamidomethyl / 57.0215); C4(Carbamidomethyl / 57.0215); C13(Carbamidomethyl / 57.0215); C20(Carbamidomethyl / 57.0215); C25(Carbamidomethyl / 57.0215); C31(Carbamidomethyl / 57.0215); C41(Carbamidomethyl / 57.0215); C43(Carbamidomethyl / 57.0215); C52(Carbamidomethyl / 57.0215); C59(Carbamidomethyl / 57.0215); C64(Carbamidomethyl / 57.0215); C70(Carbamidomethyl / 57.0215)	0.0057	0.0076	0	0	0	0	0.00025	0.00034	2.242	5.2	0	0.979	1	Specific	12.8	>sp|P46531|NOTC1_HUMAN Neurogenic locus notch homolog protein 1 OS=Homo sapiens OX=9606 GN=NOTCH1 PE=1 SV=4	1	4306	FP031022_4.4890.4890.6	high-energy collision-induced dissociation	2.12	9548.88	9547.87	1	7 | 97232
26	HexNAc(1)Hex(1)Fuc(1)	231.2	8	1157.99	9256.83	1158.1	9257.78	controllerType=0 controllerNumber=1 scan=4771	Y.RCVCRATHTGPNCERPYVPCSPSPCQNGGTCRPTGDVTHECACLPGFTGQNCEENIDDCPGNNCKNGGACVDGVNTY.N	21	RCVCRATHTGPNCERPYVPCSPSPCQNGGTCRPTGDVTHECACLPGFTGQNCEENIDDCPGNNCKNGGACVDGVNTY,YN,2@57.02146,4@57.02146,13@57.02146,20@57.02146,21@511.19010,25@57.02146,31@57.02146,41@57.02146,43@57.02146,52@57.02146,59@57.02146,64@57.02146,70@57.02146	S21(OGlycan / 511.1901)	14.5025	Y.RC[+57.02146]VC[+57.02146]RATHTGPNC[+57.02146]ERPYVPC[+57.02146]S[+511.19010]PSPC[+57.02146]QNGGTC[+57.02146]RPTGDVTHEC[+57.02146]AC[+57.02146]LPGFTGQNC[+57.02146]EENIDDC[+57.02146]PGNNC[+57.02146]KNGGAC[+57.02146]VDGVNTY.N	C2(Carbamidomethyl / 57.0215); C4(Carbamidomethyl / 57.0215); C13(Carbamidomethyl / 57.0215); C20(Carbamidomethyl / 57.0215); C25(Carbamidomethyl / 57.0215); C31(Carbamidomethyl / 57.0215); C41(Carbamidomethyl / 57.0215); C43(Carbamidomethyl / 57.0215); C52(Carbamidomethyl / 57.0215); C59(Carbamidomethyl / 57.0215); C64(Carbamidomethyl / 57.0215); C70(Carbamidomethyl / 57.0215)	0.0092	0.012	0	0	0	0	0.00037	0.0005	2.036	231.2	0	5.854	-1	Specific	9.6	>sp|P46531|NOTC1_HUMAN Neurogenic locus notch homolog protein 1 OS=Homo sapiens OX=9606 GN=NOTCH1 PE=1 SV=4	1	4178	FP031022_4.4771.4771.4	high-energy collision-induced dissociation	2.17	9255.83	9256.78	1	8 | 96872
26	HexNAc(1)Hex(1)Fuc(1)	4.3	6	1543.81	9257.84	1543.8	9257.78	controllerType=0 controllerNumber=1 scan=4656	Y.RCVCRATHTGPNCERPYVPCSPSPCQNGGTCRPTGDVTHECACLPGFTGQNCEENIDDCPGNNCKNGGACVDGVNTY.N	9	RCVCRATHTGPNCERPYVPCSPSPCQNGGTCRPTGDVTHECACLPGFTGQNCEENIDDCPGNNCKNGGACVDGVNTY,YN,2@57.02146,4@57.02146,9@511.19010,13@57.02146,20@57.02146,25@57.02146,31@57.02146,41@57.02146,43@57.02146,52@57.02146,59@57.02146,64@57.02146,70@57.02146	T9(OGlycan / 511.1901)	14.2224	Y.RC[+57.02146]VC[+57.02146]RATHT[+511.19010]GPNC[+57.02146]ERPYVPC[+57.02146]SPSPC[+57.02146]QNGGTC[+57.02146]RPTGDVTHEC[+57.02146]AC[+57.02146]LPGFTGQNC[+57.02146]EENIDDC[+57.02146]PGNNC[+57.02146]KNGGAC[+57.02146]VDGVNTY.N	C2(Carbamidomethyl / 57.0215); C4(Carbamidomethyl / 57.0215); C13(Carbamidomethyl / 57.0215); C20(Carbamidomethyl / 57.0215); C25(Carbamidomethyl / 57.0215); C31(Carbamidomethyl / 57.0215); C41(Carbamidomethyl / 57.0215); C43(Carbamidomethyl / 57.0215); C52(Carbamidomethyl / 57.0215); C59(Carbamidomethyl / 57.0215); C64(Carbamidomethyl / 57.0215); C70(Carbamidomethyl / 57.0215)	0.03	0.04	0.0029	0.01	0.0057	0.02	0.0031	0.01	1.518	4.3	0.8	5.771		Specific	8.8	>sp|P46531|NOTC1_HUMAN Neurogenic locus notch homolog protein 1 OS=Homo sapiens OX=9606 GN=NOTCH1 PE=1 SV=4	1	4065	FP031022_4.4656.4656.6	high-energy collision-induced dissociation	1.4	9256.83	9256.78	1	9 | 96352
26	HexNAc(1); HexNAc(1)	81.5	10	916.076	9151.7	916.182	9152.75	controllerType=0 controllerNumber=1 scan=4766	Y.RCVCRATHTGPNCERPYVPCSPSPCQNGGTCRPTGDVTHECACLPGFTGQNCEENIDDCPGNNCKNGGACVDGVNTY.N	21;34	RCVCRATHTGPNCERPYVPCSPSPCQNGGTCRPTGDVTHECACLPGFTGQNCEENIDDCPGNNCKNGGACVDGVNTY,YN,2@57.02146,4@57.02146,13@57.02146,20@57.02146,21@203.07937,25@57.02146,31@57.02146,34@203.07937,41@57.02146,43@57.02146,52@57.02146,59@57.02146,64@57.02146,70@57.02146	S21(OGlycan / 203.0794); T34(OGlycan / 203.0794)	14.4913	Y.RC[+57.02146]VC[+57.02146]RATHTGPNC[+57.02146]ERPYVPC[+57.02146]S[+203.07937]PSPC[+57.02146]QNGGTC[+57.02146]RPT[+203.07937]GDVTHEC[+57.02146]AC[+57.02146]LPGFTGQNC[+57.02146]EENIDDC[+57.02146]PGNNC[+57.02146]KNGGAC[+57.02146]VDGVNTY.N	C2(Carbamidomethyl / 57.0215); C4(Carbamidomethyl / 57.0215); C13(Carbamidomethyl / 57.0215); C20(Carbamidomethyl / 57.0215); C25(Carbamidomethyl / 57.0215); C31(Carbamidomethyl / 57.0215); C41(Carbamidomethyl / 57.0215); C43(Carbamidomethyl / 57.0215); C52(Carbamidomethyl / 57.0215); C59(Carbamidomethyl / 57.0215); C64(Carbamidomethyl / 57.0215); C70(Carbamidomethyl / 57.0215)	0.029	0.039	0.003	0.0059	0.0058	0.012	0.0031	0.0061	1.531	81.5	0	-5.406	-1	Specific	7.6	>sp|P46531|NOTC1_HUMAN Neurogenic locus notch homolog protein 1 OS=Homo sapiens OX=9606 GN=NOTCH1 PE=1 SV=4	1	4172	FP031022_4.4766.4766.2	high-energy collision-induced dissociation	1.41	9150.69	9151.74	1	10 | 96792
26	HexNAc(1)Fuc(1)	97.4	6	1519.64	9112.78	1519.46	9111.72	controllerType=0 controllerNumber=1 scan=4651	Y.RCVCRATHTGPNCERPYVPCSPSPCQNGGTCRPTGDVTHECACLPGFTGQNCEENIDDCPGNNCKNGGACVDGVNTY.N	21	RCVCRATHTGPNCERPYVPCSPSPCQNGGTCRPTGDVTHECACLPGFTGQNCEENIDDCPGNNCKNGGACVDGVNTY,YN,2@57.02146,4@57.02146,13@57.02146,20@57.02146,21@349.13728,25@57.02146,31@57.02146,41@57.02146,43@57.02146,52@57.02146,58@15.99492,59@57.02146,64@57.02146,70@57.02146	S21(OGlycan / 349.1373); D58(Oxidation / 15.9949)	14.2098	Y.RC[+57.02146]VC[+57.02146]RATHTGPNC[+57.02146]ERPYVPC[+57.02146]S[+349.13728]PSPC[+57.02146]QNGGTC[+57.02146]RPTGDVTHEC[+57.02146]AC[+57.02146]LPGFTGQNC[+57.02146]EENIDD[+15.99492]C[+57.02146]PGNNC[+57.02146]KNGGAC[+57.02146]VDGVNTY.N	C2(Carbamidomethyl / 57.0215); C4(Carbamidomethyl / 57.0215); C13(Carbamidomethyl / 57.0215); C20(Carbamidomethyl / 57.0215); C25(Carbamidomethyl / 57.0215); C31(Carbamidomethyl / 57.0215); C41(Carbamidomethyl / 57.0215); C43(Carbamidomethyl / 57.0215); C52(Carbamidomethyl / 57.0215); C59(Carbamidomethyl / 57.0215); C64(Carbamidomethyl / 57.0215); C70(Carbamidomethyl / 57.0215)	0.029	0.039	0.003	0.0059	0.0058	0.012	0.0031	0.0061	1.536	97.4	0	5.367	1	Specific	9.4	>sp|P46531|NOTC1_HUMAN Neurogenic locus notch homolog protein 1 OS=Homo sapiens OX=9606 GN=NOTCH1 PE=1 SV=4	1	4059	FP031022_4.4651.4651.6	high-energy collision-induced dissociation	1.41	9111.77	9110.72	1	11 | 96312
26	HexNAc(1)Fuc(1)	146.4	6	1519.63	9112.77	1519.46	9111.72	controllerType=0 controllerNumber=1 scan=4742	Y.RCVCRATHTGPNCERPYVPCSPSPCQNGGTCRPTGDVTHECACLPGFTGQNCEENIDDCPGNNCKNGGACVDGVNTY.N	21	RCVCRATHTGPNCERPYVPCSPSPCQNGGTCRPTGDVTHECACLPGFTGQNCEENIDDCPGNNCKNGGACVDGVNTY,YN,2@57.02146,4@57.02146,13@57.02146,20@57.02146,21@349.13728,25@57.02146,31@57.02146,41@57.02146,43@57.02146,52@57.02146,59@57.02146,64@57.02146,70@57.02146,72@15.99492	S21(OGlycan / 349.1373); D72(Oxidation / 15.9949)	14.4317	Y.RC[+57.02146]VC[+57.02146]RATHTGPNC[+57.02146]ERPYVPC[+57.02146]S[+349.13728]PSPC[+57.02146]QNGGTC[+57.02146]RPTGDVTHEC[+57.02146]AC[+57.02146]LPGFTGQNC[+57.02146]EENIDDC[+57.02146]PGNNC[+57.02146]KNGGAC[+57.02146]VD[+15.99492]GVNTY.N	C2(Carbamidomethyl / 57.0215); C4(Carbamidomethyl / 57.0215); C13(Carbamidomethyl / 57.0215); C20(Carbamidomethyl / 57.0215); C25(Carbamidomethyl / 57.0215); C31(Carbamidomethyl / 57.0215); C41(Carbamidomethyl / 57.0215); C43(Carbamidomethyl / 57.0215); C52(Carbamidomethyl / 57.0215); C59(Carbamidomethyl / 57.0215); C64(Carbamidomethyl / 57.0215); C70(Carbamidomethyl / 57.0215)	0.026	0.034	0.003	0.003	0.006	0.006	0.0031	0.0032	1.591	146.4	0	4.161	1	Specific	9.5	>sp|P46531|NOTC1_HUMAN Neurogenic locus notch homolog protein 1 OS=Homo sapiens OX=9606 GN=NOTCH1 PE=1 SV=4	1	4147	FP031022_4.4742.4742.6	high-energy collision-induced dissociation	1.47	9111.76	9110.72	1	12 | 96672
26	HexNAc(1)Fuc(1)	131	6	1519.63	9112.71	1519.46	9111.72	controllerType=0 controllerNumber=1 scan=4794	Y.RCVCRATHTGPNCERPYVPCSPSPCQNGGTCRPTGDVTHECACLPGFTGQNCEENIDDCPGNNCKNGGACVDGVNTY.N	21	RCVCRATHTGPNCERPYVPCSPSPCQNGGTCRPTGDVTHECACLPGFTGQNCEENIDDCPGNNCKNGGACVDGVNTY,YN,2@57.02146,4@57.02146,13@57.02146,20@57.02146,21@349.13728,25@57.02146,31@57.02146,41@57.02146,43@57.02146,52@57.02146,59@57.02146,64@57.02146,70@57.02146,72@15.99492	S21(OGlycan / 349.1373); D72(Oxidation / 15.9949)	14.5543	Y.RC[+57.02146]VC[+57.02146]RATHTGPNC[+57.02146]ERPYVPC[+57.02146]S[+349.13728]PSPC[+57.02146]QNGGTC[+57.02146]RPTGDVTHEC[+57.02146]AC[+57.02146]LPGFTGQNC[+57.02146]EENIDDC[+57.02146]PGNNC[+57.02146]KNGGAC[+57.02146]VD[+15.99492]GVNTY.N	C2(Carbamidomethyl / 57.0215); C4(Carbamidomethyl / 57.0215); C13(Carbamidomethyl / 57.0215); C20(Carbamidomethyl / 57.0215); C25(Carbamidomethyl / 57.0215); C31(Carbamidomethyl / 57.0215); C41(Carbamidomethyl / 57.0215); C43(Carbamidomethyl / 57.0215); C52(Carbamidomethyl / 57.0215); C59(Carbamidomethyl / 57.0215); C64(Carbamidomethyl / 57.0215); C70(Carbamidomethyl / 57.0215)	0.024	0.032	0.0031	0.0031	0.006	0.006	0.0031	0.0032	1.614	131	0	-1.546	1	Specific	9.1	>sp|P46531|NOTC1_HUMAN Neurogenic locus notch homolog protein 1 OS=Homo sapiens OX=9606 GN=NOTCH1 PE=1 SV=4	1	4202	FP031022_4.4794.4794.6	high-energy collision-induced dissociation	1.49	9111.71	9110.72	1	13 | 96992
26	HexNAc(1)Fuc(1)	181	6	1516.97	9096.78	1516.96	9096.71	controllerType=0 controllerNumber=1 scan=4736	Y.RCVCRATHTGPNCERPYVPCSPSPCQNGGTCRPTGDVTHECACLPGFTGQNCEENIDDCPGNNCKNGGACVDGVNTY.N	21	RCVCRATHTGPNCERPYVPCSPSPCQNGGTCRPTGDVTHECACLPGFTGQNCEENIDDCPGNNCKNGGACVDGVNTY,YN,2@57.02146,4@57.02146,13@57.02146,20@57.02146,21@349.13728,25@57.02146,31@57.02146,41@57.02146,43@57.02146,52@57.02146,55@0.98402,59@57.02146,64@57.02146,70@57.02146	S21(OGlycan / 349.1373); N55(Deamidated / 0.984)	14.4172	Y.RC[+57.02146]VC[+57.02146]RATHTGPNC[+57.02146]ERPYVPC[+57.02146]S[+349.13728]PSPC[+57.02146]QNGGTC[+57.02146]RPTGDVTHEC[+57.02146]AC[+57.02146]LPGFTGQNC[+57.02146]EEN[+0.98402]IDDC[+57.02146]PGNNC[+57.02146]KNGGAC[+57.02146]VDGVNTY.N	C2(Carbamidomethyl / 57.0215); C4(Carbamidomethyl / 57.0215); C13(Carbamidomethyl / 57.0215); C20(Carbamidomethyl / 57.0215); C25(Carbamidomethyl / 57.0215); C31(Carbamidomethyl / 57.0215); C41(Carbamidomethyl / 57.0215); C43(Carbamidomethyl / 57.0215); C52(Carbamidomethyl / 57.0215); C59(Carbamidomethyl / 57.0215); C64(Carbamidomethyl / 57.0215); C70(Carbamidomethyl / 57.0215)	0.015	0.02	0	0.0016	0	0.0033	0.00063	0.0016	1.827	181	0	6.728		Specific	10.7	>sp|P46531|NOTC1_HUMAN Neurogenic locus notch homolog protein 1 OS=Homo sapiens OX=9606 GN=NOTCH1 PE=1 SV=4	1	4139	FP031022_4.4736.4736.6	high-energy collision-induced dissociation	1.71	9095.77	9095.71	1	14 | 96632
26	HexNAc(1)Fuc(1)	101.3	6	1517.14	9097.79	1516.96	9096.71	controllerType=0 controllerNumber=1 scan=4939	Y.RCVCRATHTGPNCERPYVPCSPSPCQNGGTCRPTGDVTHECACLPGFTGQNCEENIDDCPGNNCKNGGACVDGVNTY.N	21	RCVCRATHTGPNCERPYVPCSPSPCQNGGTCRPTGDVTHECACLPGFTGQNCEENIDDCPGNNCKNGGACVDGVNTY,YN,1@0.98402,2@57.02146,4@57.02146,13@57.02146,20@57.02146,21@349.13728,25@57.02146,31@57.02146,41@57.02146,43@57.02146,52@57.02146,59@57.02146,64@57.02146,70@57.02146	R1(Deamidated / 0.984); S21(OGlycan / 349.1373)	14.8812	Y.R[+0.98402]C[+57.02146]VC[+57.02146]RATHTGPNC[+57.02146]ERPYVPC[+57.02146]S[+349.13728]PSPC[+57.02146]QNGGTC[+57.02146]RPTGDVTHEC[+57.02146]AC[+57.02146]LPGFTGQNC[+57.02146]EENIDDC[+57.02146]PGNNC[+57.02146]KNGGAC[+57.02146]VDGVNTY.N	C2(Carbamidomethyl / 57.0215); C4(Carbamidomethyl / 57.0215); C13(Carbamidomethyl / 57.0215); C20(Carbamidomethyl / 57.0215); C25(Carbamidomethyl / 57.0215); C31(Carbamidomethyl / 57.0215); C41(Carbamidomethyl / 57.0215); C43(Carbamidomethyl / 57.0215); C52(Carbamidomethyl / 57.0215); C59(Carbamidomethyl / 57.0215); C64(Carbamidomethyl / 57.0215); C70(Carbamidomethyl / 57.0215)	0.017	0.022	0	0.0032	0	0.0063	0.00085	0.0032	1.773	101.3	0	7.862	1	Specific	11.5	>sp|P46531|NOTC1_HUMAN Neurogenic locus notch homolog protein 1 OS=Homo sapiens OX=9606 GN=NOTCH1 PE=1 SV=4	1	4366	FP031022_4.4939.4939.6	high-energy collision-induced dissociation	1.65	9096.78	9095.71	1	15 | 97312
26	HexNAc(1)Fuc(1)	100	6	1516.96	9096.74	1516.96	9096.71	controllerType=0 controllerNumber=1 scan=4879	Y.RCVCRATHTGPNCERPYVPCSPSPCQNGGTCRPTGDVTHECACLPGFTGQNCEENIDDCPGNNCKNGGACVDGVNTY.N	21	RCVCRATHTGPNCERPYVPCSPSPCQNGGTCRPTGDVTHECACLPGFTGQNCEENIDDCPGNNCKNGGACVDGVNTY,YN,2@57.02146,4@57.02146,13@57.02146,20@57.02146,21@349.13728,25@57.02146,31@57.02146,41@57.02146,43@57.02146,52@57.02146,59@57.02146,64@57.02146,66@0.98402,70@57.02146	S21(OGlycan / 349.1373); N66(Deamidated / 0.984)	14.7457	Y.RC[+57.02146]VC[+57.02146]RATHTGPNC[+57.02146]ERPYVPC[+57.02146]S[+349.13728]PSPC[+57.02146]QNGGTC[+57.02146]RPTGDVTHEC[+57.02146]AC[+57.02146]LPGFTGQNC[+57.02146]EENIDDC[+57.02146]PGNNC[+57.02146]KN[+0.98402]GGAC[+57.02146]VDGVNTY.N	C2(Carbamidomethyl / 57.0215); C4(Carbamidomethyl / 57.0215); C13(Carbamidomethyl / 57.0215); C20(Carbamidomethyl / 57.0215); C25(Carbamidomethyl / 57.0215); C31(Carbamidomethyl / 57.0215); C41(Carbamidomethyl / 57.0215); C43(Carbamidomethyl / 57.0215); C52(Carbamidomethyl / 57.0215); C59(Carbamidomethyl / 57.0215); C64(Carbamidomethyl / 57.0215); C70(Carbamidomethyl / 57.0215)	0.024	0.031	0.0031	0.0031	0.0061	0.0061	0.0031	0.0032	1.627	100	0	3.185		Specific	10.8	>sp|P46531|NOTC1_HUMAN Neurogenic locus notch homolog protein 1 OS=Homo sapiens OX=9606 GN=NOTCH1 PE=1 SV=4	1	4293	FP031022_4.4879.4879.6	high-energy collision-induced dissociation	1.51	9095.74	9095.71	1	16 | 97192
26	HexNAc(1)Fuc(1)	375.8	6	1516.97	9096.75	1516.79	9095.73	controllerType=0 controllerNumber=1 scan=4785	Y.RCVCRATHTGPNCERPYVPCSPSPCQNGGTCRPTGDVTHECACLPGFTGQNCEENIDDCPGNNCKNGGACVDGVNTY.N	21	RCVCRATHTGPNCERPYVPCSPSPCQNGGTCRPTGDVTHECACLPGFTGQNCEENIDDCPGNNCKNGGACVDGVNTY,YN,2@57.02146,4@57.02146,13@57.02146,20@57.02146,21@349.13728,25@57.02146,31@57.02146,41@57.02146,43@57.02146,52@57.02146,59@57.02146,64@57.02146,70@57.02146	S21(OGlycan / 349.1373)	14.5339	Y.RC[+57.02146]VC[+57.02146]RATHTGPNC[+57.02146]ERPYVPC[+57.02146]S[+349.13728]PSPC[+57.02146]QNGGTC[+57.02146]RPTGDVTHEC[+57.02146]AC[+57.02146]LPGFTGQNC[+57.02146]EENIDDC[+57.02146]PGNNC[+57.02146]KNGGAC[+57.02146]VDGVNTY.N	C2(Carbamidomethyl / 57.0215); C4(Carbamidomethyl / 57.0215); C13(Carbamidomethyl / 57.0215); C20(Carbamidomethyl / 57.0215); C25(Carbamidomethyl / 57.0215); C31(Carbamidomethyl / 57.0215); C41(Carbamidomethyl / 57.0215); C43(Carbamidomethyl / 57.0215); C52(Carbamidomethyl / 57.0215); C59(Carbamidomethyl / 57.0215); C64(Carbamidomethyl / 57.0215); C70(Carbamidomethyl / 57.0215)	9.5e-06	1.3e-05	0	0	0	0	4.5e-07	6e-07	5.024	375.8	0	2.348	1	Specific	14	>sp|P46531|NOTC1_HUMAN Neurogenic locus notch homolog protein 1 OS=Homo sapiens OX=9606 GN=NOTCH1 PE=1 SV=4	1	4193	FP031022_4.4785.4785.6	high-energy collision-induced dissociation	5.11	9095.75	9094.72	1	17 | 96952
26	HexNAc(1)Fuc(1)	317	6	1516.97	9096.78	1516.79	9095.73	controllerType=0 controllerNumber=1 scan=4650	Y.RCVCRATHTGPNCERPYVPCSPSPCQNGGTCRPTGDVTHECACLPGFTGQNCEENIDDCPGNNCKNGGACVDGVNTY.N	21	RCVCRATHTGPNCERPYVPCSPSPCQNGGTCRPTGDVTHECACLPGFTGQNCEENIDDCPGNNCKNGGACVDGVNTY,YN,2@57.02146,4@57.02146,13@57.02146,20@57.02146,21@349.13728,25@57.02146,31@57.02146,41@57.02146,43@57.02146,52@57.02146,59@57.02146,64@57.02146,70@57.02146	S21(OGlycan / 349.1373)	14.2076	Y.RC[+57.02146]VC[+57.02146]RATHTGPNC[+57.02146]ERPYVPC[+57.02146]S[+349.13728]PSPC[+57.02146]QNGGTC[+57.02146]RPTGDVTHEC[+57.02146]AC[+57.02146]LPGFTGQNC[+57.02146]EENIDDC[+57.02146]PGNNC[+57.02146]KNGGAC[+57.02146]VDGVNTY.N	C2(Carbamidomethyl / 57.0215); C4(Carbamidomethyl / 57.0215); C13(Carbamidomethyl / 57.0215); C20(Carbamidomethyl / 57.0215); C25(Carbamidomethyl / 57.0215); C31(Carbamidomethyl / 57.0215); C41(Carbamidomethyl / 57.0215); C43(Carbamidomethyl / 57.0215); C52(Carbamidomethyl / 57.0215); C59(Carbamidomethyl / 57.0215); C64(Carbamidomethyl / 57.0215); C70(Carbamidomethyl / 57.0215)	0.00043	0.00057	0	0	0	0	1.6e-05	2.2e-05	3.366	317	0	5.247	1	Specific	11.6	>sp|P46531|NOTC1_HUMAN Neurogenic locus notch homolog protein 1 OS=Homo sapiens OX=9606 GN=NOTCH1 PE=1 SV=4	1	4058	FP031022_4.4650.4650.6	high-energy collision-induced dissociation	3.18	9095.77	9094.72	1	18 | 96272
26	HexNAc(1)Fuc(1)	277.5	6	1516.8	9095.77	1516.79	9095.73	controllerType=0 controllerNumber=1 scan=4692	Y.RCVCRATHTGPNCERPYVPCSPSPCQNGGTCRPTGDVTHECACLPGFTGQNCEENIDDCPGNNCKNGGACVDGVNTY.N	21	RCVCRATHTGPNCERPYVPCSPSPCQNGGTCRPTGDVTHECACLPGFTGQNCEENIDDCPGNNCKNGGACVDGVNTY,YN,2@57.02146,4@57.02146,13@57.02146,20@57.02146,21@349.13728,25@57.02146,31@57.02146,41@57.02146,43@57.02146,52@57.02146,59@57.02146,64@57.02146,70@57.02146	S21(OGlycan / 349.1373)	14.3128	Y.RC[+57.02146]VC[+57.02146]RATHTGPNC[+57.02146]ERPYVPC[+57.02146]S[+349.13728]PSPC[+57.02146]QNGGTC[+57.02146]RPTGDVTHEC[+57.02146]AC[+57.02146]LPGFTGQNC[+57.02146]EENIDDC[+57.02146]PGNNC[+57.02146]KNGGAC[+57.02146]VDGVNTY.N	C2(Carbamidomethyl / 57.0215); C4(Carbamidomethyl / 57.0215); C13(Carbamidomethyl / 57.0215); C20(Carbamidomethyl / 57.0215); C25(Carbamidomethyl / 57.0215); C31(Carbamidomethyl / 57.0215); C41(Carbamidomethyl / 57.0215); C43(Carbamidomethyl / 57.0215); C52(Carbamidomethyl / 57.0215); C59(Carbamidomethyl / 57.0215); C64(Carbamidomethyl / 57.0215); C70(Carbamidomethyl / 57.0215)	0.0039	0.0051	0	0	0	0	0.00016	0.00021	2.411	277.5	0	4.193		Specific	10.8	>sp|P46531|NOTC1_HUMAN Neurogenic locus notch homolog protein 1 OS=Homo sapiens OX=9606 GN=NOTCH1 PE=1 SV=4	1	4099	FP031022_4.4692.4692.6	high-energy collision-induced dissociation	2.18	9094.76	9094.72	1	19 | 96512
26	HexNAc(1)Fuc(1)	226.2	6	1516.96	9096.75	1516.79	9095.73	controllerType=0 controllerNumber=1 scan=4833	Y.RCVCRATHTGPNCERPYVPCSPSPCQNGGTCRPTGDVTHECACLPGFTGQNCEENIDDCPGNNCKNGGACVDGVNTY.N	21	RCVCRATHTGPNCERPYVPCSPSPCQNGGTCRPTGDVTHECACLPGFTGQNCEENIDDCPGNNCKNGGACVDGVNTY,YN,2@57.02146,4@57.02146,13@57.02146,20@57.02146,21@349.13728,25@57.02146,31@57.02146,41@57.02146,43@57.02146,52@57.02146,59@57.02146,64@57.02146,70@57.02146	S21(OGlycan / 349.1373)	14.6425	Y.RC[+57.02146]VC[+57.02146]RATHTGPNC[+57.02146]ERPYVPC[+57.02146]S[+349.13728]PSPC[+57.02146]QNGGTC[+57.02146]RPTGDVTHEC[+57.02146]AC[+57.02146]LPGFTGQNC[+57.02146]EENIDDC[+57.02146]PGNNC[+57.02146]KNGGAC[+57.02146]VDGVNTY.N	C2(Carbamidomethyl / 57.0215); C4(Carbamidomethyl / 57.0215); C13(Carbamidomethyl / 57.0215); C20(Carbamidomethyl / 57.0215); C25(Carbamidomethyl / 57.0215); C31(Carbamidomethyl / 57.0215); C41(Carbamidomethyl / 57.0215); C43(Carbamidomethyl / 57.0215); C52(Carbamidomethyl / 57.0215); C59(Carbamidomethyl / 57.0215); C64(Carbamidomethyl / 57.0215); C70(Carbamidomethyl / 57.0215)	0.00066	0.00087	0	0	0	0	2.5e-05	3.3e-05	3.183	226.2	0	1.865	1	Specific	13.1	>sp|P46531|NOTC1_HUMAN Neurogenic locus notch homolog protein 1 OS=Homo sapiens OX=9606 GN=NOTCH1 PE=1 SV=4	1	4244	FP031022_4.4833.4833.6	high-energy collision-induced dissociation	3.39	9095.74	9094.72	1	20 | 97112
26	HexNAc(1)Fuc(1)	203.6	5	1819.96	9095.75	1819.95	9095.73	controllerType=0 controllerNumber=1 scan=4684	Y.RCVCRATHTGPNCERPYVPCSPSPCQNGGTCRPTGDVTHECACLPGFTGQNCEENIDDCPGNNCKNGGACVDGVNTY.N	76	RCVCRATHTGPNCERPYVPCSPSPCQNGGTCRPTGDVTHECACLPGFTGQNCEENIDDCPGNNCKNGGACVDGVNTY,YN,2@57.02146,4@57.02146,13@57.02146,20@57.02146,25@57.02146,31@57.02146,41@57.02146,43@57.02146,52@57.02146,59@57.02146,64@57.02146,70@57.02146,76@349.13728	T76(OGlycan / 349.1373)	14.2899	Y.RC[+57.02146]VC[+57.02146]RATHTGPNC[+57.02146]ERPYVPC[+57.02146]SPSPC[+57.02146]QNGGTC[+57.02146]RPTGDVTHEC[+57.02146]AC[+57.02146]LPGFTGQNC[+57.02146]EENIDDC[+57.02146]PGNNC[+57.02146]KNGGAC[+57.02146]VDGVNT[+349.13728]Y.N	C2(Carbamidomethyl / 57.0215); C4(Carbamidomethyl / 57.0215); C13(Carbamidomethyl / 57.0215); C20(Carbamidomethyl / 57.0215); C25(Carbamidomethyl / 57.0215); C31(Carbamidomethyl / 57.0215); C41(Carbamidomethyl / 57.0215); C43(Carbamidomethyl / 57.0215); C52(Carbamidomethyl / 57.0215); C59(Carbamidomethyl / 57.0215); C64(Carbamidomethyl / 57.0215); C70(Carbamidomethyl / 57.0215)	0.02	0.027	0.0016	0.0032	0.0031	0.0063	0.0016	0.0032	1.696	203.6	6	2.322		Specific	10.6	>sp|P46531|NOTC1_HUMAN Neurogenic locus notch homolog protein 1 OS=Homo sapiens OX=9606 GN=NOTCH1 PE=1 SV=4	1	4092	FP031022_4.4684.4684.5	high-energy collision-induced dissociation	1.72	9094.74	9094.72	1	21 | 96472
26	HexNAc(1)	236.1	6	1492.96	8952.71	1492.62	8950.66	controllerType=0 controllerNumber=1 scan=4737	Y.RCVCRATHTGPNCERPYVPCSPSPCQNGGTCRPTGDVTHECACLPGFTGQNCEENIDDCPGNNCKNGGACVDGVNTY.N	21	RCVCRATHTGPNCERPYVPCSPSPCQNGGTCRPTGDVTHECACLPGFTGQNCEENIDDCPGNNCKNGGACVDGVNTY,YN,2@57.02146,4@57.02146,13@57.02146,20@57.02146,21@203.07937,25@57.02146,31@57.02146,41@57.02146,43@57.02146,52@57.02146,55@0.98402,59@57.02146,64@57.02146,70@57.02146	S21(OGlycan / 203.0794); N55(Deamidated / 0.984)	14.4197	Y.RC[+57.02146]VC[+57.02146]RATHTGPNC[+57.02146]ERPYVPC[+57.02146]S[+203.07937]PSPC[+57.02146]QNGGTC[+57.02146]RPTGDVTHEC[+57.02146]AC[+57.02146]LPGFTGQNC[+57.02146]EEN[+0.98402]IDDC[+57.02146]PGNNC[+57.02146]KNGGAC[+57.02146]VDGVNTY.N	C2(Carbamidomethyl / 57.0215); C4(Carbamidomethyl / 57.0215); C13(Carbamidomethyl / 57.0215); C20(Carbamidomethyl / 57.0215); C25(Carbamidomethyl / 57.0215); C31(Carbamidomethyl / 57.0215); C41(Carbamidomethyl / 57.0215); C43(Carbamidomethyl / 57.0215); C52(Carbamidomethyl / 57.0215); C59(Carbamidomethyl / 57.0215); C64(Carbamidomethyl / 57.0215); C70(Carbamidomethyl / 57.0215)	0.013	0.018	0	0	0	0	0.00054	0.00072	1.871	236.1	0	5.193	2	Specific	10.3	>sp|P46531|NOTC1_HUMAN Neurogenic locus notch homolog protein 1 OS=Homo sapiens OX=9606 GN=NOTCH1 PE=1 SV=4	1	4140	FP031022_4.4737.4737.6	high-energy collision-induced dissociation	1.97	8951.7	8949.65	1	22 | 61674
26	HexNAc(1)	192.1	6	1492.62	8950.71	1492.62	8950.66	controllerType=0 controllerNumber=1 scan=4758	Y.RCVCRATHTGPNCERPYVPCSPSPCQNGGTCRPTGDVTHECACLPGFTGQNCEENIDDCPGNNCKNGGACVDGVNTY.N	21	RCVCRATHTGPNCERPYVPCSPSPCQNGGTCRPTGDVTHECACLPGFTGQNCEENIDDCPGNNCKNGGACVDGVNTY,YN,2@57.02146,4@57.02146,13@57.02146,20@57.02146,21@203.07937,25@57.02146,31@57.02146,41@57.02146,43@57.02146,51@0.98402,52@57.02146,59@57.02146,64@57.02146,70@57.02146	S21(OGlycan / 203.0794); N51(Deamidated / 0.984)	14.4738	Y.RC[+57.02146]VC[+57.02146]RATHTGPNC[+57.02146]ERPYVPC[+57.02146]S[+203.07937]PSPC[+57.02146]QNGGTC[+57.02146]RPTGDVTHEC[+57.02146]AC[+57.02146]LPGFTGQN[+0.98402]C[+57.02146]EENIDDC[+57.02146]PGNNC[+57.02146]KNGGAC[+57.02146]VDGVNTY.N	C2(Carbamidomethyl / 57.0215); C4(Carbamidomethyl / 57.0215); C13(Carbamidomethyl / 57.0215); C20(Carbamidomethyl / 57.0215); C25(Carbamidomethyl / 57.0215); C31(Carbamidomethyl / 57.0215); C41(Carbamidomethyl / 57.0215); C43(Carbamidomethyl / 57.0215); C52(Carbamidomethyl / 57.0215); C59(Carbamidomethyl / 57.0215); C64(Carbamidomethyl / 57.0215); C70(Carbamidomethyl / 57.0215)	0.022	0.029	0.0016	0.0031	0.0031	0.0062	0.0016	0.0032	1.665	192.1	0	5.916		Specific	9.8	>sp|P46531|NOTC1_HUMAN Neurogenic locus notch homolog protein 1 OS=Homo sapiens OX=9606 GN=NOTCH1 PE=1 SV=4	1	4163	FP031022_4.4758.4758.6	high-energy collision-induced dissociation	1.54	8949.7	8949.65	1	23 | 61914
26	HexNAc(1)	286.8	6	1492.46	8949.72	1492.45	8949.67	controllerType=0 controllerNumber=1 scan=4720	Y.RCVCRATHTGPNCERPYVPCSPSPCQNGGTCRPTGDVTHECACLPGFTGQNCEENIDDCPGNNCKNGGACVDGVNTY.N	21	RCVCRATHTGPNCERPYVPCSPSPCQNGGTCRPTGDVTHECACLPGFTGQNCEENIDDCPGNNCKNGGACVDGVNTY,YN,2@57.02146,4@57.02146,13@57.02146,20@57.02146,21@203.07937,25@57.02146,31@57.02146,41@57.02146,43@57.02146,52@57.02146,59@57.02146,64@57.02146,70@57.02146	S21(OGlycan / 203.0794)	14.3773	Y.RC[+57.02146]VC[+57.02146]RATHTGPNC[+57.02146]ERPYVPC[+57.02146]S[+203.07937]PSPC[+57.02146]QNGGTC[+57.02146]RPTGDVTHEC[+57.02146]AC[+57.02146]LPGFTGQNC[+57.02146]EENIDDC[+57.02146]PGNNC[+57.02146]KNGGAC[+57.02146]VDGVNTY.N	C2(Carbamidomethyl / 57.0215); C4(Carbamidomethyl / 57.0215); C13(Carbamidomethyl / 57.0215); C20(Carbamidomethyl / 57.0215); C25(Carbamidomethyl / 57.0215); C31(Carbamidomethyl / 57.0215); C41(Carbamidomethyl / 57.0215); C43(Carbamidomethyl / 57.0215); C52(Carbamidomethyl / 57.0215); C59(Carbamidomethyl / 57.0215); C64(Carbamidomethyl / 57.0215); C70(Carbamidomethyl / 57.0215)	0.00059	0.00079	0	0	0	0	2e-05	2.7e-05	3.226	286.8	0	5.467		Specific	11.3	>sp|P46531|NOTC1_HUMAN Neurogenic locus notch homolog protein 1 OS=Homo sapiens OX=9606 GN=NOTCH1 PE=1 SV=4	1	4123	FP031022_4.4720.4720.6	high-energy collision-induced dissociation	3.04	8948.71	8948.66	1	24 | 61594
26	Fuc(1)	89.6	8	1112.35	8891.74	1112.46	8892.65	controllerType=0 controllerNumber=1 scan=4877	Y.RCVCRATHTGPNCERPYVPCSPSPCQNGGTCRPTGDVTHECACLPGFTGQNCEENIDDCPGNNCKNGGACVDGVNTY.N	21	RCVCRATHTGPNCERPYVPCSPSPCQNGGTCRPTGDVTHECACLPGFTGQNCEENIDDCPGNNCKNGGACVDGVNTY,YN,2@57.02146,4@57.02146,13@57.02146,20@57.02146,21@146.05791,25@57.02146,31@57.02146,41@57.02146,43@57.02146,52@57.02146,59@57.02146,64@57.02146,70@57.02146	S21(OGlycan / 146.0579)	14.7401	Y.RC[+57.02146]VC[+57.02146]RATHTGPNC[+57.02146]ERPYVPC[+57.02146]S[+146.05791]PSPC[+57.02146]QNGGTC[+57.02146]RPTGDVTHEC[+57.02146]AC[+57.02146]LPGFTGQNC[+57.02146]EENIDDC[+57.02146]PGNNC[+57.02146]KNGGAC[+57.02146]VDGVNTY.N	C2(Carbamidomethyl / 57.0215); C4(Carbamidomethyl / 57.0215); C13(Carbamidomethyl / 57.0215); C20(Carbamidomethyl / 57.0215); C25(Carbamidomethyl / 57.0215); C31(Carbamidomethyl / 57.0215); C41(Carbamidomethyl / 57.0215); C43(Carbamidomethyl / 57.0215); C52(Carbamidomethyl / 57.0215); C59(Carbamidomethyl / 57.0215); C64(Carbamidomethyl / 57.0215); C70(Carbamidomethyl / 57.0215)	0.029	0.038	0.003	0.006	0.0059	0.012	0.0031	0.0061	1.544	89.6	0	10.198	-1	Specific	9.4	>sp|P46531|NOTC1_HUMAN Neurogenic locus notch homolog protein 1 OS=Homo sapiens OX=9606 GN=NOTCH1 PE=1 SV=4	1	4292	FP031022_4.4877.4877.4	high-energy collision-induced dissociation	1.42	8890.73	8891.64	1	25 | 63554
26		222	6	1459.11	8749.62	1458.77	8747.58	controllerType=0 controllerNumber=1 scan=4850	Y.RCVCRATHTGPNCERPYVPCSPSPCQNGGTCRPTGDVTHECACLPGFTGQNCEENIDDCPGNNCKNGGACVDGVNTY.N		RCVCRATHTGPNCERPYVPCSPSPCQNGGTCRPTGDVTHECACLPGFTGQNCEENIDDCPGNNCKNGGACVDGVNTY,YN,2@57.02146,4@57.02146,13@57.02146,20@57.02146,25@57.02146,31@57.02146,41@57.02146,43@57.02146,50@0.98402,52@57.02146,59@57.02146,64@57.02146,70@57.02146	Q50(Deamidated / 0.984)	14.6799	Y.RC[+57.02146]VC[+57.02146]RATHTGPNC[+57.02146]ERPYVPC[+57.02146]SPSPC[+57.02146]QNGGTC[+57.02146]RPTGDVTHEC[+57.02146]AC[+57.02146]LPGFTGQ[+0.98402]NC[+57.02146]EENIDDC[+57.02146]PGNNC[+57.02146]KNGGAC[+57.02146]VDGVNTY.N	C2(Carbamidomethyl / 57.0215); C4(Carbamidomethyl / 57.0215); C13(Carbamidomethyl / 57.0215); C20(Carbamidomethyl / 57.0215); C25(Carbamidomethyl / 57.0215); C31(Carbamidomethyl / 57.0215); C41(Carbamidomethyl / 57.0215); C43(Carbamidomethyl / 57.0215); C52(Carbamidomethyl / 57.0215); C59(Carbamidomethyl / 57.0215); C64(Carbamidomethyl / 57.0215); C70(Carbamidomethyl / 57.0215)	0.0054	0.0071	0	0	0	0	0.00024	0.00032	2.268	222	0	3.642	2	Specific	10.5	>sp|P46531|NOTC1_HUMAN Neurogenic locus notch homolog protein 1 OS=Homo sapiens OX=9606 GN=NOTCH1 PE=1 SV=4	1	4260	FP031022_4.4850.4850.6	high-energy collision-induced dissociation	2.44	8748.61	8746.57	1	26 | 63194
26		209.5	6	1459.11	8749.61	1458.77	8747.58	controllerType=0 controllerNumber=1 scan=4757	Y.RCVCRATHTGPNCERPYVPCSPSPCQNGGTCRPTGDVTHECACLPGFTGQNCEENIDDCPGNNCKNGGACVDGVNTY.N		RCVCRATHTGPNCERPYVPCSPSPCQNGGTCRPTGDVTHECACLPGFTGQNCEENIDDCPGNNCKNGGACVDGVNTY,YN,2@57.02146,4@57.02146,13@57.02146,20@57.02146,25@57.02146,31@57.02146,32@0.98402,41@57.02146,43@57.02146,52@57.02146,59@57.02146,64@57.02146,70@57.02146	R32(Deamidated / 0.984)	14.4716	Y.RC[+57.02146]VC[+57.02146]RATHTGPNC[+57.02146]ERPYVPC[+57.02146]SPSPC[+57.02146]QNGGTC[+57.02146]R[+0.98402]PTGDVTHEC[+57.02146]AC[+57.02146]LPGFTGQNC[+57.02146]EENIDDC[+57.02146]PGNNC[+57.02146]KNGGAC[+57.02146]VDGVNTY.N	C2(Carbamidomethyl / 57.0215); C4(Carbamidomethyl / 57.0215); C13(Carbamidomethyl / 57.0215); C20(Carbamidomethyl / 57.0215); C25(Carbamidomethyl / 57.0215); C31(Carbamidomethyl / 57.0215); C41(Carbamidomethyl / 57.0215); C43(Carbamidomethyl / 57.0215); C52(Carbamidomethyl / 57.0215); C59(Carbamidomethyl / 57.0215); C64(Carbamidomethyl / 57.0215); C70(Carbamidomethyl / 57.0215)	0.00066	0.00087	0	0	0	0	2.4e-05	3.1e-05	3.183	209.5	0	2.889	2	Specific	11.3	>sp|P46531|NOTC1_HUMAN Neurogenic locus notch homolog protein 1 OS=Homo sapiens OX=9606 GN=NOTCH1 PE=1 SV=4	1	4161	FP031022_4.4757.4757.6	high-energy collision-induced dissociation	3.39	8748.6	8746.57	1	27 | 61874
26		208.5	6	1458.94	8748.62	1458.77	8747.58	controllerType=0 controllerNumber=1 scan=4902	Y.RCVCRATHTGPNCERPYVPCSPSPCQNGGTCRPTGDVTHECACLPGFTGQNCEENIDDCPGNNCKNGGACVDGVNTY.N		RCVCRATHTGPNCERPYVPCSPSPCQNGGTCRPTGDVTHECACLPGFTGQNCEENIDDCPGNNCKNGGACVDGVNTY,YN,2@57.02146,4@57.02146,13@57.02146,20@57.02146,25@57.02146,31@57.02146,41@57.02146,43@57.02146,52@57.02146,59@57.02146,63@0.98402,64@57.02146,70@57.02146	N63(Deamidated / 0.984)	14.7975	Y.RC[+57.02146]VC[+57.02146]RATHTGPNC[+57.02146]ERPYVPC[+57.02146]SPSPC[+57.02146]QNGGTC[+57.02146]RPTGDVTHEC[+57.02146]AC[+57.02146]LPGFTGQNC[+57.02146]EENIDDC[+57.02146]PGNN[+0.98402]C[+57.02146]KNGGAC[+57.02146]VDGVNTY.N	C2(Carbamidomethyl / 57.0215); C4(Carbamidomethyl / 57.0215); C13(Carbamidomethyl / 57.0215); C20(Carbamidomethyl / 57.0215); C25(Carbamidomethyl / 57.0215); C31(Carbamidomethyl / 57.0215); C41(Carbamidomethyl / 57.0215); C43(Carbamidomethyl / 57.0215); C52(Carbamidomethyl / 57.0215); C59(Carbamidomethyl / 57.0215); C64(Carbamidomethyl / 57.0215); C70(Carbamidomethyl / 57.0215)	0.00086	0.0011	0	0	0	0	4e-05	5.3e-05	3.067	208.5	7.4	4.891	1	Specific	11.9	>sp|P46531|NOTC1_HUMAN Neurogenic locus notch homolog protein 1 OS=Homo sapiens OX=9606 GN=NOTCH1 PE=1 SV=4	1	4321	FP031022_4.4902.4902.6	high-energy collision-induced dissociation	3.27	8747.62	8746.57	1	28 | 63714
26		89.8	6	1458.94	8748.6	1458.77	8747.58	controllerType=0 controllerNumber=1 scan=4957	Y.RCVCRATHTGPNCERPYVPCSPSPCQNGGTCRPTGDVTHECACLPGFTGQNCEENIDDCPGNNCKNGGACVDGVNTY.N		RCVCRATHTGPNCERPYVPCSPSPCQNGGTCRPTGDVTHECACLPGFTGQNCEENIDDCPGNNCKNGGACVDGVNTY,YN,2@57.02146,4@57.02146,13@57.02146,20@57.02146,25@57.02146,31@57.02146,41@57.02146,43@57.02146,52@57.02146,59@57.02146,64@57.02146,66@0.98402,70@57.02146	N66(Deamidated / 0.984)	14.9237	Y.RC[+57.02146]VC[+57.02146]RATHTGPNC[+57.02146]ERPYVPC[+57.02146]SPSPC[+57.02146]QNGGTC[+57.02146]RPTGDVTHEC[+57.02146]AC[+57.02146]LPGFTGQNC[+57.02146]EENIDDC[+57.02146]PGNNC[+57.02146]KN[+0.98402]GGAC[+57.02146]VDGVNTY.N	C2(Carbamidomethyl / 57.0215); C4(Carbamidomethyl / 57.0215); C13(Carbamidomethyl / 57.0215); C20(Carbamidomethyl / 57.0215); C25(Carbamidomethyl / 57.0215); C31(Carbamidomethyl / 57.0215); C41(Carbamidomethyl / 57.0215); C43(Carbamidomethyl / 57.0215); C52(Carbamidomethyl / 57.0215); C59(Carbamidomethyl / 57.0215); C64(Carbamidomethyl / 57.0215); C70(Carbamidomethyl / 57.0215)	0.021	0.028	0.0016	0.0031	0.0031	0.0062	0.0016	0.0032	1.67	89.8	5.7	2.379	1	Specific	10.8	>sp|P46531|NOTC1_HUMAN Neurogenic locus notch homolog protein 1 OS=Homo sapiens OX=9606 GN=NOTCH1 PE=1 SV=4	1	4387	FP031022_4.4957.4957.6	high-energy collision-induced dissociation	1.55	8747.59	8746.57	1	29 | 64434
26		290.2	6	1458.77	8747.57	1458.6	8746.59	controllerType=0 controllerNumber=1 scan=4809	Y.RCVCRATHTGPNCERPYVPCSPSPCQNGGTCRPTGDVTHECACLPGFTGQNCEENIDDCPGNNCKNGGACVDGVNTY.N		RCVCRATHTGPNCERPYVPCSPSPCQNGGTCRPTGDVTHECACLPGFTGQNCEENIDDCPGNNCKNGGACVDGVNTY,YN,2@57.02146,4@57.02146,13@57.02146,20@57.02146,25@57.02146,31@57.02146,41@57.02146,43@57.02146,52@57.02146,59@57.02146,64@57.02146,70@57.02146		14.589	Y.RC[+57.02146]VC[+57.02146]RATHTGPNC[+57.02146]ERPYVPC[+57.02146]SPSPC[+57.02146]QNGGTC[+57.02146]RPTGDVTHEC[+57.02146]AC[+57.02146]LPGFTGQNC[+57.02146]EENIDDC[+57.02146]PGNNC[+57.02146]KNGGAC[+57.02146]VDGVNTY.N	C2(Carbamidomethyl / 57.0215); C4(Carbamidomethyl / 57.0215); C13(Carbamidomethyl / 57.0215); C20(Carbamidomethyl / 57.0215); C25(Carbamidomethyl / 57.0215); C31(Carbamidomethyl / 57.0215); C41(Carbamidomethyl / 57.0215); C43(Carbamidomethyl / 57.0215); C52(Carbamidomethyl / 57.0215); C59(Carbamidomethyl / 57.0215); C64(Carbamidomethyl / 57.0215); C70(Carbamidomethyl / 57.0215)	0.00045	0.0006	0	0	0	0	1.7e-05	2.3e-05	3.343	290.2	21.3	-2.853	1	Specific	12.8	>sp|P46531|NOTC1_HUMAN Neurogenic locus notch homolog protein 1 OS=Homo sapiens OX=9606 GN=NOTCH1 PE=1 SV=4	1	4218	FP031022_4.4809.4809.6	high-energy collision-induced dissociation	3.16	8746.56	8745.59	1	30 | 62594
26		220	6	1458.61	8746.62	1458.6	8746.59	controllerType=0 controllerNumber=1 scan=4745	Y.RCVCRATHTGPNCERPYVPCSPSPCQNGGTCRPTGDVTHECACLPGFTGQNCEENIDDCPGNNCKNGGACVDGVNTY.N		RCVCRATHTGPNCERPYVPCSPSPCQNGGTCRPTGDVTHECACLPGFTGQNCEENIDDCPGNNCKNGGACVDGVNTY,YN,2@57.02146,4@57.02146,13@57.02146,20@57.02146,25@57.02146,31@57.02146,41@57.02146,43@57.02146,52@57.02146,59@57.02146,64@57.02146,70@57.02146		14.4381	Y.RC[+57.02146]VC[+57.02146]RATHTGPNC[+57.02146]ERPYVPC[+57.02146]SPSPC[+57.02146]QNGGTC[+57.02146]RPTGDVTHEC[+57.02146]AC[+57.02146]LPGFTGQNC[+57.02146]EENIDDC[+57.02146]PGNNC[+57.02146]KNGGAC[+57.02146]VDGVNTY.N	C2(Carbamidomethyl / 57.0215); C4(Carbamidomethyl / 57.0215); C13(Carbamidomethyl / 57.0215); C20(Carbamidomethyl / 57.0215); C25(Carbamidomethyl / 57.0215); C31(Carbamidomethyl / 57.0215); C41(Carbamidomethyl / 57.0215); C43(Carbamidomethyl / 57.0215); C52(Carbamidomethyl / 57.0215); C59(Carbamidomethyl / 57.0215); C64(Carbamidomethyl / 57.0215); C70(Carbamidomethyl / 57.0215)	0.0054	0.0071	0	0	0	0	0.00024	0.00031	2.268	220	3.5	3.085		Specific	11	>sp|P46531|NOTC1_HUMAN Neurogenic locus notch homolog protein 1 OS=Homo sapiens OX=9606 GN=NOTCH1 PE=1 SV=4	1	4151	FP031022_4.4745.4745.6	high-energy collision-induced dissociation	2.44	8745.61	8745.59	1	31 | 61794
26		25.3	12	729.975	8748.62	729.806	8746.59	controllerType=0 controllerNumber=1 scan=4789	Y.RCVCRATHTGPNCERPYVPCSPSPCQNGGTCRPTGDVTHECACLPGFTGQNCEENIDDCPGNNCKNGGACVDGVNTY.N		RCVCRATHTGPNCERPYVPCSPSPCQNGGTCRPTGDVTHECACLPGFTGQNCEENIDDCPGNNCKNGGACVDGVNTY,YN,2@57.02146,4@57.02146,13@57.02146,20@57.02146,25@57.02146,31@57.02146,41@57.02146,43@57.02146,52@57.02146,59@57.02146,64@57.02146,70@57.02146		14.5421	Y.RC[+57.02146]VC[+57.02146]RATHTGPNC[+57.02146]ERPYVPC[+57.02146]SPSPC[+57.02146]QNGGTC[+57.02146]RPTGDVTHEC[+57.02146]AC[+57.02146]LPGFTGQNC[+57.02146]EENIDDC[+57.02146]PGNNC[+57.02146]KNGGAC[+57.02146]VDGVNTY.N	C2(Carbamidomethyl / 57.0215); C4(Carbamidomethyl / 57.0215); C13(Carbamidomethyl / 57.0215); C20(Carbamidomethyl / 57.0215); C25(Carbamidomethyl / 57.0215); C31(Carbamidomethyl / 57.0215); C41(Carbamidomethyl / 57.0215); C43(Carbamidomethyl / 57.0215); C52(Carbamidomethyl / 57.0215); C59(Carbamidomethyl / 57.0215); C64(Carbamidomethyl / 57.0215); C70(Carbamidomethyl / 57.0215)	0.029	0.039	0.0029	0.0059	0	0	0.0031	0.0061	1.531	25.3	25.3	2.797	2	Specific	7.6	>sp|P46531|NOTC1_HUMAN Neurogenic locus notch homolog protein 1 OS=Homo sapiens OX=9606 GN=NOTCH1 PE=1 SV=4	1	4198	FP031022_4.4789.4789.6	high-energy collision-induced dissociation	1.41	8747.62	8745.59	1	32 | 62394
26		215	4	538.491	2150.94	538.487	2150.93	controllerType=0 controllerNumber=1 scan=2173	Y.RCVCRATHTGPNCERPY.V		RCVCRATHTGPNCERPY,YV,2@57.02146,4@57.02146,5@0.98402,8@15.99492,13@57.02146	R5(Deamidated / 0.984); H8(Oxidation / 15.9949)	8.7904	Y.RC[+57.02146]VC[+57.02146]R[+0.98402]ATH[+15.99492]TGPNC[+57.02146]ERPY.V	C2(Carbamidomethyl / 57.0215); C4(Carbamidomethyl / 57.0215); C13(Carbamidomethyl / 57.0215)	0.0023	0.003	0	0	0	0	9.6e-05	0.00013	2.644	215	35.6	6.273		Specific	9.1	>sp|P46531|NOTC1_HUMAN Neurogenic locus notch homolog protein 1 OS=Homo sapiens OX=9606 GN=NOTCH1 PE=1 SV=4	1	1116	FP031022_4.2173.2173.4	high-energy collision-induced dissociation	2.84	2149.93	2149.92	1	33 | 5422
26		260.2	4	538.242	2149.95	538.241	2149.94	controllerType=0 controllerNumber=1 scan=2209	Y.RCVCRATHTGPNCERPY.V		RCVCRATHTGPNCERPY,YV,2@57.02146,4@57.02146,8@15.99492,13@57.02146	H8(Oxidation / 15.9949)	8.8916	Y.RC[+57.02146]VC[+57.02146]RATH[+15.99492]TGPNC[+57.02146]ERPY.V	C2(Carbamidomethyl / 57.0215); C4(Carbamidomethyl / 57.0215); C13(Carbamidomethyl / 57.0215)	0.0014	0.0019	0	0	0	0	6.8e-05	9e-05	2.846	260.2	77.7	1.68		Specific	8.5	>sp|P46531|NOTC1_HUMAN Neurogenic locus notch homolog protein 1 OS=Homo sapiens OX=9606 GN=NOTCH1 PE=1 SV=4	1	1145	FP031022_4.2209.2209.4	high-energy collision-induced dissociation	2.61	2148.94	2148.94	1	34 | 5482
26		220.1	4	538.242	2149.95	538.241	2149.94	controllerType=0 controllerNumber=1 scan=2125	Y.RCVCRATHTGPNCERPY.V		RCVCRATHTGPNCERPY,YV,2@57.02146,4@57.02146,8@15.99492,13@57.02146	H8(Oxidation / 15.9949)	8.6816	Y.RC[+57.02146]VC[+57.02146]RATH[+15.99492]TGPNC[+57.02146]ERPY.V	C2(Carbamidomethyl / 57.0215); C4(Carbamidomethyl / 57.0215); C13(Carbamidomethyl / 57.0215)	0.00082	0.0011	0	0	0	0	3.7e-05	4.9e-05	3.085	220.1	86.5	2.021		Specific	9.8	>sp|P46531|NOTC1_HUMAN Neurogenic locus notch homolog protein 1 OS=Homo sapiens OX=9606 GN=NOTCH1 PE=1 SV=4	1	1060	FP031022_4.2125.2125.4	high-energy collision-induced dissociation	3.29	2148.94	2148.94	1	35 | 5381
26		153.5	4	538.243	2149.95	538.241	2149.94	controllerType=0 controllerNumber=1 scan=2074	Y.RCVCRATHTGPNCERPY.V		RCVCRATHTGPNCERPY,YV,2@57.02146,4@57.02146,8@15.99492,13@57.02146	H8(Oxidation / 15.9949)	8.5629	Y.RC[+57.02146]VC[+57.02146]RATH[+15.99492]TGPNC[+57.02146]ERPY.V	C2(Carbamidomethyl / 57.0215); C4(Carbamidomethyl / 57.0215); C13(Carbamidomethyl / 57.0215)	0.0049	0.0065	0	0	0	0	0.00019	0.00026	2.312	153.5	46	3.383		Specific	9.1	>sp|P46531|NOTC1_HUMAN Neurogenic locus notch homolog protein 1 OS=Homo sapiens OX=9606 GN=NOTCH1 PE=1 SV=4	1	997	FP031022_4.2074.2074.4	high-energy collision-induced dissociation	2.19	2148.94	2148.94	1	36 | 5274
26		149.1	4	538.243	2149.95	538.241	2149.94	controllerType=0 controllerNumber=1 scan=2075	Y.RCVCRATHTGPNCERPY.V		RCVCRATHTGPNCERPY,YV,2@57.02146,4@57.02146,8@15.99492,13@57.02146	H8(Oxidation / 15.9949)	8.5651	Y.RC[+57.02146]VC[+57.02146]RATH[+15.99492]TGPNC[+57.02146]ERPY.V	C2(Carbamidomethyl / 57.0215); C4(Carbamidomethyl / 57.0215); C13(Carbamidomethyl / 57.0215)	0.014	0.018	0	0.0016	0	0	0.00056	0.0016	1.869	149.1	67.2	3.383		Specific	7.3	>sp|P46531|NOTC1_HUMAN Neurogenic locus notch homolog protein 1 OS=Homo sapiens OX=9606 GN=NOTCH1 PE=1 SV=4	1	998	FP031022_4.2075.2075.4	high-energy collision-induced dissociation	1.75	2148.94	2148.94	1	37 | 5278
26		234.7	3	712.324	2134.96	712.316	2134.93	controllerType=0 controllerNumber=1 scan=2239	Y.RCVCRATHTGPNCERPY.V		RCVCRATHTGPNCERPY,YV,2@57.02146,4@57.02146,5@0.98402,13@57.02146	R5(Deamidated / 0.984)	8.962	Y.RC[+57.02146]VC[+57.02146]R[+0.98402]ATHTGPNC[+57.02146]ERPY.V	C2(Carbamidomethyl / 57.0215); C4(Carbamidomethyl / 57.0215); C13(Carbamidomethyl / 57.0215)	0.029	0.038	0.003	0.006	0.0059	0.012	0.0031	0.0061	1.543	234.7	19.7	10.977		Specific	5.4	>sp|P46531|NOTC1_HUMAN Neurogenic locus notch homolog protein 1 OS=Homo sapiens OX=9606 GN=NOTCH1 PE=1 SV=4	1	1179	FP031022_4.2239.2239.3	high-energy collision-induced dissociation	1.46	2133.95	2133.93	1	38 | 5557
26		177.1	5	427.796	2134.95	427.792	2134.93	controllerType=0 controllerNumber=1 scan=2473	Y.RCVCRATHTGPNCERPY.V		RCVCRATHTGPNCERPY,YV,2@57.02146,4@57.02146,12@0.98402,13@57.02146	N12(Deamidated / 0.984)	9.5149	Y.RC[+57.02146]VC[+57.02146]RATHTGPN[+0.98402]C[+57.02146]ERPY.V	C2(Carbamidomethyl / 57.0215); C4(Carbamidomethyl / 57.0215); C13(Carbamidomethyl / 57.0215)	0.015	0.02	0	0.0016	0	0.0033	0.00065	0.0016	1.825	177.1	57.2	8.863		Specific	7.5	>sp|P46531|NOTC1_HUMAN Neurogenic locus notch homolog protein 1 OS=Homo sapiens OX=9606 GN=NOTCH1 PE=1 SV=4	1	1446	FP031022_4.2473.2473.5	high-energy collision-induced dissociation	1.7	2133.94	2133.93	1	39 | 5736
26		472.8	4	534.239	2133.94	534.243	2133.95	controllerType=0 controllerNumber=1 scan=2283	Y.RCVCRATHTGPNCERPY.V		RCVCRATHTGPNCERPY,YV,2@57.02146,4@57.02146,13@57.02146		9.0622	Y.RC[+57.02146]VC[+57.02146]RATHTGPNC[+57.02146]ERPY.V	C2(Carbamidomethyl / 57.0215); C4(Carbamidomethyl / 57.0215); C13(Carbamidomethyl / 57.0215)	8.6e-06	1.1e-05	0	0	0	0	4.3e-07	5.7e-07	5.064	449.8	449.8	-5.953		Specific	9.5	>sp|P46531|NOTC1_HUMAN Neurogenic locus notch homolog protein 1 OS=Homo sapiens OX=9606 GN=NOTCH1 PE=1 SV=4	1	1226	FP031022_4.2283.2283.4	high-energy collision-induced dissociation	4.94	2132.93	2132.94	1	40 | 5566
26		447	4	534.244	2133.95	534.243	2133.95	controllerType=0 controllerNumber=1 scan=2149	Y.RCVCRATHTGPNCERPY.V		RCVCRATHTGPNCERPY,YV,2@57.02146,4@57.02146,13@57.02146		8.7354	Y.RC[+57.02146]VC[+57.02146]RATHTGPNC[+57.02146]ERPY.V	C2(Carbamidomethyl / 57.0215); C4(Carbamidomethyl / 57.0215); C13(Carbamidomethyl / 57.0215)	6.1e-06	8.1e-06	0	0	0	0	2.9e-07	3.8e-07	5.215	447	447	2.513		Specific	9.7	>sp|P46531|NOTC1_HUMAN Neurogenic locus notch homolog protein 1 OS=Homo sapiens OX=9606 GN=NOTCH1 PE=1 SV=4	1	1089	FP031022_4.2149.2149.4	high-energy collision-induced dissociation	5.09	2132.95	2132.94	1	41 | 5397
26		415.5	4	534.244	2133.95	534.243	2133.95	controllerType=0 controllerNumber=1 scan=2236	Y.RCVCRATHTGPNCERPY.V		RCVCRATHTGPNCERPY,YV,2@57.02146,4@57.02146,13@57.02146		8.9565	Y.RC[+57.02146]VC[+57.02146]RATHTGPNC[+57.02146]ERPY.V	C2(Carbamidomethyl / 57.0215); C4(Carbamidomethyl / 57.0215); C13(Carbamidomethyl / 57.0215)	7.4e-06	9.8e-06	0	0	0	0	3.5e-07	4.6e-07	5.132	406.2	406.2	2.742		Specific	9.9	>sp|P46531|NOTC1_HUMAN Neurogenic locus notch homolog protein 1 OS=Homo sapiens OX=9606 GN=NOTCH1 PE=1 SV=4	1	1175	FP031022_4.2236.2236.4	high-energy collision-induced dissociation	5.01	2132.95	2132.94	1	42 | 5545
26		395.4	3	711.99	2133.95	711.988	2133.95	controllerType=0 controllerNumber=1 scan=2192	Y.RCVCRATHTGPNCERPY.V		RCVCRATHTGPNCERPY,YV,2@57.02146,4@57.02146,13@57.02146		8.8484	Y.RC[+57.02146]VC[+57.02146]RATHTGPNC[+57.02146]ERPY.V	C2(Carbamidomethyl / 57.0215); C4(Carbamidomethyl / 57.0215); C13(Carbamidomethyl / 57.0215)	0.00011	0.00015	0	0	0	0	4.1e-06	5.4e-06	3.948	395.4	395.4	2.491		Specific	6.7	>sp|P46531|NOTC1_HUMAN Neurogenic locus notch homolog protein 1 OS=Homo sapiens OX=9606 GN=NOTCH1 PE=1 SV=4	1	1129	FP031022_4.2192.2192.3	high-energy collision-induced dissociation	4.12	2132.95	2132.94	1	43 | 5458
26		372.6	4	534.244	2133.95	534.243	2133.95	controllerType=0 controllerNumber=1 scan=2189	Y.RCVCRATHTGPNCERPY.V		RCVCRATHTGPNCERPY,YV,2@57.02146,4@57.02146,13@57.02146		8.8412	Y.RC[+57.02146]VC[+57.02146]RATHTGPNC[+57.02146]ERPY.V	C2(Carbamidomethyl / 57.0215); C4(Carbamidomethyl / 57.0215); C13(Carbamidomethyl / 57.0215)	1.7e-05	2.2e-05	0	0	0	0	7.4e-07	9.8e-07	4.773	372.6	372.6	2.399		Specific	8.8	>sp|P46531|NOTC1_HUMAN Neurogenic locus notch homolog protein 1 OS=Homo sapiens OX=9606 GN=NOTCH1 PE=1 SV=4	1	1127	FP031022_4.2189.2189.4	high-energy collision-induced dissociation	4.86	2132.95	2132.94	1	44 | 5452
26		364.1	3	711.989	2133.95	711.988	2133.95	controllerType=0 controllerNumber=1 scan=2153	Y.RCVCRATHTGPNCERPY.V		RCVCRATHTGPNCERPY,YV,2@57.02146,4@57.02146,13@57.02146		8.7431	Y.RC[+57.02146]VC[+57.02146]RATHTGPNC[+57.02146]ERPY.V	C2(Carbamidomethyl / 57.0215); C4(Carbamidomethyl / 57.0215); C13(Carbamidomethyl / 57.0215)	0.0016	0.0021	0	0	0	0	7.8e-05	0.0001	2.798	364.1	364.1	1.547		Specific	6.5	>sp|P46531|NOTC1_HUMAN Neurogenic locus notch homolog protein 1 OS=Homo sapiens OX=9606 GN=NOTCH1 PE=1 SV=4	1	1094	FP031022_4.2153.2153.3	high-energy collision-induced dissociation	2.88	2132.94	2132.94	1	45 | 5409
26		341.7	4	534.244	2133.95	534.243	2133.95	controllerType=0 controllerNumber=1 scan=2188	Y.RCVCRATHTGPNCERPY.V		RCVCRATHTGPNCERPY,YV,2@57.02146,4@57.02146,13@57.02146		8.84	Y.RC[+57.02146]VC[+57.02146]RATHTGPNC[+57.02146]ERPY.V	C2(Carbamidomethyl / 57.0215); C4(Carbamidomethyl / 57.0215); C13(Carbamidomethyl / 57.0215)	0.00032	0.00042	0	0	0	0	1.1e-05	1.4e-05	3.5	341.7	341.7	2.399		Specific	9.2	>sp|P46531|NOTC1_HUMAN Neurogenic locus notch homolog protein 1 OS=Homo sapiens OX=9606 GN=NOTCH1 PE=1 SV=4	1	1126	FP031022_4.2188.2188.4	high-energy collision-induced dissociation	3.48	2132.95	2132.94	1	46 | 5446
26		290.9	5	427.596	2133.95	427.596	2133.95	controllerType=0 controllerNumber=1 scan=2150	Y.RCVCRATHTGPNCERPY.V		RCVCRATHTGPNCERPY,YV,2@57.02146,4@57.02146,13@57.02146		8.7365	Y.RC[+57.02146]VC[+57.02146]RATHTGPNC[+57.02146]ERPY.V	C2(Carbamidomethyl / 57.0215); C4(Carbamidomethyl / 57.0215); C13(Carbamidomethyl / 57.0215)	0.001	0.0013	0	0	0	0	4.6e-05	6.1e-05	3.002	262.6	262.6	2.135		Specific	8.5	>sp|P46531|NOTC1_HUMAN Neurogenic locus notch homolog protein 1 OS=Homo sapiens OX=9606 GN=NOTCH1 PE=1 SV=4	1	1090	FP031022_4.2150.2150.5	high-energy collision-induced dissociation	2.82	2132.95	2132.94	1	47 | 5403
26		277	5	427.594	2133.94	427.596	2133.95	controllerType=0 controllerNumber=1 scan=2328	Y.RCVCRATHTGPNCERPY.V		RCVCRATHTGPNCERPY,YV,2@57.02146,4@57.02146,13@57.02146		9.1859	Y.RC[+57.02146]VC[+57.02146]RATHTGPNC[+57.02146]ERPY.V	C2(Carbamidomethyl / 57.0215); C4(Carbamidomethyl / 57.0215); C13(Carbamidomethyl / 57.0215)	0.00075	0.001	0	0	0	0	3e-05	4e-05	3.123	258.1	258.1	-3.371		Specific	8.4	>sp|P46531|NOTC1_HUMAN Neurogenic locus notch homolog protein 1 OS=Homo sapiens OX=9606 GN=NOTCH1 PE=1 SV=4	1	1263	FP031022_4.2328.2328.5	high-energy collision-induced dissociation	2.88	2132.93	2132.94	1	48 | 5582
26		275.3	5	427.596	2133.95	427.596	2133.95	controllerType=0 controllerNumber=1 scan=2193	Y.RCVCRATHTGPNCERPY.V		RCVCRATHTGPNCERPY,YV,2@57.02146,4@57.02146,13@57.02146		8.8496	Y.RC[+57.02146]VC[+57.02146]RATHTGPNC[+57.02146]ERPY.V	C2(Carbamidomethyl / 57.0215); C4(Carbamidomethyl / 57.0215); C13(Carbamidomethyl / 57.0215)	0.00031	0.00042	0	0	0	0	1e-05	1.4e-05	3.502	275.3	275.3	1.491		Specific	9	>sp|P46531|NOTC1_HUMAN Neurogenic locus notch homolog protein 1 OS=Homo sapiens OX=9606 GN=NOTCH1 PE=1 SV=4	1	1130	FP031022_4.2193.2193.5	high-energy collision-induced dissociation	3.26	2132.94	2132.94	1	49 | 5464
26		272.4	2	1067.48	2133.96	1067.48	2133.95	controllerType=0 controllerNumber=1 scan=2172	Y.RCVCRATHTGPNCERPY.V		RCVCRATHTGPNCERPY,YV,2@57.02146,4@57.02146,13@57.02146		8.7882	Y.RC[+57.02146]VC[+57.02146]RATHTGPNC[+57.02146]ERPY.V	C2(Carbamidomethyl / 57.0215); C4(Carbamidomethyl / 57.0215); C13(Carbamidomethyl / 57.0215)	0.025	0.033	0.0031	0.0031	0	0	0.0031	0.0032	1.604	260.2	260.2	3.727		Specific	6.3	>sp|P46531|NOTC1_HUMAN Neurogenic locus notch homolog protein 1 OS=Homo sapiens OX=9606 GN=NOTCH1 PE=1 SV=4	1	1115	FP031022_4.2172.2172.2	high-energy collision-induced dissociation	1.46	2132.95	2132.94	1	50 | 5416
26		259.2	5	427.597	2133.95	427.596	2133.95	controllerType=0 controllerNumber=1 scan=2237	Y.RCVCRATHTGPNCERPY.V		RCVCRATHTGPNCERPY,YV,2@57.02146,4@57.02146,13@57.02146		8.9577	Y.RC[+57.02146]VC[+57.02146]RATHTGPNC[+57.02146]ERPY.V	C2(Carbamidomethyl / 57.0215); C4(Carbamidomethyl / 57.0215); C13(Carbamidomethyl / 57.0215)	0.00075	0.001	0	0	0	0	2.9e-05	3.8e-05	3.123	259.2	259.2	2.35		Specific	8.1	>sp|P46531|NOTC1_HUMAN Neurogenic locus notch homolog protein 1 OS=Homo sapiens OX=9606 GN=NOTCH1 PE=1 SV=4	1	1176	FP031022_4.2237.2237.5	high-energy collision-induced dissociation	2.88	2132.95	2132.94	1	51 | 5551
43	HexNAc(1)Hex(1)Fuc(1)NeuAc(1)	995.5	5	1487.8	7434.99	1487.79	7434.93	controllerType=0 controllerNumber=1 scan=5489	Y.VPCSPSPCQNGGTCRPTGDVTHECACLPGFTGQNCEENIDDCPGNNCKNGGACVDGVNTY.N	13	VPCSPSPCQNGGTCRPTGDVTHECACLPGFTGQNCEENIDDCPGNNCKNGGACVDGVNTY,YN,3@57.02146,8@57.02146,13@802.28552,14@57.02146,24@57.02146,26@57.02146,34@0.98402,35@57.02146,42@57.02146,47@57.02146,53@57.02146	T13(OGlycan / 802.2855); N34(Deamidated / 0.984)	16.1166	Y.VPC[+57.02146]SPSPC[+57.02146]QNGGT[+802.28552]C[+57.02146]RPTGDVTHEC[+57.02146]AC[+57.02146]LPGFTGQN[+0.98402]C[+57.02146]EENIDDC[+57.02146]PGNNC[+57.02146]KNGGAC[+57.02146]VDGVNTY.N	C3(Carbamidomethyl / 57.0215); C8(Carbamidomethyl / 57.0215); C14(Carbamidomethyl / 57.0215); C24(Carbamidomethyl / 57.0215); C26(Carbamidomethyl / 57.0215); C35(Carbamidomethyl / 57.0215); C42(Carbamidomethyl / 57.0215); C47(Carbamidomethyl / 57.0215); C53(Carbamidomethyl / 57.0215)	6.5e-16	8.6e-16	0	0	0	0	3.3e-17	4.3e-17	15.189	995.5	1	8.27		Specific	22.2	>sp|P46531|NOTC1_HUMAN Neurogenic locus notch homolog protein 1 OS=Homo sapiens OX=9606 GN=NOTCH1 PE=1 SV=4	1	5043	FP031022_4.5489.5489.5	high-energy collision-induced dissociation	17.07	7433.99	7433.92	1	52 | 75834
43	HexNAc(1)Hex(1)Fuc(1)	1053.9	5	1429.58	7143.88	1429.57	7143.84	controllerType=0 controllerNumber=1 scan=5217	Y.VPCSPSPCQNGGTCRPTGDVTHECACLPGFTGQNCEENIDDCPGNNCKNGGACVDGVNTY.N	17	VPCSPSPCQNGGTCRPTGDVTHECACLPGFTGQNCEENIDDCPGNNCKNGGACVDGVNTY,YN,3@57.02146,8@57.02146,14@57.02146,17@511.19010,24@57.02146,26@57.02146,33@0.98402,35@57.02146,42@57.02146,47@57.02146,53@57.02146	T17(OGlycan / 511.1901); Q33(Deamidated / 0.984)	15.5063	Y.VPC[+57.02146]SPSPC[+57.02146]QNGGTC[+57.02146]RPT[+511.19010]GDVTHEC[+57.02146]AC[+57.02146]LPGFTGQ[+0.98402]NC[+57.02146]EENIDDC[+57.02146]PGNNC[+57.02146]KNGGAC[+57.02146]VDGVNTY.N	C3(Carbamidomethyl / 57.0215); C8(Carbamidomethyl / 57.0215); C14(Carbamidomethyl / 57.0215); C24(Carbamidomethyl / 57.0215); C26(Carbamidomethyl / 57.0215); C35(Carbamidomethyl / 57.0215); C42(Carbamidomethyl / 57.0215); C47(Carbamidomethyl / 57.0215); C53(Carbamidomethyl / 57.0215)	3.6e-18	4.8e-18	0	0	0	0	2.9e-19	3.8e-19	17.442	1053.9	0	5.85		Specific	20.9	>sp|P46531|NOTC1_HUMAN Neurogenic locus notch homolog protein 1 OS=Homo sapiens OX=9606 GN=NOTCH1 PE=1 SV=4	1	4715	FP031022_4.5217.5217.5	high-energy collision-induced dissociation	18.32	7142.87	7142.83	1	53 | 70034
43	HexNAc(1); HexNAc(1)	533.4	5	1408.17	7036.83	1408.37	7037.82	controllerType=0 controllerNumber=1 scan=5249	Y.VPCSPSPCQNGGTCRPTGDVTHECACLPGFTGQNCEENIDDCPGNNCKNGGACVDGVNTY.N	6;13	VPCSPSPCQNGGTCRPTGDVTHECACLPGFTGQNCEENIDDCPGNNCKNGGACVDGVNTY,YN,3@57.02146,6@203.07937,8@57.02146,13@203.07937,14@57.02146,24@57.02146,26@57.02146,35@57.02146,42@57.02146,47@57.02146,53@57.02146	S6(OGlycan / 203.0794); T13(OGlycan / 203.0794)	15.5767	Y.VPC[+57.02146]SPS[+203.07937]PC[+57.02146]QNGGT[+203.07937]C[+57.02146]RPTGDVTHEC[+57.02146]AC[+57.02146]LPGFTGQNC[+57.02146]EENIDDC[+57.02146]PGNNC[+57.02146]KNGGAC[+57.02146]VDGVNTY.N	C3(Carbamidomethyl / 57.0215); C8(Carbamidomethyl / 57.0215); C14(Carbamidomethyl / 57.0215); C24(Carbamidomethyl / 57.0215); C26(Carbamidomethyl / 57.0215); C35(Carbamidomethyl / 57.0215); C42(Carbamidomethyl / 57.0215); C47(Carbamidomethyl / 57.0215); C53(Carbamidomethyl / 57.0215)	1.6e-07	2.1e-07	0	0	0	0	1e-08	1.4e-08	6.807	533.4	1.2	1.817	-1	Specific	16.8	>sp|P46531|NOTC1_HUMAN Neurogenic locus notch homolog protein 1 OS=Homo sapiens OX=9606 GN=NOTCH1 PE=1 SV=4	1	4755	FP031022_4.5249.5249.5	high-energy collision-induced dissociation	8.63	7035.82	7036.81	1	54 | 70874
43	HexNAc(1)Fuc(1)	835.4	5	1400.37	6997.83	1400.36	6997.78	controllerType=0 controllerNumber=1 scan=5397	Y.VPCSPSPCQNGGTCRPTGDVTHECACLPGFTGQNCEENIDDCPGNNCKNGGACVDGVNTY.N	17	VPCSPSPCQNGGTCRPTGDVTHECACLPGFTGQNCEENIDDCPGNNCKNGGACVDGVNTY,YN,3@57.02146,8@57.02146,14@57.02146,17@349.13728,24@57.02146,26@57.02146,35@57.02146,38@0.98402,42@57.02146,47@57.02146,53@57.02146,55@15.99492	T17(OGlycan / 349.1373); N38(Deamidated / 0.984); D55(Oxidation / 15.9949)	15.9049	Y.VPC[+57.02146]SPSPC[+57.02146]QNGGTC[+57.02146]RPT[+349.13728]GDVTHEC[+57.02146]AC[+57.02146]LPGFTGQNC[+57.02146]EEN[+0.98402]IDDC[+57.02146]PGNNC[+57.02146]KNGGAC[+57.02146]VD[+15.99492]GVNTY.N	C3(Carbamidomethyl / 57.0215); C8(Carbamidomethyl / 57.0215); C14(Carbamidomethyl / 57.0215); C24(Carbamidomethyl / 57.0215); C26(Carbamidomethyl / 57.0215); C35(Carbamidomethyl / 57.0215); C42(Carbamidomethyl / 57.0215); C47(Carbamidomethyl / 57.0215); C53(Carbamidomethyl / 57.0215)	3.6e-13	4.8e-13	0	0	0	0	2.7e-14	3.5e-14	12.442	835.4	0	6.955		Specific	18.8	>sp|P46531|NOTC1_HUMAN Neurogenic locus notch homolog protein 1 OS=Homo sapiens OX=9606 GN=NOTCH1 PE=1 SV=4	1	4928	FP031022_4.5397.5397.5	high-energy collision-induced dissociation	13.26	6996.82	6996.77	1	55 | 73914
43	HexNAc(1)Fuc(1)	563.1	5	1400.58	6998.86	1400.36	6997.78	controllerType=0 controllerNumber=1 scan=5235	Y.VPCSPSPCQNGGTCRPTGDVTHECACLPGFTGQNCEENIDDCPGNNCKNGGACVDGVNTY.N	59	VPCSPSPCQNGGTCRPTGDVTHECACLPGFTGQNCEENIDDCPGNNCKNGGACVDGVNTY,YN,3@57.02146,8@57.02146,9@0.98402,14@57.02146,24@57.02146,26@57.02146,34@15.99492,35@57.02146,42@57.02146,47@57.02146,53@57.02146,59@349.13728	Q9(Deamidated / 0.984); N34(Oxidation / 15.9949); T59(OGlycan / 349.1373)	15.5448	Y.VPC[+57.02146]SPSPC[+57.02146]Q[+0.98402]NGGTC[+57.02146]RPTGDVTHEC[+57.02146]AC[+57.02146]LPGFTGQN[+15.99492]C[+57.02146]EENIDDC[+57.02146]PGNNC[+57.02146]KNGGAC[+57.02146]VDGVNT[+349.13728]Y.N	C3(Carbamidomethyl / 57.0215); C8(Carbamidomethyl / 57.0215); C14(Carbamidomethyl / 57.0215); C24(Carbamidomethyl / 57.0215); C26(Carbamidomethyl / 57.0215); C35(Carbamidomethyl / 57.0215); C42(Carbamidomethyl / 57.0215); C47(Carbamidomethyl / 57.0215); C53(Carbamidomethyl / 57.0215)	2.1e-07	2.8e-07	0	0	0	0	1.2e-08	1.7e-08	6.681	563.1	0	11.5	1	Specific	14.6	>sp|P46531|NOTC1_HUMAN Neurogenic locus notch homolog protein 1 OS=Homo sapiens OX=9606 GN=NOTCH1 PE=1 SV=4	1	4735	FP031022_4.5235.5235.5	high-energy collision-induced dissociation	6.5	6997.85	6996.77	1	56 | 70434
43	HexNAc(1)Fuc(1)	319.2	6	1167.32	6998.86	1167.14	6997.78	controllerType=0 controllerNumber=1 scan=5248	Y.VPCSPSPCQNGGTCRPTGDVTHECACLPGFTGQNCEENIDDCPGNNCKNGGACVDGVNTY.N	17	VPCSPSPCQNGGTCRPTGDVTHECACLPGFTGQNCEENIDDCPGNNCKNGGACVDGVNTY,YN,3@57.02146,8@57.02146,14@57.02146,17@349.13728,24@57.02146,26@57.02146,33@0.98402,35@57.02146,40@15.99492,42@57.02146,47@57.02146,53@57.02146	T17(OGlycan / 349.1373); Q33(Deamidated / 0.984); D40(Oxidation / 15.9949)	15.5745	Y.VPC[+57.02146]SPSPC[+57.02146]QNGGTC[+57.02146]RPT[+349.13728]GDVTHEC[+57.02146]AC[+57.02146]LPGFTGQ[+0.98402]NC[+57.02146]EENID[+15.99492]DC[+57.02146]PGNNC[+57.02146]KNGGAC[+57.02146]VDGVNTY.N	C3(Carbamidomethyl / 57.0215); C8(Carbamidomethyl / 57.0215); C14(Carbamidomethyl / 57.0215); C24(Carbamidomethyl / 57.0215); C26(Carbamidomethyl / 57.0215); C35(Carbamidomethyl / 57.0215); C42(Carbamidomethyl / 57.0215); C47(Carbamidomethyl / 57.0215); C53(Carbamidomethyl / 57.0215)	0.00035	0.00046	0	0	0	0	1.2e-05	1.6e-05	3.455	319.2	0	10.547	1	Specific	12.5	>sp|P46531|NOTC1_HUMAN Neurogenic locus notch homolog protein 1 OS=Homo sapiens OX=9606 GN=NOTCH1 PE=1 SV=4	1	4754	FP031022_4.5248.5248.6	high-energy collision-induced dissociation	2.36	6997.85	6996.77	1	57 | 70834
43	HexNAc(1)Fuc(1)	783.8	5	1400.37	6997.84	1400.16	6996.79	controllerType=0 controllerNumber=1 scan=5347	Y.VPCSPSPCQNGGTCRPTGDVTHECACLPGFTGQNCEENIDDCPGNNCKNGGACVDGVNTY.N	6	VPCSPSPCQNGGTCRPTGDVTHECACLPGFTGQNCEENIDDCPGNNCKNGGACVDGVNTY,YN,3@57.02146,6@349.13728,8@57.02146,14@57.02146,24@57.02146,26@57.02146,35@57.02146,42@57.02146,47@57.02146,53@57.02146,55@15.99492	S6(OGlycan / 349.1373); D55(Oxidation / 15.9949)	15.7896	Y.VPC[+57.02146]SPS[+349.13728]PC[+57.02146]QNGGTC[+57.02146]RPTGDVTHEC[+57.02146]AC[+57.02146]LPGFTGQNC[+57.02146]EENIDDC[+57.02146]PGNNC[+57.02146]KNGGAC[+57.02146]VD[+15.99492]GVNTY.N	C3(Carbamidomethyl / 57.0215); C8(Carbamidomethyl / 57.0215); C14(Carbamidomethyl / 57.0215); C24(Carbamidomethyl / 57.0215); C26(Carbamidomethyl / 57.0215); C35(Carbamidomethyl / 57.0215); C42(Carbamidomethyl / 57.0215); C47(Carbamidomethyl / 57.0215); C53(Carbamidomethyl / 57.0215)	3.6e-12	4.8e-12	0	0	0	0	1.8e-13	2.4e-13	11.442	783.8	12.1	6.199	1	Specific	20.2	>sp|P46531|NOTC1_HUMAN Neurogenic locus notch homolog protein 1 OS=Homo sapiens OX=9606 GN=NOTCH1 PE=1 SV=4	1	4865	FP031022_4.5347.5347.5	high-energy collision-induced dissociation	13.32	6996.83	6995.79	1	58 | 73074
43	HexNAc(1)Fuc(1)	753.8	5	1400.17	6996.84	1400.16	6996.79	controllerType=0 controllerNumber=1 scan=5292	Y.VPCSPSPCQNGGTCRPTGDVTHECACLPGFTGQNCEENIDDCPGNNCKNGGACVDGVNTY.N	17	VPCSPSPCQNGGTCRPTGDVTHECACLPGFTGQNCEENIDDCPGNNCKNGGACVDGVNTY,YN,3@57.02146,8@57.02146,14@57.02146,17@349.13728,24@57.02146,26@57.02146,35@57.02146,42@57.02146,47@57.02146,53@57.02146,55@15.99492	T17(OGlycan / 349.1373); D55(Oxidation / 15.9949)	15.6678	Y.VPC[+57.02146]SPSPC[+57.02146]QNGGTC[+57.02146]RPT[+349.13728]GDVTHEC[+57.02146]AC[+57.02146]LPGFTGQNC[+57.02146]EENIDDC[+57.02146]PGNNC[+57.02146]KNGGAC[+57.02146]VD[+15.99492]GVNTY.N	C3(Carbamidomethyl / 57.0215); C8(Carbamidomethyl / 57.0215); C14(Carbamidomethyl / 57.0215); C24(Carbamidomethyl / 57.0215); C26(Carbamidomethyl / 57.0215); C35(Carbamidomethyl / 57.0215); C42(Carbamidomethyl / 57.0215); C47(Carbamidomethyl / 57.0215); C53(Carbamidomethyl / 57.0215)	3.6e-12	4.8e-12	0	0	0	0	1.6e-13	2.2e-13	11.442	753.8	0	5.928		Specific	19.5	>sp|P46531|NOTC1_HUMAN Neurogenic locus notch homolog protein 1 OS=Homo sapiens OX=9606 GN=NOTCH1 PE=1 SV=4	1	4806	FP031022_4.5292.5292.5	high-energy collision-induced dissociation	12.32	6995.83	6995.79	1	59 | 71794
43	HexNAc(1)Fuc(1)	674.5	4	1749.71	6995.81	1749.95	6996.79	controllerType=0 controllerNumber=1 scan=5259	Y.VPCSPSPCQNGGTCRPTGDVTHECACLPGFTGQNCEENIDDCPGNNCKNGGACVDGVNTY.N	17	VPCSPSPCQNGGTCRPTGDVTHECACLPGFTGQNCEENIDDCPGNNCKNGGACVDGVNTY,YN,3@57.02146,8@57.02146,14@57.02146,17@349.13728,24@57.02146,26@57.02146,35@57.02146,42@57.02146,47@57.02146,53@57.02146,55@15.99492	T17(OGlycan / 349.1373); D55(Oxidation / 15.9949)	15.5987	Y.VPC[+57.02146]SPSPC[+57.02146]QNGGTC[+57.02146]RPT[+349.13728]GDVTHEC[+57.02146]AC[+57.02146]LPGFTGQNC[+57.02146]EENIDDC[+57.02146]PGNNC[+57.02146]KNGGAC[+57.02146]VD[+15.99492]GVNTY.N	C3(Carbamidomethyl / 57.0215); C8(Carbamidomethyl / 57.0215); C14(Carbamidomethyl / 57.0215); C24(Carbamidomethyl / 57.0215); C26(Carbamidomethyl / 57.0215); C35(Carbamidomethyl / 57.0215); C42(Carbamidomethyl / 57.0215); C47(Carbamidomethyl / 57.0215); C53(Carbamidomethyl / 57.0215)	8.7e-11	1.1e-10	0	0	0	0	3.7e-12	4.9e-12	10.062	674.5	0	2.929	-1	Specific	23.5	>sp|P46531|NOTC1_HUMAN Neurogenic locus notch homolog protein 1 OS=Homo sapiens OX=9606 GN=NOTCH1 PE=1 SV=4	1	4768	FP031022_4.5259.5259.4	high-energy collision-induced dissociation	11.94	6994.8	6995.79	1	60 | 71074
43	HexNAc(1)Fuc(1)	348.3	6	1166.82	6995.86	1166.97	6996.79	controllerType=0 controllerNumber=1 scan=5248	Y.VPCSPSPCQNGGTCRPTGDVTHECACLPGFTGQNCEENIDDCPGNNCKNGGACVDGVNTY.N	17	VPCSPSPCQNGGTCRPTGDVTHECACLPGFTGQNCEENIDDCPGNNCKNGGACVDGVNTY,YN,3@57.02146,8@57.02146,14@57.02146,17@349.13728,24@57.02146,26@57.02146,35@57.02146,38@15.99492,42@57.02146,47@57.02146,53@57.02146	T17(OGlycan / 349.1373); N38(Oxidation / 15.9949)	15.5745	Y.VPC[+57.02146]SPSPC[+57.02146]QNGGTC[+57.02146]RPT[+349.13728]GDVTHEC[+57.02146]AC[+57.02146]LPGFTGQNC[+57.02146]EEN[+15.99492]IDDC[+57.02146]PGNNC[+57.02146]KNGGAC[+57.02146]VDGVNTY.N	C3(Carbamidomethyl / 57.0215); C8(Carbamidomethyl / 57.0215); C14(Carbamidomethyl / 57.0215); C24(Carbamidomethyl / 57.0215); C26(Carbamidomethyl / 57.0215); C35(Carbamidomethyl / 57.0215); C42(Carbamidomethyl / 57.0215); C47(Carbamidomethyl / 57.0215); C53(Carbamidomethyl / 57.0215)	8.6e-05	0.00011	0	0	0	0	3.1e-06	4.1e-06	4.066	348.3	0	10.27	-1	Specific	13.3	>sp|P46531|NOTC1_HUMAN Neurogenic locus notch homolog protein 1 OS=Homo sapiens OX=9606 GN=NOTCH1 PE=1 SV=4	1	4753	FP031022_4.5248.5248.6	high-energy collision-induced dissociation	4.26	6994.86	6995.79	1	61 | 70794
43	HexNAc(1)Fuc(1)	242	6	1166.97	6996.79	1166.97	6996.79	controllerType=0 controllerNumber=1 scan=5309	Y.VPCSPSPCQNGGTCRPTGDVTHECACLPGFTGQNCEENIDDCPGNNCKNGGACVDGVNTY.N	17	VPCSPSPCQNGGTCRPTGDVTHECACLPGFTGQNCEENIDDCPGNNCKNGGACVDGVNTY,YN,3@57.02146,8@57.02146,14@57.02146,17@349.13728,24@57.02146,26@57.02146,35@57.02146,42@57.02146,47@57.02146,53@57.02146,55@15.99492	T17(OGlycan / 349.1373); D55(Oxidation / 15.9949)	15.707	Y.VPC[+57.02146]SPSPC[+57.02146]QNGGTC[+57.02146]RPT[+349.13728]GDVTHEC[+57.02146]AC[+57.02146]LPGFTGQNC[+57.02146]EENIDDC[+57.02146]PGNNC[+57.02146]KNGGAC[+57.02146]VD[+15.99492]GVNTY.N	C3(Carbamidomethyl / 57.0215); C8(Carbamidomethyl / 57.0215); C14(Carbamidomethyl / 57.0215); C24(Carbamidomethyl / 57.0215); C26(Carbamidomethyl / 57.0215); C35(Carbamidomethyl / 57.0215); C42(Carbamidomethyl / 57.0215); C47(Carbamidomethyl / 57.0215); C53(Carbamidomethyl / 57.0215)	3.1e-05	4.1e-05	0	0	0	0	1.1e-06	1.5e-06	4.506	242	0	0.021		Specific	13.6	>sp|P46531|NOTC1_HUMAN Neurogenic locus notch homolog protein 1 OS=Homo sapiens OX=9606 GN=NOTCH1 PE=1 SV=4	1	4823	FP031022_4.5309.5309.6	high-energy collision-induced dissociation	4.19	6995.79	6995.79	1	62 | 72274
43	HexNAc(1)Fuc(1)	105.3	4	1749.97	6996.84	1749.95	6996.79	controllerType=0 controllerNumber=1 scan=5337	Y.VPCSPSPCQNGGTCRPTGDVTHECACLPGFTGQNCEENIDDCPGNNCKNGGACVDGVNTY.N	17	VPCSPSPCQNGGTCRPTGDVTHECACLPGFTGQNCEENIDDCPGNNCKNGGACVDGVNTY,YN,3@57.02146,8@57.02146,14@57.02146,17@349.13728,24@57.02146,26@57.02146,35@57.02146,42@57.02146,47@57.02146,53@57.02146,58@15.99492	T17(OGlycan / 349.1373); N58(Oxidation / 15.9949)	15.7671	Y.VPC[+57.02146]SPSPC[+57.02146]QNGGTC[+57.02146]RPT[+349.13728]GDVTHEC[+57.02146]AC[+57.02146]LPGFTGQNC[+57.02146]EENIDDC[+57.02146]PGNNC[+57.02146]KNGGAC[+57.02146]VDGVN[+15.99492]TY.N	C3(Carbamidomethyl / 57.0215); C8(Carbamidomethyl / 57.0215); C14(Carbamidomethyl / 57.0215); C24(Carbamidomethyl / 57.0215); C26(Carbamidomethyl / 57.0215); C35(Carbamidomethyl / 57.0215); C42(Carbamidomethyl / 57.0215); C47(Carbamidomethyl / 57.0215); C53(Carbamidomethyl / 57.0215)	0.00089	0.0012	0	0	0	0	4.1e-05	5.5e-05	3.051	105.3	0	6.916		Specific	16	>sp|P46531|NOTC1_HUMAN Neurogenic locus notch homolog protein 1 OS=Homo sapiens OX=9606 GN=NOTCH1 PE=1 SV=4	1	4854	FP031022_4.5337.5337.4	high-energy collision-induced dissociation	2.93	6995.84	6995.79	1	63 | 72874
43	HexNAc(1)Fuc(1)	682	4	1746.46	6982.82	1746.45	6982.77	controllerType=0 controllerNumber=1 scan=5402	Y.VPCSPSPCQNGGTCRPTGDVTHECACLPGFTGQNCEENIDDCPGNNCKNGGACVDGVNTY.N	31	VPCSPSPCQNGGTCRPTGDVTHECACLPGFTGQNCEENIDDCPGNNCKNGGACVDGVNTY,YN,3@57.02146,8@57.02146,10@0.98402,14@57.02146,24@57.02146,26@57.02146,31@349.13728,33@0.98402,35@57.02146,42@57.02146,47@57.02146,53@57.02146	N10(Deamidated / 0.984); T31(OGlycan / 349.1373); Q33(Deamidated / 0.984)	15.9158	Y.VPC[+57.02146]SPSPC[+57.02146]QN[+0.98402]GGTC[+57.02146]RPTGDVTHEC[+57.02146]AC[+57.02146]LPGFT[+349.13728]GQ[+0.98402]NC[+57.02146]EENIDDC[+57.02146]PGNNC[+57.02146]KNGGAC[+57.02146]VDGVNTY.N	C3(Carbamidomethyl / 57.0215); C8(Carbamidomethyl / 57.0215); C14(Carbamidomethyl / 57.0215); C24(Carbamidomethyl / 57.0215); C26(Carbamidomethyl / 57.0215); C35(Carbamidomethyl / 57.0215); C42(Carbamidomethyl / 57.0215); C47(Carbamidomethyl / 57.0215); C53(Carbamidomethyl / 57.0215)	3.2e-10	4.2e-10	0	0	0	0	1.7e-11	2.2e-11	9.496	682	0	7.283		Specific	22.5	>sp|P46531|NOTC1_HUMAN Neurogenic locus notch homolog protein 1 OS=Homo sapiens OX=9606 GN=NOTCH1 PE=1 SV=4	1	4935	FP031022_4.5402.5402.4	high-energy collision-induced dissociation	10.31	6981.81	6981.76	1	64 | 73994
43	HexNAc(1)Fuc(1)	847	4	1745.96	6980.84	1746.2	6981.78	controllerType=0 controllerNumber=1 scan=5348	Y.VPCSPSPCQNGGTCRPTGDVTHECACLPGFTGQNCEENIDDCPGNNCKNGGACVDGVNTY.N	17	VPCSPSPCQNGGTCRPTGDVTHECACLPGFTGQNCEENIDDCPGNNCKNGGACVDGVNTY,YN,3@57.02146,8@57.02146,14@57.02146,17@349.13728,24@57.02146,26@57.02146,35@57.02146,42@57.02146,47@57.02146,49@0.98402,53@57.02146	T17(OGlycan / 349.1373); N49(Deamidated / 0.984)	15.7919	Y.VPC[+57.02146]SPSPC[+57.02146]QNGGTC[+57.02146]RPT[+349.13728]GDVTHEC[+57.02146]AC[+57.02146]LPGFTGQNC[+57.02146]EENIDDC[+57.02146]PGNNC[+57.02146]KN[+0.98402]GGAC[+57.02146]VDGVNTY.N	C3(Carbamidomethyl / 57.0215); C8(Carbamidomethyl / 57.0215); C14(Carbamidomethyl / 57.0215); C24(Carbamidomethyl / 57.0215); C26(Carbamidomethyl / 57.0215); C35(Carbamidomethyl / 57.0215); C42(Carbamidomethyl / 57.0215); C47(Carbamidomethyl / 57.0215); C53(Carbamidomethyl / 57.0215)	3.2e-13	4.2e-13	0	0	0	0	2.5e-14	3.3e-14	12.496	847	0	8.203	-1	Specific	22.9	>sp|P46531|NOTC1_HUMAN Neurogenic locus notch homolog protein 1 OS=Homo sapiens OX=9606 GN=NOTCH1 PE=1 SV=4	1	4866	FP031022_4.5348.5348.4	high-energy collision-induced dissociation	14.37	6979.83	6980.78	1	65 | 73114
43	HexNAc(1)Fuc(1)	710.6	5	1396.97	6980.83	1397.16	6981.78	controllerType=0 controllerNumber=1 scan=5320	Y.VPCSPSPCQNGGTCRPTGDVTHECACLPGFTGQNCEENIDDCPGNNCKNGGACVDGVNTY.N	17	VPCSPSPCQNGGTCRPTGDVTHECACLPGFTGQNCEENIDDCPGNNCKNGGACVDGVNTY,YN,3@57.02146,8@57.02146,14@57.02146,17@349.13728,24@57.02146,26@57.02146,33@0.98402,35@57.02146,42@57.02146,47@57.02146,53@57.02146	T17(OGlycan / 349.1373); Q33(Deamidated / 0.984)	15.7319	Y.VPC[+57.02146]SPSPC[+57.02146]QNGGTC[+57.02146]RPT[+349.13728]GDVTHEC[+57.02146]AC[+57.02146]LPGFTGQ[+0.98402]NC[+57.02146]EENIDDC[+57.02146]PGNNC[+57.02146]KNGGAC[+57.02146]VDGVNTY.N	C3(Carbamidomethyl / 57.0215); C8(Carbamidomethyl / 57.0215); C14(Carbamidomethyl / 57.0215); C24(Carbamidomethyl / 57.0215); C26(Carbamidomethyl / 57.0215); C35(Carbamidomethyl / 57.0215); C42(Carbamidomethyl / 57.0215); C47(Carbamidomethyl / 57.0215); C53(Carbamidomethyl / 57.0215)	6.5e-11	8.6e-11	0	0	0	0	2.4e-12	3.1e-12	10.189	710.6	0	7.493	-1	Specific	18.9	>sp|P46531|NOTC1_HUMAN Neurogenic locus notch homolog protein 1 OS=Homo sapiens OX=9606 GN=NOTCH1 PE=1 SV=4	1	4834	FP031022_4.5320.5320.5	high-energy collision-induced dissociation	11.07	6979.82	6980.78	1	66 | 72474
43	HexNAc(1)Fuc(1)	402.5	6	1164.31	6980.83	1164.47	6981.78	controllerType=0 controllerNumber=1 scan=5353	Y.VPCSPSPCQNGGTCRPTGDVTHECACLPGFTGQNCEENIDDCPGNNCKNGGACVDGVNTY.N	17	VPCSPSPCQNGGTCRPTGDVTHECACLPGFTGQNCEENIDDCPGNNCKNGGACVDGVNTY,YN,3@57.02146,8@57.02146,14@57.02146,17@349.13728,24@57.02146,26@57.02146,35@57.02146,42@57.02146,47@57.02146,49@0.98402,53@57.02146	T17(OGlycan / 349.1373); N49(Deamidated / 0.984)	15.8047	Y.VPC[+57.02146]SPSPC[+57.02146]QNGGTC[+57.02146]RPT[+349.13728]GDVTHEC[+57.02146]AC[+57.02146]LPGFTGQNC[+57.02146]EENIDDC[+57.02146]PGNNC[+57.02146]KN[+0.98402]GGAC[+57.02146]VDGVNTY.N	C3(Carbamidomethyl / 57.0215); C8(Carbamidomethyl / 57.0215); C14(Carbamidomethyl / 57.0215); C24(Carbamidomethyl / 57.0215); C26(Carbamidomethyl / 57.0215); C35(Carbamidomethyl / 57.0215); C42(Carbamidomethyl / 57.0215); C47(Carbamidomethyl / 57.0215); C53(Carbamidomethyl / 57.0215)	1.9e-06	2.6e-06	0	0	0	0	1e-07	1.3e-07	5.712	402.5	0	7.342	-1	Specific	15.3	>sp|P46531|NOTC1_HUMAN Neurogenic locus notch homolog protein 1 OS=Homo sapiens OX=9606 GN=NOTCH1 PE=1 SV=4	1	4871	FP031022_4.5353.5353.6	high-energy collision-induced dissociation	5.92	6979.82	6980.78	1	67 | 73314
43	HexNAc(1)Fuc(1)	1169.2	4	1745.96	6980.8	1745.96	6980.8	controllerType=0 controllerNumber=1 scan=5229	Y.VPCSPSPCQNGGTCRPTGDVTHECACLPGFTGQNCEENIDDCPGNNCKNGGACVDGVNTY.N	17	VPCSPSPCQNGGTCRPTGDVTHECACLPGFTGQNCEENIDDCPGNNCKNGGACVDGVNTY,YN,3@57.02146,8@57.02146,14@57.02146,17@349.13728,24@57.02146,26@57.02146,35@57.02146,42@57.02146,47@57.02146,53@57.02146	T17(OGlycan / 349.1373)	15.5311	Y.VPC[+57.02146]SPSPC[+57.02146]QNGGTC[+57.02146]RPT[+349.13728]GDVTHEC[+57.02146]AC[+57.02146]LPGFTGQNC[+57.02146]EENIDDC[+57.02146]PGNNC[+57.02146]KNGGAC[+57.02146]VDGVNTY.N	C3(Carbamidomethyl / 57.0215); C8(Carbamidomethyl / 57.0215); C14(Carbamidomethyl / 57.0215); C24(Carbamidomethyl / 57.0215); C26(Carbamidomethyl / 57.0215); C35(Carbamidomethyl / 57.0215); C42(Carbamidomethyl / 57.0215); C47(Carbamidomethyl / 57.0215); C53(Carbamidomethyl / 57.0215)	8.7e-21	1.1e-20	0	0	0	0	8.8e-22	1.2e-21	20.062	1169.2	0	0.188		Specific	25.1	>sp|P46531|NOTC1_HUMAN Neurogenic locus notch homolog protein 1 OS=Homo sapiens OX=9606 GN=NOTCH1 PE=1 SV=4	1	4729	FP031022_4.5229.5229.4	high-energy collision-induced dissociation	19.94	6979.79	6979.79	1	68 | 70274
43	HexNAc(1)Fuc(1)	1038.8	5	1396.77	6979.83	1396.97	6980.8	controllerType=0 controllerNumber=1 scan=5206	Y.VPCSPSPCQNGGTCRPTGDVTHECACLPGFTGQNCEENIDDCPGNNCKNGGACVDGVNTY.N	59	VPCSPSPCQNGGTCRPTGDVTHECACLPGFTGQNCEENIDDCPGNNCKNGGACVDGVNTY,YN,3@57.02146,8@57.02146,14@57.02146,24@57.02146,26@57.02146,35@57.02146,42@57.02146,47@57.02146,53@57.02146,59@349.13728	T59(OGlycan / 349.1373)	15.4823	Y.VPC[+57.02146]SPSPC[+57.02146]QNGGTC[+57.02146]RPTGDVTHEC[+57.02146]AC[+57.02146]LPGFTGQNC[+57.02146]EENIDDC[+57.02146]PGNNC[+57.02146]KNGGAC[+57.02146]VDGVNT[+349.13728]Y.N	C3(Carbamidomethyl / 57.0215); C8(Carbamidomethyl / 57.0215); C14(Carbamidomethyl / 57.0215); C24(Carbamidomethyl / 57.0215); C26(Carbamidomethyl / 57.0215); C35(Carbamidomethyl / 57.0215); C42(Carbamidomethyl / 57.0215); C47(Carbamidomethyl / 57.0215); C53(Carbamidomethyl / 57.0215)	2.3e-17	3.1e-17	0	0	0	0	1.3e-18	1.7e-18	16.635	1038.8	5.7	4.802	-1	Specific	19.7	>sp|P46531|NOTC1_HUMAN Neurogenic locus notch homolog protein 1 OS=Homo sapiens OX=9606 GN=NOTCH1 PE=1 SV=4	1	4704	FP031022_4.5206.5206.5	high-energy collision-induced dissociation	18.51	6978.82	6979.79	1	69 | 69714
43	HexNAc(1)Fuc(1)	1013.3	5	1396.97	6980.84	1396.97	6980.8	controllerType=0 controllerNumber=1 scan=5264	Y.VPCSPSPCQNGGTCRPTGDVTHECACLPGFTGQNCEENIDDCPGNNCKNGGACVDGVNTY.N	59	VPCSPSPCQNGGTCRPTGDVTHECACLPGFTGQNCEENIDDCPGNNCKNGGACVDGVNTY,YN,3@57.02146,8@57.02146,14@57.02146,24@57.02146,26@57.02146,35@57.02146,42@57.02146,47@57.02146,53@57.02146,59@349.13728	T59(OGlycan / 349.1373)	15.6116	Y.VPC[+57.02146]SPSPC[+57.02146]QNGGTC[+57.02146]RPTGDVTHEC[+57.02146]AC[+57.02146]LPGFTGQNC[+57.02146]EENIDDC[+57.02146]PGNNC[+57.02146]KNGGAC[+57.02146]VDGVNT[+349.13728]Y.N	C3(Carbamidomethyl / 57.0215); C8(Carbamidomethyl / 57.0215); C14(Carbamidomethyl / 57.0215); C24(Carbamidomethyl / 57.0215); C26(Carbamidomethyl / 57.0215); C35(Carbamidomethyl / 57.0215); C42(Carbamidomethyl / 57.0215); C47(Carbamidomethyl / 57.0215); C53(Carbamidomethyl / 57.0215)	3.6e-17	4.8e-17	0	0	0	0	2.7e-18	3.5e-18	16.442	1013.3	4.5	6.123		Specific	18.7	>sp|P46531|NOTC1_HUMAN Neurogenic locus notch homolog protein 1 OS=Homo sapiens OX=9606 GN=NOTCH1 PE=1 SV=4	1	4774	FP031022_4.5264.5264.5	high-energy collision-induced dissociation	17.32	6979.83	6979.79	1	70 | 71234
43	HexNAc(1)Fuc(1)	912.4	5	1397.17	6981.83	1396.97	6980.8	controllerType=0 controllerNumber=1 scan=5380	Y.VPCSPSPCQNGGTCRPTGDVTHECACLPGFTGQNCEENIDDCPGNNCKNGGACVDGVNTY.N	17	VPCSPSPCQNGGTCRPTGDVTHECACLPGFTGQNCEENIDDCPGNNCKNGGACVDGVNTY,YN,3@57.02146,8@57.02146,14@57.02146,17@349.13728,24@57.02146,26@57.02146,35@57.02146,42@57.02146,47@57.02146,53@57.02146	T17(OGlycan / 349.1373)	15.865	Y.VPC[+57.02146]SPSPC[+57.02146]QNGGTC[+57.02146]RPT[+349.13728]GDVTHEC[+57.02146]AC[+57.02146]LPGFTGQNC[+57.02146]EENIDDC[+57.02146]PGNNC[+57.02146]KNGGAC[+57.02146]VDGVNTY.N	C3(Carbamidomethyl / 57.0215); C8(Carbamidomethyl / 57.0215); C14(Carbamidomethyl / 57.0215); C24(Carbamidomethyl / 57.0215); C26(Carbamidomethyl / 57.0215); C35(Carbamidomethyl / 57.0215); C42(Carbamidomethyl / 57.0215); C47(Carbamidomethyl / 57.0215); C53(Carbamidomethyl / 57.0215)	1.8e-15	2.3e-15	0	0	0	0	1.1e-16	1.4e-16	14.754	912.4	0	3.421	1	Specific	18.7	>sp|P46531|NOTC1_HUMAN Neurogenic locus notch homolog protein 1 OS=Homo sapiens OX=9606 GN=NOTCH1 PE=1 SV=4	1	4906	FP031022_4.5380.5380.5	high-energy collision-induced dissociation	15.63	6980.82	6979.79	1	71 | 73674
43	HexNAc(1)Fuc(1)	911.8	5	1397.17	6981.83	1396.97	6980.8	controllerType=0 controllerNumber=1 scan=5431	Y.VPCSPSPCQNGGTCRPTGDVTHECACLPGFTGQNCEENIDDCPGNNCKNGGACVDGVNTY.N	59	VPCSPSPCQNGGTCRPTGDVTHECACLPGFTGQNCEENIDDCPGNNCKNGGACVDGVNTY,YN,3@57.02146,8@57.02146,14@57.02146,24@57.02146,26@57.02146,35@57.02146,42@57.02146,47@57.02146,53@57.02146,59@349.13728	T59(OGlycan / 349.1373)	15.9846	Y.VPC[+57.02146]SPSPC[+57.02146]QNGGTC[+57.02146]RPTGDVTHEC[+57.02146]AC[+57.02146]LPGFTGQNC[+57.02146]EENIDDC[+57.02146]PGNNC[+57.02146]KNGGAC[+57.02146]VDGVNT[+349.13728]Y.N	C3(Carbamidomethyl / 57.0215); C8(Carbamidomethyl / 57.0215); C14(Carbamidomethyl / 57.0215); C24(Carbamidomethyl / 57.0215); C26(Carbamidomethyl / 57.0215); C35(Carbamidomethyl / 57.0215); C42(Carbamidomethyl / 57.0215); C47(Carbamidomethyl / 57.0215); C53(Carbamidomethyl / 57.0215)	2.3e-15	3.1e-15	0	0	0	0	1.6e-16	2.1e-16	14.635	911.8	3.7	4.645	1	Specific	20.5	>sp|P46531|NOTC1_HUMAN Neurogenic locus notch homolog protein 1 OS=Homo sapiens OX=9606 GN=NOTCH1 PE=1 SV=4	1	4970	FP031022_4.5431.5431.5	high-energy collision-induced dissociation	15.51	6980.83	6979.79	1	72 | 74594
43	HexNAc(1)Fuc(1)	623.5	6	1164.15	6979.85	1164.31	6980.8	controllerType=0 controllerNumber=1 scan=5234	Y.VPCSPSPCQNGGTCRPTGDVTHECACLPGFTGQNCEENIDDCPGNNCKNGGACVDGVNTY.N	59	VPCSPSPCQNGGTCRPTGDVTHECACLPGFTGQNCEENIDDCPGNNCKNGGACVDGVNTY,YN,3@57.02146,8@57.02146,14@57.02146,24@57.02146,26@57.02146,35@57.02146,42@57.02146,47@57.02146,53@57.02146,59@349.13728	T59(OGlycan / 349.1373)	15.5426	Y.VPC[+57.02146]SPSPC[+57.02146]QNGGTC[+57.02146]RPTGDVTHEC[+57.02146]AC[+57.02146]LPGFTGQNC[+57.02146]EENIDDC[+57.02146]PGNNC[+57.02146]KNGGAC[+57.02146]VDGVNT[+349.13728]Y.N	C3(Carbamidomethyl / 57.0215); C8(Carbamidomethyl / 57.0215); C14(Carbamidomethyl / 57.0215); C24(Carbamidomethyl / 57.0215); C26(Carbamidomethyl / 57.0215); C35(Carbamidomethyl / 57.0215); C42(Carbamidomethyl / 57.0215); C47(Carbamidomethyl / 57.0215); C53(Carbamidomethyl / 57.0215)	6.5e-09	8.6e-09	0	0	0	0	3.8e-10	5e-10	8.189	623.5	4.9	7.082	-1	Specific	16.4	>sp|P46531|NOTC1_HUMAN Neurogenic locus notch homolog protein 1 OS=Homo sapiens OX=9606 GN=NOTCH1 PE=1 SV=4	1	4734	FP031022_4.5234.5234.6	high-energy collision-induced dissociation	10.07	6978.84	6979.79	1	73 | 70394
43	HexNAc(1)Fuc(1)	569.7	6	1164.31	6980.83	1164.31	6980.8	controllerType=0 controllerNumber=1 scan=5294	Y.VPCSPSPCQNGGTCRPTGDVTHECACLPGFTGQNCEENIDDCPGNNCKNGGACVDGVNTY.N	59	VPCSPSPCQNGGTCRPTGDVTHECACLPGFTGQNCEENIDDCPGNNCKNGGACVDGVNTY,YN,3@57.02146,8@57.02146,14@57.02146,24@57.02146,26@57.02146,35@57.02146,42@57.02146,47@57.02146,53@57.02146,59@349.13728	T59(OGlycan / 349.1373)	15.6712	Y.VPC[+57.02146]SPSPC[+57.02146]QNGGTC[+57.02146]RPTGDVTHEC[+57.02146]AC[+57.02146]LPGFTGQNC[+57.02146]EENIDDC[+57.02146]PGNNC[+57.02146]KNGGAC[+57.02146]VDGVNT[+349.13728]Y.N	C3(Carbamidomethyl / 57.0215); C8(Carbamidomethyl / 57.0215); C14(Carbamidomethyl / 57.0215); C24(Carbamidomethyl / 57.0215); C26(Carbamidomethyl / 57.0215); C35(Carbamidomethyl / 57.0215); C42(Carbamidomethyl / 57.0215); C47(Carbamidomethyl / 57.0215); C53(Carbamidomethyl / 57.0215)	2.3e-08	3.1e-08	0	0	0	0	1.3e-09	1.7e-09	7.635	569.7	8.5	4.993		Specific	14.6	>sp|P46531|NOTC1_HUMAN Neurogenic locus notch homolog protein 1 OS=Homo sapiens OX=9606 GN=NOTCH1 PE=1 SV=4	1	4808	FP031022_4.5294.5294.6	high-energy collision-induced dissociation	8.51	6979.83	6979.79	1	74 | 71874
43	HexNAc(1)Fuc(1)	567.2	4	1745.71	6979.83	1745.96	6980.8	controllerType=0 controllerNumber=1 scan=5293	Y.VPCSPSPCQNGGTCRPTGDVTHECACLPGFTGQNCEENIDDCPGNNCKNGGACVDGVNTY.N	21	VPCSPSPCQNGGTCRPTGDVTHECACLPGFTGQNCEENIDDCPGNNCKNGGACVDGVNTY,YN,3@57.02146,8@57.02146,14@57.02146,21@349.13728,24@57.02146,26@57.02146,35@57.02146,42@57.02146,47@57.02146,53@57.02146	T21(OGlycan / 349.1373)	15.6693	Y.VPC[+57.02146]SPSPC[+57.02146]QNGGTC[+57.02146]RPTGDVT[+349.13728]HEC[+57.02146]AC[+57.02146]LPGFTGQNC[+57.02146]EENIDDC[+57.02146]PGNNC[+57.02146]KNGGAC[+57.02146]VDGVNTY.N	C3(Carbamidomethyl / 57.0215); C8(Carbamidomethyl / 57.0215); C14(Carbamidomethyl / 57.0215); C24(Carbamidomethyl / 57.0215); C26(Carbamidomethyl / 57.0215); C35(Carbamidomethyl / 57.0215); C42(Carbamidomethyl / 57.0215); C47(Carbamidomethyl / 57.0215); C53(Carbamidomethyl / 57.0215)	1.1e-08	1.5e-08	0	0	0	0	8.1e-10	1.1e-09	7.943	567.2	0	5.215	-1	Specific	21.3	>sp|P46531|NOTC1_HUMAN Neurogenic locus notch homolog protein 1 OS=Homo sapiens OX=9606 GN=NOTCH1 PE=1 SV=4	1	4807	FP031022_4.5293.5293.4	high-energy collision-induced dissociation	8.82	6978.82	6979.79	1	75 | 71834
43	HexNAc(1)Fuc(1)	257.4	6	1164.48	6981.82	1164.31	6980.8	controllerType=0 controllerNumber=1 scan=5411	Y.VPCSPSPCQNGGTCRPTGDVTHECACLPGFTGQNCEENIDDCPGNNCKNGGACVDGVNTY.N	17	VPCSPSPCQNGGTCRPTGDVTHECACLPGFTGQNCEENIDDCPGNNCKNGGACVDGVNTY,YN,3@57.02146,8@57.02146,14@57.02146,17@349.13728,24@57.02146,26@57.02146,35@57.02146,42@57.02146,47@57.02146,53@57.02146	T17(OGlycan / 349.1373)	15.9379	Y.VPC[+57.02146]SPSPC[+57.02146]QNGGTC[+57.02146]RPT[+349.13728]GDVTHEC[+57.02146]AC[+57.02146]LPGFTGQNC[+57.02146]EENIDDC[+57.02146]PGNNC[+57.02146]KNGGAC[+57.02146]VDGVNTY.N	C3(Carbamidomethyl / 57.0215); C8(Carbamidomethyl / 57.0215); C14(Carbamidomethyl / 57.0215); C24(Carbamidomethyl / 57.0215); C26(Carbamidomethyl / 57.0215); C35(Carbamidomethyl / 57.0215); C42(Carbamidomethyl / 57.0215); C47(Carbamidomethyl / 57.0215); C53(Carbamidomethyl / 57.0215)	3.1e-05	4.1e-05	0	0	0	0	1.2e-06	1.5e-06	4.506	257.4	0	2.064	1	Specific	15.3	>sp|P46531|NOTC1_HUMAN Neurogenic locus notch homolog protein 1 OS=Homo sapiens OX=9606 GN=NOTCH1 PE=1 SV=4	1	4945	FP031022_4.5411.5411.6	high-energy collision-induced dissociation	4.19	6980.81	6979.79	1	76 | 74274
43	Fuc(1); Hex(1)	158.6	5	1388.97	6940.8	1388.76	6939.77	controllerType=0 controllerNumber=1 scan=5244	Y.VPCSPSPCQNGGTCRPTGDVTHECACLPGFTGQNCEENIDDCPGNNCKNGGACVDGVNTY.N	4;6	VPCSPSPCQNGGTCRPTGDVTHECACLPGFTGQNCEENIDDCPGNNCKNGGACVDGVNTY,YN,3@57.02146,4@146.05791,6@162.05282,8@57.02146,14@57.02146,24@57.02146,26@57.02146,35@57.02146,42@57.02146,47@57.02146,53@57.02146	S4(OGlycan / 146.0579); S6(OGlycan / 162.0528)	15.5657	Y.VPC[+57.02146]S[+146.05791]PS[+162.05282]PC[+57.02146]QNGGTC[+57.02146]RPTGDVTHEC[+57.02146]AC[+57.02146]LPGFTGQNC[+57.02146]EENIDDC[+57.02146]PGNNC[+57.02146]KNGGAC[+57.02146]VDGVNTY.N	C3(Carbamidomethyl / 57.0215); C8(Carbamidomethyl / 57.0215); C14(Carbamidomethyl / 57.0215); C24(Carbamidomethyl / 57.0215); C26(Carbamidomethyl / 57.0215); C35(Carbamidomethyl / 57.0215); C42(Carbamidomethyl / 57.0215); C47(Carbamidomethyl / 57.0215); C53(Carbamidomethyl / 57.0215)	0.00038	0.0005	0	0	0	0	1.5e-05	2e-05	3.419	158.6	0	4.048	1	Specific	14.5	>sp|P46531|NOTC1_HUMAN Neurogenic locus notch homolog protein 1 OS=Homo sapiens OX=9606 GN=NOTCH1 PE=1 SV=4	1	4748	FP031022_4.5244.5244.5	high-energy collision-induced dissociation	3.3	6939.8	6938.77	1	77 | 70674
43	HexNAc(1)	507.1	5	1367.76	6834.75	1367.95	6835.73	controllerType=0 controllerNumber=1 scan=5394	Y.VPCSPSPCQNGGTCRPTGDVTHECACLPGFTGQNCEENIDDCPGNNCKNGGACVDGVNTY.N	21	VPCSPSPCQNGGTCRPTGDVTHECACLPGFTGQNCEENIDDCPGNNCKNGGACVDGVNTY,YN,3@57.02146,8@57.02146,14@57.02146,21@203.07937,24@57.02146,26@57.02146,35@57.02146,42@57.02146,46@0.98402,47@57.02146,53@57.02146	T21(OGlycan / 203.0794); N46(Deamidated / 0.984)	15.8965	Y.VPC[+57.02146]SPSPC[+57.02146]QNGGTC[+57.02146]RPTGDVT[+203.07937]HEC[+57.02146]AC[+57.02146]LPGFTGQNC[+57.02146]EENIDDC[+57.02146]PGNN[+0.98402]C[+57.02146]KNGGAC[+57.02146]VDGVNTY.N	C3(Carbamidomethyl / 57.0215); C8(Carbamidomethyl / 57.0215); C14(Carbamidomethyl / 57.0215); C24(Carbamidomethyl / 57.0215); C26(Carbamidomethyl / 57.0215); C35(Carbamidomethyl / 57.0215); C42(Carbamidomethyl / 57.0215); C47(Carbamidomethyl / 57.0215); C53(Carbamidomethyl / 57.0215)	3.2e-07	4.3e-07	0	0	0	0	2.6e-08	3.5e-08	6.49	507.1	0	4.285	-1	Specific	17.3	>sp|P46531|NOTC1_HUMAN Neurogenic locus notch homolog protein 1 OS=Homo sapiens OX=9606 GN=NOTCH1 PE=1 SV=4	1	4926	FP031022_4.5394.5394.5	high-energy collision-induced dissociation	7.51	6833.74	6834.72	1	78 | 73834
43	HexNAc(1)	1007.3	5	1367.76	6834.78	1367.75	6834.74	controllerType=0 controllerNumber=1 scan=5267	Y.VPCSPSPCQNGGTCRPTGDVTHECACLPGFTGQNCEENIDDCPGNNCKNGGACVDGVNTY.N	21	VPCSPSPCQNGGTCRPTGDVTHECACLPGFTGQNCEENIDDCPGNNCKNGGACVDGVNTY,YN,3@57.02146,8@57.02146,14@57.02146,21@203.07937,24@57.02146,26@57.02146,35@57.02146,42@57.02146,47@57.02146,53@57.02146	T21(OGlycan / 203.0794)	15.6162	Y.VPC[+57.02146]SPSPC[+57.02146]QNGGTC[+57.02146]RPTGDVT[+203.07937]HEC[+57.02146]AC[+57.02146]LPGFTGQNC[+57.02146]EENIDDC[+57.02146]PGNNC[+57.02146]KNGGAC[+57.02146]VDGVNTY.N	C3(Carbamidomethyl / 57.0215); C8(Carbamidomethyl / 57.0215); C14(Carbamidomethyl / 57.0215); C24(Carbamidomethyl / 57.0215); C26(Carbamidomethyl / 57.0215); C35(Carbamidomethyl / 57.0215); C42(Carbamidomethyl / 57.0215); C47(Carbamidomethyl / 57.0215); C53(Carbamidomethyl / 57.0215)	2.3e-17	3.1e-17	0	0	0	0	1.5e-18	2e-18	16.635	1007.3	0	5.117		Specific	21.1	>sp|P46531|NOTC1_HUMAN Neurogenic locus notch homolog protein 1 OS=Homo sapiens OX=9606 GN=NOTCH1 PE=1 SV=4	1	4778	FP031022_4.5267.5267.5	high-energy collision-induced dissociation	17.51	6833.77	6833.73	1	79 | 71314
43	HexNAc(1)	561.2	5	1367.96	6835.78	1367.75	6834.74	controllerType=0 controllerNumber=1 scan=5328	Y.VPCSPSPCQNGGTCRPTGDVTHECACLPGFTGQNCEENIDDCPGNNCKNGGACVDGVNTY.N	17	VPCSPSPCQNGGTCRPTGDVTHECACLPGFTGQNCEENIDDCPGNNCKNGGACVDGVNTY,YN,3@57.02146,8@57.02146,14@57.02146,17@203.07937,24@57.02146,26@57.02146,35@57.02146,42@57.02146,47@57.02146,53@57.02146	T17(OGlycan / 203.0794)	15.7471	Y.VPC[+57.02146]SPSPC[+57.02146]QNGGTC[+57.02146]RPT[+203.07937]GDVTHEC[+57.02146]AC[+57.02146]LPGFTGQNC[+57.02146]EENIDDC[+57.02146]PGNNC[+57.02146]KNGGAC[+57.02146]VDGVNTY.N	C3(Carbamidomethyl / 57.0215); C8(Carbamidomethyl / 57.0215); C14(Carbamidomethyl / 57.0215); C24(Carbamidomethyl / 57.0215); C26(Carbamidomethyl / 57.0215); C35(Carbamidomethyl / 57.0215); C42(Carbamidomethyl / 57.0215); C47(Carbamidomethyl / 57.0215); C53(Carbamidomethyl / 57.0215)	2.3e-08	3.1e-08	0	0	0	0	1.4e-09	1.8e-09	7.635	561.2	0	4.948	1	Specific	16.6	>sp|P46531|NOTC1_HUMAN Neurogenic locus notch homolog protein 1 OS=Homo sapiens OX=9606 GN=NOTCH1 PE=1 SV=4	1	4844	FP031022_4.5328.5328.5	high-energy collision-induced dissociation	8.51	6834.77	6833.73	1	80 | 72594
43	Fuc(1)	465.3	5	1356.36	6777.75	1356.35	6777.72	controllerType=0 controllerNumber=1 scan=5350	Y.VPCSPSPCQNGGTCRPTGDVTHECACLPGFTGQNCEENIDDCPGNNCKNGGACVDGVNTY.N	6	VPCSPSPCQNGGTCRPTGDVTHECACLPGFTGQNCEENIDDCPGNNCKNGGACVDGVNTY,YN,3@57.02146,6@146.05791,8@57.02146,14@57.02146,24@57.02146,26@57.02146,35@57.02146,42@57.02146,47@57.02146,53@57.02146	S6(OGlycan / 146.0579)	15.7963	Y.VPC[+57.02146]SPS[+146.05791]PC[+57.02146]QNGGTC[+57.02146]RPTGDVTHEC[+57.02146]AC[+57.02146]LPGFTGQNC[+57.02146]EENIDDC[+57.02146]PGNNC[+57.02146]KNGGAC[+57.02146]VDGVNTY.N	C3(Carbamidomethyl / 57.0215); C8(Carbamidomethyl / 57.0215); C14(Carbamidomethyl / 57.0215); C24(Carbamidomethyl / 57.0215); C26(Carbamidomethyl / 57.0215); C35(Carbamidomethyl / 57.0215); C42(Carbamidomethyl / 57.0215); C47(Carbamidomethyl / 57.0215); C53(Carbamidomethyl / 57.0215)	5.7e-07	7.6e-07	0	0	0	0	4.7e-08	6.3e-08	6.241	465.3	2.3	4.977		Specific	15.4	>sp|P46531|NOTC1_HUMAN Neurogenic locus notch homolog protein 1 OS=Homo sapiens OX=9606 GN=NOTCH1 PE=1 SV=4	1	4869	FP031022_4.5350.5350.5	high-energy collision-induced dissociation	6.57	6776.75	6776.71	1	81 | 73234
43		633	5	1327.75	6634.7	1327.53	6633.63	controllerType=0 controllerNumber=1 scan=5466	Y.VPCSPSPCQNGGTCRPTGDVTHECACLPGFTGQNCEENIDDCPGNNCKNGGACVDGVNTY.N		VPCSPSPCQNGGTCRPTGDVTHECACLPGFTGQNCEENIDDCPGNNCKNGGACVDGVNTY,YN,3@57.02146,8@57.02146,14@57.02146,24@57.02146,26@57.02146,33@0.98402,35@57.02146,42@57.02146,47@57.02146,49@0.98402,53@57.02146	Q33(Deamidated / 0.984); N49(Deamidated / 0.984)	16.0648	Y.VPC[+57.02146]SPSPC[+57.02146]QNGGTC[+57.02146]RPTGDVTHEC[+57.02146]AC[+57.02146]LPGFTGQ[+0.98402]NC[+57.02146]EENIDDC[+57.02146]PGNNC[+57.02146]KN[+0.98402]GGAC[+57.02146]VDGVNTY.N	C3(Carbamidomethyl / 57.0215); C8(Carbamidomethyl / 57.0215); C14(Carbamidomethyl / 57.0215); C24(Carbamidomethyl / 57.0215); C26(Carbamidomethyl / 57.0215); C35(Carbamidomethyl / 57.0215); C42(Carbamidomethyl / 57.0215); C47(Carbamidomethyl / 57.0215); C53(Carbamidomethyl / 57.0215)	9.4e-09	1.2e-08	0	0	0	0	5.3e-10	7.1e-10	8.027	578.5	37.9	9.651	1	Specific	14.6	>sp|P46531|NOTC1_HUMAN Neurogenic locus notch homolog protein 1 OS=Homo sapiens OX=9606 GN=NOTCH1 PE=1 SV=4	1	5018	FP031022_4.5466.5466.5	high-energy collision-induced dissociation	9.91	6633.69	6632.62	1	82 | 75394
43		524.1	5	1327.74	6634.67	1327.53	6633.63	controllerType=0 controllerNumber=1 scan=5518	Y.VPCSPSPCQNGGTCRPTGDVTHECACLPGFTGQNCEENIDDCPGNNCKNGGACVDGVNTY.N		VPCSPSPCQNGGTCRPTGDVTHECACLPGFTGQNCEENIDDCPGNNCKNGGACVDGVNTY,YN,3@57.02146,8@57.02146,14@57.02146,15@0.98402,24@57.02146,26@57.02146,35@57.02146,42@57.02146,46@0.98402,47@57.02146,53@57.02146	R15(Deamidated / 0.984); N46(Deamidated / 0.984)	16.1811	Y.VPC[+57.02146]SPSPC[+57.02146]QNGGTC[+57.02146]R[+0.98402]PTGDVTHEC[+57.02146]AC[+57.02146]LPGFTGQNC[+57.02146]EENIDDC[+57.02146]PGNN[+0.98402]C[+57.02146]KNGGAC[+57.02146]VDGVNTY.N	C3(Carbamidomethyl / 57.0215); C8(Carbamidomethyl / 57.0215); C14(Carbamidomethyl / 57.0215); C24(Carbamidomethyl / 57.0215); C26(Carbamidomethyl / 57.0215); C35(Carbamidomethyl / 57.0215); C42(Carbamidomethyl / 57.0215); C47(Carbamidomethyl / 57.0215); C53(Carbamidomethyl / 57.0215)	3.2e-07	4.2e-07	0	0	0	0	2.6e-08	3.4e-08	6.495	524.1	6.9	6.154	1	Specific	15	>sp|P46531|NOTC1_HUMAN Neurogenic locus notch homolog protein 1 OS=Homo sapiens OX=9606 GN=NOTCH1 PE=1 SV=4	1	5078	FP031022_4.5518.5518.5	high-energy collision-induced dissociation	8.32	6633.67	6632.62	1	83 | 76234
43		259.4	5	1327.54	6633.69	1327.53	6633.63	controllerType=0 controllerNumber=1 scan=5603	Y.VPCSPSPCQNGGTCRPTGDVTHECACLPGFTGQNCEENIDDCPGNNCKNGGACVDGVNTY.N		VPCSPSPCQNGGTCRPTGDVTHECACLPGFTGQNCEENIDDCPGNNCKNGGACVDGVNTY,YN,3@57.02146,8@57.02146,14@57.02146,24@57.02146,26@57.02146,33@0.98402,35@57.02146,42@57.02146,45@0.98402,47@57.02146,53@57.02146	Q33(Deamidated / 0.984); N45(Deamidated / 0.984)	16.3722	Y.VPC[+57.02146]SPSPC[+57.02146]QNGGTC[+57.02146]RPTGDVTHEC[+57.02146]AC[+57.02146]LPGFTGQ[+0.98402]NC[+57.02146]EENIDDC[+57.02146]PGN[+0.98402]NC[+57.02146]KNGGAC[+57.02146]VDGVNTY.N	C3(Carbamidomethyl / 57.0215); C8(Carbamidomethyl / 57.0215); C14(Carbamidomethyl / 57.0215); C24(Carbamidomethyl / 57.0215); C26(Carbamidomethyl / 57.0215); C35(Carbamidomethyl / 57.0215); C42(Carbamidomethyl / 57.0215); C47(Carbamidomethyl / 57.0215); C53(Carbamidomethyl / 57.0215)	0.00011	0.00015	0	0	0	0	4.3e-06	5.7e-06	3.942	259.4	0.5	8.537		Specific	15.9	>sp|P46531|NOTC1_HUMAN Neurogenic locus notch homolog protein 1 OS=Homo sapiens OX=9606 GN=NOTCH1 PE=1 SV=4	1	5190	FP031022_4.5603.5603.5	high-energy collision-induced dissociation	3.7	6632.68	6632.62	1	84 | 77514
43		676.4	4	1659.18	6633.72	1658.92	6632.65	controllerType=0 controllerNumber=1 scan=5371	Y.VPCSPSPCQNGGTCRPTGDVTHECACLPGFTGQNCEENIDDCPGNNCKNGGACVDGVNTY.N		VPCSPSPCQNGGTCRPTGDVTHECACLPGFTGQNCEENIDDCPGNNCKNGGACVDGVNTY,YN,3@57.02146,8@57.02146,14@57.02146,24@57.02146,26@57.02146,34@0.98402,35@57.02146,42@57.02146,47@57.02146,53@57.02146	N34(Deamidated / 0.984)	15.8449	Y.VPC[+57.02146]SPSPC[+57.02146]QNGGTC[+57.02146]RPTGDVTHEC[+57.02146]AC[+57.02146]LPGFTGQN[+0.98402]C[+57.02146]EENIDDC[+57.02146]PGNNC[+57.02146]KNGGAC[+57.02146]VDGVNTY.N	C3(Carbamidomethyl / 57.0215); C8(Carbamidomethyl / 57.0215); C14(Carbamidomethyl / 57.0215); C24(Carbamidomethyl / 57.0215); C26(Carbamidomethyl / 57.0215); C35(Carbamidomethyl / 57.0215); C42(Carbamidomethyl / 57.0215); C47(Carbamidomethyl / 57.0215); C53(Carbamidomethyl / 57.0215)	4.6e-10	6.1e-10	0	0	0	0	2.5e-11	3.3e-11	9.335	676.4	4.8	10.308	1	Specific	20.9	>sp|P46531|NOTC1_HUMAN Neurogenic locus notch homolog protein 1 OS=Homo sapiens OX=9606 GN=NOTCH1 PE=1 SV=4	1	4894	FP031022_4.5371.5371.4	high-energy collision-induced dissociation	11.21	6632.71	6631.64	1	85 | 73594
43		829.2	5	1327.35	6632.7	1327.14	6631.66	controllerType=0 controllerNumber=1 scan=5357	Y.VPCSPSPCQNGGTCRPTGDVTHECACLPGFTGQNCEENIDDCPGNNCKNGGACVDGVNTY.N		VPCSPSPCQNGGTCRPTGDVTHECACLPGFTGQNCEENIDDCPGNNCKNGGACVDGVNTY,YN,3@57.02146,8@57.02146,14@57.02146,24@57.02146,26@57.02146,35@57.02146,42@57.02146,47@57.02146,53@57.02146		15.813	Y.VPC[+57.02146]SPSPC[+57.02146]QNGGTC[+57.02146]RPTGDVTHEC[+57.02146]AC[+57.02146]LPGFTGQNC[+57.02146]EENIDDC[+57.02146]PGNNC[+57.02146]KNGGAC[+57.02146]VDGVNTY.N	C3(Carbamidomethyl / 57.0215); C8(Carbamidomethyl / 57.0215); C14(Carbamidomethyl / 57.0215); C24(Carbamidomethyl / 57.0215); C26(Carbamidomethyl / 57.0215); C35(Carbamidomethyl / 57.0215); C42(Carbamidomethyl / 57.0215); C47(Carbamidomethyl / 57.0215); C53(Carbamidomethyl / 57.0215)	2.3e-13	3.1e-13	0	0	0	0	1.9e-14	2.5e-14	12.635	788.2	43.6	4.815	1	Specific	17	>sp|P46531|NOTC1_HUMAN Neurogenic locus notch homolog protein 1 OS=Homo sapiens OX=9606 GN=NOTCH1 PE=1 SV=4	1	4877	FP031022_4.5357.5357.5	high-energy collision-induced dissociation	14.51	6631.69	6630.65	1	86 | 73394
43		702.3	5	1327.15	6631.7	1327.14	6631.66	controllerType=0 controllerNumber=1 scan=5408	Y.VPCSPSPCQNGGTCRPTGDVTHECACLPGFTGQNCEENIDDCPGNNCKNGGACVDGVNTY.N		VPCSPSPCQNGGTCRPTGDVTHECACLPGFTGQNCEENIDDCPGNNCKNGGACVDGVNTY,YN,3@57.02146,8@57.02146,14@57.02146,24@57.02146,26@57.02146,35@57.02146,42@57.02146,47@57.02146,53@57.02146		15.9314	Y.VPC[+57.02146]SPSPC[+57.02146]QNGGTC[+57.02146]RPTGDVTHEC[+57.02146]AC[+57.02146]LPGFTGQNC[+57.02146]EENIDDC[+57.02146]PGNNC[+57.02146]KNGGAC[+57.02146]VDGVNTY.N	C3(Carbamidomethyl / 57.0215); C8(Carbamidomethyl / 57.0215); C14(Carbamidomethyl / 57.0215); C24(Carbamidomethyl / 57.0215); C26(Carbamidomethyl / 57.0215); C35(Carbamidomethyl / 57.0215); C42(Carbamidomethyl / 57.0215); C47(Carbamidomethyl / 57.0215); C53(Carbamidomethyl / 57.0215)	3.6e-11	4.8e-11	0	0	0	0	1.7e-12	2.3e-12	10.442	702.3	35.6	6.37		Specific	17.6	>sp|P46531|NOTC1_HUMAN Neurogenic locus notch homolog protein 1 OS=Homo sapiens OX=9606 GN=NOTCH1 PE=1 SV=4	1	4940	FP031022_4.5408.5408.5	high-energy collision-induced dissociation	11.32	6630.7	6630.65	1	87 | 74194
73	HexNAc(1)Hex(1)Fuc(1)	28.9	5	992.381	4957.88	992.588	4958.91	controllerType=0 controllerNumber=1 scan=5215	F.TGQNCEENIDDCPGNNCKNGGACVDGVNTYNCRCPPEW.T	29	TGQNCEENIDDCPGNNCKNGGACVDGVNTYNCRCPPEW,FT,5@57.02146,11@15.99492,12@57.02146,17@57.02146,23@57.02146,29@511.19010,32@57.02146,34@57.02146	D11(Oxidation / 15.9949); T29(OGlycan / 511.1901)	15.5019	F.TGQNC[+57.02146]EENIDD[+15.99492]C[+57.02146]PGNNC[+57.02146]KNGGAC[+57.02146]VDGVNT[+511.19010]YNC[+57.02146]RC[+57.02146]PPEW.T	C5(Carbamidomethyl / 57.0215); C12(Carbamidomethyl / 57.0215); C17(Carbamidomethyl / 57.0215); C23(Carbamidomethyl / 57.0215); C32(Carbamidomethyl / 57.0215); C34(Carbamidomethyl / 57.0215)	0.023	0.03	0.0031	0.0031	0.0061	0.0061	0.0031	0.0032	1.646	28.9	8.2	-6.445	-1	Specific	7.6	>sp|P46531|NOTC1_HUMAN Neurogenic locus notch homolog protein 1 OS=Homo sapiens OX=9606 GN=NOTCH1 PE=1 SV=4	1	4712	FP031022_4.5215.5215.5	high-energy collision-induced dissociation	1.52	4956.87	4957.9	1	88 | 69954
103	Hex(1)Pent(2)	169.3	8	1194.47	9548.74	1194.21	9546.65	controllerType=0 controllerNumber=1 scan=5173	Y.NCRCPPEWTGQYCTEDVDECQLMPNACQNGGTCHNTHGGYNCVCVNGWTGEDCSENIDDCASAACFHGATCHDRVASF.Y	9	NCRCPPEWTGQYCTEDVDECQLMPNACQNGGTCHNTHGGYNCVCVNGWTGEDCSENIDDCASAACFHGATCHDRVASF,YY,2@57.02146,4@57.02146,9@426.13734,13@57.02146,20@57.02146,23@15.99492,27@57.02146,33@57.02146,42@57.02146,44@57.02146,53@57.02146,60@57.02146,65@57.02146,71@57.02146	T9(OGlycan / 426.1373); M23(Oxidation / 15.9949)	15.4077	Y.NC[+57.02146]RC[+57.02146]PPEWT[+426.13734]GQYC[+57.02146]TEDVDEC[+57.02146]QLM[+15.99492]PNAC[+57.02146]QNGGTC[+57.02146]HNTHGGYNC[+57.02146]VC[+57.02146]VNGWTGEDC[+57.02146]SENIDDC[+57.02146]ASAAC[+57.02146]FHGATC[+57.02146]HDRVASF.Y	C2(Carbamidomethyl / 57.0215); C4(Carbamidomethyl / 57.0215); C13(Carbamidomethyl / 57.0215); C20(Carbamidomethyl / 57.0215); C27(Carbamidomethyl / 57.0215); C33(Carbamidomethyl / 57.0215); C42(Carbamidomethyl / 57.0215); C44(Carbamidomethyl / 57.0215); C53(Carbamidomethyl / 57.0215); C60(Carbamidomethyl / 57.0215); C65(Carbamidomethyl / 57.0215); C71(Carbamidomethyl / 57.0215)	0.005	0.0066	0	0	0	0	0.0002	0.00027	2.304	169.3	5.2	8.747	2	Specific	12.9	>sp|P46531|NOTC1_HUMAN Neurogenic locus notch homolog protein 1 OS=Homo sapiens OX=9606 GN=NOTCH1 PE=1 SV=4	1	4663	FP031022_4.5173.5173.4	high-energy collision-induced dissociation	1.66	9547.73	9545.64	1	89 | 97672
103	Hex(1)Pent(2)	32.9	10	955.478	9545.72	955.571	9546.65	controllerType=0 controllerNumber=1 scan=5261	Y.NCRCPPEWTGQYCTEDVDECQLMPNACQNGGTCHNTHGGYNCVCVNGWTGEDCSENIDDCASAACFHGATCHDRVASF.Y	9	NCRCPPEWTGQYCTEDVDECQLMPNACQNGGTCHNTHGGYNCVCVNGWTGEDCSENIDDCASAACFHGATCHDRVASF,YY,2@57.02146,4@57.02146,9@426.13734,13@57.02146,20@57.02146,27@57.02146,33@57.02146,41@15.99492,42@57.02146,44@57.02146,53@57.02146,60@57.02146,65@57.02146,71@57.02146	T9(OGlycan / 426.1373); N41(Oxidation / 15.9949)	15.6031	Y.NC[+57.02146]RC[+57.02146]PPEWT[+426.13734]GQYC[+57.02146]TEDVDEC[+57.02146]QLMPNAC[+57.02146]QNGGTC[+57.02146]HNTHGGYN[+15.99492]C[+57.02146]VC[+57.02146]VNGWTGEDC[+57.02146]SENIDDC[+57.02146]ASAAC[+57.02146]FHGATC[+57.02146]HDRVASF.Y	C2(Carbamidomethyl / 57.0215); C4(Carbamidomethyl / 57.0215); C13(Carbamidomethyl / 57.0215); C20(Carbamidomethyl / 57.0215); C27(Carbamidomethyl / 57.0215); C33(Carbamidomethyl / 57.0215); C42(Carbamidomethyl / 57.0215); C44(Carbamidomethyl / 57.0215); C53(Carbamidomethyl / 57.0215); C60(Carbamidomethyl / 57.0215); C65(Carbamidomethyl / 57.0215); C71(Carbamidomethyl / 57.0215)	0.012	0.016	0	0	0	0	0.0005	0.00066	1.915	32.9	1.6	7.957	-1	Specific	11.4	>sp|P46531|NOTC1_HUMAN Neurogenic locus notch homolog protein 1 OS=Homo sapiens OX=9606 GN=NOTCH1 PE=1 SV=4	1	4772	FP031022_4.5261.5261.5	high-energy collision-induced dissociation	1.79	9544.71	9545.64	1	90 | 97752
103	HexNAc(1)Fuc(1); Hex(1)Pent(1)	227.1	6	1402.7	8411.17	1402.37	8409.16	controllerType=0 controllerNumber=1 scan=5723	Y.NCRCPPEWTGQYCTEDVDECQLMPNACQNGGTCHNTHGGYNCVCVNGWTGEDCSENIDDCASAACF.H	14;36	NCRCPPEWTGQYCTEDVDECQLMPNACQNGGTCHNTHGGYNCVCVNGWTGEDCSENIDDCASAACF,YH,2@57.02146,4@57.02146,13@57.02146,14@349.13728,20@57.02146,27@57.02146,33@57.02146,36@294.09508,42@57.02146,44@57.02146,53@57.02146,60@57.02146,65@57.02146	T14(OGlycan / 349.1373); T36(OGlycan / 294.0951)	16.647	Y.NC[+57.02146]RC[+57.02146]PPEWTGQYC[+57.02146]T[+349.13728]EDVDEC[+57.02146]QLMPNAC[+57.02146]QNGGTC[+57.02146]HNT[+294.09508]HGGYNC[+57.02146]VC[+57.02146]VNGWTGEDC[+57.02146]SENIDDC[+57.02146]ASAAC[+57.02146]F.H	C2(Carbamidomethyl / 57.0215); C4(Carbamidomethyl / 57.0215); C13(Carbamidomethyl / 57.0215); C20(Carbamidomethyl / 57.0215); C27(Carbamidomethyl / 57.0215); C33(Carbamidomethyl / 57.0215); C42(Carbamidomethyl / 57.0215); C44(Carbamidomethyl / 57.0215); C53(Carbamidomethyl / 57.0215); C60(Carbamidomethyl / 57.0215); C65(Carbamidomethyl / 57.0215)	0.0051	0.0067	0	0	0	0	0.00022	0.00029	2.296	227.1	0	0.175	2	Specific	14.4	>sp|P46531|NOTC1_HUMAN Neurogenic locus notch homolog protein 1 OS=Homo sapiens OX=9606 GN=NOTCH1 PE=1 SV=4	1	5341	FP031022_4.5723.5723.6	high-energy collision-induced dissociation	2.47	8410.16	8408.15	1	91 | 79234
103	HexNAc(1)Fuc(1); Hex(1)Pent(1)	77.1	5	1683.04	8411.19	1682.64	8409.16	controllerType=0 controllerNumber=1 scan=5712	Y.NCRCPPEWTGQYCTEDVDECQLMPNACQNGGTCHNTHGGYNCVCVNGWTGEDCSENIDDCASAACF.H	14;49	NCRCPPEWTGQYCTEDVDECQLMPNACQNGGTCHNTHGGYNCVCVNGWTGEDCSENIDDCASAACF,YH,2@57.02146,4@57.02146,13@57.02146,14@349.13728,20@57.02146,27@57.02146,33@57.02146,42@57.02146,44@57.02146,49@294.09508,53@57.02146,60@57.02146,65@57.02146	T14(OGlycan / 349.1373); T49(OGlycan / 294.0951)	16.6211	Y.NC[+57.02146]RC[+57.02146]PPEWTGQYC[+57.02146]T[+349.13728]EDVDEC[+57.02146]QLMPNAC[+57.02146]QNGGTC[+57.02146]HNTHGGYNC[+57.02146]VC[+57.02146]VNGWT[+294.09508]GEDC[+57.02146]SENIDDC[+57.02146]ASAAC[+57.02146]F.H	C2(Carbamidomethyl / 57.0215); C4(Carbamidomethyl / 57.0215); C13(Carbamidomethyl / 57.0215); C20(Carbamidomethyl / 57.0215); C27(Carbamidomethyl / 57.0215); C33(Carbamidomethyl / 57.0215); C42(Carbamidomethyl / 57.0215); C44(Carbamidomethyl / 57.0215); C53(Carbamidomethyl / 57.0215); C60(Carbamidomethyl / 57.0215); C65(Carbamidomethyl / 57.0215)	0.021	0.028	0.0016	0.0032	0	0	0.0016	0.0032	1.681	77.1	0	2.883	2	Specific	12.3	>sp|P46531|NOTC1_HUMAN Neurogenic locus notch homolog protein 1 OS=Homo sapiens OX=9606 GN=NOTCH1 PE=1 SV=4	1	5327	FP031022_4.5712.5712.5	high-energy collision-induced dissociation	1.56	8410.18	8408.15	1	92 | 79114
103	Hex(1)Pent(2); Fuc(1)	261	5	1674.83	8370.13	1674.83	8370.11	controllerType=0 controllerNumber=1 scan=5976	Y.NCRCPPEWTGQYCTEDVDECQLMPNACQNGGTCHNTHGGYNCVCVNGWTGEDCSENIDDCASAACF.H	9;14	NCRCPPEWTGQYCTEDVDECQLMPNACQNGGTCHNTHGGYNCVCVNGWTGEDCSENIDDCASAACF,YH,2@57.02146,4@57.02146,9@426.13734,13@57.02146,14@146.05791,20@57.02146,23@15.99492,27@57.02146,33@57.02146,34@15.99492,42@57.02146,44@57.02146,53@57.02146,60@57.02146,65@57.02146	T9(OGlycan / 426.1373); T14(OGlycan / 146.0579); M23(Oxidation / 15.9949); H34(Oxidation / 15.9949)	17.2358	Y.NC[+57.02146]RC[+57.02146]PPEWT[+426.13734]GQYC[+57.02146]T[+146.05791]EDVDEC[+57.02146]QLM[+15.99492]PNAC[+57.02146]QNGGTC[+57.02146]H[+15.99492]NTHGGYNC[+57.02146]VC[+57.02146]VNGWTGEDC[+57.02146]SENIDDC[+57.02146]ASAAC[+57.02146]F.H	C2(Carbamidomethyl / 57.0215); C4(Carbamidomethyl / 57.0215); C13(Carbamidomethyl / 57.0215); C20(Carbamidomethyl / 57.0215); C27(Carbamidomethyl / 57.0215); C33(Carbamidomethyl / 57.0215); C42(Carbamidomethyl / 57.0215); C44(Carbamidomethyl / 57.0215); C53(Carbamidomethyl / 57.0215); C60(Carbamidomethyl / 57.0215); C65(Carbamidomethyl / 57.0215)	0.0028	0.0038	0	0	0	0	0.0001	0.00013	2.548	261	0	2.449		Specific	16.5	>sp|P46531|NOTC1_HUMAN Neurogenic locus notch homolog protein 1 OS=Homo sapiens OX=9606 GN=NOTCH1 PE=1 SV=4	1	5666	FP031022_4.5976.5976.5	high-energy collision-induced dissociation	1.71	8369.12	8369.1	1	93 | 82754
103	Hex(1)Pent(2); Hex(1)	485.5	5	1671.84	8355.17	1671.63	8354.11	controllerType=0 controllerNumber=1 scan=6174	Y.NCRCPPEWTGQYCTEDVDECQLMPNACQNGGTCHNTHGGYNCVCVNGWTGEDCSENIDDCASAACF.H	9;14	NCRCPPEWTGQYCTEDVDECQLMPNACQNGGTCHNTHGGYNCVCVNGWTGEDCSENIDDCASAACF,YH,2@57.02146,4@57.02146,9@426.13734,13@57.02146,14@162.05282,20@57.02146,27@57.02146,33@57.02146,42@57.02146,44@57.02146,53@57.02146,60@57.02146,65@57.02146	T9(OGlycan / 426.1373); T14(OGlycan / 162.0528)	17.7007	Y.NC[+57.02146]RC[+57.02146]PPEWT[+426.13734]GQYC[+57.02146]T[+162.05282]EDVDEC[+57.02146]QLMPNAC[+57.02146]QNGGTC[+57.02146]HNTHGGYNC[+57.02146]VC[+57.02146]VNGWTGEDC[+57.02146]SENIDDC[+57.02146]ASAAC[+57.02146]F.H	C2(Carbamidomethyl / 57.0215); C4(Carbamidomethyl / 57.0215); C13(Carbamidomethyl / 57.0215); C20(Carbamidomethyl / 57.0215); C27(Carbamidomethyl / 57.0215); C33(Carbamidomethyl / 57.0215); C42(Carbamidomethyl / 57.0215); C44(Carbamidomethyl / 57.0215); C53(Carbamidomethyl / 57.0215); C60(Carbamidomethyl / 57.0215); C65(Carbamidomethyl / 57.0215)	5e-05	6.6e-05	0	0	0	0	1.5e-06	2e-06	4.299	485.5	0.6	6.412	1	Specific	17.2	>sp|P46531|NOTC1_HUMAN Neurogenic locus notch homolog protein 1 OS=Homo sapiens OX=9606 GN=NOTCH1 PE=1 SV=4	1	5923	FP031022_4.6174.6174.5	high-energy collision-induced dissociation	4.37	8354.16	8353.11	1	94 | 83434
103	Hex(1)Pent(2); Hex(1)	63.3	6	1393.2	8354.14	1393.19	8354.11	controllerType=0 controllerNumber=1 scan=6184	Y.NCRCPPEWTGQYCTEDVDECQLMPNACQNGGTCHNTHGGYNCVCVNGWTGEDCSENIDDCASAACF.H	9;14	NCRCPPEWTGQYCTEDVDECQLMPNACQNGGTCHNTHGGYNCVCVNGWTGEDCSENIDDCASAACF,YH,2@57.02146,4@57.02146,9@426.13734,13@57.02146,14@162.05282,20@57.02146,27@57.02146,33@57.02146,42@57.02146,44@57.02146,53@57.02146,60@57.02146,65@57.02146	T9(OGlycan / 426.1373); T14(OGlycan / 162.0528)	17.7244	Y.NC[+57.02146]RC[+57.02146]PPEWT[+426.13734]GQYC[+57.02146]T[+162.05282]EDVDEC[+57.02146]QLMPNAC[+57.02146]QNGGTC[+57.02146]HNTHGGYNC[+57.02146]VC[+57.02146]VNGWTGEDC[+57.02146]SENIDDC[+57.02146]ASAAC[+57.02146]F.H	C2(Carbamidomethyl / 57.0215); C4(Carbamidomethyl / 57.0215); C13(Carbamidomethyl / 57.0215); C20(Carbamidomethyl / 57.0215); C27(Carbamidomethyl / 57.0215); C33(Carbamidomethyl / 57.0215); C42(Carbamidomethyl / 57.0215); C44(Carbamidomethyl / 57.0215); C53(Carbamidomethyl / 57.0215); C60(Carbamidomethyl / 57.0215); C65(Carbamidomethyl / 57.0215)	0.021	0.028	0.0016	0.0032	0	0	0.0016	0.0032	1.681	63.3	0.8	3.488		Specific	11.7	>sp|P46531|NOTC1_HUMAN Neurogenic locus notch homolog protein 1 OS=Homo sapiens OX=9606 GN=NOTCH1 PE=1 SV=4	1	5936	FP031022_4.6184.6184.6	high-energy collision-induced dissociation	1.56	8353.14	8353.11	1	95 | 83514
103	HexNAc(1)Hex(1)Fuc(1)NeuAc(1)	881.3	5	1119.43	5593.13	1119.43	5593.11	controllerType=0 controllerNumber=1 scan=5612	Y.NCRCPPEWTGQYCTEDVDECQLMPNACQNGGTCHNTHGGY.N	14	NCRCPPEWTGQYCTEDVDECQLMPNACQNGGTCHNTHGGY,YN,2@57.02146,4@57.02146,13@57.02146,14@802.28552,20@57.02146,27@57.02146,28@0.98402,33@57.02146,35@15.99492	T14(OGlycan / 802.2855); Q28(Deamidated / 0.984); N35(Oxidation / 15.9949)	16.3928	Y.NC[+57.02146]RC[+57.02146]PPEWTGQYC[+57.02146]T[+802.28552]EDVDEC[+57.02146]QLMPNAC[+57.02146]Q[+0.98402]NGGTC[+57.02146]HN[+15.99492]THGGY.N	C2(Carbamidomethyl / 57.0215); C4(Carbamidomethyl / 57.0215); C13(Carbamidomethyl / 57.0215); C20(Carbamidomethyl / 57.0215); C27(Carbamidomethyl / 57.0215); C33(Carbamidomethyl / 57.0215)	2.5e-14	3.3e-14	0	0	0	0	1.4e-15	1.8e-15	13.608	881.3	6	4.256		Specific	26.5	>sp|P46531|NOTC1_HUMAN Neurogenic locus notch homolog protein 1 OS=Homo sapiens OX=9606 GN=NOTCH1 PE=1 SV=4	1	5199	FP031022_4.5612.5612.5	high-energy collision-induced dissociation	14.43	5592.12	5592.1	1	96 | 77594
103	HexNAc(1)Hex(1)Fuc(1)NeuAc(1)	1322.4	4	1398.79	5592.15	1398.79	5592.12	controllerType=0 controllerNumber=1 scan=5507	Y.NCRCPPEWTGQYCTEDVDECQLMPNACQNGGTCHNTHGGY.N	14	NCRCPPEWTGQYCTEDVDECQLMPNACQNGGTCHNTHGGY,YN,2@57.02146,4@57.02146,13@57.02146,14@802.28552,20@57.02146,27@57.02146,33@57.02146,35@15.99492	T14(OGlycan / 802.2855); N35(Oxidation / 15.9949)	16.1585	Y.NC[+57.02146]RC[+57.02146]PPEWTGQYC[+57.02146]T[+802.28552]EDVDEC[+57.02146]QLMPNAC[+57.02146]QNGGTC[+57.02146]HN[+15.99492]THGGY.N	C2(Carbamidomethyl / 57.0215); C4(Carbamidomethyl / 57.0215); C13(Carbamidomethyl / 57.0215); C20(Carbamidomethyl / 57.0215); C27(Carbamidomethyl / 57.0215); C33(Carbamidomethyl / 57.0215)	1.2e-23	1.6e-23	0	0	0	0	3.6e-24	4.8e-24	22.915	1322.4	6	5.1		Specific	31.1	>sp|P46531|NOTC1_HUMAN Neurogenic locus notch homolog protein 1 OS=Homo sapiens OX=9606 GN=NOTCH1 PE=1 SV=4	1	5065	FP031022_4.5507.5507.4	high-energy collision-induced dissociation	24.79	5591.14	5591.12	1	97 | 76114
103	HexNAc(1)Hex(1)Fuc(1)NeuAc(1)	1232.2	5	1119.24	5592.15	1119.23	5592.12	controllerType=0 controllerNumber=1 scan=5550	Y.NCRCPPEWTGQYCTEDVDECQLMPNACQNGGTCHNTHGGY.N	14	NCRCPPEWTGQYCTEDVDECQLMPNACQNGGTCHNTHGGY,YN,2@57.02146,4@57.02146,13@57.02146,14@802.28552,20@57.02146,27@57.02146,33@57.02146,35@15.99492	T14(OGlycan / 802.2855); N35(Oxidation / 15.9949)	16.2544	Y.NC[+57.02146]RC[+57.02146]PPEWTGQYC[+57.02146]T[+802.28552]EDVDEC[+57.02146]QLMPNAC[+57.02146]QNGGTC[+57.02146]HN[+15.99492]THGGY.N	C2(Carbamidomethyl / 57.0215); C4(Carbamidomethyl / 57.0215); C13(Carbamidomethyl / 57.0215); C20(Carbamidomethyl / 57.0215); C27(Carbamidomethyl / 57.0215); C33(Carbamidomethyl / 57.0215)	2.5e-21	3.3e-21	0	0	0	0	3.2e-22	4.3e-22	20.608	1232.2	3.9	4.825		Specific	29.7	>sp|P46531|NOTC1_HUMAN Neurogenic locus notch homolog protein 1 OS=Homo sapiens OX=9606 GN=NOTCH1 PE=1 SV=4	1	5120	FP031022_4.5550.5550.5	high-energy collision-induced dissociation	22.49	5591.14	5591.12	1	98 | 76674
103	HexNAc(1)Hex(1)Fuc(1)NeuAc(1)	1186.3	5	1119.24	5592.15	1119.23	5592.12	controllerType=0 controllerNumber=1 scan=5495	Y.NCRCPPEWTGQYCTEDVDECQLMPNACQNGGTCHNTHGGY.N	14	NCRCPPEWTGQYCTEDVDECQLMPNACQNGGTCHNTHGGY,YN,2@57.02146,4@57.02146,13@57.02146,14@802.28552,20@57.02146,27@57.02146,33@57.02146,35@15.99492	T14(OGlycan / 802.2855); N35(Oxidation / 15.9949)	16.1316	Y.NC[+57.02146]RC[+57.02146]PPEWTGQYC[+57.02146]T[+802.28552]EDVDEC[+57.02146]QLMPNAC[+57.02146]QNGGTC[+57.02146]HN[+15.99492]THGGY.N	C2(Carbamidomethyl / 57.0215); C4(Carbamidomethyl / 57.0215); C13(Carbamidomethyl / 57.0215); C20(Carbamidomethyl / 57.0215); C27(Carbamidomethyl / 57.0215); C33(Carbamidomethyl / 57.0215)	2.5e-20	3.3e-20	0	0	0	0	3.7e-21	4.9e-21	19.608	1186.3	5.8	4.934		Specific	28.7	>sp|P46531|NOTC1_HUMAN Neurogenic locus notch homolog protein 1 OS=Homo sapiens OX=9606 GN=NOTCH1 PE=1 SV=4	1	5051	FP031022_4.5495.5495.5	high-energy collision-induced dissociation	21.49	5591.14	5591.12	1	99 | 75914
103	HexNAc(1)Hex(1)Fuc(1)NeuAc(1)	1159	5	1119.24	5592.16	1119.23	5592.12	controllerType=0 controllerNumber=1 scan=5445	Y.NCRCPPEWTGQYCTEDVDECQLMPNACQNGGTCHNTHGGY.N	32	NCRCPPEWTGQYCTEDVDECQLMPNACQNGGTCHNTHGGY,YN,2@57.02146,4@57.02146,13@57.02146,20@57.02146,27@57.02146,32@802.28552,33@57.02146,35@15.99492	T32(OGlycan / 802.2855); N35(Oxidation / 15.9949)	16.016	Y.NC[+57.02146]RC[+57.02146]PPEWTGQYC[+57.02146]TEDVDEC[+57.02146]QLMPNAC[+57.02146]QNGGT[+802.28552]C[+57.02146]HN[+15.99492]THGGY.N	C2(Carbamidomethyl / 57.0215); C4(Carbamidomethyl / 57.0215); C13(Carbamidomethyl / 57.0215); C20(Carbamidomethyl / 57.0215); C27(Carbamidomethyl / 57.0215); C33(Carbamidomethyl / 57.0215)	3.8e-20	5.1e-20	0	0	0	0	5.4e-21	7.1e-21	19.415	1159	2	6.135		Specific	25.9	>sp|P46531|NOTC1_HUMAN Neurogenic locus notch homolog protein 1 OS=Homo sapiens OX=9606 GN=NOTCH1 PE=1 SV=4	1	4987	FP031022_4.5445.5445.5	high-energy collision-induced dissociation	20.29	5591.15	5591.12	1	100 | 74874
103	HexNAc(1)Hex(1)Fuc(1)NeuAc(1)	1104.7	4	1398.79	5592.15	1398.79	5592.12	controllerType=0 controllerNumber=1 scan=5453	Y.NCRCPPEWTGQYCTEDVDECQLMPNACQNGGTCHNTHGGY.N	14	NCRCPPEWTGQYCTEDVDECQLMPNACQNGGTCHNTHGGY,YN,2@57.02146,4@57.02146,13@57.02146,14@802.28552,20@57.02146,27@57.02146,33@57.02146,35@15.99492	T14(OGlycan / 802.2855); N35(Oxidation / 15.9949)	16.0345	Y.NC[+57.02146]RC[+57.02146]PPEWTGQYC[+57.02146]T[+802.28552]EDVDEC[+57.02146]QLMPNAC[+57.02146]QNGGTC[+57.02146]HN[+15.99492]THGGY.N	C2(Carbamidomethyl / 57.0215); C4(Carbamidomethyl / 57.0215); C13(Carbamidomethyl / 57.0215); C20(Carbamidomethyl / 57.0215); C27(Carbamidomethyl / 57.0215); C33(Carbamidomethyl / 57.0215)	1.2e-19	1.6e-19	0	0	0	0	1.1e-20	1.5e-20	18.915	1104.7	0.5	5.275		Specific	32.3	>sp|P46531|NOTC1_HUMAN Neurogenic locus notch homolog protein 1 OS=Homo sapiens OX=9606 GN=NOTCH1 PE=1 SV=4	1	4999	FP031022_4.5453.5453.4	high-energy collision-induced dissociation	19.79	5591.14	5591.12	1	101 | 75154
103	HexNAc(1)Hex(1)Fuc(1)NeuAc(1)	828.5	6	932.863	5592.14	932.86	5592.12	controllerType=0 controllerNumber=1 scan=5480	Y.NCRCPPEWTGQYCTEDVDECQLMPNACQNGGTCHNTHGGY.N	14	NCRCPPEWTGQYCTEDVDECQLMPNACQNGGTCHNTHGGY,YN,2@57.02146,4@57.02146,13@57.02146,14@802.28552,20@57.02146,27@57.02146,33@57.02146,35@15.99492	T14(OGlycan / 802.2855); N35(Oxidation / 15.9949)	16.096	Y.NC[+57.02146]RC[+57.02146]PPEWTGQYC[+57.02146]T[+802.28552]EDVDEC[+57.02146]QLMPNAC[+57.02146]QNGGTC[+57.02146]HN[+15.99492]THGGY.N	C2(Carbamidomethyl / 57.0215); C4(Carbamidomethyl / 57.0215); C13(Carbamidomethyl / 57.0215); C20(Carbamidomethyl / 57.0215); C27(Carbamidomethyl / 57.0215); C33(Carbamidomethyl / 57.0215)	1.9e-13	2.5e-13	0	0	0	0	1.4e-14	1.9e-14	12.727	828.5	7	3.175		Specific	22.6	>sp|P46531|NOTC1_HUMAN Neurogenic locus notch homolog protein 1 OS=Homo sapiens OX=9606 GN=NOTCH1 PE=1 SV=4	1	5034	FP031022_4.5480.5480.6	high-energy collision-induced dissociation	14.6	5591.13	5591.12	1	102 | 75674
103	HexNAc(1)Hex(1)Fuc(1)NeuAc(1)	155.1	4	1394.8	5576.18	1395.03	5577.11	controllerType=0 controllerNumber=1 scan=5625	Y.NCRCPPEWTGQYCTEDVDECQLMPNACQNGGTCHNTHGGY.N	14	NCRCPPEWTGQYCTEDVDECQLMPNACQNGGTCHNTHGGY,YN,2@57.02146,4@57.02146,13@57.02146,14@802.28552,20@57.02146,27@57.02146,29@0.98402,33@57.02146	T14(OGlycan / 802.2855); N29(Deamidated / 0.984)	16.4231	Y.NC[+57.02146]RC[+57.02146]PPEWTGQYC[+57.02146]T[+802.28552]EDVDEC[+57.02146]QLMPNAC[+57.02146]QN[+0.98402]GGTC[+57.02146]HNTHGGY.N	C2(Carbamidomethyl / 57.0215); C4(Carbamidomethyl / 57.0215); C13(Carbamidomethyl / 57.0215); C20(Carbamidomethyl / 57.0215); C27(Carbamidomethyl / 57.0215); C33(Carbamidomethyl / 57.0215)	0.0036	0.0048	0	0	0	0	0.00015	0.0002	2.442	155.1	0.8	12.485	-1	Specific	16	>sp|P46531|NOTC1_HUMAN Neurogenic locus notch homolog protein 1 OS=Homo sapiens OX=9606 GN=NOTCH1 PE=1 SV=4	1	5216	FP031022_4.5625.5625.4	high-energy collision-induced dissociation	2.32	5575.17	5576.1	1	103 | 77754
103	HexNAc(1)Hex(1)Fuc(1)NeuAc(1)	1292.6	4	1394.54	5575.16	1394.79	5576.13	controllerType=0 controllerNumber=1 scan=5460	Y.NCRCPPEWTGQYCTEDVDECQLMPNACQNGGTCHNTHGGY.N	32	NCRCPPEWTGQYCTEDVDECQLMPNACQNGGTCHNTHGGY,YN,2@57.02146,4@57.02146,13@57.02146,20@57.02146,27@57.02146,32@802.28552,33@57.02146	T32(OGlycan / 802.2855)	16.0498	Y.NC[+57.02146]RC[+57.02146]PPEWTGQYC[+57.02146]TEDVDEC[+57.02146]QLMPNAC[+57.02146]QNGGT[+802.28552]C[+57.02146]HNTHGGY.N	C2(Carbamidomethyl / 57.0215); C4(Carbamidomethyl / 57.0215); C13(Carbamidomethyl / 57.0215); C20(Carbamidomethyl / 57.0215); C27(Carbamidomethyl / 57.0215); C33(Carbamidomethyl / 57.0215)	1.9e-22	2.5e-22	0	0	0	0	3.8e-23	5e-23	21.723	1292.6	0.5	5.768	-1	Specific	31.8	>sp|P46531|NOTC1_HUMAN Neurogenic locus notch homolog protein 1 OS=Homo sapiens OX=9606 GN=NOTCH1 PE=1 SV=4	1	5009	FP031022_4.5460.5460.4	high-energy collision-induced dissociation	23.6	5574.15	5575.12	1	104 | 75314
103	HexNAc(1)Hex(1)Fuc(1)NeuAc(1)	1108.3	5	1116.04	5576.15	1116.03	5576.13	controllerType=0 controllerNumber=1 scan=5467	Y.NCRCPPEWTGQYCTEDVDECQLMPNACQNGGTCHNTHGGY.N	14	NCRCPPEWTGQYCTEDVDECQLMPNACQNGGTCHNTHGGY,YN,2@57.02146,4@57.02146,13@57.02146,14@802.28552,20@57.02146,27@57.02146,33@57.02146	T14(OGlycan / 802.2855)	16.0666	Y.NC[+57.02146]RC[+57.02146]PPEWTGQYC[+57.02146]T[+802.28552]EDVDEC[+57.02146]QLMPNAC[+57.02146]QNGGTC[+57.02146]HNTHGGY.N	C2(Carbamidomethyl / 57.0215); C4(Carbamidomethyl / 57.0215); C13(Carbamidomethyl / 57.0215); C20(Carbamidomethyl / 57.0215); C27(Carbamidomethyl / 57.0215); C33(Carbamidomethyl / 57.0215)	2.5e-19	3.3e-19	0	0	0	0	3.1e-20	4.1e-20	18.608	1108.3	0.8	4.518		Specific	25.9	>sp|P46531|NOTC1_HUMAN Neurogenic locus notch homolog protein 1 OS=Homo sapiens OX=9606 GN=NOTCH1 PE=1 SV=4	1	5020	FP031022_4.5467.5467.5	high-energy collision-induced dissociation	19.49	5575.15	5575.12	1	105 | 75434
103	HexNAc(1)Hex(1)Fuc(1)NeuAc(1)	949.9	4	1394.54	5575.15	1394.79	5576.13	controllerType=0 controllerNumber=1 scan=5514	Y.NCRCPPEWTGQYCTEDVDECQLMPNACQNGGTCHNTHGGY.N	14	NCRCPPEWTGQYCTEDVDECQLMPNACQNGGTCHNTHGGY,YN,2@57.02146,4@57.02146,13@57.02146,14@802.28552,20@57.02146,27@57.02146,33@57.02146	T14(OGlycan / 802.2855)	16.1706	Y.NC[+57.02146]RC[+57.02146]PPEWTGQYC[+57.02146]T[+802.28552]EDVDEC[+57.02146]QLMPNAC[+57.02146]QNGGTC[+57.02146]HNTHGGY.N	C2(Carbamidomethyl / 57.0215); C4(Carbamidomethyl / 57.0215); C13(Carbamidomethyl / 57.0215); C20(Carbamidomethyl / 57.0215); C27(Carbamidomethyl / 57.0215); C33(Carbamidomethyl / 57.0215)	1.2e-15	1.6e-15	0	0	0	0	6e-17	8e-17	14.915	949.9	3.1	5.33	-1	Specific	29.7	>sp|P46531|NOTC1_HUMAN Neurogenic locus notch homolog protein 1 OS=Homo sapiens OX=9606 GN=NOTCH1 PE=1 SV=4	1	5074	FP031022_4.5514.5514.4	high-energy collision-induced dissociation	16.79	5574.15	5575.12	1	106 | 76154
103	HexNAc(1)Hex(1)Fuc(1)NeuAc(1)	515.7	5	1116.04	5576.16	1116.03	5576.13	controllerType=0 controllerNumber=1 scan=5521	Y.NCRCPPEWTGQYCTEDVDECQLMPNACQNGGTCHNTHGGY.N	14	NCRCPPEWTGQYCTEDVDECQLMPNACQNGGTCHNTHGGY,YN,2@57.02146,4@57.02146,13@57.02146,14@802.28552,20@57.02146,27@57.02146,33@57.02146	T14(OGlycan / 802.2855)	16.1868	Y.NC[+57.02146]RC[+57.02146]PPEWTGQYC[+57.02146]T[+802.28552]EDVDEC[+57.02146]QLMPNAC[+57.02146]QNGGTC[+57.02146]HNTHGGY.N	C2(Carbamidomethyl / 57.0215); C4(Carbamidomethyl / 57.0215); C13(Carbamidomethyl / 57.0215); C20(Carbamidomethyl / 57.0215); C27(Carbamidomethyl / 57.0215); C33(Carbamidomethyl / 57.0215)	5.4e-07	7.1e-07	0	0	0	0	4.1e-08	5.4e-08	6.271	515.7	0.8	6.707		Specific	20.3	>sp|P46531|NOTC1_HUMAN Neurogenic locus notch homolog protein 1 OS=Homo sapiens OX=9606 GN=NOTCH1 PE=1 SV=4	1	5083	FP031022_4.5521.5521.5	high-energy collision-induced dissociation	7.29	5575.16	5575.12	1	107 | 76314
103	HexNAc(1)Fuc(1); HexNAc(1)	236.1	4	1332.53	5327.1	1332.27	5326.06	controllerType=0 controllerNumber=1 scan=5184	Y.NCRCPPEWTGQYCTEDVDECQLMPNACQNGGTCHNTHGGY.N	9;14	NCRCPPEWTGQYCTEDVDECQLMPNACQNGGTCHNTHGGY,YN,2@57.02146,4@57.02146,9@349.13728,13@57.02146,14@203.07937,20@57.02146,27@57.02146,33@57.02146	T9(OGlycan / 349.1373); T14(OGlycan / 203.0794)	15.431	Y.NC[+57.02146]RC[+57.02146]PPEWT[+349.13728]GQYC[+57.02146]T[+203.07937]EDVDEC[+57.02146]QLMPNAC[+57.02146]QNGGTC[+57.02146]HNTHGGY.N	C2(Carbamidomethyl / 57.0215); C4(Carbamidomethyl / 57.0215); C13(Carbamidomethyl / 57.0215); C20(Carbamidomethyl / 57.0215); C27(Carbamidomethyl / 57.0215); C33(Carbamidomethyl / 57.0215)	7.2e-05	9.5e-05	0	0	0	0	2.6e-06	3.5e-06	4.143	236.1	4.7	6.983	1	Specific	14.3	>sp|P46531|NOTC1_HUMAN Neurogenic locus notch homolog protein 1 OS=Homo sapiens OX=9606 GN=NOTCH1 PE=1 SV=4	1	4676	FP031022_4.5184.5184.4	high-energy collision-induced dissociation	4.35	5326.09	5325.05	1	108 | 69074
103	HexNAc(1)Hex(1)Fuc(1)	1171.8	4	1326.02	5301.07	1326.01	5301.03	controllerType=0 controllerNumber=1 scan=5137	Y.NCRCPPEWTGQYCTEDVDECQLMPNACQNGGTCHNTHGGY.N	14	NCRCPPEWTGQYCTEDVDECQLMPNACQNGGTCHNTHGGY,YN,2@57.02146,4@57.02146,13@57.02146,14@511.19010,20@57.02146,27@57.02146,33@57.02146,35@15.99492	T14(OGlycan / 511.1901); N35(Oxidation / 15.9949)	15.3244	Y.NC[+57.02146]RC[+57.02146]PPEWTGQYC[+57.02146]T[+511.19010]EDVDEC[+57.02146]QLMPNAC[+57.02146]QNGGTC[+57.02146]HN[+15.99492]THGGY.N	C2(Carbamidomethyl / 57.0215); C4(Carbamidomethyl / 57.0215); C13(Carbamidomethyl / 57.0215); C20(Carbamidomethyl / 57.0215); C27(Carbamidomethyl / 57.0215); C33(Carbamidomethyl / 57.0215)	3.4e-20	4.5e-20	0	0	0	0	4.8e-21	6.3e-21	19.469	1171.8	7.8	7.353		Specific	28.8	>sp|P46531|NOTC1_HUMAN Neurogenic locus notch homolog protein 1 OS=Homo sapiens OX=9606 GN=NOTCH1 PE=1 SV=4	1	4618	FP031022_4.5137.5137.4	high-energy collision-induced dissociation	21.35	5300.06	5300.02	1	109 | 67794
103	HexNAc(1)Hex(1)Fuc(1)	906.5	5	1061.22	5302.05	1061.01	5301.03	controllerType=0 controllerNumber=1 scan=5158	Y.NCRCPPEWTGQYCTEDVDECQLMPNACQNGGTCHNTHGGY.N	36	NCRCPPEWTGQYCTEDVDECQLMPNACQNGGTCHNTHGGY,YN,2@57.02146,4@57.02146,13@57.02146,20@57.02146,27@57.02146,33@57.02146,35@15.99492,36@511.19010	N35(Oxidation / 15.9949); T36(OGlycan / 511.1901)	15.373	Y.NC[+57.02146]RC[+57.02146]PPEWTGQYC[+57.02146]TEDVDEC[+57.02146]QLMPNAC[+57.02146]QNGGTC[+57.02146]HN[+15.99492]T[+511.19010]HGGY.N	C2(Carbamidomethyl / 57.0215); C4(Carbamidomethyl / 57.0215); C13(Carbamidomethyl / 57.0215); C20(Carbamidomethyl / 57.0215); C27(Carbamidomethyl / 57.0215); C33(Carbamidomethyl / 57.0215)	2.5e-15	3.3e-15	0	0	0	0	1.8e-16	2.4e-16	14.608	906.5	0.6	4.611	1	Specific	20.9	>sp|P46531|NOTC1_HUMAN Neurogenic locus notch homolog protein 1 OS=Homo sapiens OX=9606 GN=NOTCH1 PE=1 SV=4	1	4643	FP031022_4.5158.5158.5	high-energy collision-induced dissociation	15.49	5301.05	5300.02	1	110 | 68274
103	HexNAc(1)Hex(1)Fuc(1)	873.1	4	1326.03	5301.1	1326.01	5301.03	controllerType=0 controllerNumber=1 scan=5196	Y.NCRCPPEWTGQYCTEDVDECQLMPNACQNGGTCHNTHGGY.N	14	NCRCPPEWTGQYCTEDVDECQLMPNACQNGGTCHNTHGGY,YN,2@57.02146,4@57.02146,13@57.02146,14@511.19010,20@57.02146,27@57.02146,33@57.02146,35@15.99492	T14(OGlycan / 511.1901); N35(Oxidation / 15.9949)	15.4587	Y.NC[+57.02146]RC[+57.02146]PPEWTGQYC[+57.02146]T[+511.19010]EDVDEC[+57.02146]QLMPNAC[+57.02146]QNGGTC[+57.02146]HN[+15.99492]THGGY.N	C2(Carbamidomethyl / 57.0215); C4(Carbamidomethyl / 57.0215); C13(Carbamidomethyl / 57.0215); C20(Carbamidomethyl / 57.0215); C27(Carbamidomethyl / 57.0215); C33(Carbamidomethyl / 57.0215)	2.5e-13	3.3e-13	0	0	0	0	2e-14	2.7e-14	12.609	873.1	3.2	13.156		Specific	23.8	>sp|P46531|NOTC1_HUMAN Neurogenic locus notch homolog protein 1 OS=Homo sapiens OX=9606 GN=NOTCH1 PE=1 SV=4	1	4694	FP031022_4.5196.5196.4	high-energy collision-induced dissociation	14.49	5300.09	5300.02	1	111 | 69514
103	HexNAc(1)Fuc(1); Fuc(1)	430.6	4	1318.02	5269.06	1318.01	5269.04	controllerType=0 controllerNumber=1 scan=5193	Y.NCRCPPEWTGQYCTEDVDECQLMPNACQNGGTCHNTHGGY.N	32;36	NCRCPPEWTGQYCTEDVDECQLMPNACQNGGTCHNTHGGY,YN,2@57.02146,4@57.02146,13@57.02146,20@57.02146,27@57.02146,32@349.13728,33@57.02146,36@146.05791	T32(OGlycan / 349.1373); T36(OGlycan / 146.0579)	15.4521	Y.NC[+57.02146]RC[+57.02146]PPEWTGQYC[+57.02146]TEDVDEC[+57.02146]QLMPNAC[+57.02146]QNGGT[+349.13728]C[+57.02146]HNT[+146.05791]HGGY.N	C2(Carbamidomethyl / 57.0215); C4(Carbamidomethyl / 57.0215); C13(Carbamidomethyl / 57.0215); C20(Carbamidomethyl / 57.0215); C27(Carbamidomethyl / 57.0215); C33(Carbamidomethyl / 57.0215)	3.6e-07	4.8e-07	0	0	0	0	3e-08	3.9e-08	6.439	430.6	4.8	4.819		Specific	17	>sp|P46531|NOTC1_HUMAN Neurogenic locus notch homolog protein 1 OS=Homo sapiens OX=9606 GN=NOTCH1 PE=1 SV=4	1	4689	FP031022_4.5193.5193.4	high-energy collision-induced dissociation	6.4	5268.06	5268.03	1	112 | 69394
103	HexNAc(1)Fuc(1)	1151.2	4	1285.75	5139.99	1285.75	5139.96	controllerType=0 controllerNumber=1 scan=5315	Y.NCRCPPEWTGQYCTEDVDECQLMPNACQNGGTCHNTHGGY.N	14	NCRCPPEWTGQYCTEDVDECQLMPNACQNGGTCHNTHGGY,YN,2@57.02146,4@57.02146,13@57.02146,14@349.13728,20@57.02146,27@57.02146,28@0.98402,33@57.02146,35@15.99492	T14(OGlycan / 349.1373); Q28(Deamidated / 0.984); N35(Oxidation / 15.9949)	15.7201	Y.NC[+57.02146]RC[+57.02146]PPEWTGQYC[+57.02146]T[+349.13728]EDVDEC[+57.02146]QLMPNAC[+57.02146]Q[+0.98402]NGGTC[+57.02146]HN[+15.99492]THGGY.N	C2(Carbamidomethyl / 57.0215); C4(Carbamidomethyl / 57.0215); C13(Carbamidomethyl / 57.0215); C20(Carbamidomethyl / 57.0215); C27(Carbamidomethyl / 57.0215); C33(Carbamidomethyl / 57.0215)	1.2e-20	1.6e-20	0	0	0	0	1.6e-21	2.1e-21	19.915	1151.2	3.4	5.486		Specific	28	>sp|P46531|NOTC1_HUMAN Neurogenic locus notch homolog protein 1 OS=Homo sapiens OX=9606 GN=NOTCH1 PE=1 SV=4	1	4829	FP031022_4.5315.5315.4	high-energy collision-induced dissociation	19.73	5138.98	5138.95	1	113 | 72394
103	HexNAc(1)Fuc(1)	940.9	5	1029	5140.98	1028.8	5139.96	controllerType=0 controllerNumber=1 scan=5338	Y.NCRCPPEWTGQYCTEDVDECQLMPNACQNGGTCHNTHGGY.N	14	NCRCPPEWTGQYCTEDVDECQLMPNACQNGGTCHNTHGGY,YN,2@57.02146,4@57.02146,13@57.02146,14@349.13728,20@57.02146,27@57.02146,28@0.98402,33@57.02146,35@15.99492	T14(OGlycan / 349.1373); Q28(Deamidated / 0.984); N35(Oxidation / 15.9949)	15.7693	Y.NC[+57.02146]RC[+57.02146]PPEWTGQYC[+57.02146]T[+349.13728]EDVDEC[+57.02146]QLMPNAC[+57.02146]Q[+0.98402]NGGTC[+57.02146]HN[+15.99492]THGGY.N	C2(Carbamidomethyl / 57.0215); C4(Carbamidomethyl / 57.0215); C13(Carbamidomethyl / 57.0215); C20(Carbamidomethyl / 57.0215); C27(Carbamidomethyl / 57.0215); C33(Carbamidomethyl / 57.0215)	2.5e-15	3.3e-15	0	0	0	0	2.2e-16	2.9e-16	14.608	940.9	1.7	4.177	1	Specific	24.9	>sp|P46531|NOTC1_HUMAN Neurogenic locus notch homolog protein 1 OS=Homo sapiens OX=9606 GN=NOTCH1 PE=1 SV=4	1	4855	FP031022_4.5338.5338.5	high-energy collision-induced dissociation	15.43	5139.98	5138.95	1	114 | 72914
103	HexNAc(1)Fuc(1)	619.4	4	1285.75	5139.99	1285.75	5139.96	controllerType=0 controllerNumber=1 scan=5367	Y.NCRCPPEWTGQYCTEDVDECQLMPNACQNGGTCHNTHGGY.N	14	NCRCPPEWTGQYCTEDVDECQLMPNACQNGGTCHNTHGGY,YN,2@57.02146,4@57.02146,13@57.02146,14@349.13728,20@57.02146,27@57.02146,29@0.98402,33@57.02146,35@15.99492	T14(OGlycan / 349.1373); N29(Deamidated / 0.984); N35(Oxidation / 15.9949)	15.8362	Y.NC[+57.02146]RC[+57.02146]PPEWTGQYC[+57.02146]T[+349.13728]EDVDEC[+57.02146]QLMPNAC[+57.02146]QN[+0.98402]GGTC[+57.02146]HN[+15.99492]THGGY.N	C2(Carbamidomethyl / 57.0215); C4(Carbamidomethyl / 57.0215); C13(Carbamidomethyl / 57.0215); C20(Carbamidomethyl / 57.0215); C27(Carbamidomethyl / 57.0215); C33(Carbamidomethyl / 57.0215)	1.9e-09	2.5e-09	0	0	0	0	1.3e-10	1.7e-10	8.723	619.4	1.8	6.246		Specific	23.3	>sp|P46531|NOTC1_HUMAN Neurogenic locus notch homolog protein 1 OS=Homo sapiens OX=9606 GN=NOTCH1 PE=1 SV=4	1	4889	FP031022_4.5367.5367.4	high-energy collision-induced dissociation	8.54	5138.98	5138.95	1	115 | 73554
103	HexNAc(1)Fuc(1)	1485	4	1285.5	5139	1285.5	5138.97	controllerType=0 controllerNumber=1 scan=5176	Y.NCRCPPEWTGQYCTEDVDECQLMPNACQNGGTCHNTHGGY.N	14	NCRCPPEWTGQYCTEDVDECQLMPNACQNGGTCHNTHGGY,YN,2@57.02146,4@57.02146,13@57.02146,14@349.13728,20@57.02146,27@57.02146,33@57.02146,35@15.99492	T14(OGlycan / 349.1373); N35(Oxidation / 15.9949)	15.4162	Y.NC[+57.02146]RC[+57.02146]PPEWTGQYC[+57.02146]T[+349.13728]EDVDEC[+57.02146]QLMPNAC[+57.02146]QNGGTC[+57.02146]HN[+15.99492]THGGY.N	C2(Carbamidomethyl / 57.0215); C4(Carbamidomethyl / 57.0215); C13(Carbamidomethyl / 57.0215); C20(Carbamidomethyl / 57.0215); C27(Carbamidomethyl / 57.0215); C33(Carbamidomethyl / 57.0215)	1.2e-26	1.6e-26	0	0	0	0	4.8e-27	6.4e-27	25.915	1485	6.1	4.182		Specific	30.7	>sp|P46531|NOTC1_HUMAN Neurogenic locus notch homolog protein 1 OS=Homo sapiens OX=9606 GN=NOTCH1 PE=1 SV=4	1	4665	FP031022_4.5176.5176.4	high-energy collision-induced dissociation	27.79	5137.99	5137.97	1	116 | 68834
103	HexNAc(1)Fuc(1)	1362.9	5	1028.6	5138.97	1028.6	5138.97	controllerType=0 controllerNumber=1 scan=5152	Y.NCRCPPEWTGQYCTEDVDECQLMPNACQNGGTCHNTHGGY.N	14	NCRCPPEWTGQYCTEDVDECQLMPNACQNGGTCHNTHGGY,YN,2@57.02146,4@57.02146,13@57.02146,14@349.13728,20@57.02146,27@57.02146,33@57.02146,35@15.99492	T14(OGlycan / 349.1373); N35(Oxidation / 15.9949)	15.3582	Y.NC[+57.02146]RC[+57.02146]PPEWTGQYC[+57.02146]T[+349.13728]EDVDEC[+57.02146]QLMPNAC[+57.02146]QNGGTC[+57.02146]HN[+15.99492]THGGY.N	C2(Carbamidomethyl / 57.0215); C4(Carbamidomethyl / 57.0215); C13(Carbamidomethyl / 57.0215); C20(Carbamidomethyl / 57.0215); C27(Carbamidomethyl / 57.0215); C33(Carbamidomethyl / 57.0215)	1.9e-24	2.5e-24	0	0	0	0	6.8e-25	9.1e-25	23.727	1362.9	13.2	-1.51		Specific	29.9	>sp|P46531|NOTC1_HUMAN Neurogenic locus notch homolog protein 1 OS=Homo sapiens OX=9606 GN=NOTCH1 PE=1 SV=4	1	4638	FP031022_4.5152.5152.5	high-energy collision-induced dissociation	24.6	5137.96	5137.97	1	117 | 68074
103	HexNAc(1)Fuc(1)	1345.3	4	1285.51	5139	1285.5	5138.97	controllerType=0 controllerNumber=1 scan=5129	Y.NCRCPPEWTGQYCTEDVDECQLMPNACQNGGTCHNTHGGY.N	14	NCRCPPEWTGQYCTEDVDECQLMPNACQNGGTCHNTHGGY,YN,2@57.02146,4@57.02146,13@57.02146,14@349.13728,20@57.02146,27@57.02146,33@57.02146,35@15.99492	T14(OGlycan / 349.1373); N35(Oxidation / 15.9949)	15.3054	Y.NC[+57.02146]RC[+57.02146]PPEWTGQYC[+57.02146]T[+349.13728]EDVDEC[+57.02146]QLMPNAC[+57.02146]QNGGTC[+57.02146]HN[+15.99492]THGGY.N	C2(Carbamidomethyl / 57.0215); C4(Carbamidomethyl / 57.0215); C13(Carbamidomethyl / 57.0215); C20(Carbamidomethyl / 57.0215); C27(Carbamidomethyl / 57.0215); C33(Carbamidomethyl / 57.0215)	1.2e-23	1.6e-23	0	0	0	0	2.7e-24	3.6e-24	22.915	1345.3	10.7	4.847		Specific	30.7	>sp|P46531|NOTC1_HUMAN Neurogenic locus notch homolog protein 1 OS=Homo sapiens OX=9606 GN=NOTCH1 PE=1 SV=4	1	4609	FP031022_4.5129.5129.4	high-energy collision-induced dissociation	24.79	5137.99	5137.97	1	118 | 67594
103	HexNAc(1)Fuc(1)	1342.8	4	1285.5	5139	1285.5	5138.97	controllerType=0 controllerNumber=1 scan=5232	Y.NCRCPPEWTGQYCTEDVDECQLMPNACQNGGTCHNTHGGY.N	14	NCRCPPEWTGQYCTEDVDECQLMPNACQNGGTCHNTHGGY,YN,2@57.02146,4@57.02146,13@57.02146,14@349.13728,20@57.02146,27@57.02146,33@57.02146,35@15.99492	T14(OGlycan / 349.1373); N35(Oxidation / 15.9949)	15.539	Y.NC[+57.02146]RC[+57.02146]PPEWTGQYC[+57.02146]T[+349.13728]EDVDEC[+57.02146]QLMPNAC[+57.02146]QNGGTC[+57.02146]HN[+15.99492]THGGY.N	C2(Carbamidomethyl / 57.0215); C4(Carbamidomethyl / 57.0215); C13(Carbamidomethyl / 57.0215); C20(Carbamidomethyl / 57.0215); C27(Carbamidomethyl / 57.0215); C33(Carbamidomethyl / 57.0215)	1.2e-23	1.6e-23	0	0	0	0	3.2e-24	4.2e-24	22.915	1342.8	12	4.562		Specific	29	>sp|P46531|NOTC1_HUMAN Neurogenic locus notch homolog protein 1 OS=Homo sapiens OX=9606 GN=NOTCH1 PE=1 SV=4	1	4731	FP031022_4.5232.5232.4	high-energy collision-induced dissociation	24.79	5137.99	5137.97	1	119 | 70354
103	HexNAc(1)Fuc(1)	1116.2	5	1028.6	5138.98	1028.6	5138.97	controllerType=0 controllerNumber=1 scan=5213	Y.NCRCPPEWTGQYCTEDVDECQLMPNACQNGGTCHNTHGGY.N	14	NCRCPPEWTGQYCTEDVDECQLMPNACQNGGTCHNTHGGY,YN,2@57.02146,4@57.02146,13@57.02146,14@349.13728,20@57.02146,27@57.02146,33@57.02146,35@15.99492	T14(OGlycan / 349.1373); N35(Oxidation / 15.9949)	15.4975	Y.NC[+57.02146]RC[+57.02146]PPEWTGQYC[+57.02146]T[+349.13728]EDVDEC[+57.02146]QLMPNAC[+57.02146]QNGGTC[+57.02146]HN[+15.99492]THGGY.N	C2(Carbamidomethyl / 57.0215); C4(Carbamidomethyl / 57.0215); C13(Carbamidomethyl / 57.0215); C20(Carbamidomethyl / 57.0215); C27(Carbamidomethyl / 57.0215); C33(Carbamidomethyl / 57.0215)	1.9e-19	2.5e-19	0	0	0	0	1.9e-20	2.5e-20	18.727	1116.2	9.3	1.697		Specific	26.5	>sp|P46531|NOTC1_HUMAN Neurogenic locus notch homolog protein 1 OS=Homo sapiens OX=9606 GN=NOTCH1 PE=1 SV=4	1	4710	FP031022_4.5213.5213.5	high-energy collision-induced dissociation	19.6	5137.98	5137.97	1	120 | 69874
103	HexNAc(1)Fuc(1)	1271	4	1281.51	5123.02	1281.5	5122.98	controllerType=0 controllerNumber=1 scan=5199	Y.NCRCPPEWTGQYCTEDVDECQLMPNACQNGGTCHNTHGGY.N	14	NCRCPPEWTGQYCTEDVDECQLMPNACQNGGTCHNTHGGY,YN,2@57.02146,4@57.02146,13@57.02146,14@349.13728,20@57.02146,27@57.02146,33@57.02146	T14(OGlycan / 349.1373)	15.4671	Y.NC[+57.02146]RC[+57.02146]PPEWTGQYC[+57.02146]T[+349.13728]EDVDEC[+57.02146]QLMPNAC[+57.02146]QNGGTC[+57.02146]HNTHGGY.N	C2(Carbamidomethyl / 57.0215); C4(Carbamidomethyl / 57.0215); C13(Carbamidomethyl / 57.0215); C20(Carbamidomethyl / 57.0215); C27(Carbamidomethyl / 57.0215); C33(Carbamidomethyl / 57.0215)	3.4e-22	4.5e-22	0	0	0	0	4.7e-23	6.2e-23	21.469	1271	11.1	7.586		Specific	27.5	>sp|P46531|NOTC1_HUMAN Neurogenic locus notch homolog protein 1 OS=Homo sapiens OX=9606 GN=NOTCH1 PE=1 SV=4	1	4696	FP031022_4.5199.5199.4	high-energy collision-induced dissociation	23.35	5122.01	5121.97	1	121 | 69594
103	HexNAc(1)Fuc(1)	1177.2	4	1281.51	5123.01	1281.5	5122.98	controllerType=0 controllerNumber=1 scan=5151	Y.NCRCPPEWTGQYCTEDVDECQLMPNACQNGGTCHNTHGGY.N	14	NCRCPPEWTGQYCTEDVDECQLMPNACQNGGTCHNTHGGY,YN,2@57.02146,4@57.02146,13@57.02146,14@349.13728,20@57.02146,27@57.02146,33@57.02146	T14(OGlycan / 349.1373)	15.356	Y.NC[+57.02146]RC[+57.02146]PPEWTGQYC[+57.02146]T[+349.13728]EDVDEC[+57.02146]QLMPNAC[+57.02146]QNGGTC[+57.02146]HNTHGGY.N	C2(Carbamidomethyl / 57.0215); C4(Carbamidomethyl / 57.0215); C13(Carbamidomethyl / 57.0215); C20(Carbamidomethyl / 57.0215); C27(Carbamidomethyl / 57.0215); C33(Carbamidomethyl / 57.0215)	1.9e-20	2.5e-20	0	0	0	0	2.5e-21	3.3e-21	19.723	1177.2	10.9	6.061		Specific	25.1	>sp|P46531|NOTC1_HUMAN Neurogenic locus notch homolog protein 1 OS=Homo sapiens OX=9606 GN=NOTCH1 PE=1 SV=4	1	4636	FP031022_4.5151.5151.4	high-energy collision-induced dissociation	21.6	5122	5121.97	1	122 | 68034
103	HexNAc(1)Fuc(1)	829.9	4	1281.51	5123.01	1281.5	5122.98	controllerType=0 controllerNumber=1 scan=5260	Y.NCRCPPEWTGQYCTEDVDECQLMPNACQNGGTCHNTHGGY.N	14	NCRCPPEWTGQYCTEDVDECQLMPNACQNGGTCHNTHGGY,YN,2@57.02146,4@57.02146,13@57.02146,14@349.13728,20@57.02146,27@57.02146,33@57.02146	T14(OGlycan / 349.1373)	15.601	Y.NC[+57.02146]RC[+57.02146]PPEWTGQYC[+57.02146]T[+349.13728]EDVDEC[+57.02146]QLMPNAC[+57.02146]QNGGTC[+57.02146]HNTHGGY.N	C2(Carbamidomethyl / 57.0215); C4(Carbamidomethyl / 57.0215); C13(Carbamidomethyl / 57.0215); C20(Carbamidomethyl / 57.0215); C27(Carbamidomethyl / 57.0215); C33(Carbamidomethyl / 57.0215)	1.9e-13	2.5e-13	0	0	0	0	1.5e-14	2.1e-14	12.723	829.9	11.9	6.061		Specific	21.4	>sp|P46531|NOTC1_HUMAN Neurogenic locus notch homolog protein 1 OS=Homo sapiens OX=9606 GN=NOTCH1 PE=1 SV=4	1	4769	FP031022_4.5260.5260.4	high-energy collision-induced dissociation	14.6	5122	5121.97	1	123 | 71114
103	HexNAc(1)Fuc(1)	638.6	5	1025.2	5122	1025.4	5122.98	controllerType=0 controllerNumber=1 scan=5180	Y.NCRCPPEWTGQYCTEDVDECQLMPNACQNGGTCHNTHGGY.N	14	NCRCPPEWTGQYCTEDVDECQLMPNACQNGGTCHNTHGGY,YN,2@57.02146,4@57.02146,13@57.02146,14@349.13728,20@57.02146,27@57.02146,33@57.02146	T14(OGlycan / 349.1373)	15.4222	Y.NC[+57.02146]RC[+57.02146]PPEWTGQYC[+57.02146]T[+349.13728]EDVDEC[+57.02146]QLMPNAC[+57.02146]QNGGTC[+57.02146]HNTHGGY.N	C2(Carbamidomethyl / 57.0215); C4(Carbamidomethyl / 57.0215); C13(Carbamidomethyl / 57.0215); C20(Carbamidomethyl / 57.0215); C27(Carbamidomethyl / 57.0215); C33(Carbamidomethyl / 57.0215)	1.9e-09	2.5e-09	0	0	0	0	1.2e-10	1.6e-10	8.727	638.6	3.2	3.842	-1	Specific	17.6	>sp|P46531|NOTC1_HUMAN Neurogenic locus notch homolog protein 1 OS=Homo sapiens OX=9606 GN=NOTCH1 PE=1 SV=4	1	4670	FP031022_4.5180.5180.5	high-energy collision-induced dissociation	10.6	5120.99	5121.97	1	124 | 68914
103	HexNAc(1)	620.3	5	999.591	4993.93	999.586	4993.9	controllerType=0 controllerNumber=1 scan=4568	Y.NCRCPPEWTGQYCTEDVDECQLMPNACQNGGTCHNTHGGY.N	14	NCRCPPEWTGQYCTEDVDECQLMPNACQNGGTCHNTHGGY,YN,2@57.02146,4@57.02146,13@57.02146,14@203.07937,20@57.02146,27@57.02146,29@0.98402,33@57.02146,35@15.99492	T14(OGlycan / 203.0794); N29(Deamidated / 0.984); N35(Oxidation / 15.9949)	14.0189	Y.NC[+57.02146]RC[+57.02146]PPEWTGQYC[+57.02146]T[+203.07937]EDVDEC[+57.02146]QLMPNAC[+57.02146]QN[+0.98402]GGTC[+57.02146]HN[+15.99492]THGGY.N	C2(Carbamidomethyl / 57.0215); C4(Carbamidomethyl / 57.0215); C13(Carbamidomethyl / 57.0215); C20(Carbamidomethyl / 57.0215); C27(Carbamidomethyl / 57.0215); C33(Carbamidomethyl / 57.0215)	3.8e-09	5.1e-09	0	0	0	0	2e-10	2.6e-10	8.415	620.3	0.7	5.482		Specific	15.4	>sp|P46531|NOTC1_HUMAN Neurogenic locus notch homolog protein 1 OS=Homo sapiens OX=9606 GN=NOTCH1 PE=1 SV=4	1	3934	FP031022_4.4568.4568.5	high-energy collision-induced dissociation	9.23	4992.92	4992.89	1	125 | 60673
103	HexNAc(1)	708.1	5	999.392	4992.93	999.389	4992.92	controllerType=0 controllerNumber=1 scan=4479	Y.NCRCPPEWTGQYCTEDVDECQLMPNACQNGGTCHNTHGGY.N	14	NCRCPPEWTGQYCTEDVDECQLMPNACQNGGTCHNTHGGY,YN,2@57.02146,4@57.02146,13@57.02146,14@203.07937,20@57.02146,27@57.02146,33@57.02146,35@15.99492	T14(OGlycan / 203.0794); N35(Oxidation / 15.9949)	13.8116	Y.NC[+57.02146]RC[+57.02146]PPEWTGQYC[+57.02146]T[+203.07937]EDVDEC[+57.02146]QLMPNAC[+57.02146]QNGGTC[+57.02146]HN[+15.99492]THGGY.N	C2(Carbamidomethyl / 57.0215); C4(Carbamidomethyl / 57.0215); C13(Carbamidomethyl / 57.0215); C20(Carbamidomethyl / 57.0215); C27(Carbamidomethyl / 57.0215); C33(Carbamidomethyl / 57.0215)	1.9e-11	2.5e-11	0	0	0	0	8.7e-13	1.2e-12	10.727	708.1	11.3	2.881		Specific	19	>sp|P46531|NOTC1_HUMAN Neurogenic locus notch homolog protein 1 OS=Homo sapiens OX=9606 GN=NOTCH1 PE=1 SV=4	1	3805	FP031022_4.4479.4479.5	high-energy collision-induced dissociation	11.6	4991.92	4991.91	1	126 | 59605
103	HexNAc(1)	688.4	5	999.594	4993.94	999.389	4992.92	controllerType=0 controllerNumber=1 scan=4366	Y.NCRCPPEWTGQYCTEDVDECQLMPNACQNGGTCHNTHGGY.N	14	NCRCPPEWTGQYCTEDVDECQLMPNACQNGGTCHNTHGGY,YN,2@57.02146,4@57.02146,13@57.02146,14@203.07937,20@57.02146,27@57.02146,33@57.02146,35@15.99492	T14(OGlycan / 203.0794); N35(Oxidation / 15.9949)	13.5534	Y.NC[+57.02146]RC[+57.02146]PPEWTGQYC[+57.02146]T[+203.07937]EDVDEC[+57.02146]QLMPNAC[+57.02146]QNGGTC[+57.02146]HN[+15.99492]THGGY.N	C2(Carbamidomethyl / 57.0215); C4(Carbamidomethyl / 57.0215); C13(Carbamidomethyl / 57.0215); C20(Carbamidomethyl / 57.0215); C27(Carbamidomethyl / 57.0215); C33(Carbamidomethyl / 57.0215)	2.5e-10	3.3e-10	0	0	0	0	1.3e-11	1.7e-11	9.608	688.4	11.8	3.81	1	Specific	15.9	>sp|P46531|NOTC1_HUMAN Neurogenic locus notch homolog protein 1 OS=Homo sapiens OX=9606 GN=NOTCH1 PE=1 SV=4	1	3658	FP031022_4.4366.4366.5	high-energy collision-induced dissociation	11.49	4992.93	4991.91	1	127 | 58743
103	HexNAc(1)	651.2	4	1248.74	4991.92	1248.98	4992.92	controllerType=0 controllerNumber=1 scan=5269	Y.NCRCPPEWTGQYCTEDVDECQLMPNACQNGGTCHNTHGGY.N	14	NCRCPPEWTGQYCTEDVDECQLMPNACQNGGTCHNTHGGY,YN,2@57.02146,4@57.02146,13@57.02146,14@203.07937,20@57.02146,27@57.02146,33@57.02146,35@15.99492	T14(OGlycan / 203.0794); N35(Oxidation / 15.9949)	15.6206	Y.NC[+57.02146]RC[+57.02146]PPEWTGQYC[+57.02146]T[+203.07937]EDVDEC[+57.02146]QLMPNAC[+57.02146]QNGGTC[+57.02146]HN[+15.99492]THGGY.N	C2(Carbamidomethyl / 57.0215); C4(Carbamidomethyl / 57.0215); C13(Carbamidomethyl / 57.0215); C20(Carbamidomethyl / 57.0215); C27(Carbamidomethyl / 57.0215); C33(Carbamidomethyl / 57.0215)	9.2e-11	1.2e-10	0	0	0	0	4.4e-12	5.9e-12	10.034	651.2	12.6	2.394	-1	Specific	21.8	>sp|P46531|NOTC1_HUMAN Neurogenic locus notch homolog protein 1 OS=Homo sapiens OX=9606 GN=NOTCH1 PE=1 SV=4	1	4782	FP031022_4.5269.5269.4	high-energy collision-induced dissociation	10.91	4990.92	4991.91	1	128 | 71354
103	HexNAc(1)	594.8	4	1248.99	4992.94	1248.98	4992.92	controllerType=0 controllerNumber=1 scan=4387	Y.NCRCPPEWTGQYCTEDVDECQLMPNACQNGGTCHNTHGGY.N	14	NCRCPPEWTGQYCTEDVDECQLMPNACQNGGTCHNTHGGY,YN,2@57.02146,4@57.02146,13@57.02146,14@203.07937,20@57.02146,27@57.02146,33@57.02146,35@15.99492	T14(OGlycan / 203.0794); N35(Oxidation / 15.9949)	13.6022	Y.NC[+57.02146]RC[+57.02146]PPEWTGQYC[+57.02146]T[+203.07937]EDVDEC[+57.02146]QLMPNAC[+57.02146]QNGGTC[+57.02146]HN[+15.99492]THGGY.N	C2(Carbamidomethyl / 57.0215); C4(Carbamidomethyl / 57.0215); C13(Carbamidomethyl / 57.0215); C20(Carbamidomethyl / 57.0215); C27(Carbamidomethyl / 57.0215); C33(Carbamidomethyl / 57.0215)	1.9e-08	2.5e-08	0	0	0	0	1e-09	1.3e-09	7.723	594.8	14.4	5.731		Specific	16.4	>sp|P46531|NOTC1_HUMAN Neurogenic locus notch homolog protein 1 OS=Homo sapiens OX=9606 GN=NOTCH1 PE=1 SV=4	1	3685	FP031022_4.4387.4387.4	high-energy collision-induced dissociation	9.6	4991.94	4991.91	1	129 | 59023
103	HexNAc(1)	561.2	4	1248.99	4992.93	1248.98	4992.92	controllerType=0 controllerNumber=1 scan=5159	Y.NCRCPPEWTGQYCTEDVDECQLMPNACQNGGTCHNTHGGY.N	14	NCRCPPEWTGQYCTEDVDECQLMPNACQNGGTCHNTHGGY,YN,2@57.02146,4@57.02146,13@57.02146,14@203.07937,20@57.02146,27@57.02146,33@57.02146,35@15.99492	T14(OGlycan / 203.0794); N35(Oxidation / 15.9949)	15.3752	Y.NC[+57.02146]RC[+57.02146]PPEWTGQYC[+57.02146]T[+203.07937]EDVDEC[+57.02146]QLMPNAC[+57.02146]QNGGTC[+57.02146]HN[+15.99492]THGGY.N	C2(Carbamidomethyl / 57.0215); C4(Carbamidomethyl / 57.0215); C13(Carbamidomethyl / 57.0215); C20(Carbamidomethyl / 57.0215); C27(Carbamidomethyl / 57.0215); C33(Carbamidomethyl / 57.0215)	9.2e-09	1.2e-08	0	0	0	0	5e-10	6.7e-10	8.034	561.2	5.6	3.482		Specific	16.3	>sp|P46531|NOTC1_HUMAN Neurogenic locus notch homolog protein 1 OS=Homo sapiens OX=9606 GN=NOTCH1 PE=1 SV=4	1	4644	FP031022_4.5159.5159.4	high-energy collision-induced dissociation	8.91	4991.93	4991.91	1	130 | 68314
103	HexNAc(1)	533.2	5	999.394	4992.94	999.389	4992.92	controllerType=0 controllerNumber=1 scan=4423	Y.NCRCPPEWTGQYCTEDVDECQLMPNACQNGGTCHNTHGGY.N	14	NCRCPPEWTGQYCTEDVDECQLMPNACQNGGTCHNTHGGY,YN,2@57.02146,4@57.02146,13@57.02146,14@203.07937,20@57.02146,27@57.02146,33@57.02146,35@15.99492	T14(OGlycan / 203.0794); N35(Oxidation / 15.9949)	13.6843	Y.NC[+57.02146]RC[+57.02146]PPEWTGQYC[+57.02146]T[+203.07937]EDVDEC[+57.02146]QLMPNAC[+57.02146]QNGGTC[+57.02146]HN[+15.99492]THGGY.N	C2(Carbamidomethyl / 57.0215); C4(Carbamidomethyl / 57.0215); C13(Carbamidomethyl / 57.0215); C20(Carbamidomethyl / 57.0215); C27(Carbamidomethyl / 57.0215); C33(Carbamidomethyl / 57.0215)	2.2e-07	2.9e-07	0	0	0	0	1.4e-08	1.8e-08	6.66	533.2	8.5	4.409		Specific	14.4	>sp|P46531|NOTC1_HUMAN Neurogenic locus notch homolog protein 1 OS=Homo sapiens OX=9606 GN=NOTCH1 PE=1 SV=4	1	3734	FP031022_4.4423.4423.5	high-energy collision-induced dissociation	8.49	4991.93	4991.91	1	131 | 59245
103	HexNAc(1)	580.8	5	996.194	4976.94	996.19	4976.92	controllerType=0 controllerNumber=1 scan=4428	Y.NCRCPPEWTGQYCTEDVDECQLMPNACQNGGTCHNTHGGY.N	14	NCRCPPEWTGQYCTEDVDECQLMPNACQNGGTCHNTHGGY,YN,2@57.02146,4@57.02146,13@57.02146,14@203.07937,20@57.02146,27@57.02146,33@57.02146	T14(OGlycan / 203.0794)	13.6938	Y.NC[+57.02146]RC[+57.02146]PPEWTGQYC[+57.02146]T[+203.07937]EDVDEC[+57.02146]QLMPNAC[+57.02146]QNGGTC[+57.02146]HNTHGGY.N	C2(Carbamidomethyl / 57.0215); C4(Carbamidomethyl / 57.0215); C13(Carbamidomethyl / 57.0215); C20(Carbamidomethyl / 57.0215); C27(Carbamidomethyl / 57.0215); C33(Carbamidomethyl / 57.0215)	2.5e-08	3.3e-08	0	0	0	0	1.4e-09	1.9e-09	7.608	574.2	12.7	4.063		Specific	16.6	>sp|P46531|NOTC1_HUMAN Neurogenic locus notch homolog protein 1 OS=Homo sapiens OX=9606 GN=NOTCH1 PE=1 SV=4	1	3742	FP031022_4.4428.4428.5	high-energy collision-induced dissociation	9.49	4975.93	4975.91	1	132 | 59325
103	HexNAc(1)	517.6	5	995.992	4975.93	996.19	4976.92	controllerType=0 controllerNumber=1 scan=4484	Y.NCRCPPEWTGQYCTEDVDECQLMPNACQNGGTCHNTHGGY.N	14	NCRCPPEWTGQYCTEDVDECQLMPNACQNGGTCHNTHGGY,YN,2@57.02146,4@57.02146,13@57.02146,14@203.07937,20@57.02146,27@57.02146,33@57.02146	T14(OGlycan / 203.0794)	13.8225	Y.NC[+57.02146]RC[+57.02146]PPEWTGQYC[+57.02146]T[+203.07937]EDVDEC[+57.02146]QLMPNAC[+57.02146]QNGGTC[+57.02146]HNTHGGY.N	C2(Carbamidomethyl / 57.0215); C4(Carbamidomethyl / 57.0215); C13(Carbamidomethyl / 57.0215); C20(Carbamidomethyl / 57.0215); C27(Carbamidomethyl / 57.0215); C33(Carbamidomethyl / 57.0215)	2.6e-07	3.5e-07	0	0	0	0	1.9e-08	2.6e-08	6.582	517.6	12.2	2.211	-1	Specific	14.9	>sp|P46531|NOTC1_HUMAN Neurogenic locus notch homolog protein 1 OS=Homo sapiens OX=9606 GN=NOTCH1 PE=1 SV=4	1	3811	FP031022_4.4484.4484.5	high-energy collision-induced dissociation	7.6	4974.92	4975.91	1	133 | 59645
103	HexNAc(1)	450	5	995.994	4975.94	996.19	4976.92	controllerType=0 controllerNumber=1 scan=4373	Y.NCRCPPEWTGQYCTEDVDECQLMPNACQNGGTCHNTHGGY.N	14	NCRCPPEWTGQYCTEDVDECQLMPNACQNGGTCHNTHGGY,YN,2@57.02146,4@57.02146,13@57.02146,14@203.07937,20@57.02146,27@57.02146,33@57.02146	T14(OGlycan / 203.0794)	13.5701	Y.NC[+57.02146]RC[+57.02146]PPEWTGQYC[+57.02146]T[+203.07937]EDVDEC[+57.02146]QLMPNAC[+57.02146]QNGGTC[+57.02146]HNTHGGY.N	C2(Carbamidomethyl / 57.0215); C4(Carbamidomethyl / 57.0215); C13(Carbamidomethyl / 57.0215); C20(Carbamidomethyl / 57.0215); C27(Carbamidomethyl / 57.0215); C33(Carbamidomethyl / 57.0215)	6.1e-07	8.1e-07	0	0	0	0	5e-08	6.6e-08	6.213	450	11.8	4.664	-1	Specific	15	>sp|P46531|NOTC1_HUMAN Neurogenic locus notch homolog protein 1 OS=Homo sapiens OX=9606 GN=NOTCH1 PE=1 SV=4	1	3666	FP031022_4.4373.4373.5	high-energy collision-induced dissociation	6.34	4974.93	4975.91	1	134 | 58783
103	HexNAc(1)	283.3	4	1244.74	4975.93	1244.99	4976.92	controllerType=0 controllerNumber=1 scan=4408	Y.NCRCPPEWTGQYCTEDVDECQLMPNACQNGGTCHNTHGGY.N	14	NCRCPPEWTGQYCTEDVDECQLMPNACQNGGTCHNTHGGY,YN,2@57.02146,4@57.02146,13@57.02146,14@203.07937,20@57.02146,27@57.02146,33@57.02146	T14(OGlycan / 203.0794)	13.6488	Y.NC[+57.02146]RC[+57.02146]PPEWTGQYC[+57.02146]T[+203.07937]EDVDEC[+57.02146]QLMPNAC[+57.02146]QNGGTC[+57.02146]HNTHGGY.N	C2(Carbamidomethyl / 57.0215); C4(Carbamidomethyl / 57.0215); C13(Carbamidomethyl / 57.0215); C20(Carbamidomethyl / 57.0215); C27(Carbamidomethyl / 57.0215); C33(Carbamidomethyl / 57.0215)	2.2e-05	2.9e-05	0	0	0	0	9.4e-07	1.2e-06	4.662	283.3	5.6	2.067	-1	Specific	17	>sp|P46531|NOTC1_HUMAN Neurogenic locus notch homolog protein 1 OS=Homo sapiens OX=9606 GN=NOTCH1 PE=1 SV=4	1	3715	FP031022_4.4408.4408.4	high-energy collision-induced dissociation	4.47	4974.92	4975.91	1	135 | 59103
103	Hex(1)	343.3	4	1242.73	4967.9	1242.73	4967.88	controllerType=0 controllerNumber=1 scan=5053	Y.NCRCPPEWTGQYCTEDVDECQLMPNACQNGGTCHNTHGGY.N	14	NCRCPPEWTGQYCTEDVDECQLMPNACQNGGTCHNTHGGY,YN,2@57.02146,4@57.02146,8@15.99492,13@57.02146,14@162.05282,20@57.02146,27@57.02146,33@57.02146,35@15.99492	W8(Oxidation / 15.9949); T14(OGlycan / 162.0528); N35(Oxidation / 15.9949)	15.1333	Y.NC[+57.02146]RC[+57.02146]PPEW[+15.99492]TGQYC[+57.02146]T[+162.05282]EDVDEC[+57.02146]QLMPNAC[+57.02146]QNGGTC[+57.02146]HN[+15.99492]THGGY.N	C2(Carbamidomethyl / 57.0215); C4(Carbamidomethyl / 57.0215); C13(Carbamidomethyl / 57.0215); C20(Carbamidomethyl / 57.0215); C27(Carbamidomethyl / 57.0215); C33(Carbamidomethyl / 57.0215)	8.5e-06	1.1e-05	0	0	0	0	4.1e-07	5.5e-07	5.072	343.3	0.8	2.299		Specific	18	>sp|P46531|NOTC1_HUMAN Neurogenic locus notch homolog protein 1 OS=Homo sapiens OX=9606 GN=NOTCH1 PE=1 SV=4	1	4514	FP031022_4.5053.5053.4	high-energy collision-induced dissociation	4	4966.89	4966.88	1	136 | 66274
103	Hex(1)	1006.8	5	991.588	4953.91	991.381	4952.87	controllerType=0 controllerNumber=1 scan=4772	Y.NCRCPPEWTGQYCTEDVDECQLMPNACQNGGTCHNTHGGY.N	9	NCRCPPEWTGQYCTEDVDECQLMPNACQNGGTCHNTHGGY,YN,2@57.02146,4@57.02146,9@162.05282,13@57.02146,20@57.02146,21@0.98402,27@57.02146,33@57.02146,35@15.99492	T9(OGlycan / 162.0528); Q21(Deamidated / 0.984); N35(Oxidation / 15.9949)	14.5044	Y.NC[+57.02146]RC[+57.02146]PPEWT[+162.05282]GQYC[+57.02146]TEDVDEC[+57.02146]Q[+0.98402]LMPNAC[+57.02146]QNGGTC[+57.02146]HN[+15.99492]THGGY.N	C2(Carbamidomethyl / 57.0215); C4(Carbamidomethyl / 57.0215); C13(Carbamidomethyl / 57.0215); C20(Carbamidomethyl / 57.0215); C27(Carbamidomethyl / 57.0215); C33(Carbamidomethyl / 57.0215)	3.8e-17	5.1e-17	0	0	0	0	3e-18	4e-18	16.415	1006.8	5.7	6.513	1	Specific	22	>sp|P46531|NOTC1_HUMAN Neurogenic locus notch homolog protein 1 OS=Homo sapiens OX=9606 GN=NOTCH1 PE=1 SV=4	1	4179	FP031022_4.4772.4772.5	high-energy collision-induced dissociation	16.23	4952.9	4951.87	1	137 | 62034
103	Fuc(1)	1545.5	4	1238.74	4951.92	1238.73	4951.89	controllerType=0 controllerNumber=1 scan=4770	Y.NCRCPPEWTGQYCTEDVDECQLMPNACQNGGTCHNTHGGY.N	36	NCRCPPEWTGQYCTEDVDECQLMPNACQNGGTCHNTHGGY,YN,2@57.02146,4@57.02146,13@57.02146,20@57.02146,23@15.99492,27@57.02146,33@57.02146,35@15.99492,36@146.05791	M23(Oxidation / 15.9949); N35(Oxidation / 15.9949); T36(OGlycan / 146.0579)	14.5008	Y.NC[+57.02146]RC[+57.02146]PPEWTGQYC[+57.02146]TEDVDEC[+57.02146]QLM[+15.99492]PNAC[+57.02146]QNGGTC[+57.02146]HN[+15.99492]T[+146.05791]HGGY.N	C2(Carbamidomethyl / 57.0215); C4(Carbamidomethyl / 57.0215); C13(Carbamidomethyl / 57.0215); C20(Carbamidomethyl / 57.0215); C27(Carbamidomethyl / 57.0215); C33(Carbamidomethyl / 57.0215)	1.9e-27	2.5e-27	0	0	0	0	1.9e-27	2.5e-27	26.723	1545.5	13.5	6.802		Specific	32.2	>sp|P46531|NOTC1_HUMAN Neurogenic locus notch homolog protein 1 OS=Homo sapiens OX=9606 GN=NOTCH1 PE=1 SV=4	1	4175	FP031022_4.4770.4770.4	high-energy collision-induced dissociation	24.92	4950.92	4950.88	1	138 | 61954
103	Fuc(1)	1305.6	4	1238.73	4951.9	1238.73	4951.89	controllerType=0 controllerNumber=1 scan=4924	Y.NCRCPPEWTGQYCTEDVDECQLMPNACQNGGTCHNTHGGY.N	32	NCRCPPEWTGQYCTEDVDECQLMPNACQNGGTCHNTHGGY,YN,2@57.02146,4@57.02146,13@57.02146,18@15.99492,20@57.02146,27@57.02146,32@146.05791,33@57.02146,35@15.99492	D18(Oxidation / 15.9949); T32(OGlycan / 146.0579); N35(Oxidation / 15.9949)	14.8485	Y.NC[+57.02146]RC[+57.02146]PPEWTGQYC[+57.02146]TEDVD[+15.99492]EC[+57.02146]QLMPNAC[+57.02146]QNGGT[+146.05791]C[+57.02146]HN[+15.99492]THGGY.N	C2(Carbamidomethyl / 57.0215); C4(Carbamidomethyl / 57.0215); C13(Carbamidomethyl / 57.0215); C20(Carbamidomethyl / 57.0215); C27(Carbamidomethyl / 57.0215); C33(Carbamidomethyl / 57.0215)	9.2e-24	1.2e-23	0	0	0	0	1.3e-24	1.8e-24	23.034	1305.6	2.5	1.674		Specific	27.9	>sp|P46531|NOTC1_HUMAN Neurogenic locus notch homolog protein 1 OS=Homo sapiens OX=9606 GN=NOTCH1 PE=1 SV=4	1	4346	FP031022_4.4924.4924.4	high-energy collision-induced dissociation	22.85	4950.89	4950.88	1	139 | 63914
103	Fuc(1)	1178.5	4	1238.49	4950.92	1238.73	4951.89	controllerType=0 controllerNumber=1 scan=4876	Y.NCRCPPEWTGQYCTEDVDECQLMPNACQNGGTCHNTHGGY.N	14	NCRCPPEWTGQYCTEDVDECQLMPNACQNGGTCHNTHGGY,YN,2@57.02146,4@57.02146,13@57.02146,14@146.05791,20@57.02146,23@15.99492,27@57.02146,33@57.02146,35@15.99492	T14(OGlycan / 146.0579); M23(Oxidation / 15.9949); N35(Oxidation / 15.9949)	14.7379	Y.NC[+57.02146]RC[+57.02146]PPEWTGQYC[+57.02146]T[+146.05791]EDVDEC[+57.02146]QLM[+15.99492]PNAC[+57.02146]QNGGTC[+57.02146]HN[+15.99492]THGGY.N	C2(Carbamidomethyl / 57.0215); C4(Carbamidomethyl / 57.0215); C13(Carbamidomethyl / 57.0215); C20(Carbamidomethyl / 57.0215); C27(Carbamidomethyl / 57.0215); C33(Carbamidomethyl / 57.0215)	3.4e-20	4.5e-20	0	0	0	0	4.3e-21	5.7e-21	19.469	1178.5	6.7	7.282	-1	Specific	23.6	>sp|P46531|NOTC1_HUMAN Neurogenic locus notch homolog protein 1 OS=Homo sapiens OX=9606 GN=NOTCH1 PE=1 SV=4	1	4289	FP031022_4.4876.4876.4	high-energy collision-induced dissociation	19.67	4949.92	4950.88	1	140 | 63514
103	Fuc(1)	1146.5	4	1238.73	4951.9	1238.73	4951.89	controllerType=0 controllerNumber=1 scan=5036	Y.NCRCPPEWTGQYCTEDVDECQLMPNACQNGGTCHNTHGGY.N	9	NCRCPPEWTGQYCTEDVDECQLMPNACQNGGTCHNTHGGY,YN,2@57.02146,4@57.02146,9@146.05791,13@57.02146,18@15.99492,20@57.02146,27@57.02146,33@57.02146,35@15.99492	T9(OGlycan / 146.0579); D18(Oxidation / 15.9949); N35(Oxidation / 15.9949)	15.0977	Y.NC[+57.02146]RC[+57.02146]PPEWT[+146.05791]GQYC[+57.02146]TEDVD[+15.99492]EC[+57.02146]QLMPNAC[+57.02146]QNGGTC[+57.02146]HN[+15.99492]THGGY.N	C2(Carbamidomethyl / 57.0215); C4(Carbamidomethyl / 57.0215); C13(Carbamidomethyl / 57.0215); C20(Carbamidomethyl / 57.0215); C27(Carbamidomethyl / 57.0215); C33(Carbamidomethyl / 57.0215)	9.2e-20	1.2e-19	0	0	0	0	8.4e-21	1.1e-20	19.034	1146.5	1.6	3.055		Specific	24.6	>sp|P46531|NOTC1_HUMAN Neurogenic locus notch homolog protein 1 OS=Homo sapiens OX=9606 GN=NOTCH1 PE=1 SV=4	1	4490	FP031022_4.5036.5036.4	high-energy collision-induced dissociation	19.85	4950.9	4950.88	1	141 | 65834
103	Fuc(1)	1066.6	4	1238.73	4951.92	1238.73	4951.89	controllerType=0 controllerNumber=1 scan=5145	Y.NCRCPPEWTGQYCTEDVDECQLMPNACQNGGTCHNTHGGY.N	32	NCRCPPEWTGQYCTEDVDECQLMPNACQNGGTCHNTHGGY,YN,2@57.02146,4@57.02146,13@57.02146,18@15.99492,20@57.02146,27@57.02146,32@146.05791,33@57.02146,35@15.99492	D18(Oxidation / 15.9949); T32(OGlycan / 146.0579); N35(Oxidation / 15.9949)	15.3436	Y.NC[+57.02146]RC[+57.02146]PPEWTGQYC[+57.02146]TEDVD[+15.99492]EC[+57.02146]QLMPNAC[+57.02146]QNGGT[+146.05791]C[+57.02146]HN[+15.99492]THGGY.N	C2(Carbamidomethyl / 57.0215); C4(Carbamidomethyl / 57.0215); C13(Carbamidomethyl / 57.0215); C20(Carbamidomethyl / 57.0215); C27(Carbamidomethyl / 57.0215); C33(Carbamidomethyl / 57.0215)	1.9e-18	2.5e-18	0	0	0	0	1.2e-19	1.6e-19	17.723	1066.6	2.6	5.717		Specific	23.2	>sp|P46531|NOTC1_HUMAN Neurogenic locus notch homolog protein 1 OS=Homo sapiens OX=9606 GN=NOTCH1 PE=1 SV=4	1	4627	FP031022_4.5145.5145.4	high-energy collision-induced dissociation	17.54	4950.91	4950.88	1	142 | 67874
103	Fuc(1)	977.5	4	1238.73	4951.9	1238.73	4951.89	controllerType=0 controllerNumber=1 scan=5093	Y.NCRCPPEWTGQYCTEDVDECQLMPNACQNGGTCHNTHGGY.N	32	NCRCPPEWTGQYCTEDVDECQLMPNACQNGGTCHNTHGGY,YN,2@57.02146,4@57.02146,13@57.02146,18@15.99492,20@57.02146,27@57.02146,32@146.05791,33@57.02146,35@15.99492	D18(Oxidation / 15.9949); T32(OGlycan / 146.0579); N35(Oxidation / 15.9949)	15.2233	Y.NC[+57.02146]RC[+57.02146]PPEWTGQYC[+57.02146]TEDVD[+15.99492]EC[+57.02146]QLMPNAC[+57.02146]QNGGT[+146.05791]C[+57.02146]HN[+15.99492]THGGY.N	C2(Carbamidomethyl / 57.0215); C4(Carbamidomethyl / 57.0215); C13(Carbamidomethyl / 57.0215); C20(Carbamidomethyl / 57.0215); C27(Carbamidomethyl / 57.0215); C33(Carbamidomethyl / 57.0215)	9.2e-17	1.2e-16	0	0	0	0	6.4e-18	8.4e-18	16.034	977.5	1.4	3.055		Specific	24.6	>sp|P46531|NOTC1_HUMAN Neurogenic locus notch homolog protein 1 OS=Homo sapiens OX=9606 GN=NOTCH1 PE=1 SV=4	1	4565	FP031022_4.5093.5093.4	high-energy collision-induced dissociation	16.85	4950.9	4950.88	1	143 | 66874
103	Fuc(1)	719.8	4	1238.99	4952.92	1238.73	4951.89	controllerType=0 controllerNumber=1 scan=5205	Y.NCRCPPEWTGQYCTEDVDECQLMPNACQNGGTCHNTHGGY.N	14	NCRCPPEWTGQYCTEDVDECQLMPNACQNGGTCHNTHGGY,YN,2@57.02146,4@57.02146,13@57.02146,14@146.05791,18@15.99492,20@57.02146,27@57.02146,33@57.02146,35@15.99492	T14(OGlycan / 146.0579); D18(Oxidation / 15.9949); N35(Oxidation / 15.9949)	15.4801	Y.NC[+57.02146]RC[+57.02146]PPEWTGQYC[+57.02146]T[+146.05791]EDVD[+15.99492]EC[+57.02146]QLMPNAC[+57.02146]QNGGTC[+57.02146]HN[+15.99492]THGGY.N	C2(Carbamidomethyl / 57.0215); C4(Carbamidomethyl / 57.0215); C13(Carbamidomethyl / 57.0215); C20(Carbamidomethyl / 57.0215); C27(Carbamidomethyl / 57.0215); C33(Carbamidomethyl / 57.0215)	1.9e-11	2.5e-11	0	0	0	0	1.1e-12	1.5e-12	10.723	719.8	0.8	5.828	1	Specific	20.3	>sp|P46531|NOTC1_HUMAN Neurogenic locus notch homolog protein 1 OS=Homo sapiens OX=9606 GN=NOTCH1 PE=1 SV=4	1	4703	FP031022_4.5205.5205.4	high-energy collision-induced dissociation	10.54	4951.91	4950.88	1	144 | 69674
103	Hex(1)	1081.1	4	1238.73	4951.91	1238.73	4951.89	controllerType=0 controllerNumber=1 scan=4978	Y.NCRCPPEWTGQYCTEDVDECQLMPNACQNGGTCHNTHGGY.N	14	NCRCPPEWTGQYCTEDVDECQLMPNACQNGGTCHNTHGGY,YN,2@57.02146,4@57.02146,13@57.02146,14@162.05282,20@57.02146,27@57.02146,33@57.02146,35@15.99492	T14(OGlycan / 162.0528); N35(Oxidation / 15.9949)	14.9727	Y.NC[+57.02146]RC[+57.02146]PPEWTGQYC[+57.02146]T[+162.05282]EDVDEC[+57.02146]QLMPNAC[+57.02146]QNGGTC[+57.02146]HN[+15.99492]THGGY.N	C2(Carbamidomethyl / 57.0215); C4(Carbamidomethyl / 57.0215); C13(Carbamidomethyl / 57.0215); C20(Carbamidomethyl / 57.0215); C27(Carbamidomethyl / 57.0215); C33(Carbamidomethyl / 57.0215)	1.2e-18	1.6e-18	0	0	0	0	8.4e-20	1.1e-19	17.915	1081.1	2.5	5.027		Specific	25.4	>sp|P46531|NOTC1_HUMAN Neurogenic locus notch homolog protein 1 OS=Homo sapiens OX=9606 GN=NOTCH1 PE=1 SV=4	1	4416	FP031022_4.4978.4978.4	high-energy collision-induced dissociation	19.79	4950.91	4950.88	1	145 | 64754
103	Hex(1)	832.7	5	990.988	4950.91	991.184	4951.89	controllerType=0 controllerNumber=1 scan=5139	Y.NCRCPPEWTGQYCTEDVDECQLMPNACQNGGTCHNTHGGY.N	14	NCRCPPEWTGQYCTEDVDECQLMPNACQNGGTCHNTHGGY,YN,2@57.02146,4@57.02146,13@57.02146,14@162.05282,20@57.02146,27@57.02146,33@57.02146,35@15.99492	T14(OGlycan / 162.0528); N35(Oxidation / 15.9949)	15.3287	Y.NC[+57.02146]RC[+57.02146]PPEWTGQYC[+57.02146]T[+162.05282]EDVDEC[+57.02146]QLMPNAC[+57.02146]QNGGTC[+57.02146]HN[+15.99492]THGGY.N	C2(Carbamidomethyl / 57.0215); C4(Carbamidomethyl / 57.0215); C13(Carbamidomethyl / 57.0215); C20(Carbamidomethyl / 57.0215); C27(Carbamidomethyl / 57.0215); C33(Carbamidomethyl / 57.0215)	2.5e-13	3.3e-13	0	0	0	0	2.2e-14	2.9e-14	12.608	832.7	0.8	5.036	-1	Specific	22.8	>sp|P46531|NOTC1_HUMAN Neurogenic locus notch homolog protein 1 OS=Homo sapiens OX=9606 GN=NOTCH1 PE=1 SV=4	1	4620	FP031022_4.5139.5139.5	high-energy collision-induced dissociation	14.49	4949.9	4950.88	1	146 | 67834
103	Fuc(1)	1317.2	4	1234.98	4936.91	1234.98	4936.88	controllerType=0 controllerNumber=1 scan=5484	Y.NCRCPPEWTGQYCTEDVDECQLMPNACQNGGTCHNTHGGY.N	14	NCRCPPEWTGQYCTEDVDECQLMPNACQNGGTCHNTHGGY,YN,2@57.02146,4@57.02146,13@57.02146,14@146.05791,20@57.02146,27@57.02146,28@0.98402,33@57.02146,35@15.99492	T14(OGlycan / 146.0579); Q28(Deamidated / 0.984); N35(Oxidation / 15.9949)	16.1066	Y.NC[+57.02146]RC[+57.02146]PPEWTGQYC[+57.02146]T[+146.05791]EDVDEC[+57.02146]QLMPNAC[+57.02146]Q[+0.98402]NGGTC[+57.02146]HN[+15.99492]THGGY.N	C2(Carbamidomethyl / 57.0215); C4(Carbamidomethyl / 57.0215); C13(Carbamidomethyl / 57.0215); C20(Carbamidomethyl / 57.0215); C27(Carbamidomethyl / 57.0215); C33(Carbamidomethyl / 57.0215)	1.9e-23	2.5e-23	0	0	0	0	5.3e-24	7.1e-24	22.723	1317.2	2.1	5.798		Specific	25.4	>sp|P46531|NOTC1_HUMAN Neurogenic locus notch homolog protein 1 OS=Homo sapiens OX=9606 GN=NOTCH1 PE=1 SV=4	1	5037	FP031022_4.5484.5484.4	high-energy collision-induced dissociation	22.54	4935.9	4935.87	1	147 | 75754
103	Fuc(1)	1252.9	4	1234.98	4936.91	1234.98	4936.88	controllerType=0 controllerNumber=1 scan=5374	Y.NCRCPPEWTGQYCTEDVDECQLMPNACQNGGTCHNTHGGY.N	36	NCRCPPEWTGQYCTEDVDECQLMPNACQNGGTCHNTHGGY,YN,2@57.02146,4@57.02146,13@57.02146,20@57.02146,27@57.02146,28@0.98402,33@57.02146,35@15.99492,36@146.05791	Q28(Deamidated / 0.984); N35(Oxidation / 15.9949); T36(OGlycan / 146.0579)	15.8534	Y.NC[+57.02146]RC[+57.02146]PPEWTGQYC[+57.02146]TEDVDEC[+57.02146]QLMPNAC[+57.02146]Q[+0.98402]NGGTC[+57.02146]HN[+15.99492]T[+146.05791]HGGY.N	C2(Carbamidomethyl / 57.0215); C4(Carbamidomethyl / 57.0215); C13(Carbamidomethyl / 57.0215); C20(Carbamidomethyl / 57.0215); C27(Carbamidomethyl / 57.0215); C33(Carbamidomethyl / 57.0215)	1.9e-22	2.5e-22	0	0	0	0	3.3e-23	4.4e-23	21.723	1252.9	0.2	6.59		Specific	28.9	>sp|P46531|NOTC1_HUMAN Neurogenic locus notch homolog protein 1 OS=Homo sapiens OX=9606 GN=NOTCH1 PE=1 SV=4	1	4897	FP031022_4.5374.5374.4	high-energy collision-induced dissociation	21.54	4935.9	4935.87	1	148 | 73634
103	Fuc(1)	1212	5	988.187	4936.91	988.182	4936.88	controllerType=0 controllerNumber=1 scan=5346	Y.NCRCPPEWTGQYCTEDVDECQLMPNACQNGGTCHNTHGGY.N	32	NCRCPPEWTGQYCTEDVDECQLMPNACQNGGTCHNTHGGY,YN,2@57.02146,4@57.02146,13@57.02146,20@57.02146,27@57.02146,29@0.98402,32@146.05791,33@57.02146,35@15.99492	N29(Deamidated / 0.984); T32(OGlycan / 146.0579); N35(Oxidation / 15.9949)	15.788	Y.NC[+57.02146]RC[+57.02146]PPEWTGQYC[+57.02146]TEDVDEC[+57.02146]QLMPNAC[+57.02146]QN[+0.98402]GGT[+146.05791]C[+57.02146]HN[+15.99492]THGGY.N	C2(Carbamidomethyl / 57.0215); C4(Carbamidomethyl / 57.0215); C13(Carbamidomethyl / 57.0215); C20(Carbamidomethyl / 57.0215); C27(Carbamidomethyl / 57.0215); C33(Carbamidomethyl / 57.0215)	3.8e-21	5.1e-21	0	0	0	0	4.1e-22	5.4e-22	20.415	1212	4.8	5.684		Specific	25.8	>sp|P46531|NOTC1_HUMAN Neurogenic locus notch homolog protein 1 OS=Homo sapiens OX=9606 GN=NOTCH1 PE=1 SV=4	1	4864	FP031022_4.5346.5346.5	high-energy collision-induced dissociation	20.23	4935.9	4935.87	1	149 | 73034
103	Fuc(1)	1192	5	988.185	4936.89	988.182	4936.88	controllerType=0 controllerNumber=1 scan=5396	Y.NCRCPPEWTGQYCTEDVDECQLMPNACQNGGTCHNTHGGY.N	14	NCRCPPEWTGQYCTEDVDECQLMPNACQNGGTCHNTHGGY,YN,2@57.02146,4@57.02146,13@57.02146,14@146.05791,20@57.02146,27@57.02146,29@0.98402,33@57.02146,35@15.99492	T14(OGlycan / 146.0579); N29(Deamidated / 0.984); N35(Oxidation / 15.9949)	15.9027	Y.NC[+57.02146]RC[+57.02146]PPEWTGQYC[+57.02146]T[+146.05791]EDVDEC[+57.02146]QLMPNAC[+57.02146]QN[+0.98402]GGTC[+57.02146]HN[+15.99492]THGGY.N	C2(Carbamidomethyl / 57.0215); C4(Carbamidomethyl / 57.0215); C13(Carbamidomethyl / 57.0215); C20(Carbamidomethyl / 57.0215); C27(Carbamidomethyl / 57.0215); C33(Carbamidomethyl / 57.0215)	1.9e-20	2.5e-20	0	0	0	0	2.2e-21	2.9e-21	19.727	1192	8.4	3.15		Specific	27.2	>sp|P46531|NOTC1_HUMAN Neurogenic locus notch homolog protein 1 OS=Homo sapiens OX=9606 GN=NOTCH1 PE=1 SV=4	1	4927	FP031022_4.5396.5396.5	high-energy collision-induced dissociation	20.55	4935.89	4935.87	1	150 | 73874
103	Fuc(1)	931.2	4	1234.98	4936.9	1234.98	4936.88	controllerType=0 controllerNumber=1 scan=5597	Y.NCRCPPEWTGQYCTEDVDECQLMPNACQNGGTCHNTHGGY.N	14	NCRCPPEWTGQYCTEDVDECQLMPNACQNGGTCHNTHGGY,YN,2@57.02146,4@57.02146,13@57.02146,14@146.05791,20@57.02146,21@0.98402,27@57.02146,33@57.02146,35@15.99492	T14(OGlycan / 146.0579); Q21(Deamidated / 0.984); N35(Oxidation / 15.9949)	16.3594	Y.NC[+57.02146]RC[+57.02146]PPEWTGQYC[+57.02146]T[+146.05791]EDVDEC[+57.02146]Q[+0.98402]LMPNAC[+57.02146]QNGGTC[+57.02146]HN[+15.99492]THGGY.N	C2(Carbamidomethyl / 57.0215); C4(Carbamidomethyl / 57.0215); C13(Carbamidomethyl / 57.0215); C20(Carbamidomethyl / 57.0215); C27(Carbamidomethyl / 57.0215); C33(Carbamidomethyl / 57.0215)	1.2e-15	1.6e-15	0	0	0	0	7e-17	9.3e-17	14.915	931.2	2.3	3.919		Specific	19.7	>sp|P46531|NOTC1_HUMAN Neurogenic locus notch homolog protein 1 OS=Homo sapiens OX=9606 GN=NOTCH1 PE=1 SV=4	1	5182	FP031022_4.5597.5597.4	high-energy collision-induced dissociation	15.73	4935.89	4935.87	1	151 | 77274
103	Fuc(1)	920.3	6	823.825	4937.91	823.653	4936.88	controllerType=0 controllerNumber=1 scan=5216	Y.NCRCPPEWTGQYCTEDVDECQLMPNACQNGGTCHNTHGGY.N	14	NCRCPPEWTGQYCTEDVDECQLMPNACQNGGTCHNTHGGY,YN,2@57.02146,4@57.02146,13@57.02146,14@146.05791,20@57.02146,21@0.98402,27@57.02146,33@57.02146,35@15.99492	T14(OGlycan / 146.0579); Q21(Deamidated / 0.984); N35(Oxidation / 15.9949)	15.504	Y.NC[+57.02146]RC[+57.02146]PPEWTGQYC[+57.02146]T[+146.05791]EDVDEC[+57.02146]Q[+0.98402]LMPNAC[+57.02146]QNGGTC[+57.02146]HN[+15.99492]THGGY.N	C2(Carbamidomethyl / 57.0215); C4(Carbamidomethyl / 57.0215); C13(Carbamidomethyl / 57.0215); C20(Carbamidomethyl / 57.0215); C27(Carbamidomethyl / 57.0215); C33(Carbamidomethyl / 57.0215)	3.8e-15	5.1e-15	0	0	0	0	3e-16	3.9e-16	14.415	920.3	7.6	5.954	1	Specific	22.1	>sp|P46531|NOTC1_HUMAN Neurogenic locus notch homolog protein 1 OS=Homo sapiens OX=9606 GN=NOTCH1 PE=1 SV=4	1	4714	FP031022_4.5216.5216.6	high-energy collision-induced dissociation	15.23	4936.9	4935.87	1	152 | 69994
103	Fuc(1)	901.5	5	988.188	4936.91	988.182	4936.88	controllerType=0 controllerNumber=1 scan=5451	Y.NCRCPPEWTGQYCTEDVDECQLMPNACQNGGTCHNTHGGY.N	14	NCRCPPEWTGQYCTEDVDECQLMPNACQNGGTCHNTHGGY,YN,2@57.02146,4@57.02146,13@57.02146,14@146.05791,20@57.02146,27@57.02146,28@0.98402,33@57.02146,35@15.99492	T14(OGlycan / 146.0579); Q28(Deamidated / 0.984); N35(Oxidation / 15.9949)	16.0311	Y.NC[+57.02146]RC[+57.02146]PPEWTGQYC[+57.02146]T[+146.05791]EDVDEC[+57.02146]QLMPNAC[+57.02146]Q[+0.98402]NGGTC[+57.02146]HN[+15.99492]THGGY.N	C2(Carbamidomethyl / 57.0215); C4(Carbamidomethyl / 57.0215); C13(Carbamidomethyl / 57.0215); C20(Carbamidomethyl / 57.0215); C27(Carbamidomethyl / 57.0215); C33(Carbamidomethyl / 57.0215)	3.8e-15	5.1e-15	0	0	0	0	3.2e-16	4.3e-16	14.415	901.5	0.8	6.179		Specific	19.7	>sp|P46531|NOTC1_HUMAN Neurogenic locus notch homolog protein 1 OS=Homo sapiens OX=9606 GN=NOTCH1 PE=1 SV=4	1	4995	FP031022_4.5451.5451.5	high-energy collision-induced dissociation	14.23	4935.9	4935.87	1	153 | 74994
103	Fuc(1)	821.3	4	1234.98	4936.91	1234.98	4936.88	controllerType=0 controllerNumber=1 scan=5540	Y.NCRCPPEWTGQYCTEDVDECQLMPNACQNGGTCHNTHGGY.N	14	NCRCPPEWTGQYCTEDVDECQLMPNACQNGGTCHNTHGGY,YN,2@57.02146,4@57.02146,13@57.02146,14@146.05791,20@57.02146,25@0.98402,27@57.02146,33@57.02146,35@15.99492	T14(OGlycan / 146.0579); N25(Deamidated / 0.984); N35(Oxidation / 15.9949)	16.2315	Y.NC[+57.02146]RC[+57.02146]PPEWTGQYC[+57.02146]T[+146.05791]EDVDEC[+57.02146]QLMPN[+0.98402]AC[+57.02146]QNGGTC[+57.02146]HN[+15.99492]THGGY.N	C2(Carbamidomethyl / 57.0215); C4(Carbamidomethyl / 57.0215); C13(Carbamidomethyl / 57.0215); C20(Carbamidomethyl / 57.0215); C27(Carbamidomethyl / 57.0215); C33(Carbamidomethyl / 57.0215)	1.9e-13	2.5e-13	0	0	0	0	1.7e-14	2.2e-14	12.723	821.3	1.9	5.996		Specific	23.3	>sp|P46531|NOTC1_HUMAN Neurogenic locus notch homolog protein 1 OS=Homo sapiens OX=9606 GN=NOTCH1 PE=1 SV=4	1	5105	FP031022_4.5540.5540.4	high-energy collision-induced dissociation	13.54	4935.9	4935.87	1	154 | 76554
103	Fuc(1)	754.3	4	1235.23	4937.9	1234.98	4936.88	controllerType=0 controllerNumber=1 scan=4929	Y.NCRCPPEWTGQYCTEDVDECQLMPNACQNGGTCHNTHGGY.N	14	NCRCPPEWTGQYCTEDVDECQLMPNACQNGGTCHNTHGGY,YN,2@57.02146,4@57.02146,13@57.02146,14@146.05791,20@57.02146,23@15.99492,27@57.02146,28@0.98402,33@57.02146	T14(OGlycan / 146.0579); M23(Oxidation / 15.9949); Q28(Deamidated / 0.984)	14.8585	Y.NC[+57.02146]RC[+57.02146]PPEWTGQYC[+57.02146]T[+146.05791]EDVDEC[+57.02146]QLM[+15.99492]PNAC[+57.02146]Q[+0.98402]NGGTC[+57.02146]HNTHGGY.N	C2(Carbamidomethyl / 57.0215); C4(Carbamidomethyl / 57.0215); C13(Carbamidomethyl / 57.0215); C20(Carbamidomethyl / 57.0215); C27(Carbamidomethyl / 57.0215); C33(Carbamidomethyl / 57.0215)	1.2e-12	1.6e-12	0	0	0	0	9.5e-14	1.3e-13	11.915	754.3	0.8	4.031	1	Specific	19.2	>sp|P46531|NOTC1_HUMAN Neurogenic locus notch homolog protein 1 OS=Homo sapiens OX=9606 GN=NOTCH1 PE=1 SV=4	1	4355	FP031022_4.4929.4929.4	high-energy collision-induced dissociation	11.12	4936.89	4935.87	1	155 | 64074
103	Fuc(1)	1506.1	4	1234.74	4935.92	1234.73	4935.89	controllerType=0 controllerNumber=1 scan=5154	Y.NCRCPPEWTGQYCTEDVDECQLMPNACQNGGTCHNTHGGY.N	36	NCRCPPEWTGQYCTEDVDECQLMPNACQNGGTCHNTHGGY,YN,2@57.02146,4@57.02146,13@57.02146,20@57.02146,27@57.02146,33@57.02146,35@15.99492,36@146.05791	N35(Oxidation / 15.9949); T36(OGlycan / 146.0579)	15.3645	Y.NC[+57.02146]RC[+57.02146]PPEWTGQYC[+57.02146]TEDVDEC[+57.02146]QLMPNAC[+57.02146]QNGGTC[+57.02146]HN[+15.99492]T[+146.05791]HGGY.N	C2(Carbamidomethyl / 57.0215); C4(Carbamidomethyl / 57.0215); C13(Carbamidomethyl / 57.0215); C20(Carbamidomethyl / 57.0215); C27(Carbamidomethyl / 57.0215); C33(Carbamidomethyl / 57.0215)	1.9e-27	2.5e-27	0	0	0	0	1.9e-27	2.5e-27	26.723	1506.1	0.8	5.628		Specific	29.8	>sp|P46531|NOTC1_HUMAN Neurogenic locus notch homolog protein 1 OS=Homo sapiens OX=9606 GN=NOTCH1 PE=1 SV=4	1	4639	FP031022_4.5154.5154.4	high-energy collision-induced dissociation	27.6	4934.92	4934.89	1	156 | 68114
103	Fuc(1)	1400.4	4	1234.98	4936.92	1234.73	4935.89	controllerType=0 controllerNumber=1 scan=5325	Y.NCRCPPEWTGQYCTEDVDECQLMPNACQNGGTCHNTHGGY.N	14	NCRCPPEWTGQYCTEDVDECQLMPNACQNGGTCHNTHGGY,YN,2@57.02146,4@57.02146,13@57.02146,14@146.05791,20@57.02146,27@57.02146,33@57.02146,35@15.99492	T14(OGlycan / 146.0579); N35(Oxidation / 15.9949)	15.741	Y.NC[+57.02146]RC[+57.02146]PPEWTGQYC[+57.02146]T[+146.05791]EDVDEC[+57.02146]QLMPNAC[+57.02146]QNGGTC[+57.02146]HN[+15.99492]THGGY.N	C2(Carbamidomethyl / 57.0215); C4(Carbamidomethyl / 57.0215); C13(Carbamidomethyl / 57.0215); C20(Carbamidomethyl / 57.0215); C27(Carbamidomethyl / 57.0215); C33(Carbamidomethyl / 57.0215)	9.2e-26	1.2e-25	0	0	0	0	2.2e-26	3e-26	25.034	1400.4	2.2	3.464	1	Specific	29.6	>sp|P46531|NOTC1_HUMAN Neurogenic locus notch homolog protein 1 OS=Homo sapiens OX=9606 GN=NOTCH1 PE=1 SV=4	1	4841	FP031022_4.5325.5325.4	high-energy collision-induced dissociation	25.91	4935.91	4934.89	1	157 | 72514
103	Fuc(1)	1392.2	4	1234.74	4935.92	1234.73	4935.89	controllerType=0 controllerNumber=1 scan=5265	Y.NCRCPPEWTGQYCTEDVDECQLMPNACQNGGTCHNTHGGY.N	14	NCRCPPEWTGQYCTEDVDECQLMPNACQNGGTCHNTHGGY,YN,2@57.02146,4@57.02146,13@57.02146,14@146.05791,20@57.02146,27@57.02146,33@57.02146,35@15.99492	T14(OGlycan / 146.0579); N35(Oxidation / 15.9949)	15.6128	Y.NC[+57.02146]RC[+57.02146]PPEWTGQYC[+57.02146]T[+146.05791]EDVDEC[+57.02146]QLMPNAC[+57.02146]QNGGTC[+57.02146]HN[+15.99492]THGGY.N	C2(Carbamidomethyl / 57.0215); C4(Carbamidomethyl / 57.0215); C13(Carbamidomethyl / 57.0215); C20(Carbamidomethyl / 57.0215); C27(Carbamidomethyl / 57.0215); C33(Carbamidomethyl / 57.0215)	1.2e-24	1.6e-24	0	0	0	0	4.5e-25	6e-25	23.915	1392.2	2.3	4.836		Specific	26.8	>sp|P46531|NOTC1_HUMAN Neurogenic locus notch homolog protein 1 OS=Homo sapiens OX=9606 GN=NOTCH1 PE=1 SV=4	1	4775	FP031022_4.5265.5265.4	high-energy collision-induced dissociation	25.79	4934.91	4934.89	1	158 | 71274
103	Fuc(1)	1385.2	3	1645.98	4935.91	1645.97	4935.89	controllerType=0 controllerNumber=1 scan=5169	Y.NCRCPPEWTGQYCTEDVDECQLMPNACQNGGTCHNTHGGY.N	32	NCRCPPEWTGQYCTEDVDECQLMPNACQNGGTCHNTHGGY,YN,2@57.02146,4@57.02146,13@57.02146,20@57.02146,27@57.02146,32@146.05791,33@57.02146,35@15.99492	T32(OGlycan / 146.0579); N35(Oxidation / 15.9949)	15.3989	Y.NC[+57.02146]RC[+57.02146]PPEWTGQYC[+57.02146]TEDVDEC[+57.02146]QLMPNAC[+57.02146]QNGGT[+146.05791]C[+57.02146]HN[+15.99492]THGGY.N	C2(Carbamidomethyl / 57.0215); C4(Carbamidomethyl / 57.0215); C13(Carbamidomethyl / 57.0215); C20(Carbamidomethyl / 57.0215); C27(Carbamidomethyl / 57.0215); C33(Carbamidomethyl / 57.0215)	2.4e-24	3.1e-24	0	0	0	0	8e-25	1.1e-24	23.628	1385.2	3.8	3.986		Specific	33.2	>sp|P46531|NOTC1_HUMAN Neurogenic locus notch homolog protein 1 OS=Homo sapiens OX=9606 GN=NOTCH1 PE=1 SV=4	1	4657	FP031022_4.5169.5169.3	high-energy collision-induced dissociation	25.51	4934.91	4934.89	1	159 | 68594
103	Fuc(1)	1355.9	4	1234.74	4935.92	1234.73	4935.89	controllerType=0 controllerNumber=1 scan=5209	Y.NCRCPPEWTGQYCTEDVDECQLMPNACQNGGTCHNTHGGY.N	14	NCRCPPEWTGQYCTEDVDECQLMPNACQNGGTCHNTHGGY,YN,2@57.02146,4@57.02146,13@57.02146,14@146.05791,20@57.02146,27@57.02146,33@57.02146,35@15.99492	T14(OGlycan / 146.0579); N35(Oxidation / 15.9949)	15.4908	Y.NC[+57.02146]RC[+57.02146]PPEWTGQYC[+57.02146]T[+146.05791]EDVDEC[+57.02146]QLMPNAC[+57.02146]QNGGTC[+57.02146]HN[+15.99492]THGGY.N	C2(Carbamidomethyl / 57.0215); C4(Carbamidomethyl / 57.0215); C13(Carbamidomethyl / 57.0215); C20(Carbamidomethyl / 57.0215); C27(Carbamidomethyl / 57.0215); C33(Carbamidomethyl / 57.0215)	1.2e-24	1.6e-24	0	0	0	0	2.8e-25	3.7e-25	23.915	1355.9	13.5	5.232		Specific	28.1	>sp|P46531|NOTC1_HUMAN Neurogenic locus notch homolog protein 1 OS=Homo sapiens OX=9606 GN=NOTCH1 PE=1 SV=4	1	4706	FP031022_4.5209.5209.4	high-energy collision-induced dissociation	24.79	4934.91	4934.89	1	160 | 69794
103	Fuc(1)	1205.9	5	987.989	4935.92	987.985	4935.89	controllerType=0 controllerNumber=1 scan=5286	Y.NCRCPPEWTGQYCTEDVDECQLMPNACQNGGTCHNTHGGY.N	14	NCRCPPEWTGQYCTEDVDECQLMPNACQNGGTCHNTHGGY,YN,2@57.02146,4@57.02146,13@57.02146,14@146.05791,20@57.02146,27@57.02146,33@57.02146,35@15.99492	T14(OGlycan / 146.0579); N35(Oxidation / 15.9949)	15.6578	Y.NC[+57.02146]RC[+57.02146]PPEWTGQYC[+57.02146]T[+146.05791]EDVDEC[+57.02146]QLMPNAC[+57.02146]QNGGTC[+57.02146]HN[+15.99492]THGGY.N	C2(Carbamidomethyl / 57.0215); C4(Carbamidomethyl / 57.0215); C13(Carbamidomethyl / 57.0215); C20(Carbamidomethyl / 57.0215); C27(Carbamidomethyl / 57.0215); C33(Carbamidomethyl / 57.0215)	2.5e-21	3.3e-21	0	0	0	0	2.7e-22	3.6e-22	20.608	1205.9	2.9	4.661		Specific	25.2	>sp|P46531|NOTC1_HUMAN Neurogenic locus notch homolog protein 1 OS=Homo sapiens OX=9606 GN=NOTCH1 PE=1 SV=4	1	4799	FP031022_4.5286.5286.5	high-energy collision-induced dissociation	21.49	4934.91	4934.89	1	161 | 71754
103	Fuc(1)	1197.8	5	987.99	4935.92	987.985	4935.89	controllerType=0 controllerNumber=1 scan=5231	Y.NCRCPPEWTGQYCTEDVDECQLMPNACQNGGTCHNTHGGY.N	14	NCRCPPEWTGQYCTEDVDECQLMPNACQNGGTCHNTHGGY,YN,2@57.02146,4@57.02146,13@57.02146,14@146.05791,20@57.02146,27@57.02146,33@57.02146,35@15.99492	T14(OGlycan / 146.0579); N35(Oxidation / 15.9949)	15.5373	Y.NC[+57.02146]RC[+57.02146]PPEWTGQYC[+57.02146]T[+146.05791]EDVDEC[+57.02146]QLMPNAC[+57.02146]QNGGTC[+57.02146]HN[+15.99492]THGGY.N	C2(Carbamidomethyl / 57.0215); C4(Carbamidomethyl / 57.0215); C13(Carbamidomethyl / 57.0215); C20(Carbamidomethyl / 57.0215); C27(Carbamidomethyl / 57.0215); C33(Carbamidomethyl / 57.0215)	2.5e-20	3.3e-20	0	0	0	0	3.3e-21	4.4e-21	19.608	1197.8	0.8	5.341		Specific	24.4	>sp|P46531|NOTC1_HUMAN Neurogenic locus notch homolog protein 1 OS=Homo sapiens OX=9606 GN=NOTCH1 PE=1 SV=4	1	4730	FP031022_4.5231.5231.5	high-energy collision-induced dissociation	21.49	4934.91	4934.89	1	162 | 70314
103	Fuc(1)	1165.3	5	987.99	4935.92	987.985	4935.89	controllerType=0 controllerNumber=1 scan=5177	Y.NCRCPPEWTGQYCTEDVDECQLMPNACQNGGTCHNTHGGY.N	14	NCRCPPEWTGQYCTEDVDECQLMPNACQNGGTCHNTHGGY,YN,2@57.02146,4@57.02146,13@57.02146,14@146.05791,20@57.02146,27@57.02146,33@57.02146,35@15.99492	T14(OGlycan / 146.0579); N35(Oxidation / 15.9949)	15.4174	Y.NC[+57.02146]RC[+57.02146]PPEWTGQYC[+57.02146]T[+146.05791]EDVDEC[+57.02146]QLMPNAC[+57.02146]QNGGTC[+57.02146]HN[+15.99492]THGGY.N	C2(Carbamidomethyl / 57.0215); C4(Carbamidomethyl / 57.0215); C13(Carbamidomethyl / 57.0215); C20(Carbamidomethyl / 57.0215); C27(Carbamidomethyl / 57.0215); C33(Carbamidomethyl / 57.0215)	2.5e-20	3.3e-20	0	0	0	0	2.9e-21	3.9e-21	19.608	1165.3	0.8	5.217		Specific	25.7	>sp|P46531|NOTC1_HUMAN Neurogenic locus notch homolog protein 1 OS=Homo sapiens OX=9606 GN=NOTCH1 PE=1 SV=4	1	4666	FP031022_4.5177.5177.5	high-energy collision-induced dissociation	20.49	4934.91	4934.89	1	163 | 68874
103	Fuc(1)	1145.8	4	1234.98	4936.91	1234.73	4935.89	controllerType=0 controllerNumber=1 scan=5433	Y.NCRCPPEWTGQYCTEDVDECQLMPNACQNGGTCHNTHGGY.N	14	NCRCPPEWTGQYCTEDVDECQLMPNACQNGGTCHNTHGGY,YN,2@57.02146,4@57.02146,13@57.02146,14@146.05791,20@57.02146,27@57.02146,33@57.02146,35@15.99492	T14(OGlycan / 146.0579); N35(Oxidation / 15.9949)	15.988	Y.NC[+57.02146]RC[+57.02146]PPEWTGQYC[+57.02146]T[+146.05791]EDVDEC[+57.02146]QLMPNAC[+57.02146]QNGGTC[+57.02146]HN[+15.99492]THGGY.N	C2(Carbamidomethyl / 57.0215); C4(Carbamidomethyl / 57.0215); C13(Carbamidomethyl / 57.0215); C20(Carbamidomethyl / 57.0215); C27(Carbamidomethyl / 57.0215); C33(Carbamidomethyl / 57.0215)	9.2e-20	1.2e-19	0	0	0	0	9.7e-21	1.3e-20	19.034	1145.8	2.2	2.574	1	Specific	25.7	>sp|P46531|NOTC1_HUMAN Neurogenic locus notch homolog protein 1 OS=Homo sapiens OX=9606 GN=NOTCH1 PE=1 SV=4	1	4973	FP031022_4.5433.5433.4	high-energy collision-induced dissociation	20.91	4935.9	4934.89	1	164 | 74634
103	Fuc(1)	1115.5	4	1234.74	4935.93	1234.73	4935.89	controllerType=0 controllerNumber=1 scan=5107	Y.NCRCPPEWTGQYCTEDVDECQLMPNACQNGGTCHNTHGGY.N	14	NCRCPPEWTGQYCTEDVDECQLMPNACQNGGTCHNTHGGY,YN,2@57.02146,4@57.02146,13@57.02146,14@146.05791,20@57.02146,27@57.02146,33@57.02146,35@15.99492	T14(OGlycan / 146.0579); N35(Oxidation / 15.9949)	15.2544	Y.NC[+57.02146]RC[+57.02146]PPEWTGQYC[+57.02146]T[+146.05791]EDVDEC[+57.02146]QLMPNAC[+57.02146]QNGGTC[+57.02146]HN[+15.99492]THGGY.N	C2(Carbamidomethyl / 57.0215); C4(Carbamidomethyl / 57.0215); C13(Carbamidomethyl / 57.0215); C20(Carbamidomethyl / 57.0215); C27(Carbamidomethyl / 57.0215); C33(Carbamidomethyl / 57.0215)	1.9e-19	2.5e-19	0	0	0	0	2.1e-20	2.8e-20	18.723	1115.5	6	6.221		Specific	27.1	>sp|P46531|NOTC1_HUMAN Neurogenic locus notch homolog protein 1 OS=Homo sapiens OX=9606 GN=NOTCH1 PE=1 SV=4	1	4581	FP031022_4.5107.5107.4	high-energy collision-induced dissociation	19.6	4934.92	4934.89	1	165 | 67154
103	Fuc(1)	1104.6	5	987.988	4935.91	987.985	4935.89	controllerType=0 controllerNumber=1 scan=5126	Y.NCRCPPEWTGQYCTEDVDECQLMPNACQNGGTCHNTHGGY.N	36	NCRCPPEWTGQYCTEDVDECQLMPNACQNGGTCHNTHGGY,YN,2@57.02146,4@57.02146,13@57.02146,20@57.02146,27@57.02146,33@57.02146,35@15.99492,36@146.05791	N35(Oxidation / 15.9949); T36(OGlycan / 146.0579)	15.2988	Y.NC[+57.02146]RC[+57.02146]PPEWTGQYC[+57.02146]TEDVDEC[+57.02146]QLMPNAC[+57.02146]QNGGTC[+57.02146]HN[+15.99492]T[+146.05791]HGGY.N	C2(Carbamidomethyl / 57.0215); C4(Carbamidomethyl / 57.0215); C13(Carbamidomethyl / 57.0215); C20(Carbamidomethyl / 57.0215); C27(Carbamidomethyl / 57.0215); C33(Carbamidomethyl / 57.0215)	1.9e-19	2.5e-19	0	0	0	0	1.6e-20	2.1e-20	18.727	1104.6	1.2	3.733		Specific	25.1	>sp|P46531|NOTC1_HUMAN Neurogenic locus notch homolog protein 1 OS=Homo sapiens OX=9606 GN=NOTCH1 PE=1 SV=4	1	4604	FP031022_4.5126.5126.5	high-energy collision-induced dissociation	19.6	4934.91	4934.89	1	166 | 67514
103	Fuc(1)	1004.3	6	823.493	4935.92	823.489	4935.89	controllerType=0 controllerNumber=1 scan=5161	Y.NCRCPPEWTGQYCTEDVDECQLMPNACQNGGTCHNTHGGY.N	14	NCRCPPEWTGQYCTEDVDECQLMPNACQNGGTCHNTHGGY,YN,2@57.02146,4@57.02146,13@57.02146,14@146.05791,20@57.02146,27@57.02146,33@57.02146,35@15.99492	T14(OGlycan / 146.0579); N35(Oxidation / 15.9949)	15.3795	Y.NC[+57.02146]RC[+57.02146]PPEWTGQYC[+57.02146]T[+146.05791]EDVDEC[+57.02146]QLMPNAC[+57.02146]QNGGTC[+57.02146]HN[+15.99492]THGGY.N	C2(Carbamidomethyl / 57.0215); C4(Carbamidomethyl / 57.0215); C13(Carbamidomethyl / 57.0215); C20(Carbamidomethyl / 57.0215); C27(Carbamidomethyl / 57.0215); C33(Carbamidomethyl / 57.0215)	2.5e-17	3.3e-17	0	0	0	0	1.7e-18	2.3e-18	16.608	1004.3	6.7	5.128		Specific	21.5	>sp|P46531|NOTC1_HUMAN Neurogenic locus notch homolog protein 1 OS=Homo sapiens OX=9606 GN=NOTCH1 PE=1 SV=4	1	4648	FP031022_4.5161.5161.6	high-energy collision-induced dissociation	17.49	4934.91	4934.89	1	167 | 68434
103	Fuc(1)	829.5	4	1234.73	4935.9	1234.73	4935.89	controllerType=0 controllerNumber=1 scan=4868	Y.NCRCPPEWTGQYCTEDVDECQLMPNACQNGGTCHNTHGGY.N	14	NCRCPPEWTGQYCTEDVDECQLMPNACQNGGTCHNTHGGY,YN,2@57.02146,4@57.02146,13@57.02146,14@146.05791,20@57.02146,23@15.99492,27@57.02146,33@57.02146	T14(OGlycan / 146.0579); M23(Oxidation / 15.9949)	14.721	Y.NC[+57.02146]RC[+57.02146]PPEWTGQYC[+57.02146]T[+146.05791]EDVDEC[+57.02146]QLM[+15.99492]PNAC[+57.02146]QNGGTC[+57.02146]HNTHGGY.N	C2(Carbamidomethyl / 57.0215); C4(Carbamidomethyl / 57.0215); C13(Carbamidomethyl / 57.0215); C20(Carbamidomethyl / 57.0215); C27(Carbamidomethyl / 57.0215); C33(Carbamidomethyl / 57.0215)	9.2e-14	1.2e-13	0	0	0	0	6.4e-15	8.5e-15	13.034	829.5	1.3	1.077		Specific	22.7	>sp|P46531|NOTC1_HUMAN Neurogenic locus notch homolog protein 1 OS=Homo sapiens OX=9606 GN=NOTCH1 PE=1 SV=4	1	4279	FP031022_4.4868.4868.4	high-energy collision-induced dissociation	14.3	4934.89	4934.89	1	168 | 63354
103	Fuc(1)	721.3	3	1645.98	4935.94	1645.97	4935.89	controllerType=0 controllerNumber=1 scan=5271	Y.NCRCPPEWTGQYCTEDVDECQLMPNACQNGGTCHNTHGGY.N	32	NCRCPPEWTGQYCTEDVDECQLMPNACQNGGTCHNTHGGY,YN,2@57.02146,4@57.02146,13@57.02146,20@57.02146,27@57.02146,32@146.05791,33@57.02146,35@15.99492	T32(OGlycan / 146.0579); N35(Oxidation / 15.9949)	15.625	Y.NC[+57.02146]RC[+57.02146]PPEWTGQYC[+57.02146]TEDVDEC[+57.02146]QLMPNAC[+57.02146]QNGGT[+146.05791]C[+57.02146]HN[+15.99492]THGGY.N	C2(Carbamidomethyl / 57.0215); C4(Carbamidomethyl / 57.0215); C13(Carbamidomethyl / 57.0215); C20(Carbamidomethyl / 57.0215); C27(Carbamidomethyl / 57.0215); C33(Carbamidomethyl / 57.0215)	6.6e-11	8.7e-11	0	0	0	0	2.7e-12	3.5e-12	10.182	721.3	1.2	8.215		Specific	27.1	>sp|P46531|NOTC1_HUMAN Neurogenic locus notch homolog protein 1 OS=Homo sapiens OX=9606 GN=NOTCH1 PE=1 SV=4	1	4784	FP031022_4.5271.5271.3	high-energy collision-induced dissociation	12.06	4934.93	4934.89	1	169 | 71434
103	Fuc(1)	92.3	5	988.186	4936.9	987.985	4935.89	controllerType=0 controllerNumber=1 scan=5601	Y.NCRCPPEWTGQYCTEDVDECQLMPNACQNGGTCHNTHGGY.N	14	NCRCPPEWTGQYCTEDVDECQLMPNACQNGGTCHNTHGGY,YN,2@57.02146,4@57.02146,13@57.02146,14@146.05791,20@57.02146,27@57.02146,29@15.99492,33@57.02146	T14(OGlycan / 146.0579); N29(Oxidation / 15.9949)	16.3678	Y.NC[+57.02146]RC[+57.02146]PPEWTGQYC[+57.02146]T[+146.05791]EDVDEC[+57.02146]QLMPNAC[+57.02146]QN[+15.99492]GGTC[+57.02146]HNTHGGY.N	C2(Carbamidomethyl / 57.0215); C4(Carbamidomethyl / 57.0215); C13(Carbamidomethyl / 57.0215); C20(Carbamidomethyl / 57.0215); C27(Carbamidomethyl / 57.0215); C33(Carbamidomethyl / 57.0215)	0.011	0.014	0	0	0	0	0.00039	0.00052	1.97	92.3	0.8	0.964	1	Specific	10.3	>sp|P46531|NOTC1_HUMAN Neurogenic locus notch homolog protein 1 OS=Homo sapiens OX=9606 GN=NOTCH1 PE=1 SV=4	1	5187	FP031022_4.5601.5601.5	high-energy collision-induced dissociation	1.85	4935.9	4934.89	1	170 | 77434
103	Fuc(1)	1411.9	4	1230.98	4920.92	1230.98	4920.88	controllerType=0 controllerNumber=1 scan=5352	Y.NCRCPPEWTGQYCTEDVDECQLMPNACQNGGTCHNTHGGY.N	36	NCRCPPEWTGQYCTEDVDECQLMPNACQNGGTCHNTHGGY,YN,2@57.02146,4@57.02146,13@57.02146,20@57.02146,27@57.02146,29@0.98402,33@57.02146,36@146.05791	N29(Deamidated / 0.984); T36(OGlycan / 146.0579)	15.8026	Y.NC[+57.02146]RC[+57.02146]PPEWTGQYC[+57.02146]TEDVDEC[+57.02146]QLMPNAC[+57.02146]QN[+0.98402]GGTC[+57.02146]HNT[+146.05791]HGGY.N	C2(Carbamidomethyl / 57.0215); C4(Carbamidomethyl / 57.0215); C13(Carbamidomethyl / 57.0215); C20(Carbamidomethyl / 57.0215); C27(Carbamidomethyl / 57.0215); C33(Carbamidomethyl / 57.0215)	1.9e-25	2.5e-25	0	0	0	0	5.6e-26	7.4e-26	24.723	1411.9	6.6	6.371		Specific	28.2	>sp|P46531|NOTC1_HUMAN Neurogenic locus notch homolog protein 1 OS=Homo sapiens OX=9606 GN=NOTCH1 PE=1 SV=4	1	4870	FP031022_4.5352.5352.4	high-energy collision-induced dissociation	25.6	4919.91	4919.88	1	171 | 73274
103	Fuc(1)	1249.2	4	1230.98	4920.91	1230.98	4920.88	controllerType=0 controllerNumber=1 scan=5407	Y.NCRCPPEWTGQYCTEDVDECQLMPNACQNGGTCHNTHGGY.N	9	NCRCPPEWTGQYCTEDVDECQLMPNACQNGGTCHNTHGGY,YN,2@57.02146,4@57.02146,9@146.05791,13@57.02146,20@57.02146,27@57.02146,29@0.98402,33@57.02146	T9(OGlycan / 146.0579); N29(Deamidated / 0.984)	15.9292	Y.NC[+57.02146]RC[+57.02146]PPEWT[+146.05791]GQYC[+57.02146]TEDVDEC[+57.02146]QLMPNAC[+57.02146]QN[+0.98402]GGTC[+57.02146]HNTHGGY.N	C2(Carbamidomethyl / 57.0215); C4(Carbamidomethyl / 57.0215); C13(Carbamidomethyl / 57.0215); C20(Carbamidomethyl / 57.0215); C27(Carbamidomethyl / 57.0215); C33(Carbamidomethyl / 57.0215)	1.9e-21	2.5e-21	0	0	0	0	2.1e-22	2.8e-22	20.723	1249.2	2.9	6.074		Specific	25.4	>sp|P46531|NOTC1_HUMAN Neurogenic locus notch homolog protein 1 OS=Homo sapiens OX=9606 GN=NOTCH1 PE=1 SV=4	1	4939	FP031022_4.5407.5407.4	high-energy collision-induced dissociation	22.6	4919.91	4919.88	1	172 | 74154
103	Fuc(1)	1059.6	5	984.987	4920.91	984.983	4920.88	controllerType=0 controllerNumber=1 scan=5365	Y.NCRCPPEWTGQYCTEDVDECQLMPNACQNGGTCHNTHGGY.N	36	NCRCPPEWTGQYCTEDVDECQLMPNACQNGGTCHNTHGGY,YN,2@57.02146,4@57.02146,13@57.02146,20@57.02146,27@57.02146,28@0.98402,33@57.02146,36@146.05791	Q28(Deamidated / 0.984); T36(OGlycan / 146.0579)	15.8318	Y.NC[+57.02146]RC[+57.02146]PPEWTGQYC[+57.02146]TEDVDEC[+57.02146]QLMPNAC[+57.02146]Q[+0.98402]NGGTC[+57.02146]HNT[+146.05791]HGGY.N	C2(Carbamidomethyl / 57.0215); C4(Carbamidomethyl / 57.0215); C13(Carbamidomethyl / 57.0215); C20(Carbamidomethyl / 57.0215); C27(Carbamidomethyl / 57.0215); C33(Carbamidomethyl / 57.0215)	2.5e-18	3.3e-18	0	0	0	0	1.8e-19	2.4e-19	17.608	1059.6	2.7	4.657		Specific	21.9	>sp|P46531|NOTC1_HUMAN Neurogenic locus notch homolog protein 1 OS=Homo sapiens OX=9606 GN=NOTCH1 PE=1 SV=4	1	4886	FP031022_4.5365.5365.5	high-energy collision-induced dissociation	18.49	4919.9	4919.88	1	173 | 73514
103	Fuc(1)	989.5	3	1640.65	4919.93	1640.97	4920.88	controllerType=0 controllerNumber=1 scan=5190	Y.NCRCPPEWTGQYCTEDVDECQLMPNACQNGGTCHNTHGGY.N	9	NCRCPPEWTGQYCTEDVDECQLMPNACQNGGTCHNTHGGY,YN,2@57.02146,4@57.02146,9@146.05791,13@57.02146,20@57.02146,21@0.98402,27@57.02146,33@57.02146	T9(OGlycan / 146.0579); Q21(Deamidated / 0.984)	15.4455	Y.NC[+57.02146]RC[+57.02146]PPEWT[+146.05791]GQYC[+57.02146]TEDVDEC[+57.02146]Q[+0.98402]LMPNAC[+57.02146]QNGGTC[+57.02146]HNTHGGY.N	C2(Carbamidomethyl / 57.0215); C4(Carbamidomethyl / 57.0215); C13(Carbamidomethyl / 57.0215); C20(Carbamidomethyl / 57.0215); C27(Carbamidomethyl / 57.0215); C33(Carbamidomethyl / 57.0215)	9.5e-16	1.3e-15	0	0	0	0	4.1e-17	5.4e-17	15.021	527.3	0.1	9.177	-1	Specific	25.1	>sp|P46531|NOTC1_HUMAN Neurogenic locus notch homolog protein 1 OS=Homo sapiens OX=9606 GN=NOTCH1 PE=1 SV=4	1	4684	FP031022_4.5190.5190.3	high-energy collision-induced dissociation	16.9	4918.92	4919.88	1	174 | 69234
103	Fuc(1)	810.6	5	984.989	4920.91	984.983	4920.88	controllerType=0 controllerNumber=1 scan=5418	Y.NCRCPPEWTGQYCTEDVDECQLMPNACQNGGTCHNTHGGY.N	14	NCRCPPEWTGQYCTEDVDECQLMPNACQNGGTCHNTHGGY,YN,2@57.02146,4@57.02146,13@57.02146,14@146.05791,20@57.02146,27@57.02146,29@0.98402,33@57.02146	T14(OGlycan / 146.0579); N29(Deamidated / 0.984)	15.9551	Y.NC[+57.02146]RC[+57.02146]PPEWTGQYC[+57.02146]T[+146.05791]EDVDEC[+57.02146]QLMPNAC[+57.02146]QN[+0.98402]GGTC[+57.02146]HNTHGGY.N	C2(Carbamidomethyl / 57.0215); C4(Carbamidomethyl / 57.0215); C13(Carbamidomethyl / 57.0215); C20(Carbamidomethyl / 57.0215); C27(Carbamidomethyl / 57.0215); C33(Carbamidomethyl / 57.0215)	3.8e-13	5.1e-13	0	0	0	0	2.9e-14	3.8e-14	12.415	810.6	0.8	6.27		Specific	23.1	>sp|P46531|NOTC1_HUMAN Neurogenic locus notch homolog protein 1 OS=Homo sapiens OX=9606 GN=NOTCH1 PE=1 SV=4	1	4952	FP031022_4.5418.5418.5	high-energy collision-induced dissociation	13.29	4919.91	4919.88	1	175 | 74474
103	Fuc(1)	1508.1	4	1230.74	4919.94	1230.73	4919.9	controllerType=0 controllerNumber=1 scan=5187	Y.NCRCPPEWTGQYCTEDVDECQLMPNACQNGGTCHNTHGGY.N	32	NCRCPPEWTGQYCTEDVDECQLMPNACQNGGTCHNTHGGY,YN,2@57.02146,4@57.02146,13@57.02146,20@57.02146,27@57.02146,32@146.05791,33@57.02146	T32(OGlycan / 146.0579)	15.4394	Y.NC[+57.02146]RC[+57.02146]PPEWTGQYC[+57.02146]TEDVDEC[+57.02146]QLMPNAC[+57.02146]QNGGT[+146.05791]C[+57.02146]HNTHGGY.N	C2(Carbamidomethyl / 57.0215); C4(Carbamidomethyl / 57.0215); C13(Carbamidomethyl / 57.0215); C20(Carbamidomethyl / 57.0215); C27(Carbamidomethyl / 57.0215); C33(Carbamidomethyl / 57.0215)	3.4e-27	4.5e-27	0	0	0	0	2.4e-27	3.2e-27	26.469	1508.1	0.9	7.59		Specific	27.1	>sp|P46531|NOTC1_HUMAN Neurogenic locus notch homolog protein 1 OS=Homo sapiens OX=9606 GN=NOTCH1 PE=1 SV=4	1	4679	FP031022_4.5187.5187.4	high-energy collision-induced dissociation	27.35	4918.93	4918.89	1	176 | 69194
103	Fuc(1)	1392.6	4	1230.74	4919.92	1230.73	4919.9	controllerType=0 controllerNumber=1 scan=5242	Y.NCRCPPEWTGQYCTEDVDECQLMPNACQNGGTCHNTHGGY.N	36	NCRCPPEWTGQYCTEDVDECQLMPNACQNGGTCHNTHGGY,YN,2@57.02146,4@57.02146,13@57.02146,20@57.02146,27@57.02146,33@57.02146,36@146.05791	T36(OGlycan / 146.0579)	15.5613	Y.NC[+57.02146]RC[+57.02146]PPEWTGQYC[+57.02146]TEDVDEC[+57.02146]QLMPNAC[+57.02146]QNGGTC[+57.02146]HNT[+146.05791]HGGY.N	C2(Carbamidomethyl / 57.0215); C4(Carbamidomethyl / 57.0215); C13(Carbamidomethyl / 57.0215); C20(Carbamidomethyl / 57.0215); C27(Carbamidomethyl / 57.0215); C33(Carbamidomethyl / 57.0215)	1.2e-24	1.6e-24	0	0	0	0	3.7e-25	5e-25	23.915	936.6	0.8	4.116		Specific	28.4	>sp|P46531|NOTC1_HUMAN Neurogenic locus notch homolog protein 1 OS=Homo sapiens OX=9606 GN=NOTCH1 PE=1 SV=4	1	4745	FP031022_4.5242.5242.4	high-energy collision-induced dissociation	25.79	4918.91	4918.89	1	177 | 70634
103	Fuc(1)	1354.8	4	1230.74	4919.92	1230.73	4919.9	controllerType=0 controllerNumber=1 scan=5297	Y.NCRCPPEWTGQYCTEDVDECQLMPNACQNGGTCHNTHGGY.N	36	NCRCPPEWTGQYCTEDVDECQLMPNACQNGGTCHNTHGGY,YN,2@57.02146,4@57.02146,13@57.02146,20@57.02146,27@57.02146,33@57.02146,36@146.05791	T36(OGlycan / 146.0579)	15.6793	Y.NC[+57.02146]RC[+57.02146]PPEWTGQYC[+57.02146]TEDVDEC[+57.02146]QLMPNAC[+57.02146]QNGGTC[+57.02146]HNT[+146.05791]HGGY.N	C2(Carbamidomethyl / 57.0215); C4(Carbamidomethyl / 57.0215); C13(Carbamidomethyl / 57.0215); C20(Carbamidomethyl / 57.0215); C27(Carbamidomethyl / 57.0215); C33(Carbamidomethyl / 57.0215)	1.2e-24	1.6e-24	0	0	0	0	5.1e-25	6.8e-25	23.915	719.1	3.2	4.613		Specific	29	>sp|P46531|NOTC1_HUMAN Neurogenic locus notch homolog protein 1 OS=Homo sapiens OX=9606 GN=NOTCH1 PE=1 SV=4	1	4810	FP031022_4.5297.5297.4	high-energy collision-induced dissociation	24.79	4918.92	4918.89	1	178 | 71954
103	Fuc(1)	1158.7	4	1230.73	4919.92	1230.73	4919.9	controllerType=0 controllerNumber=1 scan=5136	Y.NCRCPPEWTGQYCTEDVDECQLMPNACQNGGTCHNTHGGY.N	32	NCRCPPEWTGQYCTEDVDECQLMPNACQNGGTCHNTHGGY,YN,2@57.02146,4@57.02146,13@57.02146,20@57.02146,27@57.02146,32@146.05791,33@57.02146	T32(OGlycan / 146.0579)	15.3221	Y.NC[+57.02146]RC[+57.02146]PPEWTGQYC[+57.02146]TEDVDEC[+57.02146]QLMPNAC[+57.02146]QNGGT[+146.05791]C[+57.02146]HNTHGGY.N	C2(Carbamidomethyl / 57.0215); C4(Carbamidomethyl / 57.0215); C13(Carbamidomethyl / 57.0215); C20(Carbamidomethyl / 57.0215); C27(Carbamidomethyl / 57.0215); C33(Carbamidomethyl / 57.0215)	9.2e-21	1.2e-20	0	0	0	0	1.2e-21	1.6e-21	20.034	688.2	4.8	3.521		Specific	22.8	>sp|P46531|NOTC1_HUMAN Neurogenic locus notch homolog protein 1 OS=Homo sapiens OX=9606 GN=NOTCH1 PE=1 SV=4	1	4617	FP031022_4.5136.5136.4	high-energy collision-induced dissociation	20.91	4918.91	4918.89	1	179 | 67754
103	Fuc(1)	1121	5	984.791	4919.92	984.786	4919.9	controllerType=0 controllerNumber=1 scan=5198	Y.NCRCPPEWTGQYCTEDVDECQLMPNACQNGGTCHNTHGGY.N	14	NCRCPPEWTGQYCTEDVDECQLMPNACQNGGTCHNTHGGY,YN,2@57.02146,4@57.02146,13@57.02146,14@146.05791,20@57.02146,27@57.02146,33@57.02146	T14(OGlycan / 146.0579)	15.4649	Y.NC[+57.02146]RC[+57.02146]PPEWTGQYC[+57.02146]T[+146.05791]EDVDEC[+57.02146]QLMPNAC[+57.02146]QNGGTC[+57.02146]HNTHGGY.N	C2(Carbamidomethyl / 57.0215); C4(Carbamidomethyl / 57.0215); C13(Carbamidomethyl / 57.0215); C20(Carbamidomethyl / 57.0215); C27(Carbamidomethyl / 57.0215); C33(Carbamidomethyl / 57.0215)	2.5e-19	3.3e-19	0	0	0	0	2.5e-20	3.3e-20	18.608	756.4	6.8	4.87		Specific	23.4	>sp|P46531|NOTC1_HUMAN Neurogenic locus notch homolog protein 1 OS=Homo sapiens OX=9606 GN=NOTCH1 PE=1 SV=4	1	4695	FP031022_4.5198.5198.5	high-energy collision-induced dissociation	20.49	4918.92	4918.89	1	180 | 69554
103	Fuc(1)	1106.9	5	984.592	4918.93	984.786	4919.9	controllerType=0 controllerNumber=1 scan=5150	Y.NCRCPPEWTGQYCTEDVDECQLMPNACQNGGTCHNTHGGY.N	14	NCRCPPEWTGQYCTEDVDECQLMPNACQNGGTCHNTHGGY,YN,2@57.02146,4@57.02146,13@57.02146,14@146.05791,20@57.02146,27@57.02146,33@57.02146	T14(OGlycan / 146.0579)	15.3538	Y.NC[+57.02146]RC[+57.02146]PPEWTGQYC[+57.02146]T[+146.05791]EDVDEC[+57.02146]QLMPNAC[+57.02146]QNGGTC[+57.02146]HNTHGGY.N	C2(Carbamidomethyl / 57.0215); C4(Carbamidomethyl / 57.0215); C13(Carbamidomethyl / 57.0215); C20(Carbamidomethyl / 57.0215); C27(Carbamidomethyl / 57.0215); C33(Carbamidomethyl / 57.0215)	6.9e-19	9.1e-19	0	0	0	0	4.7e-20	6.2e-20	18.161	1094.1	5.7	7.153	-1	Specific	24.9	>sp|P46531|NOTC1_HUMAN Neurogenic locus notch homolog protein 1 OS=Homo sapiens OX=9606 GN=NOTCH1 PE=1 SV=4	1	4634	FP031022_4.5150.5150.5	high-energy collision-induced dissociation	19.04	4917.92	4918.89	1	181 | 67954
103	Fuc(1)	1024.7	5	984.789	4919.92	984.786	4919.9	controllerType=0 controllerNumber=1 scan=5254	Y.NCRCPPEWTGQYCTEDVDECQLMPNACQNGGTCHNTHGGY.N	14	NCRCPPEWTGQYCTEDVDECQLMPNACQNGGTCHNTHGGY,YN,2@57.02146,4@57.02146,13@57.02146,14@146.05791,20@57.02146,27@57.02146,33@57.02146	T14(OGlycan / 146.0579)	15.5885	Y.NC[+57.02146]RC[+57.02146]PPEWTGQYC[+57.02146]T[+146.05791]EDVDEC[+57.02146]QLMPNAC[+57.02146]QNGGTC[+57.02146]HNTHGGY.N	C2(Carbamidomethyl / 57.0215); C4(Carbamidomethyl / 57.0215); C13(Carbamidomethyl / 57.0215); C20(Carbamidomethyl / 57.0215); C27(Carbamidomethyl / 57.0215); C33(Carbamidomethyl / 57.0215)	1.9e-17	2.5e-17	0	0	0	0	1e-18	1.3e-18	16.727	546	4.3	3.196		Specific	22.1	>sp|P46531|NOTC1_HUMAN Neurogenic locus notch homolog protein 1 OS=Homo sapiens OX=9606 GN=NOTCH1 PE=1 SV=4	1	4761	FP031022_4.5254.5254.5	high-energy collision-induced dissociation	18.6	4918.91	4918.89	1	182 | 70914
103	Fuc(1)	918.6	5	984.59	4918.92	984.786	4919.9	controllerType=0 controllerNumber=1 scan=5308	Y.NCRCPPEWTGQYCTEDVDECQLMPNACQNGGTCHNTHGGY.N	14	NCRCPPEWTGQYCTEDVDECQLMPNACQNGGTCHNTHGGY,YN,2@57.02146,4@57.02146,13@57.02146,14@146.05791,20@57.02146,27@57.02146,33@57.02146	T14(OGlycan / 146.0579)	15.7048	Y.NC[+57.02146]RC[+57.02146]PPEWTGQYC[+57.02146]T[+146.05791]EDVDEC[+57.02146]QLMPNAC[+57.02146]QNGGTC[+57.02146]HNTHGGY.N	C2(Carbamidomethyl / 57.0215); C4(Carbamidomethyl / 57.0215); C13(Carbamidomethyl / 57.0215); C20(Carbamidomethyl / 57.0215); C27(Carbamidomethyl / 57.0215); C33(Carbamidomethyl / 57.0215)	2.5e-15	3.3e-15	0	0	0	0	2e-16	2.6e-16	14.608	474.8	0.8	5.416	-1	Specific	20.8	>sp|P46531|NOTC1_HUMAN Neurogenic locus notch homolog protein 1 OS=Homo sapiens OX=9606 GN=NOTCH1 PE=1 SV=4	1	4822	FP031022_4.5308.5308.5	high-energy collision-induced dissociation	15.49	4917.92	4918.89	1	183 | 72234
103	Fuc(1)	875.2	6	820.826	4919.92	820.823	4919.9	controllerType=0 controllerNumber=1 scan=5195	Y.NCRCPPEWTGQYCTEDVDECQLMPNACQNGGTCHNTHGGY.N	14	NCRCPPEWTGQYCTEDVDECQLMPNACQNGGTCHNTHGGY,YN,2@57.02146,4@57.02146,13@57.02146,14@146.05791,20@57.02146,27@57.02146,33@57.02146	T14(OGlycan / 146.0579)	15.4564	Y.NC[+57.02146]RC[+57.02146]PPEWTGQYC[+57.02146]T[+146.05791]EDVDEC[+57.02146]QLMPNAC[+57.02146]QNGGTC[+57.02146]HNTHGGY.N	C2(Carbamidomethyl / 57.0215); C4(Carbamidomethyl / 57.0215); C13(Carbamidomethyl / 57.0215); C20(Carbamidomethyl / 57.0215); C27(Carbamidomethyl / 57.0215); C33(Carbamidomethyl / 57.0215)	2.5e-14	3.3e-14	0	0	0	0	1.2e-15	1.6e-15	13.608	379.7	0.8	3.937		Specific	21.2	>sp|P46531|NOTC1_HUMAN Neurogenic locus notch homolog protein 1 OS=Homo sapiens OX=9606 GN=NOTCH1 PE=1 SV=4	1	4691	FP031022_4.5195.5195.6	high-energy collision-induced dissociation	15.49	4918.91	4918.89	1	184 | 69474
103	Fuc(1)	10.4	5	984.787	4919.91	984.786	4919.9	controllerType=0 controllerNumber=1 scan=5588	Y.NCRCPPEWTGQYCTEDVDECQLMPNACQNGGTCHNTHGGY.N	14	NCRCPPEWTGQYCTEDVDECQLMPNACQNGGTCHNTHGGY,YN,2@57.02146,4@57.02146,13@57.02146,14@146.05791,20@57.02146,27@57.02146,33@57.02146	T14(OGlycan / 146.0579)	16.3381	Y.NC[+57.02146]RC[+57.02146]PPEWTGQYC[+57.02146]T[+146.05791]EDVDEC[+57.02146]QLMPNAC[+57.02146]QNGGTC[+57.02146]HNTHGGY.N	C2(Carbamidomethyl / 57.0215); C4(Carbamidomethyl / 57.0215); C13(Carbamidomethyl / 57.0215); C20(Carbamidomethyl / 57.0215); C27(Carbamidomethyl / 57.0215); C33(Carbamidomethyl / 57.0215)	0.023	0.03	0.0031	0.0031	0	0	0.0031	0.0032	1.645	10.4	7.3	1.211		Specific	6.9	>sp|P46531|NOTC1_HUMAN Neurogenic locus notch homolog protein 1 OS=Homo sapiens OX=9606 GN=NOTCH1 PE=1 SV=4	1	5171	FP031022_4.5588.5588.5	high-energy collision-induced dissociation	1.52	4918.9	4918.89	1	185 | 77154
103		679.3	4	1198.21	4789.84	1198.21	4789.84	controllerType=0 controllerNumber=1 scan=5228	Y.NCRCPPEWTGQYCTEDVDECQLMPNACQNGGTCHNTHGGY.N		NCRCPPEWTGQYCTEDVDECQLMPNACQNGGTCHNTHGGY,YN,2@57.02146,4@57.02146,13@57.02146,20@57.02146,27@57.02146,33@57.02146,35@15.99492	N35(Oxidation / 15.9949)	15.5289	Y.NC[+57.02146]RC[+57.02146]PPEWTGQYC[+57.02146]TEDVDEC[+57.02146]QLMPNAC[+57.02146]QNGGTC[+57.02146]HN[+15.99492]THGGY.N	C2(Carbamidomethyl / 57.0215); C4(Carbamidomethyl / 57.0215); C13(Carbamidomethyl / 57.0215); C20(Carbamidomethyl / 57.0215); C27(Carbamidomethyl / 57.0215); C33(Carbamidomethyl / 57.0215)	9.2e-11	1.2e-10	0	0	0	0	4.1e-12	5.4e-12	10.034	679.3	26.3	-0.154		Specific	20.2	>sp|P46531|NOTC1_HUMAN Neurogenic locus notch homolog protein 1 OS=Homo sapiens OX=9606 GN=NOTCH1 PE=1 SV=4	1	4727	FP031022_4.5228.5228.4	high-energy collision-induced dissociation	11.91	4788.83	4788.83	1	186 | 70194
103		1213.4	4	1194.47	4774.86	1194.46	4774.83	controllerType=0 controllerNumber=1 scan=5385	Y.NCRCPPEWTGQYCTEDVDECQLMPNACQNGGTCHNTHGGY.N		NCRCPPEWTGQYCTEDVDECQLMPNACQNGGTCHNTHGGY,YN,2@57.02146,4@57.02146,13@57.02146,20@57.02146,27@57.02146,29@0.98402,33@57.02146	N29(Deamidated / 0.984)	15.8773	Y.NC[+57.02146]RC[+57.02146]PPEWTGQYC[+57.02146]TEDVDEC[+57.02146]QLMPNAC[+57.02146]QN[+0.98402]GGTC[+57.02146]HNTHGGY.N	C2(Carbamidomethyl / 57.0215); C4(Carbamidomethyl / 57.0215); C13(Carbamidomethyl / 57.0215); C20(Carbamidomethyl / 57.0215); C27(Carbamidomethyl / 57.0215); C33(Carbamidomethyl / 57.0215)	1.9e-21	2.5e-21	0	0	0	0	1.7e-22	2.2e-22	20.723	1213.4	7	6.321		Specific	25.9	>sp|P46531|NOTC1_HUMAN Neurogenic locus notch homolog protein 1 OS=Homo sapiens OX=9606 GN=NOTCH1 PE=1 SV=4	1	4912	FP031022_4.5385.5385.4	high-energy collision-induced dissociation	21.6	4773.85	4773.82	1	187 | 73714
103		1063.9	5	955.775	4774.85	955.771	4774.83	controllerType=0 controllerNumber=1 scan=5361	Y.NCRCPPEWTGQYCTEDVDECQLMPNACQNGGTCHNTHGGY.N		NCRCPPEWTGQYCTEDVDECQLMPNACQNGGTCHNTHGGY,YN,2@57.02146,4@57.02146,13@57.02146,20@57.02146,27@57.02146,28@0.98402,33@57.02146	Q28(Deamidated / 0.984)	15.8217	Y.NC[+57.02146]RC[+57.02146]PPEWTGQYC[+57.02146]TEDVDEC[+57.02146]QLMPNAC[+57.02146]Q[+0.98402]NGGTC[+57.02146]HNTHGGY.N	C2(Carbamidomethyl / 57.0215); C4(Carbamidomethyl / 57.0215); C13(Carbamidomethyl / 57.0215); C20(Carbamidomethyl / 57.0215); C27(Carbamidomethyl / 57.0215); C33(Carbamidomethyl / 57.0215)	2.5e-18	3.3e-18	0	0	0	0	1.5e-19	2e-19	17.608	1062.9	7.1	4.579		Specific	23.6	>sp|P46531|NOTC1_HUMAN Neurogenic locus notch homolog protein 1 OS=Homo sapiens OX=9606 GN=NOTCH1 PE=1 SV=4	1	4883	FP031022_4.5361.5361.5	high-energy collision-induced dissociation	18.49	4773.84	4773.82	1	188 | 73474
103		992.5	4	1194.47	4774.86	1194.46	4774.83	controllerType=0 controllerNumber=1 scan=5440	Y.NCRCPPEWTGQYCTEDVDECQLMPNACQNGGTCHNTHGGY.N		NCRCPPEWTGQYCTEDVDECQLMPNACQNGGTCHNTHGGY,YN,2@57.02146,4@57.02146,13@57.02146,20@57.02146,27@57.02146,29@0.98402,33@57.02146	N29(Deamidated / 0.984)	16.0051	Y.NC[+57.02146]RC[+57.02146]PPEWTGQYC[+57.02146]TEDVDEC[+57.02146]QLMPNAC[+57.02146]QN[+0.98402]GGTC[+57.02146]HNTHGGY.N	C2(Carbamidomethyl / 57.0215); C4(Carbamidomethyl / 57.0215); C13(Carbamidomethyl / 57.0215); C20(Carbamidomethyl / 57.0215); C27(Carbamidomethyl / 57.0215); C33(Carbamidomethyl / 57.0215)	3.4e-16	4.5e-16	0	0	0	0	1.4e-17	1.9e-17	15.469	992.5	4.4	7.139		Specific	25.6	>sp|P46531|NOTC1_HUMAN Neurogenic locus notch homolog protein 1 OS=Homo sapiens OX=9606 GN=NOTCH1 PE=1 SV=4	1	4980	FP031022_4.5440.5440.4	high-energy collision-induced dissociation	17.35	4773.85	4773.82	1	189 | 74834
103		1.4	4	1194.47	4774.85	1194.46	4774.83	controllerType=0 controllerNumber=1 scan=5623	Y.NCRCPPEWTGQYCTEDVDECQLMPNACQNGGTCHNTHGGY.N		NCRCPPEWTGQYCTEDVDECQLMPNACQNGGTCHNTHGGY,YN,2@57.02146,4@57.02146,13@57.02146,20@57.02146,27@57.02146,33@57.02146,35@0.98402	N35(Deamidated / 0.984)	16.4186	Y.NC[+57.02146]RC[+57.02146]PPEWTGQYC[+57.02146]TEDVDEC[+57.02146]QLMPNAC[+57.02146]QNGGTC[+57.02146]HN[+0.98402]THGGY.N	C2(Carbamidomethyl / 57.0215); C4(Carbamidomethyl / 57.0215); C13(Carbamidomethyl / 57.0215); C20(Carbamidomethyl / 57.0215); C27(Carbamidomethyl / 57.0215); C33(Carbamidomethyl / 57.0215)	0.017	0.022	0	0.0032	0	0.0064	0.00082	0.0032	1.776	1.4	1.4	4.378		Specific	8.8	>sp|P46531|NOTC1_HUMAN Neurogenic locus notch homolog protein 1 OS=Homo sapiens OX=9606 GN=NOTCH1 PE=1 SV=4	1	5213	FP031022_4.5623.5623.4	high-energy collision-induced dissociation	1.65	4773.84	4773.82	1	190 | 77634
103		1346.9	4	1194.22	4773.87	1194.22	4773.84	controllerType=0 controllerNumber=1 scan=5221	Y.NCRCPPEWTGQYCTEDVDECQLMPNACQNGGTCHNTHGGY.N		NCRCPPEWTGQYCTEDVDECQLMPNACQNGGTCHNTHGGY,YN,2@57.02146,4@57.02146,13@57.02146,20@57.02146,27@57.02146,33@57.02146		15.5158	Y.NC[+57.02146]RC[+57.02146]PPEWTGQYC[+57.02146]TEDVDEC[+57.02146]QLMPNAC[+57.02146]QNGGTC[+57.02146]HNTHGGY.N	C2(Carbamidomethyl / 57.0215); C4(Carbamidomethyl / 57.0215); C13(Carbamidomethyl / 57.0215); C20(Carbamidomethyl / 57.0215); C27(Carbamidomethyl / 57.0215); C33(Carbamidomethyl / 57.0215)	1.9e-23	2.5e-23	0	0	0	0	4.7e-24	6.3e-24	22.723	1266.3	165.4	5.735		Specific	26.3	>sp|P46531|NOTC1_HUMAN Neurogenic locus notch homolog protein 1 OS=Homo sapiens OX=9606 GN=NOTCH1 PE=1 SV=4	1	4718	FP031022_4.5221.5221.4	high-energy collision-induced dissociation	24.6	4772.86	4772.83	1	191 | 70074
103		1243.5	4	1194.22	4773.86	1194.22	4773.84	controllerType=0 controllerNumber=1 scan=5334	Y.NCRCPPEWTGQYCTEDVDECQLMPNACQNGGTCHNTHGGY.N		NCRCPPEWTGQYCTEDVDECQLMPNACQNGGTCHNTHGGY,YN,2@57.02146,4@57.02146,13@57.02146,20@57.02146,27@57.02146,33@57.02146		15.7604	Y.NC[+57.02146]RC[+57.02146]PPEWTGQYC[+57.02146]TEDVDEC[+57.02146]QLMPNAC[+57.02146]QNGGTC[+57.02146]HNTHGGY.N	C2(Carbamidomethyl / 57.0215); C4(Carbamidomethyl / 57.0215); C13(Carbamidomethyl / 57.0215); C20(Carbamidomethyl / 57.0215); C27(Carbamidomethyl / 57.0215); C33(Carbamidomethyl / 57.0215)	9.2e-22	1.2e-21	0	0	0	0	9.2e-23	1.2e-22	21.034	1227.9	94.6	3.485		Specific	26.4	>sp|P46531|NOTC1_HUMAN Neurogenic locus notch homolog protein 1 OS=Homo sapiens OX=9606 GN=NOTCH1 PE=1 SV=4	1	4850	FP031022_4.5334.5334.4	high-energy collision-induced dissociation	22.91	4772.85	4772.83	1	192 | 72714
103		1223.6	4	1194.22	4773.87	1194.22	4773.84	controllerType=0 controllerNumber=1 scan=5281	Y.NCRCPPEWTGQYCTEDVDECQLMPNACQNGGTCHNTHGGY.N		NCRCPPEWTGQYCTEDVDECQLMPNACQNGGTCHNTHGGY,YN,2@57.02146,4@57.02146,13@57.02146,20@57.02146,27@57.02146,33@57.02146		15.6462	Y.NC[+57.02146]RC[+57.02146]PPEWTGQYC[+57.02146]TEDVDEC[+57.02146]QLMPNAC[+57.02146]QNGGTC[+57.02146]HNTHGGY.N	C2(Carbamidomethyl / 57.0215); C4(Carbamidomethyl / 57.0215); C13(Carbamidomethyl / 57.0215); C20(Carbamidomethyl / 57.0215); C27(Carbamidomethyl / 57.0215); C33(Carbamidomethyl / 57.0215)	1.2e-21	1.6e-21	0	0	0	0	1.2e-22	1.6e-22	20.915	1182.3	113	4.917		Specific	23.6	>sp|P46531|NOTC1_HUMAN Neurogenic locus notch homolog protein 1 OS=Homo sapiens OX=9606 GN=NOTCH1 PE=1 SV=4	1	4794	FP031022_4.5281.5281.4	high-energy collision-induced dissociation	22.79	4772.86	4772.83	1	193 | 71634
103		1147.8	5	955.579	4773.87	955.574	4773.84	controllerType=0 controllerNumber=1 scan=5202	Y.NCRCPPEWTGQYCTEDVDECQLMPNACQNGGTCHNTHGGY.N		NCRCPPEWTGQYCTEDVDECQLMPNACQNGGTCHNTHGGY,YN,2@57.02146,4@57.02146,13@57.02146,20@57.02146,27@57.02146,33@57.02146		15.4736	Y.NC[+57.02146]RC[+57.02146]PPEWTGQYC[+57.02146]TEDVDEC[+57.02146]QLMPNAC[+57.02146]QNGGTC[+57.02146]HNTHGGY.N	C2(Carbamidomethyl / 57.0215); C4(Carbamidomethyl / 57.0215); C13(Carbamidomethyl / 57.0215); C20(Carbamidomethyl / 57.0215); C27(Carbamidomethyl / 57.0215); C33(Carbamidomethyl / 57.0215)	2.5e-19	3.3e-19	0	0	0	0	2.8e-20	3.7e-20	18.608	1132.6	64	5.119		Specific	25	>sp|P46531|NOTC1_HUMAN Neurogenic locus notch homolog protein 1 OS=Homo sapiens OX=9606 GN=NOTCH1 PE=1 SV=4	1	4700	FP031022_4.5202.5202.5	high-energy collision-induced dissociation	20.49	4772.86	4772.83	1	194 | 69634
103		1013.9	4	1194.22	4773.86	1194.22	4773.84	controllerType=0 controllerNumber=1 scan=5173	Y.NCRCPPEWTGQYCTEDVDECQLMPNACQNGGTCHNTHGGY.N		NCRCPPEWTGQYCTEDVDECQLMPNACQNGGTCHNTHGGY,YN,2@57.02146,4@57.02146,13@57.02146,20@57.02146,27@57.02146,33@57.02146		15.4077	Y.NC[+57.02146]RC[+57.02146]PPEWTGQYC[+57.02146]TEDVDEC[+57.02146]QLMPNAC[+57.02146]QNGGTC[+57.02146]HNTHGGY.N	C2(Carbamidomethyl / 57.0215); C4(Carbamidomethyl / 57.0215); C13(Carbamidomethyl / 57.0215); C20(Carbamidomethyl / 57.0215); C27(Carbamidomethyl / 57.0215); C33(Carbamidomethyl / 57.0215)	1.2e-17	1.6e-17	0	0	0	0	6e-19	8e-19	16.915	1013.9	142.9	3.894		Specific	24.8	>sp|P46531|NOTC1_HUMAN Neurogenic locus notch homolog protein 1 OS=Homo sapiens OX=9606 GN=NOTCH1 PE=1 SV=4	1	4662	FP031022_4.5173.5173.4	high-energy collision-induced dissociation	17.79	4772.85	4772.83	1	195 | 68754
103		817.2	5	955.579	4773.86	955.574	4773.84	controllerType=0 controllerNumber=1 scan=5261	Y.NCRCPPEWTGQYCTEDVDECQLMPNACQNGGTCHNTHGGY.N		NCRCPPEWTGQYCTEDVDECQLMPNACQNGGTCHNTHGGY,YN,2@57.02146,4@57.02146,13@57.02146,20@57.02146,27@57.02146,33@57.02146		15.6031	Y.NC[+57.02146]RC[+57.02146]PPEWTGQYC[+57.02146]TEDVDEC[+57.02146]QLMPNAC[+57.02146]QNGGTC[+57.02146]HNTHGGY.N	C2(Carbamidomethyl / 57.0215); C4(Carbamidomethyl / 57.0215); C13(Carbamidomethyl / 57.0215); C20(Carbamidomethyl / 57.0215); C27(Carbamidomethyl / 57.0215); C33(Carbamidomethyl / 57.0215)	2.5e-13	3.3e-13	0	0	0	0	2.3e-14	3e-14	12.608	817.2	68.1	4.607		Specific	20.6	>sp|P46531|NOTC1_HUMAN Neurogenic locus notch homolog protein 1 OS=Homo sapiens OX=9606 GN=NOTCH1 PE=1 SV=4	1	4771	FP031022_4.5261.5261.5	high-energy collision-induced dissociation	13.49	4772.86	4772.83	1	196 | 71154
103	Hex(1); Fuc(1)	229	3	1047.75	3141.25	1047.74	3141.21	controllerType=0 controllerNumber=1 scan=6001	Y.NCRCPPEWTGQYCTEDVDECQL.M	9;14	NCRCPPEWTGQYCTEDVDECQL,YM,2@57.02146,4@57.02146,9@162.05282,13@57.02146,14@146.05791,18@15.99492,20@57.02146	T9(OGlycan / 162.0528); T14(OGlycan / 146.0579); D18(Oxidation / 15.9949)	17.2956	Y.NC[+57.02146]RC[+57.02146]PPEWT[+162.05282]GQYC[+57.02146]T[+146.05791]EDVD[+15.99492]EC[+57.02146]QL.M	C2(Carbamidomethyl / 57.0215); C4(Carbamidomethyl / 57.0215); C13(Carbamidomethyl / 57.0215); C20(Carbamidomethyl / 57.0215)	0.014	0.019	0	0.0016	0	0.0033	0.00058	0.0016	1.849	229	0	13.832		Specific	12	>sp|P46531|NOTC1_HUMAN Neurogenic locus notch homolog protein 1 OS=Homo sapiens OX=9606 GN=NOTCH1 PE=1 SV=4	1	5697	FP031022_4.6001.6001.3	high-energy collision-induced dissociation	1.47	3140.24	3140.2	1	197 | 29015
103		647.2	2	784.328	1567.65	784.324	1567.64	controllerType=0 controllerNumber=1 scan=4489	Y.NCRCPPEWTGQY.C		NCRCPPEWTGQY,YC,2@57.02146,4@57.02146		13.8352	Y.NC[+57.02146]RC[+57.02146]PPEWTGQY.C	C2(Carbamidomethyl / 57.0215); C4(Carbamidomethyl / 57.0215)	2.9e-10	3.8e-10	0	0	0	0	1.5e-11	1.9e-11	9.545	419.4	419.4	4.445		Specific	15	>sp|P46531|NOTC1_HUMAN Neurogenic locus notch homolog protein 1 OS=Homo sapiens OX=9606 GN=NOTCH1 PE=1 SV=4	1	3819	FP031022_4.4489.4489.2	high-energy collision-induced dissociation	10.42	1566.64	1566.63	1	198 | 2636
103		639	2	784.326	1567.65	784.324	1567.64	controllerType=0 controllerNumber=1 scan=4439	Y.NCRCPPEWTGQY.C		NCRCPPEWTGQY,YC,2@57.02146,4@57.02146		13.7181	Y.NC[+57.02146]RC[+57.02146]PPEWTGQY.C	C2(Carbamidomethyl / 57.0215); C4(Carbamidomethyl / 57.0215)	2.2e-10	2.9e-10	0	0	0	0	1.2e-11	1.5e-11	9.664	390.4	390.4	2.42		Specific	14	>sp|P46531|NOTC1_HUMAN Neurogenic locus notch homolog protein 1 OS=Homo sapiens OX=9606 GN=NOTCH1 PE=1 SV=4	1	3754	FP031022_4.4439.4439.2	high-energy collision-induced dissociation	10.54	1566.64	1566.63	1	199 | 2632
103		537.8	2	784.326	1567.64	784.324	1567.64	controllerType=0 controllerNumber=1 scan=4544	Y.NCRCPPEWTGQY.C		NCRCPPEWTGQY,YC,2@57.02146,4@57.02146		13.965	Y.NC[+57.02146]RC[+57.02146]PPEWTGQY.C	C2(Carbamidomethyl / 57.0215); C4(Carbamidomethyl / 57.0215)	1.5e-05	2e-05	0	0	0	0	6.7e-07	8.9e-07	4.827	319.7	319.7	1.797		Specific	10.4	>sp|P46531|NOTC1_HUMAN Neurogenic locus notch homolog protein 1 OS=Homo sapiens OX=9606 GN=NOTCH1 PE=1 SV=4	1	3900	FP031022_4.4544.4544.2	high-energy collision-induced dissociation	5.65	1566.64	1566.63	1	200 | 2648
103		426	3	523.221	1567.65	523.219	1567.64	controllerType=0 controllerNumber=1 scan=4448	Y.NCRCPPEWTGQY.C		NCRCPPEWTGQY,YC,2@57.02146,4@57.02146		13.7391	Y.NC[+57.02146]RC[+57.02146]PPEWTGQY.C	C2(Carbamidomethyl / 57.0215); C4(Carbamidomethyl / 57.0215)	6.2e-05	8.2e-05	0	0	0	0	1.9e-06	2.5e-06	4.206	359.8	359.8	4.242		Specific	10.3	>sp|P46531|NOTC1_HUMAN Neurogenic locus notch homolog protein 1 OS=Homo sapiens OX=9606 GN=NOTCH1 PE=1 SV=4	1	3765	FP031022_4.4448.4448.3	high-energy collision-induced dissociation	4.17	1566.64	1566.63	1	201 | 2634
103		406.1	3	523.22	1567.65	523.219	1567.64	controllerType=0 controllerNumber=1 scan=4500	Y.NCRCPPEWTGQY.C		NCRCPPEWTGQY,YC,2@57.02146,4@57.02146		13.8615	Y.NC[+57.02146]RC[+57.02146]PPEWTGQY.C	C2(Carbamidomethyl / 57.0215); C4(Carbamidomethyl / 57.0215)	4.5e-06	6e-06	0	0	0	0	2.1e-07	2.8e-07	5.344	406.1	406.1	2.373		Specific	9.2	>sp|P46531|NOTC1_HUMAN Neurogenic locus notch homolog protein 1 OS=Homo sapiens OX=9606 GN=NOTCH1 PE=1 SV=4	1	3834	FP031022_4.4500.4500.3	high-energy collision-induced dissociation	5.31	1566.64	1566.63	1	202 | 2646
111	Hex(1)Pent(1)	38.8	5	995.578	4973.86	995.779	4974.87	controllerType=0 controllerNumber=1 scan=5210	W.TGQYCTEDVDECQLMPNACQNGGTCHNTHGGYNCVCVNGW.T	1	TGQYCTEDVDECQLMPNACQNGGTCHNTHGGYNCVCVNGW,WT,1@294.09508,5@57.02146,10@15.99492,12@57.02146,19@57.02146,21@0.98402,25@57.02146,34@57.02146,36@57.02146	T1(OGlycan / 294.0951); D10(Oxidation / 15.9949); N21(Deamidated / 0.984)	15.492	W.T[+294.09508]GQYC[+57.02146]TEDVD[+15.99492]EC[+57.02146]QLMPNAC[+57.02146]QN[+0.98402]GGTC[+57.02146]HNTHGGYNC[+57.02146]VC[+57.02146]VNGW.T	C5(Carbamidomethyl / 57.0215); C12(Carbamidomethyl / 57.0215); C19(Carbamidomethyl / 57.0215); C25(Carbamidomethyl / 57.0215); C34(Carbamidomethyl / 57.0215); C36(Carbamidomethyl / 57.0215)	0.02	0.026	0.0016	0.0032	0.0032	0.0063	0.0016	0.0032	1.699	38.8	0	-1.132	-1	Specific	8.1	>sp|P46531|NOTC1_HUMAN Neurogenic locus notch homolog protein 1 OS=Homo sapiens OX=9606 GN=NOTCH1 PE=1 SV=4	1	4707	FP031022_4.5210.5210.5	high-energy collision-induced dissociation	1.41	4972.85	4973.86	1	203 | 69834
111	Hex(1); Fuc(1)	105.1	5	995.378	4972.86	995.58	4973.87	controllerType=0 controllerNumber=1 scan=5157	W.TGQYCTEDVDECQLMPNACQNGGTCHNTHGGYNCVCVNGW.T	6;24	TGQYCTEDVDECQLMPNACQNGGTCHNTHGGYNCVCVNGW,WT,5@57.02146,6@162.05282,12@57.02146,19@57.02146,20@0.98402,24@146.05791,25@57.02146,27@0.98402,34@57.02146,36@57.02146	T6(OGlycan / 162.0528); Q20(Deamidated / 0.984); T24(OGlycan / 146.0579); N27(Deamidated / 0.984)	15.3708	W.TGQYC[+57.02146]T[+162.05282]EDVDEC[+57.02146]QLMPNAC[+57.02146]Q[+0.98402]NGGT[+146.05791]C[+57.02146]HN[+0.98402]THGGYNC[+57.02146]VC[+57.02146]VNGW.T	C5(Carbamidomethyl / 57.0215); C12(Carbamidomethyl / 57.0215); C19(Carbamidomethyl / 57.0215); C25(Carbamidomethyl / 57.0215); C34(Carbamidomethyl / 57.0215); C36(Carbamidomethyl / 57.0215)	0.022	0.03	0.0031	0.0031	0.0062	0.0062	0.0031	0.0032	1.649	105.1	0	-1.977	-1	Specific	8.3	>sp|P46531|NOTC1_HUMAN Neurogenic locus notch homolog protein 1 OS=Homo sapiens OX=9606 GN=NOTCH1 PE=1 SV=4	1	4642	FP031022_4.5157.5157.5	high-energy collision-induced dissociation	1.4	4971.85	4972.87	1	204 | 68234
111	HexNAc(1)Hex(1)Fuc(1)NeuAc(1); Hex(1)Pent(2)	115	4	1226.48	4902.9	1226.46	4902.83	controllerType=0 controllerNumber=1 scan=5238	W.TGQYCTEDVDECQLMPNACQNGGTCHNTHGGY.N	6;24	TGQYCTEDVDECQLMPNACQNGGTCHNTHGGY,WN,5@57.02146,6@802.28552,12@57.02146,19@57.02146,24@426.13734,25@57.02146	T6(OGlycan / 802.2855); T24(OGlycan / 426.1373)	15.5507	W.TGQYC[+57.02146]T[+802.28552]EDVDEC[+57.02146]QLMPNAC[+57.02146]QNGGT[+426.13734]C[+57.02146]HNTHGGY.N	C5(Carbamidomethyl / 57.0215); C12(Carbamidomethyl / 57.0215); C19(Carbamidomethyl / 57.0215); C25(Carbamidomethyl / 57.0215)	0.031	0.041	0.0029	0.014	0.0056	0.025	0.0031	0.014	1.511	115	4	13.676		Specific	9.4	>sp|P46531|NOTC1_HUMAN Neurogenic locus notch homolog protein 1 OS=Homo sapiens OX=9606 GN=NOTCH1 PE=1 SV=4	1	4739	FP031022_4.5238.5238.4	high-energy collision-induced dissociation	1.39	4901.89	4901.82	1	205 | 70474
143	HexNAc(1)Hex(1)Fuc(1)NeuAc(1); Hex(1)Pent(2)	3.3	4	1436.3	5742.2	1436.3	5742.16	controllerType=0 controllerNumber=1 scan=5903	Y.NCVCVNGWTGEDCSENIDDCASAACFHGATCHDRVASFY.C	9;14	NCVCVNGWTGEDCSENIDDCASAACFHGATCHDRVASFY,YC,2@57.02146,4@57.02146,6@0.98402,9@802.28552,13@57.02146,14@426.13734,20@57.02146,25@57.02146,31@57.02146	N6(Deamidated / 0.984); T9(OGlycan / 802.2855); S14(OGlycan / 426.1373)	17.0662	Y.NC[+57.02146]VC[+57.02146]VN[+0.98402]GWT[+802.28552]GEDC[+57.02146]S[+426.13734]ENIDDC[+57.02146]ASAAC[+57.02146]FHGATC[+57.02146]HDRVASFY.C	C2(Carbamidomethyl / 57.0215); C4(Carbamidomethyl / 57.0215); C13(Carbamidomethyl / 57.0215); C20(Carbamidomethyl / 57.0215); C25(Carbamidomethyl / 57.0215); C31(Carbamidomethyl / 57.0215)	0.00067	0.00088	0	0	0	0	2.6e-05	3.5e-05	3.177	3.3	0	6.456		Specific	13.9	>sp|P46531|NOTC1_HUMAN Neurogenic locus notch homolog protein 1 OS=Homo sapiens OX=9606 GN=NOTCH1 PE=1 SV=4	1	5574	FP031022_4.5903.5903.4	high-energy collision-induced dissociation	2.08	5741.19	5741.15	1	206 | 81994
143	HexNAc(1)Hex(1)Fuc(1)NeuAc(1); Hex(1)Pent(2)	1042.3	4	1395.29	5578.13	1395.28	5578.11	controllerType=0 controllerNumber=1 scan=5686	Y.NCVCVNGWTGEDCSENIDDCASAACFHGATCHDRVASF.Y	14;22	NCVCVNGWTGEDCSENIDDCASAACFHGATCHDRVASF,YY,2@57.02146,4@57.02146,13@57.02146,14@802.28552,20@57.02146,22@426.13734,25@57.02146,31@57.02146	S14(OGlycan / 802.2855); S22(OGlycan / 426.1373)	16.563	Y.NC[+57.02146]VC[+57.02146]VNGWTGEDC[+57.02146]S[+802.28552]ENIDDC[+57.02146]AS[+426.13734]AAC[+57.02146]FHGATC[+57.02146]HDRVASF.Y	C2(Carbamidomethyl / 57.0215); C4(Carbamidomethyl / 57.0215); C13(Carbamidomethyl / 57.0215); C20(Carbamidomethyl / 57.0215); C25(Carbamidomethyl / 57.0215); C31(Carbamidomethyl / 57.0215)	6.7e-17	8.9e-17	0	0	0	0	4.1e-18	5.5e-18	16.172	1042.3	0	2.528		Specific	25.6	>sp|P46531|NOTC1_HUMAN Neurogenic locus notch homolog protein 1 OS=Homo sapiens OX=9606 GN=NOTCH1 PE=1 SV=4	1	5295	FP031022_4.5686.5686.4	high-energy collision-induced dissociation	18.05	5577.12	5577.1	1	207 | 78634
143	HexNAc(1)Hex(1)Fuc(1); HexNAc(1)Hex(1)Fuc(1)	98	4	1344.52	5375.05	1344.26	5374.04	controllerType=0 controllerNumber=1 scan=5724	Y.NCVCVNGWTGEDCSENIDDCASAACFHGATCHDRVASF.Y	9;14	NCVCVNGWTGEDCSENIDDCASAACFHGATCHDRVASF,YY,2@57.02146,4@57.02146,9@511.19010,13@57.02146,14@511.19010,16@0.98402,20@57.02146,25@57.02146,31@57.02146,34@0.98402	T9(OGlycan / 511.1901); S14(OGlycan / 511.1901); N16(Deamidated / 0.984); R34(Deamidated / 0.984)	16.6492	Y.NC[+57.02146]VC[+57.02146]VNGWT[+511.19010]GEDC[+57.02146]S[+511.19010]EN[+0.98402]IDDC[+57.02146]ASAAC[+57.02146]FHGATC[+57.02146]HDR[+0.98402]VASF.Y	C2(Carbamidomethyl / 57.0215); C4(Carbamidomethyl / 57.0215); C13(Carbamidomethyl / 57.0215); C20(Carbamidomethyl / 57.0215); C25(Carbamidomethyl / 57.0215); C31(Carbamidomethyl / 57.0215)	0.0022	0.003	0	0	0	0	9.3e-05	0.00012	2.649	69.7	0.7	1.893	1	Specific	13.6	>sp|P46531|NOTC1_HUMAN Neurogenic locus notch homolog protein 1 OS=Homo sapiens OX=9606 GN=NOTCH1 PE=1 SV=4	1	5342	FP031022_4.5724.5724.4	high-energy collision-induced dissociation	1.74	5374.04	5373.03	1	208 | 79274
143	HexNAc(1)Fuc(1); Hex(1)Pent(2)	897.4	4	1322.77	5288.05	1322.76	5288.03	controllerType=0 controllerNumber=1 scan=5543	Y.NCVCVNGWTGEDCSENIDDCASAACFHGATCHDRVASFY.C	14;22	NCVCVNGWTGEDCSENIDDCASAACFHGATCHDRVASFY,YC,2@57.02146,4@57.02146,13@57.02146,14@349.13728,20@57.02146,22@426.13734,25@57.02146,31@57.02146	S14(OGlycan / 349.1373); S22(OGlycan / 426.1373)	16.2372	Y.NC[+57.02146]VC[+57.02146]VNGWTGEDC[+57.02146]S[+349.13728]ENIDDC[+57.02146]AS[+426.13734]AAC[+57.02146]FHGATC[+57.02146]HDRVASFY.C	C2(Carbamidomethyl / 57.0215); C4(Carbamidomethyl / 57.0215); C13(Carbamidomethyl / 57.0215); C20(Carbamidomethyl / 57.0215); C25(Carbamidomethyl / 57.0215); C31(Carbamidomethyl / 57.0215)	1.2e-14	1.6e-14	0	0	0	0	7.2e-16	9.6e-16	13.915	897.4	0	3.95		Specific	27.2	>sp|P46531|NOTC1_HUMAN Neurogenic locus notch homolog protein 1 OS=Homo sapiens OX=9606 GN=NOTCH1 PE=1 SV=4	1	5111	FP031022_4.5543.5543.4	high-energy collision-induced dissociation	14.79	5287.04	5287.02	1	209 | 76594
143	Hex(1)Pent(2); HexNAc(1)Fuc(1)	957.3	4	1282.01	5125	1282	5124.96	controllerType=0 controllerNumber=1 scan=5335	Y.NCVCVNGWTGEDCSENIDDCASAACFHGATCHDRVASF.Y	14;22	NCVCVNGWTGEDCSENIDDCASAACFHGATCHDRVASF,YY,2@57.02146,4@57.02146,13@57.02146,14@426.13734,20@57.02146,22@349.13728,25@57.02146,31@57.02146	S14(OGlycan / 426.1373); S22(OGlycan / 349.1373)	15.7627	Y.NC[+57.02146]VC[+57.02146]VNGWTGEDC[+57.02146]S[+426.13734]ENIDDC[+57.02146]AS[+349.13728]AAC[+57.02146]FHGATC[+57.02146]HDRVASF.Y	C2(Carbamidomethyl / 57.0215); C4(Carbamidomethyl / 57.0215); C13(Carbamidomethyl / 57.0215); C20(Carbamidomethyl / 57.0215); C25(Carbamidomethyl / 57.0215); C31(Carbamidomethyl / 57.0215)	1.4e-15	1.8e-15	0	0	0	0	8.2e-17	1.1e-16	14.861	957.3	0	7.001		Specific	20.8	>sp|P46531|NOTC1_HUMAN Neurogenic locus notch homolog protein 1 OS=Homo sapiens OX=9606 GN=NOTCH1 PE=1 SV=4	1	4851	FP031022_4.5335.5335.4	high-energy collision-induced dissociation	14.74	5123.99	5123.96	1	210 | 72754
143	Hex(1)Pent(2); Hex(1)Pent(1)	694.3	4	1272	5084.97	1272.23	5085.92	controllerType=0 controllerNumber=1 scan=5413	Y.NCVCVNGWTGEDCSENIDDCASAACFHGATCHDRVASF.Y	9;14	NCVCVNGWTGEDCSENIDDCASAACFHGATCHDRVASF,YY,2@57.02146,4@57.02146,8@15.99492,9@426.13734,13@57.02146,14@294.09508,20@57.02146,25@57.02146,31@57.02146	W8(Oxidation / 15.9949); T9(OGlycan / 426.1373); S14(OGlycan / 294.0951)	15.9423	Y.NC[+57.02146]VC[+57.02146]VNGW[+15.99492]T[+426.13734]GEDC[+57.02146]S[+294.09508]ENIDDC[+57.02146]ASAAC[+57.02146]FHGATC[+57.02146]HDRVASF.Y	C2(Carbamidomethyl / 57.0215); C4(Carbamidomethyl / 57.0215); C13(Carbamidomethyl / 57.0215); C20(Carbamidomethyl / 57.0215); C25(Carbamidomethyl / 57.0215); C31(Carbamidomethyl / 57.0215)	8e-09	1.1e-08	0	0	0	0	4.8e-10	6.3e-10	8.099	694.3	1.2	11.539	-1	Specific	21.4	>sp|P46531|NOTC1_HUMAN Neurogenic locus notch homolog protein 1 OS=Homo sapiens OX=9606 GN=NOTCH1 PE=1 SV=4	1	4947	FP031022_4.5413.5413.4	high-energy collision-induced dissociation	7.92	5083.96	5084.91	1	211 | 74354
143	Hex(1)Pent(2); Fuc(1)	1439.6	4	1272	5084.96	1271.99	5084.95	controllerType=0 controllerNumber=1 scan=5634	Y.NCVCVNGWTGEDCSENIDDCASAACFHGATCHDRVASFY.C	14;30	NCVCVNGWTGEDCSENIDDCASAACFHGATCHDRVASFY,YC,2@57.02146,4@57.02146,13@57.02146,14@426.13734,20@57.02146,25@57.02146,30@146.05791,31@57.02146	S14(OGlycan / 426.1373); T30(OGlycan / 146.0579)	16.4429	Y.NC[+57.02146]VC[+57.02146]VNGWTGEDC[+57.02146]S[+426.13734]ENIDDC[+57.02146]ASAAC[+57.02146]FHGAT[+146.05791]C[+57.02146]HDRVASFY.C	C2(Carbamidomethyl / 57.0215); C4(Carbamidomethyl / 57.0215); C13(Carbamidomethyl / 57.0215); C20(Carbamidomethyl / 57.0215); C25(Carbamidomethyl / 57.0215); C31(Carbamidomethyl / 57.0215)	9.2e-26	1.2e-25	0	0	0	0	3.4e-26	4.5e-26	25.034	1439.6	0	3.201		Specific	28	>sp|P46531|NOTC1_HUMAN Neurogenic locus notch homolog protein 1 OS=Homo sapiens OX=9606 GN=NOTCH1 PE=1 SV=4	1	5226	FP031022_4.5634.5634.4	high-energy collision-induced dissociation	24.91	5083.96	5083.94	1	212 | 77874
143	Hex(1)Pent(2); Fuc(1)	1204	5	1017.8	5084.99	1017.8	5084.95	controllerType=0 controllerNumber=1 scan=5643	Y.NCVCVNGWTGEDCSENIDDCASAACFHGATCHDRVASFY.C	14;22	NCVCVNGWTGEDCSENIDDCASAACFHGATCHDRVASFY,YC,2@57.02146,4@57.02146,13@57.02146,14@426.13734,20@57.02146,22@146.05791,25@57.02146,31@57.02146	S14(OGlycan / 426.1373); S22(OGlycan / 146.0579)	16.4644	Y.NC[+57.02146]VC[+57.02146]VNGWTGEDC[+57.02146]S[+426.13734]ENIDDC[+57.02146]AS[+146.05791]AAC[+57.02146]FHGATC[+57.02146]HDRVASFY.C	C2(Carbamidomethyl / 57.0215); C4(Carbamidomethyl / 57.0215); C13(Carbamidomethyl / 57.0215); C20(Carbamidomethyl / 57.0215); C25(Carbamidomethyl / 57.0215); C31(Carbamidomethyl / 57.0215)	6.9e-21	9.1e-21	0	0	0	0	5.6e-22	7.4e-22	20.161	1204	1.2	8.744		Specific	24	>sp|P46531|NOTC1_HUMAN Neurogenic locus notch homolog protein 1 OS=Homo sapiens OX=9606 GN=NOTCH1 PE=1 SV=4	1	5239	FP031022_4.5643.5643.5	high-energy collision-induced dissociation	20.04	5083.98	5083.94	1	213 | 78034
143	Hex(1)Pent(2); Fuc(1)	1094	4	1272	5084.97	1271.99	5084.95	controllerType=0 controllerNumber=1 scan=5682	Y.NCVCVNGWTGEDCSENIDDCASAACFHGATCHDRVASFY.C	14;22	NCVCVNGWTGEDCSENIDDCASAACFHGATCHDRVASFY,YC,2@57.02146,4@57.02146,13@57.02146,14@426.13734,20@57.02146,22@146.05791,25@57.02146,31@57.02146	S14(OGlycan / 426.1373); S22(OGlycan / 146.0579)	16.5549	Y.NC[+57.02146]VC[+57.02146]VNGWTGEDC[+57.02146]S[+426.13734]ENIDDC[+57.02146]AS[+146.05791]AAC[+57.02146]FHGATC[+57.02146]HDRVASFY.C	C2(Carbamidomethyl / 57.0215); C4(Carbamidomethyl / 57.0215); C13(Carbamidomethyl / 57.0215); C20(Carbamidomethyl / 57.0215); C25(Carbamidomethyl / 57.0215); C31(Carbamidomethyl / 57.0215)	1.2e-18	1.6e-18	0	0	0	0	9.8e-20	1.3e-19	17.915	1094	1.2	5.314		Specific	23.8	>sp|P46531|NOTC1_HUMAN Neurogenic locus notch homolog protein 1 OS=Homo sapiens OX=9606 GN=NOTCH1 PE=1 SV=4	1	5291	FP031022_4.5682.5682.4	high-energy collision-induced dissociation	18.79	5083.97	5083.94	1	214 | 78514
143	Hex(1)Pent(2); Fuc(1)	378.1	4	1272.25	5085.98	1271.99	5084.95	controllerType=0 controllerNumber=1 scan=5741	Y.NCVCVNGWTGEDCSENIDDCASAACFHGATCHDRVASFY.C	14;22	NCVCVNGWTGEDCSENIDDCASAACFHGATCHDRVASFY,YC,2@57.02146,4@57.02146,13@57.02146,14@426.13734,20@57.02146,22@146.05791,25@57.02146,31@57.02146	S14(OGlycan / 426.1373); S22(OGlycan / 146.0579)	16.6892	Y.NC[+57.02146]VC[+57.02146]VNGWTGEDC[+57.02146]S[+426.13734]ENIDDC[+57.02146]AS[+146.05791]AAC[+57.02146]FHGATC[+57.02146]HDRVASFY.C	C2(Carbamidomethyl / 57.0215); C4(Carbamidomethyl / 57.0215); C13(Carbamidomethyl / 57.0215); C20(Carbamidomethyl / 57.0215); C25(Carbamidomethyl / 57.0215); C31(Carbamidomethyl / 57.0215)	5.9e-07	7.8e-07	0	0	0	0	4.9e-08	6.4e-08	6.23	378.1	1.2	5.326	1	Specific	18.2	>sp|P46531|NOTC1_HUMAN Neurogenic locus notch homolog protein 1 OS=Homo sapiens OX=9606 GN=NOTCH1 PE=1 SV=4	1	5365	FP031022_4.5741.5741.4	high-energy collision-induced dissociation	6.32	5084.97	5083.94	1	215 | 79634
143	Hex(1)Pent(2); HexNAc(1)	206.9	4	1245.49	4978.93	1245.48	4978.91	controllerType=0 controllerNumber=1 scan=5435	Y.NCVCVNGWTGEDCSENIDDCASAACFHGATCHDRVASF.Y	14;22	NCVCVNGWTGEDCSENIDDCASAACFHGATCHDRVASF,YY,2@57.02146,4@57.02146,13@57.02146,14@426.13734,20@57.02146,22@203.07937,25@57.02146,31@57.02146	S14(OGlycan / 426.1373); S22(OGlycan / 203.0794)	15.9924	Y.NC[+57.02146]VC[+57.02146]VNGWTGEDC[+57.02146]S[+426.13734]ENIDDC[+57.02146]AS[+203.07937]AAC[+57.02146]FHGATC[+57.02146]HDRVASF.Y	C2(Carbamidomethyl / 57.0215); C4(Carbamidomethyl / 57.0215); C13(Carbamidomethyl / 57.0215); C20(Carbamidomethyl / 57.0215); C25(Carbamidomethyl / 57.0215); C31(Carbamidomethyl / 57.0215)	0.0003	0.0004	0	0	0	0	9.2e-06	1.2e-05	3.522	206.9	0	4.029		Specific	13.8	>sp|P46531|NOTC1_HUMAN Neurogenic locus notch homolog protein 1 OS=Homo sapiens OX=9606 GN=NOTCH1 PE=1 SV=4	1	4976	FP031022_4.5435.5435.4	high-energy collision-induced dissociation	3.73	4977.92	4977.9	1	216 | 74714
143	Hex(1)Pent(2)	397.4	4	1235.23	4937.9	1235.48	4938.89	controllerType=0 controllerNumber=1 scan=5656	Y.NCVCVNGWTGEDCSENIDDCASAACFHGATCHDRVASFY.C	22	NCVCVNGWTGEDCSENIDDCASAACFHGATCHDRVASFY,YC,2@57.02146,4@57.02146,13@57.02146,20@57.02146,22@426.13734,25@57.02146,31@57.02146	S22(OGlycan / 426.1373)	16.4945	Y.NC[+57.02146]VC[+57.02146]VNGWTGEDC[+57.02146]SENIDDC[+57.02146]AS[+426.13734]AAC[+57.02146]FHGATC[+57.02146]HDRVASFY.C	C2(Carbamidomethyl / 57.0215); C4(Carbamidomethyl / 57.0215); C13(Carbamidomethyl / 57.0215); C20(Carbamidomethyl / 57.0215); C25(Carbamidomethyl / 57.0215); C31(Carbamidomethyl / 57.0215)	0.00019	0.00025	0	0	0	0	6.7e-06	8.9e-06	3.729	63.8	0	2.287	-1	Specific	14.8	>sp|P46531|NOTC1_HUMAN Neurogenic locus notch homolog protein 1 OS=Homo sapiens OX=9606 GN=NOTCH1 PE=1 SV=4	1	5258	FP031022_4.5656.5656.4	high-energy collision-induced dissociation	3.81	4936.89	4937.88	1	217 | 78154
143	Hex(1)Pent(2)	237.7	4	1235.24	4937.93	1235.48	4938.89	controllerType=0 controllerNumber=1 scan=5709	Y.NCVCVNGWTGEDCSENIDDCASAACFHGATCHDRVASFY.C	9	NCVCVNGWTGEDCSENIDDCASAACFHGATCHDRVASFY,YC,2@57.02146,4@57.02146,9@426.13734,13@57.02146,20@57.02146,25@57.02146,31@57.02146	T9(OGlycan / 426.1373)	16.6145	Y.NC[+57.02146]VC[+57.02146]VNGWT[+426.13734]GEDC[+57.02146]SENIDDC[+57.02146]ASAAC[+57.02146]FHGATC[+57.02146]HDRVASFY.C	C2(Carbamidomethyl / 57.0215); C4(Carbamidomethyl / 57.0215); C13(Carbamidomethyl / 57.0215); C20(Carbamidomethyl / 57.0215); C25(Carbamidomethyl / 57.0215); C31(Carbamidomethyl / 57.0215)	0.00017	0.00022	0	0	0	0	5.7e-06	7.6e-06	3.775	216.4	2.8	9.306	-1	Specific	13.6	>sp|P46531|NOTC1_HUMAN Neurogenic locus notch homolog protein 1 OS=Homo sapiens OX=9606 GN=NOTCH1 PE=1 SV=4	1	5322	FP031022_4.5709.5709.4	high-energy collision-induced dissociation	3.98	4936.93	4937.88	1	218 | 79034
143	Hex(1)Pent(2); Fuc(1)	1333.3	4	1231.23	4921.91	1231.23	4921.88	controllerType=0 controllerNumber=1 scan=5462	Y.NCVCVNGWTGEDCSENIDDCASAACFHGATCHDRVASF.Y	14;30	NCVCVNGWTGEDCSENIDDCASAACFHGATCHDRVASF,YY,2@57.02146,4@57.02146,13@57.02146,14@426.13734,20@57.02146,25@57.02146,30@146.05791,31@57.02146	S14(OGlycan / 426.1373); T30(OGlycan / 146.0579)	16.0561	Y.NC[+57.02146]VC[+57.02146]VNGWTGEDC[+57.02146]S[+426.13734]ENIDDC[+57.02146]ASAAC[+57.02146]FHGAT[+146.05791]C[+57.02146]HDRVASF.Y	C2(Carbamidomethyl / 57.0215); C4(Carbamidomethyl / 57.0215); C13(Carbamidomethyl / 57.0215); C20(Carbamidomethyl / 57.0215); C25(Carbamidomethyl / 57.0215); C31(Carbamidomethyl / 57.0215)	1.4e-22	1.8e-22	0	0	0	0	2.4e-23	3.2e-23	21.861	1333.3	0	6.187		Specific	26.8	>sp|P46531|NOTC1_HUMAN Neurogenic locus notch homolog protein 1 OS=Homo sapiens OX=9606 GN=NOTCH1 PE=1 SV=4	1	5011	FP031022_4.5462.5462.4	high-energy collision-induced dissociation	22.74	4920.91	4920.88	1	219 | 75354
143	Hex(1)Pent(2); Fuc(1)	1185.6	3	1641.64	4922.92	1641.3	4921.88	controllerType=0 controllerNumber=1 scan=5449	Y.NCVCVNGWTGEDCSENIDDCASAACFHGATCHDRVASF.Y	14;30	NCVCVNGWTGEDCSENIDDCASAACFHGATCHDRVASF,YY,2@57.02146,4@57.02146,13@57.02146,14@426.13734,20@57.02146,25@57.02146,30@146.05791,31@57.02146	S14(OGlycan / 426.1373); T30(OGlycan / 146.0579)	16.0247	Y.NC[+57.02146]VC[+57.02146]VNGWTGEDC[+57.02146]S[+426.13734]ENIDDC[+57.02146]ASAAC[+57.02146]FHGAT[+146.05791]C[+57.02146]HDRVASF.Y	C2(Carbamidomethyl / 57.0215); C4(Carbamidomethyl / 57.0215); C13(Carbamidomethyl / 57.0215); C20(Carbamidomethyl / 57.0215); C25(Carbamidomethyl / 57.0215); C31(Carbamidomethyl / 57.0215)	2.7e-19	3.5e-19	0	0	0	0	3.4e-20	4.5e-20	18.574	1185.6	0	6.239	1	Specific	33.1	>sp|P46531|NOTC1_HUMAN Neurogenic locus notch homolog protein 1 OS=Homo sapiens OX=9606 GN=NOTCH1 PE=1 SV=4	1	4994	FP031022_4.5449.5449.3	high-energy collision-induced dissociation	19.45	4921.91	4920.88	1	220 | 74954
143	Hex(1)Pent(2); Fuc(1)	912.7	5	985.186	4921.9	985.183	4921.88	controllerType=0 controllerNumber=1 scan=5477	Y.NCVCVNGWTGEDCSENIDDCASAACFHGATCHDRVASF.Y	14;22	NCVCVNGWTGEDCSENIDDCASAACFHGATCHDRVASF,YY,2@57.02146,4@57.02146,13@57.02146,14@426.13734,20@57.02146,22@146.05791,25@57.02146,31@57.02146	S14(OGlycan / 426.1373); S22(OGlycan / 146.0579)	16.0894	Y.NC[+57.02146]VC[+57.02146]VNGWTGEDC[+57.02146]S[+426.13734]ENIDDC[+57.02146]AS[+146.05791]AAC[+57.02146]FHGATC[+57.02146]HDRVASF.Y	C2(Carbamidomethyl / 57.0215); C4(Carbamidomethyl / 57.0215); C13(Carbamidomethyl / 57.0215); C20(Carbamidomethyl / 57.0215); C25(Carbamidomethyl / 57.0215); C31(Carbamidomethyl / 57.0215)	1.4e-14	1.8e-14	0	0	0	0	8.2e-16	1.1e-15	13.865	912.7	1.2	3.592		Specific	20.5	>sp|P46531|NOTC1_HUMAN Neurogenic locus notch homolog protein 1 OS=Homo sapiens OX=9606 GN=NOTCH1 PE=1 SV=4	1	5031	FP031022_4.5477.5477.5	high-energy collision-induced dissociation	14.74	4920.89	4920.88	1	221 | 75594
143	Hex(1)Pent(2); Fuc(1)	827.1	4	1230.98	4920.9	1231.23	4921.88	controllerType=0 controllerNumber=1 scan=5517	Y.NCVCVNGWTGEDCSENIDDCASAACFHGATCHDRVASF.Y	14;22	NCVCVNGWTGEDCSENIDDCASAACFHGATCHDRVASF,YY,2@57.02146,4@57.02146,13@57.02146,14@426.13734,20@57.02146,22@146.05791,25@57.02146,31@57.02146	S14(OGlycan / 426.1373); S22(OGlycan / 146.0579)	16.1788	Y.NC[+57.02146]VC[+57.02146]VNGWTGEDC[+57.02146]S[+426.13734]ENIDDC[+57.02146]AS[+146.05791]AAC[+57.02146]FHGATC[+57.02146]HDRVASF.Y	C2(Carbamidomethyl / 57.0215); C4(Carbamidomethyl / 57.0215); C13(Carbamidomethyl / 57.0215); C20(Carbamidomethyl / 57.0215); C25(Carbamidomethyl / 57.0215); C31(Carbamidomethyl / 57.0215)	6.7e-13	8.9e-13	0	0	0	0	4.6e-14	6.1e-14	12.172	584.5	1.2	3.694	-1	Specific	19	>sp|P46531|NOTC1_HUMAN Neurogenic locus notch homolog protein 1 OS=Homo sapiens OX=9606 GN=NOTCH1 PE=1 SV=4	1	5077	FP031022_4.5517.5517.4	high-energy collision-induced dissociation	13.05	4919.89	4920.88	1	222 | 76194
143	Hex(1); Hex(1)	433.7	4	1209.98	4836.9	1209.97	4836.86	controllerType=0 controllerNumber=1 scan=5658	Y.NCVCVNGWTGEDCSENIDDCASAACFHGATCHDRVASFY.C	9;14	NCVCVNGWTGEDCSENIDDCASAACFHGATCHDRVASFY,YC,2@57.02146,4@57.02146,9@162.05282,13@57.02146,14@162.05282,20@57.02146,25@57.02146,31@57.02146	T9(OGlycan / 162.0528); S14(OGlycan / 162.0528)	16.4989	Y.NC[+57.02146]VC[+57.02146]VNGWT[+162.05282]GEDC[+57.02146]S[+162.05282]ENIDDC[+57.02146]ASAAC[+57.02146]FHGATC[+57.02146]HDRVASFY.C	C2(Carbamidomethyl / 57.0215); C4(Carbamidomethyl / 57.0215); C13(Carbamidomethyl / 57.0215); C20(Carbamidomethyl / 57.0215); C25(Carbamidomethyl / 57.0215); C31(Carbamidomethyl / 57.0215)	1.5e-06	2e-06	0	0	0	0	8.4e-08	1.1e-07	5.831	433.7	1.6	8.901		Specific	16.8	>sp|P46531|NOTC1_HUMAN Neurogenic locus notch homolog protein 1 OS=Homo sapiens OX=9606 GN=NOTCH1 PE=1 SV=4	1	5261	FP031022_4.5658.5658.4	high-energy collision-induced dissociation	5.79	4835.89	4835.85	1	223 | 78234
143	Hex(1); Fuc(1)	1034.8	4	1205.99	4820.92	1205.97	4820.86	controllerType=0 controllerNumber=1 scan=5657	Y.NCVCVNGWTGEDCSENIDDCASAACFHGATCHDRVASFY.C	14;22	NCVCVNGWTGEDCSENIDDCASAACFHGATCHDRVASFY,YC,2@57.02146,4@57.02146,13@57.02146,14@162.05282,20@57.02146,22@146.05791,25@57.02146,31@57.02146	S14(OGlycan / 162.0528); S22(OGlycan / 146.0579)	16.4967	Y.NC[+57.02146]VC[+57.02146]VNGWTGEDC[+57.02146]S[+162.05282]ENIDDC[+57.02146]AS[+146.05791]AAC[+57.02146]FHGATC[+57.02146]HDRVASFY.C	C2(Carbamidomethyl / 57.0215); C4(Carbamidomethyl / 57.0215); C13(Carbamidomethyl / 57.0215); C20(Carbamidomethyl / 57.0215); C25(Carbamidomethyl / 57.0215); C31(Carbamidomethyl / 57.0215)	1.1e-16	1.4e-16	0	0	0	0	7.4e-18	9.8e-18	15.961	1034.8	1.2	11.521		Specific	21	>sp|P46531|NOTC1_HUMAN Neurogenic locus notch homolog protein 1 OS=Homo sapiens OX=9606 GN=NOTCH1 PE=1 SV=4	1	5260	FP031022_4.5657.5657.4	high-energy collision-induced dissociation	16.84	4819.91	4819.86	1	224 | 78194
143	Hex(1); Fuc(1)	133.1	4	1205.73	4819.9	1205.97	4820.86	controllerType=0 controllerNumber=1 scan=5423	Y.NCVCVNGWTGEDCSENIDDCASAACFHGATCHDRVASFY.C	14;22	NCVCVNGWTGEDCSENIDDCASAACFHGATCHDRVASFY,YC,2@57.02146,4@57.02146,13@57.02146,14@162.05282,20@57.02146,22@146.05791,25@57.02146,31@57.02146	S14(OGlycan / 162.0528); S22(OGlycan / 146.0579)	15.966	Y.NC[+57.02146]VC[+57.02146]VNGWTGEDC[+57.02146]S[+162.05282]ENIDDC[+57.02146]AS[+146.05791]AAC[+57.02146]FHGATC[+57.02146]HDRVASFY.C	C2(Carbamidomethyl / 57.0215); C4(Carbamidomethyl / 57.0215); C13(Carbamidomethyl / 57.0215); C20(Carbamidomethyl / 57.0215); C25(Carbamidomethyl / 57.0215); C31(Carbamidomethyl / 57.0215)	0.012	0.016	0	0	0	0	0.00048	0.00064	1.917	133.1	1.2	8.976	-1	Specific	9.8	>sp|P46531|NOTC1_HUMAN Neurogenic locus notch homolog protein 1 OS=Homo sapiens OX=9606 GN=NOTCH1 PE=1 SV=4	1	4960	FP031022_4.5423.5423.4	high-energy collision-induced dissociation	1.79	4818.9	4819.86	1	225 | 74554
143	Fuc(1); Hex(1)	7.3	4	1205.98	4820.89	1205.97	4820.86	controllerType=0 controllerNumber=1 scan=5716	Y.NCVCVNGWTGEDCSENIDDCASAACFHGATCHDRVASFY.C	9;14	NCVCVNGWTGEDCSENIDDCASAACFHGATCHDRVASFY,YC,2@57.02146,4@57.02146,9@146.05791,13@57.02146,14@162.05282,20@57.02146,25@57.02146,31@57.02146	T9(OGlycan / 146.0579); S14(OGlycan / 162.0528)	16.6317	Y.NC[+57.02146]VC[+57.02146]VNGWT[+146.05791]GEDC[+57.02146]S[+162.05282]ENIDDC[+57.02146]ASAAC[+57.02146]FHGATC[+57.02146]HDRVASFY.C	C2(Carbamidomethyl / 57.0215); C4(Carbamidomethyl / 57.0215); C13(Carbamidomethyl / 57.0215); C20(Carbamidomethyl / 57.0215); C25(Carbamidomethyl / 57.0215); C31(Carbamidomethyl / 57.0215)	0.011	0.014	0	0	0	0	0.00043	0.00056	1.967	7.3	0	5.85		Specific	9.7	>sp|P46531|NOTC1_HUMAN Neurogenic locus notch homolog protein 1 OS=Homo sapiens OX=9606 GN=NOTCH1 PE=1 SV=4	1	5330	FP031022_4.5716.5716.4	high-energy collision-induced dissociation	1.85	4819.88	4819.86	1	226 | 79194
143	Fuc(1); Hex(1)Pent(1)	672.4	4	1198.22	4789.86	1198.22	4789.84	controllerType=0 controllerNumber=1 scan=5459	Y.NCVCVNGWTGEDCSENIDDCASAACFHGATCHDRVASF.Y	22;30	NCVCVNGWTGEDCSENIDDCASAACFHGATCHDRVASF,YY,2@57.02146,4@57.02146,13@57.02146,20@57.02146,22@146.05791,25@57.02146,30@294.09508,31@57.02146	S22(OGlycan / 146.0579); T30(OGlycan / 294.0951)	16.0476	Y.NC[+57.02146]VC[+57.02146]VNGWTGEDC[+57.02146]SENIDDC[+57.02146]AS[+146.05791]AAC[+57.02146]FHGAT[+294.09508]C[+57.02146]HDRVASF.Y	C2(Carbamidomethyl / 57.0215); C4(Carbamidomethyl / 57.0215); C13(Carbamidomethyl / 57.0215); C20(Carbamidomethyl / 57.0215); C25(Carbamidomethyl / 57.0215); C31(Carbamidomethyl / 57.0215)	6.7e-10	8.9e-10	0	0	0	0	3.5e-11	4.7e-11	9.172	672.4	1.2	3.151		Specific	21.4	>sp|P46531|NOTC1_HUMAN Neurogenic locus notch homolog protein 1 OS=Homo sapiens OX=9606 GN=NOTCH1 PE=1 SV=4	1	5008	FP031022_4.5459.5459.4	high-energy collision-induced dissociation	10.05	4788.85	4788.83	1	227 | 75274
143	Hex(1)Pent(2)	801.2	4	1194.72	4775.84	1194.71	4775.83	controllerType=0 controllerNumber=1 scan=5496	Y.NCVCVNGWTGEDCSENIDDCASAACFHGATCHDRVASF.Y	14	NCVCVNGWTGEDCSENIDDCASAACFHGATCHDRVASF,YY,2@57.02146,4@57.02146,13@57.02146,14@426.13734,20@57.02146,25@57.02146,31@57.02146	S14(OGlycan / 426.1373)	16.1333	Y.NC[+57.02146]VC[+57.02146]VNGWTGEDC[+57.02146]S[+426.13734]ENIDDC[+57.02146]ASAAC[+57.02146]FHGATC[+57.02146]HDRVASF.Y	C2(Carbamidomethyl / 57.0215); C4(Carbamidomethyl / 57.0215); C13(Carbamidomethyl / 57.0215); C20(Carbamidomethyl / 57.0215); C25(Carbamidomethyl / 57.0215); C31(Carbamidomethyl / 57.0215)	6.7e-13	8.9e-13	0	0	0	0	4.3e-14	5.7e-14	12.172	597.4	0	3.063		Specific	21	>sp|P46531|NOTC1_HUMAN Neurogenic locus notch homolog protein 1 OS=Homo sapiens OX=9606 GN=NOTCH1 PE=1 SV=4	1	5052	FP031022_4.5496.5496.4	high-energy collision-induced dissociation	12.05	4774.83	4774.82	1	228 | 75954
143	Hex(1)Pent(2)	637.9	5	955.975	4775.85	955.971	4775.83	controllerType=0 controllerNumber=1 scan=5479	Y.NCVCVNGWTGEDCSENIDDCASAACFHGATCHDRVASF.Y	9	NCVCVNGWTGEDCSENIDDCASAACFHGATCHDRVASF,YY,2@57.02146,4@57.02146,9@426.13734,13@57.02146,20@57.02146,25@57.02146,31@57.02146	T9(OGlycan / 426.1373)	16.0938	Y.NC[+57.02146]VC[+57.02146]VNGWT[+426.13734]GEDC[+57.02146]SENIDDC[+57.02146]ASAAC[+57.02146]FHGATC[+57.02146]HDRVASF.Y	C2(Carbamidomethyl / 57.0215); C4(Carbamidomethyl / 57.0215); C13(Carbamidomethyl / 57.0215); C20(Carbamidomethyl / 57.0215); C25(Carbamidomethyl / 57.0215); C31(Carbamidomethyl / 57.0215)	1.8e-08	2.4e-08	0	0	0	0	9.5e-10	1.3e-09	7.746	620.7	2.8	4.313		Specific	18.7	>sp|P46531|NOTC1_HUMAN Neurogenic locus notch homolog protein 1 OS=Homo sapiens OX=9606 GN=NOTCH1 PE=1 SV=4	1	5033	FP031022_4.5479.5479.5	high-energy collision-induced dissociation	8.62	4774.84	4774.82	1	229 | 75634
143	Hex(1); Hex(1)	888.5	4	1169.21	4673.82	1169.2	4673.79	controllerType=0 controllerNumber=1 scan=5458	Y.NCVCVNGWTGEDCSENIDDCASAACFHGATCHDRVASF.Y	9;14	NCVCVNGWTGEDCSENIDDCASAACFHGATCHDRVASF,YY,2@57.02146,4@57.02146,9@162.05282,13@57.02146,14@162.05282,20@57.02146,25@57.02146,31@57.02146	T9(OGlycan / 162.0528); S14(OGlycan / 162.0528)	16.0454	Y.NC[+57.02146]VC[+57.02146]VNGWT[+162.05282]GEDC[+57.02146]S[+162.05282]ENIDDC[+57.02146]ASAAC[+57.02146]FHGATC[+57.02146]HDRVASF.Y	C2(Carbamidomethyl / 57.0215); C4(Carbamidomethyl / 57.0215); C13(Carbamidomethyl / 57.0215); C20(Carbamidomethyl / 57.0215); C25(Carbamidomethyl / 57.0215); C31(Carbamidomethyl / 57.0215)	8.8e-14	1.2e-13	0	0	0	0	5.8e-15	7.7e-15	13.053	888.5	1.2	5.105		Specific	24.7	>sp|P46531|NOTC1_HUMAN Neurogenic locus notch homolog protein 1 OS=Homo sapiens OX=9606 GN=NOTCH1 PE=1 SV=4	1	5006	FP031022_4.5458.5458.4	high-energy collision-induced dissociation	13.93	4672.81	4672.79	1	230 | 75194
143	Fuc(1)	973.3	4	1165.21	4657.83	1165.46	4658.81	controllerType=0 controllerNumber=1 scan=5784	Y.NCVCVNGWTGEDCSENIDDCASAACFHGATCHDRVASFY.C	30	NCVCVNGWTGEDCSENIDDCASAACFHGATCHDRVASFY,YC,2@57.02146,4@57.02146,13@57.02146,20@57.02146,25@57.02146,30@146.05791,31@57.02146	T30(OGlycan / 146.0579)	16.788	Y.NC[+57.02146]VC[+57.02146]VNGWTGEDC[+57.02146]SENIDDC[+57.02146]ASAAC[+57.02146]FHGAT[+146.05791]C[+57.02146]HDRVASFY.C	C2(Carbamidomethyl / 57.0215); C4(Carbamidomethyl / 57.0215); C13(Carbamidomethyl / 57.0215); C20(Carbamidomethyl / 57.0215); C25(Carbamidomethyl / 57.0215); C31(Carbamidomethyl / 57.0215)	1.2e-16	1.6e-16	0	0	0	0	8.5e-18	1.1e-17	15.915	784.3	0.3	4.486	-1	Specific	19.8	>sp|P46531|NOTC1_HUMAN Neurogenic locus notch homolog protein 1 OS=Homo sapiens OX=9606 GN=NOTCH1 PE=1 SV=4	1	5421	FP031022_4.5784.5784.4	high-energy collision-induced dissociation	16.79	4656.82	4657.8	1	231 | 80074
143	Fuc(1)	183.1	4	1165.47	4658.85	1165.46	4658.81	controllerType=0 controllerNumber=1 scan=5843	Y.NCVCVNGWTGEDCSENIDDCASAACFHGATCHDRVASFY.C	22	NCVCVNGWTGEDCSENIDDCASAACFHGATCHDRVASFY,YC,2@57.02146,4@57.02146,13@57.02146,20@57.02146,22@146.05791,25@57.02146,31@57.02146	S22(OGlycan / 146.0579)	16.9228	Y.NC[+57.02146]VC[+57.02146]VNGWTGEDC[+57.02146]SENIDDC[+57.02146]AS[+146.05791]AAC[+57.02146]FHGATC[+57.02146]HDRVASFY.C	C2(Carbamidomethyl / 57.0215); C4(Carbamidomethyl / 57.0215); C13(Carbamidomethyl / 57.0215); C20(Carbamidomethyl / 57.0215); C25(Carbamidomethyl / 57.0215); C31(Carbamidomethyl / 57.0215)	0.00036	0.00047	0	0	0	0	1.3e-05	1.8e-05	3.448	183.1	1.2	8.902		Specific	11.8	>sp|P46531|NOTC1_HUMAN Neurogenic locus notch homolog protein 1 OS=Homo sapiens OX=9606 GN=NOTCH1 PE=1 SV=4	1	5493	FP031022_4.5843.5843.4	high-energy collision-induced dissociation	3.33	4657.84	4657.8	1	232 | 81074
143	Hex(1); Fuc(1)	1320.2	4	1165.21	4657.83	1165.21	4657.8	controllerType=0 controllerNumber=1 scan=5447	Y.NCVCVNGWTGEDCSENIDDCASAACFHGATCHDRVASF.Y	14;22	NCVCVNGWTGEDCSENIDDCASAACFHGATCHDRVASF,YY,2@57.02146,4@57.02146,13@57.02146,14@162.05282,20@57.02146,22@146.05791,25@57.02146,31@57.02146	S14(OGlycan / 162.0528); S22(OGlycan / 146.0579)	16.0203	Y.NC[+57.02146]VC[+57.02146]VNGWTGEDC[+57.02146]S[+162.05282]ENIDDC[+57.02146]AS[+146.05791]AAC[+57.02146]FHGATC[+57.02146]HDRVASF.Y	C2(Carbamidomethyl / 57.0215); C4(Carbamidomethyl / 57.0215); C13(Carbamidomethyl / 57.0215); C20(Carbamidomethyl / 57.0215); C25(Carbamidomethyl / 57.0215); C31(Carbamidomethyl / 57.0215)	1.4e-22	1.8e-22	0	0	0	0	2e-23	2.7e-23	21.861	1320.2	0.4	6.861		Specific	25.8	>sp|P46531|NOTC1_HUMAN Neurogenic locus notch homolog protein 1 OS=Homo sapiens OX=9606 GN=NOTCH1 PE=1 SV=4	1	4991	FP031022_4.5447.5447.4	high-energy collision-induced dissociation	22.74	4656.82	4656.79	1	233 | 74914
143	Hex(1); Fuc(1)	459.6	4	1165.21	4657.83	1165.21	4657.8	controllerType=0 controllerNumber=1 scan=5501	Y.NCVCVNGWTGEDCSENIDDCASAACFHGATCHDRVASF.Y	14;30	NCVCVNGWTGEDCSENIDDCASAACFHGATCHDRVASF,YY,2@57.02146,4@57.02146,13@57.02146,14@162.05282,20@57.02146,25@57.02146,30@146.05791,31@57.02146	S14(OGlycan / 162.0528); T30(OGlycan / 146.0579)	16.1443	Y.NC[+57.02146]VC[+57.02146]VNGWTGEDC[+57.02146]S[+162.05282]ENIDDC[+57.02146]ASAAC[+57.02146]FHGAT[+146.05791]C[+57.02146]HDRVASF.Y	C2(Carbamidomethyl / 57.0215); C4(Carbamidomethyl / 57.0215); C13(Carbamidomethyl / 57.0215); C20(Carbamidomethyl / 57.0215); C25(Carbamidomethyl / 57.0215); C31(Carbamidomethyl / 57.0215)	3.4e-06	4.5e-06	0	0	0	0	1.7e-07	2.2e-07	5.467	459.6	0	6.547		Specific	17.5	>sp|P46531|NOTC1_HUMAN Neurogenic locus notch homolog protein 1 OS=Homo sapiens OX=9606 GN=NOTCH1 PE=1 SV=4	1	5059	FP031022_4.5501.5501.4	high-energy collision-induced dissociation	5.59	4656.82	4656.79	1	234 | 76074
143		561.7	4	1129.7	4515.8	1129.44	4514.72	controllerType=0 controllerNumber=1 scan=5830	Y.NCVCVNGWTGEDCSENIDDCASAACFHGATCHDRVASFY.C		NCVCVNGWTGEDCSENIDDCASAACFHGATCHDRVASFY,YC,2@57.02146,4@57.02146,6@0.98402,13@57.02146,20@57.02146,25@57.02146,31@57.02146,34@0.98402	N6(Deamidated / 0.984); R34(Deamidated / 0.984)	16.8928	Y.NC[+57.02146]VC[+57.02146]VN[+0.98402]GWTGEDC[+57.02146]SENIDDC[+57.02146]ASAAC[+57.02146]FHGATC[+57.02146]HDR[+0.98402]VASFY.C	C2(Carbamidomethyl / 57.0215); C4(Carbamidomethyl / 57.0215); C13(Carbamidomethyl / 57.0215); C20(Carbamidomethyl / 57.0215); C25(Carbamidomethyl / 57.0215); C31(Carbamidomethyl / 57.0215)	1.6e-07	2.2e-07	0	0	0	0	1.1e-08	1.4e-08	6.785	561.7	73.7	16.345	1	Specific	14.3	>sp|P46531|NOTC1_HUMAN Neurogenic locus notch homolog protein 1 OS=Homo sapiens OX=9606 GN=NOTCH1 PE=1 SV=4	1	5473	FP031022_4.5830.5830.4	high-energy collision-induced dissociation	7.66	4514.79	4513.71	1	235 | 80794
143	Hex(1)	1199.7	4	1128.69	4511.75	1128.69	4511.74	controllerType=0 controllerNumber=1 scan=5476	Y.NCVCVNGWTGEDCSENIDDCASAACFHGATCHDRVASF.Y	14	NCVCVNGWTGEDCSENIDDCASAACFHGATCHDRVASF,YY,2@57.02146,4@57.02146,13@57.02146,14@162.05282,20@57.02146,25@57.02146,31@57.02146	S14(OGlycan / 162.0528)	16.0876	Y.NC[+57.02146]VC[+57.02146]VNGWTGEDC[+57.02146]S[+162.05282]ENIDDC[+57.02146]ASAAC[+57.02146]FHGATC[+57.02146]HDRVASF.Y	C2(Carbamidomethyl / 57.0215); C4(Carbamidomethyl / 57.0215); C13(Carbamidomethyl / 57.0215); C20(Carbamidomethyl / 57.0215); C25(Carbamidomethyl / 57.0215); C31(Carbamidomethyl / 57.0215)	1e-18	1.3e-18	0	0	0	0	6.9e-20	9.1e-20	18.001	343.1	0	2.278		Specific	22.6	>sp|P46531|NOTC1_HUMAN Neurogenic locus notch homolog protein 1 OS=Homo sapiens OX=9606 GN=NOTCH1 PE=1 SV=4	1	5030	FP031022_4.5476.5476.4	high-energy collision-induced dissociation	18.88	4510.74	4510.73	1	236 | 75554
143	Fuc(1)	1371.5	4	1124.7	4495.77	1124.69	4495.75	controllerType=0 controllerNumber=1 scan=5580	Y.NCVCVNGWTGEDCSENIDDCASAACFHGATCHDRVASF.Y	22	NCVCVNGWTGEDCSENIDDCASAACFHGATCHDRVASF,YY,2@57.02146,4@57.02146,13@57.02146,20@57.02146,22@146.05791,25@57.02146,31@57.02146	S22(OGlycan / 146.0579)	16.319	Y.NC[+57.02146]VC[+57.02146]VNGWTGEDC[+57.02146]SENIDDC[+57.02146]AS[+146.05791]AAC[+57.02146]FHGATC[+57.02146]HDRVASF.Y	C2(Carbamidomethyl / 57.0215); C4(Carbamidomethyl / 57.0215); C13(Carbamidomethyl / 57.0215); C20(Carbamidomethyl / 57.0215); C25(Carbamidomethyl / 57.0215); C31(Carbamidomethyl / 57.0215)	1.4e-23	1.8e-23	0	0	0	0	4.1e-24	5.4e-24	22.861	1371.5	1.2	6.151		Specific	25.7	>sp|P46531|NOTC1_HUMAN Neurogenic locus notch homolog protein 1 OS=Homo sapiens OX=9606 GN=NOTCH1 PE=1 SV=4	1	5161	FP031022_4.5580.5580.4	high-energy collision-induced dissociation	23.74	4494.77	4494.74	1	237 | 76914
143	Fuc(1)	624.9	4	1124.7	4495.78	1124.69	4495.75	controllerType=0 controllerNumber=1 scan=5635	Y.NCVCVNGWTGEDCSENIDDCASAACFHGATCHDRVASF.Y	22	NCVCVNGWTGEDCSENIDDCASAACFHGATCHDRVASF,YY,2@57.02146,4@57.02146,13@57.02146,20@57.02146,22@146.05791,25@57.02146,31@57.02146	S22(OGlycan / 146.0579)	16.4451	Y.NC[+57.02146]VC[+57.02146]VNGWTGEDC[+57.02146]SENIDDC[+57.02146]AS[+146.05791]AAC[+57.02146]FHGATC[+57.02146]HDRVASF.Y	C2(Carbamidomethyl / 57.0215); C4(Carbamidomethyl / 57.0215); C13(Carbamidomethyl / 57.0215); C20(Carbamidomethyl / 57.0215); C25(Carbamidomethyl / 57.0215); C31(Carbamidomethyl / 57.0215)	1.4e-08	1.8e-08	0	0	0	0	8.5e-10	1.1e-09	7.861	624.9	0.8	6.477		Specific	20.9	>sp|P46531|NOTC1_HUMAN Neurogenic locus notch homolog protein 1 OS=Homo sapiens OX=9606 GN=NOTCH1 PE=1 SV=4	1	5228	FP031022_4.5635.5635.4	high-energy collision-induced dissociation	8.74	4494.77	4494.74	1	238 | 77954
143		1229.4	4	1088.18	4349.71	1088.18	4349.69	controllerType=0 controllerNumber=1 scan=5599	Y.NCVCVNGWTGEDCSENIDDCASAACFHGATCHDRVASF.Y		NCVCVNGWTGEDCSENIDDCASAACFHGATCHDRVASF,YY,2@57.02146,4@57.02146,13@57.02146,20@57.02146,25@57.02146,31@57.02146		16.3638	Y.NC[+57.02146]VC[+57.02146]VNGWTGEDC[+57.02146]SENIDDC[+57.02146]ASAAC[+57.02146]FHGATC[+57.02146]HDRVASF.Y	C2(Carbamidomethyl / 57.0215); C4(Carbamidomethyl / 57.0215); C13(Carbamidomethyl / 57.0215); C20(Carbamidomethyl / 57.0215); C25(Carbamidomethyl / 57.0215); C31(Carbamidomethyl / 57.0215)	8.8e-21	1.2e-20	0	0	0	0	1.1e-21	1.4e-21	20.053	1187.9	137.1	4.853		Specific	23.1	>sp|P46531|NOTC1_HUMAN Neurogenic locus notch homolog protein 1 OS=Homo sapiens OX=9606 GN=NOTCH1 PE=1 SV=4	1	5185	FP031022_4.5599.5599.4	high-energy collision-induced dissociation	20.93	4348.7	4348.68	1	239 | 77394
143		744.3	4	1088.19	4349.72	1088.18	4349.69	controllerType=0 controllerNumber=1 scan=5649	Y.NCVCVNGWTGEDCSENIDDCASAACFHGATCHDRVASF.Y		NCVCVNGWTGEDCSENIDDCASAACFHGATCHDRVASF,YY,2@57.02146,4@57.02146,13@57.02146,20@57.02146,25@57.02146,31@57.02146		16.4793	Y.NC[+57.02146]VC[+57.02146]VNGWTGEDC[+57.02146]SENIDDC[+57.02146]ASAAC[+57.02146]FHGATC[+57.02146]HDRVASF.Y	C2(Carbamidomethyl / 57.0215); C4(Carbamidomethyl / 57.0215); C13(Carbamidomethyl / 57.0215); C20(Carbamidomethyl / 57.0215); C25(Carbamidomethyl / 57.0215); C31(Carbamidomethyl / 57.0215)	1.4e-10	1.8e-10	0	0	0	0	7.9e-12	1e-11	9.861	744.3	92.7	6.762		Specific	22	>sp|P46531|NOTC1_HUMAN Neurogenic locus notch homolog protein 1 OS=Homo sapiens OX=9606 GN=NOTCH1 PE=1 SV=4	1	5246	FP031022_4.5649.5649.4	high-energy collision-induced dissociation	10.74	4348.71	4348.68	1	240 | 78074
143	Hex(1)Pent(2); HexNAc(1)	468.9	3	1214.12	3640.35	1214.11	3640.32	controllerType=0 controllerNumber=1 scan=6236	Y.NCVCVNGWTGEDCSENIDDCASAACF.H	9;14	NCVCVNGWTGEDCSENIDDCASAACF,YH,2@57.02146,4@57.02146,9@426.13734,13@57.02146,14@203.07937,20@57.02146,25@57.02146	T9(OGlycan / 426.1373); S14(OGlycan / 203.0794)	17.8477	Y.NC[+57.02146]VC[+57.02146]VNGWT[+426.13734]GEDC[+57.02146]S[+203.07937]ENIDDC[+57.02146]ASAAC[+57.02146]F.H	C2(Carbamidomethyl / 57.0215); C4(Carbamidomethyl / 57.0215); C13(Carbamidomethyl / 57.0215); C20(Carbamidomethyl / 57.0215); C25(Carbamidomethyl / 57.0215)	6.4e-07	8.4e-07	0	0	0	0	5.4e-08	7.2e-08	6.196	464.8	11.6	9.626		Specific	21.6	>sp|P46531|NOTC1_HUMAN Neurogenic locus notch homolog protein 1 OS=Homo sapiens OX=9606 GN=NOTCH1 PE=1 SV=4	1	6008	FP031022_4.6236.6236.3	high-energy collision-induced dissociation	6.52	3639.34	3639.31	1	241 | 29375
143	Hex(1)Pent(2); HexNAc(1)	402.2	3	1214.12	3640.35	1214.11	3640.32	controllerType=0 controllerNumber=1 scan=6288	Y.NCVCVNGWTGEDCSENIDDCASAACF.H	9;14	NCVCVNGWTGEDCSENIDDCASAACF,YH,2@57.02146,4@57.02146,9@426.13734,13@57.02146,14@203.07937,20@57.02146,25@57.02146	T9(OGlycan / 426.1373); S14(OGlycan / 203.0794)	17.971	Y.NC[+57.02146]VC[+57.02146]VNGWT[+426.13734]GEDC[+57.02146]S[+203.07937]ENIDDC[+57.02146]ASAAC[+57.02146]F.H	C2(Carbamidomethyl / 57.0215); C4(Carbamidomethyl / 57.0215); C13(Carbamidomethyl / 57.0215); C20(Carbamidomethyl / 57.0215); C25(Carbamidomethyl / 57.0215)	5.3e-07	7e-07	0	0	0	0	4e-08	5.2e-08	6.274	397.6	1.2	8.217		Specific	19.8	>sp|P46531|NOTC1_HUMAN Neurogenic locus notch homolog protein 1 OS=Homo sapiens OX=9606 GN=NOTCH1 PE=1 SV=4	1	6072	FP031022_4.6288.6288.3	high-energy collision-induced dissociation	6.48	3639.34	3639.31	1	242 | 29939
143	Hex(1)Pent(1); Hex(1)Pent(1)	533.2	3	1200.44	3599.31	1200.44	3599.29	controllerType=0 controllerNumber=1 scan=6393	Y.NCVCVNGWTGEDCSENIDDCASAACF.H	9;14	NCVCVNGWTGEDCSENIDDCASAACF,YH,2@57.02146,4@57.02146,9@294.09508,13@57.02146,14@294.09508,20@57.02146,25@57.02146	T9(OGlycan / 294.0951); S14(OGlycan / 294.0951)	18.216	Y.NC[+57.02146]VC[+57.02146]VNGWT[+294.09508]GEDC[+57.02146]S[+294.09508]ENIDDC[+57.02146]ASAAC[+57.02146]F.H	C2(Carbamidomethyl / 57.0215); C4(Carbamidomethyl / 57.0215); C13(Carbamidomethyl / 57.0215); C20(Carbamidomethyl / 57.0215); C25(Carbamidomethyl / 57.0215)	5.6e-08	7.4e-08	0	0	0	0	2.8e-09	3.7e-09	7.25	533.2	7.4	4.631		Specific	15.6	>sp|P46531|NOTC1_HUMAN Neurogenic locus notch homolog protein 1 OS=Homo sapiens OX=9606 GN=NOTCH1 PE=1 SV=4	1	6204	FP031022_4.6393.6393.3	high-energy collision-induced dissociation	9.08	3598.3	3598.28	1	243 | 30339
143	Hex(1)Pent(2); Hex(1)	86.4	3	1200.44	3599.32	1200.44	3599.29	controllerType=0 controllerNumber=1 scan=6442	Y.NCVCVNGWTGEDCSENIDDCASAACF.H	9;14	NCVCVNGWTGEDCSENIDDCASAACF,YH,2@57.02146,4@57.02146,9@426.13734,13@57.02146,14@162.05282,20@57.02146,25@57.02146	T9(OGlycan / 426.1373); S14(OGlycan / 162.0528)	18.3328	Y.NC[+57.02146]VC[+57.02146]VNGWT[+426.13734]GEDC[+57.02146]S[+162.05282]ENIDDC[+57.02146]ASAAC[+57.02146]F.H	C2(Carbamidomethyl / 57.0215); C4(Carbamidomethyl / 57.0215); C13(Carbamidomethyl / 57.0215); C20(Carbamidomethyl / 57.0215); C25(Carbamidomethyl / 57.0215)	0.00035	0.00047	0	0	0	0	1.3e-05	1.7e-05	3.454	86.4	0	6.869		Specific	11.9	>sp|P46531|NOTC1_HUMAN Neurogenic locus notch homolog protein 1 OS=Homo sapiens OX=9606 GN=NOTCH1 PE=1 SV=4	1	6266	FP031022_4.6442.6442.3	high-energy collision-induced dissociation	3.33	3598.31	3598.28	1	244 | 30539
143	Hex(1)Pent(2)	315.3	3	1157.09	3469.25	1157.08	3469.23	controllerType=0 controllerNumber=1 scan=6237	Y.NCVCVNGWTGEDCSENIDDCASAACF.H	9	NCVCVNGWTGEDCSENIDDCASAACF,YH,2@57.02146,4@57.02146,8@15.99492,9@426.13734,12@15.99492,13@57.02146,20@57.02146,25@57.02146	W8(Oxidation / 15.9949); T9(OGlycan / 426.1373); D12(Oxidation / 15.9949)	17.8499	Y.NC[+57.02146]VC[+57.02146]VNGW[+15.99492]T[+426.13734]GED[+15.99492]C[+57.02146]SENIDDC[+57.02146]ASAAC[+57.02146]F.H	C2(Carbamidomethyl / 57.0215); C4(Carbamidomethyl / 57.0215); C13(Carbamidomethyl / 57.0215); C20(Carbamidomethyl / 57.0215); C25(Carbamidomethyl / 57.0215)	3e-05	4e-05	0	0	0	0	1e-06	1.4e-06	4.521	315.3	2.8	7.199		Specific	13.9	>sp|P46531|NOTC1_HUMAN Neurogenic locus notch homolog protein 1 OS=Homo sapiens OX=9606 GN=NOTCH1 PE=1 SV=4	1	6009	FP031022_4.6237.6237.3	high-energy collision-induced dissociation	3.38	3468.25	3468.22	1	245 | 29415
143	Hex(1)Pent(2)	526	3	1152.1	3454.28	1152.08	3454.22	controllerType=0 controllerNumber=1 scan=6485	Y.NCVCVNGWTGEDCSENIDDCASAACF.H	14	NCVCVNGWTGEDCSENIDDCASAACF,YH,2@57.02146,4@57.02146,13@57.02146,14@426.13734,16@0.98402,19@15.99492,20@57.02146,25@57.02146	S14(OGlycan / 426.1373); N16(Deamidated / 0.984); D19(Oxidation / 15.9949)	18.4353	Y.NC[+57.02146]VC[+57.02146]VNGWTGEDC[+57.02146]S[+426.13734]EN[+0.98402]IDD[+15.99492]C[+57.02146]ASAAC[+57.02146]F.H	C2(Carbamidomethyl / 57.0215); C4(Carbamidomethyl / 57.0215); C13(Carbamidomethyl / 57.0215); C20(Carbamidomethyl / 57.0215); C25(Carbamidomethyl / 57.0215)	4.5e-06	6e-06	0	0	0	0	2.2e-07	2.9e-07	5.342	383.6	0	17.382		Specific	15.8	>sp|P46531|NOTC1_HUMAN Neurogenic locus notch homolog protein 1 OS=Homo sapiens OX=9606 GN=NOTCH1 PE=1 SV=4	1	6315	FP031022_4.6485.6485.3	high-energy collision-induced dissociation	6.11	3453.27	3453.21	1	246 | 30939
143	Hex(1)Pent(2)	465.1	2	1727.64	3454.27	1727.61	3454.22	controllerType=0 controllerNumber=1 scan=6464	Y.NCVCVNGWTGEDCSENIDDCASAACF.H	14	NCVCVNGWTGEDCSENIDDCASAACF,YH,2@57.02146,4@57.02146,12@15.99492,13@57.02146,14@426.13734,16@0.98402,20@57.02146,25@57.02146	D12(Oxidation / 15.9949); S14(OGlycan / 426.1373); N16(Deamidated / 0.984)	18.3851	Y.NC[+57.02146]VC[+57.02146]VNGWTGED[+15.99492]C[+57.02146]S[+426.13734]EN[+0.98402]IDDC[+57.02146]ASAAC[+57.02146]F.H	C2(Carbamidomethyl / 57.0215); C4(Carbamidomethyl / 57.0215); C13(Carbamidomethyl / 57.0215); C20(Carbamidomethyl / 57.0215); C25(Carbamidomethyl / 57.0215)	3.1e-05	4.2e-05	0	0	0	0	1.2e-06	1.6e-06	4.502	337.5	1.4	16.556		Specific	17	>sp|P46531|NOTC1_HUMAN Neurogenic locus notch homolog protein 1 OS=Homo sapiens OX=9606 GN=NOTCH1 PE=1 SV=4	1	6294	FP031022_4.6464.6464.2	high-energy collision-induced dissociation	3.77	3453.27	3453.21	1	247 | 30659
143	Hex(1)Pent(2)	349.4	3	1151.76	3453.27	1151.75	3453.23	controllerType=0 controllerNumber=1 scan=6435	Y.NCVCVNGWTGEDCSENIDDCASAACF.H	9	NCVCVNGWTGEDCSENIDDCASAACF,YH,2@57.02146,4@57.02146,9@426.13734,13@57.02146,16@15.99492,20@57.02146,25@57.02146	T9(OGlycan / 426.1373); N16(Oxidation / 15.9949)	18.3156	Y.NC[+57.02146]VC[+57.02146]VNGWT[+426.13734]GEDC[+57.02146]SEN[+15.99492]IDDC[+57.02146]ASAAC[+57.02146]F.H	C2(Carbamidomethyl / 57.0215); C4(Carbamidomethyl / 57.0215); C13(Carbamidomethyl / 57.0215); C20(Carbamidomethyl / 57.0215); C25(Carbamidomethyl / 57.0215)	7.1e-05	9.4e-05	0	0	0	0	2.2e-06	2.9e-06	4.151	286.1	2.8	10.178		Specific	13.9	>sp|P46531|NOTC1_HUMAN Neurogenic locus notch homolog protein 1 OS=Homo sapiens OX=9606 GN=NOTCH1 PE=1 SV=4	1	6259	FP031022_4.6435.6435.3	high-energy collision-induced dissociation	4.34	3452.26	3452.23	1	248 | 30459
143	Hex(1)Pent(2)	209.3	3	1151.76	3453.26	1151.75	3453.23	controllerType=0 controllerNumber=1 scan=6190	Y.NCVCVNGWTGEDCSENIDDCASAACF.H	9	NCVCVNGWTGEDCSENIDDCASAACF,YH,2@57.02146,4@57.02146,8@15.99492,9@426.13734,13@57.02146,20@57.02146,25@57.02146	W8(Oxidation / 15.9949); T9(OGlycan / 426.1373)	17.7394	Y.NC[+57.02146]VC[+57.02146]VNGW[+15.99492]T[+426.13734]GEDC[+57.02146]SENIDDC[+57.02146]ASAAC[+57.02146]F.H	C2(Carbamidomethyl / 57.0215); C4(Carbamidomethyl / 57.0215); C13(Carbamidomethyl / 57.0215); C20(Carbamidomethyl / 57.0215); C25(Carbamidomethyl / 57.0215)	6.1e-05	8e-05	0	0	0	0	1.7e-06	2.2e-06	4.217	205	2.8	8.587		Specific	13.8	>sp|P46531|NOTC1_HUMAN Neurogenic locus notch homolog protein 1 OS=Homo sapiens OX=9606 GN=NOTCH1 PE=1 SV=4	1	5943	FP031022_4.6190.6190.3	high-energy collision-induced dissociation	4.3	3452.26	3452.23	1	249 | 29255
143	Hex(1)Pent(2)	121.1	3	1151.75	3453.25	1151.75	3453.23	controllerType=0 controllerNumber=1 scan=6384	Y.NCVCVNGWTGEDCSENIDDCASAACF.H	9	NCVCVNGWTGEDCSENIDDCASAACF,YH,2@57.02146,4@57.02146,8@15.99492,9@426.13734,13@57.02146,20@57.02146,25@57.02146	W8(Oxidation / 15.9949); T9(OGlycan / 426.1373)	18.1945	Y.NC[+57.02146]VC[+57.02146]VNGW[+15.99492]T[+426.13734]GEDC[+57.02146]SENIDDC[+57.02146]ASAAC[+57.02146]F.H	C2(Carbamidomethyl / 57.0215); C4(Carbamidomethyl / 57.0215); C13(Carbamidomethyl / 57.0215); C20(Carbamidomethyl / 57.0215); C25(Carbamidomethyl / 57.0215)	0.0029	0.0038	0	0	0	0	0.00011	0.00014	2.539	121.1	0	3.921		Specific	11.1	>sp|P46531|NOTC1_HUMAN Neurogenic locus notch homolog protein 1 OS=Homo sapiens OX=9606 GN=NOTCH1 PE=1 SV=4	1	6194	FP031022_4.6384.6384.3	high-energy collision-induced dissociation	2.42	3452.24	3452.23	1	250 | 30299
143	Hex(1)Pent(2)	490.8	3	1146.76	3438.25	1146.75	3438.22	controllerType=0 controllerNumber=1 scan=6585	Y.NCVCVNGWTGEDCSENIDDCASAACF.H	14	NCVCVNGWTGEDCSENIDDCASAACF,YH,2@57.02146,4@57.02146,6@0.98402,13@57.02146,14@426.13734,20@57.02146,25@57.02146	N6(Deamidated / 0.984); S14(OGlycan / 426.1373)	18.6688	Y.NC[+57.02146]VC[+57.02146]VN[+0.98402]GWTGEDC[+57.02146]S[+426.13734]ENIDDC[+57.02146]ASAAC[+57.02146]F.H	C2(Carbamidomethyl / 57.0215); C4(Carbamidomethyl / 57.0215); C13(Carbamidomethyl / 57.0215); C20(Carbamidomethyl / 57.0215); C25(Carbamidomethyl / 57.0215)	2.5e-07	3.3e-07	0	0	0	0	1.5e-08	2e-08	6.607	490.8	9.6	8.575		Specific	15.4	>sp|P46531|NOTC1_HUMAN Neurogenic locus notch homolog protein 1 OS=Homo sapiens OX=9606 GN=NOTCH1 PE=1 SV=4	1	6451	FP031022_4.6585.6585.3	high-energy collision-induced dissociation	7.63	3437.24	3437.21	1	251 | 31505
143	Hex(1)Pent(2)	278.4	3	1146.75	3438.25	1146.75	3438.22	controllerType=0 controllerNumber=1 scan=6639	Y.NCVCVNGWTGEDCSENIDDCASAACF.H	9	NCVCVNGWTGEDCSENIDDCASAACF,YH,2@57.02146,4@57.02146,9@426.13734,13@57.02146,16@0.98402,20@57.02146,25@57.02146	T9(OGlycan / 426.1373); N16(Deamidated / 0.984)	18.7947	Y.NC[+57.02146]VC[+57.02146]VNGWT[+426.13734]GEDC[+57.02146]SEN[+0.98402]IDDC[+57.02146]ASAAC[+57.02146]F.H	C2(Carbamidomethyl / 57.0215); C4(Carbamidomethyl / 57.0215); C13(Carbamidomethyl / 57.0215); C20(Carbamidomethyl / 57.0215); C25(Carbamidomethyl / 57.0215)	1.8e-05	2.3e-05	0	0	0	0	8.1e-07	1.1e-06	4.757	278.4	2.8	6.764		Specific	12.2	>sp|P46531|NOTC1_HUMAN Neurogenic locus notch homolog protein 1 OS=Homo sapiens OX=9606 GN=NOTCH1 PE=1 SV=4	1	6523	FP031022_4.6639.6639.3	high-energy collision-induced dissociation	4.44	3437.24	3437.21	1	252 | 31745
143	Hex(1)Pent(2)	151.9	2	1719.62	3438.24	1719.61	3438.22	controllerType=0 controllerNumber=1 scan=6614	Y.NCVCVNGWTGEDCSENIDDCASAACF.H	9	NCVCVNGWTGEDCSENIDDCASAACF,YH,2@57.02146,4@57.02146,6@0.98402,9@426.13734,13@57.02146,20@57.02146,25@57.02146	N6(Deamidated / 0.984); T9(OGlycan / 426.1373)	18.7349	Y.NC[+57.02146]VC[+57.02146]VN[+0.98402]GWT[+426.13734]GEDC[+57.02146]SENIDDC[+57.02146]ASAAC[+57.02146]F.H	C2(Carbamidomethyl / 57.0215); C4(Carbamidomethyl / 57.0215); C13(Carbamidomethyl / 57.0215); C20(Carbamidomethyl / 57.0215); C25(Carbamidomethyl / 57.0215)	0.00011	0.00014	0	0	0	0	3.7e-06	4.9e-06	3.978	151.9	2.2	4.549		Specific	11.8	>sp|P46531|NOTC1_HUMAN Neurogenic locus notch homolog protein 1 OS=Homo sapiens OX=9606 GN=NOTCH1 PE=1 SV=4	1	6488	FP031022_4.6614.6614.2	high-energy collision-induced dissociation	3.86	3437.23	3437.21	1	253 | 31625
143	Hex(1)Pent(2)	767.1	2	1719.13	3437.26	1719.12	3437.24	controllerType=0 controllerNumber=1 scan=6444	Y.NCVCVNGWTGEDCSENIDDCASAACF.H	22	NCVCVNGWTGEDCSENIDDCASAACF,YH,2@57.02146,4@57.02146,13@57.02146,20@57.02146,22@426.13734,25@57.02146	S22(OGlycan / 426.1373)	18.3373	Y.NC[+57.02146]VC[+57.02146]VNGWTGEDC[+57.02146]SENIDDC[+57.02146]AS[+426.13734]AAC[+57.02146]F.H	C2(Carbamidomethyl / 57.0215); C4(Carbamidomethyl / 57.0215); C13(Carbamidomethyl / 57.0215); C20(Carbamidomethyl / 57.0215); C25(Carbamidomethyl / 57.0215)	1.8e-12	2.3e-12	0	0	0	0	1.2e-13	1.6e-13	11.751	751.9	2.9	7.216		Specific	18.1	>sp|P46531|NOTC1_HUMAN Neurogenic locus notch homolog protein 1 OS=Homo sapiens OX=9606 GN=NOTCH1 PE=1 SV=4	1	6269	FP031022_4.6444.6444.2	high-energy collision-induced dissociation	12.63	3436.26	3436.23	1	254 | 30579
143	Hex(1)Pent(2)	646.4	3	1146.43	3437.27	1146.42	3437.24	controllerType=0 controllerNumber=1 scan=6474	Y.NCVCVNGWTGEDCSENIDDCASAACF.H	14	NCVCVNGWTGEDCSENIDDCASAACF,YH,2@57.02146,4@57.02146,13@57.02146,14@426.13734,20@57.02146,25@57.02146	S14(OGlycan / 426.1373)	18.4089	Y.NC[+57.02146]VC[+57.02146]VNGWTGEDC[+57.02146]S[+426.13734]ENIDDC[+57.02146]ASAAC[+57.02146]F.H	C2(Carbamidomethyl / 57.0215); C4(Carbamidomethyl / 57.0215); C13(Carbamidomethyl / 57.0215); C20(Carbamidomethyl / 57.0215); C25(Carbamidomethyl / 57.0215)	1.8e-09	2.3e-09	0	0	0	0	1.1e-10	1.5e-10	8.751	646.4	9.6	8.153		Specific	15.2	>sp|P46531|NOTC1_HUMAN Neurogenic locus notch homolog protein 1 OS=Homo sapiens OX=9606 GN=NOTCH1 PE=1 SV=4	1	6305	FP031022_4.6474.6474.3	high-energy collision-induced dissociation	9.63	3436.26	3436.23	1	255 | 30819
143	Hex(1)Pent(2)	583.7	3	1146.42	3437.26	1146.42	3437.24	controllerType=0 controllerNumber=1 scan=6529	Y.NCVCVNGWTGEDCSENIDDCASAACF.H	14	NCVCVNGWTGEDCSENIDDCASAACF,YH,2@57.02146,4@57.02146,13@57.02146,14@426.13734,20@57.02146,25@57.02146	S14(OGlycan / 426.1373)	18.5394	Y.NC[+57.02146]VC[+57.02146]VNGWTGEDC[+57.02146]S[+426.13734]ENIDDC[+57.02146]ASAAC[+57.02146]F.H	C2(Carbamidomethyl / 57.0215); C4(Carbamidomethyl / 57.0215); C13(Carbamidomethyl / 57.0215); C20(Carbamidomethyl / 57.0215); C25(Carbamidomethyl / 57.0215)	6.3e-09	8.4e-09	0	0	0	0	3.6e-10	4.7e-10	8.197	583.7	9.6	5.383		Specific	16.3	>sp|P46531|NOTC1_HUMAN Neurogenic locus notch homolog protein 1 OS=Homo sapiens OX=9606 GN=NOTCH1 PE=1 SV=4	1	6371	FP031022_4.6529.6529.3	high-energy collision-induced dissociation	9.08	3436.25	3436.23	1	256 | 31305
143	Hex(1)Pent(2)	538	2	1719.13	3437.25	1719.12	3437.24	controllerType=0 controllerNumber=1 scan=6497	Y.NCVCVNGWTGEDCSENIDDCASAACF.H	22	NCVCVNGWTGEDCSENIDDCASAACF,YH,2@57.02146,4@57.02146,13@57.02146,20@57.02146,22@426.13734,25@57.02146	S22(OGlycan / 426.1373)	18.4633	Y.NC[+57.02146]VC[+57.02146]VNGWTGEDC[+57.02146]SENIDDC[+57.02146]AS[+426.13734]AAC[+57.02146]F.H	C2(Carbamidomethyl / 57.0215); C4(Carbamidomethyl / 57.0215); C13(Carbamidomethyl / 57.0215); C20(Carbamidomethyl / 57.0215); C25(Carbamidomethyl / 57.0215)	5.6e-08	7.4e-08	0	0	0	0	2.9e-09	3.9e-09	7.25	538	1.9	4.232		Specific	17.9	>sp|P46531|NOTC1_HUMAN Neurogenic locus notch homolog protein 1 OS=Homo sapiens OX=9606 GN=NOTCH1 PE=1 SV=4	1	6332	FP031022_4.6497.6497.2	high-energy collision-induced dissociation	9.08	3436.25	3436.23	1	257 | 31019
143	Hex(1)Pent(2)	368.6	4	860.069	3437.26	860.065	3437.24	controllerType=0 controllerNumber=1 scan=6455	Y.NCVCVNGWTGEDCSENIDDCASAACF.H	9	NCVCVNGWTGEDCSENIDDCASAACF,YH,2@57.02146,4@57.02146,9@426.13734,13@57.02146,20@57.02146,25@57.02146	T9(OGlycan / 426.1373)	18.3637	Y.NC[+57.02146]VC[+57.02146]VNGWT[+426.13734]GEDC[+57.02146]SENIDDC[+57.02146]ASAAC[+57.02146]F.H	C2(Carbamidomethyl / 57.0215); C4(Carbamidomethyl / 57.0215); C13(Carbamidomethyl / 57.0215); C20(Carbamidomethyl / 57.0215); C25(Carbamidomethyl / 57.0215)	3.1e-07	4.1e-07	0	0	0	0	2.5e-08	3.3e-08	6.512	368.6	2.8	5.184		Specific	11.6	>sp|P46531|NOTC1_HUMAN Neurogenic locus notch homolog protein 1 OS=Homo sapiens OX=9606 GN=NOTCH1 PE=1 SV=4	1	6282	FP031022_4.6455.6455.4	high-energy collision-induced dissociation	6.68	3436.25	3436.23	1	258 | 30619
143	Hex(1)Pent(2)	312.5	3	1146.42	3437.26	1146.42	3437.24	controllerType=0 controllerNumber=1 scan=6428	Y.NCVCVNGWTGEDCSENIDDCASAACF.H	14	NCVCVNGWTGEDCSENIDDCASAACF,YH,2@57.02146,4@57.02146,13@57.02146,14@426.13734,20@57.02146,25@57.02146	S14(OGlycan / 426.1373)	18.2983	Y.NC[+57.02146]VC[+57.02146]VNGWTGEDC[+57.02146]S[+426.13734]ENIDDC[+57.02146]ASAAC[+57.02146]F.H	C2(Carbamidomethyl / 57.0215); C4(Carbamidomethyl / 57.0215); C13(Carbamidomethyl / 57.0215); C20(Carbamidomethyl / 57.0215); C25(Carbamidomethyl / 57.0215)	1.1e-05	1.4e-05	0	0	0	0	5.3e-07	7e-07	4.967	312.5	3.6	5.17		Specific	12.8	>sp|P46531|NOTC1_HUMAN Neurogenic locus notch homolog protein 1 OS=Homo sapiens OX=9606 GN=NOTCH1 PE=1 SV=4	1	6250	FP031022_4.6428.6428.3	high-energy collision-induced dissociation	4.88	3436.25	3436.23	1	259 | 30379
143	Hex(1)Pent(2)	163.3	3	1146.42	3437.26	1146.42	3437.24	controllerType=0 controllerNumber=1 scan=6788	Y.NCVCVNGWTGEDCSENIDDCASAACF.H	9	NCVCVNGWTGEDCSENIDDCASAACF,YH,2@57.02146,4@57.02146,9@426.13734,13@57.02146,20@57.02146,25@57.02146	T9(OGlycan / 426.1373)	19.1403	Y.NC[+57.02146]VC[+57.02146]VNGWT[+426.13734]GEDC[+57.02146]SENIDDC[+57.02146]ASAAC[+57.02146]F.H	C2(Carbamidomethyl / 57.0215); C4(Carbamidomethyl / 57.0215); C13(Carbamidomethyl / 57.0215); C20(Carbamidomethyl / 57.0215); C25(Carbamidomethyl / 57.0215)	0.00016	0.00022	0	0	0	0	5.4e-06	7.1e-06	3.786	163.3	2.8	5.596		Specific	13.8	>sp|P46531|NOTC1_HUMAN Neurogenic locus notch homolog protein 1 OS=Homo sapiens OX=9606 GN=NOTCH1 PE=1 SV=4	1	6713	FP031022_4.6788.6788.3	high-energy collision-induced dissociation	3.66	3436.25	3436.23	1	260 | 32306
143	Hex(1); Hex(1)	44	3	1112.75	3336.22	1112.73	3336.19	controllerType=0 controllerNumber=1 scan=6508	Y.NCVCVNGWTGEDCSENIDDCASAACF.H	9;14	NCVCVNGWTGEDCSENIDDCASAACF,YH,2@57.02146,4@57.02146,9@162.05282,13@57.02146,14@162.05282,16@0.98402,20@57.02146,25@57.02146	T9(OGlycan / 162.0528); S14(OGlycan / 162.0528); N16(Deamidated / 0.984)	18.4893	Y.NC[+57.02146]VC[+57.02146]VNGWT[+162.05282]GEDC[+57.02146]S[+162.05282]EN[+0.98402]IDDC[+57.02146]ASAAC[+57.02146]F.H	C2(Carbamidomethyl / 57.0215); C4(Carbamidomethyl / 57.0215); C13(Carbamidomethyl / 57.0215); C20(Carbamidomethyl / 57.0215); C25(Carbamidomethyl / 57.0215)	0.016	0.021	0	0.0016	0	0.0032	0.00072	0.0016	1.804	44	11.2	9.446		Specific	8.9	>sp|P46531|NOTC1_HUMAN Neurogenic locus notch homolog protein 1 OS=Homo sapiens OX=9606 GN=NOTCH1 PE=1 SV=4	1	6344	FP031022_4.6508.6508.3	high-energy collision-induced dissociation	1.42	3335.21	3335.18	1	261 | 31139
143	Hex(1); Hex(1)	404.8	3	1112.41	3335.23	1112.41	3335.21	controllerType=0 controllerNumber=1 scan=6434	Y.NCVCVNGWTGEDCSENIDDCASAACF.H	9;14	NCVCVNGWTGEDCSENIDDCASAACF,YH,2@57.02146,4@57.02146,9@162.05282,13@57.02146,14@162.05282,20@57.02146,25@57.02146	T9(OGlycan / 162.0528); S14(OGlycan / 162.0528)	18.3134	Y.NC[+57.02146]VC[+57.02146]VNGWT[+162.05282]GEDC[+57.02146]S[+162.05282]ENIDDC[+57.02146]ASAAC[+57.02146]F.H	C2(Carbamidomethyl / 57.0215); C4(Carbamidomethyl / 57.0215); C13(Carbamidomethyl / 57.0215); C20(Carbamidomethyl / 57.0215); C25(Carbamidomethyl / 57.0215)	3e-07	3.9e-07	0	0	0	0	2.2e-08	2.9e-08	6.528	404.8	11.2	7.035		Specific	13.3	>sp|P46531|NOTC1_HUMAN Neurogenic locus notch homolog protein 1 OS=Homo sapiens OX=9606 GN=NOTCH1 PE=1 SV=4	1	6258	FP031022_4.6434.6434.3	high-energy collision-induced dissociation	6.74	3334.22	3334.2	1	262 | 30419
143	Hex(1)Pent(1)	80.8	3	1102.74	3306.21	1102.73	3306.18	controllerType=0 controllerNumber=1 scan=6530	Y.NCVCVNGWTGEDCSENIDDCASAACF.H	9	NCVCVNGWTGEDCSENIDDCASAACF,YH,2@57.02146,4@57.02146,6@0.98402,9@294.09508,13@57.02146,20@57.02146,25@57.02146	N6(Deamidated / 0.984); T9(OGlycan / 294.0951)	18.5416	Y.NC[+57.02146]VC[+57.02146]VN[+0.98402]GWT[+294.09508]GEDC[+57.02146]SENIDDC[+57.02146]ASAAC[+57.02146]F.H	C2(Carbamidomethyl / 57.0215); C4(Carbamidomethyl / 57.0215); C13(Carbamidomethyl / 57.0215); C20(Carbamidomethyl / 57.0215); C25(Carbamidomethyl / 57.0215)	0.013	0.017	0	0	0	0	0.00052	0.00069	1.892	80.8	0	8.628		Specific	9.2	>sp|P46531|NOTC1_HUMAN Neurogenic locus notch homolog protein 1 OS=Homo sapiens OX=9606 GN=NOTCH1 PE=1 SV=4	1	6372	FP031022_4.6530.6530.3	high-energy collision-induced dissociation	1.77	3305.2	3305.17	1	263 | 31345
143	Hex(1)Pent(1)	468.9	3	1102.41	3305.22	1102.4	3305.2	controllerType=0 controllerNumber=1 scan=6478	Y.NCVCVNGWTGEDCSENIDDCASAACF.H	9	NCVCVNGWTGEDCSENIDDCASAACF,YH,2@57.02146,4@57.02146,9@294.09508,13@57.02146,20@57.02146,25@57.02146	T9(OGlycan / 294.0951)	18.4176	Y.NC[+57.02146]VC[+57.02146]VNGWT[+294.09508]GEDC[+57.02146]SENIDDC[+57.02146]ASAAC[+57.02146]F.H	C2(Carbamidomethyl / 57.0215); C4(Carbamidomethyl / 57.0215); C13(Carbamidomethyl / 57.0215); C20(Carbamidomethyl / 57.0215); C25(Carbamidomethyl / 57.0215)	2.5e-07	3.2e-07	0	0	0	0	1.4e-08	1.9e-08	6.611	468.9	2.8	6.196		Specific	15.1	>sp|P46531|NOTC1_HUMAN Neurogenic locus notch homolog protein 1 OS=Homo sapiens OX=9606 GN=NOTCH1 PE=1 SV=4	1	6309	FP031022_4.6478.6478.3	high-energy collision-induced dissociation	6.94	3304.21	3304.19	1	264 | 30859
143	Hex(1)Pent(1)	330.1	3	1102.4	3305.18	1102.4	3305.2	controllerType=0 controllerNumber=1 scan=6469	Y.NCVCVNGWTGEDCSENIDDCASAACF.H	9	NCVCVNGWTGEDCSENIDDCASAACF,YH,2@57.02146,4@57.02146,9@294.09508,13@57.02146,20@57.02146,25@57.02146	T9(OGlycan / 294.0951)	18.3961	Y.NC[+57.02146]VC[+57.02146]VNGWT[+294.09508]GEDC[+57.02146]SENIDDC[+57.02146]ASAAC[+57.02146]F.H	C2(Carbamidomethyl / 57.0215); C4(Carbamidomethyl / 57.0215); C13(Carbamidomethyl / 57.0215); C20(Carbamidomethyl / 57.0215); C25(Carbamidomethyl / 57.0215)	9.6e-06	1.3e-05	0	0	0	0	4.7e-07	6.2e-07	5.019	328.4	2.8	-4.884		Specific	12.4	>sp|P46531|NOTC1_HUMAN Neurogenic locus notch homolog protein 1 OS=Homo sapiens OX=9606 GN=NOTCH1 PE=1 SV=4	1	6301	FP031022_4.6469.6469.3	high-energy collision-induced dissociation	5.21	3304.17	3304.19	1	265 | 30699
143	Hex(1)	387.5	3	1064.07	3190.18	1064.05	3190.13	controllerType=0 controllerNumber=1 scan=6514	Y.NCVCVNGWTGEDCSENIDDCASAACF.H	14	NCVCVNGWTGEDCSENIDDCASAACF,YH,2@57.02146,4@57.02146,13@57.02146,14@162.05282,16@0.98402,18@15.99492,20@57.02146,25@57.02146	S14(OGlycan / 162.0528); N16(Deamidated / 0.984); D18(Oxidation / 15.9949)	18.5025	Y.NC[+57.02146]VC[+57.02146]VNGWTGEDC[+57.02146]S[+162.05282]EN[+0.98402]ID[+15.99492]DC[+57.02146]ASAAC[+57.02146]F.H	C2(Carbamidomethyl / 57.0215); C4(Carbamidomethyl / 57.0215); C13(Carbamidomethyl / 57.0215); C20(Carbamidomethyl / 57.0215); C25(Carbamidomethyl / 57.0215)	6.1e-05	8.1e-05	0	0	0	0	1.8e-06	2.4e-06	4.211	348.8	0	16.474		Specific	14.3	>sp|P46531|NOTC1_HUMAN Neurogenic locus notch homolog protein 1 OS=Homo sapiens OX=9606 GN=NOTCH1 PE=1 SV=4	1	6352	FP031022_4.6514.6514.3	high-energy collision-induced dissociation	3.33	3189.18	3189.12	1	266 | 31219
143	Hex(1)	233.3	3	1058.72	3174.16	1058.72	3174.14	controllerType=0 controllerNumber=1 scan=6661	Y.NCVCVNGWTGEDCSENIDDCASAACF.H	9	NCVCVNGWTGEDCSENIDDCASAACF,YH,2@57.02146,4@57.02146,6@0.98402,9@162.05282,13@57.02146,20@57.02146,25@57.02146	N6(Deamidated / 0.984); T9(OGlycan / 162.0528)	18.8463	Y.NC[+57.02146]VC[+57.02146]VN[+0.98402]GWT[+162.05282]GEDC[+57.02146]SENIDDC[+57.02146]ASAAC[+57.02146]F.H	C2(Carbamidomethyl / 57.0215); C4(Carbamidomethyl / 57.0215); C13(Carbamidomethyl / 57.0215); C20(Carbamidomethyl / 57.0215); C25(Carbamidomethyl / 57.0215)	0.00036	0.00048	0	0	0	0	1.4e-05	1.9e-05	3.439	233.3	2.8	6.725		Specific	10.8	>sp|P46531|NOTC1_HUMAN Neurogenic locus notch homolog protein 1 OS=Homo sapiens OX=9606 GN=NOTCH1 PE=1 SV=4	1	6553	FP031022_4.6661.6661.3	high-energy collision-induced dissociation	3.52	3173.15	3173.13	1	267 | 31865
143	Hex(1)	552.8	3	1058.39	3173.17	1058.39	3173.15	controllerType=0 controllerNumber=1 scan=6552	Y.NCVCVNGWTGEDCSENIDDCASAACF.H	14	NCVCVNGWTGEDCSENIDDCASAACF,YH,2@57.02146,4@57.02146,13@57.02146,14@162.05282,20@57.02146,25@57.02146	S14(OGlycan / 162.0528)	18.5923	Y.NC[+57.02146]VC[+57.02146]VNGWTGEDC[+57.02146]S[+162.05282]ENIDDC[+57.02146]ASAAC[+57.02146]F.H	C2(Carbamidomethyl / 57.0215); C4(Carbamidomethyl / 57.0215); C13(Carbamidomethyl / 57.0215); C20(Carbamidomethyl / 57.0215); C25(Carbamidomethyl / 57.0215)	2.2e-06	3e-06	0	0	0	0	1.1e-07	1.5e-07	5.648	213.4	8.5	4.768		Specific	13.8	>sp|P46531|NOTC1_HUMAN Neurogenic locus notch homolog protein 1 OS=Homo sapiens OX=9606 GN=NOTCH1 PE=1 SV=4	1	6403	FP031022_4.6552.6552.3	high-energy collision-induced dissociation	6.47	3172.16	3172.15	1	268 | 31425
143	Hex(1)	549.3	3	1058.39	3173.17	1058.39	3173.15	controllerType=0 controllerNumber=1 scan=6503	Y.NCVCVNGWTGEDCSENIDDCASAACF.H	14	NCVCVNGWTGEDCSENIDDCASAACF,YH,2@57.02146,4@57.02146,13@57.02146,14@162.05282,20@57.02146,25@57.02146	S14(OGlycan / 162.0528)	18.4765	Y.NC[+57.02146]VC[+57.02146]VNGWTGEDC[+57.02146]S[+162.05282]ENIDDC[+57.02146]ASAAC[+57.02146]F.H	C2(Carbamidomethyl / 57.0215); C4(Carbamidomethyl / 57.0215); C13(Carbamidomethyl / 57.0215); C20(Carbamidomethyl / 57.0215); C25(Carbamidomethyl / 57.0215)	2.5e-06	3.3e-06	0	0	0	0	1.3e-07	1.7e-07	5.602	260.2	9.6	5.114		Specific	14.4	>sp|P46531|NOTC1_HUMAN Neurogenic locus notch homolog protein 1 OS=Homo sapiens OX=9606 GN=NOTCH1 PE=1 SV=4	1	6338	FP031022_4.6503.6503.3	high-energy collision-induced dissociation	7.43	3172.16	3172.15	1	269 | 31099
143	Hex(1)	479.7	2	1587.09	3173.17	1587.08	3173.15	controllerType=0 controllerNumber=1 scan=6509	Y.NCVCVNGWTGEDCSENIDDCASAACF.H	14	NCVCVNGWTGEDCSENIDDCASAACF,YH,2@57.02146,4@57.02146,13@57.02146,14@162.05282,20@57.02146,25@57.02146	S14(OGlycan / 162.0528)	18.4915	Y.NC[+57.02146]VC[+57.02146]VNGWTGEDC[+57.02146]S[+162.05282]ENIDDC[+57.02146]ASAAC[+57.02146]F.H	C2(Carbamidomethyl / 57.0215); C4(Carbamidomethyl / 57.0215); C13(Carbamidomethyl / 57.0215); C20(Carbamidomethyl / 57.0215); C25(Carbamidomethyl / 57.0215)	7e-06	9.3e-06	0	0	0	0	3.1e-07	4.2e-07	5.155	285.5	9.6	3.983		Specific	14.7	>sp|P46531|NOTC1_HUMAN Neurogenic locus notch homolog protein 1 OS=Homo sapiens OX=9606 GN=NOTCH1 PE=1 SV=4	1	6345	FP031022_4.6509.6509.2	high-energy collision-induced dissociation	5.48	3172.16	3172.15	1	270 | 31179
143	Hex(1)	245.8	3	1058.4	3173.17	1058.39	3173.15	controllerType=0 controllerNumber=1 scan=6607	Y.NCVCVNGWTGEDCSENIDDCASAACF.H	9	NCVCVNGWTGEDCSENIDDCASAACF,YH,2@57.02146,4@57.02146,9@162.05282,13@57.02146,20@57.02146,25@57.02146	T9(OGlycan / 162.0528)	18.7201	Y.NC[+57.02146]VC[+57.02146]VNGWT[+162.05282]GEDC[+57.02146]SENIDDC[+57.02146]ASAAC[+57.02146]F.H	C2(Carbamidomethyl / 57.0215); C4(Carbamidomethyl / 57.0215); C13(Carbamidomethyl / 57.0215); C20(Carbamidomethyl / 57.0215); C25(Carbamidomethyl / 57.0215)	3.4e-05	4.4e-05	0	0	0	0	1.3e-06	1.7e-06	4.474	195.5	2.8	6.153		Specific	11.9	>sp|P46531|NOTC1_HUMAN Neurogenic locus notch homolog protein 1 OS=Homo sapiens OX=9606 GN=NOTCH1 PE=1 SV=4	1	6477	FP031022_4.6607.6607.3	high-energy collision-induced dissociation	4.16	3172.17	3172.15	1	271 | 31585
143	Hex(1)	104.6	2	1587.09	3173.17	1587.08	3173.15	controllerType=0 controllerNumber=1 scan=6570	Y.NCVCVNGWTGEDCSENIDDCASAACF.H	9	NCVCVNGWTGEDCSENIDDCASAACF,YH,2@57.02146,4@57.02146,9@162.05282,13@57.02146,20@57.02146,25@57.02146	T9(OGlycan / 162.0528)	18.6333	Y.NC[+57.02146]VC[+57.02146]VNGWT[+162.05282]GEDC[+57.02146]SENIDDC[+57.02146]ASAAC[+57.02146]F.H	C2(Carbamidomethyl / 57.0215); C4(Carbamidomethyl / 57.0215); C13(Carbamidomethyl / 57.0215); C20(Carbamidomethyl / 57.0215); C25(Carbamidomethyl / 57.0215)	0.0031	0.0041	0	0	0	0	0.00011	0.00015	2.506	40.7	2.8	6.292		Specific	10.7	>sp|P46531|NOTC1_HUMAN Neurogenic locus notch homolog protein 1 OS=Homo sapiens OX=9606 GN=NOTCH1 PE=1 SV=4	1	6431	FP031022_4.6570.6570.2	high-energy collision-induced dissociation	2.38	3172.17	3172.15	1	272 | 31465
143		465.2	3	1004.71	3012.11	1004.7	3012.08	controllerType=0 controllerNumber=1 scan=6717	Y.NCVCVNGWTGEDCSENIDDCASAACF.H		NCVCVNGWTGEDCSENIDDCASAACF,YH,2@57.02146,4@57.02146,6@0.98402,13@57.02146,20@57.02146,25@57.02146	N6(Deamidated / 0.984)	18.9749	Y.NC[+57.02146]VC[+57.02146]VN[+0.98402]GWTGEDC[+57.02146]SENIDDC[+57.02146]ASAAC[+57.02146]F.H	C2(Carbamidomethyl / 57.0215); C4(Carbamidomethyl / 57.0215); C13(Carbamidomethyl / 57.0215); C20(Carbamidomethyl / 57.0215); C25(Carbamidomethyl / 57.0215)	6.4e-07	8.4e-07	0	0	0	0	5.6e-08	7.4e-08	6.196	451.7	13.6	9.001		Specific	13	>sp|P46531|NOTC1_HUMAN Neurogenic locus notch homolog protein 1 OS=Homo sapiens OX=9606 GN=NOTCH1 PE=1 SV=4	1	6627	FP031022_4.6717.6717.3	high-energy collision-induced dissociation	6.32	3011.1	3011.08	1	273 | 32106
143		240.1	2	1506.55	3012.1	1506.55	3012.08	controllerType=0 controllerNumber=1 scan=6728	Y.NCVCVNGWTGEDCSENIDDCASAACF.H		NCVCVNGWTGEDCSENIDDCASAACF,YH,2@57.02146,4@57.02146,6@0.98402,13@57.02146,20@57.02146,25@57.02146	N6(Deamidated / 0.984)	19.0008	Y.NC[+57.02146]VC[+57.02146]VN[+0.98402]GWTGEDC[+57.02146]SENIDDC[+57.02146]ASAAC[+57.02146]F.H	C2(Carbamidomethyl / 57.0215); C4(Carbamidomethyl / 57.0215); C13(Carbamidomethyl / 57.0215); C20(Carbamidomethyl / 57.0215); C25(Carbamidomethyl / 57.0215)	1.8e-05	2.3e-05	0	0	0	0	7.7e-07	1e-06	4.757	240.1	12.1	5.885		Specific	13.4	>sp|P46531|NOTC1_HUMAN Neurogenic locus notch homolog protein 1 OS=Homo sapiens OX=9606 GN=NOTCH1 PE=1 SV=4	1	6639	FP031022_4.6728.6728.2	high-energy collision-induced dissociation	4.51	3011.09	3011.08	1	274 | 32146
143		183.6	3	1004.71	3012.11	1004.7	3012.08	controllerType=0 controllerNumber=1 scan=6834	Y.NCVCVNGWTGEDCSENIDDCASAACF.H		NCVCVNGWTGEDCSENIDDCASAACF,YH,2@57.02146,4@57.02146,6@0.98402,13@57.02146,20@57.02146,25@57.02146	N6(Deamidated / 0.984)	19.2473	Y.NC[+57.02146]VC[+57.02146]VN[+0.98402]GWTGEDC[+57.02146]SENIDDC[+57.02146]ASAAC[+57.02146]F.H	C2(Carbamidomethyl / 57.0215); C4(Carbamidomethyl / 57.0215); C13(Carbamidomethyl / 57.0215); C20(Carbamidomethyl / 57.0215); C25(Carbamidomethyl / 57.0215)	0.0012	0.0016	0	0	0	0	5.3e-05	7e-05	2.915	183.6	36.7	7.968		Specific	11.2	>sp|P46531|NOTC1_HUMAN Neurogenic locus notch homolog protein 1 OS=Homo sapiens OX=9606 GN=NOTCH1 PE=1 SV=4	1	6771	FP031022_4.6834.6834.3	high-energy collision-induced dissociation	2.79	3011.1	3011.08	1	275 | 32546
143		180.9	3	1004.71	3012.12	1004.7	3012.08	controllerType=0 controllerNumber=1 scan=6772	Y.NCVCVNGWTGEDCSENIDDCASAACF.H		NCVCVNGWTGEDCSENIDDCASAACF,YH,2@57.02146,4@57.02146,13@57.02146,16@0.98402,20@57.02146,25@57.02146	N16(Deamidated / 0.984)	19.1045	Y.NC[+57.02146]VC[+57.02146]VNGWTGEDC[+57.02146]SEN[+0.98402]IDDC[+57.02146]ASAAC[+57.02146]F.H	C2(Carbamidomethyl / 57.0215); C4(Carbamidomethyl / 57.0215); C13(Carbamidomethyl / 57.0215); C20(Carbamidomethyl / 57.0215); C25(Carbamidomethyl / 57.0215)	0.0076	0.01	0	0	0	0	0.00032	0.00042	2.117	180.9	62.1	11.372		Specific	10.3	>sp|P46531|NOTC1_HUMAN Neurogenic locus notch homolog protein 1 OS=Homo sapiens OX=9606 GN=NOTCH1 PE=1 SV=4	1	6694	FP031022_4.6772.6772.3	high-energy collision-induced dissociation	1.99	3011.11	3011.08	1	276 | 32266
143		501.7	2	1506.06	3011.12	1506.05	3011.1	controllerType=0 controllerNumber=1 scan=6679	Y.NCVCVNGWTGEDCSENIDDCASAACF.H		NCVCVNGWTGEDCSENIDDCASAACF,YH,2@57.02146,4@57.02146,13@57.02146,20@57.02146,25@57.02146		18.8867	Y.NC[+57.02146]VC[+57.02146]VNGWTGEDC[+57.02146]SENIDDC[+57.02146]ASAAC[+57.02146]F.H	C2(Carbamidomethyl / 57.0215); C4(Carbamidomethyl / 57.0215); C13(Carbamidomethyl / 57.0215); C20(Carbamidomethyl / 57.0215); C25(Carbamidomethyl / 57.0215)	1.4e-07	1.8e-07	0	0	0	0	8e-09	1.1e-08	6.861	501.7	501.7	6.011		Specific	15.3	>sp|P46531|NOTC1_HUMAN Neurogenic locus notch homolog protein 1 OS=Homo sapiens OX=9606 GN=NOTCH1 PE=1 SV=4	1	6577	FP031022_4.6679.6679.2	high-energy collision-induced dissociation	6.94	3010.11	3010.09	1	277 | 31946
143		490.7	3	1004.37	3011.11	1004.37	3011.1	controllerType=0 controllerNumber=1 scan=6717	Y.NCVCVNGWTGEDCSENIDDCASAACF.H		NCVCVNGWTGEDCSENIDDCASAACF,YH,2@57.02146,4@57.02146,13@57.02146,20@57.02146,25@57.02146		18.9749	Y.NC[+57.02146]VC[+57.02146]VNGWTGEDC[+57.02146]SENIDDC[+57.02146]ASAAC[+57.02146]F.H	C2(Carbamidomethyl / 57.0215); C4(Carbamidomethyl / 57.0215); C13(Carbamidomethyl / 57.0215); C20(Carbamidomethyl / 57.0215); C25(Carbamidomethyl / 57.0215)	6.7e-08	8.9e-08	0	0	0	0	3.8e-09	5.1e-09	7.172	490.7	490.7	3.291		Specific	13.6	>sp|P46531|NOTC1_HUMAN Neurogenic locus notch homolog protein 1 OS=Homo sapiens OX=9606 GN=NOTCH1 PE=1 SV=4	1	6626	FP031022_4.6717.6717.3	high-energy collision-induced dissociation	7.25	3010.1	3010.09	1	278 | 32066
143		482.7	3	1004.38	3011.11	1004.37	3011.1	controllerType=0 controllerNumber=1 scan=6664	Y.NCVCVNGWTGEDCSENIDDCASAACF.H		NCVCVNGWTGEDCSENIDDCASAACF,YH,2@57.02146,4@57.02146,13@57.02146,20@57.02146,25@57.02146		18.8529	Y.NC[+57.02146]VC[+57.02146]VNGWTGEDC[+57.02146]SENIDDC[+57.02146]ASAAC[+57.02146]F.H	C2(Carbamidomethyl / 57.0215); C4(Carbamidomethyl / 57.0215); C13(Carbamidomethyl / 57.0215); C20(Carbamidomethyl / 57.0215); C25(Carbamidomethyl / 57.0215)	8.9e-08	1.2e-07	0	0	0	0	4.5e-09	6e-09	7.053	482.7	482.7	4.263		Specific	16	>sp|P46531|NOTC1_HUMAN Neurogenic locus notch homolog protein 1 OS=Homo sapiens OX=9606 GN=NOTCH1 PE=1 SV=4	1	6558	FP031022_4.6664.6664.3	high-energy collision-induced dissociation	8.08	3010.11	3010.09	1	279 | 31906
143		245.3	2	504.706	1008.41	504.705	1008.4	controllerType=0 controllerNumber=1 scan=5378	Y.NCVCVNGW.T		NCVCVNGW,YT,2@57.02146,4@57.02146		15.8616	Y.NC[+57.02146]VC[+57.02146]VNGW.T	C2(Carbamidomethyl / 57.0215); C4(Carbamidomethyl / 57.0215)	0.0022	0.0029	0	0	0	0	8.9e-05	0.00012	2.664	245.3	245.3	2.961		Specific	6.9	>sp|P46531|NOTC1_HUMAN Neurogenic locus notch homolog protein 1 OS=Homo sapiens OX=9606 GN=NOTCH1 PE=1 SV=4	1	4903	FP031022_4.5378.5378.2	high-energy collision-induced dissociation	2.43	1007.4	1007.4	1	280 | 26
169	Fuc(1)	859.8	5	590.269	2947.32	590.266	2947.3	controllerType=0 controllerNumber=1 scan=3673	F.HGATCHDRVASFYCECPHGRTGLL.C	11	HGATCHDRVASFYCECPHGRTGLL,FC,5@57.02146,11@146.05791,14@57.02146,16@57.02146	S11(OGlycan / 146.0579)	12.025	F.HGATC[+57.02146]HDRVAS[+146.05791]FYC[+57.02146]EC[+57.02146]PHGRTGLL.C	C5(Carbamidomethyl / 57.0215); C14(Carbamidomethyl / 57.0215); C16(Carbamidomethyl / 57.0215)	1.3e-13	1.7e-13	0	0	0	0	8.5e-15	1.1e-14	12.888	859.8	8.4	4.456		Specific	17.4	>sp|P46531|NOTC1_HUMAN Neurogenic locus notch homolog protein 1 OS=Homo sapiens OX=9606 GN=NOTCH1 PE=1 SV=4	1	2833	FP031022_4.3673.3673.5	high-energy collision-induced dissociation	12.77	2946.31	2946.3	1	281 | 6512
169		615.9	5	561.256	2802.25	561.252	2802.23	controllerType=0 controllerNumber=1 scan=3760	F.HGATCHDRVASFYCECPHGRTGLL.C		HGATCHDRVASFYCECPHGRTGLL,FC,5@57.02146,8@0.98402,14@57.02146,16@57.02146	R8(Deamidated / 0.984)	12.213	F.HGATC[+57.02146]HDR[+0.98402]VASFYC[+57.02146]EC[+57.02146]PHGRTGLL.C	C5(Carbamidomethyl / 57.0215); C14(Carbamidomethyl / 57.0215); C16(Carbamidomethyl / 57.0215)	3.5e-07	4.7e-07	0	0	0	0	2.8e-08	3.7e-08	6.453	615.9	338	7.969		Specific	11	>sp|P46531|NOTC1_HUMAN Neurogenic locus notch homolog protein 1 OS=Homo sapiens OX=9606 GN=NOTCH1 PE=1 SV=4	1	2928	FP031022_4.3760.3760.5	high-energy collision-induced dissociation	7.33	2801.24	2801.22	1	282 | 6685
169	HexNAc(1)Hex(1)Fuc(1)NeuAc(1)	609.3	3	774.994	2322.97	774.99	2322.96	controllerType=0 controllerNumber=1 scan=3335	F.HGATCHDRVASFY.C	11	HGATCHDRVASFY,FC,5@57.02146,11@802.28552	S11(OGlycan / 802.2855)	11.2831	F.HGATC[+57.02146]HDRVAS[+802.28552]FY.C	C5(Carbamidomethyl / 57.0215)	5.5e-10	7.3e-10	0	0	0	0	3.1e-11	4.1e-11	9.258	569.8	17.1	5.082		Specific	17.9	>sp|P46531|NOTC1_HUMAN Neurogenic locus notch homolog protein 1 OS=Homo sapiens OX=9606 GN=NOTCH1 PE=1 SV=4	1	2445	FP031022_4.3335.3335.3	high-energy collision-induced dissociation	9.14	2321.96	2321.95	1	283 | 6281
169	HexNAc(1)Hex(1)Fuc(1)NeuAc(1)	540.1	4	581.496	2322.96	581.494	2322.96	controllerType=0 controllerNumber=1 scan=3336	F.HGATCHDRVASFY.C	11	HGATCHDRVASFY,FC,5@57.02146,11@802.28552	S11(OGlycan / 802.2855)	11.2851	F.HGATC[+57.02146]HDRVAS[+802.28552]FY.C	C5(Carbamidomethyl / 57.0215)	1.9e-08	2.5e-08	0	0	0	0	1.2e-09	1.6e-09	7.717	503.1	16.7	3		Specific	15.6	>sp|P46531|NOTC1_HUMAN Neurogenic locus notch homolog protein 1 OS=Homo sapiens OX=9606 GN=NOTCH1 PE=1 SV=4	1	2446	FP031022_4.3336.3336.4	high-energy collision-induced dissociation	8.54	2321.96	2321.95	1	284 | 6305
169	HexNAc(1)Hex(1)Fuc(1)NeuAc(1)	418	3	774.992	2322.96	774.99	2322.96	controllerType=0 controllerNumber=1 scan=3387	F.HGATCHDRVASFY.C	4	HGATCHDRVASFY,FC,4@802.28552,5@57.02146	T4(OGlycan / 802.2855)	11.3948	F.HGAT[+802.28552]C[+57.02146]HDRVASFY.C	C5(Carbamidomethyl / 57.0215)	1.3e-07	1.7e-07	0	0	0	0	7.6e-09	1e-08	6.9	403.2	10.4	2.796		Specific	14.5	>sp|P46531|NOTC1_HUMAN Neurogenic locus notch homolog protein 1 OS=Homo sapiens OX=9606 GN=NOTCH1 PE=1 SV=4	1	2511	FP031022_4.3387.3387.3	high-energy collision-induced dissociation	6.86	2321.95	2321.95	1	285 | 6365
169	HexNAc(1)Hex(1)Fuc(1)NeuAc(1)	359.3	4	581.496	2322.96	581.494	2322.96	controllerType=0 controllerNumber=1 scan=3386	F.HGATCHDRVASFY.C	4	HGATCHDRVASFY,FC,4@802.28552,5@57.02146	T4(OGlycan / 802.2855)	11.3926	F.HGAT[+802.28552]C[+57.02146]HDRVASFY.C	C5(Carbamidomethyl / 57.0215)	2e-06	2.6e-06	0	0	0	0	1e-07	1.4e-07	5.701	341.6	9.2	2.37		Specific	13.1	>sp|P46531|NOTC1_HUMAN Neurogenic locus notch homolog protein 1 OS=Homo sapiens OX=9606 GN=NOTCH1 PE=1 SV=4	1	2510	FP031022_4.3386.3386.4	high-energy collision-induced dissociation	5.69	2321.95	2321.95	1	286 | 6341
169	HexNAc(1)Hex(1)Fuc(1)NeuAc(1)	543.4	3	720.638	2159.9	720.636	2159.89	controllerType=0 controllerNumber=1 scan=2696	F.HGATCHDRVASF.Y	11	HGATCHDRVASF,FY,5@57.02146,11@802.28552	S11(OGlycan / 802.2855)	9.9796	F.HGATC[+57.02146]HDRVAS[+802.28552]F.Y	C5(Carbamidomethyl / 57.0215)	9e-08	1.2e-07	0	0	0	0	5e-09	6.6e-09	7.046	479.2	5.5	2.77		Specific	16.4	>sp|P46531|NOTC1_HUMAN Neurogenic locus notch homolog protein 1 OS=Homo sapiens OX=9606 GN=NOTCH1 PE=1 SV=4	1	1708	FP031022_4.2696.2696.3	high-energy collision-induced dissociation	7.87	2158.89	2158.88	1	287 | 5942
169	HexNAc(1)Hex(1)Fuc(1)NeuAc(1)	491.3	4	540.73	2159.9	540.728	2159.89	controllerType=0 controllerNumber=1 scan=2699	F.HGATCHDRVASF.Y	11	HGATCHDRVASF,FY,5@57.02146,11@802.28552	S11(OGlycan / 802.2855)	9.9851	F.HGATC[+57.02146]HDRVAS[+802.28552]F.Y	C5(Carbamidomethyl / 57.0215)	7.3e-08	9.7e-08	0	0	0	0	4e-09	5.3e-09	7.136	431.7	7	2.933		Specific	15.9	>sp|P46531|NOTC1_HUMAN Neurogenic locus notch homolog protein 1 OS=Homo sapiens OX=9606 GN=NOTCH1 PE=1 SV=4	1	1712	FP031022_4.2699.2699.4	high-energy collision-induced dissociation	8.16	2158.89	2158.88	1	288 | 5950
169	HexNAc(1)Hex(1)Fuc(1)NeuAc(1)	485.4	2	1080.45	2159.9	1080.45	2159.89	controllerType=0 controllerNumber=1 scan=2723	F.HGATCHDRVASF.Y	11	HGATCHDRVASF,FY,5@57.02146,11@802.28552	S11(OGlycan / 802.2855)	10.0336	F.HGATC[+57.02146]HDRVAS[+802.28552]F.Y	C5(Carbamidomethyl / 57.0215)	2.6e-07	3.5e-07	0	0	0	0	2.1e-08	2.7e-08	6.58	385.1	4.5	3.454		Specific	19.4	>sp|P46531|NOTC1_HUMAN Neurogenic locus notch homolog protein 1 OS=Homo sapiens OX=9606 GN=NOTCH1 PE=1 SV=4	1	1741	FP031022_4.2723.2723.2	high-energy collision-induced dissociation	7.6	2158.89	2158.88	1	289 | 6022
169	HexNAc(1)Hex(1)Fuc(1)	568.3	3	677.958	2031.86	677.958	2031.86	controllerType=0 controllerNumber=1 scan=2851	F.HGATCHDRVASFY.C	11	HGATCHDRVASFY,FC,5@57.02146,11@511.19010	S11(OGlycan / 511.1901)	10.2902	F.HGATC[+57.02146]HDRVAS[+511.19010]FY.C	C5(Carbamidomethyl / 57.0215)	4.2e-09	5.6e-09	0	0	0	0	2.1e-10	2.8e-10	8.377	553.9	9.4	-0.219		Specific	13.1	>sp|P46531|NOTC1_HUMAN Neurogenic locus notch homolog protein 1 OS=Homo sapiens OX=9606 GN=NOTCH1 PE=1 SV=4	1	1881	FP031022_4.2851.2851.3	high-energy collision-induced dissociation	9.25	2030.85	2030.85	1	290 | 1421
169	Fuc(1); Hex(1)Pent(2)	475.9	3	643.94	1929.8	643.939	1929.8	controllerType=0 controllerNumber=1 scan=2352	F.HGATCHDRVASF.Y	4;11	HGATCHDRVASF,FY,4@146.05791,5@57.02146,11@426.13734	T4(OGlycan / 146.0579); S11(OGlycan / 426.1373)	9.2445	F.HGAT[+146.05791]C[+57.02146]HDRVAS[+426.13734]F.Y	C5(Carbamidomethyl / 57.0215)	2.5e-07	3.3e-07	0	0	0	0	1.6e-08	2.1e-08	6.599	475.9	0	1.55		Specific	15.1	>sp|P46531|NOTC1_HUMAN Neurogenic locus notch homolog protein 1 OS=Homo sapiens OX=9606 GN=NOTCH1 PE=1 SV=4	1	1286	FP031022_4.2352.2352.3	high-energy collision-induced dissociation	6.92	1928.8	1928.79	1	291 | 1235
169	HexNAc(1)Hex(1)Fuc(1)	196.3	3	623.936	1869.79	623.932	1869.78	controllerType=0 controllerNumber=1 scan=2277	F.HGATCHDRVASF.Y	11	HGATCHDRVASF,FY,5@57.02146,8@0.98402,11@511.19010	R8(Deamidated / 0.984); S11(OGlycan / 511.1901)	9.0479	F.HGATC[+57.02146]HDR[+0.98402]VAS[+511.19010]F.Y	C5(Carbamidomethyl / 57.0215)	0.016	0.021	0	0.0016	0	0.0032	0.00075	0.0016	1.799	59.5	15.9	7.416		Specific	9.7	>sp|P46531|NOTC1_HUMAN Neurogenic locus notch homolog protein 1 OS=Homo sapiens OX=9606 GN=NOTCH1 PE=1 SV=4	1	1221	FP031022_4.2277.2277.3	high-energy collision-induced dissociation	1.87	1868.79	1868.77	1	292 | 1069
169	HexNAc(1)Hex(1)Fuc(1)	685	3	623.604	1868.8	623.604	1868.8	controllerType=0 controllerNumber=1 scan=2284	F.HGATCHDRVASF.Y	11	HGATCHDRVASF,FY,5@57.02146,11@511.19010	S11(OGlycan / 511.1901)	9.0637	F.HGATC[+57.02146]HDRVAS[+511.19010]F.Y	C5(Carbamidomethyl / 57.0215)	1e-10	1.3e-10	0	0	0	0	5.7e-12	7.5e-12	9.993	628.1	20	0.076		Specific	20	>sp|P46531|NOTC1_HUMAN Neurogenic locus notch homolog protein 1 OS=Homo sapiens OX=9606 GN=NOTCH1 PE=1 SV=4	1	1227	FP031022_4.2284.2284.3	high-energy collision-induced dissociation	10.87	1867.79	1867.79	1	293 | 1111
169	HexNAc(1)Hex(1)Fuc(1)	445.5	3	623.604	1868.8	623.604	1868.8	controllerType=0 controllerNumber=1 scan=2325	F.HGATCHDRVASF.Y	11	HGATCHDRVASF,FY,5@57.02146,11@511.19010	S11(OGlycan / 511.1901)	9.1805	F.HGATC[+57.02146]HDRVAS[+511.19010]F.Y	C5(Carbamidomethyl / 57.0215)	2.5e-07	3.3e-07	0	0	0	0	1.5e-08	2.1e-08	6.599	433	15.8	0.664		Specific	15.2	>sp|P46531|NOTC1_HUMAN Neurogenic locus notch homolog protein 1 OS=Homo sapiens OX=9606 GN=NOTCH1 PE=1 SV=4	1	1259	FP031022_4.2325.2325.3	high-energy collision-induced dissociation	6.92	1867.79	1867.79	1	294 | 1170
169	HexNAc(1)	145.9	3	575.254	1723.75	575.255	1723.75	controllerType=0 controllerNumber=1 scan=3034	F.HGATCHDRVASFY.C	11	HGATCHDRVASFY,FC,5@57.02146,11@203.07937	S11(OGlycan / 203.0794)	10.6332	F.HGATC[+57.02146]HDRVAS[+203.07937]FY.C	C5(Carbamidomethyl / 57.0215)	0.015	0.02	0	0.0016	0	0.0032	0.00068	0.0016	1.819	145.9	18.8	-0.476		Specific	5.9	>sp|P46531|NOTC1_HUMAN Neurogenic locus notch homolog protein 1 OS=Homo sapiens OX=9606 GN=NOTCH1 PE=1 SV=4	1	2078	FP031022_4.3034.3034.3	high-energy collision-induced dissociation	1.7	1722.74	1722.74	1	295 | 1835
169	HexNAc(1)	78	3	575.254	1723.75	575.255	1723.75	controllerType=0 controllerNumber=1 scan=2970	F.HGATCHDRVASFY.C	11	HGATCHDRVASFY,FC,5@57.02146,11@203.07937	S11(OGlycan / 203.0794)	10.5105	F.HGATC[+57.02146]HDRVAS[+203.07937]FY.C	C5(Carbamidomethyl / 57.0215)	0.021	0.028	0.0016	0.0032	0	0.0032	0.0016	0.0032	1.679	78	4.1	-0.37		Specific	5	>sp|P46531|NOTC1_HUMAN Neurogenic locus notch homolog protein 1 OS=Homo sapiens OX=9606 GN=NOTCH1 PE=1 SV=4	1	2002	FP031022_4.2970.2970.3	high-energy collision-induced dissociation	1.56	1722.74	1722.74	1	296 | 1716
169	HexNAc(1)	55.2	3	575.257	1723.76	575.255	1723.75	controllerType=0 controllerNumber=1 scan=3153	F.HGATCHDRVASFY.C	11	HGATCHDRVASFY,FC,5@57.02146,11@203.07937	S11(OGlycan / 203.0794)	10.8865	F.HGATC[+57.02146]HDRVAS[+203.07937]FY.C	C5(Carbamidomethyl / 57.0215)	0.029	0.039	0.0029	0.0059	0	0.0032	0.0031	0.0061	1.531	55.2	3.6	4.623		Specific	4.7	>sp|P46531|NOTC1_HUMAN Neurogenic locus notch homolog protein 1 OS=Homo sapiens OX=9606 GN=NOTCH1 PE=1 SV=4	1	2233	FP031022_4.3153.3153.3	high-energy collision-induced dissociation	1.41	1722.75	1722.74	1	297 | 2043
169	HexNAc(1)	46.7	3	575.256	1723.75	575.255	1723.75	controllerType=0 controllerNumber=1 scan=3208	F.HGATCHDRVASFY.C	4	HGATCHDRVASFY,FC,4@203.07937,5@57.02146	T4(OGlycan / 203.0794)	11.0046	F.HGAT[+203.07937]C[+57.02146]HDRVASFY.C	C5(Carbamidomethyl / 57.0215)	0.021	0.028	0.0016	0.0031	0.0031	0.0063	0.0016	0.0032	1.679	46.7	14.1	2.711		Specific	5	>sp|P46531|NOTC1_HUMAN Neurogenic locus notch homolog protein 1 OS=Homo sapiens OX=9606 GN=NOTCH1 PE=1 SV=4	1	2296	FP031022_4.3208.3208.3	high-energy collision-induced dissociation	1.56	1722.75	1722.74	1	298 | 2133
169	HexNAc(1)	24.2	3	575.256	1723.75	575.255	1723.75	controllerType=0 controllerNumber=1 scan=2827	F.HGATCHDRVASFY.C	11	HGATCHDRVASFY,FC,5@57.02146,11@203.07937	S11(OGlycan / 203.0794)	10.2482	F.HGATC[+57.02146]HDRVAS[+203.07937]FY.C	C5(Carbamidomethyl / 57.0215)	0.029	0.038	0.003	0.0059	0	0.0032	0.0031	0.0061	1.538	24.2	24.2	1.755		Specific	4.5	>sp|P46531|NOTC1_HUMAN Neurogenic locus notch homolog protein 1 OS=Homo sapiens OX=9606 GN=NOTCH1 PE=1 SV=4	1	1855	FP031022_4.2827.2827.3	high-energy collision-induced dissociation	1.42	1722.75	1722.74	1	299 | 1385
169	HexNAc(1)Fuc(1)	217.4	3	569.921	1707.75	569.914	1707.73	controllerType=0 controllerNumber=1 scan=2287	F.HGATCHDRVASF.Y	11	HGATCHDRVASF,FY,5@57.02146,8@0.98402,11@349.13728	R8(Deamidated / 0.984); S11(OGlycan / 349.1373)	9.0707	F.HGATC[+57.02146]HDR[+0.98402]VAS[+349.13728]F.Y	C5(Carbamidomethyl / 57.0215)	0.0036	0.0047	0	0	0	0	0.00014	0.00019	2.448	215.9	21.9	11.526		Specific	10.4	>sp|P46531|NOTC1_HUMAN Neurogenic locus notch homolog protein 1 OS=Homo sapiens OX=9606 GN=NOTCH1 PE=1 SV=4	1	1230	FP031022_4.2287.2287.3	high-energy collision-induced dissociation	2.52	1706.74	1706.72	1	300 | 1131
169	Fuc(1)	496.6	3	561.581	1682.73	561.579	1682.72	controllerType=0 controllerNumber=1 scan=3107	F.HGATCHDRVASFY.C	11	HGATCHDRVASFY,FC,5@57.02146,7@15.99492,11@146.05791	D7(Oxidation / 15.9949); S11(OGlycan / 146.0579)	10.7885	F.HGATC[+57.02146]HD[+15.99492]RVAS[+146.05791]FY.C	C5(Carbamidomethyl / 57.0215)	5.7e-07	7.6e-07	0	0	0	0	4.3e-08	5.7e-08	6.243	465.5	18.7	3.393		Specific	10.8	>sp|P46531|NOTC1_HUMAN Neurogenic locus notch homolog protein 1 OS=Homo sapiens OX=9606 GN=NOTCH1 PE=1 SV=4	1	2168	FP031022_4.3107.3107.3	high-energy collision-induced dissociation	6.32	1681.72	1681.72	1	301 | 1973
169	Hex(1)	503.1	3	561.581	1682.73	561.579	1682.72	controllerType=0 controllerNumber=1 scan=2806	F.HGATCHDRVASFY.C	4	HGATCHDRVASFY,FC,4@162.05282,5@57.02146	T4(OGlycan / 162.0528)	10.2026	F.HGAT[+162.05282]C[+57.02146]HDRVASFY.C	C5(Carbamidomethyl / 57.0215)	5.7e-07	7.6e-07	0	0	0	0	4.2e-08	5.6e-08	6.243	472.7	4.7	2.522		Specific	10.6	>sp|P46531|NOTC1_HUMAN Neurogenic locus notch homolog protein 1 OS=Homo sapiens OX=9606 GN=NOTCH1 PE=1 SV=4	1	1831	FP031022_4.2806.2806.3	high-energy collision-induced dissociation	6.32	1681.72	1681.72	1	302 | 1344
169	Hex(1); Hex(1)	194	3	561.242	1681.71	561.242	1681.71	controllerType=0 controllerNumber=1 scan=2926	F.HGATCHDRVASF.Y	4;11	HGATCHDRVASF,FY,4@162.05282,5@57.02146,11@162.05282	T4(OGlycan / 162.0528); S11(OGlycan / 162.0528)	10.419	F.HGAT[+162.05282]C[+57.02146]HDRVAS[+162.05282]F.Y	C5(Carbamidomethyl / 57.0215)	0.0071	0.0094	0	0	0	0	0.0003	0.00039	2.149	194	143	-0.121		Specific	6.6	>sp|P46531|NOTC1_HUMAN Neurogenic locus notch homolog protein 1 OS=Homo sapiens OX=9606 GN=NOTCH1 PE=1 SV=4	1	1963	FP031022_4.2926.2926.3	high-energy collision-induced dissociation	2.3	1680.7	1680.7	1	303 | 1624
169	Fuc(1)	205.5	3	556.584	1667.74	556.575	1667.71	controllerType=0 controllerNumber=1 scan=3320	F.HGATCHDRVASFY.C	11	HGATCHDRVASFY,FC,5@57.02146,8@0.98402,11@146.05791	R8(Deamidated / 0.984); S11(OGlycan / 146.0579)	11.2482	F.HGATC[+57.02146]HDR[+0.98402]VAS[+146.05791]FY.C	C5(Carbamidomethyl / 57.0215)	0.016	0.021	0	0.0016	0	0.0032	0.0007	0.0016	1.804	205.5	20.9	15.558		Specific	6.6	>sp|P46531|NOTC1_HUMAN Neurogenic locus notch homolog protein 1 OS=Homo sapiens OX=9606 GN=NOTCH1 PE=1 SV=4	1	2430	FP031022_4.3320.3320.3	high-energy collision-induced dissociation	1.88	1666.73	1666.7	1	304 | 2312
169	Fuc(1)	76.7	3	556.579	1667.72	556.575	1667.71	controllerType=0 controllerNumber=1 scan=3592	F.HGATCHDRVASFY.C	4	HGATCHDRVASFY,FC,4@146.05791,5@57.02146,8@0.98402	T4(OGlycan / 146.0579); R8(Deamidated / 0.984)	11.8442	F.HGAT[+146.05791]C[+57.02146]HDR[+0.98402]VASFY.C	C5(Carbamidomethyl / 57.0215)	0.03	0.04	0.0029	0.0073	0.0057	0.014	0.0031	0.0073	1.522	76.7	8.1	6.116		Specific	4.2	>sp|P46531|NOTC1_HUMAN Neurogenic locus notch homolog protein 1 OS=Homo sapiens OX=9606 GN=NOTCH1 PE=1 SV=4	1	2748	FP031022_4.3592.3592.3	high-energy collision-induced dissociation	1.4	1666.71	1666.7	1	305 | 2528
169	Fuc(1)	669.1	2	833.869	1666.73	833.868	1666.73	controllerType=0 controllerNumber=1 scan=2872	F.HGATCHDRVASFY.C	11	HGATCHDRVASFY,FC,5@57.02146,11@146.05791	S11(OGlycan / 146.0579)	10.3309	F.HGATC[+57.02146]HDRVAS[+146.05791]FY.C	C5(Carbamidomethyl / 57.0215)	7.8e-11	1e-10	0	0	0	0	3.3e-12	4.4e-12	10.108	496.7	18.3	1.554		Specific	13.2	>sp|P46531|NOTC1_HUMAN Neurogenic locus notch homolog protein 1 OS=Homo sapiens OX=9606 GN=NOTCH1 PE=1 SV=4	1	1902	FP031022_4.2872.2872.2	high-energy collision-induced dissociation	10.99	1665.72	1665.72	1	306 | 1482
169	Fuc(1)	625.7	3	556.248	1666.73	556.247	1666.73	controllerType=0 controllerNumber=1 scan=2871	F.HGATCHDRVASFY.C	11	HGATCHDRVASFY,FC,5@57.02146,11@146.05791	S11(OGlycan / 146.0579)	10.3297	F.HGATC[+57.02146]HDRVAS[+146.05791]FY.C	C5(Carbamidomethyl / 57.0215)	4.2e-10	5.6e-10	0	0	0	0	2e-11	2.6e-11	9.377	531.1	10.2	1.619		Specific	12.4	>sp|P46531|NOTC1_HUMAN Neurogenic locus notch homolog protein 1 OS=Homo sapiens OX=9606 GN=NOTCH1 PE=1 SV=4	1	1901	FP031022_4.2871.2871.3	high-energy collision-induced dissociation	10.25	1665.72	1665.72	1	307 | 1461
169	Fuc(1)	607.8	3	556.249	1666.73	556.247	1666.73	controllerType=0 controllerNumber=1 scan=3320	F.HGATCHDRVASFY.C	11	HGATCHDRVASFY,FC,5@57.02146,11@146.05791	S11(OGlycan / 146.0579)	11.2482	F.HGATC[+57.02146]HDRVAS[+146.05791]FY.C	C5(Carbamidomethyl / 57.0215)	4.2e-10	5.6e-10	0	0	0	0	2.2e-11	2.9e-11	9.377	517.7	20.9	2.938		Specific	13.6	>sp|P46531|NOTC1_HUMAN Neurogenic locus notch homolog protein 1 OS=Homo sapiens OX=9606 GN=NOTCH1 PE=1 SV=4	1	2429	FP031022_4.3320.3320.3	high-energy collision-induced dissociation	9.25	1665.73	1665.72	1	308 | 2291
169	Fuc(1)	597.9	3	556.249	1666.73	556.247	1666.73	controllerType=0 controllerNumber=1 scan=3105	F.HGATCHDRVASFY.C	11	HGATCHDRVASFY,FC,5@57.02146,11@146.05791	S11(OGlycan / 146.0579)	10.7848	F.HGATC[+57.02146]HDRVAS[+146.05791]FY.C	C5(Carbamidomethyl / 57.0215)	4.2e-09	5.6e-09	0	0	0	0	2.2e-10	3e-10	8.377	530.3	21.8	3.267		Specific	12.8	>sp|P46531|NOTC1_HUMAN Neurogenic locus notch homolog protein 1 OS=Homo sapiens OX=9606 GN=NOTCH1 PE=1 SV=4	1	2165	FP031022_4.3105.3105.3	high-energy collision-induced dissociation	9.25	1665.73	1665.72	1	309 | 1952
169	Fuc(1)	568.5	2	833.87	1666.73	833.868	1666.73	controllerType=0 controllerNumber=1 scan=2993	F.HGATCHDRVASFY.C	11	HGATCHDRVASFY,FC,5@57.02146,11@146.05791	S11(OGlycan / 146.0579)	10.5552	F.HGATC[+57.02146]HDRVAS[+146.05791]FY.C	C5(Carbamidomethyl / 57.0215)	7.8e-09	1e-08	0	0	0	0	4.5e-10	6e-10	8.108	499.1	12.4	3.165		Specific	13.7	>sp|P46531|NOTC1_HUMAN Neurogenic locus notch homolog protein 1 OS=Homo sapiens OX=9606 GN=NOTCH1 PE=1 SV=4	1	2027	FP031022_4.2993.2993.2	high-energy collision-induced dissociation	8.99	1665.73	1665.72	1	310 | 1777
169	Fuc(1)	555.1	3	556.248	1666.73	556.247	1666.73	controllerType=0 controllerNumber=1 scan=3160	F.HGATCHDRVASFY.C	11	HGATCHDRVASFY,FC,5@57.02146,11@146.05791	S11(OGlycan / 146.0579)	10.9027	F.HGATC[+57.02146]HDRVAS[+146.05791]FY.C	C5(Carbamidomethyl / 57.0215)	3.7e-08	4.9e-08	0	0	0	0	1.8e-09	2.4e-09	7.43	500.7	22.7	1.839		Specific	11.8	>sp|P46531|NOTC1_HUMAN Neurogenic locus notch homolog protein 1 OS=Homo sapiens OX=9606 GN=NOTCH1 PE=1 SV=4	1	2244	FP031022_4.3160.3160.3	high-energy collision-induced dissociation	8.25	1665.72	1665.72	1	311 | 2079
169	Fuc(1)	549	3	556.249	1666.73	556.247	1666.73	controllerType=0 controllerNumber=1 scan=3431	F.HGATCHDRVASFY.C	11	HGATCHDRVASFY,FC,5@57.02146,11@146.05791	S11(OGlycan / 146.0579)	11.4898	F.HGATC[+57.02146]HDRVAS[+146.05791]FY.C	C5(Carbamidomethyl / 57.0215)	3.7e-08	4.9e-08	0	0	0	0	1.9e-09	2.5e-09	7.43	467.3	23.9	3.047		Specific	12.6	>sp|P46531|NOTC1_HUMAN Neurogenic locus notch homolog protein 1 OS=Homo sapiens OX=9606 GN=NOTCH1 PE=1 SV=4	1	2563	FP031022_4.3431.3431.3	high-energy collision-induced dissociation	8.25	1665.73	1665.72	1	312 | 2434
169	Fuc(1)	536	3	556.249	1666.73	556.247	1666.73	controllerType=0 controllerNumber=1 scan=3050	F.HGATCHDRVASFY.C	11	HGATCHDRVASFY,FC,5@57.02146,11@146.05791	S11(OGlycan / 146.0579)	10.6688	F.HGATC[+57.02146]HDRVAS[+146.05791]FY.C	C5(Carbamidomethyl / 57.0215)	3.7e-08	4.9e-08	0	0	0	0	1.7e-09	2.3e-09	7.43	482.4	12.2	2.278		Specific	11.2	>sp|P46531|NOTC1_HUMAN Neurogenic locus notch homolog protein 1 OS=Homo sapiens OX=9606 GN=NOTCH1 PE=1 SV=4	1	2095	FP031022_4.3050.3050.3	high-energy collision-induced dissociation	8.25	1665.72	1665.72	1	313 | 1889
169	Fuc(1)	528.1	2	833.871	1666.73	833.868	1666.73	controllerType=0 controllerNumber=1 scan=3058	F.HGATCHDRVASFY.C	11	HGATCHDRVASFY,FC,5@57.02146,11@146.05791	S11(OGlycan / 146.0579)	10.6844	F.HGATC[+57.02146]HDRVAS[+146.05791]FY.C	C5(Carbamidomethyl / 57.0215)	9.1e-08	1.2e-07	0	0	0	0	5.7e-09	7.6e-09	7.041	411.5	14.6	3.824		Specific	13.5	>sp|P46531|NOTC1_HUMAN Neurogenic locus notch homolog protein 1 OS=Homo sapiens OX=9606 GN=NOTCH1 PE=1 SV=4	1	2109	FP031022_4.3058.3058.2	high-energy collision-induced dissociation	7.87	1665.73	1665.72	1	314 | 1910
169	Fuc(1)	527.3	3	556.249	1666.73	556.247	1666.73	controllerType=0 controllerNumber=1 scan=3485	F.HGATCHDRVASFY.C	11	HGATCHDRVASFY,FC,5@57.02146,11@146.05791	S11(OGlycan / 146.0579)	11.6103	F.HGATC[+57.02146]HDRVAS[+146.05791]FY.C	C5(Carbamidomethyl / 57.0215)	3.7e-08	4.9e-08	0	0	0	0	2e-09	2.7e-09	7.43	473.4	18.9	2.938		Specific	11.9	>sp|P46531|NOTC1_HUMAN Neurogenic locus notch homolog protein 1 OS=Homo sapiens OX=9606 GN=NOTCH1 PE=1 SV=4	1	2632	FP031022_4.3485.3485.3	high-energy collision-induced dissociation	8.25	1665.73	1665.72	1	315 | 2458
169	Fuc(1)	524.7	3	556.25	1666.73	556.247	1666.73	controllerType=0 controllerNumber=1 scan=3376	F.HGATCHDRVASFY.C	11	HGATCHDRVASFY,FC,5@57.02146,11@146.05791	S11(OGlycan / 146.0579)	11.3706	F.HGATC[+57.02146]HDRVAS[+146.05791]FY.C	C5(Carbamidomethyl / 57.0215)	4.9e-08	6.5e-08	0	0	0	0	2.3e-09	3e-09	7.31	524.7	20.2	4.256		Specific	11.5	>sp|P46531|NOTC1_HUMAN Neurogenic locus notch homolog protein 1 OS=Homo sapiens OX=9606 GN=NOTCH1 PE=1 SV=4	1	2496	FP031022_4.3376.3376.3	high-energy collision-induced dissociation	8.14	1665.73	1665.72	1	316 | 2383
169	Fuc(1)	507.1	2	833.87	1666.73	833.868	1666.73	controllerType=0 controllerNumber=1 scan=2936	F.HGATCHDRVASFY.C	11	HGATCHDRVASFY,FC,5@57.02146,11@146.05791	S11(OGlycan / 146.0579)	10.4413	F.HGATC[+57.02146]HDRVAS[+146.05791]FY.C	C5(Carbamidomethyl / 57.0215)	1.1e-07	1.4e-07	0	0	0	0	6.3e-09	8.3e-09	6.963	419.8	14.9	3.092		Specific	16.2	>sp|P46531|NOTC1_HUMAN Neurogenic locus notch homolog protein 1 OS=Homo sapiens OX=9606 GN=NOTCH1 PE=1 SV=4	1	1970	FP031022_4.2936.2936.2	high-energy collision-induced dissociation	7.04	1665.73	1665.72	1	317 | 1664
169	Fuc(1)	502.4	3	556.249	1666.73	556.247	1666.73	controllerType=0 controllerNumber=1 scan=2935	F.HGATCHDRVASFY.C	11	HGATCHDRVASFY,FC,5@57.02146,11@146.05791	S11(OGlycan / 146.0579)	10.4402	F.HGATC[+57.02146]HDRVAS[+146.05791]FY.C	C5(Carbamidomethyl / 57.0215)	5.9e-08	7.8e-08	0	0	0	0	3.1e-09	4.1e-09	7.232	500.7	12.9	2.718		Specific	11.5	>sp|P46531|NOTC1_HUMAN Neurogenic locus notch homolog protein 1 OS=Homo sapiens OX=9606 GN=NOTCH1 PE=1 SV=4	1	1969	FP031022_4.2935.2935.3	high-energy collision-induced dissociation	7.31	1665.73	1665.72	1	318 | 1643
169	Fuc(1)	493.7	3	556.249	1666.73	556.247	1666.73	controllerType=0 controllerNumber=1 scan=3219	F.HGATCHDRVASFY.C	11	HGATCHDRVASFY,FC,5@57.02146,11@146.05791	S11(OGlycan / 146.0579)	11.027	F.HGATC[+57.02146]HDRVAS[+146.05791]FY.C	C5(Carbamidomethyl / 57.0215)	5.7e-07	7.6e-07	0	0	0	0	4.5e-08	5.9e-08	6.243	465.7	9.1	2.388		Specific	10.9	>sp|P46531|NOTC1_HUMAN Neurogenic locus notch homolog protein 1 OS=Homo sapiens OX=9606 GN=NOTCH1 PE=1 SV=4	1	2308	FP031022_4.3219.3219.3	high-energy collision-induced dissociation	6.32	1665.72	1665.72	1	319 | 2169
169	Fuc(1)	470.7	3	556.249	1666.73	556.247	1666.73	controllerType=0 controllerNumber=1 scan=3274	F.HGATCHDRVASFY.C	11	HGATCHDRVASFY,FC,5@57.02146,11@146.05791	S11(OGlycan / 146.0579)	11.1444	F.HGATC[+57.02146]HDRVAS[+146.05791]FY.C	C5(Carbamidomethyl / 57.0215)	1e-06	1.3e-06	0	0	0	0	6.6e-08	8.7e-08	5.993	455.8	18.3	2.059		Specific	11.2	>sp|P46531|NOTC1_HUMAN Neurogenic locus notch homolog protein 1 OS=Homo sapiens OX=9606 GN=NOTCH1 PE=1 SV=4	1	2381	FP031022_4.3274.3274.3	high-energy collision-induced dissociation	6.12	1665.72	1665.72	1	320 | 2243
169	Fuc(1)	462.3	3	556.249	1666.73	556.247	1666.73	controllerType=0 controllerNumber=1 scan=3540	F.HGATCHDRVASFY.C	11	HGATCHDRVASFY,FC,5@57.02146,11@146.05791	S11(OGlycan / 146.0579)	11.7287	F.HGATC[+57.02146]HDRVAS[+146.05791]FY.C	C5(Carbamidomethyl / 57.0215)	1e-06	1.3e-06	0	0	0	0	6.8e-08	9e-08	5.993	424.6	6.3	2.904		Specific	10.8	>sp|P46531|NOTC1_HUMAN Neurogenic locus notch homolog protein 1 OS=Homo sapiens OX=9606 GN=NOTCH1 PE=1 SV=4	1	2696	FP031022_4.3540.3540.3	high-energy collision-induced dissociation	6.12	1665.73	1665.72	1	321 | 2484
169	Fuc(1)	455.7	3	556.251	1666.74	556.247	1666.73	controllerType=0 controllerNumber=1 scan=3732	F.HGATCHDRVASFY.C	11	HGATCHDRVASFY,FC,5@57.02146,11@146.05791	S11(OGlycan / 146.0579)	12.1513	F.HGATC[+57.02146]HDRVAS[+146.05791]FY.C	C5(Carbamidomethyl / 57.0215)	2.1e-07	2.8e-07	0	0	0	0	1.3e-08	1.7e-08	6.671	455.7	26.8	5.904		Specific	11.6	>sp|P46531|NOTC1_HUMAN Neurogenic locus notch homolog protein 1 OS=Homo sapiens OX=9606 GN=NOTCH1 PE=1 SV=4	1	2900	FP031022_4.3732.3732.3	high-energy collision-induced dissociation	6.8	1665.73	1665.72	1	322 | 2577
169	Fuc(1)	432.6	3	556.249	1666.73	556.247	1666.73	controllerType=0 controllerNumber=1 scan=2992	F.HGATCHDRVASFY.C	11	HGATCHDRVASFY,FC,5@57.02146,11@146.05791	S11(OGlycan / 146.0579)	10.554	F.HGATC[+57.02146]HDRVAS[+146.05791]FY.C	C5(Carbamidomethyl / 57.0215)	1.3e-07	1.7e-07	0	0	0	0	7.3e-09	9.6e-09	6.9	432.6	10.9	2.498		Specific	11.3	>sp|P46531|NOTC1_HUMAN Neurogenic locus notch homolog protein 1 OS=Homo sapiens OX=9606 GN=NOTCH1 PE=1 SV=4	1	2026	FP031022_4.2992.2992.3	high-energy collision-induced dissociation	6.86	1665.72	1665.72	1	323 | 1756
169	Fuc(1)	395.3	4	417.438	1666.73	417.437	1666.73	controllerType=0 controllerNumber=1 scan=2893	F.HGATCHDRVASFY.C	11	HGATCHDRVASFY,FC,5@57.02146,11@146.05791	S11(OGlycan / 146.0579)	10.3661	F.HGATC[+57.02146]HDRVAS[+146.05791]FY.C	C5(Carbamidomethyl / 57.0215)	3.8e-05	5e-05	0	0	0	0	1.4e-06	1.8e-06	4.423	360.7	10.7	1.318		Specific	10.2	>sp|P46531|NOTC1_HUMAN Neurogenic locus notch homolog protein 1 OS=Homo sapiens OX=9606 GN=NOTCH1 PE=1 SV=4	1	1925	FP031022_4.2893.2893.4	high-energy collision-induced dissociation	4.51	1665.72	1665.72	1	324 | 1523
169	Fuc(1)	351.1	3	556.25	1666.73	556.247	1666.73	controllerType=0 controllerNumber=1 scan=4185	F.HGATCHDRVASFY.C	11	HGATCHDRVASFY,FC,5@57.02146,11@146.05791	S11(OGlycan / 146.0579)	13.1565	F.HGATC[+57.02146]HDRVAS[+146.05791]FY.C	C5(Carbamidomethyl / 57.0215)	0.00012	0.00016	0	0	0	0	4.5e-06	6e-06	3.912	351.1	12.8	3.816		Specific	9.6	>sp|P46531|NOTC1_HUMAN Neurogenic locus notch homolog protein 1 OS=Homo sapiens OX=9606 GN=NOTCH1 PE=1 SV=4	1	3428	FP031022_4.4185.4185.3	high-energy collision-induced dissociation	3.9	1665.73	1665.72	1	325 | 2611
169	Fuc(1)	218.5	3	556.246	1666.72	556.247	1666.73	controllerType=0 controllerNumber=1 scan=2213	F.HGATCHDRVASFY.C	11	HGATCHDRVASFY,FC,5@57.02146,11@146.05791	S11(OGlycan / 146.0579)	8.9029	F.HGATC[+57.02146]HDRVAS[+146.05791]FY.C	C5(Carbamidomethyl / 57.0215)	0.0044	0.0059	0	0	0	0	0.00018	0.00024	2.353	48.7	9.2	-1.714		Specific	8.9	>sp|P46531|NOTC1_HUMAN Neurogenic locus notch homolog protein 1 OS=Homo sapiens OX=9606 GN=NOTCH1 PE=1 SV=4	1	1150	FP031022_4.2213.2213.3	high-energy collision-induced dissociation	2.53	1665.72	1665.72	1	326 | 999
169	Fuc(1); Hex(1)	565.7	3	555.911	1665.72	555.911	1665.72	controllerType=0 controllerNumber=1 scan=2318	F.HGATCHDRVASF.Y	4;11	HGATCHDRVASF,FY,4@146.05791,5@57.02146,11@162.05282	T4(OGlycan / 146.0579); S11(OGlycan / 162.0528)	9.1631	F.HGAT[+146.05791]C[+57.02146]HDRVAS[+162.05282]F.Y	C5(Carbamidomethyl / 57.0215)	1e-08	1.3e-08	0	0	0	0	6.3e-10	8.3e-10	7.993	565.7	0	0.929		Specific	15	>sp|P46531|NOTC1_HUMAN Neurogenic locus notch homolog protein 1 OS=Homo sapiens OX=9606 GN=NOTCH1 PE=1 SV=4	1	1253	FP031022_4.2318.2318.3	high-energy collision-induced dissociation	8.87	1664.71	1664.71	1	327 | 1158
169	Fuc(1); Hex(1)	499.2	3	555.912	1665.72	555.911	1665.72	controllerType=0 controllerNumber=1 scan=2258	F.HGATCHDRVASF.Y	4;11	HGATCHDRVASF,FY,4@146.05791,5@57.02146,11@162.05282	T4(OGlycan / 146.0579); S11(OGlycan / 162.0528)	9.0071	F.HGAT[+146.05791]C[+57.02146]HDRVAS[+162.05282]F.Y	C5(Carbamidomethyl / 57.0215)	1.4e-07	1.9e-07	0	0	0	0	8.3e-09	1.1e-08	6.849	499.2	0	2.798		Specific	15.5	>sp|P46531|NOTC1_HUMAN Neurogenic locus notch homolog protein 1 OS=Homo sapiens OX=9606 GN=NOTCH1 PE=1 SV=4	1	1201	FP031022_4.2258.2258.3	high-energy collision-induced dissociation	7.87	1664.71	1664.71	1	328 | 1040
169	Hex(1); Fuc(1)	460.3	2	833.365	1665.72	833.362	1665.72	controllerType=0 controllerNumber=1 scan=2247	F.HGATCHDRVASF.Y	4;11	HGATCHDRVASF,FY,4@162.05282,5@57.02146,11@146.05791	T4(OGlycan / 162.0528); S11(OGlycan / 146.0579)	8.9805	F.HGAT[+162.05282]C[+57.02146]HDRVAS[+146.05791]F.Y	C5(Carbamidomethyl / 57.0215)	4.7e-07	6.2e-07	0	0	0	0	3.4e-08	4.5e-08	6.33	460.3	0	3.759		Specific	18.4	>sp|P46531|NOTC1_HUMAN Neurogenic locus notch homolog protein 1 OS=Homo sapiens OX=9606 GN=NOTCH1 PE=1 SV=4	1	1188	FP031022_4.2247.2247.2	high-energy collision-induced dissociation	6.66	1664.72	1664.71	1	329 | 1028
169	HexNAc(1)	284.1	2	780.848	1560.69	780.847	1560.69	controllerType=0 controllerNumber=1 scan=2547	F.HGATCHDRVASF.Y	4	HGATCHDRVASF,FY,4@203.07937,5@57.02146	T4(OGlycan / 203.0794)	9.6828	F.HGAT[+203.07937]C[+57.02146]HDRVASF.Y	C5(Carbamidomethyl / 57.0215)	0.0015	0.0019	0	0	0	0	7.3e-05	9.7e-05	2.837	284.1	9.2	1.266		Specific	9.6	>sp|P46531|NOTC1_HUMAN Neurogenic locus notch homolog protein 1 OS=Homo sapiens OX=9606 GN=NOTCH1 PE=1 SV=4	1	1534	FP031022_4.2547.2547.2	high-energy collision-induced dissociation	2.75	1559.68	1559.68	1	330 | 1328
169	HexNAc(1)	271.3	3	520.901	1560.69	520.9	1560.69	controllerType=0 controllerNumber=1 scan=2535	F.HGATCHDRVASF.Y	4	HGATCHDRVASF,FY,4@203.07937,5@57.02146	T4(OGlycan / 203.0794)	9.6569	F.HGAT[+203.07937]C[+57.02146]HDRVASF.Y	C5(Carbamidomethyl / 57.0215)	0.0014	0.0019	0	0	0	0	7.1e-05	9.4e-05	2.846	271.3	9.2	2.548		Specific	8.5	>sp|P46531|NOTC1_HUMAN Neurogenic locus notch homolog protein 1 OS=Homo sapiens OX=9606 GN=NOTCH1 PE=1 SV=4	1	1519	FP031022_4.2535.2535.3	high-energy collision-induced dissociation	2.54	1559.68	1559.68	1	331 | 1320
169	HexNAc(1)	211.1	2	780.85	1560.69	780.847	1560.69	controllerType=0 controllerNumber=1 scan=2367	F.HGATCHDRVASF.Y	4	HGATCHDRVASF,FY,4@203.07937,5@57.02146	T4(OGlycan / 203.0794)	9.2823	F.HGAT[+203.07937]C[+57.02146]HDRVASF.Y	C5(Carbamidomethyl / 57.0215)	0.0019	0.0026	0	0	0	0	8.2e-05	0.00011	2.713	211.1	9.2	4.316		Specific	10.1	>sp|P46531|NOTC1_HUMAN Neurogenic locus notch homolog protein 1 OS=Homo sapiens OX=9606 GN=NOTCH1 PE=1 SV=4	1	1305	FP031022_4.2367.2367.2	high-energy collision-induced dissociation	2.79	1559.69	1559.68	1	332 | 1244
169	HexNAc(1)	209	3	520.901	1560.69	520.9	1560.69	controllerType=0 controllerNumber=1 scan=2351	F.HGATCHDRVASF.Y	4	HGATCHDRVASF,FY,4@203.07937,5@57.02146	T4(OGlycan / 203.0794)	9.2424	F.HGAT[+203.07937]C[+57.02146]HDRVASF.Y	C5(Carbamidomethyl / 57.0215)	0.0043	0.0056	0	0	0	0	0.00016	0.00022	2.371	209	9.2	0.671		Specific	7.8	>sp|P46531|NOTC1_HUMAN Neurogenic locus notch homolog protein 1 OS=Homo sapiens OX=9606 GN=NOTCH1 PE=1 SV=4	1	1284	FP031022_4.2351.2351.3	high-energy collision-induced dissociation	2.43	1559.68	1559.68	1	333 | 1231
169	HexNAc(1)	195.8	3	520.901	1560.69	520.9	1560.69	controllerType=0 controllerNumber=1 scan=2279	F.HGATCHDRVASF.Y	11	HGATCHDRVASF,FY,5@57.02146,11@203.07937	S11(OGlycan / 203.0794)	9.0535	F.HGATC[+57.02146]HDRVAS[+203.07937]F.Y	C5(Carbamidomethyl / 57.0215)	0.0079	0.01	0	0	0	0	0.00033	0.00044	2.105	195.8	6.1	2.184		Specific	7.5	>sp|P46531|NOTC1_HUMAN Neurogenic locus notch homolog protein 1 OS=Homo sapiens OX=9606 GN=NOTCH1 PE=1 SV=4	1	1222	FP031022_4.2279.2279.3	high-energy collision-induced dissociation	2.25	1559.68	1559.68	1	334 | 1107
169	HexNAc(1)	175.9	3	520.901	1560.69	520.9	1560.69	controllerType=0 controllerNumber=1 scan=2230	F.HGATCHDRVASF.Y	11	HGATCHDRVASF,FY,5@57.02146,11@203.07937	S11(OGlycan / 203.0794)	8.9432	F.HGATC[+57.02146]HDRVAS[+203.07937]F.Y	C5(Carbamidomethyl / 57.0215)	0.0071	0.0094	0	0	0	0	0.00028	0.00038	2.149	175.9	22.8	2.548		Specific	6.4	>sp|P46531|NOTC1_HUMAN Neurogenic locus notch homolog protein 1 OS=Homo sapiens OX=9606 GN=NOTCH1 PE=1 SV=4	1	1169	FP031022_4.2230.2230.3	high-energy collision-induced dissociation	2.3	1559.68	1559.68	1	335 | 1020
169	HexNAc(1)	175.3	3	520.901	1560.69	520.9	1560.69	controllerType=0 controllerNumber=1 scan=2588	F.HGATCHDRVASF.Y	4	HGATCHDRVASF,FY,4@203.07937,5@57.02146	T4(OGlycan / 203.0794)	9.7673	F.HGAT[+203.07937]C[+57.02146]HDRVASF.Y	C5(Carbamidomethyl / 57.0215)	0.0079	0.01	0	0	0	0	0.00034	0.00046	2.105	175.3	7.8	2.548		Specific	7.3	>sp|P46531|NOTC1_HUMAN Neurogenic locus notch homolog protein 1 OS=Homo sapiens OX=9606 GN=NOTCH1 PE=1 SV=4	1	1587	FP031022_4.2588.2588.3	high-energy collision-induced dissociation	2.25	1559.68	1559.68	1	336 | 1332
169	HexNAc(1)	124.8	3	520.901	1560.69	520.9	1560.69	controllerType=0 controllerNumber=1 scan=2400	F.HGATCHDRVASF.Y	4	HGATCHDRVASF,FY,4@203.07937,5@57.02146	T4(OGlycan / 203.0794)	9.3567	F.HGAT[+203.07937]C[+57.02146]HDRVASF.Y	C5(Carbamidomethyl / 57.0215)	0.021	0.028	0.0016	0.0031	0	0	0.0016	0.0032	1.678	124.8	9.2	2.313		Specific	6.7	>sp|P46531|NOTC1_HUMAN Neurogenic locus notch homolog protein 1 OS=Homo sapiens OX=9606 GN=NOTCH1 PE=1 SV=4	1	1343	FP031022_4.2400.2400.3	high-energy collision-induced dissociation	1.56	1559.68	1559.68	1	337 | 1250
169	HexNAc(1)	97.1	3	520.901	1560.69	520.9	1560.69	controllerType=0 controllerNumber=1 scan=2459	F.HGATCHDRVASF.Y	4	HGATCHDRVASF,FY,4@203.07937,5@57.02146	T4(OGlycan / 203.0794)	9.4837	F.HGAT[+203.07937]C[+57.02146]HDRVASF.Y	C5(Carbamidomethyl / 57.0215)	0.021	0.028	0.0016	0.0031	0	0	0.0016	0.0032	1.678	97.1	9.2	1.492		Specific	6.4	>sp|P46531|NOTC1_HUMAN Neurogenic locus notch homolog protein 1 OS=Homo sapiens OX=9606 GN=NOTCH1 PE=1 SV=4	1	1426	FP031022_4.2459.2459.3	high-energy collision-induced dissociation	1.56	1559.68	1559.68	1	338 | 1288
169	HexNAc(1)	66.3	3	520.901	1560.69	520.9	1560.69	controllerType=0 controllerNumber=1 scan=2185	F.HGATCHDRVASF.Y	11	HGATCHDRVASF,FY,5@57.02146,11@203.07937	S11(OGlycan / 203.0794)	8.8323	F.HGATC[+57.02146]HDRVAS[+203.07937]F.Y	C5(Carbamidomethyl / 57.0215)	0.03	0.04	0.0029	0.0088	0	0	0.0031	0.0088	1.52	66.3	8.7	2.431		Specific	4.6	>sp|P46531|NOTC1_HUMAN Neurogenic locus notch homolog protein 1 OS=Homo sapiens OX=9606 GN=NOTCH1 PE=1 SV=4	1	1124	FP031022_4.2185.2185.3	high-energy collision-induced dissociation	1.4	1559.68	1559.68	1	339 | 978
169	HexNAc(1)	52.2	2	780.848	1560.69	780.847	1560.69	controllerType=0 controllerNumber=1 scan=2246	F.HGATCHDRVASF.Y	11	HGATCHDRVASF,FY,5@57.02146,11@203.07937	S11(OGlycan / 203.0794)	8.9784	F.HGATC[+57.02146]HDRVAS[+203.07937]F.Y	C5(Carbamidomethyl / 57.0215)	0.028	0.037	0.003	0.006	0	0	0.0031	0.0061	1.552	52.2	10.3	2.283		Specific	5.8	>sp|P46531|NOTC1_HUMAN Neurogenic locus notch homolog protein 1 OS=Homo sapiens OX=9606 GN=NOTCH1 PE=1 SV=4	1	1187	FP031022_4.2246.2246.2	high-energy collision-induced dissociation	1.43	1559.68	1559.68	1	340 | 1024
169		373.6	3	512.895	1536.67	512.893	1536.66	controllerType=0 controllerNumber=1 scan=3140	F.HGATCHDRVASFY.C		HGATCHDRVASFY,FC,5@57.02146,7@15.99492	D7(Oxidation / 15.9949)	10.8605	F.HGATC[+57.02146]HD[+15.99492]RVASFY.C	C5(Carbamidomethyl / 57.0215)	7e-06	9.2e-06	0	0	0	0	3e-07	4e-07	5.156	373.6	41.4	2.872		Specific	9.6	>sp|P46531|NOTC1_HUMAN Neurogenic locus notch homolog protein 1 OS=Homo sapiens OX=9606 GN=NOTCH1 PE=1 SV=4	1	2212	FP031022_4.3140.3140.3	high-energy collision-induced dissociation	5.24	1535.66	1535.66	1	341 | 2010
169		191.5	3	512.893	1536.67	512.893	1536.66	controllerType=0 controllerNumber=1 scan=3186	F.HGATCHDRVASFY.C		HGATCHDRVASFY,FC,5@57.02146,7@15.99492	D7(Oxidation / 15.9949)	10.9561	F.HGATC[+57.02146]HD[+15.99492]RVASFY.C	C5(Carbamidomethyl / 57.0215)	0.0034	0.0045	0	0	0	0	0.00014	0.00018	2.47	172	24.8	0.727		Specific	7	>sp|P46531|NOTC1_HUMAN Neurogenic locus notch homolog protein 1 OS=Homo sapiens OX=9606 GN=NOTCH1 PE=1 SV=4	1	2274	FP031022_4.3186.3186.3	high-energy collision-induced dissociation	2.35	1535.66	1535.66	1	342 | 2100
169		897.8	2	760.84	1520.67	760.839	1520.67	controllerType=0 controllerNumber=1 scan=2924	F.HGATCHDRVASFY.C		HGATCHDRVASFY,FC,5@57.02146		10.4158	F.HGATC[+57.02146]HDRVASFY.C	C5(Carbamidomethyl / 57.0215)	7.8e-15	1e-14	0	0	0	0	5.7e-16	7.5e-16	14.108	635.6	635.6	1.574		Specific	11.8	>sp|P46531|NOTC1_HUMAN Neurogenic locus notch homolog protein 1 OS=Homo sapiens OX=9606 GN=NOTCH1 PE=1 SV=4	1	1961	FP031022_4.2924.2924.2	high-energy collision-induced dissociation	14.99	1519.67	1519.66	1	343 | 1604
169		628.4	2	760.841	1520.67	760.839	1520.67	controllerType=0 controllerNumber=1 scan=2975	F.HGATCHDRVASFY.C		HGATCHDRVASFY,FC,5@57.02146		10.521	F.HGATC[+57.02146]HDRVASFY.C	C5(Carbamidomethyl / 57.0215)	7.6e-09	1e-08	0	0	0	0	4.3e-10	5.6e-10	8.118	628.4	628.4	2.778		Specific	10.5	>sp|P46531|NOTC1_HUMAN Neurogenic locus notch homolog protein 1 OS=Homo sapiens OX=9606 GN=NOTCH1 PE=1 SV=4	1	2006	FP031022_4.2975.2975.2	high-energy collision-induced dissociation	9	1519.67	1519.66	1	344 | 1752
169		527.3	3	507.566	1520.68	507.561	1520.67	controllerType=0 controllerNumber=1 scan=2898	F.HGATCHDRVASFY.C		HGATCHDRVASFY,FC,5@57.02146		10.3724	F.HGATC[+57.02146]HDRVASFY.C	C5(Carbamidomethyl / 57.0215)	1.3e-06	1.8e-06	0	0	0	0	8.1e-08	1.1e-07	5.875	434.7	434.7	8.509		Specific	10.8	>sp|P46531|NOTC1_HUMAN Neurogenic locus notch homolog protein 1 OS=Homo sapiens OX=9606 GN=NOTCH1 PE=1 SV=4	1	1931	FP031022_4.2898.2898.3	high-energy collision-induced dissociation	6.7	1519.68	1519.66	1	345 | 1560
169		522.8	3	507.564	1520.68	507.561	1520.67	controllerType=0 controllerNumber=1 scan=2914	F.HGATCHDRVASFY.C		HGATCHDRVASFY,FC,5@57.02146		10.3991	F.HGATC[+57.02146]HDRVASFY.C	C5(Carbamidomethyl / 57.0215)	1.2e-06	1.6e-06	0	0	0	0	7.5e-08	1e-07	5.926	432.4	432.4	5.258		Specific	10.2	>sp|P46531|NOTC1_HUMAN Neurogenic locus notch homolog protein 1 OS=Homo sapiens OX=9606 GN=NOTCH1 PE=1 SV=4	1	1950	FP031022_4.2914.2914.3	high-energy collision-induced dissociation	6.75	1519.67	1519.66	1	346 | 1600
169		513.9	3	507.563	1520.67	507.561	1520.67	controllerType=0 controllerNumber=1 scan=3083	F.HGATCHDRVASFY.C		HGATCHDRVASFY,FC,5@57.02146		10.7381	F.HGATC[+57.02146]HDRVASFY.C	C5(Carbamidomethyl / 57.0215)	8.5e-06	1.1e-05	0	0	0	0	4e-07	5.2e-07	5.072	353.6	353.6	2.368		Specific	11.1	>sp|P46531|NOTC1_HUMAN Neurogenic locus notch homolog protein 1 OS=Homo sapiens OX=9606 GN=NOTCH1 PE=1 SV=4	1	2142	FP031022_4.3083.3083.3	high-energy collision-induced dissociation	5.15	1519.67	1519.66	1	347 | 1932
169		487.8	3	507.563	1520.67	507.561	1520.67	controllerType=0 controllerNumber=1 scan=3028	F.HGATCHDRVASFY.C		HGATCHDRVASFY,FC,5@57.02146		10.6241	F.HGATC[+57.02146]HDRVASFY.C	C5(Carbamidomethyl / 57.0215)	8.5e-06	1.1e-05	0	0	0	0	3.8e-07	5e-07	5.072	341.8	341.8	2.549		Specific	11	>sp|P46531|NOTC1_HUMAN Neurogenic locus notch homolog protein 1 OS=Homo sapiens OX=9606 GN=NOTCH1 PE=1 SV=4	1	2070	FP031022_4.3028.3028.3	high-energy collision-induced dissociation	5.15	1519.67	1519.66	1	348 | 1815
169		477.5	3	507.563	1520.67	507.561	1520.67	controllerType=0 controllerNumber=1 scan=3138	F.HGATCHDRVASFY.C		HGATCHDRVASFY,FC,5@57.02146		10.858	F.HGATC[+57.02146]HDRVASFY.C	C5(Carbamidomethyl / 57.0215)	1e-06	1.3e-06	0	0	0	0	6.1e-08	8.1e-08	5.993	477.5	477.5	2.91		Specific	10.7	>sp|P46531|NOTC1_HUMAN Neurogenic locus notch homolog protein 1 OS=Homo sapiens OX=9606 GN=NOTCH1 PE=1 SV=4	1	2210	FP031022_4.3138.3138.3	high-energy collision-induced dissociation	6.12	1519.67	1519.66	1	349 | 2006
169		473.2	3	507.554	1520.65	507.561	1520.67	controllerType=0 controllerNumber=1 scan=2906	F.HGATCHDRVASFY.C		HGATCHDRVASFY,FC,5@57.02146		10.3856	F.HGATC[+57.02146]HDRVASFY.C	C5(Carbamidomethyl / 57.0215)	1.5e-05	2e-05	0	0	0	0	7e-07	9.3e-07	4.823	345.4	345.4	-14.911		Specific	10.4	>sp|P46531|NOTC1_HUMAN Neurogenic locus notch homolog protein 1 OS=Homo sapiens OX=9606 GN=NOTCH1 PE=1 SV=4	1	1939	FP031022_4.2906.2906.3	high-energy collision-induced dissociation	4.95	1519.64	1519.66	1	350 | 1564
169		453.2	3	507.563	1520.67	507.561	1520.67	controllerType=0 controllerNumber=1 scan=3188	F.HGATCHDRVASFY.C		HGATCHDRVASFY,FC,5@57.02146		10.9616	F.HGATC[+57.02146]HDRVASFY.C	C5(Carbamidomethyl / 57.0215)	1e-06	1.3e-06	0	0	0	0	6.3e-08	8.4e-08	5.993	453.2	453.2	3.09		Specific	11	>sp|P46531|NOTC1_HUMAN Neurogenic locus notch homolog protein 1 OS=Homo sapiens OX=9606 GN=NOTCH1 PE=1 SV=4	1	2275	FP031022_4.3188.3188.3	high-energy collision-induced dissociation	6.12	1519.67	1519.66	1	351 | 2117
169		356.8	3	507.564	1520.68	507.561	1520.67	controllerType=0 controllerNumber=1 scan=3241	F.HGATCHDRVASFY.C		HGATCHDRVASFY,FC,5@57.02146		11.0728	F.HGATC[+57.02146]HDRVASFY.C	C5(Carbamidomethyl / 57.0215)	0.00042	0.00055	0	0	0	0	1.6e-05	2.1e-05	3.38	356.8	356.8	4.475		Specific	8.4	>sp|P46531|NOTC1_HUMAN Neurogenic locus notch homolog protein 1 OS=Homo sapiens OX=9606 GN=NOTCH1 PE=1 SV=4	1	2340	FP031022_4.3241.3241.3	high-energy collision-induced dissociation	3.36	1519.67	1519.66	1	352 | 2216
169		340.6	3	507.563	1520.67	507.561	1520.67	controllerType=0 controllerNumber=1 scan=2967	F.HGATCHDRVASFY.C		HGATCHDRVASFY,FC,5@57.02146		10.5069	F.HGATC[+57.02146]HDRVASFY.C	C5(Carbamidomethyl / 57.0215)	0.00032	0.00042	0	0	0	0	1.2e-05	1.5e-05	3.498	340.6	340.6	2.97		Specific	8.6	>sp|P46531|NOTC1_HUMAN Neurogenic locus notch homolog protein 1 OS=Homo sapiens OX=9606 GN=NOTCH1 PE=1 SV=4	1	1999	FP031022_4.2967.2967.3	high-energy collision-induced dissociation	3.48	1519.67	1519.66	1	353 | 1712
169		315.2	3	507.562	1520.67	507.561	1520.67	controllerType=0 controllerNumber=1 scan=3577	F.HGATCHDRVASFY.C		HGATCHDRVASFY,FC,5@57.02146		11.8124	F.HGATC[+57.02146]HDRVASFY.C	C5(Carbamidomethyl / 57.0215)	0.0013	0.0018	0	0	0	0	6.3e-05	8.4e-05	2.872	231.9	231.9	0.626		Specific	7.3	>sp|P46531|NOTC1_HUMAN Neurogenic locus notch homolog protein 1 OS=Homo sapiens OX=9606 GN=NOTCH1 PE=1 SV=4	1	2733	FP031022_4.3577.3577.3	high-energy collision-induced dissociation	2.69	1519.66	1519.66	1	354 | 2508
169		264.2	3	507.566	1520.68	507.561	1520.67	controllerType=0 controllerNumber=1 scan=3413	F.HGATCHDRVASFY.C		HGATCHDRVASFY,FC,5@57.02146		11.4501	F.HGATC[+57.02146]HDRVASFY.C	C5(Carbamidomethyl / 57.0215)	0.0021	0.0028	0	0	0	0	8.5e-05	0.00011	2.674	264.2	264.2	8.208		Specific	8.2	>sp|P46531|NOTC1_HUMAN Neurogenic locus notch homolog protein 1 OS=Homo sapiens OX=9606 GN=NOTCH1 PE=1 SV=4	1	2543	FP031022_4.3413.3413.3	high-energy collision-induced dissociation	2.44	1519.68	1519.66	1	355 | 2430
169	Hex(1)	147.6	3	507.547	1520.63	507.553	1520.64	controllerType=0 controllerNumber=1 scan=2914	F.HGATCHDRVASF.Y	11	HGATCHDRVASF,FY,5@57.02146,8@0.98402,11@162.05282	R8(Deamidated / 0.984); S11(OGlycan / 162.0528)	10.3991	F.HGATC[+57.02146]HDR[+0.98402]VAS[+162.05282]F.Y	C5(Carbamidomethyl / 57.0215)	0.022	0.029	0.0016	0.0031	0.0031	0.0062	0.0016	0.0032	1.664	147.6	13.9	-10.857		Specific	4.8	>sp|P46531|NOTC1_HUMAN Neurogenic locus notch homolog protein 1 OS=Homo sapiens OX=9606 GN=NOTCH1 PE=1 SV=4	1	1949	FP031022_4.2914.2914.3	high-energy collision-induced dissociation	1.54	1519.62	1519.64	1	356 | 1584
169	Hex(1)	137.6	3	507.547	1520.63	507.553	1520.64	controllerType=0 controllerNumber=1 scan=2898	F.HGATCHDRVASF.Y	11	HGATCHDRVASF,FY,5@57.02146,8@0.98402,11@162.05282	R8(Deamidated / 0.984); S11(OGlycan / 162.0528)	10.3724	F.HGATC[+57.02146]HDR[+0.98402]VAS[+162.05282]F.Y	C5(Carbamidomethyl / 57.0215)	0.022	0.029	0.0016	0.0031	0.0031	0.0062	0.0016	0.0032	1.664	137.6	12.1	-11.699		Specific	5.1	>sp|P46531|NOTC1_HUMAN Neurogenic locus notch homolog protein 1 OS=Homo sapiens OX=9606 GN=NOTCH1 PE=1 SV=4	1	1930	FP031022_4.2898.2898.3	high-energy collision-induced dissociation	1.54	1519.62	1519.64	1	357 | 1544
169	Fuc(1)	628.6	3	507.226	1519.66	507.225	1519.66	controllerType=0 controllerNumber=1 scan=2402	F.HGATCHDRVASF.Y	11	HGATCHDRVASF,FY,5@57.02146,7@15.99492,11@146.05791	D7(Oxidation / 15.9949); S11(OGlycan / 146.0579)	9.359	F.HGATC[+57.02146]HD[+15.99492]RVAS[+146.05791]F.Y	C5(Carbamidomethyl / 57.0215)	1e-09	1.3e-09	0	0	0	0	4.9e-11	6.5e-11	8.993	628.6	37.2	2.274		Specific	13.9	>sp|P46531|NOTC1_HUMAN Neurogenic locus notch homolog protein 1 OS=Homo sapiens OX=9606 GN=NOTCH1 PE=1 SV=4	1	1345	FP031022_4.2402.2402.3	high-energy collision-induced dissociation	9.87	1518.66	1518.65	1	358 | 1254
169	Fuc(1)	453.7	3	507.226	1519.66	507.225	1519.66	controllerType=0 controllerNumber=1 scan=2455	F.HGATCHDRVASF.Y	11	HGATCHDRVASF,FY,5@57.02146,6@15.99492,11@146.05791	H6(Oxidation / 15.9949); S11(OGlycan / 146.0579)	9.4767	F.HGATC[+57.02146]H[+15.99492]DRVAS[+146.05791]F.Y	C5(Carbamidomethyl / 57.0215)	2.5e-07	3.3e-07	0	0	0	0	1.7e-08	2.2e-08	6.599	453.7	3.6	2.937		Specific	11.3	>sp|P46531|NOTC1_HUMAN Neurogenic locus notch homolog protein 1 OS=Homo sapiens OX=9606 GN=NOTCH1 PE=1 SV=4	1	1419	FP031022_4.2455.2455.3	high-energy collision-induced dissociation	6.92	1518.66	1518.65	1	359 | 1271
169	Hex(1)	535.1	3	507.226	1519.66	507.225	1519.66	controllerType=0 controllerNumber=1 scan=2212	F.HGATCHDRVASF.Y	11	HGATCHDRVASF,FY,5@57.02146,11@162.05282	S11(OGlycan / 162.0528)	8.9008	F.HGATC[+57.02146]HDRVAS[+162.05282]F.Y	C5(Carbamidomethyl / 57.0215)	9e-08	1.2e-07	0	0	0	0	4.8e-09	6.3e-09	7.046	535.1	31.6	2.094		Specific	13	>sp|P46531|NOTC1_HUMAN Neurogenic locus notch homolog protein 1 OS=Homo sapiens OX=9606 GN=NOTCH1 PE=1 SV=4	1	1149	FP031022_4.2212.2212.3	high-energy collision-induced dissociation	7.87	1518.66	1518.65	1	360 | 982
169	Hex(1)	424.9	3	507.225	1519.66	507.225	1519.66	controllerType=0 controllerNumber=1 scan=2309	F.HGATCHDRVASF.Y	11	HGATCHDRVASF,FY,5@57.02146,11@162.05282	S11(OGlycan / 162.0528)	9.1304	F.HGATC[+57.02146]HDRVAS[+162.05282]F.Y	C5(Carbamidomethyl / 57.0215)	3e-07	4e-07	0	0	0	0	2.3e-08	3e-08	6.517	424.9	17.2	1.552		Specific	12.2	>sp|P46531|NOTC1_HUMAN Neurogenic locus notch homolog protein 1 OS=Homo sapiens OX=9606 GN=NOTCH1 PE=1 SV=4	1	1247	FP031022_4.2309.2309.3	high-energy collision-induced dissociation	6.73	1518.65	1518.65	1	361 | 1141
169	Hex(1)	316.2	3	507.227	1519.67	507.225	1519.66	controllerType=0 controllerNumber=1 scan=2265	F.HGATCHDRVASF.Y	11	HGATCHDRVASF,FY,5@57.02146,11@162.05282	S11(OGlycan / 162.0528)	9.0175	F.HGATC[+57.02146]HDRVAS[+162.05282]F.Y	C5(Carbamidomethyl / 57.0215)	0.00076	0.001	0	0	0	0	3.1e-05	4.2e-05	3.12	316.2	18.6	3.841		Specific	9.3	>sp|P46531|NOTC1_HUMAN Neurogenic locus notch homolog protein 1 OS=Homo sapiens OX=9606 GN=NOTCH1 PE=1 SV=4	1	1210	FP031022_4.2265.2265.3	high-energy collision-induced dissociation	3.04	1518.66	1518.65	1	362 | 1052
169	Hex(1)	306.7	3	507.227	1519.67	507.225	1519.66	controllerType=0 controllerNumber=1 scan=2512	F.HGATCHDRVASF.Y	11	HGATCHDRVASF,FY,5@57.02146,11@162.05282	S11(OGlycan / 162.0528)	9.6067	F.HGATC[+57.02146]HDRVAS[+162.05282]F.Y	C5(Carbamidomethyl / 57.0215)	0.00076	0.001	0	0	0	0	3.3e-05	4.3e-05	3.12	305.5	14.6	4.805		Specific	8.8	>sp|P46531|NOTC1_HUMAN Neurogenic locus notch homolog protein 1 OS=Homo sapiens OX=9606 GN=NOTCH1 PE=1 SV=4	1	1489	FP031022_4.2512.2512.3	high-energy collision-induced dissociation	3.04	1518.66	1518.65	1	363 | 1293
169	Hex(1)	271	3	507.225	1519.66	507.225	1519.66	controllerType=0 controllerNumber=1 scan=2350	F.HGATCHDRVASF.Y	11	HGATCHDRVASF,FY,5@57.02146,11@162.05282	S11(OGlycan / 162.0528)	9.2408	F.HGATC[+57.02146]HDRVAS[+162.05282]F.Y	C5(Carbamidomethyl / 57.0215)	0.00017	0.00023	0	0	0	0	6e-06	8e-06	3.759	271	16.6	0.588		Specific	10.5	>sp|P46531|NOTC1_HUMAN Neurogenic locus notch homolog protein 1 OS=Homo sapiens OX=9606 GN=NOTCH1 PE=1 SV=4	1	1283	FP031022_4.2350.2350.3	high-energy collision-induced dissociation	3.45	1518.65	1518.65	1	364 | 1214
169	Hex(1)	169.9	3	507.232	1519.68	507.225	1519.66	controllerType=0 controllerNumber=1 scan=3241	F.HGATCHDRVASF.Y	11	HGATCHDRVASF,FY,5@57.02146,11@162.05282	S11(OGlycan / 162.0528)	11.0728	F.HGATC[+57.02146]HDRVAS[+162.05282]F.Y	C5(Carbamidomethyl / 57.0215)	0.03	0.04	0.0029	0.0073	0	0	0.0031	0.0073	1.521	155.4	4.6	15.107		Specific	5.6	>sp|P46531|NOTC1_HUMAN Neurogenic locus notch homolog protein 1 OS=Homo sapiens OX=9606 GN=NOTCH1 PE=1 SV=4	1	2339	FP031022_4.3241.3241.3	high-energy collision-induced dissociation	1.41	1518.68	1518.65	1	365 | 2190
169	Hex(1)	124.6	3	507.232	1519.68	507.225	1519.66	controllerType=0 controllerNumber=1 scan=3413	F.HGATCHDRVASF.Y	11	HGATCHDRVASF,FY,5@57.02146,11@162.05282	S11(OGlycan / 162.0528)	11.4501	F.HGATC[+57.02146]HDRVAS[+162.05282]F.Y	C5(Carbamidomethyl / 57.0215)	0.031	0.041	0.0029	0.012	0	0	0.0031	0.012	1.514	83.4	8.5	14.806		Specific	5.7	>sp|P46531|NOTC1_HUMAN Neurogenic locus notch homolog protein 1 OS=Homo sapiens OX=9606 GN=NOTCH1 PE=1 SV=4	1	2542	FP031022_4.3413.3413.3	high-energy collision-induced dissociation	1.39	1518.67	1518.65	1	366 | 2403
169	Hex(1)	2.3	2	760.333	1519.66	760.333	1519.66	controllerType=0 controllerNumber=1 scan=3044	F.HGATCHDRVASF.Y	4	HGATCHDRVASF,FY,4@162.05282,5@57.02146	T4(OGlycan / 162.0528)	10.6539	F.HGAT[+162.05282]C[+57.02146]HDRVASF.Y	C5(Carbamidomethyl / 57.0215)	0.031	0.041	0.0029	0.01	0.0057	0.02	0.0031	0.01	1.514	2.3	2.3	-0.026		Specific	2.7	>sp|P46531|NOTC1_HUMAN Neurogenic locus notch homolog protein 1 OS=Homo sapiens OX=9606 GN=NOTCH1 PE=1 SV=4	1	2088	FP031022_4.3044.3044.5	high-energy collision-induced dissociation	1.39	1518.65	1518.65	1	367 | 1872
169	Fuc(1)	226.4	3	502.229	1504.67	502.221	1504.65	controllerType=0 controllerNumber=1 scan=2859	F.HGATCHDRVASF.Y	11	HGATCHDRVASF,FY,5@57.02146,8@0.98402,11@146.05791	R8(Deamidated / 0.984); S11(OGlycan / 146.0579)	10.3065	F.HGATC[+57.02146]HDR[+0.98402]VAS[+146.05791]F.Y	C5(Carbamidomethyl / 57.0215)	0.031	0.041	0.0029	0.013	0.0058	0.012	0.0031	0.013	1.512	90.1	23.5	16.879		Specific	5.8	>sp|P46531|NOTC1_HUMAN Neurogenic locus notch homolog protein 1 OS=Homo sapiens OX=9606 GN=NOTCH1 PE=1 SV=4	1	1889	FP031022_4.2859.2859.3	high-energy collision-induced dissociation	1.4	1503.67	1503.64	1	368 | 262
169	Fuc(1)	224.7	3	502.228	1504.67	502.221	1504.65	controllerType=0 controllerNumber=1 scan=2735	F.HGATCHDRVASF.Y	11	HGATCHDRVASF,FY,5@57.02146,8@0.98402,11@146.05791	R8(Deamidated / 0.984); S11(OGlycan / 146.0579)	10.0602	F.HGATC[+57.02146]HDR[+0.98402]VAS[+146.05791]F.Y	C5(Carbamidomethyl / 57.0215)	0.03	0.039	0.0029	0.0059	0.0058	0.012	0.0031	0.0061	1.529	94.9	15.8	14.327		Specific	6.6	>sp|P46531|NOTC1_HUMAN Neurogenic locus notch homolog protein 1 OS=Homo sapiens OX=9606 GN=NOTCH1 PE=1 SV=4	1	1751	FP031022_4.2735.2735.3	high-energy collision-induced dissociation	1.43	1503.66	1503.64	1	369 | 247
169	Fuc(1)	717.2	2	752.337	1503.67	752.336	1503.66	controllerType=0 controllerNumber=1 scan=2264	F.HGATCHDRVASF.Y	11	HGATCHDRVASF,FY,5@57.02146,11@146.05791	S11(OGlycan / 146.0579)	9.016	F.HGATC[+57.02146]HDRVAS[+146.05791]F.Y	C5(Carbamidomethyl / 57.0215)	1.9e-11	2.5e-11	0	0	0	0	9.6e-13	1.3e-12	10.724	712.3	21.8	1.95		Specific	14.6	>sp|P46531|NOTC1_HUMAN Neurogenic locus notch homolog protein 1 OS=Homo sapiens OX=9606 GN=NOTCH1 PE=1 SV=4	1	1209	FP031022_4.2264.2264.2	high-energy collision-induced dissociation	11.6	1502.66	1502.66	1	370 | 112
169	Fuc(1)	701	3	501.894	1503.67	501.893	1503.66	controllerType=0 controllerNumber=1 scan=2259	F.HGATCHDRVASF.Y	11	HGATCHDRVASF,FY,5@57.02146,11@146.05791	S11(OGlycan / 146.0579)	9.0083	F.HGATC[+57.02146]HDRVAS[+146.05791]F.Y	C5(Carbamidomethyl / 57.0215)	1e-11	1.3e-11	0	0	0	0	4.2e-13	5.6e-13	10.993	579.5	15.2	2.611		Specific	14.5	>sp|P46531|NOTC1_HUMAN Neurogenic locus notch homolog protein 1 OS=Homo sapiens OX=9606 GN=NOTCH1 PE=1 SV=4	1	1202	FP031022_4.2259.2259.3	high-energy collision-induced dissociation	10.87	1502.66	1502.66	1	371 | 105
169	Fuc(1)	699.6	3	501.894	1503.67	501.893	1503.66	controllerType=0 controllerNumber=1 scan=2555	F.HGATCHDRVASF.Y	11	HGATCHDRVASF,FY,5@57.02146,11@146.05791	S11(OGlycan / 146.0579)	9.7016	F.HGATC[+57.02146]HDRVAS[+146.05791]F.Y	C5(Carbamidomethyl / 57.0215)	1e-10	1.3e-10	0	0	0	0	6.1e-12	8e-12	9.993	656	13.8	2.245		Specific	14.5	>sp|P46531|NOTC1_HUMAN Neurogenic locus notch homolog protein 1 OS=Homo sapiens OX=9606 GN=NOTCH1 PE=1 SV=4	1	1542	FP031022_4.2555.2555.3	high-energy collision-induced dissociation	10.87	1502.66	1502.66	1	372 | 212
169	Fuc(1)	659.2	3	501.895	1503.67	501.893	1503.66	controllerType=0 controllerNumber=1 scan=3150	F.HGATCHDRVASF.Y	11	HGATCHDRVASF,FY,5@57.02146,11@146.05791	S11(OGlycan / 146.0579)	10.8812	F.HGATC[+57.02146]HDRVAS[+146.05791]F.Y	C5(Carbamidomethyl / 57.0215)	1e-10	1.3e-10	0	0	0	0	6.5e-12	8.6e-12	9.993	659.2	19.4	3.22		Specific	14.9	>sp|P46531|NOTC1_HUMAN Neurogenic locus notch homolog protein 1 OS=Homo sapiens OX=9606 GN=NOTCH1 PE=1 SV=4	1	2229	FP031022_4.3150.3150.3	high-energy collision-induced dissociation	9.87	1502.66	1502.66	1	373 | 303
169	Fuc(1)	644.2	3	501.894	1503.67	501.893	1503.66	controllerType=0 controllerNumber=1 scan=3212	F.HGATCHDRVASF.Y	11	HGATCHDRVASF,FY,5@57.02146,11@146.05791	S11(OGlycan / 146.0579)	11.0105	F.HGATC[+57.02146]HDRVAS[+146.05791]F.Y	C5(Carbamidomethyl / 57.0215)	1e-09	1.3e-09	0	0	0	0	7.8e-11	1e-10	8.993	636.3	23.9	2.611		Specific	13.3	>sp|P46531|NOTC1_HUMAN Neurogenic locus notch homolog protein 1 OS=Homo sapiens OX=9606 GN=NOTCH1 PE=1 SV=4	1	2301	FP031022_4.3212.3212.3	high-energy collision-induced dissociation	9.87	1502.66	1502.66	1	374 | 310
169	Fuc(1)	640.6	3	501.893	1503.67	501.893	1503.66	controllerType=0 controllerNumber=1 scan=2929	F.HGATCHDRVASF.Y	11	HGATCHDRVASF,FY,5@57.02146,11@146.05791	S11(OGlycan / 146.0579)	10.4261	F.HGATC[+57.02146]HDRVAS[+146.05791]F.Y	C5(Carbamidomethyl / 57.0215)	1e-09	1.3e-09	0	0	0	0	7.1e-11	9.4e-11	8.993	557.7	10.7	0.845		Specific	13.4	>sp|P46531|NOTC1_HUMAN Neurogenic locus notch homolog protein 1 OS=Homo sapiens OX=9606 GN=NOTCH1 PE=1 SV=4	1	1965	FP031022_4.2929.2929.3	high-energy collision-induced dissociation	9.87	1502.66	1502.66	1	375 | 271
169	Fuc(1)	633.2	3	501.893	1503.67	501.893	1503.66	controllerType=0 controllerNumber=1 scan=2983	F.HGATCHDRVASF.Y	11	HGATCHDRVASF,FY,5@57.02146,11@146.05791	S11(OGlycan / 146.0579)	10.5346	F.HGATC[+57.02146]HDRVAS[+146.05791]F.Y	C5(Carbamidomethyl / 57.0215)	1e-09	1.3e-09	0	0	0	0	7.4e-11	9.9e-11	8.993	633.2	20.7	0.906		Specific	14.5	>sp|P46531|NOTC1_HUMAN Neurogenic locus notch homolog protein 1 OS=Homo sapiens OX=9606 GN=NOTCH1 PE=1 SV=4	1	2015	FP031022_4.2983.2983.3	high-energy collision-induced dissociation	9.87	1502.66	1502.66	1	376 | 280
169	Fuc(1)	624.4	3	501.894	1503.67	501.893	1503.66	controllerType=0 controllerNumber=1 scan=3508	F.HGATCHDRVASF.Y	11	HGATCHDRVASF,FY,5@57.02146,11@146.05791	S11(OGlycan / 146.0579)	11.6597	F.HGATC[+57.02146]HDRVAS[+146.05791]F.Y	C5(Carbamidomethyl / 57.0215)	1e-09	1.3e-09	0	0	0	0	8.5e-11	1.1e-10	8.993	604.3	20.7	2.306		Specific	12.2	>sp|P46531|NOTC1_HUMAN Neurogenic locus notch homolog protein 1 OS=Homo sapiens OX=9606 GN=NOTCH1 PE=1 SV=4	1	2659	FP031022_4.3508.3508.3	high-energy collision-induced dissociation	9.87	1502.66	1502.66	1	377 | 355
169	Fuc(1)	622.6	3	501.894	1503.67	501.893	1503.66	controllerType=0 controllerNumber=1 scan=2389	F.HGATCHDRVASF.Y	11	HGATCHDRVASF,FY,5@57.02146,11@146.05791	S11(OGlycan / 146.0579)	9.3353	F.HGATC[+57.02146]HDRVAS[+146.05791]F.Y	C5(Carbamidomethyl / 57.0215)	1e-09	1.3e-09	0	0	0	0	4.6e-11	6e-11	8.993	582.1	9.5	2.002		Specific	14	>sp|P46531|NOTC1_HUMAN Neurogenic locus notch homolog protein 1 OS=Homo sapiens OX=9606 GN=NOTCH1 PE=1 SV=4	1	1329	FP031022_4.2389.2389.3	high-energy collision-induced dissociation	9.87	1502.66	1502.66	1	378 | 159
169	Fuc(1)	622.2	3	501.895	1503.67	501.893	1503.66	controllerType=0 controllerNumber=1 scan=3454	F.HGATCHDRVASF.Y	11	HGATCHDRVASF,FY,5@57.02146,11@146.05791	S11(OGlycan / 146.0579)	11.5404	F.HGATC[+57.02146]HDRVAS[+146.05791]F.Y	C5(Carbamidomethyl / 57.0215)	1e-09	1.3e-09	0	0	0	0	8.1e-11	1.1e-10	8.993	610.6	8.8	3.22		Specific	13.4	>sp|P46531|NOTC1_HUMAN Neurogenic locus notch homolog protein 1 OS=Homo sapiens OX=9606 GN=NOTCH1 PE=1 SV=4	1	2595	FP031022_4.3454.3454.3	high-energy collision-induced dissociation	9.87	1502.66	1502.66	1	379 | 345
169	Fuc(1)	616.6	3	501.894	1503.67	501.893	1503.66	controllerType=0 controllerNumber=1 scan=2444	F.HGATCHDRVASF.Y	11	HGATCHDRVASF,FY,5@57.02146,11@146.05791	S11(OGlycan / 146.0579)	9.453	F.HGATC[+57.02146]HDRVAS[+146.05791]F.Y	C5(Carbamidomethyl / 57.0215)	1e-09	1.3e-09	0	0	0	0	5.3e-11	7e-11	8.993	609.9	10.1	2.002		Specific	13.6	>sp|P46531|NOTC1_HUMAN Neurogenic locus notch homolog protein 1 OS=Homo sapiens OX=9606 GN=NOTCH1 PE=1 SV=4	1	1403	FP031022_4.2444.2444.3	high-energy collision-induced dissociation	9.87	1502.66	1502.66	1	380 | 175
169	Fuc(1)	615.7	3	501.894	1503.67	501.893	1503.66	controllerType=0 controllerNumber=1 scan=2500	F.HGATCHDRVASF.Y	11	HGATCHDRVASF,FY,5@57.02146,11@146.05791	S11(OGlycan / 146.0579)	9.5798	F.HGATC[+57.02146]HDRVAS[+146.05791]F.Y	C5(Carbamidomethyl / 57.0215)	1e-09	1.3e-09	0	0	0	0	5.7e-11	7.5e-11	8.993	603.3	11.2	1.941		Specific	13.8	>sp|P46531|NOTC1_HUMAN Neurogenic locus notch homolog protein 1 OS=Homo sapiens OX=9606 GN=NOTCH1 PE=1 SV=4	1	1474	FP031022_4.2500.2500.3	high-energy collision-induced dissociation	9.87	1502.66	1502.66	1	381 | 198
169	Fuc(1)	608.8	3	501.893	1503.67	501.893	1503.66	controllerType=0 controllerNumber=1 scan=2611	F.HGATCHDRVASF.Y	11	HGATCHDRVASF,FY,5@57.02146,11@146.05791	S11(OGlycan / 146.0579)	9.8097	F.HGATC[+57.02146]HDRVAS[+146.05791]F.Y	C5(Carbamidomethyl / 57.0215)	1e-09	1.3e-09	0	0	0	0	6e-11	8e-11	8.993	608.8	12.7	0.784		Specific	13.8	>sp|P46531|NOTC1_HUMAN Neurogenic locus notch homolog protein 1 OS=Homo sapiens OX=9606 GN=NOTCH1 PE=1 SV=4	1	1612	FP031022_4.2611.2611.3	high-energy collision-induced dissociation	8.87	1502.66	1502.66	1	382 | 230
169	Fuc(1)	604.3	3	501.894	1503.67	501.893	1503.66	controllerType=0 controllerNumber=1 scan=2793	F.HGATCHDRVASF.Y	11	HGATCHDRVASF,FY,5@57.02146,11@146.05791	S11(OGlycan / 146.0579)	10.1788	F.HGATC[+57.02146]HDRVAS[+146.05791]F.Y	C5(Carbamidomethyl / 57.0215)	1e-09	1.3e-09	0	0	0	0	6.7e-11	8.9e-11	8.993	598.4	8.9	1.332		Specific	13.4	>sp|P46531|NOTC1_HUMAN Neurogenic locus notch homolog protein 1 OS=Homo sapiens OX=9606 GN=NOTCH1 PE=1 SV=4	1	1816	FP031022_4.2793.2793.3	high-energy collision-induced dissociation	8.87	1502.66	1502.66	1	383 | 256
169	Fuc(1)	603.3	3	501.893	1503.66	501.893	1503.66	controllerType=0 controllerNumber=1 scan=3709	F.HGATCHDRVASF.Y	11	HGATCHDRVASF,FY,5@57.02146,11@146.05791	S11(OGlycan / 146.0579)	12.1014	F.HGATC[+57.02146]HDRVAS[+146.05791]F.Y	C5(Carbamidomethyl / 57.0215)	1e-09	1.3e-09	0	0	0	0	8.8e-11	1.2e-10	8.993	603.3	25.7	0.114		Specific	13	>sp|P46531|NOTC1_HUMAN Neurogenic locus notch homolog protein 1 OS=Homo sapiens OX=9606 GN=NOTCH1 PE=1 SV=4	1	2876	FP031022_4.3709.3709.3	high-energy collision-induced dissociation	8.87	1502.66	1502.66	1	384 | 363
169	Fuc(1)	601.8	3	501.894	1503.67	501.893	1503.66	controllerType=0 controllerNumber=1 scan=2671	F.HGATCHDRVASF.Y	11	HGATCHDRVASF,FY,5@57.02146,11@146.05791	S11(OGlycan / 146.0579)	9.929	F.HGATC[+57.02146]HDRVAS[+146.05791]F.Y	C5(Carbamidomethyl / 57.0215)	1e-09	1.3e-09	0	0	0	0	6.4e-11	8.4e-11	8.993	601.8	13.4	2.124		Specific	13.8	>sp|P46531|NOTC1_HUMAN Neurogenic locus notch homolog protein 1 OS=Homo sapiens OX=9606 GN=NOTCH1 PE=1 SV=4	1	1678	FP031022_4.2671.2671.3	high-energy collision-induced dissociation	8.87	1502.66	1502.66	1	385 | 240
169	Fuc(1)	597.5	3	501.895	1503.67	501.893	1503.66	controllerType=0 controllerNumber=1 scan=3397	F.HGATCHDRVASF.Y	11	HGATCHDRVASF,FY,5@57.02146,11@146.05791	S11(OGlycan / 146.0579)	11.416	F.HGATC[+57.02146]HDRVAS[+146.05791]F.Y	C5(Carbamidomethyl / 57.0215)	1e-08	1.3e-08	0	0	0	0	7.8e-10	1e-09	7.993	554.3	20.8	3.037		Specific	14.1	>sp|P46531|NOTC1_HUMAN Neurogenic locus notch homolog protein 1 OS=Homo sapiens OX=9606 GN=NOTCH1 PE=1 SV=4	1	2523	FP031022_4.3397.3397.3	high-energy collision-induced dissociation	8.87	1502.66	1502.66	1	386 | 337
169	Fuc(1)	593.6	3	501.895	1503.67	501.893	1503.66	controllerType=0 controllerNumber=1 scan=3263	F.HGATCHDRVASF.Y	11	HGATCHDRVASF,FY,5@57.02146,11@146.05791	S11(OGlycan / 146.0579)	11.1217	F.HGATC[+57.02146]HDRVAS[+146.05791]F.Y	C5(Carbamidomethyl / 57.0215)	1e-08	1.3e-08	0	0	0	0	7.5e-10	9.9e-10	7.993	572.1	10	3.159		Specific	12.9	>sp|P46531|NOTC1_HUMAN Neurogenic locus notch homolog protein 1 OS=Homo sapiens OX=9606 GN=NOTCH1 PE=1 SV=4	1	2366	FP031022_4.3263.3263.3	high-energy collision-induced dissociation	8.87	1502.66	1502.66	1	387 | 319
169	Fuc(1)	589.4	3	501.894	1503.67	501.893	1503.66	controllerType=0 controllerNumber=1 scan=3040	F.HGATCHDRVASF.Y	11	HGATCHDRVASF,FY,5@57.02146,11@146.05791	S11(OGlycan / 146.0579)	10.6471	F.HGATC[+57.02146]HDRVAS[+146.05791]F.Y	C5(Carbamidomethyl / 57.0215)	1e-08	1.3e-08	0	0	0	0	7.2e-10	9.5e-10	7.993	589.4	9.2	2.245		Specific	12.3	>sp|P46531|NOTC1_HUMAN Neurogenic locus notch homolog protein 1 OS=Homo sapiens OX=9606 GN=NOTCH1 PE=1 SV=4	1	2084	FP031022_4.3040.3040.3	high-energy collision-induced dissociation	8.87	1502.66	1502.66	1	388 | 286
169	Fuc(1)	574.1	3	501.894	1503.67	501.893	1503.66	controllerType=0 controllerNumber=1 scan=2340	F.HGATCHDRVASF.Y	11	HGATCHDRVASF,FY,5@57.02146,11@146.05791	S11(OGlycan / 146.0579)	9.2196	F.HGATC[+57.02146]HDRVAS[+146.05791]F.Y	C5(Carbamidomethyl / 57.0215)	1e-08	1.3e-08	0	0	0	0	6.6e-10	8.7e-10	7.993	574.1	22.5	2.367		Specific	15.8	>sp|P46531|NOTC1_HUMAN Neurogenic locus notch homolog protein 1 OS=Homo sapiens OX=9606 GN=NOTCH1 PE=1 SV=4	1	1273	FP031022_4.2340.2340.3	high-energy collision-induced dissociation	8.87	1502.66	1502.66	1	389 | 138
169	Fuc(1)	568.9	3	501.894	1503.67	501.893	1503.66	controllerType=0 controllerNumber=1 scan=2302	F.HGATCHDRVASF.Y	11	HGATCHDRVASF,FY,5@57.02146,11@146.05791	S11(OGlycan / 146.0579)	9.1137	F.HGATC[+57.02146]HDRVAS[+146.05791]F.Y	C5(Carbamidomethyl / 57.0215)	1e-08	1.3e-08	0	0	0	0	6e-10	7.9e-10	7.993	568.9	24	2.793		Specific	14.8	>sp|P46531|NOTC1_HUMAN Neurogenic locus notch homolog protein 1 OS=Homo sapiens OX=9606 GN=NOTCH1 PE=1 SV=4	1	1241	FP031022_4.2302.2302.3	high-energy collision-induced dissociation	8.87	1502.66	1502.66	1	390 | 124
169	Fuc(1)	554.1	3	501.894	1503.67	501.893	1503.66	controllerType=0 controllerNumber=1 scan=3094	F.HGATCHDRVASF.Y	11	HGATCHDRVASF,FY,5@57.02146,11@146.05791	S11(OGlycan / 146.0579)	10.7601	F.HGATC[+57.02146]HDRVAS[+146.05791]F.Y	C5(Carbamidomethyl / 57.0215)	9e-08	1.2e-07	0	0	0	0	5.2e-09	6.9e-09	7.046	527.2	17.2	2.063		Specific	12.2	>sp|P46531|NOTC1_HUMAN Neurogenic locus notch homolog protein 1 OS=Homo sapiens OX=9606 GN=NOTCH1 PE=1 SV=4	1	2153	FP031022_4.3094.3094.3	high-energy collision-induced dissociation	7.87	1502.66	1502.66	1	391 | 294
169	Fuc(1)	541.9	3	501.895	1503.67	501.893	1503.66	controllerType=0 controllerNumber=1 scan=3342	F.HGATCHDRVASF.Y	11	HGATCHDRVASF,FY,5@57.02146,11@146.05791	S11(OGlycan / 146.0579)	11.2999	F.HGATC[+57.02146]HDRVAS[+146.05791]F.Y	C5(Carbamidomethyl / 57.0215)	9e-08	1.2e-07	0	0	0	0	5.5e-09	7.3e-09	7.046	541.9	10.2	3.037		Specific	12.2	>sp|P46531|NOTC1_HUMAN Neurogenic locus notch homolog protein 1 OS=Homo sapiens OX=9606 GN=NOTCH1 PE=1 SV=4	1	2453	FP031022_4.3342.3342.3	high-energy collision-induced dissociation	7.87	1502.66	1502.66	1	392 | 330
169	Fuc(1)	534.4	2	752.337	1503.67	752.336	1503.66	controllerType=0 controllerNumber=1 scan=2305	F.HGATCHDRVASF.Y	11	HGATCHDRVASF,FY,5@57.02146,11@146.05791	S11(OGlycan / 146.0579)	9.1204	F.HGATC[+57.02146]HDRVAS[+146.05791]F.Y	C5(Carbamidomethyl / 57.0215)	1.7e-07	2.2e-07	0	0	0	0	1.1e-08	1.5e-08	6.777	534.4	11.4	1.869		Specific	16	>sp|P46531|NOTC1_HUMAN Neurogenic locus notch homolog protein 1 OS=Homo sapiens OX=9606 GN=NOTCH1 PE=1 SV=4	1	1243	FP031022_4.2305.2305.2	high-energy collision-induced dissociation	7.6	1502.66	1502.66	1	393 | 131
169	Fuc(1)	529.2	2	752.337	1503.67	752.336	1503.66	controllerType=0 controllerNumber=1 scan=2346	F.HGATCHDRVASF.Y	11	HGATCHDRVASF,FY,5@57.02146,11@146.05791	S11(OGlycan / 146.0579)	9.2318	F.HGATC[+57.02146]HDRVAS[+146.05791]F.Y	C5(Carbamidomethyl / 57.0215)	1.7e-07	2.2e-07	0	0	0	0	1.2e-08	1.5e-08	6.777	529.2	12.7	1.787		Specific	16.9	>sp|P46531|NOTC1_HUMAN Neurogenic locus notch homolog protein 1 OS=Homo sapiens OX=9606 GN=NOTCH1 PE=1 SV=4	1	1280	FP031022_4.2346.2346.2	high-energy collision-induced dissociation	7.6	1502.66	1502.66	1	394 | 145
169	Fuc(1)	522.7	2	752.338	1503.67	752.336	1503.66	controllerType=0 controllerNumber=1 scan=2577	F.HGATCHDRVASF.Y	11	HGATCHDRVASF,FY,5@57.02146,11@146.05791	S11(OGlycan / 146.0579)	9.745	F.HGATC[+57.02146]HDRVAS[+146.05791]F.Y	C5(Carbamidomethyl / 57.0215)	1.7e-07	2.2e-07	0	0	0	0	1.2e-08	1.6e-08	6.777	522.7	11.2	3.005		Specific	14.1	>sp|P46531|NOTC1_HUMAN Neurogenic locus notch homolog protein 1 OS=Homo sapiens OX=9606 GN=NOTCH1 PE=1 SV=4	1	1572	FP031022_4.2577.2577.2	high-energy collision-induced dissociation	7.6	1502.66	1502.66	1	395 | 219
169	Fuc(1)	509.3	3	501.895	1503.67	501.893	1503.66	controllerType=0 controllerNumber=1 scan=4184	F.HGATCHDRVASF.Y	11	HGATCHDRVASF,FY,5@57.02146,11@146.05791	S11(OGlycan / 146.0579)	13.1544	F.HGATC[+57.02146]HDRVAS[+146.05791]F.Y	C5(Carbamidomethyl / 57.0215)	1.4e-07	1.9e-07	0	0	0	0	9.5e-09	1.3e-08	6.849	509.3	9.2	3.646		Specific	13	>sp|P46531|NOTC1_HUMAN Neurogenic locus notch homolog protein 1 OS=Homo sapiens OX=9606 GN=NOTCH1 PE=1 SV=4	1	3427	FP031022_4.4184.4184.3	high-energy collision-induced dissociation	6.92	1502.66	1502.66	1	396 | 376
169	Fuc(1)	494.5	2	752.335	1503.66	752.336	1503.66	controllerType=0 controllerNumber=1 scan=2526	F.HGATCHDRVASF.Y	11	HGATCHDRVASF,FY,5@57.02146,11@146.05791	S11(OGlycan / 146.0579)	9.6365	F.HGATC[+57.02146]HDRVAS[+146.05791]F.Y	C5(Carbamidomethyl / 57.0215)	2.6e-07	3.5e-07	0	0	0	0	2e-08	2.6e-08	6.58	494.5	15.9	-1.541		Specific	16.2	>sp|P46531|NOTC1_HUMAN Neurogenic locus notch homolog protein 1 OS=Homo sapiens OX=9606 GN=NOTCH1 PE=1 SV=4	1	1509	FP031022_4.2526.2526.2	high-energy collision-induced dissociation	7.6	1502.65	1502.66	1	397 | 207
169	Fuc(1)	471.4	2	752.334	1503.66	752.336	1503.66	controllerType=0 controllerNumber=1 scan=2463	F.HGATCHDRVASF.Y	11	HGATCHDRVASF,FY,5@57.02146,11@146.05791	S11(OGlycan / 146.0579)	9.4914	F.HGATC[+57.02146]HDRVAS[+146.05791]F.Y	C5(Carbamidomethyl / 57.0215)	4.7e-07	6.2e-07	0	0	0	0	3.5e-08	4.6e-08	6.33	471.4	11.4	-2.434		Specific	14.8	>sp|P46531|NOTC1_HUMAN Neurogenic locus notch homolog protein 1 OS=Homo sapiens OX=9606 GN=NOTCH1 PE=1 SV=4	1	1433	FP031022_4.2463.2463.2	high-energy collision-induced dissociation	6.66	1502.65	1502.66	1	398 | 189
169	Fuc(1)	456.1	3	501.893	1503.67	501.893	1503.66	controllerType=0 controllerNumber=1 scan=4000	F.HGATCHDRVASF.Y	11	HGATCHDRVASF,FY,5@57.02146,11@146.05791	S11(OGlycan / 146.0579)	12.7447	F.HGATC[+57.02146]HDRVAS[+146.05791]F.Y	C5(Carbamidomethyl / 57.0215)	2.5e-06	3.2e-06	0	0	0	0	1.2e-07	1.7e-07	5.61	456.1	11.7	0.662		Specific	11	>sp|P46531|NOTC1_HUMAN Neurogenic locus notch homolog protein 1 OS=Homo sapiens OX=9606 GN=NOTCH1 PE=1 SV=4	1	3206	FP031022_4.4000.4000.3	high-energy collision-induced dissociation	5.74	1502.66	1502.66	1	399 | 368
169	Fuc(1)	411.6	3	501.896	1503.67	501.893	1503.66	controllerType=0 controllerNumber=1 scan=4531	F.HGATCHDRVASF.Y	4	HGATCHDRVASF,FY,4@146.05791,5@57.02146	T4(OGlycan / 146.0579)	13.9325	F.HGAT[+146.05791]C[+57.02146]HDRVASF.Y	C5(Carbamidomethyl / 57.0215)	9.7e-06	1.3e-05	0	0	0	0	5.1e-07	6.8e-07	5.013	411.6	9.2	5.107		Specific	10.2	>sp|P46531|NOTC1_HUMAN Neurogenic locus notch homolog protein 1 OS=Homo sapiens OX=9606 GN=NOTCH1 PE=1 SV=4	1	3884	FP031022_4.4531.4531.3	high-energy collision-induced dissociation	4.97	1502.66	1502.66	1	400 | 388
169	Fuc(1)	400.6	3	501.894	1503.67	501.893	1503.66	controllerType=0 controllerNumber=1 scan=2294	F.HGATCHDRVASF.Y	11	HGATCHDRVASF,FY,5@57.02146,11@146.05791	S11(OGlycan / 146.0579)	9.084	F.HGATC[+57.02146]HDRVAS[+146.05791]F.Y	C5(Carbamidomethyl / 57.0215)	3e-06	3.9e-06	0	0	0	0	1.5e-07	2e-07	5.528	400.6	22.3	2.611		Specific	10.4	>sp|P46531|NOTC1_HUMAN Neurogenic locus notch homolog protein 1 OS=Homo sapiens OX=9606 GN=NOTCH1 PE=1 SV=4	1	1237	FP031022_4.2294.2294.3	high-energy collision-induced dissociation	5.49	1502.66	1502.66	1	401 | 119
169	Fuc(1)	365.4	3	501.895	1503.67	501.893	1503.66	controllerType=0 controllerNumber=1 scan=4399	F.HGATCHDRVASF.Y	11	HGATCHDRVASF,FY,5@57.02146,11@146.05791	S11(OGlycan / 146.0579)	13.6303	F.HGATC[+57.02146]HDRVAS[+146.05791]F.Y	C5(Carbamidomethyl / 57.0215)	7.1e-05	9.4e-05	0	0	0	0	2.3e-06	3.1e-06	4.149	365.4	8.5	3.098		Specific	10.6	>sp|P46531|NOTC1_HUMAN Neurogenic locus notch homolog protein 1 OS=Homo sapiens OX=9606 GN=NOTCH1 PE=1 SV=4	1	3703	FP031022_4.4399.4399.3	high-energy collision-induced dissociation	4.24	1502.66	1502.66	1	402 | 383
169	Fuc(1)	49.8	3	501.899	1503.68	501.893	1503.66	controllerType=0 controllerNumber=1 scan=12957	F.HGATCHDRVASF.Y	4	HGATCHDRVASF,FY,4@146.05791,5@57.02146	T4(OGlycan / 146.0579)	39.0311	F.HGAT[+146.05791]C[+57.02146]HDRVASF.Y	C5(Carbamidomethyl / 57.0215)	0.029	0.038	0.003	0.006	0	0	0.0031	0.0061	1.543	49.8	9.2	11.074		Specific	8.1	>sp|P46531|NOTC1_HUMAN Neurogenic locus notch homolog protein 1 OS=Homo sapiens OX=9606 GN=NOTCH1 PE=1 SV=4	1	12086	FP031022_4.12957.12957.3	high-energy collision-induced dissociation	1.42	1502.67	1502.66	1	403 | 704
169	Fuc(1)	14.9	3	501.897	1503.68	501.893	1503.66	controllerType=0 controllerNumber=1 scan=13220	F.HGATCHDRVASF.Y	4	HGATCHDRVASF,FY,4@146.05791,5@57.02146	T4(OGlycan / 146.0579)	39.6817	F.HGAT[+146.05791]C[+57.02146]HDRVASF.Y	C5(Carbamidomethyl / 57.0215)	0.028	0.036	0.003	0.006	0	0	0.0031	0.0061	1.56	14.9	9.2	8.882		Specific	7	>sp|P46531|NOTC1_HUMAN Neurogenic locus notch homolog protein 1 OS=Homo sapiens OX=9606 GN=NOTCH1 PE=1 SV=4	1	12379	FP031022_4.13220.13220.3	high-energy collision-induced dissociation	1.44	1502.67	1502.66	1	404 | 764
169		481	3	458.539	1373.6	458.539	1373.6	controllerType=0 controllerNumber=1 scan=2403	F.HGATCHDRVASF.Y		HGATCHDRVASF,FY,5@57.02146,7@15.99492	D7(Oxidation / 15.9949)	9.3602	F.HGATC[+57.02146]HD[+15.99492]RVASF.Y	C5(Carbamidomethyl / 57.0215)	1.4e-07	1.9e-07	0	0	0	0	8.7e-09	1.2e-08	6.849	420.4	20.5	1.04		Specific	12.4	>sp|P46531|NOTC1_HUMAN Neurogenic locus notch homolog protein 1 OS=Homo sapiens OX=9606 GN=NOTCH1 PE=1 SV=4	1	1347	FP031022_4.2403.2403.3	high-energy collision-induced dissociation	7.87	1372.6	1372.59	1	405 | 166
169		442.1	3	458.539	1373.6	458.539	1373.6	controllerType=0 controllerNumber=1 scan=2456	F.HGATCHDRVASF.Y		HGATCHDRVASF,FY,5@57.02146,6@15.99492	H6(Oxidation / 15.9949)	9.4782	F.HGATC[+57.02146]H[+15.99492]DRVASF.Y	C5(Carbamidomethyl / 57.0215)	2.5e-07	3.3e-07	0	0	0	0	1.7e-08	2.3e-08	6.599	442.1	0.6	1.307		Specific	11.3	>sp|P46531|NOTC1_HUMAN Neurogenic locus notch homolog protein 1 OS=Homo sapiens OX=9606 GN=NOTCH1 PE=1 SV=4	1	1421	FP031022_4.2456.2456.3	high-energy collision-induced dissociation	6.92	1372.6	1372.59	1	406 | 182
169		177.8	3	458.54	1373.6	458.539	1373.6	controllerType=0 controllerNumber=1 scan=2162	F.HGATCHDRVASF.Y		HGATCHDRVASF,FY,5@57.02146,6@15.99492	H6(Oxidation / 15.9949)	8.764	F.HGATC[+57.02146]H[+15.99492]DRVASF.Y	C5(Carbamidomethyl / 57.0215)	0.0052	0.0068	0	0	0	0	0.00023	0.0003	2.288	177.8	59.7	2.307		Specific	8.2	>sp|P46531|NOTC1_HUMAN Neurogenic locus notch homolog protein 1 OS=Homo sapiens OX=9606 GN=NOTCH1 PE=1 SV=4	1	1105	FP031022_4.2162.2162.3	high-energy collision-induced dissociation	2.46	1372.6	1372.59	1	407 | 98
169		52.9	3	458.539	1373.6	458.539	1373.6	controllerType=0 controllerNumber=1 scan=2356	F.HGATCHDRVASF.Y		HGATCHDRVASF,FY,5@57.02146,6@15.99492	H6(Oxidation / 15.9949)	9.254	F.HGATC[+57.02146]H[+15.99492]DRVASF.Y	C5(Carbamidomethyl / 57.0215)	0.026	0.034	0.003	0.003	0	0	0.0031	0.0032	1.587	52.9	33.8	0.507		Specific	5.2	>sp|P46531|NOTC1_HUMAN Neurogenic locus notch homolog protein 1 OS=Homo sapiens OX=9606 GN=NOTCH1 PE=1 SV=4	1	1290	FP031022_4.2356.2356.4	high-energy collision-induced dissociation	1.46	1372.59	1372.59	1	408 | 152
169		244.6	3	453.541	1358.61	453.535	1358.59	controllerType=0 controllerNumber=1 scan=2952	F.HGATCHDRVASF.Y		HGATCHDRVASF,FY,5@57.02146,8@0.98402	R8(Deamidated / 0.984)	10.4775	F.HGATC[+57.02146]HDR[+0.98402]VASF.Y	C5(Carbamidomethyl / 57.0215)	0.021	0.028	0.0016	0.0031	0.0031	0.0062	0.0016	0.0032	1.671	244.6	244.6	12.713		Specific	7.6	>sp|P46531|NOTC1_HUMAN Neurogenic locus notch homolog protein 1 OS=Homo sapiens OX=9606 GN=NOTCH1 PE=1 SV=4	1	1986	FP031022_4.2952.2952.3	high-energy collision-induced dissociation	1.5	1357.6	1357.58	1	409 | 276
169		898.1	2	679.308	1357.61	679.307	1357.61	controllerType=0 controllerNumber=1 scan=2272	F.HGATCHDRVASF.Y		HGATCHDRVASF,FY,5@57.02146		9.0358	F.HGATC[+57.02146]HDRVASF.Y	C5(Carbamidomethyl / 57.0215)	1.9e-14	2.5e-14	0	0	0	0	1.1e-15	1.4e-15	13.724	673.9	673.9	1.835		Specific	11.4	>sp|P46531|NOTC1_HUMAN Neurogenic locus notch homolog protein 1 OS=Homo sapiens OX=9606 GN=NOTCH1 PE=1 SV=4	1	1217	FP031022_4.2272.2272.2	high-energy collision-induced dissociation	14.6	1356.6	1356.6	1	410 | 117
169		737.9	2	679.308	1357.61	679.307	1357.61	controllerType=0 controllerNumber=1 scan=2312	F.HGATCHDRVASF.Y		HGATCHDRVASF,FY,5@57.02146		9.1412	F.HGATC[+57.02146]HDRVASF.Y	C5(Carbamidomethyl / 57.0215)	1.9e-11	2.5e-11	0	0	0	0	1e-12	1.4e-12	10.724	682	682	1.745		Specific	11.6	>sp|P46531|NOTC1_HUMAN Neurogenic locus notch homolog protein 1 OS=Homo sapiens OX=9606 GN=NOTCH1 PE=1 SV=4	1	1248	FP031022_4.2312.2312.2	high-energy collision-induced dissociation	11.6	1356.6	1356.6	1	411 | 136
169		729	2	679.308	1357.61	679.307	1357.61	controllerType=0 controllerNumber=1 scan=2355	F.HGATCHDRVASF.Y		HGATCHDRVASF,FY,5@57.02146		9.2523	F.HGATC[+57.02146]HDRVASF.Y	C5(Carbamidomethyl / 57.0215)	1.8e-10	2.4e-10	0	0	0	0	9.9e-12	1.3e-11	9.735	617.1	617.1	1.835		Specific	10.9	>sp|P46531|NOTC1_HUMAN Neurogenic locus notch homolog protein 1 OS=Homo sapiens OX=9606 GN=NOTCH1 PE=1 SV=4	1	1288	FP031022_4.2355.2355.2	high-energy collision-induced dissociation	10.61	1356.6	1356.6	1	412 | 150
169		696	3	453.208	1357.61	453.207	1357.61	controllerType=0 controllerNumber=1 scan=2260	F.HGATCHDRVASF.Y		HGATCHDRVASF,FY,5@57.02146		9.0094	F.HGATC[+57.02146]HDRVASF.Y	C5(Carbamidomethyl / 57.0215)	9.9e-10	1.3e-09	0	0	0	0	4.2e-11	5.5e-11	9.004	405.7	405.7	1.061		Specific	11	>sp|P46531|NOTC1_HUMAN Neurogenic locus notch homolog protein 1 OS=Homo sapiens OX=9606 GN=NOTCH1 PE=1 SV=4	1	1203	FP031022_4.2260.2260.3	high-energy collision-induced dissociation	9.88	1356.6	1356.6	1	413 | 110
169		634	3	453.207	1357.61	453.207	1357.61	controllerType=0 controllerNumber=1 scan=2772	F.HGATCHDRVASF.Y		HGATCHDRVASF,FY,5@57.02146		10.1341	F.HGATC[+57.02146]HDRVASF.Y	C5(Carbamidomethyl / 57.0215)	3.6e-07	4.8e-07	0	0	0	0	3.1e-08	4.1e-08	6.438	351.4	351.4	0.319		Specific	9.6	>sp|P46531|NOTC1_HUMAN Neurogenic locus notch homolog protein 1 OS=Homo sapiens OX=9606 GN=NOTCH1 PE=1 SV=4	1	1791	FP031022_4.2772.2772.3	high-energy collision-induced dissociation	7.32	1356.6	1356.6	1	414 | 254
169		604.9	3	453.207	1357.61	453.207	1357.61	controllerType=0 controllerNumber=1 scan=2622	F.HGATCHDRVASF.Y		HGATCHDRVASF,FY,5@57.02146		9.8274	F.HGATC[+57.02146]HDRVASF.Y	C5(Carbamidomethyl / 57.0215)	7.9e-07	1e-06	0	0	0	0	5.9e-08	7.8e-08	6.104	303.9	303.9	0.791		Specific	10.1	>sp|P46531|NOTC1_HUMAN Neurogenic locus notch homolog protein 1 OS=Homo sapiens OX=9606 GN=NOTCH1 PE=1 SV=4	1	1625	FP031022_4.2622.2622.3	high-energy collision-induced dissociation	5.98	1356.6	1356.6	1	415 | 235
169		588.6	3	453.208	1357.61	453.207	1357.61	controllerType=0 controllerNumber=1 scan=2681	F.HGATCHDRVASF.Y		HGATCHDRVASF,FY,5@57.02146		9.9489	F.HGATC[+57.02146]HDRVASF.Y	C5(Carbamidomethyl / 57.0215)	1e-08	1.3e-08	0	0	0	0	6.9e-10	9.1e-10	7.993	471.2	471.2	1.533		Specific	11.8	>sp|P46531|NOTC1_HUMAN Neurogenic locus notch homolog protein 1 OS=Homo sapiens OX=9606 GN=NOTCH1 PE=1 SV=4	1	1691	FP031022_4.2681.2681.3	high-energy collision-induced dissociation	8.87	1356.6	1356.6	1	416 | 245
169		516.4	3	453.208	1357.61	453.207	1357.61	controllerType=0 controllerNumber=1 scan=3116	F.HGATCHDRVASF.Y		HGATCHDRVASF,FY,5@57.02146		10.809	F.HGATC[+57.02146]HDRVASF.Y	C5(Carbamidomethyl / 57.0215)	7.2e-05	9.5e-05	0	0	0	0	2.5e-06	3.3e-06	4.144	356.9	356.9	2.342		Specific	9.3	>sp|P46531|NOTC1_HUMAN Neurogenic locus notch homolog protein 1 OS=Homo sapiens OX=9606 GN=NOTCH1 PE=1 SV=4	1	2183	FP031022_4.3116.3116.3	high-energy collision-induced dissociation	4.22	1356.6	1356.6	1	417 | 299
169		496.9	3	453.208	1357.61	453.207	1357.61	controllerType=0 controllerNumber=1 scan=2445	F.HGATCHDRVASF.Y		HGATCHDRVASF,FY,5@57.02146		9.4541	F.HGATC[+57.02146]HDRVASF.Y	C5(Carbamidomethyl / 57.0215)	1.4e-07	1.9e-07	0	0	0	0	9.1e-09	1.2e-08	6.849	496.9	496.9	1.533		Specific	11.9	>sp|P46531|NOTC1_HUMAN Neurogenic locus notch homolog protein 1 OS=Homo sapiens OX=9606 GN=NOTCH1 PE=1 SV=4	1	1405	FP031022_4.2445.2445.3	high-energy collision-induced dissociation	7.87	1356.6	1356.6	1	418 | 180
169		469.9	3	453.208	1357.61	453.207	1357.61	controllerType=0 controllerNumber=1 scan=2556	F.HGATCHDRVASF.Y		HGATCHDRVASF,FY,5@57.02146		9.7028	F.HGATC[+57.02146]HDRVASF.Y	C5(Carbamidomethyl / 57.0215)	2.5e-07	3.3e-07	0	0	0	0	1.9e-08	2.5e-08	6.599	434.7	434.7	1.533		Specific	11.9	>sp|P46531|NOTC1_HUMAN Neurogenic locus notch homolog protein 1 OS=Homo sapiens OX=9606 GN=NOTCH1 PE=1 SV=4	1	1543	FP031022_4.2556.2556.3	high-energy collision-induced dissociation	6.92	1356.6	1356.6	1	419 | 217
169		455.5	3	453.208	1357.61	453.207	1357.61	controllerType=0 controllerNumber=1 scan=2501	F.HGATCHDRVASF.Y		HGATCHDRVASF,FY,5@57.02146		9.581	F.HGATC[+57.02146]HDRVASF.Y	C5(Carbamidomethyl / 57.0215)	2.5e-07	3.3e-07	0	0	0	0	1.8e-08	2.4e-08	6.599	437.9	437.9	1.533		Specific	11.3	>sp|P46531|NOTC1_HUMAN Neurogenic locus notch homolog protein 1 OS=Homo sapiens OX=9606 GN=NOTCH1 PE=1 SV=4	1	1475	FP031022_4.2501.2501.3	high-energy collision-induced dissociation	6.92	1356.6	1356.6	1	420 | 203
169		444.1	3	453.209	1357.61	453.207	1357.61	controllerType=0 controllerNumber=1 scan=3436	F.HGATCHDRVASF.Y		HGATCHDRVASF,FY,5@57.02146		11.4998	F.HGATC[+57.02146]HDRVASF.Y	C5(Carbamidomethyl / 57.0215)	2.5e-06	3.2e-06	0	0	0	0	1.2e-07	1.6e-07	5.61	430.1	430.1	3.286		Specific	10.9	>sp|P46531|NOTC1_HUMAN Neurogenic locus notch homolog protein 1 OS=Homo sapiens OX=9606 GN=NOTCH1 PE=1 SV=4	1	2569	FP031022_4.3436.3436.3	high-energy collision-induced dissociation	5.94	1356.6	1356.6	1	421 | 343
169		438.9	2	679.307	1357.61	679.307	1357.61	controllerType=0 controllerNumber=1 scan=2467	F.HGATCHDRVASF.Y		HGATCHDRVASF,FY,5@57.02146		9.5019	F.HGATC[+57.02146]HDRVASF.Y	C5(Carbamidomethyl / 57.0215)	7e-05	9.2e-05	0	0	0	0	2e-06	2.7e-06	4.156	373.1	373.1	0.126		Specific	6.9	>sp|P46531|NOTC1_HUMAN Neurogenic locus notch homolog protein 1 OS=Homo sapiens OX=9606 GN=NOTCH1 PE=1 SV=4	1	1437	FP031022_4.2467.2467.6	high-energy collision-induced dissociation	4.37	1356.6	1356.6	1	422 | 194
169		437.6	3	453.208	1357.61	453.207	1357.61	controllerType=0 controllerNumber=1 scan=2390	F.HGATCHDRVASF.Y		HGATCHDRVASF,FY,5@57.02146		9.3365	F.HGATC[+57.02146]HDRVASF.Y	C5(Carbamidomethyl / 57.0215)	3e-07	4e-07	0	0	0	0	2.4e-08	3.2e-08	6.517	437.6	437.6	1.061		Specific	12.5	>sp|P46531|NOTC1_HUMAN Neurogenic locus notch homolog protein 1 OS=Homo sapiens OX=9606 GN=NOTCH1 PE=1 SV=4	1	1330	FP031022_4.2390.2390.3	high-energy collision-induced dissociation	6.73	1356.6	1356.6	1	423 | 164
169		434.6	3	453.208	1357.61	453.207	1357.61	controllerType=0 controllerNumber=1 scan=2345	F.HGATCHDRVASF.Y		HGATCHDRVASF,FY,5@57.02146		9.2306	F.HGATC[+57.02146]HDRVASF.Y	C5(Carbamidomethyl / 57.0215)	3e-07	4e-07	0	0	0	0	2.3e-08	3.1e-08	6.517	405.5	405.5	1.668		Specific	13.8	>sp|P46531|NOTC1_HUMAN Neurogenic locus notch homolog protein 1 OS=Homo sapiens OX=9606 GN=NOTCH1 PE=1 SV=4	1	1279	FP031022_4.2345.2345.3	high-energy collision-induced dissociation	6.73	1356.6	1356.6	1	424 | 143
169		425.3	3	453.208	1357.61	453.207	1357.61	controllerType=0 controllerNumber=1 scan=3245	F.HGATCHDRVASF.Y		HGATCHDRVASF,FY,5@57.02146		11.0801	F.HGATC[+57.02146]HDRVASF.Y	C5(Carbamidomethyl / 57.0215)	0.00011	0.00014	0	0	0	0	3.9e-06	5.1e-06	3.963	350.5	350.5	1.6		Specific	9.7	>sp|P46531|NOTC1_HUMAN Neurogenic locus notch homolog protein 1 OS=Homo sapiens OX=9606 GN=NOTCH1 PE=1 SV=4	1	2346	FP031022_4.3245.3245.3	high-energy collision-induced dissociation	4.17	1356.6	1356.6	1	425 | 316
169		356.8	3	453.208	1357.61	453.207	1357.61	controllerType=0 controllerNumber=1 scan=2303	F.HGATCHDRVASF.Y		HGATCHDRVASF,FY,5@57.02146		9.1149	F.HGATC[+57.02146]HDRVASF.Y	C5(Carbamidomethyl / 57.0215)	9.1e-05	0.00012	0	0	0	0	3.3e-06	4.3e-06	4.043	356.8	356.8	1.668		Specific	11.2	>sp|P46531|NOTC1_HUMAN Neurogenic locus notch homolog protein 1 OS=Homo sapiens OX=9606 GN=NOTCH1 PE=1 SV=4	1	1242	FP031022_4.2303.2303.3	high-energy collision-induced dissociation	4.24	1356.6	1356.6	1	426 | 129
169		322.9	3	453.209	1357.61	453.207	1357.61	controllerType=0 controllerNumber=1 scan=3063	F.HGATCHDRVASF.Y		HGATCHDRVASF,FY,5@57.02146		10.6962	F.HGATC[+57.02146]HDRVASF.Y	C5(Carbamidomethyl / 57.0215)	0.00068	0.00089	0	0	0	0	2.7e-05	3.6e-05	3.171	307.6	307.6	3.286		Specific	8.9	>sp|P46531|NOTC1_HUMAN Neurogenic locus notch homolog protein 1 OS=Homo sapiens OX=9606 GN=NOTCH1 PE=1 SV=4	1	2115	FP031022_4.3063.3063.3	high-energy collision-induced dissociation	3.36	1356.6	1356.6	1	427 | 291
169		309.2	3	453.208	1357.61	453.207	1357.61	controllerType=0 controllerNumber=1 scan=4012	F.HGATCHDRVASF.Y		HGATCHDRVASF,FY,5@57.02146		12.7722	F.HGATC[+57.02146]HDRVASF.Y	C5(Carbamidomethyl / 57.0215)	0.0014	0.0018	0	0	0	0	6.6e-05	8.7e-05	2.863	309.2	309.2	2.14		Specific	8.6	>sp|P46531|NOTC1_HUMAN Neurogenic locus notch homolog protein 1 OS=Homo sapiens OX=9606 GN=NOTCH1 PE=1 SV=4	1	3221	FP031022_4.4012.4012.3	high-energy collision-induced dissociation	2.78	1356.6	1356.6	1	428 | 373
181	HexNAc(1)Fuc(1); HexNAc(1)Fuc(1)	345.3	5	1220.91	6100.51	1220.7	6099.48	controllerType=0 controllerNumber=1 scan=5392	F.YCECPHGRTGLLCHLNDACISNPCNEGSNCDTNPVNGKAICTCPSGY.T	21;32	YCECPHGRTGLLCHLNDACISNPCNEGSNCDTNPVNGKAICTCPSGY,FT,2@57.02146,4@57.02146,13@57.02146,19@57.02146,21@349.13728,24@57.02146,29@0.98402,30@57.02146,32@349.13728,41@57.02146,43@57.02146	S21(OGlycan / 349.1373); N29(Deamidated / 0.984); T32(OGlycan / 349.1373)	15.8921	F.YC[+57.02146]EC[+57.02146]PHGRTGLLC[+57.02146]HLNDAC[+57.02146]IS[+349.13728]NPC[+57.02146]NEGSN[+0.98402]C[+57.02146]DT[+349.13728]NPVNGKAIC[+57.02146]TC[+57.02146]PSGY.T	C2(Carbamidomethyl / 57.0215); C4(Carbamidomethyl / 57.0215); C13(Carbamidomethyl / 57.0215); C19(Carbamidomethyl / 57.0215); C24(Carbamidomethyl / 57.0215); C30(Carbamidomethyl / 57.0215); C41(Carbamidomethyl / 57.0215); C43(Carbamidomethyl / 57.0215)	1.4e-05	1.8e-05	0	0	0	0	6.1e-07	8.1e-07	4.865	345.3	0	4.721	1	Specific	13.8	>sp|P46531|NOTC1_HUMAN Neurogenic locus notch homolog protein 1 OS=Homo sapiens OX=9606 GN=NOTCH1 PE=1 SV=4	1	4922	FP031022_4.5392.5392.5	high-energy collision-induced dissociation	3.79	6099.5	6098.47	1	429 | 73794
181	Hex(1)Pent(2)	1053.1	4	1457.6	5827.38	1457.59	5827.34	controllerType=0 controllerNumber=1 scan=5052	F.YCECPHGRTGLLCHLNDACISNPCNEGSNCDTNPVNGKAICTCPSGY.T	9	YCECPHGRTGLLCHLNDACISNPCNEGSNCDTNPVNGKAICTCPSGY,FT,2@57.02146,4@57.02146,9@426.13734,13@57.02146,19@57.02146,24@57.02146,25@0.98402,30@57.02146,41@57.02146,43@57.02146	T9(OGlycan / 426.1373); N25(Deamidated / 0.984)	15.1311	F.YC[+57.02146]EC[+57.02146]PHGRT[+426.13734]GLLC[+57.02146]HLNDAC[+57.02146]ISNPC[+57.02146]N[+0.98402]EGSNC[+57.02146]DTNPVNGKAIC[+57.02146]TC[+57.02146]PSGY.T	C2(Carbamidomethyl / 57.0215); C4(Carbamidomethyl / 57.0215); C13(Carbamidomethyl / 57.0215); C19(Carbamidomethyl / 57.0215); C24(Carbamidomethyl / 57.0215); C30(Carbamidomethyl / 57.0215); C41(Carbamidomethyl / 57.0215); C43(Carbamidomethyl / 57.0215)	4.5e-18	5.9e-18	0	0	0	0	3.4e-19	4.5e-19	17.348	1053.1	1.2	6.957		Specific	21.4	>sp|P46531|NOTC1_HUMAN Neurogenic locus notch homolog protein 1 OS=Homo sapiens OX=9606 GN=NOTCH1 PE=1 SV=4	1	4513	FP031022_4.5052.5052.4	high-energy collision-induced dissociation	17.23	5826.38	5826.33	1	430 | 66234
181	Hex(1)Pent(2)	1143	4	1457.35	5826.38	1457.34	5826.36	controllerType=0 controllerNumber=1 scan=5062	F.YCECPHGRTGLLCHLNDACISNPCNEGSNCDTNPVNGKAICTCPSGY.T	42	YCECPHGRTGLLCHLNDACISNPCNEGSNCDTNPVNGKAICTCPSGY,FT,2@57.02146,4@57.02146,13@57.02146,19@57.02146,24@57.02146,30@57.02146,41@57.02146,42@426.13734,43@57.02146	T42(OGlycan / 426.1373)	15.1527	F.YC[+57.02146]EC[+57.02146]PHGRTGLLC[+57.02146]HLNDAC[+57.02146]ISNPC[+57.02146]NEGSNC[+57.02146]DTNPVNGKAIC[+57.02146]T[+426.13734]C[+57.02146]PSGY.T	C2(Carbamidomethyl / 57.0215); C4(Carbamidomethyl / 57.0215); C13(Carbamidomethyl / 57.0215); C19(Carbamidomethyl / 57.0215); C24(Carbamidomethyl / 57.0215); C30(Carbamidomethyl / 57.0215); C41(Carbamidomethyl / 57.0215); C43(Carbamidomethyl / 57.0215)	2.9e-19	3.8e-19	0	0	0	0	3.8e-20	5e-20	18.541	1143	1.8	4.131		Specific	21.7	>sp|P46531|NOTC1_HUMAN Neurogenic locus notch homolog protein 1 OS=Homo sapiens OX=9606 GN=NOTCH1 PE=1 SV=4	1	4527	FP031022_4.5062.5062.4	high-energy collision-induced dissociation	18.42	5825.37	5825.35	1	431 | 66474
181	Hex(1)Pent(2)	908.5	5	1166.08	5826.39	1166.08	5826.36	controllerType=0 controllerNumber=1 scan=5038	F.YCECPHGRTGLLCHLNDACISNPCNEGSNCDTNPVNGKAICTCPSGY.T	9	YCECPHGRTGLLCHLNDACISNPCNEGSNCDTNPVNGKAICTCPSGY,FT,2@57.02146,4@57.02146,9@426.13734,13@57.02146,19@57.02146,24@57.02146,30@57.02146,41@57.02146,43@57.02146	T9(OGlycan / 426.1373)	15.101	F.YC[+57.02146]EC[+57.02146]PHGRT[+426.13734]GLLC[+57.02146]HLNDAC[+57.02146]ISNPC[+57.02146]NEGSNC[+57.02146]DTNPVNGKAIC[+57.02146]TC[+57.02146]PSGY.T	C2(Carbamidomethyl / 57.0215); C4(Carbamidomethyl / 57.0215); C13(Carbamidomethyl / 57.0215); C19(Carbamidomethyl / 57.0215); C24(Carbamidomethyl / 57.0215); C30(Carbamidomethyl / 57.0215); C41(Carbamidomethyl / 57.0215); C43(Carbamidomethyl / 57.0215)	2.3e-15	3.1e-15	0	0	0	0	1.4e-16	1.9e-16	14.636	908.5	1.2	5.647		Specific	17.9	>sp|P46531|NOTC1_HUMAN Neurogenic locus notch homolog protein 1 OS=Homo sapiens OX=9606 GN=NOTCH1 PE=1 SV=4	1	4493	FP031022_4.5038.5038.5	high-energy collision-induced dissociation	14.51	5825.38	5825.35	1	432 | 65874
181	Hex(1)Pent(2)	848.2	5	1166.28	5827.38	1166.08	5826.36	controllerType=0 controllerNumber=1 scan=5147	F.YCECPHGRTGLLCHLNDACISNPCNEGSNCDTNPVNGKAICTCPSGY.T	9	YCECPHGRTGLLCHLNDACISNPCNEGSNCDTNPVNGKAICTCPSGY,FT,2@57.02146,4@57.02146,9@426.13734,13@57.02146,19@57.02146,24@57.02146,30@57.02146,41@57.02146,43@57.02146	T9(OGlycan / 426.1373)	15.348	F.YC[+57.02146]EC[+57.02146]PHGRT[+426.13734]GLLC[+57.02146]HLNDAC[+57.02146]ISNPC[+57.02146]NEGSNC[+57.02146]DTNPVNGKAIC[+57.02146]TC[+57.02146]PSGY.T	C2(Carbamidomethyl / 57.0215); C4(Carbamidomethyl / 57.0215); C13(Carbamidomethyl / 57.0215); C19(Carbamidomethyl / 57.0215); C24(Carbamidomethyl / 57.0215); C30(Carbamidomethyl / 57.0215); C41(Carbamidomethyl / 57.0215); C43(Carbamidomethyl / 57.0215)	1.1e-13	1.5e-13	0	0	0	0	7.7e-15	1e-14	12.947	848.2	1.2	2.935	1	Specific	16.3	>sp|P46531|NOTC1_HUMAN Neurogenic locus notch homolog protein 1 OS=Homo sapiens OX=9606 GN=NOTCH1 PE=1 SV=4	1	4630	FP031022_4.5147.5147.5	high-energy collision-induced dissociation	13.83	5826.37	5825.35	1	433 | 67914
181	Hex(1)Pent(2)	831.7	5	1166.08	5826.38	1166.08	5826.36	controllerType=0 controllerNumber=1 scan=5088	F.YCECPHGRTGLLCHLNDACISNPCNEGSNCDTNPVNGKAICTCPSGY.T	9	YCECPHGRTGLLCHLNDACISNPCNEGSNCDTNPVNGKAICTCPSGY,FT,2@57.02146,4@57.02146,9@426.13734,13@57.02146,19@57.02146,24@57.02146,30@57.02146,41@57.02146,43@57.02146	T9(OGlycan / 426.1373)	15.2141	F.YC[+57.02146]EC[+57.02146]PHGRT[+426.13734]GLLC[+57.02146]HLNDAC[+57.02146]ISNPC[+57.02146]NEGSNC[+57.02146]DTNPVNGKAIC[+57.02146]TC[+57.02146]PSGY.T	C2(Carbamidomethyl / 57.0215); C4(Carbamidomethyl / 57.0215); C13(Carbamidomethyl / 57.0215); C19(Carbamidomethyl / 57.0215); C24(Carbamidomethyl / 57.0215); C30(Carbamidomethyl / 57.0215); C41(Carbamidomethyl / 57.0215); C43(Carbamidomethyl / 57.0215)	1.5e-13	2e-13	0	0	0	0	1.3e-14	1.8e-14	12.828	831.7	1.2	4.6		Specific	17.8	>sp|P46531|NOTC1_HUMAN Neurogenic locus notch homolog protein 1 OS=Homo sapiens OX=9606 GN=NOTCH1 PE=1 SV=4	1	4559	FP031022_4.5088.5088.5	high-energy collision-induced dissociation	13.71	5825.38	5825.35	1	434 | 66834
181	Hex(1); Hex(1)	811.4	5	1145.88	5725.35	1145.67	5724.33	controllerType=0 controllerNumber=1 scan=5029	F.YCECPHGRTGLLCHLNDACISNPCNEGSNCDTNPVNGKAICTCPSGY.T	21;32	YCECPHGRTGLLCHLNDACISNPCNEGSNCDTNPVNGKAICTCPSGY,FT,2@57.02146,4@57.02146,13@57.02146,19@57.02146,21@162.05282,24@57.02146,30@57.02146,32@162.05282,41@57.02146,43@57.02146	S21(OGlycan / 162.0528); T32(OGlycan / 162.0528)	15.0817	F.YC[+57.02146]EC[+57.02146]PHGRTGLLC[+57.02146]HLNDAC[+57.02146]IS[+162.05282]NPC[+57.02146]NEGSNC[+57.02146]DT[+162.05282]NPVNGKAIC[+57.02146]TC[+57.02146]PSGY.T	C2(Carbamidomethyl / 57.0215); C4(Carbamidomethyl / 57.0215); C13(Carbamidomethyl / 57.0215); C19(Carbamidomethyl / 57.0215); C24(Carbamidomethyl / 57.0215); C30(Carbamidomethyl / 57.0215); C41(Carbamidomethyl / 57.0215); C43(Carbamidomethyl / 57.0215)	1.5e-13	2e-13	0	0	0	0	1.3e-14	1.7e-14	12.828	811.4	0	4.024	1	Specific	16	>sp|P46531|NOTC1_HUMAN Neurogenic locus notch homolog protein 1 OS=Homo sapiens OX=9606 GN=NOTCH1 PE=1 SV=4	1	4483	FP031022_4.5029.5029.5	high-energy collision-induced dissociation	13.71	5724.35	5723.32	1	435 | 65634
181	Hex(1); Hex(1)	601.7	5	1145.88	5725.36	1145.67	5724.33	controllerType=0 controllerNumber=1 scan=5077	F.YCECPHGRTGLLCHLNDACISNPCNEGSNCDTNPVNGKAICTCPSGY.T	21;32	YCECPHGRTGLLCHLNDACISNPCNEGSNCDTNPVNGKAICTCPSGY,FT,2@57.02146,4@57.02146,13@57.02146,19@57.02146,21@162.05282,24@57.02146,30@57.02146,32@162.05282,41@57.02146,43@57.02146	S21(OGlycan / 162.0528); T32(OGlycan / 162.0528)	15.1884	F.YC[+57.02146]EC[+57.02146]PHGRTGLLC[+57.02146]HLNDAC[+57.02146]IS[+162.05282]NPC[+57.02146]NEGSNC[+57.02146]DT[+162.05282]NPVNGKAIC[+57.02146]TC[+57.02146]PSGY.T	C2(Carbamidomethyl / 57.0215); C4(Carbamidomethyl / 57.0215); C13(Carbamidomethyl / 57.0215); C19(Carbamidomethyl / 57.0215); C24(Carbamidomethyl / 57.0215); C30(Carbamidomethyl / 57.0215); C41(Carbamidomethyl / 57.0215); C43(Carbamidomethyl / 57.0215)	1.5e-09	2e-09	0	0	0	0	1e-10	1.4e-10	8.828	601.7	0	4.984	1	Specific	15.7	>sp|P46531|NOTC1_HUMAN Neurogenic locus notch homolog protein 1 OS=Homo sapiens OX=9606 GN=NOTCH1 PE=1 SV=4	1	4544	FP031022_4.5077.5077.5	high-energy collision-induced dissociation	8.71	5724.35	5723.32	1	436 | 66794
181	Hex(1)Pent(1)	716.4	5	1139.67	5694.34	1139.67	5694.32	controllerType=0 controllerNumber=1 scan=5063	F.YCECPHGRTGLLCHLNDACISNPCNEGSNCDTNPVNGKAICTCPSGY.T	21	YCECPHGRTGLLCHLNDACISNPCNEGSNCDTNPVNGKAICTCPSGY,FT,2@57.02146,4@57.02146,13@57.02146,19@57.02146,21@294.09508,24@57.02146,30@57.02146,41@57.02146,43@57.02146	S21(OGlycan / 294.0951)	15.1548	F.YC[+57.02146]EC[+57.02146]PHGRTGLLC[+57.02146]HLNDAC[+57.02146]IS[+294.09508]NPC[+57.02146]NEGSNC[+57.02146]DTNPVNGKAIC[+57.02146]TC[+57.02146]PSGY.T	C2(Carbamidomethyl / 57.0215); C4(Carbamidomethyl / 57.0215); C13(Carbamidomethyl / 57.0215); C19(Carbamidomethyl / 57.0215); C24(Carbamidomethyl / 57.0215); C30(Carbamidomethyl / 57.0215); C41(Carbamidomethyl / 57.0215); C43(Carbamidomethyl / 57.0215)	1.5e-11	2e-11	0	0	0	0	6.6e-13	8.7e-13	10.828	716.4	0	4.71		Specific	16.6	>sp|P46531|NOTC1_HUMAN Neurogenic locus notch homolog protein 1 OS=Homo sapiens OX=9606 GN=NOTCH1 PE=1 SV=4	1	4528	FP031022_4.5063.5063.5	high-energy collision-induced dissociation	11.71	5693.34	5693.31	1	437 | 66514
181	Hex(1)	742	4	1391.59	5563.34	1391.57	5563.26	controllerType=0 controllerNumber=1 scan=5073	F.YCECPHGRTGLLCHLNDACISNPCNEGSNCDTNPVNGKAICTCPSGY.T	21	YCECPHGRTGLLCHLNDACISNPCNEGSNCDTNPVNGKAICTCPSGY,FT,2@57.02146,4@57.02146,13@57.02146,19@57.02146,21@162.05282,24@57.02146,29@0.98402,30@57.02146,41@57.02146,43@57.02146	S21(OGlycan / 162.0528); N29(Deamidated / 0.984)	15.1778	F.YC[+57.02146]EC[+57.02146]PHGRTGLLC[+57.02146]HLNDAC[+57.02146]IS[+162.05282]NPC[+57.02146]NEGSN[+0.98402]C[+57.02146]DTNPVNGKAIC[+57.02146]TC[+57.02146]PSGY.T	C2(Carbamidomethyl / 57.0215); C4(Carbamidomethyl / 57.0215); C13(Carbamidomethyl / 57.0215); C19(Carbamidomethyl / 57.0215); C24(Carbamidomethyl / 57.0215); C30(Carbamidomethyl / 57.0215); C41(Carbamidomethyl / 57.0215); C43(Carbamidomethyl / 57.0215)	2.9e-10	3.9e-10	0	0	0	0	1.6e-11	2.1e-11	9.536	742	0	14.317		Specific	17.6	>sp|P46531|NOTC1_HUMAN Neurogenic locus notch homolog protein 1 OS=Homo sapiens OX=9606 GN=NOTCH1 PE=1 SV=4	1	4540	FP031022_4.5073.5073.4	high-energy collision-induced dissociation	10.41	5562.33	5562.25	1	438 | 66714
181	Hex(1)	711.9	5	1113.46	5563.28	1113.46	5563.26	controllerType=0 controllerNumber=1 scan=5155	F.YCECPHGRTGLLCHLNDACISNPCNEGSNCDTNPVNGKAICTCPSGY.T	21	YCECPHGRTGLLCHLNDACISNPCNEGSNCDTNPVNGKAICTCPSGY,FT,2@57.02146,4@57.02146,13@57.02146,19@57.02146,21@162.05282,24@57.02146,30@57.02146,33@0.98402,41@57.02146,43@57.02146	S21(OGlycan / 162.0528); N33(Deamidated / 0.984)	15.3664	F.YC[+57.02146]EC[+57.02146]PHGRTGLLC[+57.02146]HLNDAC[+57.02146]IS[+162.05282]NPC[+57.02146]NEGSNC[+57.02146]DTN[+0.98402]PVNGKAIC[+57.02146]TC[+57.02146]PSGY.T	C2(Carbamidomethyl / 57.0215); C4(Carbamidomethyl / 57.0215); C13(Carbamidomethyl / 57.0215); C19(Carbamidomethyl / 57.0215); C24(Carbamidomethyl / 57.0215); C30(Carbamidomethyl / 57.0215); C41(Carbamidomethyl / 57.0215); C43(Carbamidomethyl / 57.0215)	1.5e-11	2e-11	0	0	0	0	7.2e-13	9.6e-13	10.828	711.9	0	4.363		Specific	16.7	>sp|P46531|NOTC1_HUMAN Neurogenic locus notch homolog protein 1 OS=Homo sapiens OX=9606 GN=NOTCH1 PE=1 SV=4	1	4640	FP031022_4.5155.5155.5	high-energy collision-induced dissociation	11.71	5562.27	5562.25	1	439 | 68154
181	Hex(1)	901	5	1113.27	5562.3	1113.26	5562.27	controllerType=0 controllerNumber=1 scan=5050	F.YCECPHGRTGLLCHLNDACISNPCNEGSNCDTNPVNGKAICTCPSGY.T	28	YCECPHGRTGLLCHLNDACISNPCNEGSNCDTNPVNGKAICTCPSGY,FT,2@57.02146,4@57.02146,13@57.02146,19@57.02146,24@57.02146,28@162.05282,30@57.02146,41@57.02146,43@57.02146	S28(OGlycan / 162.0528)	15.1267	F.YC[+57.02146]EC[+57.02146]PHGRTGLLC[+57.02146]HLNDAC[+57.02146]ISNPC[+57.02146]NEGS[+162.05282]NC[+57.02146]DTNPVNGKAIC[+57.02146]TC[+57.02146]PSGY.T	C2(Carbamidomethyl / 57.0215); C4(Carbamidomethyl / 57.0215); C13(Carbamidomethyl / 57.0215); C19(Carbamidomethyl / 57.0215); C24(Carbamidomethyl / 57.0215); C30(Carbamidomethyl / 57.0215); C41(Carbamidomethyl / 57.0215); C43(Carbamidomethyl / 57.0215)	1.5e-15	2e-15	0	0	0	0	9.4e-17	1.2e-16	14.828	901	0	4.278		Specific	16.6	>sp|P46531|NOTC1_HUMAN Neurogenic locus notch homolog protein 1 OS=Homo sapiens OX=9606 GN=NOTCH1 PE=1 SV=4	1	4509	FP031022_4.5050.5050.5	high-energy collision-induced dissociation	14.71	5561.29	5561.27	1	440 | 66194
181	Hex(1)	726	5	1113.46	5563.29	1113.26	5562.27	controllerType=0 controllerNumber=1 scan=5100	F.YCECPHGRTGLLCHLNDACISNPCNEGSNCDTNPVNGKAICTCPSGY.T	21	YCECPHGRTGLLCHLNDACISNPCNEGSNCDTNPVNGKAICTCPSGY,FT,2@57.02146,4@57.02146,13@57.02146,19@57.02146,21@162.05282,24@57.02146,30@57.02146,41@57.02146,43@57.02146	S21(OGlycan / 162.0528)	15.2395	F.YC[+57.02146]EC[+57.02146]PHGRTGLLC[+57.02146]HLNDAC[+57.02146]IS[+162.05282]NPC[+57.02146]NEGSNC[+57.02146]DTNPVNGKAIC[+57.02146]TC[+57.02146]PSGY.T	C2(Carbamidomethyl / 57.0215); C4(Carbamidomethyl / 57.0215); C13(Carbamidomethyl / 57.0215); C19(Carbamidomethyl / 57.0215); C24(Carbamidomethyl / 57.0215); C30(Carbamidomethyl / 57.0215); C41(Carbamidomethyl / 57.0215); C43(Carbamidomethyl / 57.0215)	1.1e-11	1.5e-11	0	0	0	0	5.2e-13	6.9e-13	10.947	726	1.8	2.314	1	Specific	17.5	>sp|P46531|NOTC1_HUMAN Neurogenic locus notch homolog protein 1 OS=Homo sapiens OX=9606 GN=NOTCH1 PE=1 SV=4	1	4572	FP031022_4.5100.5100.5	high-energy collision-induced dissociation	11.83	5562.28	5561.27	1	441 | 67074
181		439.9	5	1080.85	5400.23	1080.85	5400.22	controllerType=0 controllerNumber=1 scan=5163	F.YCECPHGRTGLLCHLNDACISNPCNEGSNCDTNPVNGKAICTCPSGY.T		YCECPHGRTGLLCHLNDACISNPCNEGSNCDTNPVNGKAICTCPSGY,FT,2@57.02146,4@57.02146,13@57.02146,19@57.02146,24@57.02146,30@57.02146,41@57.02146,43@57.02146		15.3839	F.YC[+57.02146]EC[+57.02146]PHGRTGLLC[+57.02146]HLNDAC[+57.02146]ISNPC[+57.02146]NEGSNC[+57.02146]DTNPVNGKAIC[+57.02146]TC[+57.02146]PSGY.T	C2(Carbamidomethyl / 57.0215); C4(Carbamidomethyl / 57.0215); C13(Carbamidomethyl / 57.0215); C19(Carbamidomethyl / 57.0215); C24(Carbamidomethyl / 57.0215); C30(Carbamidomethyl / 57.0215); C41(Carbamidomethyl / 57.0215); C43(Carbamidomethyl / 57.0215)	1.4e-05	1.8e-05	0	0	0	0	5.8e-07	7.7e-07	4.868	203.5	14.3	2.637		Specific	15.7	>sp|P46531|NOTC1_HUMAN Neurogenic locus notch homolog protein 1 OS=Homo sapiens OX=9606 GN=NOTCH1 PE=1 SV=4	1	4650	FP031022_4.5163.5163.5	high-energy collision-induced dissociation	4.83	5399.23	5399.21	1	442 | 68514
181		88.5	3	493.557	1478.66	493.555	1478.65	controllerType=0 controllerNumber=1 scan=3200	F.YCECPHGRTGLL.C		YCECPHGRTGLL,FC,2@57.02146,4@57.02146,6@15.99492	H6(Oxidation / 15.9949)	10.9878	F.YC[+57.02146]EC[+57.02146]PH[+15.99492]GRTGLL.C	C2(Carbamidomethyl / 57.0215); C4(Carbamidomethyl / 57.0215)	0.027	0.036	0.003	0.006	0.006	0.012	0.0031	0.0061	1.565	88.5	88.5	2.826		Specific	4.6	>sp|P46531|NOTC1_HUMAN Neurogenic locus notch homolog protein 1 OS=Homo sapiens OX=9606 GN=NOTCH1 PE=1 SV=4	1	2287	FP031022_4.3200.3200.3	high-energy collision-induced dissociation	1.44	1477.65	1477.64	1	443 | 309
181		85.4	3	493.557	1478.66	493.555	1478.65	controllerType=0 controllerNumber=1 scan=3254	F.YCECPHGRTGLL.C		YCECPHGRTGLL,FC,2@57.02146,4@57.02146,6@15.99492	H6(Oxidation / 15.9949)	11.1006	F.YC[+57.02146]EC[+57.02146]PH[+15.99492]GRTGLL.C	C2(Carbamidomethyl / 57.0215); C4(Carbamidomethyl / 57.0215)	0.027	0.036	0.003	0.006	0.006	0.012	0.0031	0.0061	1.565	85.4	85.4	2.579		Specific	4.6	>sp|P46531|NOTC1_HUMAN Neurogenic locus notch homolog protein 1 OS=Homo sapiens OX=9606 GN=NOTCH1 PE=1 SV=4	1	2358	FP031022_4.3254.3254.3	high-energy collision-induced dissociation	1.44	1477.65	1477.64	1	444 | 318
181		31.3	3	493.557	1478.66	493.555	1478.65	controllerType=0 controllerNumber=1 scan=3144	F.YCECPHGRTGLL.C		YCECPHGRTGLL,FC,2@57.02146,4@57.02146,6@15.99492	H6(Oxidation / 15.9949)	10.8675	F.YC[+57.02146]EC[+57.02146]PH[+15.99492]GRTGLL.C	C2(Carbamidomethyl / 57.0215); C4(Carbamidomethyl / 57.0215)	0.027	0.036	0.003	0.0061	0.006	0.012	0.0031	0.0061	1.565	31.3	31.3	3.074		Specific	4.3	>sp|P46531|NOTC1_HUMAN Neurogenic locus notch homolog protein 1 OS=Homo sapiens OX=9606 GN=NOTCH1 PE=1 SV=4	1	2219	FP031022_4.3144.3144.3	high-energy collision-induced dissociation	1.44	1477.65	1477.64	1	445 | 302
181		837	2	731.834	1462.66	731.832	1462.66	controllerType=0 controllerNumber=1 scan=3276	F.YCECPHGRTGLL.C		YCECPHGRTGLL,FC,2@57.02146,4@57.02146		11.1478	F.YC[+57.02146]EC[+57.02146]PHGRTGLL.C	C2(Carbamidomethyl / 57.0215); C4(Carbamidomethyl / 57.0215)	4.2e-14	5.6e-14	0	0	0	0	2.6e-15	3.4e-15	13.377	837	837	2.999		Specific	14.3	>sp|P46531|NOTC1_HUMAN Neurogenic locus notch homolog protein 1 OS=Homo sapiens OX=9606 GN=NOTCH1 PE=1 SV=4	1	2384	FP031022_4.3276.3276.2	high-energy collision-induced dissociation	14.25	1461.65	1461.65	1	446 | 325
181		711.9	2	731.834	1462.66	731.832	1462.66	controllerType=0 controllerNumber=1 scan=3375	F.YCECPHGRTGLL.C		YCECPHGRTGLL,FC,2@57.02146,4@57.02146		11.3692	F.YC[+57.02146]EC[+57.02146]PHGRTGLL.C	C2(Carbamidomethyl / 57.0215); C4(Carbamidomethyl / 57.0215)	4.2e-12	5.6e-12	0	0	0	0	2e-13	2.7e-13	11.377	711.9	711.9	3.25		Specific	12.6	>sp|P46531|NOTC1_HUMAN Neurogenic locus notch homolog protein 1 OS=Homo sapiens OX=9606 GN=NOTCH1 PE=1 SV=4	1	2495	FP031022_4.3375.3375.2	high-energy collision-induced dissociation	12.25	1461.65	1461.65	1	447 | 336
181		615.5	2	731.834	1462.66	731.832	1462.66	controllerType=0 controllerNumber=1 scan=3325	F.YCECPHGRTGLL.C		YCECPHGRTGLL,FC,2@57.02146,4@57.02146		11.2605	F.YC[+57.02146]EC[+57.02146]PHGRTGLL.C	C2(Carbamidomethyl / 57.0215); C4(Carbamidomethyl / 57.0215)	4.2e-10	5.6e-10	0	0	0	0	2.3e-11	3.1e-11	9.377	615.5	615.5	2.499		Specific	13.2	>sp|P46531|NOTC1_HUMAN Neurogenic locus notch homolog protein 1 OS=Homo sapiens OX=9606 GN=NOTCH1 PE=1 SV=4	1	2435	FP031022_4.3325.3325.2	high-energy collision-induced dissociation	10.25	1461.65	1461.65	1	448 | 328
181		584.5	3	488.225	1462.66	488.224	1462.66	controllerType=0 controllerNumber=1 scan=3265	F.YCECPHGRTGLL.C		YCECPHGRTGLL,FC,2@57.02146,4@57.02146		11.1251	F.YC[+57.02146]EC[+57.02146]PHGRTGLL.C	C2(Carbamidomethyl / 57.0215); C4(Carbamidomethyl / 57.0215)	2.2e-09	2.9e-09	0	0	0	0	1.4e-10	1.9e-10	8.664	584.5	584.5	3.366		Specific	12.4	>sp|P46531|NOTC1_HUMAN Neurogenic locus notch homolog protein 1 OS=Homo sapiens OX=9606 GN=NOTCH1 PE=1 SV=4	1	2369	FP031022_4.3265.3265.3	high-energy collision-induced dissociation	9.54	1461.65	1461.65	1	449 | 324
181		520.4	3	488.225	1462.66	488.224	1462.66	controllerType=0 controllerNumber=1 scan=3364	F.YCECPHGRTGLL.C		YCECPHGRTGLL,FC,2@57.02146,4@57.02146		11.3478	F.YC[+57.02146]EC[+57.02146]PHGRTGLL.C	C2(Carbamidomethyl / 57.0215); C4(Carbamidomethyl / 57.0215)	1.9e-08	2.5e-08	0	0	0	0	1.2e-09	1.6e-09	7.717	520.4	520.4	3.053		Specific	11.6	>sp|P46531|NOTC1_HUMAN Neurogenic locus notch homolog protein 1 OS=Homo sapiens OX=9606 GN=NOTCH1 PE=1 SV=4	1	2479	FP031022_4.3364.3364.3	high-energy collision-induced dissociation	8.54	1461.65	1461.65	1	450 | 335
181		486.4	3	488.225	1462.66	488.224	1462.66	controllerType=0 controllerNumber=1 scan=3475	F.YCECPHGRTGLL.C		YCECPHGRTGLL,FC,2@57.02146,4@57.02146		11.5867	F.YC[+57.02146]EC[+57.02146]PHGRTGLL.C	C2(Carbamidomethyl / 57.0215); C4(Carbamidomethyl / 57.0215)	2.9e-07	3.9e-07	0	0	0	0	2.1e-08	2.8e-08	6.53	486.4	486.4	2.302		Specific	10.9	>sp|P46531|NOTC1_HUMAN Neurogenic locus notch homolog protein 1 OS=Homo sapiens OX=9606 GN=NOTCH1 PE=1 SV=4	1	2619	FP031022_4.3475.3475.3	high-energy collision-induced dissociation	6.61	1461.65	1461.65	1	451 | 352
181		475.5	3	488.225	1462.66	488.224	1462.66	controllerType=0 controllerNumber=1 scan=3419	F.YCECPHGRTGLL.C		YCECPHGRTGLL,FC,2@57.02146,4@57.02146		11.4648	F.YC[+57.02146]EC[+57.02146]PHGRTGLL.C	C2(Carbamidomethyl / 57.0215); C4(Carbamidomethyl / 57.0215)	5.2e-07	6.9e-07	0	0	0	0	3.8e-08	5.1e-08	6.281	475.5	475.5	2.99		Specific	10.8	>sp|P46531|NOTC1_HUMAN Neurogenic locus notch homolog protein 1 OS=Homo sapiens OX=9606 GN=NOTCH1 PE=1 SV=4	1	2549	FP031022_4.3419.3419.3	high-energy collision-induced dissociation	6.41	1461.65	1461.65	1	452 | 342
181		474.3	3	488.224	1462.66	488.224	1462.66	controllerType=0 controllerNumber=1 scan=3530	F.YCECPHGRTGLL.C		YCECPHGRTGLL,FC,2@57.02146,4@57.02146		11.7071	F.YC[+57.02146]EC[+57.02146]PHGRTGLL.C	C2(Carbamidomethyl / 57.0215); C4(Carbamidomethyl / 57.0215)	5.4e-08	7.1e-08	0	0	0	0	2.6e-09	3.4e-09	7.27	384.4	384.4	1.238		Specific	11.4	>sp|P46531|NOTC1_HUMAN Neurogenic locus notch homolog protein 1 OS=Homo sapiens OX=9606 GN=NOTCH1 PE=1 SV=4	1	2685	FP031022_4.3530.3530.3	high-energy collision-induced dissociation	7.4	1461.65	1461.65	1	453 | 360
181		397.5	3	488.225	1462.66	488.224	1462.66	controllerType=0 controllerNumber=1 scan=3315	F.YCECPHGRTGLL.C		YCECPHGRTGLL,FC,2@57.02146,4@57.02146		11.2364	F.YC[+57.02146]EC[+57.02146]PHGRTGLL.C	C2(Carbamidomethyl / 57.0215); C4(Carbamidomethyl / 57.0215)	2.5e-06	3.4e-06	0	0	0	0	1.4e-07	1.8e-07	5.594	397.5	397.5	3.115		Specific	10	>sp|P46531|NOTC1_HUMAN Neurogenic locus notch homolog protein 1 OS=Homo sapiens OX=9606 GN=NOTCH1 PE=1 SV=4	1	2425	FP031022_4.3315.3315.3	high-energy collision-induced dissociation	5.68	1461.65	1461.65	1	454 | 327
181		71.5	3	488.225	1462.66	488.224	1462.66	controllerType=0 controllerNumber=1 scan=4261	F.YCECPHGRTGLL.C		YCECPHGRTGLL,FC,2@57.02146,4@57.02146		13.3227	F.YC[+57.02146]EC[+57.02146]PHGRTGLL.C	C2(Carbamidomethyl / 57.0215); C4(Carbamidomethyl / 57.0215)	0.027	0.036	0.003	0.006	0	0	0.0031	0.0061	1.565	71.5	71.5	3.366		Specific	4.7	>sp|P46531|NOTC1_HUMAN Neurogenic locus notch homolog protein 1 OS=Homo sapiens OX=9606 GN=NOTCH1 PE=1 SV=4	1	3524	FP031022_4.4261.4261.2	high-energy collision-induced dissociation	1.44	1461.65	1461.65	1	455 | 381
181		779.8	2	675.292	1349.58	675.29	1349.57	controllerType=0 controllerNumber=1 scan=2604	F.YCECPHGRTGL.L		YCECPHGRTGL,FL,2@57.02146,4@57.02146		9.7977	F.YC[+57.02146]EC[+57.02146]PHGRTGL.L	C2(Carbamidomethyl / 57.0215); C4(Carbamidomethyl / 57.0215)	1e-12	1.3e-12	0	0	0	0	7.4e-14	9.7e-14	11.993	574	574	2.493		Specific	12.3	>sp|P46531|NOTC1_HUMAN Neurogenic locus notch homolog protein 1 OS=Homo sapiens OX=9606 GN=NOTCH1 PE=1 SV=4	1	1605	FP031022_4.2604.2604.2	high-energy collision-induced dissociation	12.87	1348.57	1348.57	1	456 | 228
181		477.3	3	450.53	1349.57	450.529	1349.57	controllerType=0 controllerNumber=1 scan=2601	F.YCECPHGRTGL.L		YCECPHGRTGL,FL,2@57.02146,4@57.02146		9.7941	F.YC[+57.02146]EC[+57.02146]PHGRTGL.L	C2(Carbamidomethyl / 57.0215); C4(Carbamidomethyl / 57.0215)	3.1e-06	4.2e-06	0	0	0	0	1.6e-07	2.1e-07	5.502	460.7	460.7	1.646		Specific	10.3	>sp|P46531|NOTC1_HUMAN Neurogenic locus notch homolog protein 1 OS=Homo sapiens OX=9606 GN=NOTCH1 PE=1 SV=4	1	1602	FP031022_4.2601.2601.3	high-energy collision-induced dissociation	5.63	1348.57	1348.57	1	457 | 226
181		429.4	3	450.53	1349.57	450.529	1349.57	controllerType=0 controllerNumber=1 scan=2662	F.YCECPHGRTGL.L		YCECPHGRTGL,FL,2@57.02146,4@57.02146		9.9106	F.YC[+57.02146]EC[+57.02146]PHGRTGL.L	C2(Carbamidomethyl / 57.0215); C4(Carbamidomethyl / 57.0215)	3.8e-06	5e-06	0	0	0	0	1.8e-07	2.4e-07	5.419	429.4	429.4	1.578		Specific	9.9	>sp|P46531|NOTC1_HUMAN Neurogenic locus notch homolog protein 1 OS=Homo sapiens OX=9606 GN=NOTCH1 PE=1 SV=4	1	1667	FP031022_4.2662.2662.3	high-energy collision-induced dissociation	5.38	1348.57	1348.57	1	458 | 237
182	HexNAc(1)Fuc(1); Hex(1)Pent(2)	229.9	5	1203.9	6015.45	1203.69	6014.4	controllerType=0 controllerNumber=1 scan=5272	Y.CECPHGRTGLLCHLNDACISNPCNEGSNCDTNPVNGKAICTCPSGY.T	20;27	CECPHGRTGLLCHLNDACISNPCNEGSNCDTNPVNGKAICTCPSGY,YT,1@57.02146,3@57.02146,7@0.98402,12@57.02146,18@57.02146,20@349.13728,21@0.98402,23@57.02146,27@426.13734,29@57.02146,40@57.02146,42@57.02146	R7(Deamidated / 0.984); S20(OGlycan / 349.1373); N21(Deamidated / 0.984); S27(OGlycan / 426.1373)	15.6272	Y.C[+57.02146]EC[+57.02146]PHGR[+0.98402]TGLLC[+57.02146]HLNDAC[+57.02146]IS[+349.13728]N[+0.98402]PC[+57.02146]NEGS[+426.13734]NC[+57.02146]DTNPVNGKAIC[+57.02146]TC[+57.02146]PSGY.T	C1(Carbamidomethyl / 57.0215); C3(Carbamidomethyl / 57.0215); C12(Carbamidomethyl / 57.0215); C18(Carbamidomethyl / 57.0215); C23(Carbamidomethyl / 57.0215); C29(Carbamidomethyl / 57.0215); C40(Carbamidomethyl / 57.0215); C42(Carbamidomethyl / 57.0215)	0.0013	0.0018	0	0	0	0	6.1e-05	8.1e-05	2.876	229.9	0	7.817	1	Specific	10.5	>sp|P46531|NOTC1_HUMAN Neurogenic locus notch homolog protein 1 OS=Homo sapiens OX=9606 GN=NOTCH1 PE=1 SV=4	1	4785	FP031022_4.5272.5272.5	high-energy collision-induced dissociation	2.14	6014.44	6013.39	1	459 | 71474
182	HexNAc(1)Fuc(1); Hex(1)Pent(2)	166.3	5	1203.9	6015.45	1203.69	6014.4	controllerType=0 controllerNumber=1 scan=5330	Y.CECPHGRTGLLCHLNDACISNPCNEGSNCDTNPVNGKAICTCPSGY.T	27;31	CECPHGRTGLLCHLNDACISNPCNEGSNCDTNPVNGKAICTCPSGY,YT,1@57.02146,3@57.02146,7@0.98402,12@57.02146,15@0.98402,18@57.02146,23@57.02146,27@349.13728,29@57.02146,31@426.13734,40@57.02146,42@57.02146	R7(Deamidated / 0.984); N15(Deamidated / 0.984); S27(OGlycan / 349.1373); T31(OGlycan / 426.1373)	15.7534	Y.C[+57.02146]EC[+57.02146]PHGR[+0.98402]TGLLC[+57.02146]HLN[+0.98402]DAC[+57.02146]ISNPC[+57.02146]NEGS[+349.13728]NC[+57.02146]DT[+426.13734]NPVNGKAIC[+57.02146]TC[+57.02146]PSGY.T	C1(Carbamidomethyl / 57.0215); C3(Carbamidomethyl / 57.0215); C12(Carbamidomethyl / 57.0215); C18(Carbamidomethyl / 57.0215); C23(Carbamidomethyl / 57.0215); C29(Carbamidomethyl / 57.0215); C40(Carbamidomethyl / 57.0215); C42(Carbamidomethyl / 57.0215)	0.006	0.0079	0	0	0	0	0.00027	0.00036	2.225	166.3	0	7.411	1	Specific	10	>sp|P46531|NOTC1_HUMAN Neurogenic locus notch homolog protein 1 OS=Homo sapiens OX=9606 GN=NOTCH1 PE=1 SV=4	1	4845	FP031022_4.5330.5330.5	high-energy collision-induced dissociation	1.54	6014.44	6013.39	1	460 | 72634
182	HexNAc(1)Fuc(1); Hex(1)Pent(2)	172.8	4	1504.37	6014.47	1504.11	6013.42	controllerType=0 controllerNumber=1 scan=5304	Y.CECPHGRTGLLCHLNDACISNPCNEGSNCDTNPVNGKAICTCPSGY.T	8;31	CECPHGRTGLLCHLNDACISNPCNEGSNCDTNPVNGKAICTCPSGY,YT,1@57.02146,3@57.02146,8@349.13728,12@57.02146,18@57.02146,21@0.98402,23@57.02146,29@57.02146,31@426.13734,40@57.02146,42@57.02146	T8(OGlycan / 349.1373); N21(Deamidated / 0.984); T31(OGlycan / 426.1373)	15.6942	Y.C[+57.02146]EC[+57.02146]PHGRT[+349.13728]GLLC[+57.02146]HLNDAC[+57.02146]ISN[+0.98402]PC[+57.02146]NEGSNC[+57.02146]DT[+426.13734]NPVNGKAIC[+57.02146]TC[+57.02146]PSGY.T	C1(Carbamidomethyl / 57.0215); C3(Carbamidomethyl / 57.0215); C12(Carbamidomethyl / 57.0215); C18(Carbamidomethyl / 57.0215); C23(Carbamidomethyl / 57.0215); C29(Carbamidomethyl / 57.0215); C40(Carbamidomethyl / 57.0215); C42(Carbamidomethyl / 57.0215)	0.0048	0.0064	0	0	0	0	0.00019	0.00025	2.315	172.8	5.6	8.339	1	Specific	11	>sp|P46531|NOTC1_HUMAN Neurogenic locus notch homolog protein 1 OS=Homo sapiens OX=9606 GN=NOTCH1 PE=1 SV=4	1	4818	FP031022_4.5304.5304.4	high-energy collision-induced dissociation	1.55	6013.46	6012.41	1	461 | 72114
182	Hex(1)Pent(2)	1069.5	4	1416.59	5663.32	1416.58	5663.29	controllerType=0 controllerNumber=1 scan=4997	Y.CECPHGRTGLLCHLNDACISNPCNEGSNCDTNPVNGKAICTCPSGY.T	8	CECPHGRTGLLCHLNDACISNPCNEGSNCDTNPVNGKAICTCPSGY,YT,1@57.02146,3@57.02146,8@426.13734,12@57.02146,18@57.02146,23@57.02146,29@57.02146,40@57.02146,42@57.02146	T8(OGlycan / 426.1373)	15.0134	Y.C[+57.02146]EC[+57.02146]PHGRT[+426.13734]GLLC[+57.02146]HLNDAC[+57.02146]ISNPC[+57.02146]NEGSNC[+57.02146]DTNPVNGKAIC[+57.02146]TC[+57.02146]PSGY.T	C1(Carbamidomethyl / 57.0215); C3(Carbamidomethyl / 57.0215); C12(Carbamidomethyl / 57.0215); C18(Carbamidomethyl / 57.0215); C23(Carbamidomethyl / 57.0215); C29(Carbamidomethyl / 57.0215); C40(Carbamidomethyl / 57.0215); C42(Carbamidomethyl / 57.0215)	2.9e-18	3.8e-18	0	0	0	0	2.1e-19	2.8e-19	17.541	1069.5	12.5	4.482		Specific	22.1	>sp|P46531|NOTC1_HUMAN Neurogenic locus notch homolog protein 1 OS=Homo sapiens OX=9606 GN=NOTCH1 PE=1 SV=4	1	4441	FP031022_4.4997.4997.4	high-energy collision-induced dissociation	18.42	5662.31	5662.29	1	462 | 65074
182	Hex(1)Pent(2)	696.3	5	1133.67	5664.31	1133.46	5663.29	controllerType=0 controllerNumber=1 scan=5067	Y.CECPHGRTGLLCHLNDACISNPCNEGSNCDTNPVNGKAICTCPSGY.T	20	CECPHGRTGLLCHLNDACISNPCNEGSNCDTNPVNGKAICTCPSGY,YT,1@57.02146,3@57.02146,12@57.02146,18@57.02146,20@426.13734,23@57.02146,29@57.02146,40@57.02146,42@57.02146	S20(OGlycan / 426.1373)	15.1654	Y.C[+57.02146]EC[+57.02146]PHGRTGLLC[+57.02146]HLNDAC[+57.02146]IS[+426.13734]NPC[+57.02146]NEGSNC[+57.02146]DTNPVNGKAIC[+57.02146]TC[+57.02146]PSGY.T	C1(Carbamidomethyl / 57.0215); C3(Carbamidomethyl / 57.0215); C12(Carbamidomethyl / 57.0215); C18(Carbamidomethyl / 57.0215); C23(Carbamidomethyl / 57.0215); C29(Carbamidomethyl / 57.0215); C40(Carbamidomethyl / 57.0215); C42(Carbamidomethyl / 57.0215)	1.1e-10	1.5e-10	0	0	0	0	7.4e-12	9.8e-12	9.947	696.3	0	2.26	1	Specific	17.5	>sp|P46531|NOTC1_HUMAN Neurogenic locus notch homolog protein 1 OS=Homo sapiens OX=9606 GN=NOTCH1 PE=1 SV=4	1	4532	FP031022_4.5067.5067.5	high-energy collision-induced dissociation	10.83	5663.3	5662.29	1	463 | 66554
182	Hex(1)Pent(2)	681.3	5	1133.27	5662.31	1133.46	5663.29	controllerType=0 controllerNumber=1 scan=4963	Y.CECPHGRTGLLCHLNDACISNPCNEGSNCDTNPVNGKAICTCPSGY.T	8	CECPHGRTGLLCHLNDACISNPCNEGSNCDTNPVNGKAICTCPSGY,YT,1@57.02146,3@57.02146,8@426.13734,12@57.02146,18@57.02146,23@57.02146,29@57.02146,40@57.02146,42@57.02146	T8(OGlycan / 426.1373)	14.9365	Y.C[+57.02146]EC[+57.02146]PHGRT[+426.13734]GLLC[+57.02146]HLNDAC[+57.02146]ISNPC[+57.02146]NEGSNC[+57.02146]DTNPVNGKAIC[+57.02146]TC[+57.02146]PSGY.T	C1(Carbamidomethyl / 57.0215); C3(Carbamidomethyl / 57.0215); C12(Carbamidomethyl / 57.0215); C18(Carbamidomethyl / 57.0215); C23(Carbamidomethyl / 57.0215); C29(Carbamidomethyl / 57.0215); C40(Carbamidomethyl / 57.0215); C42(Carbamidomethyl / 57.0215)	1.1e-10	1.5e-10	0	0	0	0	6.9e-12	9.2e-12	9.947	681.3	1.6	3.316	-1	Specific	17.4	>sp|P46531|NOTC1_HUMAN Neurogenic locus notch homolog protein 1 OS=Homo sapiens OX=9606 GN=NOTCH1 PE=1 SV=4	1	4396	FP031022_4.4963.4963.5	high-energy collision-induced dissociation	10.83	5661.3	5662.29	1	464 | 64554
182	Hex(1)Pent(2)	620	5	1133.47	5663.32	1133.46	5663.29	controllerType=0 controllerNumber=1 scan=5015	Y.CECPHGRTGLLCHLNDACISNPCNEGSNCDTNPVNGKAICTCPSGY.T	8	CECPHGRTGLLCHLNDACISNPCNEGSNCDTNPVNGKAICTCPSGY,YT,1@57.02146,3@57.02146,8@426.13734,12@57.02146,18@57.02146,23@57.02146,29@57.02146,40@57.02146,42@57.02146	T8(OGlycan / 426.1373)	15.0521	Y.C[+57.02146]EC[+57.02146]PHGRT[+426.13734]GLLC[+57.02146]HLNDAC[+57.02146]ISNPC[+57.02146]NEGSNC[+57.02146]DTNPVNGKAIC[+57.02146]TC[+57.02146]PSGY.T	C1(Carbamidomethyl / 57.0215); C3(Carbamidomethyl / 57.0215); C12(Carbamidomethyl / 57.0215); C18(Carbamidomethyl / 57.0215); C23(Carbamidomethyl / 57.0215); C29(Carbamidomethyl / 57.0215); C40(Carbamidomethyl / 57.0215); C42(Carbamidomethyl / 57.0215)	1.5e-09	2e-09	0	0	0	0	9.8e-11	1.3e-10	8.828	620	1.6	4.836		Specific	15.5	>sp|P46531|NOTC1_HUMAN Neurogenic locus notch homolog protein 1 OS=Homo sapiens OX=9606 GN=NOTCH1 PE=1 SV=4	1	4464	FP031022_4.5015.5015.5	high-energy collision-induced dissociation	9.71	5662.31	5662.29	1	465 | 65434
182	Hex(1)Pent(2)	305.2	6	944.724	5663.31	944.722	5663.29	controllerType=0 controllerNumber=1 scan=5009	Y.CECPHGRTGLLCHLNDACISNPCNEGSNCDTNPVNGKAICTCPSGY.T	27	CECPHGRTGLLCHLNDACISNPCNEGSNCDTNPVNGKAICTCPSGY,YT,1@57.02146,3@57.02146,12@57.02146,18@57.02146,23@57.02146,27@426.13734,29@57.02146,40@57.02146,42@57.02146	S27(OGlycan / 426.1373)	15.0399	Y.C[+57.02146]EC[+57.02146]PHGRTGLLC[+57.02146]HLNDAC[+57.02146]ISNPC[+57.02146]NEGS[+426.13734]NC[+57.02146]DTNPVNGKAIC[+57.02146]TC[+57.02146]PSGY.T	C1(Carbamidomethyl / 57.0215); C3(Carbamidomethyl / 57.0215); C12(Carbamidomethyl / 57.0215); C18(Carbamidomethyl / 57.0215); C23(Carbamidomethyl / 57.0215); C29(Carbamidomethyl / 57.0215); C40(Carbamidomethyl / 57.0215); C42(Carbamidomethyl / 57.0215)	3.9e-05	5.2e-05	0	0	0	0	1.4e-06	1.9e-06	4.41	305.2	0.2	2.732		Specific	11.9	>sp|P46531|NOTC1_HUMAN Neurogenic locus notch homolog protein 1 OS=Homo sapiens OX=9606 GN=NOTCH1 PE=1 SV=4	1	4457	FP031022_4.5009.5009.6	high-energy collision-induced dissociation	4.22	5662.3	5662.29	1	466 | 65354
182	HexNAc(1); HexNAc(1)	27.9	5	1129.86	5645.29	1129.67	5644.3	controllerType=0 controllerNumber=1 scan=5412	Y.CECPHGRTGLLCHLNDACISNPCNEGSNCDTNPVNGKAICTCPSGY.T	20;31	CECPHGRTGLLCHLNDACISNPCNEGSNCDTNPVNGKAICTCPSGY,YT,1@57.02146,3@57.02146,12@57.02146,18@57.02146,20@203.07937,23@57.02146,29@57.02146,31@203.07937,32@0.98402,40@57.02146,42@57.02146	S20(OGlycan / 203.0794); T31(OGlycan / 203.0794); N32(Deamidated / 0.984)	15.9401	Y.C[+57.02146]EC[+57.02146]PHGRTGLLC[+57.02146]HLNDAC[+57.02146]IS[+203.07937]NPC[+57.02146]NEGSNC[+57.02146]DT[+203.07937]N[+0.98402]PVNGKAIC[+57.02146]TC[+57.02146]PSGY.T	C1(Carbamidomethyl / 57.0215); C3(Carbamidomethyl / 57.0215); C12(Carbamidomethyl / 57.0215); C18(Carbamidomethyl / 57.0215); C23(Carbamidomethyl / 57.0215); C29(Carbamidomethyl / 57.0215); C40(Carbamidomethyl / 57.0215); C42(Carbamidomethyl / 57.0215)	0.0075	0.0099	0	0	0	0	0.00031	0.00041	2.126	27.9	0	-1.872	1	Specific	10.2	>sp|P46531|NOTC1_HUMAN Neurogenic locus notch homolog protein 1 OS=Homo sapiens OX=9606 GN=NOTCH1 PE=1 SV=4	1	4946	FP031022_4.5412.5412.5	high-energy collision-induced dissociation	1.49	5644.29	5643.29	1	467 | 74314
182	Hex(1); Hex(1)	651.3	5	1113.27	5562.3	1113.06	5561.26	controllerType=0 controllerNumber=1 scan=4960	Y.CECPHGRTGLLCHLNDACISNPCNEGSNCDTNPVNGKAICTCPSGY.T	20;31	CECPHGRTGLLCHLNDACISNPCNEGSNCDTNPVNGKAICTCPSGY,YT,1@57.02146,3@57.02146,12@57.02146,18@57.02146,20@162.05282,23@57.02146,29@57.02146,31@162.05282,40@57.02146,42@57.02146	S20(OGlycan / 162.0528); T31(OGlycan / 162.0528)	14.9299	Y.C[+57.02146]EC[+57.02146]PHGRTGLLC[+57.02146]HLNDAC[+57.02146]IS[+162.05282]NPC[+57.02146]NEGSNC[+57.02146]DT[+162.05282]NPVNGKAIC[+57.02146]TC[+57.02146]PSGY.T	C1(Carbamidomethyl / 57.0215); C3(Carbamidomethyl / 57.0215); C12(Carbamidomethyl / 57.0215); C18(Carbamidomethyl / 57.0215); C23(Carbamidomethyl / 57.0215); C29(Carbamidomethyl / 57.0215); C40(Carbamidomethyl / 57.0215); C42(Carbamidomethyl / 57.0215)	1.5e-10	2e-10	0	0	0	0	8.5e-12	1.1e-11	9.828	651.3	0	5.345	1	Specific	15.5	>sp|P46531|NOTC1_HUMAN Neurogenic locus notch homolog protein 1 OS=Homo sapiens OX=9606 GN=NOTCH1 PE=1 SV=4	1	4390	FP031022_4.4960.4960.5	high-energy collision-induced dissociation	9.71	5561.29	5560.26	1	468 | 64474
182	Hex(1)Pent(1)	624.1	5	1107.06	5531.28	1107.06	5531.25	controllerType=0 controllerNumber=1 scan=4998	Y.CECPHGRTGLLCHLNDACISNPCNEGSNCDTNPVNGKAICTCPSGY.T	8	CECPHGRTGLLCHLNDACISNPCNEGSNCDTNPVNGKAICTCPSGY,YT,1@57.02146,3@57.02146,8@294.09508,12@57.02146,18@57.02146,23@57.02146,29@57.02146,40@57.02146,42@57.02146	T8(OGlycan / 294.0951)	15.0156	Y.C[+57.02146]EC[+57.02146]PHGRT[+294.09508]GLLC[+57.02146]HLNDAC[+57.02146]ISNPC[+57.02146]NEGSNC[+57.02146]DTNPVNGKAIC[+57.02146]TC[+57.02146]PSGY.T	C1(Carbamidomethyl / 57.0215); C3(Carbamidomethyl / 57.0215); C12(Carbamidomethyl / 57.0215); C18(Carbamidomethyl / 57.0215); C23(Carbamidomethyl / 57.0215); C29(Carbamidomethyl / 57.0215); C40(Carbamidomethyl / 57.0215); C42(Carbamidomethyl / 57.0215)	2.3e-09	3.1e-09	0	0	0	0	1.5e-10	2e-10	8.636	624.1	0.4	5.507		Specific	17	>sp|P46531|NOTC1_HUMAN Neurogenic locus notch homolog protein 1 OS=Homo sapiens OX=9606 GN=NOTCH1 PE=1 SV=4	1	4442	FP031022_4.4998.4998.5	high-energy collision-induced dissociation	9.51	5530.28	5530.25	1	469 | 65114
182	Hex(1)	574	4	1350.57	5399.25	1350.8	5400.19	controllerType=0 controllerNumber=1 scan=5020	Y.CECPHGRTGLLCHLNDACISNPCNEGSNCDTNPVNGKAICTCPSGY.T	20	CECPHGRTGLLCHLNDACISNPCNEGSNCDTNPVNGKAICTCPSGY,YT,1@57.02146,3@57.02146,12@57.02146,18@57.02146,20@162.05282,23@57.02146,28@0.98402,29@57.02146,40@57.02146,42@57.02146	S20(OGlycan / 162.0528); N28(Deamidated / 0.984)	15.0618	Y.C[+57.02146]EC[+57.02146]PHGRTGLLC[+57.02146]HLNDAC[+57.02146]IS[+162.05282]NPC[+57.02146]NEGSN[+0.98402]C[+57.02146]DTNPVNGKAIC[+57.02146]TC[+57.02146]PSGY.T	C1(Carbamidomethyl / 57.0215); C3(Carbamidomethyl / 57.0215); C12(Carbamidomethyl / 57.0215); C18(Carbamidomethyl / 57.0215); C23(Carbamidomethyl / 57.0215); C29(Carbamidomethyl / 57.0215); C40(Carbamidomethyl / 57.0215); C42(Carbamidomethyl / 57.0215)	1.2e-07	1.5e-07	0	0	0	0	6.6e-09	8.8e-09	6.933	574	0	10.46	-1	Specific	17.7	>sp|P46531|NOTC1_HUMAN Neurogenic locus notch homolog protein 1 OS=Homo sapiens OX=9606 GN=NOTCH1 PE=1 SV=4	1	4471	FP031022_4.5020.5020.4	high-energy collision-induced dissociation	7.81	5398.24	5399.19	1	470 | 65554
182	Hex(1)	476	5	1080.85	5400.23	1080.84	5400.19	controllerType=0 controllerNumber=1 scan=5095	Y.CECPHGRTGLLCHLNDACISNPCNEGSNCDTNPVNGKAICTCPSGY.T	20	CECPHGRTGLLCHLNDACISNPCNEGSNCDTNPVNGKAICTCPSGY,YT,1@57.02146,3@57.02146,12@57.02146,18@57.02146,20@162.05282,23@57.02146,29@57.02146,35@0.98402,40@57.02146,42@57.02146	S20(OGlycan / 162.0528); N35(Deamidated / 0.984)	15.2276	Y.C[+57.02146]EC[+57.02146]PHGRTGLLC[+57.02146]HLNDAC[+57.02146]IS[+162.05282]NPC[+57.02146]NEGSNC[+57.02146]DTNPVN[+0.98402]GKAIC[+57.02146]TC[+57.02146]PSGY.T	C1(Carbamidomethyl / 57.0215); C3(Carbamidomethyl / 57.0215); C12(Carbamidomethyl / 57.0215); C18(Carbamidomethyl / 57.0215); C23(Carbamidomethyl / 57.0215); C29(Carbamidomethyl / 57.0215); C40(Carbamidomethyl / 57.0215); C42(Carbamidomethyl / 57.0215)	5.7e-07	7.6e-07	0	0	0	0	4.6e-08	6.1e-08	6.242	476	0	6.299		Specific	15.4	>sp|P46531|NOTC1_HUMAN Neurogenic locus notch homolog protein 1 OS=Homo sapiens OX=9606 GN=NOTCH1 PE=1 SV=4	1	4567	FP031022_4.5095.5095.5	high-energy collision-induced dissociation	6.37	5399.22	5399.19	1	471 | 66954
182	Hex(1)	732.1	5	1080.65	5399.24	1080.65	5399.21	controllerType=0 controllerNumber=1 scan=4983	Y.CECPHGRTGLLCHLNDACISNPCNEGSNCDTNPVNGKAICTCPSGY.T	20	CECPHGRTGLLCHLNDACISNPCNEGSNCDTNPVNGKAICTCPSGY,YT,1@57.02146,3@57.02146,12@57.02146,18@57.02146,20@162.05282,23@57.02146,29@57.02146,40@57.02146,42@57.02146	S20(OGlycan / 162.0528)	14.9824	Y.C[+57.02146]EC[+57.02146]PHGRTGLLC[+57.02146]HLNDAC[+57.02146]IS[+162.05282]NPC[+57.02146]NEGSNC[+57.02146]DTNPVNGKAIC[+57.02146]TC[+57.02146]PSGY.T	C1(Carbamidomethyl / 57.0215); C3(Carbamidomethyl / 57.0215); C12(Carbamidomethyl / 57.0215); C18(Carbamidomethyl / 57.0215); C23(Carbamidomethyl / 57.0215); C29(Carbamidomethyl / 57.0215); C40(Carbamidomethyl / 57.0215); C42(Carbamidomethyl / 57.0215)	2.3e-11	3.1e-11	0	0	0	0	1.3e-12	1.7e-12	10.636	732.1	0	5.533		Specific	15.9	>sp|P46531|NOTC1_HUMAN Neurogenic locus notch homolog protein 1 OS=Homo sapiens OX=9606 GN=NOTCH1 PE=1 SV=4	1	4423	FP031022_4.4983.4983.5	high-energy collision-induced dissociation	11.51	5398.23	5398.2	1	472 | 64914
182	Hex(1)	542.4	5	1080.85	5400.22	1080.65	5399.21	controllerType=0 controllerNumber=1 scan=5034	Y.CECPHGRTGLLCHLNDACISNPCNEGSNCDTNPVNGKAICTCPSGY.T	20	CECPHGRTGLLCHLNDACISNPCNEGSNCDTNPVNGKAICTCPSGY,YT,1@57.02146,3@57.02146,12@57.02146,18@57.02146,20@162.05282,23@57.02146,29@57.02146,40@57.02146,42@57.02146	S20(OGlycan / 162.0528)	15.0937	Y.C[+57.02146]EC[+57.02146]PHGRTGLLC[+57.02146]HLNDAC[+57.02146]IS[+162.05282]NPC[+57.02146]NEGSNC[+57.02146]DTNPVNGKAIC[+57.02146]TC[+57.02146]PSGY.T	C1(Carbamidomethyl / 57.0215); C3(Carbamidomethyl / 57.0215); C12(Carbamidomethyl / 57.0215); C18(Carbamidomethyl / 57.0215); C23(Carbamidomethyl / 57.0215); C29(Carbamidomethyl / 57.0215); C40(Carbamidomethyl / 57.0215); C42(Carbamidomethyl / 57.0215)	1e-07	1.3e-07	0	0	0	0	6e-09	7.9e-09	7	542.4	0	2.04	1	Specific	15	>sp|P46531|NOTC1_HUMAN Neurogenic locus notch homolog protein 1 OS=Homo sapiens OX=9606 GN=NOTCH1 PE=1 SV=4	1	4488	FP031022_4.5034.5034.5	high-energy collision-induced dissociation	7.83	5399.22	5398.2	1	473 | 65794
[truncated: 213 more rows]

## Sheet: FP041222_1
Pos.	Glycans	Score	z	Obs._x000D_ m/z	Obs._x000D_ MH	Calc._x000D_ m/z	Calc._x000D_ MH	Scan #	ppm_x000D_ err.	SequenceOriginalDebug	Glycans_x000D_ Pos.	PeptideParseFriendly	Mods_x000D_ (variable)	Scan_x000D_ Time	Sequence	Mods_x000D_ (fixed)	PEP_x000D_ 2D	PEP_x000D_ 1D	FDR_x000D_ 2D	FDR_x000D_ 1D	FDR uniq._x000D_ 2D	FDR uniq._x000D_ 1D	q-value_x000D_ 2D	q-value_x000D_ 1D	|Log Prob|	Delta_x000D_ Score	Delta Mod._x000D_ Score	Off-_x000D_ By-X	Cleavage	Z-Score	Protein_x000D_ Name	Prot._x000D_ Id	QID	Comment	Fragment_x000D_ Type	|LogProbOld|	Obs.M	Calc.M	Prot._x000D_ Rank	PID
[truncated: 348 more rows]

[truncated: 4 more sheets: FP050322_1, FP051922_1, FP051922_2, FP051922_3]
