# Supplementary material for: Cancer-associated Notch receptor variants lead to O-fucosylation defects that deregulate Notch signaling
Source: J Biol Chem. 2022 Oct 18;298(12):102616. doi: 10.1016/j.jbc.2022.102616 (PMC9672452; doi:10.1016/j.jbc.2022.102616)
Supplement: Table S4 [file mmc3.xlsx]

## Sheet: Table S4
	Table S4: Chymotrypsin or V8 digestion of hN1 EGF5-14 WT + LFNG analyzed for Figure 2 to 10, S1 and, S3.
	Chymotrypsin digestion
	Tab			Biological replicate number						The peptides used to generate the EICs are highlighted in red and bold
	FP031022_7			1
	FP050322_2			2
	FP050322_3			3
	V8 digestion
	Tab			Biological replicate number
	FP051922_4			1
	FP051922_5			2
	FP051922_6			3

## Sheet: FP031022_7
Pos.	Glycans	Score	z	Obs._x000D_ m/z	Obs._x000D_ MH	Calc._x000D_ m/z	Calc._x000D_ MH	Scan #	SequenceOriginalDebug	Glycans_x000D_ Pos.	PeptideParseFriendly	Mods_x000D_ (variable)	Scan_x000D_ Time	Sequence	Mods_x000D_ (fixed)	PEP_x000D_ 2D	PEP_x000D_ 1D	FDR_x000D_ 2D	FDR_x000D_ 1D	FDR uniq._x000D_ 2D	FDR uniq._x000D_ 1D	q-value_x000D_ 2D	q-value_x000D_ 1D	|Log Prob|	Delta_x000D_ Score	Delta Mod._x000D_ Score	ppm_x000D_ err.	Off-_x000D_ By-X	Cleavage	Z-Score	Protein_x000D_ Name	Prot._x000D_ Id	QID	Comment	Fragment_x000D_ Type	|LogProbOld|	Obs.M	Calc.M	Prot._x000D_ Rank	PID
2	Fuc(1)	169	4	716.316	2862.24	716.314	2862.24	controllerType=0 controllerNumber=1 scan=2665	D.VNECGQKPGLCRHGGTCHNEVGSY.R	16	VNECGQKPGLCRHGGTCHNEVGSY,DR,4@57.02146,11@57.02146,16@146.05791,17@57.02146	T16(OGlycan / 146.0579)	9.8471	D.VNEC[+57.02146]GQKPGLC[+57.02146]RHGGT[+146.05791]C[+57.02146]HNEVGSY.R	C4(Carbamidomethyl / 57.0215); C11(Carbamidomethyl / 57.0215); C17(Carbamidomethyl / 57.0215)	0.082	0.083	0	0	0	0	0.0056	0.0057	1.085	169	8	3.043		NRagged	8.2	>sp|P46531|NOTC1_HUMAN Neurogenic locus notch homolog protein 1 OS=Homo sapiens OX=9606 GN=NOTCH1 PE=1 SV=4	1	1705	FP031022_7.2665.2665.4	high-energy collision-induced dissociation	1.08	2861.24	2861.23	1	1 | 4259
2		107	4	679.802	2716.19	679.8	2716.18	controllerType=0 controllerNumber=1 scan=2666	D.VNECGQKPGLCRHGGTCHNEVGSY.R		VNECGQKPGLCRHGGTCHNEVGSY,DR,4@57.02146,11@57.02146,17@57.02146		9.8493	D.VNEC[+57.02146]GQKPGLC[+57.02146]RHGGTC[+57.02146]HNEVGSY.R	C4(Carbamidomethyl / 57.0215); C11(Carbamidomethyl / 57.0215); C17(Carbamidomethyl / 57.0215)	0.56	0.56	0.0037	0.0056	0.0074	0.011	0.04	0.041	0.253	107	107	3.943		NRagged	6.2	>sp|P46531|NOTC1_HUMAN Neurogenic locus notch homolog protein 1 OS=Homo sapiens OX=9606 GN=NOTCH1 PE=1 SV=4	1	1707	FP031022_7.2666.2666.4	high-energy collision-induced dissociation	0.25	2715.18	2715.17	1	2 | 4285
12	Fuc(1)	341.7	3	593.913	1779.73	593.911	1779.72	controllerType=0 controllerNumber=1 scan=2021	L.CRHGGTCHNEVGSY.R	6	CRHGGTCHNEVGSY,LR,1@57.02146,6@146.05791,7@57.02146	T6(OGlycan / 146.0579)	8.289	L.C[+57.02146]RHGGT[+146.05791]C[+57.02146]HNEVGSY.R	C1(Carbamidomethyl / 57.0215); C7(Carbamidomethyl / 57.0215)	0.0041	0.0041	0	0	0	0	0.00042	0.00043	2.391	341.7	10.4	4.562		Specific	10.6	>sp|P46531|NOTC1_HUMAN Neurogenic locus notch homolog protein 1 OS=Homo sapiens OX=9606 GN=NOTCH1 PE=1 SV=4	1	936	FP031022_7.2021.2021.3	high-energy collision-induced dissociation	2.39	1778.72	1778.71	1	3 | 340
12	Fuc(1)	215.2	4	445.687	1779.73	445.685	1779.72	controllerType=0 controllerNumber=1 scan=2031	L.CRHGGTCHNEVGSY.R	6	CRHGGTCHNEVGSY,LR,1@57.02146,6@146.05791,7@57.02146	T6(OGlycan / 146.0579)	8.3128	L.C[+57.02146]RHGGT[+146.05791]C[+57.02146]HNEVGSY.R	C1(Carbamidomethyl / 57.0215); C7(Carbamidomethyl / 57.0215)	0.078	0.079	0	0	0	0	0.0052	0.0052	1.108	215.2	13.2	4.452		Specific	7.7	>sp|P46531|NOTC1_HUMAN Neurogenic locus notch homolog protein 1 OS=Homo sapiens OX=9606 GN=NOTCH1 PE=1 SV=4	1	950	FP031022_7.2031.2031.4	high-energy collision-induced dissociation	1.1	1778.72	1778.71	1	4 | 348
26	HexNAc(1)Hex(1)Fuc(1)NeuAc(1); HexNAc(1)	128	6	1626.17	9751.98	1626.33	9752.94	controllerType=0 controllerNumber=1 scan=4771	Y.RCVCRATHTGPNCERPYVPCSPSPCQNGGTCRPTGDVTHECACLPGFTGQNCEENIDDCPGNNCKNGGACVDGVNTY.N	7;9	RCVCRATHTGPNCERPYVPCSPSPCQNGGTCRPTGDVTHECACLPGFTGQNCEENIDDCPGNNCKNGGACVDGVNTY,YN,2@57.02146,4@57.02146,7@802.28552,9@203.07937,13@57.02146,20@57.02146,25@57.02146,31@57.02146,41@57.02146,43@57.02146,52@57.02146,55@0.98402,59@57.02146,64@57.02146,70@57.02146	T7(OGlycan / 802.2855); T9(OGlycan / 203.0794); N55(Deamidated / 0.984)	14.7201	Y.RC[+57.02146]VC[+57.02146]RAT[+802.28552]HT[+203.07937]GPNC[+57.02146]ERPYVPC[+57.02146]SPSPC[+57.02146]QNGGTC[+57.02146]RPTGDVTHEC[+57.02146]AC[+57.02146]LPGFTGQNC[+57.02146]EEN[+0.98402]IDDC[+57.02146]PGNNC[+57.02146]KNGGAC[+57.02146]VDGVNTY.N	C2(Carbamidomethyl / 57.0215); C4(Carbamidomethyl / 57.0215); C13(Carbamidomethyl / 57.0215); C20(Carbamidomethyl / 57.0215); C25(Carbamidomethyl / 57.0215); C31(Carbamidomethyl / 57.0215); C41(Carbamidomethyl / 57.0215); C43(Carbamidomethyl / 57.0215); C52(Carbamidomethyl / 57.0215); C59(Carbamidomethyl / 57.0215); C64(Carbamidomethyl / 57.0215); C70(Carbamidomethyl / 57.0215)	0.055	0.056	0	0	0	0	0.0042	0.0043	1.259	128	1.2	4.217	-1	Specific	11.9	>sp|P46531|NOTC1_HUMAN Neurogenic locus notch homolog protein 1 OS=Homo sapiens OX=9606 GN=NOTCH1 PE=1 SV=4	1	4129	FP031022_7.4771.4771.6	high-energy collision-induced dissociation	1.25	9750.97	9751.93	1	5 | 90599
26	HexNAc(1)Hex(1)Fuc(1)NeuAc(1); HexNAc(1)	135.7	6	1626.17	9751.98	1626.17	9751.96	controllerType=0 controllerNumber=1 scan=4907	Y.RCVCRATHTGPNCERPYVPCSPSPCQNGGTCRPTGDVTHECACLPGFTGQNCEENIDDCPGNNCKNGGACVDGVNTY.N	7;9	RCVCRATHTGPNCERPYVPCSPSPCQNGGTCRPTGDVTHECACLPGFTGQNCEENIDDCPGNNCKNGGACVDGVNTY,YN,2@57.02146,4@57.02146,7@802.28552,9@203.07937,13@57.02146,20@57.02146,25@57.02146,31@57.02146,41@57.02146,43@57.02146,52@57.02146,59@57.02146,64@57.02146,70@57.02146	T7(OGlycan / 802.2855); T9(OGlycan / 203.0794)	15.0446	Y.RC[+57.02146]VC[+57.02146]RAT[+802.28552]HT[+203.07937]GPNC[+57.02146]ERPYVPC[+57.02146]SPSPC[+57.02146]QNGGTC[+57.02146]RPTGDVTHEC[+57.02146]AC[+57.02146]LPGFTGQNC[+57.02146]EENIDDC[+57.02146]PGNNC[+57.02146]KNGGAC[+57.02146]VDGVNTY.N	C2(Carbamidomethyl / 57.0215); C4(Carbamidomethyl / 57.0215); C13(Carbamidomethyl / 57.0215); C20(Carbamidomethyl / 57.0215); C25(Carbamidomethyl / 57.0215); C31(Carbamidomethyl / 57.0215); C41(Carbamidomethyl / 57.0215); C43(Carbamidomethyl / 57.0215); C52(Carbamidomethyl / 57.0215); C59(Carbamidomethyl / 57.0215); C64(Carbamidomethyl / 57.0215); C70(Carbamidomethyl / 57.0215)	0.055	0.056	0	0	0	0	0.0046	0.0047	1.259	135.7	1.2	2.761		Specific	14.3	>sp|P46531|NOTC1_HUMAN Neurogenic locus notch homolog protein 1 OS=Homo sapiens OX=9606 GN=NOTCH1 PE=1 SV=4	1	4291	FP031022_7.4907.4907.6	high-energy collision-induced dissociation	1.25	9750.98	9750.95	1	6 | 90959
26	HexNAc(1)Hex(1)Fuc(1)NeuAc(1); HexNAc(1)	120.3	6	1626.17	9752.01	1626.17	9751.96	controllerType=0 controllerNumber=1 scan=4817	Y.RCVCRATHTGPNCERPYVPCSPSPCQNGGTCRPTGDVTHECACLPGFTGQNCEENIDDCPGNNCKNGGACVDGVNTY.N	7;9	RCVCRATHTGPNCERPYVPCSPSPCQNGGTCRPTGDVTHECACLPGFTGQNCEENIDDCPGNNCKNGGACVDGVNTY,YN,2@57.02146,4@57.02146,7@802.28552,9@203.07937,13@57.02146,20@57.02146,25@57.02146,31@57.02146,41@57.02146,43@57.02146,52@57.02146,59@57.02146,64@57.02146,70@57.02146	T7(OGlycan / 802.2855); T9(OGlycan / 203.0794)	14.8309	Y.RC[+57.02146]VC[+57.02146]RAT[+802.28552]HT[+203.07937]GPNC[+57.02146]ERPYVPC[+57.02146]SPSPC[+57.02146]QNGGTC[+57.02146]RPTGDVTHEC[+57.02146]AC[+57.02146]LPGFTGQNC[+57.02146]EENIDDC[+57.02146]PGNNC[+57.02146]KNGGAC[+57.02146]VDGVNTY.N	C2(Carbamidomethyl / 57.0215); C4(Carbamidomethyl / 57.0215); C13(Carbamidomethyl / 57.0215); C20(Carbamidomethyl / 57.0215); C25(Carbamidomethyl / 57.0215); C31(Carbamidomethyl / 57.0215); C41(Carbamidomethyl / 57.0215); C43(Carbamidomethyl / 57.0215); C52(Carbamidomethyl / 57.0215); C59(Carbamidomethyl / 57.0215); C64(Carbamidomethyl / 57.0215); C70(Carbamidomethyl / 57.0215)	0.055	0.056	0	0	0	0	0.0044	0.0045	1.259	120.3	1.2	5.014		Specific	12.5	>sp|P46531|NOTC1_HUMAN Neurogenic locus notch homolog protein 1 OS=Homo sapiens OX=9606 GN=NOTCH1 PE=1 SV=4	1	4180	FP031022_7.4817.4817.6	high-energy collision-induced dissociation	1.25	9751	9750.95	1	7 | 90759
26	HexNAc(1)Hex(1)Fuc(1)NeuAc(1); HexNAc(1)	99.8	6	1626.18	9752.02	1626.17	9751.96	controllerType=0 controllerNumber=1 scan=4860	Y.RCVCRATHTGPNCERPYVPCSPSPCQNGGTCRPTGDVTHECACLPGFTGQNCEENIDDCPGNNCKNGGACVDGVNTY.N	7;9	RCVCRATHTGPNCERPYVPCSPSPCQNGGTCRPTGDVTHECACLPGFTGQNCEENIDDCPGNNCKNGGACVDGVNTY,YN,2@57.02146,4@57.02146,7@802.28552,9@203.07937,13@57.02146,20@57.02146,25@57.02146,31@57.02146,41@57.02146,43@57.02146,52@57.02146,59@57.02146,64@57.02146,70@57.02146	T7(OGlycan / 802.2855); T9(OGlycan / 203.0794)	14.9343	Y.RC[+57.02146]VC[+57.02146]RAT[+802.28552]HT[+203.07937]GPNC[+57.02146]ERPYVPC[+57.02146]SPSPC[+57.02146]QNGGTC[+57.02146]RPTGDVTHEC[+57.02146]AC[+57.02146]LPGFTGQNC[+57.02146]EENIDDC[+57.02146]PGNNC[+57.02146]KNGGAC[+57.02146]VDGVNTY.N	C2(Carbamidomethyl / 57.0215); C4(Carbamidomethyl / 57.0215); C13(Carbamidomethyl / 57.0215); C20(Carbamidomethyl / 57.0215); C25(Carbamidomethyl / 57.0215); C31(Carbamidomethyl / 57.0215); C41(Carbamidomethyl / 57.0215); C43(Carbamidomethyl / 57.0215); C52(Carbamidomethyl / 57.0215); C59(Carbamidomethyl / 57.0215); C64(Carbamidomethyl / 57.0215); C70(Carbamidomethyl / 57.0215)	0.055	0.056	0	0	0	0	0.0045	0.0046	1.259	99.8	1.2	6.441		Specific	11.8	>sp|P46531|NOTC1_HUMAN Neurogenic locus notch homolog protein 1 OS=Homo sapiens OX=9606 GN=NOTCH1 PE=1 SV=4	1	4232	FP031022_7.4860.4860.6	high-energy collision-induced dissociation	1.25	9751.01	9750.95	1	8 | 90839
26	HexNAc(1)Hex(1)Fuc(1); HexNAc(1)	167.6	6	1580.16	9475.94	1580.32	9476.86	controllerType=0 controllerNumber=1 scan=4646	Y.RCVCRATHTGPNCERPYVPCSPSPCQNGGTCRPTGDVTHECACLPGFTGQNCEENIDDCPGNNCKNGGACVDGVNTY.N	7;9	RCVCRATHTGPNCERPYVPCSPSPCQNGGTCRPTGDVTHECACLPGFTGQNCEENIDDCPGNNCKNGGACVDGVNTY,YN,2@57.02146,4@57.02146,7@511.19010,9@203.07937,13@57.02146,20@57.02146,25@57.02146,31@57.02146,41@57.02146,43@57.02146,52@57.02146,59@57.02146,64@57.02146,70@57.02146,72@15.99492	T7(OGlycan / 511.1901); T9(OGlycan / 203.0794); D72(Oxidation / 15.9949)	14.4077	Y.RC[+57.02146]VC[+57.02146]RAT[+511.19010]HT[+203.07937]GPNC[+57.02146]ERPYVPC[+57.02146]SPSPC[+57.02146]QNGGTC[+57.02146]RPTGDVTHEC[+57.02146]AC[+57.02146]LPGFTGQNC[+57.02146]EENIDDC[+57.02146]PGNNC[+57.02146]KNGGAC[+57.02146]VD[+15.99492]GVNTY.N	C2(Carbamidomethyl / 57.0215); C4(Carbamidomethyl / 57.0215); C13(Carbamidomethyl / 57.0215); C20(Carbamidomethyl / 57.0215); C25(Carbamidomethyl / 57.0215); C31(Carbamidomethyl / 57.0215); C41(Carbamidomethyl / 57.0215); C43(Carbamidomethyl / 57.0215); C52(Carbamidomethyl / 57.0215); C59(Carbamidomethyl / 57.0215); C64(Carbamidomethyl / 57.0215); C70(Carbamidomethyl / 57.0215)	0.024	0.025	0	0	0	0	0.0023	0.0023	1.611	167.6	0	8.69	-1	Specific	11.3	>sp|P46531|NOTC1_HUMAN Neurogenic locus notch homolog protein 1 OS=Homo sapiens OX=9606 GN=NOTCH1 PE=1 SV=4	1	4004	FP031022_7.4646.4646.6	high-energy collision-induced dissociation	1.61	9474.93	9475.85	1	9 | 56173
26	Hex(1)Pent(1); Hex(1)Pent(2)	21.6	6	1578.5	9465.93	1578.81	9467.81	controllerType=0 controllerNumber=1 scan=4778	Y.RCVCRATHTGPNCERPYVPCSPSPCQNGGTCRPTGDVTHECACLPGFTGQNCEENIDDCPGNNCKNGGACVDGVNTY.N	7;9	RCVCRATHTGPNCERPYVPCSPSPCQNGGTCRPTGDVTHECACLPGFTGQNCEENIDDCPGNNCKNGGACVDGVNTY,YN,2@57.02146,4@57.02146,7@294.09508,9@426.13734,13@57.02146,15@0.98402,20@57.02146,25@57.02146,31@57.02146,41@57.02146,43@57.02146,52@57.02146,59@57.02146,64@57.02146,70@57.02146	T7(OGlycan / 294.0951); T9(OGlycan / 426.1373); R15(Deamidated / 0.984)	14.7357	Y.RC[+57.02146]VC[+57.02146]RAT[+294.09508]HT[+426.13734]GPNC[+57.02146]ER[+0.98402]PYVPC[+57.02146]SPSPC[+57.02146]QNGGTC[+57.02146]RPTGDVTHEC[+57.02146]AC[+57.02146]LPGFTGQNC[+57.02146]EENIDDC[+57.02146]PGNNC[+57.02146]KNGGAC[+57.02146]VDGVNTY.N	C2(Carbamidomethyl / 57.0215); C4(Carbamidomethyl / 57.0215); C13(Carbamidomethyl / 57.0215); C20(Carbamidomethyl / 57.0215); C25(Carbamidomethyl / 57.0215); C31(Carbamidomethyl / 57.0215); C41(Carbamidomethyl / 57.0215); C43(Carbamidomethyl / 57.0215); C52(Carbamidomethyl / 57.0215); C59(Carbamidomethyl / 57.0215); C64(Carbamidomethyl / 57.0215); C70(Carbamidomethyl / 57.0215)	0.055	0.056	0	0	0	0	0.0043	0.0044	1.259	21.6	0	13.996	-2	Specific	12.7	>sp|P46531|NOTC1_HUMAN Neurogenic locus notch homolog protein 1 OS=Homo sapiens OX=9606 GN=NOTCH1 PE=1 SV=4	1	4137	FP031022_7.4778.4778.6	high-energy collision-induced dissociation	1.25	9464.93	9466.8	1	10 | 57653
26	HexNAc(1)Hex(1)Fuc(1); HexNAc(1)	195	6	1577.65	9460.89	1577.81	9461.85	controllerType=0 controllerNumber=1 scan=4677	Y.RCVCRATHTGPNCERPYVPCSPSPCQNGGTCRPTGDVTHECACLPGFTGQNCEENIDDCPGNNCKNGGACVDGVNTY.N	7;9	RCVCRATHTGPNCERPYVPCSPSPCQNGGTCRPTGDVTHECACLPGFTGQNCEENIDDCPGNNCKNGGACVDGVNTY,YN,2@57.02146,4@57.02146,7@511.19010,9@203.07937,13@57.02146,20@57.02146,25@57.02146,31@57.02146,41@57.02146,43@57.02146,52@57.02146,55@0.98402,59@57.02146,64@57.02146,70@57.02146	T7(OGlycan / 511.1901); T9(OGlycan / 203.0794); N55(Deamidated / 0.984)	14.4905	Y.RC[+57.02146]VC[+57.02146]RAT[+511.19010]HT[+203.07937]GPNC[+57.02146]ERPYVPC[+57.02146]SPSPC[+57.02146]QNGGTC[+57.02146]RPTGDVTHEC[+57.02146]AC[+57.02146]LPGFTGQNC[+57.02146]EEN[+0.98402]IDDC[+57.02146]PGNNC[+57.02146]KNGGAC[+57.02146]VDGVNTY.N	C2(Carbamidomethyl / 57.0215); C4(Carbamidomethyl / 57.0215); C13(Carbamidomethyl / 57.0215); C20(Carbamidomethyl / 57.0215); C25(Carbamidomethyl / 57.0215); C31(Carbamidomethyl / 57.0215); C41(Carbamidomethyl / 57.0215); C43(Carbamidomethyl / 57.0215); C52(Carbamidomethyl / 57.0215); C59(Carbamidomethyl / 57.0215); C64(Carbamidomethyl / 57.0215); C70(Carbamidomethyl / 57.0215)	0.012	0.012	0	0	0	0	0.00089	0.0009	1.934	195	0	5.056	-1	Specific	12.4	>sp|P46531|NOTC1_HUMAN Neurogenic locus notch homolog protein 1 OS=Homo sapiens OX=9606 GN=NOTCH1 PE=1 SV=4	1	4033	FP031022_7.4677.4677.6	high-energy collision-induced dissociation	1.93	9459.88	9460.84	1	11 | 56613
26	HexNAc(1)Hex(1)Fuc(1); HexNAc(1)	69.1	5	1893.58	9463.89	1893.18	9461.85	controllerType=0 controllerNumber=1 scan=4641	Y.RCVCRATHTGPNCERPYVPCSPSPCQNGGTCRPTGDVTHECACLPGFTGQNCEENIDDCPGNNCKNGGACVDGVNTY.N	7;9	RCVCRATHTGPNCERPYVPCSPSPCQNGGTCRPTGDVTHECACLPGFTGQNCEENIDDCPGNNCKNGGACVDGVNTY,YN,2@57.02146,4@57.02146,7@511.19010,9@203.07937,13@57.02146,20@57.02146,25@57.02146,31@57.02146,41@57.02146,43@57.02146,52@57.02146,55@0.98402,59@57.02146,64@57.02146,70@57.02146	T7(OGlycan / 511.1901); T9(OGlycan / 203.0794); N55(Deamidated / 0.984)	14.3954	Y.RC[+57.02146]VC[+57.02146]RAT[+511.19010]HT[+203.07937]GPNC[+57.02146]ERPYVPC[+57.02146]SPSPC[+57.02146]QNGGTC[+57.02146]RPTGDVTHEC[+57.02146]AC[+57.02146]LPGFTGQNC[+57.02146]EEN[+0.98402]IDDC[+57.02146]PGNNC[+57.02146]KNGGAC[+57.02146]VDGVNTY.N	C2(Carbamidomethyl / 57.0215); C4(Carbamidomethyl / 57.0215); C13(Carbamidomethyl / 57.0215); C20(Carbamidomethyl / 57.0215); C25(Carbamidomethyl / 57.0215); C31(Carbamidomethyl / 57.0215); C41(Carbamidomethyl / 57.0215); C43(Carbamidomethyl / 57.0215); C52(Carbamidomethyl / 57.0215); C59(Carbamidomethyl / 57.0215); C64(Carbamidomethyl / 57.0215); C70(Carbamidomethyl / 57.0215)	0.81	0.81	0.0054	0.0054	0	0	0.063	0.063	0.093	69.1	0	3.549	2	Specific	8.3	>sp|P46531|NOTC1_HUMAN Neurogenic locus notch homolog protein 1 OS=Homo sapiens OX=9606 GN=NOTCH1 PE=1 SV=4	1	3999	FP031022_7.4641.4641.5	high-energy collision-induced dissociation	0.09	9462.88	9460.84	1	12 | 56053
26	HexNAc(1)Fuc(1); HexNAc(1)Fuc(1)	66.9	6	1577.66	9460.9	1577.65	9460.86	controllerType=0 controllerNumber=1 scan=4635	Y.RCVCRATHTGPNCERPYVPCSPSPCQNGGTCRPTGDVTHECACLPGFTGQNCEENIDDCPGNNCKNGGACVDGVNTY.N	21;30	RCVCRATHTGPNCERPYVPCSPSPCQNGGTCRPTGDVTHECACLPGFTGQNCEENIDDCPGNNCKNGGACVDGVNTY,YN,2@57.02146,4@57.02146,13@57.02146,20@57.02146,21@349.13728,25@57.02146,27@15.99492,30@349.13728,31@57.02146,41@57.02146,43@57.02146,52@57.02146,59@57.02146,64@57.02146,70@57.02146	S21(OGlycan / 349.1373); N27(Oxidation / 15.9949); T30(OGlycan / 349.1373)	14.3809	Y.RC[+57.02146]VC[+57.02146]RATHTGPNC[+57.02146]ERPYVPC[+57.02146]S[+349.13728]PSPC[+57.02146]QN[+15.99492]GGT[+349.13728]C[+57.02146]RPTGDVTHEC[+57.02146]AC[+57.02146]LPGFTGQNC[+57.02146]EENIDDC[+57.02146]PGNNC[+57.02146]KNGGAC[+57.02146]VDGVNTY.N	C2(Carbamidomethyl / 57.0215); C4(Carbamidomethyl / 57.0215); C13(Carbamidomethyl / 57.0215); C20(Carbamidomethyl / 57.0215); C25(Carbamidomethyl / 57.0215); C31(Carbamidomethyl / 57.0215); C41(Carbamidomethyl / 57.0215); C43(Carbamidomethyl / 57.0215); C52(Carbamidomethyl / 57.0215); C59(Carbamidomethyl / 57.0215); C64(Carbamidomethyl / 57.0215); C70(Carbamidomethyl / 57.0215)	0.74	0.75	0.0054	0.0054	0.011	0.011	0.059	0.059	0.129	66.9	0	4.251		Specific	8.9	>sp|P46531|NOTC1_HUMAN Neurogenic locus notch homolog protein 1 OS=Homo sapiens OX=9606 GN=NOTCH1 PE=1 SV=4	1	3993	FP031022_7.4635.4635.6	high-energy collision-induced dissociation	0.13	9459.9	9459.85	1	13 | 55973
26	HexNAc(1)Hex(1)Fuc(1); HexNAc(1)	149.7	6	1577.82	9461.9	1577.65	9460.86	controllerType=0 controllerNumber=1 scan=4721	Y.RCVCRATHTGPNCERPYVPCSPSPCQNGGTCRPTGDVTHECACLPGFTGQNCEENIDDCPGNNCKNGGACVDGVNTY.N	7;9	RCVCRATHTGPNCERPYVPCSPSPCQNGGTCRPTGDVTHECACLPGFTGQNCEENIDDCPGNNCKNGGACVDGVNTY,YN,2@57.02146,4@57.02146,7@511.19010,9@203.07937,13@57.02146,20@57.02146,25@57.02146,31@57.02146,41@57.02146,43@57.02146,52@57.02146,59@57.02146,64@57.02146,70@57.02146	T7(OGlycan / 511.1901); T9(OGlycan / 203.0794)	14.6025	Y.RC[+57.02146]VC[+57.02146]RAT[+511.19010]HT[+203.07937]GPNC[+57.02146]ERPYVPC[+57.02146]SPSPC[+57.02146]QNGGTC[+57.02146]RPTGDVTHEC[+57.02146]AC[+57.02146]LPGFTGQNC[+57.02146]EENIDDC[+57.02146]PGNNC[+57.02146]KNGGAC[+57.02146]VDGVNTY.N	C2(Carbamidomethyl / 57.0215); C4(Carbamidomethyl / 57.0215); C13(Carbamidomethyl / 57.0215); C20(Carbamidomethyl / 57.0215); C25(Carbamidomethyl / 57.0215); C31(Carbamidomethyl / 57.0215); C41(Carbamidomethyl / 57.0215); C43(Carbamidomethyl / 57.0215); C52(Carbamidomethyl / 57.0215); C59(Carbamidomethyl / 57.0215); C64(Carbamidomethyl / 57.0215); C70(Carbamidomethyl / 57.0215)	0.055	0.056	0	0	0	0	0.0041	0.0042	1.259	149.7	0	3.252	1	Specific	13.1	>sp|P46531|NOTC1_HUMAN Neurogenic locus notch homolog protein 1 OS=Homo sapiens OX=9606 GN=NOTCH1 PE=1 SV=4	1	4079	FP031022_7.4721.4721.6	high-energy collision-induced dissociation	1.25	9460.89	9459.85	1	14 | 57093
26	HexNAc(1)Fuc(1); HexNAc(1)	250.6	6	1550.66	9298.9	1550.8	9299.79	controllerType=0 controllerNumber=1 scan=4695	Y.RCVCRATHTGPNCERPYVPCSPSPCQNGGTCRPTGDVTHECACLPGFTGQNCEENIDDCPGNNCKNGGACVDGVNTY.N	21;23	RCVCRATHTGPNCERPYVPCSPSPCQNGGTCRPTGDVTHECACLPGFTGQNCEENIDDCPGNNCKNGGACVDGVNTY,YN,2@57.02146,4@57.02146,13@57.02146,20@57.02146,21@349.13728,23@203.07937,25@57.02146,31@57.02146,41@57.02146,43@57.02146,52@57.02146,55@0.98402,59@57.02146,64@57.02146,70@57.02146	S21(OGlycan / 349.1373); S23(OGlycan / 203.0794); N55(Deamidated / 0.984)	14.5345	Y.RC[+57.02146]VC[+57.02146]RATHTGPNC[+57.02146]ERPYVPC[+57.02146]S[+349.13728]PS[+203.07937]PC[+57.02146]QNGGTC[+57.02146]RPTGDVTHEC[+57.02146]AC[+57.02146]LPGFTGQNC[+57.02146]EEN[+0.98402]IDDC[+57.02146]PGNNC[+57.02146]KNGGAC[+57.02146]VDGVNTY.N	C2(Carbamidomethyl / 57.0215); C4(Carbamidomethyl / 57.0215); C13(Carbamidomethyl / 57.0215); C20(Carbamidomethyl / 57.0215); C25(Carbamidomethyl / 57.0215); C31(Carbamidomethyl / 57.0215); C41(Carbamidomethyl / 57.0215); C43(Carbamidomethyl / 57.0215); C52(Carbamidomethyl / 57.0215); C59(Carbamidomethyl / 57.0215); C64(Carbamidomethyl / 57.0215); C70(Carbamidomethyl / 57.0215)	0.015	0.015	0	0	0	0	0.0013	0.0013	1.837	250.6	0	11.927	-1	Specific	11.3	>sp|P46531|NOTC1_HUMAN Neurogenic locus notch homolog protein 1 OS=Homo sapiens OX=9606 GN=NOTCH1 PE=1 SV=4	1	4055	FP031022_7.4695.4695.6	high-energy collision-induced dissociation	1.8	9297.89	9298.79	1	15 | 56813
26	HexNAc(1)Fuc(1); HexNAc(1)	89.6	6	1551.15	9301.89	1550.8	9299.79	controllerType=0 controllerNumber=1 scan=4651	Y.RCVCRATHTGPNCERPYVPCSPSPCQNGGTCRPTGDVTHECACLPGFTGQNCEENIDDCPGNNCKNGGACVDGVNTY.N	7;9	RCVCRATHTGPNCERPYVPCSPSPCQNGGTCRPTGDVTHECACLPGFTGQNCEENIDDCPGNNCKNGGACVDGVNTY,YN,2@57.02146,4@57.02146,7@349.13728,9@203.07937,13@57.02146,20@57.02146,25@57.02146,31@57.02146,41@57.02146,43@57.02146,52@57.02146,55@0.98402,59@57.02146,64@57.02146,70@57.02146	T7(OGlycan / 349.1373); T9(OGlycan / 203.0794); N55(Deamidated / 0.984)	14.4212	Y.RC[+57.02146]VC[+57.02146]RAT[+349.13728]HT[+203.07937]GPNC[+57.02146]ERPYVPC[+57.02146]SPSPC[+57.02146]QNGGTC[+57.02146]RPTGDVTHEC[+57.02146]AC[+57.02146]LPGFTGQNC[+57.02146]EEN[+0.98402]IDDC[+57.02146]PGNNC[+57.02146]KNGGAC[+57.02146]VDGVNTY.N	C2(Carbamidomethyl / 57.0215); C4(Carbamidomethyl / 57.0215); C13(Carbamidomethyl / 57.0215); C20(Carbamidomethyl / 57.0215); C25(Carbamidomethyl / 57.0215); C31(Carbamidomethyl / 57.0215); C41(Carbamidomethyl / 57.0215); C43(Carbamidomethyl / 57.0215); C52(Carbamidomethyl / 57.0215); C59(Carbamidomethyl / 57.0215); C64(Carbamidomethyl / 57.0215); C70(Carbamidomethyl / 57.0215)	0.59	0.59	0.0055	0.0055	0.011	0.011	0.046	0.046	0.228	89.6	0	9.348	2	Specific	10.4	>sp|P46531|NOTC1_HUMAN Neurogenic locus notch homolog protein 1 OS=Homo sapiens OX=9606 GN=NOTCH1 PE=1 SV=4	1	4008	FP031022_7.4651.4651.6	high-energy collision-induced dissociation	0.23	9300.88	9298.79	1	16 | 56213
26	HexNAc(1)Fuc(1); HexNAc(1)	195.7	6	1550.99	9300.89	1550.64	9298.81	controllerType=0 controllerNumber=1 scan=4739	Y.RCVCRATHTGPNCERPYVPCSPSPCQNGGTCRPTGDVTHECACLPGFTGQNCEENIDDCPGNNCKNGGACVDGVNTY.N	7;9	RCVCRATHTGPNCERPYVPCSPSPCQNGGTCRPTGDVTHECACLPGFTGQNCEENIDDCPGNNCKNGGACVDGVNTY,YN,2@57.02146,4@57.02146,7@349.13728,9@203.07937,13@57.02146,20@57.02146,25@57.02146,31@57.02146,41@57.02146,43@57.02146,52@57.02146,59@57.02146,64@57.02146,70@57.02146	T7(OGlycan / 349.1373); T9(OGlycan / 203.0794)	14.6436	Y.RC[+57.02146]VC[+57.02146]RAT[+349.13728]HT[+203.07937]GPNC[+57.02146]ERPYVPC[+57.02146]SPSPC[+57.02146]QNGGTC[+57.02146]RPTGDVTHEC[+57.02146]AC[+57.02146]LPGFTGQNC[+57.02146]EENIDDC[+57.02146]PGNNC[+57.02146]KNGGAC[+57.02146]VDGVNTY.N	C2(Carbamidomethyl / 57.0215); C4(Carbamidomethyl / 57.0215); C13(Carbamidomethyl / 57.0215); C20(Carbamidomethyl / 57.0215); C25(Carbamidomethyl / 57.0215); C31(Carbamidomethyl / 57.0215); C41(Carbamidomethyl / 57.0215); C43(Carbamidomethyl / 57.0215); C52(Carbamidomethyl / 57.0215); C59(Carbamidomethyl / 57.0215); C64(Carbamidomethyl / 57.0215); C70(Carbamidomethyl / 57.0215)	0.16	0.16	0	0	0	0	0.0098	0.01	0.81	195.7	0	7.814	2	Specific	10.4	>sp|P46531|NOTC1_HUMAN Neurogenic locus notch homolog protein 1 OS=Homo sapiens OX=9606 GN=NOTCH1 PE=1 SV=4	1	4097	FP031022_7.4739.4739.6	high-energy collision-induced dissociation	0.8	9299.88	9297.8	1	17 | 57333
26	HexNAc(1); HexNAc(1)Fuc(1)	158.7	6	1550.32	9296.88	1550.64	9298.81	controllerType=0 controllerNumber=1 scan=4674	Y.RCVCRATHTGPNCERPYVPCSPSPCQNGGTCRPTGDVTHECACLPGFTGQNCEENIDDCPGNNCKNGGACVDGVNTY.N	7;9	RCVCRATHTGPNCERPYVPCSPSPCQNGGTCRPTGDVTHECACLPGFTGQNCEENIDDCPGNNCKNGGACVDGVNTY,YN,2@57.02146,4@57.02146,7@203.07937,9@349.13728,13@57.02146,20@57.02146,25@57.02146,31@57.02146,41@57.02146,43@57.02146,52@57.02146,59@57.02146,64@57.02146,70@57.02146	T7(OGlycan / 203.0794); T9(OGlycan / 349.1373)	14.4827	Y.RC[+57.02146]VC[+57.02146]RAT[+203.07937]HT[+349.13728]GPNC[+57.02146]ERPYVPC[+57.02146]SPSPC[+57.02146]QNGGTC[+57.02146]RPTGDVTHEC[+57.02146]AC[+57.02146]LPGFTGQNC[+57.02146]EENIDDC[+57.02146]PGNNC[+57.02146]KNGGAC[+57.02146]VDGVNTY.N	C2(Carbamidomethyl / 57.0215); C4(Carbamidomethyl / 57.0215); C13(Carbamidomethyl / 57.0215); C20(Carbamidomethyl / 57.0215); C25(Carbamidomethyl / 57.0215); C31(Carbamidomethyl / 57.0215); C41(Carbamidomethyl / 57.0215); C43(Carbamidomethyl / 57.0215); C52(Carbamidomethyl / 57.0215); C59(Carbamidomethyl / 57.0215); C64(Carbamidomethyl / 57.0215); C70(Carbamidomethyl / 57.0215)	0.024	0.025	0	0	0	0	0.0024	0.0024	1.611	158.7	0	8.653	-2	Specific	11.3	>sp|P46531|NOTC1_HUMAN Neurogenic locus notch homolog protein 1 OS=Homo sapiens OX=9606 GN=NOTCH1 PE=1 SV=4	1	4031	FP031022_7.4674.4674.6	high-energy collision-induced dissociation	1.61	9295.88	9297.8	1	18 | 56573
26	HexNAc(1)Fuc(1); HexNAc(1)	129.8	6	1550.99	9300.89	1550.64	9298.81	controllerType=0 controllerNumber=1 scan=4737	Y.RCVCRATHTGPNCERPYVPCSPSPCQNGGTCRPTGDVTHECACLPGFTGQNCEENIDDCPGNNCKNGGACVDGVNTY.N	7;9	RCVCRATHTGPNCERPYVPCSPSPCQNGGTCRPTGDVTHECACLPGFTGQNCEENIDDCPGNNCKNGGACVDGVNTY,YN,2@57.02146,4@57.02146,7@349.13728,9@203.07937,13@57.02146,20@57.02146,25@57.02146,31@57.02146,41@57.02146,43@57.02146,52@57.02146,59@57.02146,64@57.02146,70@57.02146	T7(OGlycan / 349.1373); T9(OGlycan / 203.0794)	14.64	Y.RC[+57.02146]VC[+57.02146]RAT[+349.13728]HT[+203.07937]GPNC[+57.02146]ERPYVPC[+57.02146]SPSPC[+57.02146]QNGGTC[+57.02146]RPTGDVTHEC[+57.02146]AC[+57.02146]LPGFTGQNC[+57.02146]EENIDDC[+57.02146]PGNNC[+57.02146]KNGGAC[+57.02146]VDGVNTY.N	C2(Carbamidomethyl / 57.0215); C4(Carbamidomethyl / 57.0215); C13(Carbamidomethyl / 57.0215); C20(Carbamidomethyl / 57.0215); C25(Carbamidomethyl / 57.0215); C31(Carbamidomethyl / 57.0215); C41(Carbamidomethyl / 57.0215); C43(Carbamidomethyl / 57.0215); C52(Carbamidomethyl / 57.0215); C59(Carbamidomethyl / 57.0215); C64(Carbamidomethyl / 57.0215); C70(Carbamidomethyl / 57.0215)	0.48	0.48	0.0019	0.0019	0	0	0.032	0.032	0.322	129.8	0	7.814	2	Specific	11.1	>sp|P46531|NOTC1_HUMAN Neurogenic locus notch homolog protein 1 OS=Homo sapiens OX=9606 GN=NOTCH1 PE=1 SV=4	1	4094	FP031022_7.4737.4737.6	high-energy collision-induced dissociation	0.32	9299.88	9297.8	1	19 | 57293
26	HexNAc(1)Hex(1)Fuc(1)	61.6	8	1157.99	9256.84	1158.1	9257.78	controllerType=0 controllerNumber=1 scan=4669	Y.RCVCRATHTGPNCERPYVPCSPSPCQNGGTCRPTGDVTHECACLPGFTGQNCEENIDDCPGNNCKNGGACVDGVNTY.N	21	RCVCRATHTGPNCERPYVPCSPSPCQNGGTCRPTGDVTHECACLPGFTGQNCEENIDDCPGNNCKNGGACVDGVNTY,YN,2@57.02146,4@57.02146,13@57.02146,20@57.02146,21@511.19010,25@57.02146,31@57.02146,41@57.02146,43@57.02146,52@57.02146,59@57.02146,64@57.02146,70@57.02146	S21(OGlycan / 511.1901)	14.4652	Y.RC[+57.02146]VC[+57.02146]RATHTGPNC[+57.02146]ERPYVPC[+57.02146]S[+511.19010]PSPC[+57.02146]QNGGTC[+57.02146]RPTGDVTHEC[+57.02146]AC[+57.02146]LPGFTGQNC[+57.02146]EENIDDC[+57.02146]PGNNC[+57.02146]KNGGAC[+57.02146]VDGVNTY.N	C2(Carbamidomethyl / 57.0215); C4(Carbamidomethyl / 57.0215); C13(Carbamidomethyl / 57.0215); C20(Carbamidomethyl / 57.0215); C25(Carbamidomethyl / 57.0215); C31(Carbamidomethyl / 57.0215); C41(Carbamidomethyl / 57.0215); C43(Carbamidomethyl / 57.0215); C52(Carbamidomethyl / 57.0215); C59(Carbamidomethyl / 57.0215); C64(Carbamidomethyl / 57.0215); C70(Carbamidomethyl / 57.0215)	0.7	0.7	0.0055	0.0055	0.011	0.011	0.051	0.051	0.155	61.6	0	6.276	-1	Specific	7.9	>sp|P46531|NOTC1_HUMAN Neurogenic locus notch homolog protein 1 OS=Homo sapiens OX=9606 GN=NOTCH1 PE=1 SV=4	1	4027	FP031022_7.4669.4669.4	high-energy collision-induced dissociation	0.15	9255.83	9256.78	1	20 | 56493
26	Hex(1)Pent(2)	49.3	6	1530.3	9176.77	1529.96	9174.7	controllerType=0 controllerNumber=1 scan=5005	Y.RCVCRATHTGPNCERPYVPCSPSPCQNGGTCRPTGDVTHECACLPGFTGQNCEENIDDCPGNNCKNGGACVDGVNTY.N	23	RCVCRATHTGPNCERPYVPCSPSPCQNGGTCRPTGDVTHECACLPGFTGQNCEENIDDCPGNNCKNGGACVDGVNTY,YN,1@0.98402,2@57.02146,4@57.02146,13@57.02146,20@57.02146,23@426.13734,25@57.02146,31@57.02146,41@57.02146,43@57.02146,52@57.02146,59@57.02146,62@0.98402,64@57.02146,70@57.02146	R1(Deamidated / 0.984); S23(OGlycan / 426.1373); N62(Deamidated / 0.984)	15.2741	Y.R[+0.98402]C[+57.02146]VC[+57.02146]RATHTGPNC[+57.02146]ERPYVPC[+57.02146]SPS[+426.13734]PC[+57.02146]QNGGTC[+57.02146]RPTGDVTHEC[+57.02146]AC[+57.02146]LPGFTGQNC[+57.02146]EENIDDC[+57.02146]PGN[+0.98402]NC[+57.02146]KNGGAC[+57.02146]VDGVNTY.N	C2(Carbamidomethyl / 57.0215); C4(Carbamidomethyl / 57.0215); C13(Carbamidomethyl / 57.0215); C20(Carbamidomethyl / 57.0215); C25(Carbamidomethyl / 57.0215); C31(Carbamidomethyl / 57.0215); C41(Carbamidomethyl / 57.0215); C43(Carbamidomethyl / 57.0215); C52(Carbamidomethyl / 57.0215); C59(Carbamidomethyl / 57.0215); C64(Carbamidomethyl / 57.0215); C70(Carbamidomethyl / 57.0215)	0.48	0.48	0.0019	0.0019	0.0037	0.0037	0.035	0.035	0.322	49.3	0	7.383	2	Specific	10.8	>sp|P46531|NOTC1_HUMAN Neurogenic locus notch homolog protein 1 OS=Homo sapiens OX=9606 GN=NOTCH1 PE=1 SV=4	1	4408	FP031022_7.5005.5005.6	high-energy collision-induced dissociation	0.32	9175.77	9173.69	1	21 | 61253
26	Hex(1)Pent(2)	78.1	6	1530.3	9176.78	1529.96	9174.7	controllerType=0 controllerNumber=1 scan=4953	Y.RCVCRATHTGPNCERPYVPCSPSPCQNGGTCRPTGDVTHECACLPGFTGQNCEENIDDCPGNNCKNGGACVDGVNTY.N	21	RCVCRATHTGPNCERPYVPCSPSPCQNGGTCRPTGDVTHECACLPGFTGQNCEENIDDCPGNNCKNGGACVDGVNTY,YN,2@57.02146,4@57.02146,13@57.02146,20@57.02146,21@426.13734,25@57.02146,26@0.98402,27@0.98402,31@57.02146,41@57.02146,43@57.02146,52@57.02146,59@57.02146,64@57.02146,70@57.02146	S21(OGlycan / 426.1373); Q26(Deamidated / 0.984); N27(Deamidated / 0.984)	15.1521	Y.RC[+57.02146]VC[+57.02146]RATHTGPNC[+57.02146]ERPYVPC[+57.02146]S[+426.13734]PSPC[+57.02146]Q[+0.98402]N[+0.98402]GGTC[+57.02146]RPTGDVTHEC[+57.02146]AC[+57.02146]LPGFTGQNC[+57.02146]EENIDDC[+57.02146]PGNNC[+57.02146]KNGGAC[+57.02146]VDGVNTY.N	C2(Carbamidomethyl / 57.0215); C4(Carbamidomethyl / 57.0215); C13(Carbamidomethyl / 57.0215); C20(Carbamidomethyl / 57.0215); C25(Carbamidomethyl / 57.0215); C31(Carbamidomethyl / 57.0215); C41(Carbamidomethyl / 57.0215); C43(Carbamidomethyl / 57.0215); C52(Carbamidomethyl / 57.0215); C59(Carbamidomethyl / 57.0215); C64(Carbamidomethyl / 57.0215); C70(Carbamidomethyl / 57.0215)	0.055	0.056	0	0	0	0	0.0048	0.0048	1.259	78.1	0	7.702	2	Specific	11.4	>sp|P46531|NOTC1_HUMAN Neurogenic locus notch homolog protein 1 OS=Homo sapiens OX=9606 GN=NOTCH1 PE=1 SV=4	1	4344	FP031022_7.4953.4953.6	high-energy collision-induced dissociation	1.25	9175.77	9173.69	1	22 | 59973
26	Hex(1)Pent(2)	14.4	6	1530.3	9176.75	1529.96	9174.7	controllerType=0 controllerNumber=1 scan=4914	Y.RCVCRATHTGPNCERPYVPCSPSPCQNGGTCRPTGDVTHECACLPGFTGQNCEENIDDCPGNNCKNGGACVDGVNTY.N	23	RCVCRATHTGPNCERPYVPCSPSPCQNGGTCRPTGDVTHECACLPGFTGQNCEENIDDCPGNNCKNGGACVDGVNTY,YN,2@57.02146,4@57.02146,13@57.02146,20@57.02146,23@426.13734,25@57.02146,26@0.98402,31@57.02146,41@57.02146,43@57.02146,52@57.02146,55@0.98402,59@57.02146,64@57.02146,70@57.02146	S23(OGlycan / 426.1373); Q26(Deamidated / 0.984); N55(Deamidated / 0.984)	15.0599	Y.RC[+57.02146]VC[+57.02146]RATHTGPNC[+57.02146]ERPYVPC[+57.02146]SPS[+426.13734]PC[+57.02146]Q[+0.98402]NGGTC[+57.02146]RPTGDVTHEC[+57.02146]AC[+57.02146]LPGFTGQNC[+57.02146]EEN[+0.98402]IDDC[+57.02146]PGNNC[+57.02146]KNGGAC[+57.02146]VDGVNTY.N	C2(Carbamidomethyl / 57.0215); C4(Carbamidomethyl / 57.0215); C13(Carbamidomethyl / 57.0215); C20(Carbamidomethyl / 57.0215); C25(Carbamidomethyl / 57.0215); C31(Carbamidomethyl / 57.0215); C41(Carbamidomethyl / 57.0215); C43(Carbamidomethyl / 57.0215); C52(Carbamidomethyl / 57.0215); C59(Carbamidomethyl / 57.0215); C64(Carbamidomethyl / 57.0215); C70(Carbamidomethyl / 57.0215)	0.48	0.48	0.0019	0.0019	0.0037	0.0037	0.034	0.034	0.322	14.4	0	4.828	2	Specific	10.5	>sp|P46531|NOTC1_HUMAN Neurogenic locus notch homolog protein 1 OS=Homo sapiens OX=9606 GN=NOTCH1 PE=1 SV=4	1	4298	FP031022_7.4914.4914.6	high-energy collision-induced dissociation	0.32	9175.74	9173.69	1	23 | 59133
26	HexNAc(1)Fuc(1)	139.1	8	1139.73	9110.77	1139.85	9111.72	controllerType=0 controllerNumber=1 scan=4620	Y.RCVCRATHTGPNCERPYVPCSPSPCQNGGTCRPTGDVTHECACLPGFTGQNCEENIDDCPGNNCKNGGACVDGVNTY.N	76	RCVCRATHTGPNCERPYVPCSPSPCQNGGTCRPTGDVTHECACLPGFTGQNCEENIDDCPGNNCKNGGACVDGVNTY,YN,2@57.02146,4@57.02146,13@57.02146,20@57.02146,25@57.02146,27@15.99492,31@57.02146,41@57.02146,43@57.02146,52@57.02146,59@57.02146,64@57.02146,70@57.02146,76@349.13728	N27(Oxidation / 15.9949); T76(OGlycan / 349.1373)	14.3451	Y.RC[+57.02146]VC[+57.02146]RATHTGPNC[+57.02146]ERPYVPC[+57.02146]SPSPC[+57.02146]QN[+15.99492]GGTC[+57.02146]RPTGDVTHEC[+57.02146]AC[+57.02146]LPGFTGQNC[+57.02146]EENIDDC[+57.02146]PGNNC[+57.02146]KNGGAC[+57.02146]VDGVNT[+349.13728]Y.N	C2(Carbamidomethyl / 57.0215); C4(Carbamidomethyl / 57.0215); C13(Carbamidomethyl / 57.0215); C20(Carbamidomethyl / 57.0215); C25(Carbamidomethyl / 57.0215); C31(Carbamidomethyl / 57.0215); C41(Carbamidomethyl / 57.0215); C43(Carbamidomethyl / 57.0215); C52(Carbamidomethyl / 57.0215); C59(Carbamidomethyl / 57.0215); C64(Carbamidomethyl / 57.0215); C70(Carbamidomethyl / 57.0215)	0.4	0.4	0.0019	0.0019	0.0038	0.0038	0.026	0.026	0.397	139.1	2.1	5.551	-1	Specific	9.4	>sp|P46531|NOTC1_HUMAN Neurogenic locus notch homolog protein 1 OS=Homo sapiens OX=9606 GN=NOTCH1 PE=1 SV=4	1	3977	FP031022_7.4620.4620.4	high-energy collision-induced dissociation	0.39	9109.76	9110.72	1	24 | 55823
26	HexNAc(1)Fuc(1)	174.3	6	1519.63	9112.77	1519.46	9111.72	controllerType=0 controllerNumber=1 scan=4655	Y.RCVCRATHTGPNCERPYVPCSPSPCQNGGTCRPTGDVTHECACLPGFTGQNCEENIDDCPGNNCKNGGACVDGVNTY.N	21	RCVCRATHTGPNCERPYVPCSPSPCQNGGTCRPTGDVTHECACLPGFTGQNCEENIDDCPGNNCKNGGACVDGVNTY,YN,2@57.02146,4@57.02146,13@57.02146,20@57.02146,21@349.13728,25@57.02146,31@57.02146,41@57.02146,43@57.02146,52@57.02146,59@57.02146,64@57.02146,70@57.02146,72@15.99492	S21(OGlycan / 349.1373); D72(Oxidation / 15.9949)	14.431	Y.RC[+57.02146]VC[+57.02146]RATHTGPNC[+57.02146]ERPYVPC[+57.02146]S[+349.13728]PSPC[+57.02146]QNGGTC[+57.02146]RPTGDVTHEC[+57.02146]AC[+57.02146]LPGFTGQNC[+57.02146]EENIDDC[+57.02146]PGNNC[+57.02146]KNGGAC[+57.02146]VD[+15.99492]GVNTY.N	C2(Carbamidomethyl / 57.0215); C4(Carbamidomethyl / 57.0215); C13(Carbamidomethyl / 57.0215); C20(Carbamidomethyl / 57.0215); C25(Carbamidomethyl / 57.0215); C31(Carbamidomethyl / 57.0215); C41(Carbamidomethyl / 57.0215); C43(Carbamidomethyl / 57.0215); C52(Carbamidomethyl / 57.0215); C59(Carbamidomethyl / 57.0215); C64(Carbamidomethyl / 57.0215); C70(Carbamidomethyl / 57.0215)	0.38	0.39	0.0019	0.0019	0.0038	0.0038	0.025	0.025	0.416	174.3	0	4.081	1	Specific	9.8	>sp|P46531|NOTC1_HUMAN Neurogenic locus notch homolog protein 1 OS=Homo sapiens OX=9606 GN=NOTCH1 PE=1 SV=4	1	4012	FP031022_7.4655.4655.6	high-energy collision-induced dissociation	0.41	9111.76	9110.72	1	25 | 56333
26	HexNAc(1)Fuc(1)	36.1	6	1519.3	9110.77	1519.46	9111.72	controllerType=0 controllerNumber=1 scan=4672	Y.RCVCRATHTGPNCERPYVPCSPSPCQNGGTCRPTGDVTHECACLPGFTGQNCEENIDDCPGNNCKNGGACVDGVNTY.N	21	RCVCRATHTGPNCERPYVPCSPSPCQNGGTCRPTGDVTHECACLPGFTGQNCEENIDDCPGNNCKNGGACVDGVNTY,YN,2@57.02146,4@57.02146,13@57.02146,20@57.02146,21@349.13728,25@57.02146,31@57.02146,41@57.02146,43@57.02146,52@57.02146,59@57.02146,64@57.02146,70@57.02146,72@15.99492	S21(OGlycan / 349.1373); D72(Oxidation / 15.9949)	14.4746	Y.RC[+57.02146]VC[+57.02146]RATHTGPNC[+57.02146]ERPYVPC[+57.02146]S[+349.13728]PSPC[+57.02146]QNGGTC[+57.02146]RPTGDVTHEC[+57.02146]AC[+57.02146]LPGFTGQNC[+57.02146]EENIDDC[+57.02146]PGNNC[+57.02146]KNGGAC[+57.02146]VD[+15.99492]GVNTY.N	C2(Carbamidomethyl / 57.0215); C4(Carbamidomethyl / 57.0215); C13(Carbamidomethyl / 57.0215); C20(Carbamidomethyl / 57.0215); C25(Carbamidomethyl / 57.0215); C31(Carbamidomethyl / 57.0215); C41(Carbamidomethyl / 57.0215); C43(Carbamidomethyl / 57.0215); C52(Carbamidomethyl / 57.0215); C59(Carbamidomethyl / 57.0215); C64(Carbamidomethyl / 57.0215); C70(Carbamidomethyl / 57.0215)	0.48	0.48	0.0019	0.0019	0.0038	0.0038	0.03	0.031	0.322	36.1	0	5.594	-1	Specific	10.5	>sp|P46531|NOTC1_HUMAN Neurogenic locus notch homolog protein 1 OS=Homo sapiens OX=9606 GN=NOTCH1 PE=1 SV=4	1	4030	FP031022_7.4672.4672.6	high-energy collision-induced dissociation	0.32	9109.77	9110.72	1	26 | 56533
26	HexNAc(1)Fuc(1)	197.9	6	1517.3	9098.77	1516.96	9096.71	controllerType=0 controllerNumber=1 scan=4654	Y.RCVCRATHTGPNCERPYVPCSPSPCQNGGTCRPTGDVTHECACLPGFTGQNCEENIDDCPGNNCKNGGACVDGVNTY.N	21	RCVCRATHTGPNCERPYVPCSPSPCQNGGTCRPTGDVTHECACLPGFTGQNCEENIDDCPGNNCKNGGACVDGVNTY,YN,2@57.02146,4@57.02146,13@57.02146,20@57.02146,21@349.13728,25@57.02146,31@57.02146,32@0.98402,41@57.02146,43@57.02146,52@57.02146,59@57.02146,64@57.02146,70@57.02146	S21(OGlycan / 349.1373); R32(Deamidated / 0.984)	14.4288	Y.RC[+57.02146]VC[+57.02146]RATHTGPNC[+57.02146]ERPYVPC[+57.02146]S[+349.13728]PSPC[+57.02146]QNGGTC[+57.02146]R[+0.98402]PTGDVTHEC[+57.02146]AC[+57.02146]LPGFTGQNC[+57.02146]EENIDDC[+57.02146]PGNNC[+57.02146]KNGGAC[+57.02146]VDGVNTY.N	C2(Carbamidomethyl / 57.0215); C4(Carbamidomethyl / 57.0215); C13(Carbamidomethyl / 57.0215); C20(Carbamidomethyl / 57.0215); C25(Carbamidomethyl / 57.0215); C31(Carbamidomethyl / 57.0215); C41(Carbamidomethyl / 57.0215); C43(Carbamidomethyl / 57.0215); C52(Carbamidomethyl / 57.0215); C59(Carbamidomethyl / 57.0215); C64(Carbamidomethyl / 57.0215); C70(Carbamidomethyl / 57.0215)	0.23	0.23	0	0	0	0	0.013	0.013	0.646	197.9	0	5.293	2	Specific	10.4	>sp|P46531|NOTC1_HUMAN Neurogenic locus notch homolog protein 1 OS=Homo sapiens OX=9606 GN=NOTCH1 PE=1 SV=4	1	4011	FP031022_7.4654.4654.6	high-energy collision-induced dissociation	0.64	9097.76	9095.71	1	27 | 56293
26	HexNAc(1)Fuc(1)	267.8	6	1516.97	9096.76	1516.79	9095.73	controllerType=0 controllerNumber=1 scan=4742	Y.RCVCRATHTGPNCERPYVPCSPSPCQNGGTCRPTGDVTHECACLPGFTGQNCEENIDDCPGNNCKNGGACVDGVNTY.N	21	RCVCRATHTGPNCERPYVPCSPSPCQNGGTCRPTGDVTHECACLPGFTGQNCEENIDDCPGNNCKNGGACVDGVNTY,YN,2@57.02146,4@57.02146,13@57.02146,20@57.02146,21@349.13728,25@57.02146,31@57.02146,41@57.02146,43@57.02146,52@57.02146,59@57.02146,64@57.02146,70@57.02146	S21(OGlycan / 349.1373)	14.6514	Y.RC[+57.02146]VC[+57.02146]RATHTGPNC[+57.02146]ERPYVPC[+57.02146]S[+349.13728]PSPC[+57.02146]QNGGTC[+57.02146]RPTGDVTHEC[+57.02146]AC[+57.02146]LPGFTGQNC[+57.02146]EENIDDC[+57.02146]PGNNC[+57.02146]KNGGAC[+57.02146]VDGVNTY.N	C2(Carbamidomethyl / 57.0215); C4(Carbamidomethyl / 57.0215); C13(Carbamidomethyl / 57.0215); C20(Carbamidomethyl / 57.0215); C25(Carbamidomethyl / 57.0215); C31(Carbamidomethyl / 57.0215); C41(Carbamidomethyl / 57.0215); C43(Carbamidomethyl / 57.0215); C52(Carbamidomethyl / 57.0215); C59(Carbamidomethyl / 57.0215); C64(Carbamidomethyl / 57.0215); C70(Carbamidomethyl / 57.0215)	0.0095	0.0096	0	0	0	0	0.00079	0.0008	2.023	267.8	0	2.992	1	Specific	13.3	>sp|P46531|NOTC1_HUMAN Neurogenic locus notch homolog protein 1 OS=Homo sapiens OX=9606 GN=NOTCH1 PE=1 SV=4	1	4099	FP031022_7.4742.4742.6	high-energy collision-induced dissociation	1.99	9095.75	9094.72	1	28 | 57413
26	HexNAc(1)Fuc(1)	239.4	6	1516.8	9095.78	1516.79	9095.73	controllerType=0 controllerNumber=1 scan=4654	Y.RCVCRATHTGPNCERPYVPCSPSPCQNGGTCRPTGDVTHECACLPGFTGQNCEENIDDCPGNNCKNGGACVDGVNTY.N	21	RCVCRATHTGPNCERPYVPCSPSPCQNGGTCRPTGDVTHECACLPGFTGQNCEENIDDCPGNNCKNGGACVDGVNTY,YN,2@57.02146,4@57.02146,13@57.02146,20@57.02146,21@349.13728,25@57.02146,31@57.02146,41@57.02146,43@57.02146,52@57.02146,59@57.02146,64@57.02146,70@57.02146	S21(OGlycan / 349.1373)	14.4288	Y.RC[+57.02146]VC[+57.02146]RATHTGPNC[+57.02146]ERPYVPC[+57.02146]S[+349.13728]PSPC[+57.02146]QNGGTC[+57.02146]RPTGDVTHEC[+57.02146]AC[+57.02146]LPGFTGQNC[+57.02146]EENIDDC[+57.02146]PGNNC[+57.02146]KNGGAC[+57.02146]VDGVNTY.N	C2(Carbamidomethyl / 57.0215); C4(Carbamidomethyl / 57.0215); C13(Carbamidomethyl / 57.0215); C20(Carbamidomethyl / 57.0215); C25(Carbamidomethyl / 57.0215); C31(Carbamidomethyl / 57.0215); C41(Carbamidomethyl / 57.0215); C43(Carbamidomethyl / 57.0215); C52(Carbamidomethyl / 57.0215); C59(Carbamidomethyl / 57.0215); C64(Carbamidomethyl / 57.0215); C70(Carbamidomethyl / 57.0215)	0.015	0.015	0	0	0	0	0.0014	0.0014	1.827	239.4	0	4.998		Specific	11.8	>sp|P46531|NOTC1_HUMAN Neurogenic locus notch homolog protein 1 OS=Homo sapiens OX=9606 GN=NOTCH1 PE=1 SV=4	1	4010	FP031022_7.4654.4654.6	high-energy collision-induced dissociation	1.83	9094.77	9094.72	1	29 | 56253
26	HexNAc(1)Fuc(1)	159.6	6	1516.8	9095.79	1516.79	9095.73	controllerType=0 controllerNumber=1 scan=4698	Y.RCVCRATHTGPNCERPYVPCSPSPCQNGGTCRPTGDVTHECACLPGFTGQNCEENIDDCPGNNCKNGGACVDGVNTY.N	21	RCVCRATHTGPNCERPYVPCSPSPCQNGGTCRPTGDVTHECACLPGFTGQNCEENIDDCPGNNCKNGGACVDGVNTY,YN,2@57.02146,4@57.02146,13@57.02146,20@57.02146,21@349.13728,25@57.02146,31@57.02146,41@57.02146,43@57.02146,52@57.02146,59@57.02146,64@57.02146,70@57.02146	S21(OGlycan / 349.1373)	14.5424	Y.RC[+57.02146]VC[+57.02146]RATHTGPNC[+57.02146]ERPYVPC[+57.02146]S[+349.13728]PSPC[+57.02146]QNGGTC[+57.02146]RPTGDVTHEC[+57.02146]AC[+57.02146]LPGFTGQNC[+57.02146]EENIDDC[+57.02146]PGNNC[+57.02146]KNGGAC[+57.02146]VDGVNTY.N	C2(Carbamidomethyl / 57.0215); C4(Carbamidomethyl / 57.0215); C13(Carbamidomethyl / 57.0215); C20(Carbamidomethyl / 57.0215); C25(Carbamidomethyl / 57.0215); C31(Carbamidomethyl / 57.0215); C41(Carbamidomethyl / 57.0215); C43(Carbamidomethyl / 57.0215); C52(Carbamidomethyl / 57.0215); C59(Carbamidomethyl / 57.0215); C64(Carbamidomethyl / 57.0215); C70(Carbamidomethyl / 57.0215)	0.024	0.025	0	0	0	0	0.0025	0.0025	1.611	159.6	0	6.609		Specific	11.3	>sp|P46531|NOTC1_HUMAN Neurogenic locus notch homolog protein 1 OS=Homo sapiens OX=9606 GN=NOTCH1 PE=1 SV=4	1	4057	FP031022_7.4698.4698.6	high-energy collision-induced dissociation	1.61	9094.78	9094.72	1	30 | 56853
26	HexNAc(1)	56.6	6	1492.63	8950.71	1492.62	8950.66	controllerType=0 controllerNumber=1 scan=4722	Y.RCVCRATHTGPNCERPYVPCSPSPCQNGGTCRPTGDVTHECACLPGFTGQNCEENIDDCPGNNCKNGGACVDGVNTY.N	21	RCVCRATHTGPNCERPYVPCSPSPCQNGGTCRPTGDVTHECACLPGFTGQNCEENIDDCPGNNCKNGGACVDGVNTY,YN,1@0.98402,2@57.02146,4@57.02146,13@57.02146,20@57.02146,21@203.07937,25@57.02146,31@57.02146,41@57.02146,43@57.02146,52@57.02146,59@57.02146,64@57.02146,70@57.02146	R1(Deamidated / 0.984); S21(OGlycan / 203.0794)	14.6038	Y.R[+0.98402]C[+57.02146]VC[+57.02146]RATHTGPNC[+57.02146]ERPYVPC[+57.02146]S[+203.07937]PSPC[+57.02146]QNGGTC[+57.02146]RPTGDVTHEC[+57.02146]AC[+57.02146]LPGFTGQNC[+57.02146]EENIDDC[+57.02146]PGNNC[+57.02146]KNGGAC[+57.02146]VDGVNTY.N	C2(Carbamidomethyl / 57.0215); C4(Carbamidomethyl / 57.0215); C13(Carbamidomethyl / 57.0215); C20(Carbamidomethyl / 57.0215); C25(Carbamidomethyl / 57.0215); C31(Carbamidomethyl / 57.0215); C41(Carbamidomethyl / 57.0215); C43(Carbamidomethyl / 57.0215); C52(Carbamidomethyl / 57.0215); C59(Carbamidomethyl / 57.0215); C64(Carbamidomethyl / 57.0215); C70(Carbamidomethyl / 57.0215)	0.48	0.48	0.0019	0.0019	0.0038	0.0038	0.031	0.031	0.322	56.6	0	6.57		Specific	10.8	>sp|P46531|NOTC1_HUMAN Neurogenic locus notch homolog protein 1 OS=Homo sapiens OX=9606 GN=NOTCH1 PE=1 SV=4	1	4080	FP031022_7.4722.4722.6	high-energy collision-induced dissociation	0.32	8949.71	8949.65	1	31 | 57133
26	HexNAc(1)	159.7	6	1492.62	8950.7	1492.45	8949.67	controllerType=0 controllerNumber=1 scan=4659	Y.RCVCRATHTGPNCERPYVPCSPSPCQNGGTCRPTGDVTHECACLPGFTGQNCEENIDDCPGNNCKNGGACVDGVNTY.N	21	RCVCRATHTGPNCERPYVPCSPSPCQNGGTCRPTGDVTHECACLPGFTGQNCEENIDDCPGNNCKNGGACVDGVNTY,YN,2@57.02146,4@57.02146,13@57.02146,20@57.02146,21@203.07937,25@57.02146,31@57.02146,41@57.02146,43@57.02146,52@57.02146,59@57.02146,64@57.02146,70@57.02146	S21(OGlycan / 203.0794)	14.4425	Y.RC[+57.02146]VC[+57.02146]RATHTGPNC[+57.02146]ERPYVPC[+57.02146]S[+203.07937]PSPC[+57.02146]QNGGTC[+57.02146]RPTGDVTHEC[+57.02146]AC[+57.02146]LPGFTGQNC[+57.02146]EENIDDC[+57.02146]PGNNC[+57.02146]KNGGAC[+57.02146]VDGVNTY.N	C2(Carbamidomethyl / 57.0215); C4(Carbamidomethyl / 57.0215); C13(Carbamidomethyl / 57.0215); C20(Carbamidomethyl / 57.0215); C25(Carbamidomethyl / 57.0215); C31(Carbamidomethyl / 57.0215); C41(Carbamidomethyl / 57.0215); C43(Carbamidomethyl / 57.0215); C52(Carbamidomethyl / 57.0215); C59(Carbamidomethyl / 57.0215); C64(Carbamidomethyl / 57.0215); C70(Carbamidomethyl / 57.0215)	0.024	0.025	0	0	0	0	0.0023	0.0024	1.611	159.7	0	2.364	1	Specific	12.1	>sp|P46531|NOTC1_HUMAN Neurogenic locus notch homolog protein 1 OS=Homo sapiens OX=9606 GN=NOTCH1 PE=1 SV=4	1	4017	FP031022_7.4659.4659.6	high-energy collision-induced dissociation	1.61	8949.69	8948.66	1	32 | 56373
26	HexNAc(1)	157.3	6	1492.29	8948.71	1492.45	8949.67	controllerType=0 controllerNumber=1 scan=4678	Y.RCVCRATHTGPNCERPYVPCSPSPCQNGGTCRPTGDVTHECACLPGFTGQNCEENIDDCPGNNCKNGGACVDGVNTY.N	21	RCVCRATHTGPNCERPYVPCSPSPCQNGGTCRPTGDVTHECACLPGFTGQNCEENIDDCPGNNCKNGGACVDGVNTY,YN,2@57.02146,4@57.02146,13@57.02146,20@57.02146,21@203.07937,25@57.02146,31@57.02146,41@57.02146,43@57.02146,52@57.02146,59@57.02146,64@57.02146,70@57.02146	S21(OGlycan / 203.0794)	14.4918	Y.RC[+57.02146]VC[+57.02146]RATHTGPNC[+57.02146]ERPYVPC[+57.02146]S[+203.07937]PSPC[+57.02146]QNGGTC[+57.02146]RPTGDVTHEC[+57.02146]AC[+57.02146]LPGFTGQNC[+57.02146]EENIDDC[+57.02146]PGNNC[+57.02146]KNGGAC[+57.02146]VDGVNTY.N	C2(Carbamidomethyl / 57.0215); C4(Carbamidomethyl / 57.0215); C13(Carbamidomethyl / 57.0215); C20(Carbamidomethyl / 57.0215); C25(Carbamidomethyl / 57.0215); C31(Carbamidomethyl / 57.0215); C41(Carbamidomethyl / 57.0215); C43(Carbamidomethyl / 57.0215); C52(Carbamidomethyl / 57.0215); C59(Carbamidomethyl / 57.0215); C64(Carbamidomethyl / 57.0215); C70(Carbamidomethyl / 57.0215)	0.024	0.025	0	0	0	0	0.0024	0.0025	1.611	157.3	0	5.133	-1	Specific	12.5	>sp|P46531|NOTC1_HUMAN Neurogenic locus notch homolog protein 1 OS=Homo sapiens OX=9606 GN=NOTCH1 PE=1 SV=4	1	4034	FP031022_7.4678.4678.6	high-energy collision-induced dissociation	1.61	8947.71	8948.66	1	33 | 56653
26	Fuc(1)	6	6	1483.46	8895.72	1483.11	8893.63	controllerType=0 controllerNumber=1 scan=4727	Y.RCVCRATHTGPNCERPYVPCSPSPCQNGGTCRPTGDVTHECACLPGFTGQNCEENIDDCPGNNCKNGGACVDGVNTY.N	21	RCVCRATHTGPNCERPYVPCSPSPCQNGGTCRPTGDVTHECACLPGFTGQNCEENIDDCPGNNCKNGGACVDGVNTY,YN,2@57.02146,4@57.02146,13@57.02146,20@57.02146,21@146.05791,25@57.02146,31@57.02146,41@57.02146,43@57.02146,50@0.98402,52@57.02146,59@57.02146,64@57.02146,70@57.02146	S21(OGlycan / 146.0579); Q50(Deamidated / 0.984)	14.6156	Y.RC[+57.02146]VC[+57.02146]RATHTGPNC[+57.02146]ERPYVPC[+57.02146]S[+146.05791]PSPC[+57.02146]QNGGTC[+57.02146]RPTGDVTHEC[+57.02146]AC[+57.02146]LPGFTGQ[+0.98402]NC[+57.02146]EENIDDC[+57.02146]PGNNC[+57.02146]KNGGAC[+57.02146]VDGVNTY.N	C2(Carbamidomethyl / 57.0215); C4(Carbamidomethyl / 57.0215); C13(Carbamidomethyl / 57.0215); C20(Carbamidomethyl / 57.0215); C25(Carbamidomethyl / 57.0215); C31(Carbamidomethyl / 57.0215); C41(Carbamidomethyl / 57.0215); C43(Carbamidomethyl / 57.0215); C52(Carbamidomethyl / 57.0215); C59(Carbamidomethyl / 57.0215); C64(Carbamidomethyl / 57.0215); C70(Carbamidomethyl / 57.0215)	0.74	0.75	0.0054	0.0054	0.011	0.011	0.06	0.061	0.129	6	0	9.287	2	Specific	9.5	>sp|P46531|NOTC1_HUMAN Neurogenic locus notch homolog protein 1 OS=Homo sapiens OX=9606 GN=NOTCH1 PE=1 SV=4	1	4085	FP031022_7.4727.4727.6	high-energy collision-induced dissociation	0.13	8894.72	8892.63	1	34 | 57173
26		185	6	1458.94	8748.59	1458.93	8748.56	controllerType=0 controllerNumber=1 scan=4892	Y.RCVCRATHTGPNCERPYVPCSPSPCQNGGTCRPTGDVTHECACLPGFTGQNCEENIDDCPGNNCKNGGACVDGVNTY.N		RCVCRATHTGPNCERPYVPCSPSPCQNGGTCRPTGDVTHECACLPGFTGQNCEENIDDCPGNNCKNGGACVDGVNTY,YN,2@57.02146,4@57.02146,13@57.02146,20@57.02146,25@57.02146,26@0.98402,31@57.02146,41@57.02146,43@57.02146,52@57.02146,59@57.02146,64@57.02146,66@0.98402,70@57.02146	Q26(Deamidated / 0.984); N66(Deamidated / 0.984)	15.0096	Y.RC[+57.02146]VC[+57.02146]RATHTGPNC[+57.02146]ERPYVPC[+57.02146]SPSPC[+57.02146]Q[+0.98402]NGGTC[+57.02146]RPTGDVTHEC[+57.02146]AC[+57.02146]LPGFTGQNC[+57.02146]EENIDDC[+57.02146]PGNNC[+57.02146]KN[+0.98402]GGAC[+57.02146]VDGVNTY.N	C2(Carbamidomethyl / 57.0215); C4(Carbamidomethyl / 57.0215); C13(Carbamidomethyl / 57.0215); C20(Carbamidomethyl / 57.0215); C25(Carbamidomethyl / 57.0215); C31(Carbamidomethyl / 57.0215); C41(Carbamidomethyl / 57.0215); C43(Carbamidomethyl / 57.0215); C52(Carbamidomethyl / 57.0215); C59(Carbamidomethyl / 57.0215); C64(Carbamidomethyl / 57.0215); C70(Carbamidomethyl / 57.0215)	0.012	0.012	0	0	0	0	0.00091	0.00093	1.934	185	3.5	3.418		Specific	12	>sp|P46531|NOTC1_HUMAN Neurogenic locus notch homolog protein 1 OS=Homo sapiens OX=9606 GN=NOTCH1 PE=1 SV=4	1	4273	FP031022_7.4892.4892.6	high-energy collision-induced dissociation	1.93	8747.58	8747.55	1	35 | 58773
26		203.4	6	1458.78	8747.62	1458.77	8747.58	controllerType=0 controllerNumber=1 scan=4842	Y.RCVCRATHTGPNCERPYVPCSPSPCQNGGTCRPTGDVTHECACLPGFTGQNCEENIDDCPGNNCKNGGACVDGVNTY.N		RCVCRATHTGPNCERPYVPCSPSPCQNGGTCRPTGDVTHECACLPGFTGQNCEENIDDCPGNNCKNGGACVDGVNTY,YN,2@57.02146,4@57.02146,13@57.02146,20@57.02146,25@57.02146,31@57.02146,41@57.02146,43@57.02146,51@0.98402,52@57.02146,59@57.02146,64@57.02146,70@57.02146	N51(Deamidated / 0.984)	14.8896	Y.RC[+57.02146]VC[+57.02146]RATHTGPNC[+57.02146]ERPYVPC[+57.02146]SPSPC[+57.02146]QNGGTC[+57.02146]RPTGDVTHEC[+57.02146]AC[+57.02146]LPGFTGQN[+0.98402]C[+57.02146]EENIDDC[+57.02146]PGNNC[+57.02146]KNGGAC[+57.02146]VDGVNTY.N	C2(Carbamidomethyl / 57.0215); C4(Carbamidomethyl / 57.0215); C13(Carbamidomethyl / 57.0215); C20(Carbamidomethyl / 57.0215); C25(Carbamidomethyl / 57.0215); C31(Carbamidomethyl / 57.0215); C41(Carbamidomethyl / 57.0215); C43(Carbamidomethyl / 57.0215); C52(Carbamidomethyl / 57.0215); C59(Carbamidomethyl / 57.0215); C64(Carbamidomethyl / 57.0215); C70(Carbamidomethyl / 57.0215)	0.16	0.16	0	0	0	0	0.01	0.01	0.81	203.4	0	4.633		Specific	10.6	>sp|P46531|NOTC1_HUMAN Neurogenic locus notch homolog protein 1 OS=Homo sapiens OX=9606 GN=NOTCH1 PE=1 SV=4	1	4212	FP031022_7.4842.4842.6	high-energy collision-induced dissociation	0.81	8746.61	8746.57	1	36 | 58173
26		161	6	1458.78	8747.63	1458.77	8747.58	controllerType=0 controllerNumber=1 scan=4745	Y.RCVCRATHTGPNCERPYVPCSPSPCQNGGTCRPTGDVTHECACLPGFTGQNCEENIDDCPGNNCKNGGACVDGVNTY.N		RCVCRATHTGPNCERPYVPCSPSPCQNGGTCRPTGDVTHECACLPGFTGQNCEENIDDCPGNNCKNGGACVDGVNTY,YN,2@57.02146,4@57.02146,13@57.02146,20@57.02146,25@57.02146,31@57.02146,41@57.02146,43@57.02146,52@57.02146,55@0.98402,59@57.02146,64@57.02146,70@57.02146	N55(Deamidated / 0.984)	14.6592	Y.RC[+57.02146]VC[+57.02146]RATHTGPNC[+57.02146]ERPYVPC[+57.02146]SPSPC[+57.02146]QNGGTC[+57.02146]RPTGDVTHEC[+57.02146]AC[+57.02146]LPGFTGQNC[+57.02146]EEN[+0.98402]IDDC[+57.02146]PGNNC[+57.02146]KNGGAC[+57.02146]VDGVNTY.N	C2(Carbamidomethyl / 57.0215); C4(Carbamidomethyl / 57.0215); C13(Carbamidomethyl / 57.0215); C20(Carbamidomethyl / 57.0215); C25(Carbamidomethyl / 57.0215); C31(Carbamidomethyl / 57.0215); C41(Carbamidomethyl / 57.0215); C43(Carbamidomethyl / 57.0215); C52(Carbamidomethyl / 57.0215); C59(Carbamidomethyl / 57.0215); C64(Carbamidomethyl / 57.0215); C70(Carbamidomethyl / 57.0215)	0.28	0.28	0.002	0.002	0	0	0.018	0.018	0.551	161	9.9	5.805		Specific	10.9	>sp|P46531|NOTC1_HUMAN Neurogenic locus notch homolog protein 1 OS=Homo sapiens OX=9606 GN=NOTCH1 PE=1 SV=4	1	4101	FP031022_7.4745.4745.6	high-energy collision-induced dissociation	0.55	8746.62	8746.57	1	37 | 57453
26		210	6	1458.61	8746.61	1458.6	8746.59	controllerType=0 controllerNumber=1 scan=4791	Y.RCVCRATHTGPNCERPYVPCSPSPCQNGGTCRPTGDVTHECACLPGFTGQNCEENIDDCPGNNCKNGGACVDGVNTY.N		RCVCRATHTGPNCERPYVPCSPSPCQNGGTCRPTGDVTHECACLPGFTGQNCEENIDDCPGNNCKNGGACVDGVNTY,YN,2@57.02146,4@57.02146,13@57.02146,20@57.02146,25@57.02146,31@57.02146,41@57.02146,43@57.02146,52@57.02146,59@57.02146,64@57.02146,70@57.02146		14.7685	Y.RC[+57.02146]VC[+57.02146]RATHTGPNC[+57.02146]ERPYVPC[+57.02146]SPSPC[+57.02146]QNGGTC[+57.02146]RPTGDVTHEC[+57.02146]AC[+57.02146]LPGFTGQNC[+57.02146]EENIDDC[+57.02146]PGNNC[+57.02146]KNGGAC[+57.02146]VDGVNTY.N	C2(Carbamidomethyl / 57.0215); C4(Carbamidomethyl / 57.0215); C13(Carbamidomethyl / 57.0215); C20(Carbamidomethyl / 57.0215); C25(Carbamidomethyl / 57.0215); C31(Carbamidomethyl / 57.0215); C41(Carbamidomethyl / 57.0215); C43(Carbamidomethyl / 57.0215); C52(Carbamidomethyl / 57.0215); C59(Carbamidomethyl / 57.0215); C64(Carbamidomethyl / 57.0215); C70(Carbamidomethyl / 57.0215)	0.18	0.18	0	0	0	0	0.011	0.012	0.74	210	14.2	1.745		Specific	10.9	>sp|P46531|NOTC1_HUMAN Neurogenic locus notch homolog protein 1 OS=Homo sapiens OX=9606 GN=NOTCH1 PE=1 SV=4	1	4148	FP031022_7.4791.4791.6	high-energy collision-induced dissociation	0.74	8745.6	8745.59	1	38 | 57773
26		220.3	4	538.243	2149.95	538.241	2149.94	controllerType=0 controllerNumber=1 scan=2268	Y.RCVCRATHTGPNCERPY.V		RCVCRATHTGPNCERPY,YV,2@57.02146,4@57.02146,8@15.99492,13@57.02146	H8(Oxidation / 15.9949)	8.8724	Y.RC[+57.02146]VC[+57.02146]RATH[+15.99492]TGPNC[+57.02146]ERPY.V	C2(Carbamidomethyl / 57.0215); C4(Carbamidomethyl / 57.0215); C13(Carbamidomethyl / 57.0215)	0.011	0.011	0	0	0	0	0.00086	0.00087	1.961	220.3	169.1	3.838		Specific	10.9	>sp|P46531|NOTC1_HUMAN Neurogenic locus notch homolog protein 1 OS=Homo sapiens OX=9606 GN=NOTCH1 PE=1 SV=4	1	1253	FP031022_7.2268.2268.4	high-energy collision-induced dissociation	1.94	2148.94	2148.94	1	39 | 3690
26		31.6	4	538.244	2149.95	538.241	2149.94	controllerType=0 controllerNumber=1 scan=2208	Y.RCVCRATHTGPNCERPY.V		RCVCRATHTGPNCERPY,YV,2@57.02146,4@57.02146,8@15.99492,13@57.02146	H8(Oxidation / 15.9949)	8.7339	Y.RC[+57.02146]VC[+57.02146]RATH[+15.99492]TGPNC[+57.02146]ERPY.V	C2(Carbamidomethyl / 57.0215); C4(Carbamidomethyl / 57.0215); C13(Carbamidomethyl / 57.0215)	0.32	0.32	0.002	0.002	0	0	0.019	0.019	0.501	31.6	9.2	4.632		Specific	7	>sp|P46531|NOTC1_HUMAN Neurogenic locus notch homolog protein 1 OS=Homo sapiens OX=9606 GN=NOTCH1 PE=1 SV=4	1	1177	FP031022_7.2208.2208.4	high-energy collision-induced dissociation	0.5	2148.95	2148.94	1	40 | 3575
26		226.2	5	427.793	2134.94	427.792	2134.93	controllerType=0 controllerNumber=1 scan=2429	Y.RCVCRATHTGPNCERPY.V		RCVCRATHTGPNCERPY,YV,2@57.02146,4@57.02146,12@0.98402,13@57.02146	N12(Deamidated / 0.984)	9.3032	Y.RC[+57.02146]VC[+57.02146]RATHTGPN[+0.98402]C[+57.02146]ERPY.V	C2(Carbamidomethyl / 57.0215); C4(Carbamidomethyl / 57.0215); C13(Carbamidomethyl / 57.0215)	0.034	0.034	0	0	0	0	0.0029	0.003	1.471	226.2	27.2	2.288		Specific	8.6	>sp|P46531|NOTC1_HUMAN Neurogenic locus notch homolog protein 1 OS=Homo sapiens OX=9606 GN=NOTCH1 PE=1 SV=4	1	1407	FP031022_7.2429.2429.5	high-energy collision-induced dissociation	1.45	2133.93	2133.93	1	41 | 4034
26		467.7	4	534.245	2133.96	534.243	2133.95	controllerType=0 controllerNumber=1 scan=2262	Y.RCVCRATHTGPNCERPY.V		RCVCRATHTGPNCERPY,YV,2@57.02146,4@57.02146,13@57.02146		8.8598	Y.RC[+57.02146]VC[+57.02146]RATHTGPNC[+57.02146]ERPY.V	C2(Carbamidomethyl / 57.0215); C4(Carbamidomethyl / 57.0215); C13(Carbamidomethyl / 57.0215)	0.00039	0.0004	0	0	0	0	2.5e-05	2.5e-05	3.408	442.6	442.6	4.115		Specific	8.4	>sp|P46531|NOTC1_HUMAN Neurogenic locus notch homolog protein 1 OS=Homo sapiens OX=9606 GN=NOTCH1 PE=1 SV=4	1	1246	FP031022_7.2262.2262.4	high-energy collision-induced dissociation	3.4	2132.95	2132.94	1	42 | 3684
26		447.8	3	711.99	2133.96	711.988	2133.95	controllerType=0 controllerNumber=1 scan=2273	Y.RCVCRATHTGPNCERPY.V		RCVCRATHTGPNCERPY,YV,2@57.02146,4@57.02146,13@57.02146		8.8851	Y.RC[+57.02146]VC[+57.02146]RATHTGPNC[+57.02146]ERPY.V	C2(Carbamidomethyl / 57.0215); C4(Carbamidomethyl / 57.0215); C13(Carbamidomethyl / 57.0215)	0.0012	0.0012	0	0	0	0	9.5e-05	9.7e-05	2.935	447.8	447.8	3.778		Specific	8.1	>sp|P46531|NOTC1_HUMAN Neurogenic locus notch homolog protein 1 OS=Homo sapiens OX=9606 GN=NOTCH1 PE=1 SV=4	1	1257	FP031022_7.2273.2273.3	high-energy collision-induced dissociation	3.28	2132.95	2132.94	1	43 | 3694
26		335.8	4	534.245	2133.96	534.243	2133.95	controllerType=0 controllerNumber=1 scan=2345	Y.RCVCRATHTGPNCERPY.V		RCVCRATHTGPNCERPY,YV,2@57.02146,4@57.02146,13@57.02146		9.077	Y.RC[+57.02146]VC[+57.02146]RATHTGPNC[+57.02146]ERPY.V	C2(Carbamidomethyl / 57.0215); C4(Carbamidomethyl / 57.0215); C13(Carbamidomethyl / 57.0215)	0.013	0.013	0	0	0	0	0.001	0.001	1.892	335.8	335.8	3.772		Specific	9.3	>sp|P46531|NOTC1_HUMAN Neurogenic locus notch homolog protein 1 OS=Homo sapiens OX=9606 GN=NOTCH1 PE=1 SV=4	1	1330	FP031022_7.2345.2345.4	high-energy collision-induced dissociation	2.01	2132.95	2132.94	1	44 | 3944
26		330.4	4	534.242	2133.95	534.243	2133.95	controllerType=0 controllerNumber=1 scan=2428	Y.RCVCRATHTGPNCERPY.V		RCVCRATHTGPNCERPY,YV,2@57.02146,4@57.02146,13@57.02146		9.3007	Y.RC[+57.02146]VC[+57.02146]RATHTGPNC[+57.02146]ERPY.V	C2(Carbamidomethyl / 57.0215); C4(Carbamidomethyl / 57.0215); C13(Carbamidomethyl / 57.0215)	0.018	0.019	0	0	0	0	0.0016	0.0016	1.734	330.4	330.4	-0.462		Specific	8.7	>sp|P46531|NOTC1_HUMAN Neurogenic locus notch homolog protein 1 OS=Homo sapiens OX=9606 GN=NOTCH1 PE=1 SV=4	1	1406	FP031022_7.2428.2428.4	high-energy collision-induced dissociation	1.85	2132.94	2132.94	1	45 | 4028
26		319.4	4	534.244	2133.96	534.243	2133.95	controllerType=0 controllerNumber=1 scan=2301	Y.RCVCRATHTGPNCERPY.V		RCVCRATHTGPNCERPY,YV,2@57.02146,4@57.02146,13@57.02146		8.9675	Y.RC[+57.02146]VC[+57.02146]RATHTGPNC[+57.02146]ERPY.V	C2(Carbamidomethyl / 57.0215); C4(Carbamidomethyl / 57.0215); C13(Carbamidomethyl / 57.0215)	0.00025	0.00025	0	0	0	0	1.8e-05	1.8e-05	3.603	319.4	319.4	3.085		Specific	11.7	>sp|P46531|NOTC1_HUMAN Neurogenic locus notch homolog protein 1 OS=Homo sapiens OX=9606 GN=NOTCH1 PE=1 SV=4	1	1282	FP031022_7.2301.2301.4	high-energy collision-induced dissociation	3.69	2132.95	2132.94	1	46 | 3797
26		272.3	5	427.597	2133.95	427.596	2133.95	controllerType=0 controllerNumber=1 scan=2274	Y.RCVCRATHTGPNCERPY.V		RCVCRATHTGPNCERPY,YV,2@57.02146,4@57.02146,13@57.02146		8.8863	Y.RC[+57.02146]VC[+57.02146]RATHTGPNC[+57.02146]ERPY.V	C2(Carbamidomethyl / 57.0215); C4(Carbamidomethyl / 57.0215); C13(Carbamidomethyl / 57.0215)	0.023	0.023	0	0	0	0	0.0021	0.0021	1.639	272.3	272.3	2.564		Specific	8.4	>sp|P46531|NOTC1_HUMAN Neurogenic locus notch homolog protein 1 OS=Homo sapiens OX=9606 GN=NOTCH1 PE=1 SV=4	1	1259	FP031022_7.2274.2274.5	high-energy collision-induced dissociation	1.59	2132.95	2132.94	1	47 | 3700
26		266.1	3	711.989	2133.95	711.988	2133.95	controllerType=0 controllerNumber=1 scan=2314	Y.RCVCRATHTGPNCERPY.V		RCVCRATHTGPNCERPY,YV,2@57.02146,4@57.02146,13@57.02146		9.003	Y.RC[+57.02146]VC[+57.02146]RATHTGPNC[+57.02146]ERPY.V	C2(Carbamidomethyl / 57.0215); C4(Carbamidomethyl / 57.0215); C13(Carbamidomethyl / 57.0215)	0.38	0.38	0.0019	0.0019	0	0	0.024	0.024	0.418	266.1	266.1	1.976		Specific	5.9	>sp|P46531|NOTC1_HUMAN Neurogenic locus notch homolog protein 1 OS=Homo sapiens OX=9606 GN=NOTCH1 PE=1 SV=4	1	1295	FP031022_7.2314.2314.3	high-energy collision-induced dissociation	0.39	2132.95	2132.94	1	48 | 3837
26		250.1	5	427.596	2133.95	427.596	2133.95	controllerType=0 controllerNumber=1 scan=2359	Y.RCVCRATHTGPNCERPY.V		RCVCRATHTGPNCERPY,YV,2@57.02146,4@57.02146,13@57.02146		9.1107	Y.RC[+57.02146]VC[+57.02146]RATHTGPNC[+57.02146]ERPY.V	C2(Carbamidomethyl / 57.0215); C4(Carbamidomethyl / 57.0215); C13(Carbamidomethyl / 57.0215)	0.035	0.035	0	0	0	0	0.0032	0.0032	1.456	250.1	250.1	2.135		Specific	8.5	>sp|P46531|NOTC1_HUMAN Neurogenic locus notch homolog protein 1 OS=Homo sapiens OX=9606 GN=NOTCH1 PE=1 SV=4	1	1347	FP031022_7.2359.2359.5	high-energy collision-induced dissociation	1.4	2132.95	2132.94	1	49 | 3950
26		221.2	5	427.597	2133.95	427.596	2133.95	controllerType=0 controllerNumber=1 scan=2313	Y.RCVCRATHTGPNCERPY.V		RCVCRATHTGPNCERPY,YV,2@57.02146,4@57.02146,13@57.02146		9.0018	Y.RC[+57.02146]VC[+57.02146]RATHTGPNC[+57.02146]ERPY.V	C2(Carbamidomethyl / 57.0215); C4(Carbamidomethyl / 57.0215); C13(Carbamidomethyl / 57.0215)	0.012	0.012	0	0	0	0	0.00094	0.00095	1.923	221.2	221.2	2.35		Specific	9.8	>sp|P46531|NOTC1_HUMAN Neurogenic locus notch homolog protein 1 OS=Homo sapiens OX=9606 GN=NOTCH1 PE=1 SV=4	1	1294	FP031022_7.2313.2313.5	high-energy collision-induced dissociation	1.9	2132.95	2132.94	1	50 | 3831
26		173.1	5	427.594	2133.94	427.596	2133.95	controllerType=0 controllerNumber=1 scan=2460	Y.RCVCRATHTGPNCERPY.V		RCVCRATHTGPNCERPY,YV,2@57.02146,4@57.02146,13@57.02146		9.377	Y.RC[+57.02146]VC[+57.02146]RATHTGPNC[+57.02146]ERPY.V	C2(Carbamidomethyl / 57.0215); C4(Carbamidomethyl / 57.0215); C13(Carbamidomethyl / 57.0215)	0.12	0.12	0	0	0	0	0.008	0.0081	0.921	173.1	173.1	-4.3		Specific	7.1	>sp|P46531|NOTC1_HUMAN Neurogenic locus notch homolog protein 1 OS=Homo sapiens OX=9606 GN=NOTCH1 PE=1 SV=4	1	1441	FP031022_7.2460.2460.5	high-energy collision-induced dissociation	0.92	2132.93	2132.94	1	51 | 4046
43	HexNAc(1)Hex(1)Fuc(1)NeuAc(1); HexNAc(1)	78.2	5	1531.62	7654.06	1531.41	7653.02	controllerType=0 controllerNumber=1 scan=5430	Y.VPCSPSPCQNGGTCRPTGDVTHECACLPGFTGQNCEENIDDCPGNNCKNGGACVDGVNTY.N	17;21	VPCSPSPCQNGGTCRPTGDVTHECACLPGFTGQNCEENIDDCPGNNCKNGGACVDGVNTY,YN,3@57.02146,8@57.02146,14@57.02146,17@802.28552,21@203.07937,24@57.02146,26@57.02146,35@57.02146,42@57.02146,47@57.02146,53@57.02146,55@15.99492	T17(OGlycan / 802.2855); T21(OGlycan / 203.0794); D55(Oxidation / 15.9949)	16.2667	Y.VPC[+57.02146]SPSPC[+57.02146]QNGGTC[+57.02146]RPT[+802.28552]GDVT[+203.07937]HEC[+57.02146]AC[+57.02146]LPGFTGQNC[+57.02146]EENIDDC[+57.02146]PGNNC[+57.02146]KNGGAC[+57.02146]VD[+15.99492]GVNTY.N	C3(Carbamidomethyl / 57.0215); C8(Carbamidomethyl / 57.0215); C14(Carbamidomethyl / 57.0215); C24(Carbamidomethyl / 57.0215); C26(Carbamidomethyl / 57.0215); C35(Carbamidomethyl / 57.0215); C42(Carbamidomethyl / 57.0215); C47(Carbamidomethyl / 57.0215); C53(Carbamidomethyl / 57.0215)	0.019	0.019	0	0	0	0	0.0018	0.0018	1.724	78.2	0	5.004	1	Specific	14.4	>sp|P46531|NOTC1_HUMAN Neurogenic locus notch homolog protein 1 OS=Homo sapiens OX=9606 GN=NOTCH1 PE=1 SV=4	1	4926	FP031022_7.5430.5430.5	high-energy collision-induced dissociation	1.72	7653.06	7652.01	1	52 | 71593
43	HexNAc(1)Hex(1)Fuc(1)NeuAc(1); HexNAc(1)	229.8	5	1528.82	7640.06	1528.6	7638.99	controllerType=0 controllerNumber=1 scan=5392	Y.VPCSPSPCQNGGTCRPTGDVTHECACLPGFTGQNCEENIDDCPGNNCKNGGACVDGVNTY.N	4;6	VPCSPSPCQNGGTCRPTGDVTHECACLPGFTGQNCEENIDDCPGNNCKNGGACVDGVNTY,YN,3@57.02146,4@802.28552,6@203.07937,8@57.02146,9@0.98402,14@57.02146,24@57.02146,26@57.02146,35@57.02146,38@0.98402,42@57.02146,47@57.02146,53@57.02146	S4(OGlycan / 802.2855); S6(OGlycan / 203.0794); Q9(Deamidated / 0.984); N38(Deamidated / 0.984)	16.1794	Y.VPC[+57.02146]S[+802.28552]PS[+203.07937]PC[+57.02146]Q[+0.98402]NGGTC[+57.02146]RPTGDVTHEC[+57.02146]AC[+57.02146]LPGFTGQNC[+57.02146]EEN[+0.98402]IDDC[+57.02146]PGNNC[+57.02146]KNGGAC[+57.02146]VDGVNTY.N	C3(Carbamidomethyl / 57.0215); C8(Carbamidomethyl / 57.0215); C14(Carbamidomethyl / 57.0215); C24(Carbamidomethyl / 57.0215); C26(Carbamidomethyl / 57.0215); C35(Carbamidomethyl / 57.0215); C42(Carbamidomethyl / 57.0215); C47(Carbamidomethyl / 57.0215); C53(Carbamidomethyl / 57.0215)	0.0047	0.0048	0	0	0	0	0.00048	0.00049	2.329	229.8	0	8.58	1	Specific	17.1	>sp|P46531|NOTC1_HUMAN Neurogenic locus notch homolog protein 1 OS=Homo sapiens OX=9606 GN=NOTCH1 PE=1 SV=4	1	4872	FP031022_7.5392.5392.5	high-energy collision-induced dissociation	1	7639.06	7637.99	1	53 | 70993
43	HexNAc(1)Hex(1)Fuc(1)NeuAc(1); HexNAc(1)	265.9	5	1528.22	7637.07	1528.41	7638.01	controllerType=0 controllerNumber=1 scan=5392	Y.VPCSPSPCQNGGTCRPTGDVTHECACLPGFTGQNCEENIDDCPGNNCKNGGACVDGVNTY.N	4;6	VPCSPSPCQNGGTCRPTGDVTHECACLPGFTGQNCEENIDDCPGNNCKNGGACVDGVNTY,YN,3@57.02146,4@802.28552,6@203.07937,8@57.02146,9@0.98402,14@57.02146,24@57.02146,26@57.02146,35@57.02146,42@57.02146,47@57.02146,53@57.02146	S4(OGlycan / 802.2855); S6(OGlycan / 203.0794); Q9(Deamidated / 0.984)	16.1794	Y.VPC[+57.02146]S[+802.28552]PS[+203.07937]PC[+57.02146]Q[+0.98402]NGGTC[+57.02146]RPTGDVTHEC[+57.02146]AC[+57.02146]LPGFTGQNC[+57.02146]EENIDDC[+57.02146]PGNNC[+57.02146]KNGGAC[+57.02146]VDGVNTY.N	C3(Carbamidomethyl / 57.0215); C8(Carbamidomethyl / 57.0215); C14(Carbamidomethyl / 57.0215); C24(Carbamidomethyl / 57.0215); C26(Carbamidomethyl / 57.0215); C35(Carbamidomethyl / 57.0215); C42(Carbamidomethyl / 57.0215); C47(Carbamidomethyl / 57.0215); C53(Carbamidomethyl / 57.0215)	0.0032	0.0032	0	0	0	0	0.00023	0.00023	2.501	265.9	0	7.782	-1	Specific	18.5	>sp|P46531|NOTC1_HUMAN Neurogenic locus notch homolog protein 1 OS=Homo sapiens OX=9606 GN=NOTCH1 PE=1 SV=4	1	4871	FP031022_7.5392.5392.5	high-energy collision-induced dissociation	2.45	7636.06	7637	1	54 | 70953
43	HexNAc(1)Hex(1)Fuc(1)NeuAc(1); HexNAc(1)	245	5	1528.42	7638.07	1528.41	7638.01	controllerType=0 controllerNumber=1 scan=5506	Y.VPCSPSPCQNGGTCRPTGDVTHECACLPGFTGQNCEENIDDCPGNNCKNGGACVDGVNTY.N	17;21	VPCSPSPCQNGGTCRPTGDVTHECACLPGFTGQNCEENIDDCPGNNCKNGGACVDGVNTY,YN,3@57.02146,8@57.02146,14@57.02146,17@802.28552,21@203.07937,24@57.02146,26@57.02146,35@57.02146,42@57.02146,45@0.98402,47@57.02146,53@57.02146	T17(OGlycan / 802.2855); T21(OGlycan / 203.0794); N45(Deamidated / 0.984)	16.4448	Y.VPC[+57.02146]SPSPC[+57.02146]QNGGTC[+57.02146]RPT[+802.28552]GDVT[+203.07937]HEC[+57.02146]AC[+57.02146]LPGFTGQNC[+57.02146]EENIDDC[+57.02146]PGN[+0.98402]NC[+57.02146]KNGGAC[+57.02146]VDGVNTY.N	C3(Carbamidomethyl / 57.0215); C8(Carbamidomethyl / 57.0215); C14(Carbamidomethyl / 57.0215); C24(Carbamidomethyl / 57.0215); C26(Carbamidomethyl / 57.0215); C35(Carbamidomethyl / 57.0215); C42(Carbamidomethyl / 57.0215); C47(Carbamidomethyl / 57.0215); C53(Carbamidomethyl / 57.0215)	0.0049	0.0049	0	0	0	0	0.00049	0.0005	2.313	245	0	8.19		Specific	17.2	>sp|P46531|NOTC1_HUMAN Neurogenic locus notch homolog protein 1 OS=Homo sapiens OX=9606 GN=NOTCH1 PE=1 SV=4	1	5031	FP031022_7.5506.5506.5	high-energy collision-induced dissociation	2.26	7637.07	7637	1	55 | 73313
43	HexNAc(1)Hex(1)Fuc(1)NeuAc(1); HexNAc(1)	379.8	5	1528.22	7637.07	1528.21	7637.03	controllerType=0 controllerNumber=1 scan=5445	Y.VPCSPSPCQNGGTCRPTGDVTHECACLPGFTGQNCEENIDDCPGNNCKNGGACVDGVNTY.N	4;6	VPCSPSPCQNGGTCRPTGDVTHECACLPGFTGQNCEENIDDCPGNNCKNGGACVDGVNTY,YN,3@57.02146,4@802.28552,6@203.07937,8@57.02146,14@57.02146,24@57.02146,26@57.02146,35@57.02146,42@57.02146,47@57.02146,53@57.02146	S4(OGlycan / 802.2855); S6(OGlycan / 203.0794)	16.3038	Y.VPC[+57.02146]S[+802.28552]PS[+203.07937]PC[+57.02146]QNGGTC[+57.02146]RPTGDVTHEC[+57.02146]AC[+57.02146]LPGFTGQNC[+57.02146]EENIDDC[+57.02146]PGNNC[+57.02146]KNGGAC[+57.02146]VDGVNTY.N	C3(Carbamidomethyl / 57.0215); C8(Carbamidomethyl / 57.0215); C14(Carbamidomethyl / 57.0215); C24(Carbamidomethyl / 57.0215); C26(Carbamidomethyl / 57.0215); C35(Carbamidomethyl / 57.0215); C42(Carbamidomethyl / 57.0215); C47(Carbamidomethyl / 57.0215); C53(Carbamidomethyl / 57.0215)	7.4e-05	7.5e-05	0	0	0	0	7.4e-06	7.5e-06	4.132	379.8	0	5.731		Specific	15	>sp|P46531|NOTC1_HUMAN Neurogenic locus notch homolog protein 1 OS=Homo sapiens OX=9606 GN=NOTCH1 PE=1 SV=4	1	4946	FP031022_7.5445.5445.5	high-energy collision-induced dissociation	4.44	7636.06	7636.02	1	56 | 72033
43	HexNAc(1)Hex(1)Fuc(1)NeuAc(1); HexNAc(1)	225.5	5	1528.42	7638.07	1528.21	7637.03	controllerType=0 controllerNumber=1 scan=5388	Y.VPCSPSPCQNGGTCRPTGDVTHECACLPGFTGQNCEENIDDCPGNNCKNGGACVDGVNTY.N	17;21	VPCSPSPCQNGGTCRPTGDVTHECACLPGFTGQNCEENIDDCPGNNCKNGGACVDGVNTY,YN,3@57.02146,8@57.02146,14@57.02146,17@802.28552,21@203.07937,24@57.02146,26@57.02146,35@57.02146,42@57.02146,47@57.02146,53@57.02146	T17(OGlycan / 802.2855); T21(OGlycan / 203.0794)	16.1682	Y.VPC[+57.02146]SPSPC[+57.02146]QNGGTC[+57.02146]RPT[+802.28552]GDVT[+203.07937]HEC[+57.02146]AC[+57.02146]LPGFTGQNC[+57.02146]EENIDDC[+57.02146]PGNNC[+57.02146]KNGGAC[+57.02146]VDGVNTY.N	C3(Carbamidomethyl / 57.0215); C8(Carbamidomethyl / 57.0215); C14(Carbamidomethyl / 57.0215); C24(Carbamidomethyl / 57.0215); C26(Carbamidomethyl / 57.0215); C35(Carbamidomethyl / 57.0215); C42(Carbamidomethyl / 57.0215); C47(Carbamidomethyl / 57.0215); C53(Carbamidomethyl / 57.0215)	0.0047	0.0048	0	0	0	0	0.00047	0.00047	2.329	225.5	0	5.02	1	Specific	16.7	>sp|P46531|NOTC1_HUMAN Neurogenic locus notch homolog protein 1 OS=Homo sapiens OX=9606 GN=NOTCH1 PE=1 SV=4	1	4868	FP031022_7.5388.5388.5	high-energy collision-induced dissociation	2.31	7637.06	7636.02	1	57 | 70833
43	HexNAc(1)Hex(1)Fuc(1)NeuAc(1); HexNAc(1)	195.7	6	1273.69	7637.11	1273.68	7637.03	controllerType=0 controllerNumber=1 scan=5408	Y.VPCSPSPCQNGGTCRPTGDVTHECACLPGFTGQNCEENIDDCPGNNCKNGGACVDGVNTY.N	17;21	VPCSPSPCQNGGTCRPTGDVTHECACLPGFTGQNCEENIDDCPGNNCKNGGACVDGVNTY,YN,3@57.02146,8@57.02146,14@57.02146,17@802.28552,21@203.07937,24@57.02146,26@57.02146,35@57.02146,42@57.02146,47@57.02146,53@57.02146	T17(OGlycan / 802.2855); T21(OGlycan / 203.0794)	16.2153	Y.VPC[+57.02146]SPSPC[+57.02146]QNGGTC[+57.02146]RPT[+802.28552]GDVT[+203.07937]HEC[+57.02146]AC[+57.02146]LPGFTGQNC[+57.02146]EENIDDC[+57.02146]PGNNC[+57.02146]KNGGAC[+57.02146]VDGVNTY.N	C3(Carbamidomethyl / 57.0215); C8(Carbamidomethyl / 57.0215); C14(Carbamidomethyl / 57.0215); C24(Carbamidomethyl / 57.0215); C26(Carbamidomethyl / 57.0215); C35(Carbamidomethyl / 57.0215); C42(Carbamidomethyl / 57.0215); C47(Carbamidomethyl / 57.0215); C53(Carbamidomethyl / 57.0215)	0.0039	0.0039	0	0	0	0	0.00032	0.00032	2.412	195.7	0	10.852		Specific	14.3	>sp|P46531|NOTC1_HUMAN Neurogenic locus notch homolog protein 1 OS=Homo sapiens OX=9606 GN=NOTCH1 PE=1 SV=4	1	4895	FP031022_7.5408.5408.6	high-energy collision-induced dissociation	2.42	7636.1	7636.02	1	58 | 71393
43	HexNAc(1)Hex(1)Fuc(1); HexNAc(1)	131.3	5	1473.4	7362.97	1473.19	7361.93	controllerType=0 controllerNumber=1 scan=5141	Y.VPCSPSPCQNGGTCRPTGDVTHECACLPGFTGQNCEENIDDCPGNNCKNGGACVDGVNTY.N	17;21	VPCSPSPCQNGGTCRPTGDVTHECACLPGFTGQNCEENIDDCPGNNCKNGGACVDGVNTY,YN,3@57.02146,8@57.02146,14@57.02146,17@511.19010,21@203.07937,24@57.02146,26@57.02146,34@15.99492,35@57.02146,42@57.02146,47@57.02146,53@57.02146	T17(OGlycan / 511.1901); T21(OGlycan / 203.0794); N34(Oxidation / 15.9949)	15.5891	Y.VPC[+57.02146]SPSPC[+57.02146]QNGGTC[+57.02146]RPT[+511.19010]GDVT[+203.07937]HEC[+57.02146]AC[+57.02146]LPGFTGQN[+15.99492]C[+57.02146]EENIDDC[+57.02146]PGNNC[+57.02146]KNGGAC[+57.02146]VDGVNTY.N	C3(Carbamidomethyl / 57.0215); C8(Carbamidomethyl / 57.0215); C14(Carbamidomethyl / 57.0215); C24(Carbamidomethyl / 57.0215); C26(Carbamidomethyl / 57.0215); C35(Carbamidomethyl / 57.0215); C42(Carbamidomethyl / 57.0215); C47(Carbamidomethyl / 57.0215); C53(Carbamidomethyl / 57.0215)	0.019	0.019	0	0	0	0	0.0017	0.0017	1.724	131.3	0	5.262	1	Specific	13	>sp|P46531|NOTC1_HUMAN Neurogenic locus notch homolog protein 1 OS=Homo sapiens OX=9606 GN=NOTCH1 PE=1 SV=4	1	4576	FP031022_7.5141.5141.5	high-energy collision-induced dissociation	1.72	7361.96	7360.92	1	59 | 64633
43	HexNAc(1)Hex(1)Fuc(1); HexNAc(1)	24.6	5	1473.2	7361.95	1473.19	7361.93	controllerType=0 controllerNumber=1 scan=5211	Y.VPCSPSPCQNGGTCRPTGDVTHECACLPGFTGQNCEENIDDCPGNNCKNGGACVDGVNTY.N	17;21	VPCSPSPCQNGGTCRPTGDVTHECACLPGFTGQNCEENIDDCPGNNCKNGGACVDGVNTY,YN,3@57.02146,8@57.02146,14@57.02146,17@511.19010,21@203.07937,24@57.02146,26@57.02146,35@57.02146,42@57.02146,47@57.02146,53@57.02146,55@15.99492	T17(OGlycan / 511.1901); T21(OGlycan / 203.0794); D55(Oxidation / 15.9949)	15.7506	Y.VPC[+57.02146]SPSPC[+57.02146]QNGGTC[+57.02146]RPT[+511.19010]GDVT[+203.07937]HEC[+57.02146]AC[+57.02146]LPGFTGQNC[+57.02146]EENIDDC[+57.02146]PGNNC[+57.02146]KNGGAC[+57.02146]VD[+15.99492]GVNTY.N	C3(Carbamidomethyl / 57.0215); C8(Carbamidomethyl / 57.0215); C14(Carbamidomethyl / 57.0215); C24(Carbamidomethyl / 57.0215); C26(Carbamidomethyl / 57.0215); C35(Carbamidomethyl / 57.0215); C42(Carbamidomethyl / 57.0215); C47(Carbamidomethyl / 57.0215); C53(Carbamidomethyl / 57.0215)	0.019	0.019	0	0	0	0	0.0017	0.0018	1.724	24.6	0	3.761		Specific	14	>sp|P46531|NOTC1_HUMAN Neurogenic locus notch homolog protein 1 OS=Homo sapiens OX=9606 GN=NOTCH1 PE=1 SV=4	1	4659	FP031022_7.5211.5211.5	high-energy collision-induced dissociation	1.72	7360.95	7360.92	1	60 | 66593
43	HexNAc(1)Hex(1)Fuc(1); HexNAc(1)	468.3	5	1470.4	7347.96	1470.39	7347.9	controllerType=0 controllerNumber=1 scan=5282	Y.VPCSPSPCQNGGTCRPTGDVTHECACLPGFTGQNCEENIDDCPGNNCKNGGACVDGVNTY.N	17;21	VPCSPSPCQNGGTCRPTGDVTHECACLPGFTGQNCEENIDDCPGNNCKNGGACVDGVNTY,YN,3@57.02146,8@57.02146,9@0.98402,14@57.02146,17@511.19010,21@203.07937,24@57.02146,26@57.02146,34@0.98402,35@57.02146,42@57.02146,47@57.02146,53@57.02146	Q9(Deamidated / 0.984); T17(OGlycan / 511.1901); T21(OGlycan / 203.0794); N34(Deamidated / 0.984)	15.918	Y.VPC[+57.02146]SPSPC[+57.02146]Q[+0.98402]NGGTC[+57.02146]RPT[+511.19010]GDVT[+203.07937]HEC[+57.02146]AC[+57.02146]LPGFTGQN[+0.98402]C[+57.02146]EENIDDC[+57.02146]PGNNC[+57.02146]KNGGAC[+57.02146]VDGVNTY.N	C3(Carbamidomethyl / 57.0215); C8(Carbamidomethyl / 57.0215); C14(Carbamidomethyl / 57.0215); C24(Carbamidomethyl / 57.0215); C26(Carbamidomethyl / 57.0215); C35(Carbamidomethyl / 57.0215); C42(Carbamidomethyl / 57.0215); C47(Carbamidomethyl / 57.0215); C53(Carbamidomethyl / 57.0215)	3.6e-05	3.7e-05	0	0	0	0	4e-06	4.1e-06	4.441	468.3	0	7.892		Specific	17	>sp|P46531|NOTC1_HUMAN Neurogenic locus notch homolog protein 1 OS=Homo sapiens OX=9606 GN=NOTCH1 PE=1 SV=4	1	4742	FP031022_7.5282.5282.5	high-energy collision-induced dissociation	3.45	7346.95	7346.89	1	61 | 68233
43	HexNAc(1)Hex(1)Fuc(1); HexNAc(1)	148	4	1837.99	7348.94	1837.73	7347.9	controllerType=0 controllerNumber=1 scan=5146	Y.VPCSPSPCQNGGTCRPTGDVTHECACLPGFTGQNCEENIDDCPGNNCKNGGACVDGVNTY.N	17;21	VPCSPSPCQNGGTCRPTGDVTHECACLPGFTGQNCEENIDDCPGNNCKNGGACVDGVNTY,YN,3@57.02146,8@57.02146,14@57.02146,17@511.19010,21@203.07937,24@57.02146,26@57.02146,33@0.98402,35@57.02146,38@0.98402,42@57.02146,47@57.02146,53@57.02146	T17(OGlycan / 511.1901); T21(OGlycan / 203.0794); Q33(Deamidated / 0.984); N38(Deamidated / 0.984)	15.6001	Y.VPC[+57.02146]SPSPC[+57.02146]QNGGTC[+57.02146]RPT[+511.19010]GDVT[+203.07937]HEC[+57.02146]AC[+57.02146]LPGFTGQ[+0.98402]NC[+57.02146]EEN[+0.98402]IDDC[+57.02146]PGNNC[+57.02146]KNGGAC[+57.02146]VDGVNTY.N	C3(Carbamidomethyl / 57.0215); C8(Carbamidomethyl / 57.0215); C14(Carbamidomethyl / 57.0215); C24(Carbamidomethyl / 57.0215); C26(Carbamidomethyl / 57.0215); C35(Carbamidomethyl / 57.0215); C42(Carbamidomethyl / 57.0215); C47(Carbamidomethyl / 57.0215); C53(Carbamidomethyl / 57.0215)	0.0053	0.0053	0	0	0	0	0.00054	0.00055	2.277	148	0	4.821	1	Specific	16.6	>sp|P46531|NOTC1_HUMAN Neurogenic locus notch homolog protein 1 OS=Homo sapiens OX=9606 GN=NOTCH1 PE=1 SV=4	1	4582	FP031022_7.5146.5146.4	high-energy collision-induced dissociation	0.97	7347.93	7346.89	1	62 | 64753
43	HexNAc(1)Hex(1)Fuc(1); HexNAc(1)	469.4	5	1470	7345.96	1469.99	7345.93	controllerType=0 controllerNumber=1 scan=5121	Y.VPCSPSPCQNGGTCRPTGDVTHECACLPGFTGQNCEENIDDCPGNNCKNGGACVDGVNTY.N	17;21	VPCSPSPCQNGGTCRPTGDVTHECACLPGFTGQNCEENIDDCPGNNCKNGGACVDGVNTY,YN,3@57.02146,8@57.02146,14@57.02146,17@511.19010,21@203.07937,24@57.02146,26@57.02146,35@57.02146,42@57.02146,47@57.02146,53@57.02146	T17(OGlycan / 511.1901); T21(OGlycan / 203.0794)	15.544	Y.VPC[+57.02146]SPSPC[+57.02146]QNGGTC[+57.02146]RPT[+511.19010]GDVT[+203.07937]HEC[+57.02146]AC[+57.02146]LPGFTGQNC[+57.02146]EENIDDC[+57.02146]PGNNC[+57.02146]KNGGAC[+57.02146]VDGVNTY.N	C3(Carbamidomethyl / 57.0215); C8(Carbamidomethyl / 57.0215); C14(Carbamidomethyl / 57.0215); C24(Carbamidomethyl / 57.0215); C26(Carbamidomethyl / 57.0215); C35(Carbamidomethyl / 57.0215); C42(Carbamidomethyl / 57.0215); C47(Carbamidomethyl / 57.0215); C53(Carbamidomethyl / 57.0215)	3.6e-05	3.7e-05	0	0	0	0	3.8e-06	3.8e-06	4.441	469.4	0	3.775		Specific	17.4	>sp|P46531|NOTC1_HUMAN Neurogenic locus notch homolog protein 1 OS=Homo sapiens OX=9606 GN=NOTCH1 PE=1 SV=4	1	4554	FP031022_7.5121.5121.5	high-energy collision-induced dissociation	4.79	7344.95	7344.92	1	63 | 64013
43	HexNAc(1); HexNAc(1)Hex(1)Fuc(1)	440	6	1225	7344.99	1225.16	7345.93	controllerType=0 controllerNumber=1 scan=5140	Y.VPCSPSPCQNGGTCRPTGDVTHECACLPGFTGQNCEENIDDCPGNNCKNGGACVDGVNTY.N	17;21	VPCSPSPCQNGGTCRPTGDVTHECACLPGFTGQNCEENIDDCPGNNCKNGGACVDGVNTY,YN,3@57.02146,8@57.02146,14@57.02146,17@203.07937,21@511.19010,24@57.02146,26@57.02146,35@57.02146,42@57.02146,47@57.02146,53@57.02146	T17(OGlycan / 203.0794); T21(OGlycan / 511.1901)	15.5869	Y.VPC[+57.02146]SPSPC[+57.02146]QNGGTC[+57.02146]RPT[+203.07937]GDVT[+511.19010]HEC[+57.02146]AC[+57.02146]LPGFTGQNC[+57.02146]EENIDDC[+57.02146]PGNNC[+57.02146]KNGGAC[+57.02146]VDGVNTY.N	C3(Carbamidomethyl / 57.0215); C8(Carbamidomethyl / 57.0215); C14(Carbamidomethyl / 57.0215); C24(Carbamidomethyl / 57.0215); C26(Carbamidomethyl / 57.0215); C35(Carbamidomethyl / 57.0215); C42(Carbamidomethyl / 57.0215); C47(Carbamidomethyl / 57.0215); C53(Carbamidomethyl / 57.0215)	7.2e-05	7.3e-05	0	0	0	0	6.7e-06	6.8e-06	4.144	440	0	8.708	-1	Specific	17.3	>sp|P46531|NOTC1_HUMAN Neurogenic locus notch homolog protein 1 OS=Homo sapiens OX=9606 GN=NOTCH1 PE=1 SV=4	1	4575	FP031022_7.5140.5140.6	high-energy collision-induced dissociation	4.52	7343.98	7344.92	1	64 | 64593
43	HexNAc(1)Hex(1)Fuc(1); HexNAc(1)	405.9	5	1470	7345.98	1469.99	7345.93	controllerType=0 controllerNumber=1 scan=5172	Y.VPCSPSPCQNGGTCRPTGDVTHECACLPGFTGQNCEENIDDCPGNNCKNGGACVDGVNTY.N	17;31	VPCSPSPCQNGGTCRPTGDVTHECACLPGFTGQNCEENIDDCPGNNCKNGGACVDGVNTY,YN,3@57.02146,8@57.02146,14@57.02146,17@511.19010,24@57.02146,26@57.02146,31@203.07937,35@57.02146,42@57.02146,47@57.02146,53@57.02146	T17(OGlycan / 511.1901); T31(OGlycan / 203.0794)	15.6613	Y.VPC[+57.02146]SPSPC[+57.02146]QNGGTC[+57.02146]RPT[+511.19010]GDVTHEC[+57.02146]AC[+57.02146]LPGFT[+203.07937]GQNC[+57.02146]EENIDDC[+57.02146]PGNNC[+57.02146]KNGGAC[+57.02146]VDGVNTY.N	C3(Carbamidomethyl / 57.0215); C8(Carbamidomethyl / 57.0215); C14(Carbamidomethyl / 57.0215); C24(Carbamidomethyl / 57.0215); C26(Carbamidomethyl / 57.0215); C35(Carbamidomethyl / 57.0215); C42(Carbamidomethyl / 57.0215); C47(Carbamidomethyl / 57.0215); C53(Carbamidomethyl / 57.0215)	7.2e-05	7.3e-05	0	0	0	0	6.9e-06	7e-06	4.144	405.9	0	6.019		Specific	17.1	>sp|P46531|NOTC1_HUMAN Neurogenic locus notch homolog protein 1 OS=Homo sapiens OX=9606 GN=NOTCH1 PE=1 SV=4	1	4610	FP031022_7.5172.5172.5	high-energy collision-induced dissociation	4.52	7344.97	7344.92	1	65 | 65353
43	HexNAc(1)Hex(1)Fuc(1); HexNAc(1)	327.7	5	1470	7345.98	1469.99	7345.93	controllerType=0 controllerNumber=1 scan=5226	Y.VPCSPSPCQNGGTCRPTGDVTHECACLPGFTGQNCEENIDDCPGNNCKNGGACVDGVNTY.N	17;21	VPCSPSPCQNGGTCRPTGDVTHECACLPGFTGQNCEENIDDCPGNNCKNGGACVDGVNTY,YN,3@57.02146,8@57.02146,14@57.02146,17@511.19010,21@203.07937,24@57.02146,26@57.02146,35@57.02146,42@57.02146,47@57.02146,53@57.02146	T17(OGlycan / 511.1901); T21(OGlycan / 203.0794)	15.7872	Y.VPC[+57.02146]SPSPC[+57.02146]QNGGTC[+57.02146]RPT[+511.19010]GDVT[+203.07937]HEC[+57.02146]AC[+57.02146]LPGFTGQNC[+57.02146]EENIDDC[+57.02146]PGNNC[+57.02146]KNGGAC[+57.02146]VDGVNTY.N	C3(Carbamidomethyl / 57.0215); C8(Carbamidomethyl / 57.0215); C14(Carbamidomethyl / 57.0215); C24(Carbamidomethyl / 57.0215); C26(Carbamidomethyl / 57.0215); C35(Carbamidomethyl / 57.0215); C42(Carbamidomethyl / 57.0215); C47(Carbamidomethyl / 57.0215); C53(Carbamidomethyl / 57.0215)	0.0017	0.0018	0	0	0	0	0.00017	0.00017	2.76	327.7	0	6.434		Specific	16.6	>sp|P46531|NOTC1_HUMAN Neurogenic locus notch homolog protein 1 OS=Homo sapiens OX=9606 GN=NOTCH1 PE=1 SV=4	1	4677	FP031022_7.5226.5226.5	high-energy collision-induced dissociation	2.88	7344.97	7344.92	1	66 | 67033
43	HexNAc(1)Fuc(1); HexNAc(1)	37.9	5	1441.2	7201.96	1440.98	7200.86	controllerType=0 controllerNumber=1 scan=5168	Y.VPCSPSPCQNGGTCRPTGDVTHECACLPGFTGQNCEENIDDCPGNNCKNGGACVDGVNTY.N	17;21	VPCSPSPCQNGGTCRPTGDVTHECACLPGFTGQNCEENIDDCPGNNCKNGGACVDGVNTY,YN,3@57.02146,8@57.02146,14@57.02146,17@349.13728,21@203.07937,24@57.02146,26@57.02146,33@0.98402,35@57.02146,42@57.02146,47@57.02146,53@57.02146,55@15.99492	T17(OGlycan / 349.1373); T21(OGlycan / 203.0794); Q33(Deamidated / 0.984); D55(Oxidation / 15.9949)	15.6523	Y.VPC[+57.02146]SPSPC[+57.02146]QNGGTC[+57.02146]RPT[+349.13728]GDVT[+203.07937]HEC[+57.02146]AC[+57.02146]LPGFTGQ[+0.98402]NC[+57.02146]EENIDDC[+57.02146]PGNNC[+57.02146]KNGGAC[+57.02146]VD[+15.99492]GVNTY.N	C3(Carbamidomethyl / 57.0215); C8(Carbamidomethyl / 57.0215); C14(Carbamidomethyl / 57.0215); C24(Carbamidomethyl / 57.0215); C26(Carbamidomethyl / 57.0215); C35(Carbamidomethyl / 57.0215); C42(Carbamidomethyl / 57.0215); C47(Carbamidomethyl / 57.0215); C53(Carbamidomethyl / 57.0215)	0.019	0.019	0	0	0	0	0.0017	0.0017	1.724	37.9	0	14.206	1	Specific	12.9	>sp|P46531|NOTC1_HUMAN Neurogenic locus notch homolog protein 1 OS=Homo sapiens OX=9606 GN=NOTCH1 PE=1 SV=4	1	4606	FP031022_7.5168.5168.5	high-energy collision-induced dissociation	0.52	7200.96	7199.85	1	67 | 65193
43	HexNAc(1)Fuc(1); HexNAc(1)	181.6	5	1437.79	7184.93	1437.78	7184.86	controllerType=0 controllerNumber=1 scan=5254	Y.VPCSPSPCQNGGTCRPTGDVTHECACLPGFTGQNCEENIDDCPGNNCKNGGACVDGVNTY.N	17;21	VPCSPSPCQNGGTCRPTGDVTHECACLPGFTGQNCEENIDDCPGNNCKNGGACVDGVNTY,YN,3@57.02146,8@57.02146,14@57.02146,17@349.13728,21@203.07937,24@57.02146,26@57.02146,35@57.02146,42@57.02146,45@0.98402,47@57.02146,53@57.02146	T17(OGlycan / 349.1373); T21(OGlycan / 203.0794); N45(Deamidated / 0.984)	15.8511	Y.VPC[+57.02146]SPSPC[+57.02146]QNGGTC[+57.02146]RPT[+349.13728]GDVT[+203.07937]HEC[+57.02146]AC[+57.02146]LPGFTGQNC[+57.02146]EENIDDC[+57.02146]PGN[+0.98402]NC[+57.02146]KNGGAC[+57.02146]VDGVNTY.N	C3(Carbamidomethyl / 57.0215); C8(Carbamidomethyl / 57.0215); C14(Carbamidomethyl / 57.0215); C24(Carbamidomethyl / 57.0215); C26(Carbamidomethyl / 57.0215); C35(Carbamidomethyl / 57.0215); C42(Carbamidomethyl / 57.0215); C47(Carbamidomethyl / 57.0215); C53(Carbamidomethyl / 57.0215)	0.0039	0.0039	0	0	0	0	0.0003	0.0003	2.412	181.6	0	10.073		Specific	15.5	>sp|P46531|NOTC1_HUMAN Neurogenic locus notch homolog protein 1 OS=Homo sapiens OX=9606 GN=NOTCH1 PE=1 SV=4	1	4711	FP031022_7.5254.5254.5	high-energy collision-induced dissociation	2.42	7183.93	7183.86	1	68 | 67593
43	HexNAc(1); HexNAc(1)Fuc(1)	510	5	1437.4	7182.96	1437.58	7183.88	controllerType=0 controllerNumber=1 scan=5143	Y.VPCSPSPCQNGGTCRPTGDVTHECACLPGFTGQNCEENIDDCPGNNCKNGGACVDGVNTY.N	17;21	VPCSPSPCQNGGTCRPTGDVTHECACLPGFTGQNCEENIDDCPGNNCKNGGACVDGVNTY,YN,3@57.02146,8@57.02146,14@57.02146,17@203.07937,21@349.13728,24@57.02146,26@57.02146,35@57.02146,42@57.02146,47@57.02146,53@57.02146	T17(OGlycan / 203.0794); T21(OGlycan / 349.1373)	15.5934	Y.VPC[+57.02146]SPSPC[+57.02146]QNGGTC[+57.02146]RPT[+203.07937]GDVT[+349.13728]HEC[+57.02146]AC[+57.02146]LPGFTGQNC[+57.02146]EENIDDC[+57.02146]PGNNC[+57.02146]KNGGAC[+57.02146]VDGVNTY.N	C3(Carbamidomethyl / 57.0215); C8(Carbamidomethyl / 57.0215); C14(Carbamidomethyl / 57.0215); C24(Carbamidomethyl / 57.0215); C26(Carbamidomethyl / 57.0215); C35(Carbamidomethyl / 57.0215); C42(Carbamidomethyl / 57.0215); C47(Carbamidomethyl / 57.0215); C53(Carbamidomethyl / 57.0215)	3e-05	3e-05	0	0	0	0	3e-06	3e-06	4.53	510	0	11.867	-1	Specific	20.3	>sp|P46531|NOTC1_HUMAN Neurogenic locus notch homolog protein 1 OS=Homo sapiens OX=9606 GN=NOTCH1 PE=1 SV=4	1	4578	FP031022_7.5143.5143.5	high-energy collision-induced dissociation	5.51	7181.95	7182.87	1	69 | 64673
43	HexNAc(1); HexNAc(1)Fuc(1)	368.1	5	1437.59	7183.93	1437.58	7183.88	controllerType=0 controllerNumber=1 scan=5193	Y.VPCSPSPCQNGGTCRPTGDVTHECACLPGFTGQNCEENIDDCPGNNCKNGGACVDGVNTY.N	17;21	VPCSPSPCQNGGTCRPTGDVTHECACLPGFTGQNCEENIDDCPGNNCKNGGACVDGVNTY,YN,3@57.02146,8@57.02146,14@57.02146,17@203.07937,21@349.13728,24@57.02146,26@57.02146,35@57.02146,42@57.02146,47@57.02146,53@57.02146	T17(OGlycan / 203.0794); T21(OGlycan / 349.1373)	15.7111	Y.VPC[+57.02146]SPSPC[+57.02146]QNGGTC[+57.02146]RPT[+203.07937]GDVT[+349.13728]HEC[+57.02146]AC[+57.02146]LPGFTGQNC[+57.02146]EENIDDC[+57.02146]PGNNC[+57.02146]KNGGAC[+57.02146]VDGVNTY.N	C3(Carbamidomethyl / 57.0215); C8(Carbamidomethyl / 57.0215); C14(Carbamidomethyl / 57.0215); C24(Carbamidomethyl / 57.0215); C26(Carbamidomethyl / 57.0215); C35(Carbamidomethyl / 57.0215); C42(Carbamidomethyl / 57.0215); C47(Carbamidomethyl / 57.0215); C53(Carbamidomethyl / 57.0215)	0.0014	0.0014	0	0	0	0	0.00012	0.00012	2.855	368.1	0	7.118		Specific	17.3	>sp|P46531|NOTC1_HUMAN Neurogenic locus notch homolog protein 1 OS=Homo sapiens OX=9606 GN=NOTCH1 PE=1 SV=4	1	4636	FP031022_7.5193.5193.5	high-energy collision-induced dissociation	3.16	7182.92	7182.87	1	70 | 65993
43	Hex(1); HexNAc(1)	19.5	5	1400.77	6999.82	1400.56	6998.76	controllerType=0 controllerNumber=1 scan=5329	Y.VPCSPSPCQNGGTCRPTGDVTHECACLPGFTGQNCEENIDDCPGNNCKNGGACVDGVNTY.N	17;21	VPCSPSPCQNGGTCRPTGDVTHECACLPGFTGQNCEENIDDCPGNNCKNGGACVDGVNTY,YN,3@57.02146,8@57.02146,9@0.98402,14@57.02146,17@162.05282,21@203.07937,24@57.02146,26@57.02146,35@57.02146,42@57.02146,47@57.02146,49@0.98402,53@57.02146	Q9(Deamidated / 0.984); T17(OGlycan / 162.0528); T21(OGlycan / 203.0794); N49(Deamidated / 0.984)	16.0296	Y.VPC[+57.02146]SPSPC[+57.02146]Q[+0.98402]NGGTC[+57.02146]RPT[+162.05282]GDVT[+203.07937]HEC[+57.02146]AC[+57.02146]LPGFTGQNC[+57.02146]EENIDDC[+57.02146]PGNNC[+57.02146]KN[+0.98402]GGAC[+57.02146]VDGVNTY.N	C3(Carbamidomethyl / 57.0215); C8(Carbamidomethyl / 57.0215); C14(Carbamidomethyl / 57.0215); C24(Carbamidomethyl / 57.0215); C26(Carbamidomethyl / 57.0215); C35(Carbamidomethyl / 57.0215); C42(Carbamidomethyl / 57.0215); C47(Carbamidomethyl / 57.0215); C53(Carbamidomethyl / 57.0215)	0.019	0.019	0	0	0	0	0.0018	0.0018	1.724	19.5	0	7.992	1	Specific	12.9	>sp|P46531|NOTC1_HUMAN Neurogenic locus notch homolog protein 1 OS=Homo sapiens OX=9606 GN=NOTCH1 PE=1 SV=4	1	4796	FP031022_7.5329.5329.5	high-energy collision-induced dissociation	0.52	6998.81	6997.75	1	71 | 69473
43	HexNAc(1)Fuc(1)	557.1	5	1400.18	6996.87	1400.16	6996.79	controllerType=0 controllerNumber=1 scan=5174	Y.VPCSPSPCQNGGTCRPTGDVTHECACLPGFTGQNCEENIDDCPGNNCKNGGACVDGVNTY.N	59	VPCSPSPCQNGGTCRPTGDVTHECACLPGFTGQNCEENIDDCPGNNCKNGGACVDGVNTY,YN,3@57.02146,8@57.02146,14@57.02146,24@57.02146,26@57.02146,35@57.02146,38@15.99492,42@57.02146,47@57.02146,53@57.02146,59@349.13728	N38(Oxidation / 15.9949); T59(OGlycan / 349.1373)	15.6657	Y.VPC[+57.02146]SPSPC[+57.02146]QNGGTC[+57.02146]RPTGDVTHEC[+57.02146]AC[+57.02146]LPGFTGQNC[+57.02146]EEN[+15.99492]IDDC[+57.02146]PGNNC[+57.02146]KNGGAC[+57.02146]VDGVNT[+349.13728]Y.N	C3(Carbamidomethyl / 57.0215); C8(Carbamidomethyl / 57.0215); C14(Carbamidomethyl / 57.0215); C24(Carbamidomethyl / 57.0215); C26(Carbamidomethyl / 57.0215); C35(Carbamidomethyl / 57.0215); C42(Carbamidomethyl / 57.0215); C47(Carbamidomethyl / 57.0215); C53(Carbamidomethyl / 57.0215)	1.6e-05	1.6e-05	0	0	0	0	2.1e-06	2.1e-06	4.796	557.1	0	11.162		Specific	18.1	>sp|P46531|NOTC1_HUMAN Neurogenic locus notch homolog protein 1 OS=Homo sapiens OX=9606 GN=NOTCH1 PE=1 SV=4	1	4612	FP031022_7.5174.5174.5	high-energy collision-induced dissociation	6.51	6995.86	6995.79	1	72 | 65433
43	HexNAc(1)Fuc(1)	444.8	5	1400.18	6996.86	1400.16	6996.79	controllerType=0 controllerNumber=1 scan=5230	Y.VPCSPSPCQNGGTCRPTGDVTHECACLPGFTGQNCEENIDDCPGNNCKNGGACVDGVNTY.N	17	VPCSPSPCQNGGTCRPTGDVTHECACLPGFTGQNCEENIDDCPGNNCKNGGACVDGVNTY,YN,3@57.02146,8@57.02146,14@57.02146,17@349.13728,24@57.02146,26@57.02146,35@57.02146,42@57.02146,47@57.02146,53@57.02146,55@15.99492	T17(OGlycan / 349.1373); D55(Oxidation / 15.9949)	15.7959	Y.VPC[+57.02146]SPSPC[+57.02146]QNGGTC[+57.02146]RPT[+349.13728]GDVTHEC[+57.02146]AC[+57.02146]LPGFTGQNC[+57.02146]EENIDDC[+57.02146]PGNNC[+57.02146]KNGGAC[+57.02146]VD[+15.99492]GVNTY.N	C3(Carbamidomethyl / 57.0215); C8(Carbamidomethyl / 57.0215); C14(Carbamidomethyl / 57.0215); C24(Carbamidomethyl / 57.0215); C26(Carbamidomethyl / 57.0215); C35(Carbamidomethyl / 57.0215); C42(Carbamidomethyl / 57.0215); C47(Carbamidomethyl / 57.0215); C53(Carbamidomethyl / 57.0215)	3.6e-05	3.7e-05	0	0	0	0	3.9e-06	4e-06	4.441	444.8	0	9.941		Specific	18.6	>sp|P46531|NOTC1_HUMAN Neurogenic locus notch homolog protein 1 OS=Homo sapiens OX=9606 GN=NOTCH1 PE=1 SV=4	1	4685	FP031022_7.5230.5230.5	high-energy collision-induced dissociation	4.79	6995.86	6995.79	1	73 | 67113
43	HexNAc(1)Fuc(1)	657.8	5	1397.17	6981.82	1397.36	6982.77	controllerType=0 controllerNumber=1 scan=5318	Y.VPCSPSPCQNGGTCRPTGDVTHECACLPGFTGQNCEENIDDCPGNNCKNGGACVDGVNTY.N	17	VPCSPSPCQNGGTCRPTGDVTHECACLPGFTGQNCEENIDDCPGNNCKNGGACVDGVNTY,YN,3@57.02146,8@57.02146,10@0.98402,14@57.02146,17@349.13728,24@57.02146,26@57.02146,33@0.98402,35@57.02146,42@57.02146,47@57.02146,53@57.02146	N10(Deamidated / 0.984); T17(OGlycan / 349.1373); Q33(Deamidated / 0.984)	16.003	Y.VPC[+57.02146]SPSPC[+57.02146]QN[+0.98402]GGTC[+57.02146]RPT[+349.13728]GDVTHEC[+57.02146]AC[+57.02146]LPGFTGQ[+0.98402]NC[+57.02146]EENIDDC[+57.02146]PGNNC[+57.02146]KNGGAC[+57.02146]VDGVNTY.N	C3(Carbamidomethyl / 57.0215); C8(Carbamidomethyl / 57.0215); C14(Carbamidomethyl / 57.0215); C24(Carbamidomethyl / 57.0215); C26(Carbamidomethyl / 57.0215); C35(Carbamidomethyl / 57.0215); C42(Carbamidomethyl / 57.0215); C47(Carbamidomethyl / 57.0215); C53(Carbamidomethyl / 57.0215)	3.1e-08	3.1e-08	0	0	0	0	2.1e-09	2.1e-09	7.512	657.8	0	8.347	-1	Specific	17.2	>sp|P46531|NOTC1_HUMAN Neurogenic locus notch homolog protein 1 OS=Homo sapiens OX=9606 GN=NOTCH1 PE=1 SV=4	1	4786	FP031022_7.5318.5318.5	high-energy collision-induced dissociation	7.51	6980.81	6981.76	1	74 | 69153
43	HexNAc(1)Fuc(1)	721	5	1397.17	6981.83	1397.16	6981.78	controllerType=0 controllerNumber=1 scan=5259	Y.VPCSPSPCQNGGTCRPTGDVTHECACLPGFTGQNCEENIDDCPGNNCKNGGACVDGVNTY.N	59	VPCSPSPCQNGGTCRPTGDVTHECACLPGFTGQNCEENIDDCPGNNCKNGGACVDGVNTY,YN,3@57.02146,8@57.02146,14@57.02146,24@57.02146,26@57.02146,35@57.02146,42@57.02146,47@57.02146,49@0.98402,53@57.02146,59@349.13728	N49(Deamidated / 0.984); T59(OGlycan / 349.1373)	15.8639	Y.VPC[+57.02146]SPSPC[+57.02146]QNGGTC[+57.02146]RPTGDVTHEC[+57.02146]AC[+57.02146]LPGFTGQNC[+57.02146]EENIDDC[+57.02146]PGNNC[+57.02146]KN[+0.98402]GGAC[+57.02146]VDGVNT[+349.13728]Y.N	C3(Carbamidomethyl / 57.0215); C8(Carbamidomethyl / 57.0215); C14(Carbamidomethyl / 57.0215); C24(Carbamidomethyl / 57.0215); C26(Carbamidomethyl / 57.0215); C35(Carbamidomethyl / 57.0215); C42(Carbamidomethyl / 57.0215); C47(Carbamidomethyl / 57.0215); C53(Carbamidomethyl / 57.0215)	3.1e-09	3.1e-09	0	0	0	0	1.6e-10	1.6e-10	8.512	721	4.4	7.24		Specific	18.7	>sp|P46531|NOTC1_HUMAN Neurogenic locus notch homolog protein 1 OS=Homo sapiens OX=9606 GN=NOTCH1 PE=1 SV=4	1	4715	FP031022_7.5259.5259.5	high-energy collision-induced dissociation	8.51	6980.83	6980.78	1	75 | 67673
43	HexNAc(1)Fuc(1)	927.2	5	1396.98	6980.85	1396.97	6980.8	controllerType=0 controllerNumber=1 scan=5155	Y.VPCSPSPCQNGGTCRPTGDVTHECACLPGFTGQNCEENIDDCPGNNCKNGGACVDGVNTY.N	59	VPCSPSPCQNGGTCRPTGDVTHECACLPGFTGQNCEENIDDCPGNNCKNGGACVDGVNTY,YN,3@57.02146,8@57.02146,14@57.02146,24@57.02146,26@57.02146,35@57.02146,42@57.02146,47@57.02146,53@57.02146,59@349.13728	T59(OGlycan / 349.1373)	15.6221	Y.VPC[+57.02146]SPSPC[+57.02146]QNGGTC[+57.02146]RPTGDVTHEC[+57.02146]AC[+57.02146]LPGFTGQNC[+57.02146]EENIDDC[+57.02146]PGNNC[+57.02146]KNGGAC[+57.02146]VDGVNT[+349.13728]Y.N	C3(Carbamidomethyl / 57.0215); C8(Carbamidomethyl / 57.0215); C14(Carbamidomethyl / 57.0215); C24(Carbamidomethyl / 57.0215); C26(Carbamidomethyl / 57.0215); C35(Carbamidomethyl / 57.0215); C42(Carbamidomethyl / 57.0215); C47(Carbamidomethyl / 57.0215); C53(Carbamidomethyl / 57.0215)	3.1e-13	3.1e-13	0	0	0	0	2.5e-14	2.6e-14	12.512	927.2	11.1	7.959		Specific	17.8	>sp|P46531|NOTC1_HUMAN Neurogenic locus notch homolog protein 1 OS=Homo sapiens OX=9606 GN=NOTCH1 PE=1 SV=4	1	4590	FP031022_7.5155.5155.5	high-energy collision-induced dissociation	12.51	6979.85	6979.79	1	76 | 64953
43	HexNAc(1)Fuc(1)	680	5	1396.98	6980.85	1396.97	6980.8	controllerType=0 controllerNumber=1 scan=5205	Y.VPCSPSPCQNGGTCRPTGDVTHECACLPGFTGQNCEENIDDCPGNNCKNGGACVDGVNTY.N	17	VPCSPSPCQNGGTCRPTGDVTHECACLPGFTGQNCEENIDDCPGNNCKNGGACVDGVNTY,YN,3@57.02146,8@57.02146,14@57.02146,17@349.13728,24@57.02146,26@57.02146,35@57.02146,42@57.02146,47@57.02146,53@57.02146	T17(OGlycan / 349.1373)	15.7374	Y.VPC[+57.02146]SPSPC[+57.02146]QNGGTC[+57.02146]RPT[+349.13728]GDVTHEC[+57.02146]AC[+57.02146]LPGFTGQNC[+57.02146]EENIDDC[+57.02146]PGNNC[+57.02146]KNGGAC[+57.02146]VDGVNTY.N	C3(Carbamidomethyl / 57.0215); C8(Carbamidomethyl / 57.0215); C14(Carbamidomethyl / 57.0215); C24(Carbamidomethyl / 57.0215); C26(Carbamidomethyl / 57.0215); C35(Carbamidomethyl / 57.0215); C42(Carbamidomethyl / 57.0215); C47(Carbamidomethyl / 57.0215); C53(Carbamidomethyl / 57.0215)	3.1e-08	3.1e-08	0	0	0	0	1.8e-09	1.9e-09	7.512	680	3.6	7.784		Specific	18.3	>sp|P46531|NOTC1_HUMAN Neurogenic locus notch homolog protein 1 OS=Homo sapiens OX=9606 GN=NOTCH1 PE=1 SV=4	1	4651	FP031022_7.5205.5205.5	high-energy collision-induced dissociation	7.51	6979.85	6979.79	1	77 | 66393
43	HexNAc(1)Fuc(1)	392.3	4	1745.96	6980.81	1745.96	6980.8	controllerType=0 controllerNumber=1 scan=5184	Y.VPCSPSPCQNGGTCRPTGDVTHECACLPGFTGQNCEENIDDCPGNNCKNGGACVDGVNTY.N	17	VPCSPSPCQNGGTCRPTGDVTHECACLPGFTGQNCEENIDDCPGNNCKNGGACVDGVNTY,YN,3@57.02146,8@57.02146,14@57.02146,17@349.13728,24@57.02146,26@57.02146,35@57.02146,42@57.02146,47@57.02146,53@57.02146	T17(OGlycan / 349.1373)	15.6895	Y.VPC[+57.02146]SPSPC[+57.02146]QNGGTC[+57.02146]RPT[+349.13728]GDVTHEC[+57.02146]AC[+57.02146]LPGFTGQNC[+57.02146]EENIDDC[+57.02146]PGNNC[+57.02146]KNGGAC[+57.02146]VDGVNTY.N	C3(Carbamidomethyl / 57.0215); C8(Carbamidomethyl / 57.0215); C14(Carbamidomethyl / 57.0215); C24(Carbamidomethyl / 57.0215); C26(Carbamidomethyl / 57.0215); C35(Carbamidomethyl / 57.0215); C42(Carbamidomethyl / 57.0215); C47(Carbamidomethyl / 57.0215); C53(Carbamidomethyl / 57.0215)	2e-05	2.1e-05	0	0	0	0	2.5e-06	2.5e-06	4.692	392.3	0	1.517		Specific	19.3	>sp|P46531|NOTC1_HUMAN Neurogenic locus notch homolog protein 1 OS=Homo sapiens OX=9606 GN=NOTCH1 PE=1 SV=4	1	4624	FP031022_7.5184.5184.4	high-energy collision-induced dissociation	4.99	6979.8	6979.79	1	78 | 65713
43	HexNAc(1)Fuc(1)	336.6	4	1745.97	6980.84	1745.96	6980.8	controllerType=0 controllerNumber=1 scan=5175	Y.VPCSPSPCQNGGTCRPTGDVTHECACLPGFTGQNCEENIDDCPGNNCKNGGACVDGVNTY.N	17	VPCSPSPCQNGGTCRPTGDVTHECACLPGFTGQNCEENIDDCPGNNCKNGGACVDGVNTY,YN,3@57.02146,8@57.02146,14@57.02146,17@349.13728,24@57.02146,26@57.02146,35@57.02146,42@57.02146,47@57.02146,53@57.02146	T17(OGlycan / 349.1373)	15.668	Y.VPC[+57.02146]SPSPC[+57.02146]QNGGTC[+57.02146]RPT[+349.13728]GDVTHEC[+57.02146]AC[+57.02146]LPGFTGQNC[+57.02146]EENIDDC[+57.02146]PGNNC[+57.02146]KNGGAC[+57.02146]VDGVNTY.N	C3(Carbamidomethyl / 57.0215); C8(Carbamidomethyl / 57.0215); C14(Carbamidomethyl / 57.0215); C24(Carbamidomethyl / 57.0215); C26(Carbamidomethyl / 57.0215); C35(Carbamidomethyl / 57.0215); C42(Carbamidomethyl / 57.0215); C47(Carbamidomethyl / 57.0215); C53(Carbamidomethyl / 57.0215)	0.00048	0.00049	0	0	0	0	3e-05	3.1e-05	3.319	336.6	0	6.273		Specific	20.4	>sp|P46531|NOTC1_HUMAN Neurogenic locus notch homolog protein 1 OS=Homo sapiens OX=9606 GN=NOTCH1 PE=1 SV=4	1	4613	FP031022_7.5175.5175.4	high-energy collision-induced dissociation	3.44	6979.84	6979.79	1	79 | 65473
43	HexNAc(1)Fuc(1)	277.9	6	1164.15	6979.86	1164.31	6980.8	controllerType=0 controllerNumber=1 scan=5176	Y.VPCSPSPCQNGGTCRPTGDVTHECACLPGFTGQNCEENIDDCPGNNCKNGGACVDGVNTY.N	21	VPCSPSPCQNGGTCRPTGDVTHECACLPGFTGQNCEENIDDCPGNNCKNGGACVDGVNTY,YN,3@57.02146,8@57.02146,14@57.02146,21@349.13728,24@57.02146,26@57.02146,35@57.02146,42@57.02146,47@57.02146,53@57.02146	T21(OGlycan / 349.1373)	15.6702	Y.VPC[+57.02146]SPSPC[+57.02146]QNGGTC[+57.02146]RPTGDVT[+349.13728]HEC[+57.02146]AC[+57.02146]LPGFTGQNC[+57.02146]EENIDDC[+57.02146]PGNNC[+57.02146]KNGGAC[+57.02146]VDGVNTY.N	C3(Carbamidomethyl / 57.0215); C8(Carbamidomethyl / 57.0215); C14(Carbamidomethyl / 57.0215); C24(Carbamidomethyl / 57.0215); C26(Carbamidomethyl / 57.0215); C35(Carbamidomethyl / 57.0215); C42(Carbamidomethyl / 57.0215); C47(Carbamidomethyl / 57.0215); C53(Carbamidomethyl / 57.0215)	0.0032	0.0032	0	0	0	0	0.00022	0.00022	2.501	277.9	0	8.551	-1	Specific	15.9	>sp|P46531|NOTC1_HUMAN Neurogenic locus notch homolog protein 1 OS=Homo sapiens OX=9606 GN=NOTCH1 PE=1 SV=4	1	4614	FP031022_7.5176.5176.6	high-energy collision-induced dissociation	2.45	6978.85	6979.79	1	80 | 65513
43	HexNAc(1)	617.2	5	1367.76	6834.78	1367.95	6835.73	controllerType=0 controllerNumber=1 scan=5186	Y.VPCSPSPCQNGGTCRPTGDVTHECACLPGFTGQNCEENIDDCPGNNCKNGGACVDGVNTY.N	17	VPCSPSPCQNGGTCRPTGDVTHECACLPGFTGQNCEENIDDCPGNNCKNGGACVDGVNTY,YN,3@57.02146,8@57.02146,14@57.02146,17@203.07937,24@57.02146,26@57.02146,34@0.98402,35@57.02146,42@57.02146,47@57.02146,53@57.02146	T17(OGlycan / 203.0794); N34(Deamidated / 0.984)	15.6939	Y.VPC[+57.02146]SPSPC[+57.02146]QNGGTC[+57.02146]RPT[+203.07937]GDVTHEC[+57.02146]AC[+57.02146]LPGFTGQN[+0.98402]C[+57.02146]EENIDDC[+57.02146]PGNNC[+57.02146]KNGGAC[+57.02146]VDGVNTY.N	C3(Carbamidomethyl / 57.0215); C8(Carbamidomethyl / 57.0215); C14(Carbamidomethyl / 57.0215); C24(Carbamidomethyl / 57.0215); C26(Carbamidomethyl / 57.0215); C35(Carbamidomethyl / 57.0215); C42(Carbamidomethyl / 57.0215); C47(Carbamidomethyl / 57.0215); C53(Carbamidomethyl / 57.0215)	3.1e-07	3.1e-07	0	0	0	0	1.3e-08	1.3e-08	6.512	617.2	0	8.571	-1	Specific	20.8	>sp|P46531|NOTC1_HUMAN Neurogenic locus notch homolog protein 1 OS=Homo sapiens OX=9606 GN=NOTCH1 PE=1 SV=4	1	4627	FP031022_7.5186.5186.5	high-energy collision-induced dissociation	7.51	6833.77	6834.72	1	81 | 65833
43	HexNAc(1)	202.3	5	1367.96	6835.79	1367.95	6835.73	controllerType=0 controllerNumber=1 scan=5296	Y.VPCSPSPCQNGGTCRPTGDVTHECACLPGFTGQNCEENIDDCPGNNCKNGGACVDGVNTY.N	17	VPCSPSPCQNGGTCRPTGDVTHECACLPGFTGQNCEENIDDCPGNNCKNGGACVDGVNTY,YN,3@57.02146,8@57.02146,14@57.02146,17@203.07937,24@57.02146,26@57.02146,35@57.02146,42@57.02146,45@0.98402,47@57.02146,53@57.02146	T17(OGlycan / 203.0794); N45(Deamidated / 0.984)	15.9512	Y.VPC[+57.02146]SPSPC[+57.02146]QNGGTC[+57.02146]RPT[+203.07937]GDVTHEC[+57.02146]AC[+57.02146]LPGFTGQNC[+57.02146]EENIDDC[+57.02146]PGN[+0.98402]NC[+57.02146]KNGGAC[+57.02146]VDGVNTY.N	C3(Carbamidomethyl / 57.0215); C8(Carbamidomethyl / 57.0215); C14(Carbamidomethyl / 57.0215); C24(Carbamidomethyl / 57.0215); C26(Carbamidomethyl / 57.0215); C35(Carbamidomethyl / 57.0215); C42(Carbamidomethyl / 57.0215); C47(Carbamidomethyl / 57.0215); C53(Carbamidomethyl / 57.0215)	0.0039	0.0039	0	0	0	0	0.00031	0.00031	2.412	202.3	0	9.562		Specific	14.8	>sp|P46531|NOTC1_HUMAN Neurogenic locus notch homolog protein 1 OS=Homo sapiens OX=9606 GN=NOTCH1 PE=1 SV=4	1	4758	FP031022_7.5296.5296.5	high-energy collision-induced dissociation	2.39	6834.78	6834.72	1	82 | 68593
43	HexNAc(1)	354.6	5	1367.76	6834.77	1367.75	6834.74	controllerType=0 controllerNumber=1 scan=5237	Y.VPCSPSPCQNGGTCRPTGDVTHECACLPGFTGQNCEENIDDCPGNNCKNGGACVDGVNTY.N	31	VPCSPSPCQNGGTCRPTGDVTHECACLPGFTGQNCEENIDDCPGNNCKNGGACVDGVNTY,YN,3@57.02146,8@57.02146,14@57.02146,24@57.02146,26@57.02146,31@203.07937,35@57.02146,42@57.02146,47@57.02146,53@57.02146	T31(OGlycan / 203.0794)	15.8131	Y.VPC[+57.02146]SPSPC[+57.02146]QNGGTC[+57.02146]RPTGDVTHEC[+57.02146]AC[+57.02146]LPGFT[+203.07937]GQNC[+57.02146]EENIDDC[+57.02146]PGNNC[+57.02146]KNGGAC[+57.02146]VDGVNTY.N	C3(Carbamidomethyl / 57.0215); C8(Carbamidomethyl / 57.0215); C14(Carbamidomethyl / 57.0215); C24(Carbamidomethyl / 57.0215); C26(Carbamidomethyl / 57.0215); C35(Carbamidomethyl / 57.0215); C42(Carbamidomethyl / 57.0215); C47(Carbamidomethyl / 57.0215); C53(Carbamidomethyl / 57.0215)	0.0018	0.0018	0	0	0	0	0.00017	0.00017	2.739	354.6	0	4.76		Specific	17.5	>sp|P46531|NOTC1_HUMAN Neurogenic locus notch homolog protein 1 OS=Homo sapiens OX=9606 GN=NOTCH1 PE=1 SV=4	1	4692	FP031022_7.5237.5237.5	high-energy collision-induced dissociation	2.86	6833.77	6833.73	1	83 | 67313
43		437.1	5	1327.54	6633.69	1327.53	6633.63	controllerType=0 controllerNumber=1 scan=5435	Y.VPCSPSPCQNGGTCRPTGDVTHECACLPGFTGQNCEENIDDCPGNNCKNGGACVDGVNTY.N		VPCSPSPCQNGGTCRPTGDVTHECACLPGFTGQNCEENIDDCPGNNCKNGGACVDGVNTY,YN,3@57.02146,8@57.02146,14@57.02146,24@57.02146,26@57.02146,33@0.98402,35@57.02146,38@0.98402,42@57.02146,47@57.02146,53@57.02146	Q33(Deamidated / 0.984); N38(Deamidated / 0.984)	16.28	Y.VPC[+57.02146]SPSPC[+57.02146]QNGGTC[+57.02146]RPTGDVTHEC[+57.02146]AC[+57.02146]LPGFTGQ[+0.98402]NC[+57.02146]EEN[+0.98402]IDDC[+57.02146]PGNNC[+57.02146]KNGGAC[+57.02146]VDGVNTY.N	C3(Carbamidomethyl / 57.0215); C8(Carbamidomethyl / 57.0215); C14(Carbamidomethyl / 57.0215); C24(Carbamidomethyl / 57.0215); C26(Carbamidomethyl / 57.0215); C35(Carbamidomethyl / 57.0215); C42(Carbamidomethyl / 57.0215); C47(Carbamidomethyl / 57.0215); C53(Carbamidomethyl / 57.0215)	7.2e-05	7.3e-05	0	0	0	0	7.2e-06	7.3e-06	4.144	437.1	1.8	8.997		Specific	16.4	>sp|P46531|NOTC1_HUMAN Neurogenic locus notch homolog protein 1 OS=Homo sapiens OX=9606 GN=NOTCH1 PE=1 SV=4	1	4933	FP031022_7.5435.5435.5	high-energy collision-induced dissociation	4.52	6632.68	6632.62	1	84 | 71793
43		529.4	5	1327.14	6631.69	1327.14	6631.66	controllerType=0 controllerNumber=1 scan=5324	Y.VPCSPSPCQNGGTCRPTGDVTHECACLPGFTGQNCEENIDDCPGNNCKNGGACVDGVNTY.N		VPCSPSPCQNGGTCRPTGDVTHECACLPGFTGQNCEENIDDCPGNNCKNGGACVDGVNTY,YN,3@57.02146,8@57.02146,14@57.02146,24@57.02146,26@57.02146,35@57.02146,42@57.02146,47@57.02146,53@57.02146		16.0186	Y.VPC[+57.02146]SPSPC[+57.02146]QNGGTC[+57.02146]RPTGDVTHEC[+57.02146]AC[+57.02146]LPGFTGQNC[+57.02146]EENIDDC[+57.02146]PGNNC[+57.02146]KNGGAC[+57.02146]VDGVNTY.N	C3(Carbamidomethyl / 57.0215); C8(Carbamidomethyl / 57.0215); C14(Carbamidomethyl / 57.0215); C24(Carbamidomethyl / 57.0215); C26(Carbamidomethyl / 57.0215); C35(Carbamidomethyl / 57.0215); C42(Carbamidomethyl / 57.0215); C47(Carbamidomethyl / 57.0215); C53(Carbamidomethyl / 57.0215)	1.6e-05	1.6e-05	0	0	0	0	2.1e-06	2.1e-06	4.796	529.4	31	3.701		Specific	16.7	>sp|P46531|NOTC1_HUMAN Neurogenic locus notch homolog protein 1 OS=Homo sapiens OX=9606 GN=NOTCH1 PE=1 SV=4	1	4791	FP031022_7.5324.5324.5	high-energy collision-induced dissociation	6.51	6630.68	6630.65	1	85 | 69313
43		498.9	5	1327.15	6631.72	1327.14	6631.66	controllerType=0 controllerNumber=1 scan=5273	Y.VPCSPSPCQNGGTCRPTGDVTHECACLPGFTGQNCEENIDDCPGNNCKNGGACVDGVNTY.N		VPCSPSPCQNGGTCRPTGDVTHECACLPGFTGQNCEENIDDCPGNNCKNGGACVDGVNTY,YN,3@57.02146,8@57.02146,14@57.02146,24@57.02146,26@57.02146,35@57.02146,42@57.02146,47@57.02146,53@57.02146		15.8964	Y.VPC[+57.02146]SPSPC[+57.02146]QNGGTC[+57.02146]RPTGDVTHEC[+57.02146]AC[+57.02146]LPGFTGQNC[+57.02146]EENIDDC[+57.02146]PGNNC[+57.02146]KNGGAC[+57.02146]VDGVNTY.N	C3(Carbamidomethyl / 57.0215); C8(Carbamidomethyl / 57.0215); C14(Carbamidomethyl / 57.0215); C24(Carbamidomethyl / 57.0215); C26(Carbamidomethyl / 57.0215); C35(Carbamidomethyl / 57.0215); C42(Carbamidomethyl / 57.0215); C47(Carbamidomethyl / 57.0215); C53(Carbamidomethyl / 57.0215)	3e-05	3e-05	0	0	0	0	3.1e-06	3.1e-06	4.53	498.9	31.1	9.131		Specific	16.4	>sp|P46531|NOTC1_HUMAN Neurogenic locus notch homolog protein 1 OS=Homo sapiens OX=9606 GN=NOTCH1 PE=1 SV=4	1	4732	FP031022_7.5273.5273.5	high-energy collision-induced dissociation	5.51	6630.71	6630.65	1	86 | 67993
43		480.1	5	1327.34	6632.69	1327.14	6631.66	controllerType=0 controllerNumber=1 scan=5380	Y.VPCSPSPCQNGGTCRPTGDVTHECACLPGFTGQNCEENIDDCPGNNCKNGGACVDGVNTY.N		VPCSPSPCQNGGTCRPTGDVTHECACLPGFTGQNCEENIDDCPGNNCKNGGACVDGVNTY,YN,3@57.02146,8@57.02146,14@57.02146,24@57.02146,26@57.02146,35@57.02146,42@57.02146,47@57.02146,53@57.02146		16.1506	Y.VPC[+57.02146]SPSPC[+57.02146]QNGGTC[+57.02146]RPTGDVTHEC[+57.02146]AC[+57.02146]LPGFTGQNC[+57.02146]EENIDDC[+57.02146]PGNNC[+57.02146]KNGGAC[+57.02146]VDGVNTY.N	C3(Carbamidomethyl / 57.0215); C8(Carbamidomethyl / 57.0215); C14(Carbamidomethyl / 57.0215); C24(Carbamidomethyl / 57.0215); C26(Carbamidomethyl / 57.0215); C35(Carbamidomethyl / 57.0215); C42(Carbamidomethyl / 57.0215); C47(Carbamidomethyl / 57.0215); C53(Carbamidomethyl / 57.0215)	3e-05	3e-05	0	0	0	0	3.2e-06	3.2e-06	4.53	480.1	17.7	3.434	1	Specific	16	>sp|P46531|NOTC1_HUMAN Neurogenic locus notch homolog protein 1 OS=Homo sapiens OX=9606 GN=NOTCH1 PE=1 SV=4	1	4856	FP031022_7.5380.5380.5	high-energy collision-induced dissociation	5.51	6631.68	6630.65	1	87 | 70593
43		312.9	4	1658.68	6631.71	1658.67	6631.66	controllerType=0 controllerNumber=1 scan=5285	Y.VPCSPSPCQNGGTCRPTGDVTHECACLPGFTGQNCEENIDDCPGNNCKNGGACVDGVNTY.N		VPCSPSPCQNGGTCRPTGDVTHECACLPGFTGQNCEENIDDCPGNNCKNGGACVDGVNTY,YN,3@57.02146,8@57.02146,14@57.02146,24@57.02146,26@57.02146,35@57.02146,42@57.02146,47@57.02146,53@57.02146		15.9247	Y.VPC[+57.02146]SPSPC[+57.02146]QNGGTC[+57.02146]RPTGDVTHEC[+57.02146]AC[+57.02146]LPGFTGQNC[+57.02146]EENIDDC[+57.02146]PGNNC[+57.02146]KNGGAC[+57.02146]VDGVNTY.N	C3(Carbamidomethyl / 57.0215); C8(Carbamidomethyl / 57.0215); C14(Carbamidomethyl / 57.0215); C24(Carbamidomethyl / 57.0215); C26(Carbamidomethyl / 57.0215); C35(Carbamidomethyl / 57.0215); C42(Carbamidomethyl / 57.0215); C47(Carbamidomethyl / 57.0215); C53(Carbamidomethyl / 57.0215)	0.00091	0.00093	0	0	0	0	7.4e-05	7.5e-05	3.039	312.9	50.7	7.596		Specific	18.2	>sp|P46531|NOTC1_HUMAN Neurogenic locus notch homolog protein 1 OS=Homo sapiens OX=9606 GN=NOTCH1 PE=1 SV=4	1	4745	FP031022_7.5285.5285.4	high-energy collision-induced dissociation	3.13	6630.7	6630.65	1	88 | 68313
103	HexNAc(1)Hex(1)Fuc(1)NeuAc(1); HexNAc(1)Fuc(1)	60.7	4	1490.33	5958.3	1490.07	5957.25	controllerType=0 controllerNumber=1 scan=5343	Y.NCRCPPEWTGQYCTEDVDECQLMPNACQNGGTCHNTHGGY.N	9;14	NCRCPPEWTGQYCTEDVDECQLMPNACQNGGTCHNTHGGY,YN,2@57.02146,4@57.02146,9@802.28552,13@57.02146,14@349.13728,16@15.99492,20@57.02146,27@57.02146,33@57.02146,35@15.99492	T9(OGlycan / 802.2855); T14(OGlycan / 349.1373); D16(Oxidation / 15.9949); N35(Oxidation / 15.9949)	16.0621	Y.NC[+57.02146]RC[+57.02146]PPEWT[+802.28552]GQYC[+57.02146]T[+349.13728]ED[+15.99492]VDEC[+57.02146]QLMPNAC[+57.02146]QNGGTC[+57.02146]HN[+15.99492]THGGY.N	C2(Carbamidomethyl / 57.0215); C4(Carbamidomethyl / 57.0215); C13(Carbamidomethyl / 57.0215); C20(Carbamidomethyl / 57.0215); C27(Carbamidomethyl / 57.0215); C33(Carbamidomethyl / 57.0215)	0.004	0.004	0	0	0	0	0.00037	0.00037	2.4	60.7	0	7.033	1	Specific	13.5	>sp|P46531|NOTC1_HUMAN Neurogenic locus notch homolog protein 1 OS=Homo sapiens OX=9606 GN=NOTCH1 PE=1 SV=4	1	4812	FP031022_7.5343.5343.4	high-energy collision-induced dissociation	1.09	5957.29	5956.25	1	89 | 69793
103	HexNAc(1)Hex(1)Fuc(1); HexNAc(1)Fuc(1)	203.1	5	1130.84	5650.16	1130.84	5650.16	controllerType=0 controllerNumber=1 scan=4611	Y.NCRCPPEWTGQYCTEDVDECQLMPNACQNGGTCHNTHGGY.N	9;14	NCRCPPEWTGQYCTEDVDECQLMPNACQNGGTCHNTHGGY,YN,2@57.02146,4@57.02146,9@511.19010,13@57.02146,14@349.13728,20@57.02146,27@57.02146,33@57.02146,35@15.99492	T9(OGlycan / 511.1901); T14(OGlycan / 349.1373); N35(Oxidation / 15.9949)	14.3234	Y.NC[+57.02146]RC[+57.02146]PPEWT[+511.19010]GQYC[+57.02146]T[+349.13728]EDVDEC[+57.02146]QLMPNAC[+57.02146]QNGGTC[+57.02146]HN[+15.99492]THGGY.N	C2(Carbamidomethyl / 57.0215); C4(Carbamidomethyl / 57.0215); C13(Carbamidomethyl / 57.0215); C20(Carbamidomethyl / 57.0215); C27(Carbamidomethyl / 57.0215); C33(Carbamidomethyl / 57.0215)	0.0029	0.003	0	0	0	0	0.00021	0.00021	2.534	203.1	1.2	-0.819		Specific	12.8	>sp|P46531|NOTC1_HUMAN Neurogenic locus notch homolog protein 1 OS=Homo sapiens OX=9606 GN=NOTCH1 PE=1 SV=4	1	3967	FP031022_7.4611.4611.5	high-energy collision-induced dissociation	2.51	5649.15	5649.16	1	90 | 55623
103	HexNAc(1)Hex(1)Fuc(1)NeuAc(1)	878.8	5	1122.63	5609.14	1122.43	5608.12	controllerType=0 controllerNumber=1 scan=4997	Y.NCRCPPEWTGQYCTEDVDECQLMPNACQNGGTCHNTHGGY.N	14	NCRCPPEWTGQYCTEDVDECQLMPNACQNGGTCHNTHGGY,YN,2@57.02146,4@57.02146,13@57.02146,14@802.28552,20@57.02146,23@15.99492,27@57.02146,33@57.02146,35@15.99492	T14(OGlycan / 802.2855); M23(Oxidation / 15.9949); N35(Oxidation / 15.9949)	15.2542	Y.NC[+57.02146]RC[+57.02146]PPEWTGQYC[+57.02146]T[+802.28552]EDVDEC[+57.02146]QLM[+15.99492]PNAC[+57.02146]QNGGTC[+57.02146]HN[+15.99492]THGGY.N	C2(Carbamidomethyl / 57.0215); C4(Carbamidomethyl / 57.0215); C13(Carbamidomethyl / 57.0215); C20(Carbamidomethyl / 57.0215); C27(Carbamidomethyl / 57.0215); C33(Carbamidomethyl / 57.0215)	2.3e-12	2.3e-12	0	0	0	0	1.2e-13	1.2e-13	11.635	878.8	5	4.053	1	Specific	23.7	>sp|P46531|NOTC1_HUMAN Neurogenic locus notch homolog protein 1 OS=Homo sapiens OX=9606 GN=NOTCH1 PE=1 SV=4	1	4400	FP031022_7.4997.4997.5	high-energy collision-induced dissociation	12.97	5608.14	5607.11	1	91 | 61093
103	HexNAc(1)Hex(1)Fuc(1)NeuAc(1)	864.8	4	1403.05	5609.17	1402.78	5608.12	controllerType=0 controllerNumber=1 scan=4999	Y.NCRCPPEWTGQYCTEDVDECQLMPNACQNGGTCHNTHGGY.N	36	NCRCPPEWTGQYCTEDVDECQLMPNACQNGGTCHNTHGGY,YN,2@57.02146,4@57.02146,13@57.02146,20@57.02146,23@15.99492,27@57.02146,33@57.02146,35@15.99492,36@802.28552	M23(Oxidation / 15.9949); N35(Oxidation / 15.9949); T36(OGlycan / 802.2855)	15.2586	Y.NC[+57.02146]RC[+57.02146]PPEWTGQYC[+57.02146]TEDVDEC[+57.02146]QLM[+15.99492]PNAC[+57.02146]QNGGTC[+57.02146]HN[+15.99492]T[+802.28552]HGGY.N	C2(Carbamidomethyl / 57.0215); C4(Carbamidomethyl / 57.0215); C13(Carbamidomethyl / 57.0215); C20(Carbamidomethyl / 57.0215); C27(Carbamidomethyl / 57.0215); C33(Carbamidomethyl / 57.0215)	6.4e-13	6.5e-13	0	0	0	0	4.3e-14	4.3e-14	12.195	864.8	1.8	7.919	1	Specific	27.9	>sp|P46531|NOTC1_HUMAN Neurogenic locus notch homolog protein 1 OS=Homo sapiens OX=9606 GN=NOTCH1 PE=1 SV=4	1	4403	FP031022_7.4999.4999.4	high-energy collision-induced dissociation	12.53	5608.16	5607.11	1	92 | 61173
103	HexNAc(1)Hex(1)Fuc(1)NeuAc(1)	791	5	1122.44	5608.15	1122.43	5608.12	controllerType=0 controllerNumber=1 scan=5391	Y.NCRCPPEWTGQYCTEDVDECQLMPNACQNGGTCHNTHGGY.N	36	NCRCPPEWTGQYCTEDVDECQLMPNACQNGGTCHNTHGGY,YN,2@57.02146,4@57.02146,13@57.02146,16@15.99492,20@57.02146,27@57.02146,33@57.02146,35@15.99492,36@802.28552	D16(Oxidation / 15.9949); N35(Oxidation / 15.9949); T36(OGlycan / 802.2855)	16.1771	Y.NC[+57.02146]RC[+57.02146]PPEWTGQYC[+57.02146]TED[+15.99492]VDEC[+57.02146]QLMPNAC[+57.02146]QNGGTC[+57.02146]HN[+15.99492]T[+802.28552]HGGY.N	C2(Carbamidomethyl / 57.0215); C4(Carbamidomethyl / 57.0215); C13(Carbamidomethyl / 57.0215); C20(Carbamidomethyl / 57.0215); C27(Carbamidomethyl / 57.0215); C33(Carbamidomethyl / 57.0215)	2.3e-10	2.3e-10	0	0	0	0	1.5e-11	1.5e-11	9.635	791	1.5	5.457		Specific	23.6	>sp|P46531|NOTC1_HUMAN Neurogenic locus notch homolog protein 1 OS=Homo sapiens OX=9606 GN=NOTCH1 PE=1 SV=4	1	4870	FP031022_7.5391.5391.5	high-energy collision-induced dissociation	11.63	5607.14	5607.11	1	93 | 70913
103	HexNAc(1)Hex(1)Fuc(1)NeuAc(1)	563.5	4	1402.8	5608.17	1402.78	5608.12	controllerType=0 controllerNumber=1 scan=5385	Y.NCRCPPEWTGQYCTEDVDECQLMPNACQNGGTCHNTHGGY.N	36	NCRCPPEWTGQYCTEDVDECQLMPNACQNGGTCHNTHGGY,YN,2@57.02146,4@57.02146,13@57.02146,16@15.99492,20@57.02146,27@57.02146,33@57.02146,35@15.99492,36@802.28552	D16(Oxidation / 15.9949); N35(Oxidation / 15.9949); T36(OGlycan / 802.2855)	16.1616	Y.NC[+57.02146]RC[+57.02146]PPEWTGQYC[+57.02146]TED[+15.99492]VDEC[+57.02146]QLMPNAC[+57.02146]QNGGTC[+57.02146]HN[+15.99492]T[+802.28552]HGGY.N	C2(Carbamidomethyl / 57.0215); C4(Carbamidomethyl / 57.0215); C13(Carbamidomethyl / 57.0215); C20(Carbamidomethyl / 57.0215); C27(Carbamidomethyl / 57.0215); C33(Carbamidomethyl / 57.0215)	6.4e-07	6.5e-07	0	0	0	0	3.5e-08	3.6e-08	6.195	563.5	4.7	8.605		Specific	22.2	>sp|P46531|NOTC1_HUMAN Neurogenic locus notch homolog protein 1 OS=Homo sapiens OX=9606 GN=NOTCH1 PE=1 SV=4	1	4865	FP031022_7.5385.5385.4	high-energy collision-induced dissociation	7.19	5607.16	5607.11	1	94 | 70713
103	HexNAc(1)Hex(1)Fuc(1)NeuAc(1)	208.8	4	1402.55	5607.17	1402.78	5608.12	controllerType=0 controllerNumber=1 scan=5087	Y.NCRCPPEWTGQYCTEDVDECQLMPNACQNGGTCHNTHGGY.N	14	NCRCPPEWTGQYCTEDVDECQLMPNACQNGGTCHNTHGGY,YN,2@57.02146,4@57.02146,13@57.02146,14@802.28552,20@57.02146,23@15.99492,27@57.02146,33@57.02146,35@15.99492	T14(OGlycan / 802.2855); M23(Oxidation / 15.9949); N35(Oxidation / 15.9949)	15.4645	Y.NC[+57.02146]RC[+57.02146]PPEWTGQYC[+57.02146]T[+802.28552]EDVDEC[+57.02146]QLM[+15.99492]PNAC[+57.02146]QNGGTC[+57.02146]HN[+15.99492]THGGY.N	C2(Carbamidomethyl / 57.0215); C4(Carbamidomethyl / 57.0215); C13(Carbamidomethyl / 57.0215); C20(Carbamidomethyl / 57.0215); C27(Carbamidomethyl / 57.0215); C33(Carbamidomethyl / 57.0215)	0.00098	0.00099	0	0	0	0	7.9e-05	8e-05	3.01	208.8	0	9.987	-1	Specific	17.9	>sp|P46531|NOTC1_HUMAN Neurogenic locus notch homolog protein 1 OS=Homo sapiens OX=9606 GN=NOTCH1 PE=1 SV=4	1	4514	FP031022_7.5087.5087.4	high-energy collision-induced dissociation	2.33	5606.16	5607.11	1	95 | 63213
103	HexNAc(1)Hex(1)Fuc(1)NeuAc(1)	130.3	5	1122.43	5608.15	1122.43	5608.12	controllerType=0 controllerNumber=1 scan=5049	Y.NCRCPPEWTGQYCTEDVDECQLMPNACQNGGTCHNTHGGY.N	14	NCRCPPEWTGQYCTEDVDECQLMPNACQNGGTCHNTHGGY,YN,2@57.02146,4@57.02146,13@57.02146,14@802.28552,20@57.02146,23@15.99492,27@57.02146,33@57.02146,35@15.99492	T14(OGlycan / 802.2855); M23(Oxidation / 15.9949); N35(Oxidation / 15.9949)	15.3758	Y.NC[+57.02146]RC[+57.02146]PPEWTGQYC[+57.02146]T[+802.28552]EDVDEC[+57.02146]QLM[+15.99492]PNAC[+57.02146]QNGGTC[+57.02146]HN[+15.99492]THGGY.N	C2(Carbamidomethyl / 57.0215); C4(Carbamidomethyl / 57.0215); C13(Carbamidomethyl / 57.0215); C20(Carbamidomethyl / 57.0215); C27(Carbamidomethyl / 57.0215); C33(Carbamidomethyl / 57.0215)	0.014	0.014	0	0	0	0	0.0012	0.0012	1.845	130.3	0.8	5.022		Specific	13.7	>sp|P46531|NOTC1_HUMAN Neurogenic locus notch homolog protein 1 OS=Homo sapiens OX=9606 GN=NOTCH1 PE=1 SV=4	1	4467	FP031022_7.5049.5049.5	high-energy collision-induced dissociation	1.2	5607.14	5607.11	1	96 | 62253
103	HexNAc(1)Hex(1)Fuc(1)NeuAc(1)	56.1	4	1403.04	5609.14	1402.78	5608.12	controllerType=0 controllerNumber=1 scan=5450	Y.NCRCPPEWTGQYCTEDVDECQLMPNACQNGGTCHNTHGGY.N	14	NCRCPPEWTGQYCTEDVDECQLMPNACQNGGTCHNTHGGY,YN,2@57.02146,4@57.02146,13@57.02146,14@802.28552,18@15.99492,20@57.02146,27@57.02146,33@57.02146,35@15.99492	T14(OGlycan / 802.2855); D18(Oxidation / 15.9949); N35(Oxidation / 15.9949)	16.3147	Y.NC[+57.02146]RC[+57.02146]PPEWTGQYC[+57.02146]T[+802.28552]EDVD[+15.99492]EC[+57.02146]QLMPNAC[+57.02146]QNGGTC[+57.02146]HN[+15.99492]THGGY.N	C2(Carbamidomethyl / 57.0215); C4(Carbamidomethyl / 57.0215); C13(Carbamidomethyl / 57.0215); C20(Carbamidomethyl / 57.0215); C27(Carbamidomethyl / 57.0215); C33(Carbamidomethyl / 57.0215)	0.004	0.004	0	0	0	0	0.00039	0.00039	2.4	56.1	0	4.175	1	Specific	13.7	>sp|P46531|NOTC1_HUMAN Neurogenic locus notch homolog protein 1 OS=Homo sapiens OX=9606 GN=NOTCH1 PE=1 SV=4	1	4956	FP031022_7.5450.5450.4	high-energy collision-induced dissociation	2.39	5608.14	5607.11	1	97 | 72193
103	HexNAc(1)Hex(1)Fuc(1); Hex(1)Pent(1)	334.4	6	933.699	5597.16	933.524	5596.11	controllerType=0 controllerNumber=1 scan=5431	Y.NCRCPPEWTGQYCTEDVDECQLMPNACQNGGTCHNTHGGY.N	9;14	NCRCPPEWTGQYCTEDVDECQLMPNACQNGGTCHNTHGGY,YN,2@57.02146,4@57.02146,9@511.19010,13@57.02146,14@294.09508,20@57.02146,21@0.98402,27@57.02146,33@57.02146,35@15.99492	T9(OGlycan / 511.1901); T14(OGlycan / 294.0951); Q21(Deamidated / 0.984); N35(Oxidation / 15.9949)	16.2689	Y.NC[+57.02146]RC[+57.02146]PPEWT[+511.19010]GQYC[+57.02146]T[+294.09508]EDVDEC[+57.02146]Q[+0.98402]LMPNAC[+57.02146]QNGGTC[+57.02146]HN[+15.99492]THGGY.N	C2(Carbamidomethyl / 57.0215); C4(Carbamidomethyl / 57.0215); C13(Carbamidomethyl / 57.0215); C20(Carbamidomethyl / 57.0215); C27(Carbamidomethyl / 57.0215); C33(Carbamidomethyl / 57.0215)	0.0013	0.0013	0	0	0	0	0.00011	0.00011	2.882	334.4	1.2	9.066	1	Specific	15.6	>sp|P46531|NOTC1_HUMAN Neurogenic locus notch homolog protein 1 OS=Homo sapiens OX=9606 GN=NOTCH1 PE=1 SV=4	1	4928	FP031022_7.5431.5431.6	high-energy collision-induced dissociation	1.67	5596.15	5595.1	1	98 | 71673
103	HexNAc(1)Hex(1)Fuc(1); Hex(1)Pent(1)	63.8	4	1399.54	5595.15	1399.54	5595.12	controllerType=0 controllerNumber=1 scan=5622	Y.NCRCPPEWTGQYCTEDVDECQLMPNACQNGGTCHNTHGGY.N	9;14	NCRCPPEWTGQYCTEDVDECQLMPNACQNGGTCHNTHGGY,YN,2@57.02146,4@57.02146,9@511.19010,13@57.02146,14@294.09508,20@57.02146,27@57.02146,33@57.02146,37@15.99492	T9(OGlycan / 511.1901); T14(OGlycan / 294.0951); H37(Oxidation / 15.9949)	16.7196	Y.NC[+57.02146]RC[+57.02146]PPEWT[+511.19010]GQYC[+57.02146]T[+294.09508]EDVDEC[+57.02146]QLMPNAC[+57.02146]QNGGTC[+57.02146]HNTH[+15.99492]GGY.N	C2(Carbamidomethyl / 57.0215); C4(Carbamidomethyl / 57.0215); C13(Carbamidomethyl / 57.0215); C20(Carbamidomethyl / 57.0215); C27(Carbamidomethyl / 57.0215); C33(Carbamidomethyl / 57.0215)	0.004	0.004	0	0	0	0	0.00041	0.00042	2.4	63.8	0	4.372		Specific	15.1	>sp|P46531|NOTC1_HUMAN Neurogenic locus notch homolog protein 1 OS=Homo sapiens OX=9606 GN=NOTCH1 PE=1 SV=4	1	5173	FP031022_7.5622.5622.4	high-energy collision-induced dissociation	2.39	5594.14	5594.11	1	99 | 75109
103	HexNAc(1)Hex(1)Fuc(1)NeuAc(1)	975.9	4	1399.04	5593.16	1399.03	5593.11	controllerType=0 controllerNumber=1 scan=5512	Y.NCRCPPEWTGQYCTEDVDECQLMPNACQNGGTCHNTHGGY.N	14	NCRCPPEWTGQYCTEDVDECQLMPNACQNGGTCHNTHGGY,YN,2@57.02146,4@57.02146,13@57.02146,14@802.28552,20@57.02146,21@0.98402,27@57.02146,33@57.02146,35@15.99492	T14(OGlycan / 802.2855); Q21(Deamidated / 0.984); N35(Oxidation / 15.9949)	16.4598	Y.NC[+57.02146]RC[+57.02146]PPEWTGQYC[+57.02146]T[+802.28552]EDVDEC[+57.02146]Q[+0.98402]LMPNAC[+57.02146]QNGGTC[+57.02146]HN[+15.99492]THGGY.N	C2(Carbamidomethyl / 57.0215); C4(Carbamidomethyl / 57.0215); C13(Carbamidomethyl / 57.0215); C20(Carbamidomethyl / 57.0215); C27(Carbamidomethyl / 57.0215); C33(Carbamidomethyl / 57.0215)	6.4e-15	6.4e-15	0	0	0	0	4.9e-16	5e-16	14.197	975.9	0.8	9.092		Specific	28.1	>sp|P46531|NOTC1_HUMAN Neurogenic locus notch homolog protein 1 OS=Homo sapiens OX=9606 GN=NOTCH1 PE=1 SV=4	1	5036	FP031022_7.5512.5512.4	high-energy collision-induced dissociation	15.96	5592.15	5592.1	1	100 | 73433
103	HexNAc(1)Hex(1)Fuc(1)NeuAc(1)	431.9	5	1119.43	5593.13	1119.43	5593.11	controllerType=0 controllerNumber=1 scan=5566	Y.NCRCPPEWTGQYCTEDVDECQLMPNACQNGGTCHNTHGGY.N	14	NCRCPPEWTGQYCTEDVDECQLMPNACQNGGTCHNTHGGY,YN,2@57.02146,4@57.02146,13@57.02146,14@802.28552,20@57.02146,27@57.02146,28@0.98402,33@57.02146,35@15.99492	T14(OGlycan / 802.2855); Q28(Deamidated / 0.984); N35(Oxidation / 15.9949)	16.5876	Y.NC[+57.02146]RC[+57.02146]PPEWTGQYC[+57.02146]T[+802.28552]EDVDEC[+57.02146]QLMPNAC[+57.02146]Q[+0.98402]NGGTC[+57.02146]HN[+15.99492]THGGY.N	C2(Carbamidomethyl / 57.0215); C4(Carbamidomethyl / 57.0215); C13(Carbamidomethyl / 57.0215); C20(Carbamidomethyl / 57.0215); C27(Carbamidomethyl / 57.0215); C33(Carbamidomethyl / 57.0215)	5.4e-05	5.5e-05	0	0	0	0	5e-06	5e-06	4.267	431.9	0.8	4.365		Specific	18.5	>sp|P46531|NOTC1_HUMAN Neurogenic locus notch homolog protein 1 OS=Homo sapiens OX=9606 GN=NOTCH1 PE=1 SV=4	1	5104	FP031022_7.5566.5566.5	high-energy collision-induced dissociation	4.65	5592.12	5592.1	1	101 | 74353
103	HexNAc(1)Hex(1)Fuc(1)NeuAc(1)	1339.5	5	1119.24	5592.15	1119.23	5592.12	controllerType=0 controllerNumber=1 scan=5402	Y.NCRCPPEWTGQYCTEDVDECQLMPNACQNGGTCHNTHGGY.N	14	NCRCPPEWTGQYCTEDVDECQLMPNACQNGGTCHNTHGGY,YN,2@57.02146,4@57.02146,13@57.02146,14@802.28552,20@57.02146,27@57.02146,33@57.02146,35@15.99492	T14(OGlycan / 802.2855); N35(Oxidation / 15.9949)	16.2022	Y.NC[+57.02146]RC[+57.02146]PPEWTGQYC[+57.02146]T[+802.28552]EDVDEC[+57.02146]QLMPNAC[+57.02146]QNGGTC[+57.02146]HN[+15.99492]THGGY.N	C2(Carbamidomethyl / 57.0215); C4(Carbamidomethyl / 57.0215); C13(Carbamidomethyl / 57.0215); C20(Carbamidomethyl / 57.0215); C27(Carbamidomethyl / 57.0215); C33(Carbamidomethyl / 57.0215)	9.9e-31	2.3e-23	0	0	0	0	9.9e-31	5.8e-24	30.006	1339.5	5.7	5.48		Specific	30.4	>sp|P46531|NOTC1_HUMAN Neurogenic locus notch homolog protein 1 OS=Homo sapiens OX=9606 GN=NOTCH1 PE=1 SV=4	1	4885	FP031022_7.5402.5402.5	high-energy collision-induced dissociation	24.63	5591.15	5591.12	1	102 | 71273
103	HexNAc(1)Hex(1)Fuc(1)NeuAc(1)	1298.2	5	1119.24	5592.16	1119.23	5592.12	controllerType=0 controllerNumber=1 scan=5457	Y.NCRCPPEWTGQYCTEDVDECQLMPNACQNGGTCHNTHGGY.N	14	NCRCPPEWTGQYCTEDVDECQLMPNACQNGGTCHNTHGGY,YN,2@57.02146,4@57.02146,13@57.02146,14@802.28552,20@57.02146,27@57.02146,33@57.02146,35@15.99492	T14(OGlycan / 802.2855); N35(Oxidation / 15.9949)	16.3312	Y.NC[+57.02146]RC[+57.02146]PPEWTGQYC[+57.02146]T[+802.28552]EDVDEC[+57.02146]QLMPNAC[+57.02146]QNGGTC[+57.02146]HN[+15.99492]THGGY.N	C2(Carbamidomethyl / 57.0215); C4(Carbamidomethyl / 57.0215); C13(Carbamidomethyl / 57.0215); C20(Carbamidomethyl / 57.0215); C27(Carbamidomethyl / 57.0215); C33(Carbamidomethyl / 57.0215)	9.9e-31	2.3e-22	0	0	0	0	9.9e-31	4.7e-23	30.006	1298.2	6	6.026		Specific	31.8	>sp|P46531|NOTC1_HUMAN Neurogenic locus notch homolog protein 1 OS=Homo sapiens OX=9606 GN=NOTCH1 PE=1 SV=4	1	4963	FP031022_7.5457.5457.5	high-energy collision-induced dissociation	23.63	5591.15	5591.12	1	103 | 72393
103	HexNAc(1)Hex(1)Fuc(1)NeuAc(1)	1190.7	4	1398.79	5592.16	1398.79	5592.12	controllerType=0 controllerNumber=1 scan=5456	Y.NCRCPPEWTGQYCTEDVDECQLMPNACQNGGTCHNTHGGY.N	32	NCRCPPEWTGQYCTEDVDECQLMPNACQNGGTCHNTHGGY,YN,2@57.02146,4@57.02146,13@57.02146,20@57.02146,27@57.02146,32@802.28552,33@57.02146,35@15.99492	T32(OGlycan / 802.2855); N35(Oxidation / 15.9949)	16.3298	Y.NC[+57.02146]RC[+57.02146]PPEWTGQYC[+57.02146]TEDVDEC[+57.02146]QLMPNAC[+57.02146]QNGGT[+802.28552]C[+57.02146]HN[+15.99492]THGGY.N	C2(Carbamidomethyl / 57.0215); C4(Carbamidomethyl / 57.0215); C13(Carbamidomethyl / 57.0215); C20(Carbamidomethyl / 57.0215); C27(Carbamidomethyl / 57.0215); C33(Carbamidomethyl / 57.0215)	9.9e-31	6.5e-21	0	0	0	0	9.9e-31	1.2e-21	30.006	1190.7	1.9	6.236		Specific	31	>sp|P46531|NOTC1_HUMAN Neurogenic locus notch homolog protein 1 OS=Homo sapiens OX=9606 GN=NOTCH1 PE=1 SV=4	1	4962	FP031022_7.5456.5456.4	high-energy collision-induced dissociation	22.19	5591.15	5591.12	1	104 | 72353
103	HexNAc(1)Hex(1)Fuc(1)NeuAc(1)	1078.6	4	1398.79	5592.15	1398.79	5592.12	controllerType=0 controllerNumber=1 scan=5401	Y.NCRCPPEWTGQYCTEDVDECQLMPNACQNGGTCHNTHGGY.N	14	NCRCPPEWTGQYCTEDVDECQLMPNACQNGGTCHNTHGGY,YN,2@57.02146,4@57.02146,13@57.02146,14@802.28552,20@57.02146,27@57.02146,33@57.02146,35@15.99492	T14(OGlycan / 802.2855); N35(Oxidation / 15.9949)	16.201	Y.NC[+57.02146]RC[+57.02146]PPEWTGQYC[+57.02146]T[+802.28552]EDVDEC[+57.02146]QLMPNAC[+57.02146]QNGGTC[+57.02146]HN[+15.99492]THGGY.N	C2(Carbamidomethyl / 57.0215); C4(Carbamidomethyl / 57.0215); C13(Carbamidomethyl / 57.0215); C20(Carbamidomethyl / 57.0215); C27(Carbamidomethyl / 57.0215); C33(Carbamidomethyl / 57.0215)	1.1e-16	1.1e-16	0	0	0	0	3.5e-18	3.6e-18	15.96	1078.6	3.5	5.799		Specific	31.7	>sp|P46531|NOTC1_HUMAN Neurogenic locus notch homolog protein 1 OS=Homo sapiens OX=9606 GN=NOTCH1 PE=1 SV=4	1	4884	FP031022_7.5401.5401.4	high-energy collision-induced dissociation	20.19	5591.15	5591.12	1	105 | 71233
103	HexNAc(1)Hex(1)Fuc(1)NeuAc(1)	1064.7	5	1119.24	5592.15	1119.23	5592.12	controllerType=0 controllerNumber=1 scan=5516	Y.NCRCPPEWTGQYCTEDVDECQLMPNACQNGGTCHNTHGGY.N	14	NCRCPPEWTGQYCTEDVDECQLMPNACQNGGTCHNTHGGY,YN,2@57.02146,4@57.02146,13@57.02146,14@802.28552,20@57.02146,27@57.02146,33@57.02146,35@15.99492	T14(OGlycan / 802.2855); N35(Oxidation / 15.9949)	16.4685	Y.NC[+57.02146]RC[+57.02146]PPEWTGQYC[+57.02146]T[+802.28552]EDVDEC[+57.02146]QLMPNAC[+57.02146]QNGGTC[+57.02146]HN[+15.99492]THGGY.N	C2(Carbamidomethyl / 57.0215); C4(Carbamidomethyl / 57.0215); C13(Carbamidomethyl / 57.0215); C20(Carbamidomethyl / 57.0215); C27(Carbamidomethyl / 57.0215); C33(Carbamidomethyl / 57.0215)	2.2e-16	2.2e-16	0	0	0	0	2.3e-17	2.3e-17	15.659	1064.7	5.8	4.389		Specific	28.2	>sp|P46531|NOTC1_HUMAN Neurogenic locus notch homolog protein 1 OS=Homo sapiens OX=9606 GN=NOTCH1 PE=1 SV=4	1	5042	FP031022_7.5516.5516.5	high-energy collision-induced dissociation	18.63	5591.14	5591.12	1	106 | 73473
103	HexNAc(1)Hex(1)Fuc(1)NeuAc(1)	1024.1	4	1398.8	5592.16	1398.79	5592.12	controllerType=0 controllerNumber=1 scan=5351	Y.NCRCPPEWTGQYCTEDVDECQLMPNACQNGGTCHNTHGGY.N	14	NCRCPPEWTGQYCTEDVDECQLMPNACQNGGTCHNTHGGY,YN,2@57.02146,4@57.02146,13@57.02146,14@802.28552,20@57.02146,27@57.02146,33@57.02146,35@15.99492	T14(OGlycan / 802.2855); N35(Oxidation / 15.9949)	16.0815	Y.NC[+57.02146]RC[+57.02146]PPEWTGQYC[+57.02146]T[+802.28552]EDVDEC[+57.02146]QLMPNAC[+57.02146]QNGGTC[+57.02146]HN[+15.99492]THGGY.N	C2(Carbamidomethyl / 57.0215); C4(Carbamidomethyl / 57.0215); C13(Carbamidomethyl / 57.0215); C20(Carbamidomethyl / 57.0215); C27(Carbamidomethyl / 57.0215); C33(Carbamidomethyl / 57.0215)	6.6e-16	6.7e-16	0	0	0	0	8.4e-17	8.5e-17	15.182	1024.1	7.2	7.196		Specific	30.3	>sp|P46531|NOTC1_HUMAN Neurogenic locus notch homolog protein 1 OS=Homo sapiens OX=9606 GN=NOTCH1 PE=1 SV=4	1	4822	FP031022_7.5351.5351.4	high-energy collision-induced dissociation	19.19	5591.16	5591.12	1	107 | 69993
103	HexNAc(1)Hex(1)Fuc(1)NeuAc(1)	859.8	5	1119.24	5592.16	1119.23	5592.12	controllerType=0 controllerNumber=1 scan=5350	Y.NCRCPPEWTGQYCTEDVDECQLMPNACQNGGTCHNTHGGY.N	14	NCRCPPEWTGQYCTEDVDECQLMPNACQNGGTCHNTHGGY,YN,2@57.02146,4@57.02146,13@57.02146,14@802.28552,20@57.02146,27@57.02146,33@57.02146,35@15.99492	T14(OGlycan / 802.2855); N35(Oxidation / 15.9949)	16.0793	Y.NC[+57.02146]RC[+57.02146]PPEWTGQYC[+57.02146]T[+802.28552]EDVDEC[+57.02146]QLMPNAC[+57.02146]QNGGTC[+57.02146]HN[+15.99492]THGGY.N	C2(Carbamidomethyl / 57.0215); C4(Carbamidomethyl / 57.0215); C13(Carbamidomethyl / 57.0215); C20(Carbamidomethyl / 57.0215); C27(Carbamidomethyl / 57.0215); C33(Carbamidomethyl / 57.0215)	2.3e-12	2.3e-12	0	0	0	0	2.4e-13	2.5e-13	11.635	859.8	0.8	6.899		Specific	23.6	>sp|P46531|NOTC1_HUMAN Neurogenic locus notch homolog protein 1 OS=Homo sapiens OX=9606 GN=NOTCH1 PE=1 SV=4	1	4820	FP031022_7.5350.5350.5	high-energy collision-induced dissociation	12.63	5591.15	5591.12	1	108 | 69913
103	HexNAc(1)Hex(1)Fuc(1)NeuAc(1)	628.8	4	1398.79	5592.15	1398.79	5592.12	controllerType=0 controllerNumber=1 scan=5569	Y.NCRCPPEWTGQYCTEDVDECQLMPNACQNGGTCHNTHGGY.N	14	NCRCPPEWTGQYCTEDVDECQLMPNACQNGGTCHNTHGGY,YN,2@57.02146,4@57.02146,13@57.02146,14@802.28552,20@57.02146,27@57.02146,33@57.02146,35@15.99492	T14(OGlycan / 802.2855); N35(Oxidation / 15.9949)	16.5942	Y.NC[+57.02146]RC[+57.02146]PPEWTGQYC[+57.02146]T[+802.28552]EDVDEC[+57.02146]QLMPNAC[+57.02146]QNGGTC[+57.02146]HN[+15.99492]THGGY.N	C2(Carbamidomethyl / 57.0215); C4(Carbamidomethyl / 57.0215); C13(Carbamidomethyl / 57.0215); C20(Carbamidomethyl / 57.0215); C27(Carbamidomethyl / 57.0215); C33(Carbamidomethyl / 57.0215)	6.4e-08	6.5e-08	0	0	0	0	6.9e-09	7e-09	7.195	628.8	0.8	4.839		Specific	23.9	>sp|P46531|NOTC1_HUMAN Neurogenic locus notch homolog protein 1 OS=Homo sapiens OX=9606 GN=NOTCH1 PE=1 SV=4	1	5109	FP031022_7.5569.5569.4	high-energy collision-induced dissociation	8.19	5591.14	5591.12	1	109 | 74393
103	HexNAc(1)Hex(1)Fuc(1)NeuAc(1)	408.5	4	1399.05	5593.17	1398.79	5592.12	controllerType=0 controllerNumber=1 scan=5020	Y.NCRCPPEWTGQYCTEDVDECQLMPNACQNGGTCHNTHGGY.N	14	NCRCPPEWTGQYCTEDVDECQLMPNACQNGGTCHNTHGGY,YN,2@57.02146,4@57.02146,13@57.02146,14@802.28552,20@57.02146,23@15.99492,27@57.02146,33@57.02146	T14(OGlycan / 802.2855); M23(Oxidation / 15.9949)	15.3086	Y.NC[+57.02146]RC[+57.02146]PPEWTGQYC[+57.02146]T[+802.28552]EDVDEC[+57.02146]QLM[+15.99492]PNAC[+57.02146]QNGGTC[+57.02146]HNTHGGY.N	C2(Carbamidomethyl / 57.0215); C4(Carbamidomethyl / 57.0215); C13(Carbamidomethyl / 57.0215); C20(Carbamidomethyl / 57.0215); C27(Carbamidomethyl / 57.0215); C33(Carbamidomethyl / 57.0215)	1.5e-05	1.5e-05	0	0	0	0	1.8e-06	1.8e-06	4.827	408.5	7.2	7.12	1	Specific	22.9	>sp|P46531|NOTC1_HUMAN Neurogenic locus notch homolog protein 1 OS=Homo sapiens OX=9606 GN=NOTCH1 PE=1 SV=4	1	4426	FP031022_7.5020.5020.4	high-energy collision-induced dissociation	4.55	5592.16	5591.12	1	110 | 61653
103	HexNAc(1)Hex(1)Fuc(1)NeuAc(1)	399.1	6	932.865	5592.15	932.86	5592.12	controllerType=0 controllerNumber=1 scan=5431	Y.NCRCPPEWTGQYCTEDVDECQLMPNACQNGGTCHNTHGGY.N	14	NCRCPPEWTGQYCTEDVDECQLMPNACQNGGTCHNTHGGY,YN,2@57.02146,4@57.02146,13@57.02146,14@802.28552,20@57.02146,27@57.02146,33@57.02146,35@15.99492	T14(OGlycan / 802.2855); N35(Oxidation / 15.9949)	16.2689	Y.NC[+57.02146]RC[+57.02146]PPEWTGQYC[+57.02146]T[+802.28552]EDVDEC[+57.02146]QLMPNAC[+57.02146]QNGGTC[+57.02146]HN[+15.99492]THGGY.N	C2(Carbamidomethyl / 57.0215); C4(Carbamidomethyl / 57.0215); C13(Carbamidomethyl / 57.0215); C20(Carbamidomethyl / 57.0215); C27(Carbamidomethyl / 57.0215); C33(Carbamidomethyl / 57.0215)	5.6e-05	5.6e-05	0	0	0	0	5.6e-06	5.6e-06	4.255	399.1	0.8	5.401		Specific	16.6	>sp|P46531|NOTC1_HUMAN Neurogenic locus notch homolog protein 1 OS=Homo sapiens OX=9606 GN=NOTCH1 PE=1 SV=4	1	4927	FP031022_7.5431.5431.6	high-energy collision-induced dissociation	4.56	5591.15	5591.12	1	111 | 71633
103	HexNAc(1)Hex(1)Fuc(1)NeuAc(1)	381.1	6	932.698	5591.15	932.86	5592.12	controllerType=0 controllerNumber=1 scan=5373	Y.NCRCPPEWTGQYCTEDVDECQLMPNACQNGGTCHNTHGGY.N	14	NCRCPPEWTGQYCTEDVDECQLMPNACQNGGTCHNTHGGY,YN,2@57.02146,4@57.02146,13@57.02146,14@802.28552,20@57.02146,27@57.02146,33@57.02146,35@15.99492	T14(OGlycan / 802.2855); N35(Oxidation / 15.9949)	16.1334	Y.NC[+57.02146]RC[+57.02146]PPEWTGQYC[+57.02146]T[+802.28552]EDVDEC[+57.02146]QLMPNAC[+57.02146]QNGGTC[+57.02146]HN[+15.99492]THGGY.N	C2(Carbamidomethyl / 57.0215); C4(Carbamidomethyl / 57.0215); C13(Carbamidomethyl / 57.0215); C20(Carbamidomethyl / 57.0215); C27(Carbamidomethyl / 57.0215); C33(Carbamidomethyl / 57.0215)	5.6e-05	5.6e-05	0	0	0	0	5.4e-06	5.4e-06	4.255	381.1	0.8	6.11	-1	Specific	18.2	>sp|P46531|NOTC1_HUMAN Neurogenic locus notch homolog protein 1 OS=Homo sapiens OX=9606 GN=NOTCH1 PE=1 SV=4	1	4848	FP031022_7.5373.5373.6	high-energy collision-induced dissociation	4.56	5590.15	5591.12	1	112 | 70393
103	HexNAc(1)Hex(1)Fuc(1)NeuAc(1)	378.9	5	1119.43	5593.14	1119.23	5592.12	controllerType=0 controllerNumber=1 scan=5014	Y.NCRCPPEWTGQYCTEDVDECQLMPNACQNGGTCHNTHGGY.N	14	NCRCPPEWTGQYCTEDVDECQLMPNACQNGGTCHNTHGGY,YN,2@57.02146,4@57.02146,13@57.02146,14@802.28552,20@57.02146,23@15.99492,27@57.02146,33@57.02146	T14(OGlycan / 802.2855); M23(Oxidation / 15.9949)	15.2936	Y.NC[+57.02146]RC[+57.02146]PPEWTGQYC[+57.02146]T[+802.28552]EDVDEC[+57.02146]QLM[+15.99492]PNAC[+57.02146]QNGGTC[+57.02146]HNTHGGY.N	C2(Carbamidomethyl / 57.0215); C4(Carbamidomethyl / 57.0215); C13(Carbamidomethyl / 57.0215); C20(Carbamidomethyl / 57.0215); C27(Carbamidomethyl / 57.0215); C33(Carbamidomethyl / 57.0215)	5.6e-05	5.6e-05	0	0	0	0	5.2e-06	5.2e-06	4.255	378.9	0.8	2.763	1	Specific	19.2	>sp|P46531|NOTC1_HUMAN Neurogenic locus notch homolog protein 1 OS=Homo sapiens OX=9606 GN=NOTCH1 PE=1 SV=4	1	4420	FP031022_7.5014.5014.5	high-energy collision-induced dissociation	3.9	5592.13	5591.12	1	113 | 61493
103	HexNAc(1)Hex(1)Fuc(1)NeuAc(1)	156.7	4	1398.78	5592.11	1398.79	5592.12	controllerType=0 controllerNumber=1 scan=5677	Y.NCRCPPEWTGQYCTEDVDECQLMPNACQNGGTCHNTHGGY.N	14	NCRCPPEWTGQYCTEDVDECQLMPNACQNGGTCHNTHGGY,YN,2@57.02146,4@57.02146,13@57.02146,14@802.28552,20@57.02146,27@57.02146,29@15.99492,33@57.02146	T14(OGlycan / 802.2855); N29(Oxidation / 15.9949)	16.8483	Y.NC[+57.02146]RC[+57.02146]PPEWTGQYC[+57.02146]T[+802.28552]EDVDEC[+57.02146]QLMPNAC[+57.02146]QN[+15.99492]GGTC[+57.02146]HNTHGGY.N	C2(Carbamidomethyl / 57.0215); C4(Carbamidomethyl / 57.0215); C13(Carbamidomethyl / 57.0215); C20(Carbamidomethyl / 57.0215); C27(Carbamidomethyl / 57.0215); C33(Carbamidomethyl / 57.0215)	0.0017	0.0017	0	0	0	0	0.00016	0.00017	2.765	156.7	0	-1.797		Specific	17.7	>sp|P46531|NOTC1_HUMAN Neurogenic locus notch homolog protein 1 OS=Homo sapiens OX=9606 GN=NOTCH1 PE=1 SV=4	1	5239	FP031022_7.5677.5677.4	high-energy collision-induced dissociation	2.76	5591.11	5591.12	1	114 | 75661
103	HexNAc(1)Hex(1)Fuc(1)NeuAc(1)	111.9	4	1398.54	5591.15	1398.79	5592.12	controllerType=0 controllerNumber=1 scan=5622	Y.NCRCPPEWTGQYCTEDVDECQLMPNACQNGGTCHNTHGGY.N	14	NCRCPPEWTGQYCTEDVDECQLMPNACQNGGTCHNTHGGY,YN,2@57.02146,4@57.02146,13@57.02146,14@802.28552,20@57.02146,27@57.02146,33@57.02146,34@15.99492	T14(OGlycan / 802.2855); H34(Oxidation / 15.9949)	16.7196	Y.NC[+57.02146]RC[+57.02146]PPEWTGQYC[+57.02146]T[+802.28552]EDVDEC[+57.02146]QLMPNAC[+57.02146]QNGGTC[+57.02146]H[+15.99492]NTHGGY.N	C2(Carbamidomethyl / 57.0215); C4(Carbamidomethyl / 57.0215); C13(Carbamidomethyl / 57.0215); C20(Carbamidomethyl / 57.0215); C27(Carbamidomethyl / 57.0215); C33(Carbamidomethyl / 57.0215)	0.004	0.004	0	0	0	0	0.00041	0.00041	2.4	111.9	0	6.312	-1	Specific	16.2	>sp|P46531|NOTC1_HUMAN Neurogenic locus notch homolog protein 1 OS=Homo sapiens OX=9606 GN=NOTCH1 PE=1 SV=4	1	5172	FP031022_7.5622.5622.4	high-energy collision-induced dissociation	2.39	5590.15	5591.12	1	115 | 75069
103	HexNAc(1)Hex(1)Fuc(1)NeuAc(1)	813	4	1395.04	5577.15	1395.03	5577.11	controllerType=0 controllerNumber=1 scan=5531	Y.NCRCPPEWTGQYCTEDVDECQLMPNACQNGGTCHNTHGGY.N	14	NCRCPPEWTGQYCTEDVDECQLMPNACQNGGTCHNTHGGY,YN,2@57.02146,4@57.02146,13@57.02146,14@802.28552,20@57.02146,25@0.98402,27@57.02146,33@57.02146	T14(OGlycan / 802.2855); N25(Deamidated / 0.984)	16.5031	Y.NC[+57.02146]RC[+57.02146]PPEWTGQYC[+57.02146]T[+802.28552]EDVDEC[+57.02146]QLMPN[+0.98402]AC[+57.02146]QNGGTC[+57.02146]HNTHGGY.N	C2(Carbamidomethyl / 57.0215); C4(Carbamidomethyl / 57.0215); C13(Carbamidomethyl / 57.0215); C20(Carbamidomethyl / 57.0215); C27(Carbamidomethyl / 57.0215); C33(Carbamidomethyl / 57.0215)	6.4e-12	6.5e-12	0	0	0	0	4.5e-13	4.5e-13	11.195	813	3.1	6.28		Specific	28.1	>sp|P46531|NOTC1_HUMAN Neurogenic locus notch homolog protein 1 OS=Homo sapiens OX=9606 GN=NOTCH1 PE=1 SV=4	1	5063	FP031022_7.5531.5531.4	high-energy collision-induced dissociation	12.19	5576.14	5576.1	1	116 | 73753
103	HexNAc(1)Hex(1)Fuc(1)NeuAc(1)	506.1	5	1116.24	5577.15	1116.23	5577.11	controllerType=0 controllerNumber=1 scan=5533	Y.NCRCPPEWTGQYCTEDVDECQLMPNACQNGGTCHNTHGGY.N	14	NCRCPPEWTGQYCTEDVDECQLMPNACQNGGTCHNTHGGY,YN,2@57.02146,4@57.02146,13@57.02146,14@802.28552,20@57.02146,27@57.02146,29@0.98402,33@57.02146	T14(OGlycan / 802.2855); N29(Deamidated / 0.984)	16.5099	Y.NC[+57.02146]RC[+57.02146]PPEWTGQYC[+57.02146]T[+802.28552]EDVDEC[+57.02146]QLMPNAC[+57.02146]QN[+0.98402]GGTC[+57.02146]HNTHGGY.N	C2(Carbamidomethyl / 57.0215); C4(Carbamidomethyl / 57.0215); C13(Carbamidomethyl / 57.0215); C20(Carbamidomethyl / 57.0215); C27(Carbamidomethyl / 57.0215); C33(Carbamidomethyl / 57.0215)	2.2e-05	2.3e-05	0	0	0	0	2.8e-06	2.8e-06	4.653	506.1	0.8	7.449		Specific	19	>sp|P46531|NOTC1_HUMAN Neurogenic locus notch homolog protein 1 OS=Homo sapiens OX=9606 GN=NOTCH1 PE=1 SV=4	1	5064	FP031022_7.5533.5533.5	high-energy collision-induced dissociation	5.63	5576.15	5576.1	1	117 | 73793
103	HexNAc(1)Hex(1)Fuc(1)NeuAc(1)	1292.3	5	1116.04	5576.16	1116.03	5576.13	controllerType=0 controllerNumber=1 scan=5423	Y.NCRCPPEWTGQYCTEDVDECQLMPNACQNGGTCHNTHGGY.N	14	NCRCPPEWTGQYCTEDVDECQLMPNACQNGGTCHNTHGGY,YN,2@57.02146,4@57.02146,13@57.02146,14@802.28552,20@57.02146,27@57.02146,33@57.02146	T14(OGlycan / 802.2855)	16.2521	Y.NC[+57.02146]RC[+57.02146]PPEWTGQYC[+57.02146]T[+802.28552]EDVDEC[+57.02146]QLMPNAC[+57.02146]QNGGTC[+57.02146]HNTHGGY.N	C2(Carbamidomethyl / 57.0215); C4(Carbamidomethyl / 57.0215); C13(Carbamidomethyl / 57.0215); C20(Carbamidomethyl / 57.0215); C27(Carbamidomethyl / 57.0215); C33(Carbamidomethyl / 57.0215)	9.9e-31	2.3e-22	0	0	0	0	9.9e-31	3.5e-23	30.006	1292.3	6.9	5.175		Specific	28.8	>sp|P46531|NOTC1_HUMAN Neurogenic locus notch homolog protein 1 OS=Homo sapiens OX=9606 GN=NOTCH1 PE=1 SV=4	1	4914	FP031022_7.5423.5423.5	high-energy collision-induced dissociation	23.63	5575.15	5575.12	1	118 | 71513
103	HexNAc(1)Hex(1)Fuc(1)NeuAc(1)	1211.9	5	1116.24	5577.17	1116.03	5576.13	controllerType=0 controllerNumber=1 scan=5372	Y.NCRCPPEWTGQYCTEDVDECQLMPNACQNGGTCHNTHGGY.N	32	NCRCPPEWTGQYCTEDVDECQLMPNACQNGGTCHNTHGGY,YN,2@57.02146,4@57.02146,13@57.02146,20@57.02146,27@57.02146,32@802.28552,33@57.02146	T32(OGlycan / 802.2855)	16.1312	Y.NC[+57.02146]RC[+57.02146]PPEWTGQYC[+57.02146]TEDVDEC[+57.02146]QLMPNAC[+57.02146]QNGGT[+802.28552]C[+57.02146]HNTHGGY.N	C2(Carbamidomethyl / 57.0215); C4(Carbamidomethyl / 57.0215); C13(Carbamidomethyl / 57.0215); C20(Carbamidomethyl / 57.0215); C27(Carbamidomethyl / 57.0215); C33(Carbamidomethyl / 57.0215)	9.9e-31	2.3e-21	0	0	0	0	9.9e-31	4.3e-22	30.006	1211.9	1.5	6.39	1	Specific	30.6	>sp|P46531|NOTC1_HUMAN Neurogenic locus notch homolog protein 1 OS=Homo sapiens OX=9606 GN=NOTCH1 PE=1 SV=4	1	4847	FP031022_7.5372.5372.5	high-energy collision-induced dissociation	21.63	5576.16	5575.12	1	119 | 70353
103	HexNAc(1)Hex(1)Fuc(1)NeuAc(1)	1197.7	4	1394.79	5576.16	1394.79	5576.13	controllerType=0 controllerNumber=1 scan=5412	Y.NCRCPPEWTGQYCTEDVDECQLMPNACQNGGTCHNTHGGY.N	14	NCRCPPEWTGQYCTEDVDECQLMPNACQNGGTCHNTHGGY,YN,2@57.02146,4@57.02146,13@57.02146,14@802.28552,20@57.02146,27@57.02146,33@57.02146	T14(OGlycan / 802.2855)	16.226	Y.NC[+57.02146]RC[+57.02146]PPEWTGQYC[+57.02146]T[+802.28552]EDVDEC[+57.02146]QLMPNAC[+57.02146]QNGGTC[+57.02146]HNTHGGY.N	C2(Carbamidomethyl / 57.0215); C4(Carbamidomethyl / 57.0215); C13(Carbamidomethyl / 57.0215); C20(Carbamidomethyl / 57.0215); C27(Carbamidomethyl / 57.0215); C33(Carbamidomethyl / 57.0215)	9.9e-31	6.5e-21	0	0	0	0	9.9e-31	9.4e-22	30.006	1197.7	1.9	5.342		Specific	34.3	>sp|P46531|NOTC1_HUMAN Neurogenic locus notch homolog protein 1 OS=Homo sapiens OX=9606 GN=NOTCH1 PE=1 SV=4	1	4899	FP031022_7.5412.5412.4	high-energy collision-induced dissociation	22.19	5575.15	5575.12	1	120 | 71473
103	HexNAc(1)Hex(1)Fuc(1)NeuAc(1)	1191.9	4	1394.79	5576.15	1394.79	5576.13	controllerType=0 controllerNumber=1 scan=5467	Y.NCRCPPEWTGQYCTEDVDECQLMPNACQNGGTCHNTHGGY.N	14	NCRCPPEWTGQYCTEDVDECQLMPNACQNGGTCHNTHGGY,YN,2@57.02146,4@57.02146,13@57.02146,14@802.28552,20@57.02146,27@57.02146,33@57.02146	T14(OGlycan / 802.2855)	16.3548	Y.NC[+57.02146]RC[+57.02146]PPEWTGQYC[+57.02146]T[+802.28552]EDVDEC[+57.02146]QLMPNAC[+57.02146]QNGGTC[+57.02146]HNTHGGY.N	C2(Carbamidomethyl / 57.0215); C4(Carbamidomethyl / 57.0215); C13(Carbamidomethyl / 57.0215); C20(Carbamidomethyl / 57.0215); C27(Carbamidomethyl / 57.0215); C33(Carbamidomethyl / 57.0215)	9.9e-31	6.5e-21	0	0	0	0	9.9e-31	1.4e-21	30.006	1183.4	3.9	4.203		Specific	28.4	>sp|P46531|NOTC1_HUMAN Neurogenic locus notch homolog protein 1 OS=Homo sapiens OX=9606 GN=NOTCH1 PE=1 SV=4	1	4978	FP031022_7.5467.5467.4	high-energy collision-induced dissociation	22.19	5575.14	5575.12	1	121 | 72513
103	HexNAc(1)Hex(1)Fuc(1)NeuAc(1)	1016	5	1116.04	5576.15	1116.03	5576.13	controllerType=0 controllerNumber=1 scan=5479	Y.NCRCPPEWTGQYCTEDVDECQLMPNACQNGGTCHNTHGGY.N	14	NCRCPPEWTGQYCTEDVDECQLMPNACQNGGTCHNTHGGY,YN,2@57.02146,4@57.02146,13@57.02146,14@802.28552,20@57.02146,27@57.02146,33@57.02146	T14(OGlycan / 802.2855)	16.3828	Y.NC[+57.02146]RC[+57.02146]PPEWTGQYC[+57.02146]T[+802.28552]EDVDEC[+57.02146]QLMPNAC[+57.02146]QNGGTC[+57.02146]HNTHGGY.N	C2(Carbamidomethyl / 57.0215); C4(Carbamidomethyl / 57.0215); C13(Carbamidomethyl / 57.0215); C20(Carbamidomethyl / 57.0215); C27(Carbamidomethyl / 57.0215); C33(Carbamidomethyl / 57.0215)	2.3e-15	2.3e-15	0	0	0	0	2.1e-16	2.2e-16	14.638	1016	0.8	4.19		Specific	28.4	>sp|P46531|NOTC1_HUMAN Neurogenic locus notch homolog protein 1 OS=Homo sapiens OX=9606 GN=NOTCH1 PE=1 SV=4	1	4994	FP031022_7.5479.5479.5	high-energy collision-induced dissociation	15.65	5575.14	5575.12	1	122 | 72673
103	HexNAc(1)Hex(1)Fuc(1)NeuAc(1)	684	4	1394.8	5576.16	1394.79	5576.13	controllerType=0 controllerNumber=1 scan=5360	Y.NCRCPPEWTGQYCTEDVDECQLMPNACQNGGTCHNTHGGY.N	14	NCRCPPEWTGQYCTEDVDECQLMPNACQNGGTCHNTHGGY,YN,2@57.02146,4@57.02146,13@57.02146,14@802.28552,20@57.02146,27@57.02146,33@57.02146	T14(OGlycan / 802.2855)	16.1031	Y.NC[+57.02146]RC[+57.02146]PPEWTGQYC[+57.02146]T[+802.28552]EDVDEC[+57.02146]QLMPNAC[+57.02146]QNGGTC[+57.02146]HNTHGGY.N	C2(Carbamidomethyl / 57.0215); C4(Carbamidomethyl / 57.0215); C13(Carbamidomethyl / 57.0215); C20(Carbamidomethyl / 57.0215); C27(Carbamidomethyl / 57.0215); C33(Carbamidomethyl / 57.0215)	6.4e-09	6.5e-09	0	0	0	0	3.8e-10	3.9e-10	8.195	684	0.8	5.867		Specific	26.4	>sp|P46531|NOTC1_HUMAN Neurogenic locus notch homolog protein 1 OS=Homo sapiens OX=9606 GN=NOTCH1 PE=1 SV=4	1	4833	FP031022_7.5360.5360.4	high-energy collision-induced dissociation	10.19	5575.15	5575.12	1	123 | 70153
103	HexNAc(1)Hex(1)Fuc(1)NeuAc(1)	409.2	6	930.033	5575.16	930.194	5576.13	controllerType=0 controllerNumber=1 scan=5394	Y.NCRCPPEWTGQYCTEDVDECQLMPNACQNGGTCHNTHGGY.N	14	NCRCPPEWTGQYCTEDVDECQLMPNACQNGGTCHNTHGGY,YN,2@57.02146,4@57.02146,13@57.02146,14@802.28552,20@57.02146,27@57.02146,33@57.02146	T14(OGlycan / 802.2855)	16.1837	Y.NC[+57.02146]RC[+57.02146]PPEWTGQYC[+57.02146]T[+802.28552]EDVDEC[+57.02146]QLMPNAC[+57.02146]QNGGTC[+57.02146]HNTHGGY.N	C2(Carbamidomethyl / 57.0215); C4(Carbamidomethyl / 57.0215); C13(Carbamidomethyl / 57.0215); C20(Carbamidomethyl / 57.0215); C27(Carbamidomethyl / 57.0215); C33(Carbamidomethyl / 57.0215)	5.4e-05	5.5e-05	0	0	0	0	4.8e-06	4.8e-06	4.267	409.2	0.8	6.376	-1	Specific	17.8	>sp|P46531|NOTC1_HUMAN Neurogenic locus notch homolog protein 1 OS=Homo sapiens OX=9606 GN=NOTCH1 PE=1 SV=4	1	4875	FP031022_7.5394.5394.6	high-energy collision-induced dissociation	4.65	5574.15	5575.12	1	124 | 71113
103	HexNAc(1)Fuc(1); HexNAc(1)	30.1	5	1072.42	5358.06	1072.42	5358.05	controllerType=0 controllerNumber=1 scan=4337	Y.NCRCPPEWTGQYCTEDVDECQLMPNACQNGGTCHNTHGGY.N	9;14	NCRCPPEWTGQYCTEDVDECQLMPNACQNGGTCHNTHGGY,YN,2@57.02146,4@57.02146,9@349.13728,13@57.02146,14@203.07937,20@57.02146,27@57.02146,29@15.99492,33@57.02146,37@15.99492	T9(OGlycan / 349.1373); T14(OGlycan / 203.0794); N29(Oxidation / 15.9949); H37(Oxidation / 15.9949)	13.6791	Y.NC[+57.02146]RC[+57.02146]PPEWT[+349.13728]GQYC[+57.02146]T[+203.07937]EDVDEC[+57.02146]QLMPNAC[+57.02146]QN[+15.99492]GGTC[+57.02146]HNTH[+15.99492]GGY.N	C2(Carbamidomethyl / 57.0215); C4(Carbamidomethyl / 57.0215); C13(Carbamidomethyl / 57.0215); C20(Carbamidomethyl / 57.0215); C27(Carbamidomethyl / 57.0215); C33(Carbamidomethyl / 57.0215)	0.18	0.19	0	0	0	0	0.012	0.012	0.734	30.1	0	2.845		Specific	11.1	>sp|P46531|NOTC1_HUMAN Neurogenic locus notch homolog protein 1 OS=Homo sapiens OX=9606 GN=NOTCH1 PE=1 SV=4	1	3597	FP031022_7.4337.4337.5	high-energy collision-induced dissociation	0.08	5357.06	5357.04	1	125 | 53095
103	HexNAc(1)Hex(1)Fuc(1)	326.7	4	1326.02	5301.04	1326.26	5302.01	controllerType=0 controllerNumber=1 scan=5241	Y.NCRCPPEWTGQYCTEDVDECQLMPNACQNGGTCHNTHGGY.N	14	NCRCPPEWTGQYCTEDVDECQLMPNACQNGGTCHNTHGGY,YN,2@57.02146,4@57.02146,13@57.02146,14@511.19010,20@57.02146,27@57.02146,28@0.98402,33@57.02146,35@15.99492	T14(OGlycan / 511.1901); Q28(Deamidated / 0.984); N35(Oxidation / 15.9949)	15.8219	Y.NC[+57.02146]RC[+57.02146]PPEWTGQYC[+57.02146]T[+511.19010]EDVDEC[+57.02146]QLMPNAC[+57.02146]Q[+0.98402]NGGTC[+57.02146]HN[+15.99492]THGGY.N	C2(Carbamidomethyl / 57.0215); C4(Carbamidomethyl / 57.0215); C13(Carbamidomethyl / 57.0215); C20(Carbamidomethyl / 57.0215); C27(Carbamidomethyl / 57.0215); C33(Carbamidomethyl / 57.0215)	0.00036	0.00037	0	0	0	0	2.4e-05	2.4e-05	3.442	326.7	2.7	6.855	-1	Specific	21.3	>sp|P46531|NOTC1_HUMAN Neurogenic locus notch homolog protein 1 OS=Homo sapiens OX=9606 GN=NOTCH1 PE=1 SV=4	1	4697	FP031022_7.5241.5241.4	high-energy collision-induced dissociation	3.56	5300.04	5301	1	126 | 67353
103	HexNAc(1)Hex(1)Fuc(1)	1276.8	4	1326.02	5301.06	1326.01	5301.03	controllerType=0 controllerNumber=1 scan=5116	Y.NCRCPPEWTGQYCTEDVDECQLMPNACQNGGTCHNTHGGY.N	14	NCRCPPEWTGQYCTEDVDECQLMPNACQNGGTCHNTHGGY,YN,2@57.02146,4@57.02146,13@57.02146,14@511.19010,20@57.02146,27@57.02146,33@57.02146,35@15.99492	T14(OGlycan / 511.1901); N35(Oxidation / 15.9949)	15.5331	Y.NC[+57.02146]RC[+57.02146]PPEWTGQYC[+57.02146]T[+511.19010]EDVDEC[+57.02146]QLMPNAC[+57.02146]QNGGTC[+57.02146]HN[+15.99492]THGGY.N	C2(Carbamidomethyl / 57.0215); C4(Carbamidomethyl / 57.0215); C13(Carbamidomethyl / 57.0215); C20(Carbamidomethyl / 57.0215); C27(Carbamidomethyl / 57.0215); C33(Carbamidomethyl / 57.0215)	9.9e-31	6.5e-23	0	0	0	0	9.9e-31	1.5e-23	30.006	1276.8	9.8	5.603		Specific	32.8	>sp|P46531|NOTC1_HUMAN Neurogenic locus notch homolog protein 1 OS=Homo sapiens OX=9606 GN=NOTCH1 PE=1 SV=4	1	4548	FP031022_7.5116.5116.4	high-energy collision-induced dissociation	24.19	5300.05	5300.02	1	127 | 63893
103	HexNAc(1)Hex(1)Fuc(1)	1107.2	5	1061.02	5301.06	1061.01	5301.03	controllerType=0 controllerNumber=1 scan=5075	Y.NCRCPPEWTGQYCTEDVDECQLMPNACQNGGTCHNTHGGY.N	14	NCRCPPEWTGQYCTEDVDECQLMPNACQNGGTCHNTHGGY,YN,2@57.02146,4@57.02146,13@57.02146,14@511.19010,20@57.02146,27@57.02146,33@57.02146,35@15.99492	T14(OGlycan / 511.1901); N35(Oxidation / 15.9949)	15.4364	Y.NC[+57.02146]RC[+57.02146]PPEWTGQYC[+57.02146]T[+511.19010]EDVDEC[+57.02146]QLMPNAC[+57.02146]QNGGTC[+57.02146]HN[+15.99492]THGGY.N	C2(Carbamidomethyl / 57.0215); C4(Carbamidomethyl / 57.0215); C13(Carbamidomethyl / 57.0215); C20(Carbamidomethyl / 57.0215); C27(Carbamidomethyl / 57.0215); C33(Carbamidomethyl / 57.0215)	9.9e-31	2.3e-19	0	0	0	0	9.9e-31	1.3e-20	30.006	1107.2	9.6	5.635		Specific	27.9	>sp|P46531|NOTC1_HUMAN Neurogenic locus notch homolog protein 1 OS=Homo sapiens OX=9606 GN=NOTCH1 PE=1 SV=4	1	4495	FP031022_7.5075.5075.5	high-energy collision-induced dissociation	19.63	5300.05	5300.02	1	128 | 62813
103	HexNAc(1)Hex(1)Fuc(1)	1074.1	5	1061.02	5301.06	1061.01	5301.03	controllerType=0 controllerNumber=1 scan=5130	Y.NCRCPPEWTGQYCTEDVDECQLMPNACQNGGTCHNTHGGY.N	14	NCRCPPEWTGQYCTEDVDECQLMPNACQNGGTCHNTHGGY,YN,2@57.02146,4@57.02146,13@57.02146,14@511.19010,20@57.02146,27@57.02146,33@57.02146,35@15.99492	T14(OGlycan / 511.1901); N35(Oxidation / 15.9949)	15.564	Y.NC[+57.02146]RC[+57.02146]PPEWTGQYC[+57.02146]T[+511.19010]EDVDEC[+57.02146]QLMPNAC[+57.02146]QNGGTC[+57.02146]HN[+15.99492]THGGY.N	C2(Carbamidomethyl / 57.0215); C4(Carbamidomethyl / 57.0215); C13(Carbamidomethyl / 57.0215); C20(Carbamidomethyl / 57.0215); C27(Carbamidomethyl / 57.0215); C33(Carbamidomethyl / 57.0215)	2.2e-16	2.2e-16	0	0	0	0	1e-17	1e-17	15.659	1074.1	3.2	5.405		Specific	26.9	>sp|P46531|NOTC1_HUMAN Neurogenic locus notch homolog protein 1 OS=Homo sapiens OX=9606 GN=NOTCH1 PE=1 SV=4	1	4565	FP031022_7.5130.5130.5	high-energy collision-induced dissociation	19.63	5300.05	5300.02	1	129 | 64273
103	HexNAc(1)Hex(1)Fuc(1)	956.7	4	1326.02	5301.05	1326.01	5301.03	controllerType=0 controllerNumber=1 scan=5173	Y.NCRCPPEWTGQYCTEDVDECQLMPNACQNGGTCHNTHGGY.N	14	NCRCPPEWTGQYCTEDVDECQLMPNACQNGGTCHNTHGGY,YN,2@57.02146,4@57.02146,13@57.02146,14@511.19010,20@57.02146,27@57.02146,33@57.02146,35@15.99492	T14(OGlycan / 511.1901); N35(Oxidation / 15.9949)	15.6635	Y.NC[+57.02146]RC[+57.02146]PPEWTGQYC[+57.02146]T[+511.19010]EDVDEC[+57.02146]QLMPNAC[+57.02146]QNGGTC[+57.02146]HN[+15.99492]THGGY.N	C2(Carbamidomethyl / 57.0215); C4(Carbamidomethyl / 57.0215); C13(Carbamidomethyl / 57.0215); C20(Carbamidomethyl / 57.0215); C27(Carbamidomethyl / 57.0215); C33(Carbamidomethyl / 57.0215)	6.4e-15	6.4e-15	0	0	0	0	3.6e-16	3.6e-16	14.197	956.7	4.6	4.682		Specific	31	>sp|P46531|NOTC1_HUMAN Neurogenic locus notch homolog protein 1 OS=Homo sapiens OX=9606 GN=NOTCH1 PE=1 SV=4	1	4611	FP031022_7.5173.5173.4	high-energy collision-induced dissociation	15.18	5300.04	5300.02	1	130 | 65393
103	HexNAc(1)Hex(1)Fuc(1)	687.8	4	1326.02	5301.06	1326.01	5301.03	controllerType=0 controllerNumber=1 scan=5063	Y.NCRCPPEWTGQYCTEDVDECQLMPNACQNGGTCHNTHGGY.N	14	NCRCPPEWTGQYCTEDVDECQLMPNACQNGGTCHNTHGGY,YN,2@57.02146,4@57.02146,13@57.02146,14@511.19010,20@57.02146,27@57.02146,33@57.02146,35@15.99492	T14(OGlycan / 511.1901); N35(Oxidation / 15.9949)	15.4082	Y.NC[+57.02146]RC[+57.02146]PPEWTGQYC[+57.02146]T[+511.19010]EDVDEC[+57.02146]QLMPNAC[+57.02146]QNGGTC[+57.02146]HN[+15.99492]THGGY.N	C2(Carbamidomethyl / 57.0215); C4(Carbamidomethyl / 57.0215); C13(Carbamidomethyl / 57.0215); C20(Carbamidomethyl / 57.0215); C27(Carbamidomethyl / 57.0215); C33(Carbamidomethyl / 57.0215)	6.4e-09	6.5e-09	0	0	0	0	3.3e-10	3.4e-10	8.195	687.8	3.2	5.327		Specific	27.6	>sp|P46531|NOTC1_HUMAN Neurogenic locus notch homolog protein 1 OS=Homo sapiens OX=9606 GN=NOTCH1 PE=1 SV=4	1	4482	FP031022_7.5063.5063.4	high-energy collision-induced dissociation	10.19	5300.05	5300.02	1	131 | 62493
103	HexNAc(1)Hex(1)Fuc(1)	369.9	5	1061.02	5301.05	1061.01	5301.03	controllerType=0 controllerNumber=1 scan=5190	Y.NCRCPPEWTGQYCTEDVDECQLMPNACQNGGTCHNTHGGY.N	14	NCRCPPEWTGQYCTEDVDECQLMPNACQNGGTCHNTHGGY,YN,2@57.02146,4@57.02146,13@57.02146,14@511.19010,20@57.02146,27@57.02146,33@57.02146,34@15.99492	T14(OGlycan / 511.1901); H34(Oxidation / 15.9949)	15.7027	Y.NC[+57.02146]RC[+57.02146]PPEWTGQYC[+57.02146]T[+511.19010]EDVDEC[+57.02146]QLMPNAC[+57.02146]QNGGTC[+57.02146]H[+15.99492]NTHGGY.N	C2(Carbamidomethyl / 57.0215); C4(Carbamidomethyl / 57.0215); C13(Carbamidomethyl / 57.0215); C20(Carbamidomethyl / 57.0215); C27(Carbamidomethyl / 57.0215); C33(Carbamidomethyl / 57.0215)	0.0011	0.0011	0	0	0	0	8.2e-05	8.3e-05	2.978	369.9	0	3.793		Specific	18.7	>sp|P46531|NOTC1_HUMAN Neurogenic locus notch homolog protein 1 OS=Homo sapiens OX=9606 GN=NOTCH1 PE=1 SV=4	1	4634	FP031022_7.5190.5190.5	high-energy collision-induced dissociation	3.28	5300.04	5300.02	1	132 | 65953
103	HexNAc(1)Hex(1)Fuc(1)	815.8	5	1057.82	5285.06	1057.81	5285.03	controllerType=0 controllerNumber=1 scan=5086	Y.NCRCPPEWTGQYCTEDVDECQLMPNACQNGGTCHNTHGGY.N	14	NCRCPPEWTGQYCTEDVDECQLMPNACQNGGTCHNTHGGY,YN,2@57.02146,4@57.02146,13@57.02146,14@511.19010,20@57.02146,27@57.02146,33@57.02146	T14(OGlycan / 511.1901)	15.4623	Y.NC[+57.02146]RC[+57.02146]PPEWTGQYC[+57.02146]T[+511.19010]EDVDEC[+57.02146]QLMPNAC[+57.02146]QNGGTC[+57.02146]HNTHGGY.N	C2(Carbamidomethyl / 57.0215); C4(Carbamidomethyl / 57.0215); C13(Carbamidomethyl / 57.0215); C20(Carbamidomethyl / 57.0215); C27(Carbamidomethyl / 57.0215); C33(Carbamidomethyl / 57.0215)	2.3e-11	2.3e-11	0	0	0	0	1.4e-12	1.4e-12	10.635	815.8	3.2	5.429		Specific	22.9	>sp|P46531|NOTC1_HUMAN Neurogenic locus notch homolog protein 1 OS=Homo sapiens OX=9606 GN=NOTCH1 PE=1 SV=4	1	4512	FP031022_7.5086.5086.5	high-energy collision-induced dissociation	11.63	5284.05	5284.02	1	133 | 63173
103	HexNAc(1)Hex(1)Fuc(1)	635.1	4	1322.02	5285.06	1322.01	5285.03	controllerType=0 controllerNumber=1 scan=5131	Y.NCRCPPEWTGQYCTEDVDECQLMPNACQNGGTCHNTHGGY.N	14	NCRCPPEWTGQYCTEDVDECQLMPNACQNGGTCHNTHGGY,YN,2@57.02146,4@57.02146,13@57.02146,14@511.19010,20@57.02146,27@57.02146,33@57.02146	T14(OGlycan / 511.1901)	15.5662	Y.NC[+57.02146]RC[+57.02146]PPEWTGQYC[+57.02146]T[+511.19010]EDVDEC[+57.02146]QLMPNAC[+57.02146]QNGGTC[+57.02146]HNTHGGY.N	C2(Carbamidomethyl / 57.0215); C4(Carbamidomethyl / 57.0215); C13(Carbamidomethyl / 57.0215); C20(Carbamidomethyl / 57.0215); C27(Carbamidomethyl / 57.0215); C33(Carbamidomethyl / 57.0215)	6.4e-08	6.5e-08	0	0	0	0	6.1e-09	6.2e-09	7.195	635.1	3.2	4.935		Specific	24.8	>sp|P46531|NOTC1_HUMAN Neurogenic locus notch homolog protein 1 OS=Homo sapiens OX=9606 GN=NOTCH1 PE=1 SV=4	1	4566	FP031022_7.5131.5131.4	high-energy collision-induced dissociation	9.19	5284.05	5284.02	1	134 | 64313
103	HexNAc(1)Hex(1)Fuc(1)	432.6	4	1321.77	5284.08	1322.01	5285.03	controllerType=0 controllerNumber=1 scan=5076	Y.NCRCPPEWTGQYCTEDVDECQLMPNACQNGGTCHNTHGGY.N	14	NCRCPPEWTGQYCTEDVDECQLMPNACQNGGTCHNTHGGY,YN,2@57.02146,4@57.02146,13@57.02146,14@511.19010,20@57.02146,27@57.02146,33@57.02146	T14(OGlycan / 511.1901)	15.4386	Y.NC[+57.02146]RC[+57.02146]PPEWTGQYC[+57.02146]T[+511.19010]EDVDEC[+57.02146]QLMPNAC[+57.02146]QNGGTC[+57.02146]HNTHGGY.N	C2(Carbamidomethyl / 57.0215); C4(Carbamidomethyl / 57.0215); C13(Carbamidomethyl / 57.0215); C20(Carbamidomethyl / 57.0215); C27(Carbamidomethyl / 57.0215); C33(Carbamidomethyl / 57.0215)	1.5e-05	1.5e-05	0	0	0	0	1.9e-06	2e-06	4.827	432.6	10.7	8.803	-1	Specific	20.7	>sp|P46531|NOTC1_HUMAN Neurogenic locus notch homolog protein 1 OS=Homo sapiens OX=9606 GN=NOTCH1 PE=1 SV=4	1	4496	FP031022_7.5076.5076.4	high-energy collision-induced dissociation	5.21	5283.07	5284.02	1	135 | 62853
103	HexNAc(1)Fuc(1)	430.2	4	1289.75	5156	1289.5	5154.97	controllerType=0 controllerNumber=1 scan=4874	Y.NCRCPPEWTGQYCTEDVDECQLMPNACQNGGTCHNTHGGY.N	14	NCRCPPEWTGQYCTEDVDECQLMPNACQNGGTCHNTHGGY,YN,2@57.02146,4@57.02146,13@57.02146,14@349.13728,20@57.02146,23@15.99492,27@57.02146,33@57.02146,35@15.99492	T14(OGlycan / 349.1373); M23(Oxidation / 15.9949); N35(Oxidation / 15.9949)	14.967	Y.NC[+57.02146]RC[+57.02146]PPEWTGQYC[+57.02146]T[+349.13728]EDVDEC[+57.02146]QLM[+15.99492]PNAC[+57.02146]QNGGTC[+57.02146]HN[+15.99492]THGGY.N	C2(Carbamidomethyl / 57.0215); C4(Carbamidomethyl / 57.0215); C13(Carbamidomethyl / 57.0215); C20(Carbamidomethyl / 57.0215); C27(Carbamidomethyl / 57.0215); C33(Carbamidomethyl / 57.0215)	1.5e-05	1.5e-05	0	0	0	0	1.8e-06	1.8e-06	4.827	430.2	4.4	4.694	1	Specific	17.2	>sp|P46531|NOTC1_HUMAN Neurogenic locus notch homolog protein 1 OS=Homo sapiens OX=9606 GN=NOTCH1 PE=1 SV=4	1	4250	FP031022_7.4874.4874.4	high-energy collision-induced dissociation	4.55	5154.99	5153.96	1	136 | 58653
103	HexNAc(1)Fuc(1)	188.8	4	1289.5	5155	1289.5	5154.97	controllerType=0 controllerNumber=1 scan=5067	Y.NCRCPPEWTGQYCTEDVDECQLMPNACQNGGTCHNTHGGY.N	14	NCRCPPEWTGQYCTEDVDECQLMPNACQNGGTCHNTHGGY,YN,2@57.02146,4@57.02146,13@57.02146,14@349.13728,16@15.99492,20@57.02146,27@57.02146,33@57.02146,35@15.99492	T14(OGlycan / 349.1373); D16(Oxidation / 15.9949); N35(Oxidation / 15.9949)	15.417	Y.NC[+57.02146]RC[+57.02146]PPEWTGQYC[+57.02146]T[+349.13728]ED[+15.99492]VDEC[+57.02146]QLMPNAC[+57.02146]QNGGTC[+57.02146]HN[+15.99492]THGGY.N	C2(Carbamidomethyl / 57.0215); C4(Carbamidomethyl / 57.0215); C13(Carbamidomethyl / 57.0215); C20(Carbamidomethyl / 57.0215); C27(Carbamidomethyl / 57.0215); C33(Carbamidomethyl / 57.0215)	0.00081	0.00082	0	0	0	0	6.9e-05	6.9e-05	3.093	188.8	0	5.345		Specific	16.6	>sp|P46531|NOTC1_HUMAN Neurogenic locus notch homolog protein 1 OS=Homo sapiens OX=9606 GN=NOTCH1 PE=1 SV=4	1	4487	FP031022_7.5067.5067.4	high-energy collision-induced dissociation	3.1	5153.99	5153.96	1	137 | 62653
103	HexNAc(1)Fuc(1)	129.8	4	1289.75	5155.99	1289.5	5154.97	controllerType=0 controllerNumber=1 scan=5122	Y.NCRCPPEWTGQYCTEDVDECQLMPNACQNGGTCHNTHGGY.N	9	NCRCPPEWTGQYCTEDVDECQLMPNACQNGGTCHNTHGGY,YN,2@57.02146,4@57.02146,9@349.13728,13@57.02146,16@15.99492,20@57.02146,27@57.02146,33@57.02146,37@15.99492	T9(OGlycan / 349.1373); D16(Oxidation / 15.9949); H37(Oxidation / 15.9949)	15.5462	Y.NC[+57.02146]RC[+57.02146]PPEWT[+349.13728]GQYC[+57.02146]TED[+15.99492]VDEC[+57.02146]QLMPNAC[+57.02146]QNGGTC[+57.02146]HNTH[+15.99492]GGY.N	C2(Carbamidomethyl / 57.0215); C4(Carbamidomethyl / 57.0215); C13(Carbamidomethyl / 57.0215); C20(Carbamidomethyl / 57.0215); C27(Carbamidomethyl / 57.0215); C33(Carbamidomethyl / 57.0215)	0.004	0.004	0	0	0	0	0.00036	0.00036	2.4	129.8	0	3.746	1	Specific	13.1	>sp|P46531|NOTC1_HUMAN Neurogenic locus notch homolog protein 1 OS=Homo sapiens OX=9606 GN=NOTCH1 PE=1 SV=4	1	4555	FP031022_7.5122.5122.4	high-energy collision-induced dissociation	2.39	5154.98	5153.96	1	138 | 64053
103	HexNAc(1)Fuc(1)	33.9	4	1289.75	5155.96	1289.5	5154.97	controllerType=0 controllerNumber=1 scan=4992	Y.NCRCPPEWTGQYCTEDVDECQLMPNACQNGGTCHNTHGGY.N	14	NCRCPPEWTGQYCTEDVDECQLMPNACQNGGTCHNTHGGY,YN,2@57.02146,4@57.02146,13@57.02146,14@349.13728,16@15.99492,20@57.02146,27@57.02146,33@57.02146,34@15.99492	T14(OGlycan / 349.1373); D16(Oxidation / 15.9949); H34(Oxidation / 15.9949)	15.2414	Y.NC[+57.02146]RC[+57.02146]PPEWTGQYC[+57.02146]T[+349.13728]ED[+15.99492]VDEC[+57.02146]QLMPNAC[+57.02146]QNGGTC[+57.02146]H[+15.99492]NTHGGY.N	C2(Carbamidomethyl / 57.0215); C4(Carbamidomethyl / 57.0215); C13(Carbamidomethyl / 57.0215); C20(Carbamidomethyl / 57.0215); C27(Carbamidomethyl / 57.0215); C33(Carbamidomethyl / 57.0215)	0.004	0.004	0	0	0	0	0.00034	0.00034	2.4	33.9	0	-1.937	1	Specific	13.2	>sp|P46531|NOTC1_HUMAN Neurogenic locus notch homolog protein 1 OS=Homo sapiens OX=9606 GN=NOTCH1 PE=1 SV=4	1	4395	FP031022_7.4992.4992.4	high-energy collision-induced dissociation	2.39	5154.96	5153.96	1	139 | 60933
103	HexNAc(1)Fuc(1)	1335.4	4	1285.75	5139.99	1285.75	5139.96	controllerType=0 controllerNumber=1 scan=5269	Y.NCRCPPEWTGQYCTEDVDECQLMPNACQNGGTCHNTHGGY.N	14	NCRCPPEWTGQYCTEDVDECQLMPNACQNGGTCHNTHGGY,YN,2@57.02146,4@57.02146,13@57.02146,14@349.13728,20@57.02146,27@57.02146,29@0.98402,33@57.02146,35@15.99492	T14(OGlycan / 349.1373); N29(Deamidated / 0.984); N35(Oxidation / 15.9949)	15.8877	Y.NC[+57.02146]RC[+57.02146]PPEWTGQYC[+57.02146]T[+349.13728]EDVDEC[+57.02146]QLMPNAC[+57.02146]QN[+0.98402]GGTC[+57.02146]HN[+15.99492]THGGY.N	C2(Carbamidomethyl / 57.0215); C4(Carbamidomethyl / 57.0215); C13(Carbamidomethyl / 57.0215); C20(Carbamidomethyl / 57.0215); C27(Carbamidomethyl / 57.0215); C33(Carbamidomethyl / 57.0215)	9.9e-31	6.5e-24	0	0	0	0	9.9e-31	3.3e-24	30.006	1335.4	2	6.246		Specific	30.4	>sp|P46531|NOTC1_HUMAN Neurogenic locus notch homolog protein 1 OS=Homo sapiens OX=9606 GN=NOTCH1 PE=1 SV=4	1	4726	FP031022_7.5269.5269.4	high-energy collision-induced dissociation	25.19	5138.98	5138.95	1	140 | 67913
103	HexNAc(1)Fuc(1)	1138.9	5	1028.8	5139.98	1028.8	5139.96	controllerType=0 controllerNumber=1 scan=5280	Y.NCRCPPEWTGQYCTEDVDECQLMPNACQNGGTCHNTHGGY.N	9	NCRCPPEWTGQYCTEDVDECQLMPNACQNGGTCHNTHGGY,YN,2@57.02146,4@57.02146,9@349.13728,13@57.02146,20@57.02146,27@57.02146,29@0.98402,33@57.02146,35@15.99492	T9(OGlycan / 349.1373); N29(Deamidated / 0.984); N35(Oxidation / 15.9949)	15.9136	Y.NC[+57.02146]RC[+57.02146]PPEWT[+349.13728]GQYC[+57.02146]TEDVDEC[+57.02146]QLMPNAC[+57.02146]QN[+0.98402]GGTC[+57.02146]HN[+15.99492]THGGY.N	C2(Carbamidomethyl / 57.0215); C4(Carbamidomethyl / 57.0215); C13(Carbamidomethyl / 57.0215); C20(Carbamidomethyl / 57.0215); C27(Carbamidomethyl / 57.0215); C33(Carbamidomethyl / 57.0215)	9.9e-31	2.3e-19	0	0	0	0	9.9e-31	2.1e-20	30.006	1138.9	1	4.996		Specific	25.3	>sp|P46531|NOTC1_HUMAN Neurogenic locus notch homolog protein 1 OS=Homo sapiens OX=9606 GN=NOTCH1 PE=1 SV=4	1	4740	FP031022_7.5280.5280.5	high-energy collision-induced dissociation	20.63	5138.98	5138.95	1	141 | 68153
103	HexNAc(1)Fuc(1)	715.4	4	1285.75	5139.98	1285.75	5139.96	controllerType=0 controllerNumber=1 scan=5326	Y.NCRCPPEWTGQYCTEDVDECQLMPNACQNGGTCHNTHGGY.N	14	NCRCPPEWTGQYCTEDVDECQLMPNACQNGGTCHNTHGGY,YN,2@57.02146,4@57.02146,13@57.02146,14@349.13728,20@57.02146,25@0.98402,27@57.02146,33@57.02146,35@15.99492	T14(OGlycan / 349.1373); N25(Deamidated / 0.984); N35(Oxidation / 15.9949)	16.0229	Y.NC[+57.02146]RC[+57.02146]PPEWTGQYC[+57.02146]T[+349.13728]EDVDEC[+57.02146]QLMPN[+0.98402]AC[+57.02146]QNGGTC[+57.02146]HN[+15.99492]THGGY.N	C2(Carbamidomethyl / 57.0215); C4(Carbamidomethyl / 57.0215); C13(Carbamidomethyl / 57.0215); C20(Carbamidomethyl / 57.0215); C27(Carbamidomethyl / 57.0215); C33(Carbamidomethyl / 57.0215)	6.4e-10	6.5e-10	0	0	0	0	5.5e-11	5.6e-11	9.195	715.4	5.4	5.106		Specific	25.6	>sp|P46531|NOTC1_HUMAN Neurogenic locus notch homolog protein 1 OS=Homo sapiens OX=9606 GN=NOTCH1 PE=1 SV=4	1	4793	FP031022_7.5326.5326.4	high-energy collision-induced dissociation	10.19	5138.98	5138.95	1	142 | 69353
103	HexNAc(1)Fuc(1)	620.5	4	1285.75	5139.99	1285.75	5139.96	controllerType=0 controllerNumber=1 scan=5379	Y.NCRCPPEWTGQYCTEDVDECQLMPNACQNGGTCHNTHGGY.N	14	NCRCPPEWTGQYCTEDVDECQLMPNACQNGGTCHNTHGGY,YN,2@57.02146,4@57.02146,13@57.02146,14@349.13728,20@57.02146,27@57.02146,33@57.02146,34@15.99492,35@0.98402	T14(OGlycan / 349.1373); H34(Oxidation / 15.9949); N35(Deamidated / 0.984)	16.1484	Y.NC[+57.02146]RC[+57.02146]PPEWTGQYC[+57.02146]T[+349.13728]EDVDEC[+57.02146]QLMPNAC[+57.02146]QNGGTC[+57.02146]H[+15.99492]N[+0.98402]THGGY.N	C2(Carbamidomethyl / 57.0215); C4(Carbamidomethyl / 57.0215); C13(Carbamidomethyl / 57.0215); C20(Carbamidomethyl / 57.0215); C27(Carbamidomethyl / 57.0215); C33(Carbamidomethyl / 57.0215)	6.4e-08	6.5e-08	0	0	0	0	6.5e-09	6.6e-09	7.195	620.5	0.2	5.866		Specific	22.7	>sp|P46531|NOTC1_HUMAN Neurogenic locus notch homolog protein 1 OS=Homo sapiens OX=9606 GN=NOTCH1 PE=1 SV=4	1	4855	FP031022_7.5379.5379.4	high-energy collision-induced dissociation	9.19	5138.98	5138.95	1	143 | 70553
103	HexNAc(1)Fuc(1)	544.6	6	857.676	5141.02	857.499	5139.96	controllerType=0 controllerNumber=1 scan=5100	Y.NCRCPPEWTGQYCTEDVDECQLMPNACQNGGTCHNTHGGY.N	14	NCRCPPEWTGQYCTEDVDECQLMPNACQNGGTCHNTHGGY,YN,2@57.02146,4@57.02146,13@57.02146,14@349.13728,20@57.02146,21@0.98402,27@57.02146,33@57.02146,35@15.99492	T14(OGlycan / 349.1373); Q21(Deamidated / 0.984); N35(Oxidation / 15.9949)	15.4949	Y.NC[+57.02146]RC[+57.02146]PPEWTGQYC[+57.02146]T[+349.13728]EDVDEC[+57.02146]Q[+0.98402]LMPNAC[+57.02146]QNGGTC[+57.02146]HN[+15.99492]THGGY.N	C2(Carbamidomethyl / 57.0215); C4(Carbamidomethyl / 57.0215); C13(Carbamidomethyl / 57.0215); C20(Carbamidomethyl / 57.0215); C27(Carbamidomethyl / 57.0215); C33(Carbamidomethyl / 57.0215)	1.2e-05	1.2e-05	0	0	0	0	1.5e-06	1.5e-06	4.919	544.6	1.6	11.644	1	Specific	20.4	>sp|P46531|NOTC1_HUMAN Neurogenic locus notch homolog protein 1 OS=Homo sapiens OX=9606 GN=NOTCH1 PE=1 SV=4	1	4531	FP031022_7.5100.5100.6	high-energy collision-induced dissociation	6.63	5140.01	5138.95	1	144 | 63573
103	HexNAc(1)Fuc(1)	432.5	4	1285.76	5140.01	1285.75	5139.96	controllerType=0 controllerNumber=1 scan=5046	Y.NCRCPPEWTGQYCTEDVDECQLMPNACQNGGTCHNTHGGY.N	9	NCRCPPEWTGQYCTEDVDECQLMPNACQNGGTCHNTHGGY,YN,2@57.02146,4@57.02146,9@349.13728,13@57.02146,20@57.02146,21@0.98402,27@57.02146,33@57.02146,35@15.99492	T9(OGlycan / 349.1373); Q21(Deamidated / 0.984); N35(Oxidation / 15.9949)	15.3673	Y.NC[+57.02146]RC[+57.02146]PPEWT[+349.13728]GQYC[+57.02146]TEDVDEC[+57.02146]Q[+0.98402]LMPNAC[+57.02146]QNGGTC[+57.02146]HN[+15.99492]THGGY.N	C2(Carbamidomethyl / 57.0215); C4(Carbamidomethyl / 57.0215); C13(Carbamidomethyl / 57.0215); C20(Carbamidomethyl / 57.0215); C27(Carbamidomethyl / 57.0215); C33(Carbamidomethyl / 57.0215)	1.5e-05	1.5e-05	0	0	0	0	1.9e-06	1.9e-06	4.827	432.5	0	10.14		Specific	20	>sp|P46531|NOTC1_HUMAN Neurogenic locus notch homolog protein 1 OS=Homo sapiens OX=9606 GN=NOTCH1 PE=1 SV=4	1	4464	FP031022_7.5046.5046.4	high-energy collision-induced dissociation	5.21	5139	5138.95	1	145 | 62173
103	HexNAc(1)Fuc(1)	405.9	5	1028.8	5139.98	1028.8	5139.96	controllerType=0 controllerNumber=1 scan=5336	Y.NCRCPPEWTGQYCTEDVDECQLMPNACQNGGTCHNTHGGY.N	14	NCRCPPEWTGQYCTEDVDECQLMPNACQNGGTCHNTHGGY,YN,2@57.02146,4@57.02146,13@57.02146,14@349.13728,20@57.02146,27@57.02146,29@0.98402,33@57.02146,35@15.99492	T14(OGlycan / 349.1373); N29(Deamidated / 0.984); N35(Oxidation / 15.9949)	16.0468	Y.NC[+57.02146]RC[+57.02146]PPEWTGQYC[+57.02146]T[+349.13728]EDVDEC[+57.02146]QLMPNAC[+57.02146]QN[+0.98402]GGTC[+57.02146]HN[+15.99492]THGGY.N	C2(Carbamidomethyl / 57.0215); C4(Carbamidomethyl / 57.0215); C13(Carbamidomethyl / 57.0215); C20(Carbamidomethyl / 57.0215); C27(Carbamidomethyl / 57.0215); C33(Carbamidomethyl / 57.0215)	5.4e-05	5.5e-05	0	0	0	0	4.6e-06	4.6e-06	4.267	405.9	2.4	4.996		Specific	17.9	>sp|P46531|NOTC1_HUMAN Neurogenic locus notch homolog protein 1 OS=Homo sapiens OX=9606 GN=NOTCH1 PE=1 SV=4	1	4803	FP031022_7.5336.5336.5	high-energy collision-induced dissociation	4.65	5138.98	5138.95	1	146 | 69633
103	HexNAc(1)Fuc(1)	97.5	4	1285.75	5139.99	1285.75	5139.96	controllerType=0 controllerNumber=1 scan=5439	Y.NCRCPPEWTGQYCTEDVDECQLMPNACQNGGTCHNTHGGY.N	14	NCRCPPEWTGQYCTEDVDECQLMPNACQNGGTCHNTHGGY,YN,2@57.02146,4@57.02146,13@57.02146,14@349.13728,20@57.02146,25@0.98402,27@57.02146,33@57.02146,35@15.99492	T14(OGlycan / 349.1373); N25(Deamidated / 0.984); N35(Oxidation / 15.9949)	16.2888	Y.NC[+57.02146]RC[+57.02146]PPEWTGQYC[+57.02146]T[+349.13728]EDVDEC[+57.02146]QLMPN[+0.98402]AC[+57.02146]QNGGTC[+57.02146]HN[+15.99492]THGGY.N	C2(Carbamidomethyl / 57.0215); C4(Carbamidomethyl / 57.0215); C13(Carbamidomethyl / 57.0215); C20(Carbamidomethyl / 57.0215); C27(Carbamidomethyl / 57.0215); C33(Carbamidomethyl / 57.0215)	0.004	0.004	0	0	0	0	0.00038	0.00038	2.4	97.5	0	6.246		Specific	14	>sp|P46531|NOTC1_HUMAN Neurogenic locus notch homolog protein 1 OS=Homo sapiens OX=9606 GN=NOTCH1 PE=1 SV=4	1	4938	FP031022_7.5439.5439.4	high-energy collision-induced dissociation	2.39	5138.98	5138.95	1	147 | 71873
103	HexNAc(1)Fuc(1)	1447.3	5	1028.61	5139	1028.6	5138.97	controllerType=0 controllerNumber=1 scan=5115	Y.NCRCPPEWTGQYCTEDVDECQLMPNACQNGGTCHNTHGGY.N	14	NCRCPPEWTGQYCTEDVDECQLMPNACQNGGTCHNTHGGY,YN,2@57.02146,4@57.02146,13@57.02146,14@349.13728,20@57.02146,27@57.02146,33@57.02146,35@15.99492	T14(OGlycan / 349.1373); N35(Oxidation / 15.9949)	15.5314	Y.NC[+57.02146]RC[+57.02146]PPEWTGQYC[+57.02146]T[+349.13728]EDVDEC[+57.02146]QLMPNAC[+57.02146]QNGGTC[+57.02146]HN[+15.99492]THGGY.N	C2(Carbamidomethyl / 57.0215); C4(Carbamidomethyl / 57.0215); C13(Carbamidomethyl / 57.0215); C20(Carbamidomethyl / 57.0215); C27(Carbamidomethyl / 57.0215); C33(Carbamidomethyl / 57.0215)	9.9e-31	2.3e-25	0	0	0	0	9.9e-31	1.7e-25	30.006	1447.3	6.7	4.904		Specific	31.6	>sp|P46531|NOTC1_HUMAN Neurogenic locus notch homolog protein 1 OS=Homo sapiens OX=9606 GN=NOTCH1 PE=1 SV=4	1	4547	FP031022_7.5115.5115.5	high-energy collision-induced dissociation	24.63	5137.99	5137.97	1	148 | 63853
103	HexNAc(1)Fuc(1)	1392.6	4	1285.51	5139.01	1285.5	5138.97	controllerType=0 controllerNumber=1 scan=5159	Y.NCRCPPEWTGQYCTEDVDECQLMPNACQNGGTCHNTHGGY.N	14	NCRCPPEWTGQYCTEDVDECQLMPNACQNGGTCHNTHGGY,YN,2@57.02146,4@57.02146,13@57.02146,14@349.13728,20@57.02146,27@57.02146,33@57.02146,35@15.99492	T14(OGlycan / 349.1373); N35(Oxidation / 15.9949)	15.6327	Y.NC[+57.02146]RC[+57.02146]PPEWTGQYC[+57.02146]T[+349.13728]EDVDEC[+57.02146]QLMPNAC[+57.02146]QNGGTC[+57.02146]HN[+15.99492]THGGY.N	C2(Carbamidomethyl / 57.0215); C4(Carbamidomethyl / 57.0215); C13(Carbamidomethyl / 57.0215); C20(Carbamidomethyl / 57.0215); C27(Carbamidomethyl / 57.0215); C33(Carbamidomethyl / 57.0215)	9.9e-31	6.5e-25	0	0	0	0	9.9e-31	3.3e-25	30.006	1392.6	12	6.082		Specific	31.9	>sp|P46531|NOTC1_HUMAN Neurogenic locus notch homolog protein 1 OS=Homo sapiens OX=9606 GN=NOTCH1 PE=1 SV=4	1	4593	FP031022_7.5159.5159.4	high-energy collision-induced dissociation	26.19	5138	5137.97	1	149 | 64993
103	HexNAc(1)Fuc(1)	1380.8	5	1028.81	5140	1028.6	5138.97	controllerType=0 controllerNumber=1 scan=5171	Y.NCRCPPEWTGQYCTEDVDECQLMPNACQNGGTCHNTHGGY.N	14	NCRCPPEWTGQYCTEDVDECQLMPNACQNGGTCHNTHGGY,YN,2@57.02146,4@57.02146,13@57.02146,14@349.13728,20@57.02146,27@57.02146,33@57.02146,35@15.99492	T14(OGlycan / 349.1373); N35(Oxidation / 15.9949)	15.6601	Y.NC[+57.02146]RC[+57.02146]PPEWTGQYC[+57.02146]T[+349.13728]EDVDEC[+57.02146]QLMPNAC[+57.02146]QNGGTC[+57.02146]HN[+15.99492]THGGY.N	C2(Carbamidomethyl / 57.0215); C4(Carbamidomethyl / 57.0215); C13(Carbamidomethyl / 57.0215); C20(Carbamidomethyl / 57.0215); C27(Carbamidomethyl / 57.0215); C33(Carbamidomethyl / 57.0215)	9.9e-31	2.3e-24	0	0	0	0	9.9e-31	7.9e-25	30.006	1380.8	11.9	4.441	1	Specific	31.7	>sp|P46531|NOTC1_HUMAN Neurogenic locus notch homolog protein 1 OS=Homo sapiens OX=9606 GN=NOTCH1 PE=1 SV=4	1	4609	FP031022_7.5171.5171.5	high-energy collision-induced dissociation	25.63	5138.99	5137.97	1	150 | 65313
103	HexNAc(1)Fuc(1)	1310.7	4	1285.51	5139	1285.5	5138.97	controllerType=0 controllerNumber=1 scan=5214	Y.NCRCPPEWTGQYCTEDVDECQLMPNACQNGGTCHNTHGGY.N	14	NCRCPPEWTGQYCTEDVDECQLMPNACQNGGTCHNTHGGY,YN,2@57.02146,4@57.02146,13@57.02146,14@349.13728,20@57.02146,27@57.02146,33@57.02146,35@15.99492	T14(OGlycan / 349.1373); N35(Oxidation / 15.9949)	15.7591	Y.NC[+57.02146]RC[+57.02146]PPEWTGQYC[+57.02146]T[+349.13728]EDVDEC[+57.02146]QLMPNAC[+57.02146]QNGGTC[+57.02146]HN[+15.99492]THGGY.N	C2(Carbamidomethyl / 57.0215); C4(Carbamidomethyl / 57.0215); C13(Carbamidomethyl / 57.0215); C20(Carbamidomethyl / 57.0215); C27(Carbamidomethyl / 57.0215); C33(Carbamidomethyl / 57.0215)	9.9e-31	6.5e-24	0	0	0	0	9.9e-31	2.9e-24	30.006	1310.7	10	5.512		Specific	34	>sp|P46531|NOTC1_HUMAN Neurogenic locus notch homolog protein 1 OS=Homo sapiens OX=9606 GN=NOTCH1 PE=1 SV=4	1	4661	FP031022_7.5214.5214.4	high-energy collision-induced dissociation	24.19	5138	5137.97	1	151 | 66673
103	HexNAc(1)Fuc(1)	1276.6	4	1285.51	5139	1285.5	5138.97	controllerType=0 controllerNumber=1 scan=5104	Y.NCRCPPEWTGQYCTEDVDECQLMPNACQNGGTCHNTHGGY.N	14	NCRCPPEWTGQYCTEDVDECQLMPNACQNGGTCHNTHGGY,YN,2@57.02146,4@57.02146,13@57.02146,14@349.13728,20@57.02146,27@57.02146,33@57.02146,35@15.99492	T14(OGlycan / 349.1373); N35(Oxidation / 15.9949)	15.5055	Y.NC[+57.02146]RC[+57.02146]PPEWTGQYC[+57.02146]T[+349.13728]EDVDEC[+57.02146]QLMPNAC[+57.02146]QNGGTC[+57.02146]HN[+15.99492]THGGY.N	C2(Carbamidomethyl / 57.0215); C4(Carbamidomethyl / 57.0215); C13(Carbamidomethyl / 57.0215); C20(Carbamidomethyl / 57.0215); C27(Carbamidomethyl / 57.0215); C33(Carbamidomethyl / 57.0215)	9.9e-31	6.5e-23	0	0	0	0	9.9e-31	1.1e-23	30.006	1276.6	9.7	5.322		Specific	31.3	>sp|P46531|NOTC1_HUMAN Neurogenic locus notch homolog protein 1 OS=Homo sapiens OX=9606 GN=NOTCH1 PE=1 SV=4	1	4535	FP031022_7.5104.5104.4	high-energy collision-induced dissociation	24.19	5137.99	5137.97	1	152 | 63613
103	HexNAc(1)Fuc(1)	1067.6	5	1028.6	5138.98	1028.6	5138.97	controllerType=0 controllerNumber=1 scan=5232	Y.NCRCPPEWTGQYCTEDVDECQLMPNACQNGGTCHNTHGGY.N	14	NCRCPPEWTGQYCTEDVDECQLMPNACQNGGTCHNTHGGY,YN,2@57.02146,4@57.02146,13@57.02146,14@349.13728,20@57.02146,27@57.02146,33@57.02146,35@15.99492	T14(OGlycan / 349.1373); N35(Oxidation / 15.9949)	15.8003	Y.NC[+57.02146]RC[+57.02146]PPEWTGQYC[+57.02146]T[+349.13728]EDVDEC[+57.02146]QLMPNAC[+57.02146]QNGGTC[+57.02146]HN[+15.99492]THGGY.N	C2(Carbamidomethyl / 57.0215); C4(Carbamidomethyl / 57.0215); C13(Carbamidomethyl / 57.0215); C20(Carbamidomethyl / 57.0215); C27(Carbamidomethyl / 57.0215); C33(Carbamidomethyl / 57.0215)	2.2e-16	2.2e-16	0	0	0	0	1.7e-17	1.7e-17	15.659	1067.6	4.4	1.697		Specific	27.1	>sp|P46531|NOTC1_HUMAN Neurogenic locus notch homolog protein 1 OS=Homo sapiens OX=9606 GN=NOTCH1 PE=1 SV=4	1	4687	FP031022_7.5232.5232.5	high-energy collision-induced dissociation	18.63	5137.98	5137.97	1	153 | 67153
103	HexNAc(1)Fuc(1)	936.5	5	1028.6	5138.99	1028.6	5138.97	controllerType=0 controllerNumber=1 scan=5062	Y.NCRCPPEWTGQYCTEDVDECQLMPNACQNGGTCHNTHGGY.N	14	NCRCPPEWTGQYCTEDVDECQLMPNACQNGGTCHNTHGGY,YN,2@57.02146,4@57.02146,13@57.02146,14@349.13728,20@57.02146,27@57.02146,33@57.02146,35@15.99492	T14(OGlycan / 349.1373); N35(Oxidation / 15.9949)	15.406	Y.NC[+57.02146]RC[+57.02146]PPEWTGQYC[+57.02146]T[+349.13728]EDVDEC[+57.02146]QLMPNAC[+57.02146]QNGGTC[+57.02146]HN[+15.99492]THGGY.N	C2(Carbamidomethyl / 57.0215); C4(Carbamidomethyl / 57.0215); C13(Carbamidomethyl / 57.0215); C20(Carbamidomethyl / 57.0215); C27(Carbamidomethyl / 57.0215); C33(Carbamidomethyl / 57.0215)	2.3e-13	2.3e-13	0	0	0	0	1.7e-14	1.7e-14	12.635	936.5	4.4	2.766		Specific	25	>sp|P46531|NOTC1_HUMAN Neurogenic locus notch homolog protein 1 OS=Homo sapiens OX=9606 GN=NOTCH1 PE=1 SV=4	1	4481	FP031022_7.5062.5062.5	high-energy collision-induced dissociation	14.63	5137.98	5137.97	1	154 | 62453
103	HexNAc(1)Fuc(1)	761.2	4	1285.26	5138.01	1285.5	5138.97	controllerType=0 controllerNumber=1 scan=5056	Y.NCRCPPEWTGQYCTEDVDECQLMPNACQNGGTCHNTHGGY.N	14	NCRCPPEWTGQYCTEDVDECQLMPNACQNGGTCHNTHGGY,YN,2@57.02146,4@57.02146,13@57.02146,14@349.13728,20@57.02146,27@57.02146,33@57.02146,35@15.99492	T14(OGlycan / 349.1373); N35(Oxidation / 15.9949)	15.391	Y.NC[+57.02146]RC[+57.02146]PPEWTGQYC[+57.02146]T[+349.13728]EDVDEC[+57.02146]QLMPNAC[+57.02146]QNGGTC[+57.02146]HN[+15.99492]THGGY.N	C2(Carbamidomethyl / 57.0215); C4(Carbamidomethyl / 57.0215); C13(Carbamidomethyl / 57.0215); C20(Carbamidomethyl / 57.0215); C27(Carbamidomethyl / 57.0215); C33(Carbamidomethyl / 57.0215)	6.4e-11	6.5e-11	0	0	0	0	3.2e-12	3.3e-12	10.195	761.2	10.4	6.83	-1	Specific	25.6	>sp|P46531|NOTC1_HUMAN Neurogenic locus notch homolog protein 1 OS=Homo sapiens OX=9606 GN=NOTCH1 PE=1 SV=4	1	4476	FP031022_7.5056.5056.4	high-energy collision-induced dissociation	11.19	5137	5137.97	1	155 | 62373
103	HexNAc(1)Fuc(1)	587.7	3	1713.67	5138.99	1713.66	5138.97	controllerType=0 controllerNumber=1 scan=5111	Y.NCRCPPEWTGQYCTEDVDECQLMPNACQNGGTCHNTHGGY.N	14	NCRCPPEWTGQYCTEDVDECQLMPNACQNGGTCHNTHGGY,YN,2@57.02146,4@57.02146,13@57.02146,14@349.13728,20@57.02146,27@57.02146,33@57.02146,35@15.99492	T14(OGlycan / 349.1373); N35(Oxidation / 15.9949)	15.5208	Y.NC[+57.02146]RC[+57.02146]PPEWTGQYC[+57.02146]T[+349.13728]EDVDEC[+57.02146]QLMPNAC[+57.02146]QNGGTC[+57.02146]HN[+15.99492]THGGY.N	C2(Carbamidomethyl / 57.0215); C4(Carbamidomethyl / 57.0215); C13(Carbamidomethyl / 57.0215); C20(Carbamidomethyl / 57.0215); C27(Carbamidomethyl / 57.0215); C33(Carbamidomethyl / 57.0215)	9.3e-07	9.4e-07	0	0	0	0	4.1e-08	4.1e-08	6.032	587.7	3.2	2.771		Specific	25.3	>sp|P46531|NOTC1_HUMAN Neurogenic locus notch homolog protein 1 OS=Homo sapiens OX=9606 GN=NOTCH1 PE=1 SV=4	1	4543	FP031022_7.5111.5111.3	high-energy collision-induced dissociation	8.03	5137.98	5137.97	1	156 | 63813
103	HexNAc(1)Fuc(1)	798.1	4	1281.75	5123.99	1281.75	5123.96	controllerType=0 controllerNumber=1 scan=5292	Y.NCRCPPEWTGQYCTEDVDECQLMPNACQNGGTCHNTHGGY.N	14	NCRCPPEWTGQYCTEDVDECQLMPNACQNGGTCHNTHGGY,YN,2@57.02146,4@57.02146,13@57.02146,14@349.13728,20@57.02146,27@57.02146,29@0.98402,33@57.02146	T14(OGlycan / 349.1373); N29(Deamidated / 0.984)	15.9424	Y.NC[+57.02146]RC[+57.02146]PPEWTGQYC[+57.02146]T[+349.13728]EDVDEC[+57.02146]QLMPNAC[+57.02146]QN[+0.98402]GGTC[+57.02146]HNTHGGY.N	C2(Carbamidomethyl / 57.0215); C4(Carbamidomethyl / 57.0215); C13(Carbamidomethyl / 57.0215); C20(Carbamidomethyl / 57.0215); C27(Carbamidomethyl / 57.0215); C33(Carbamidomethyl / 57.0215)	6.4e-11	6.5e-11	0	0	0	0	4.7e-12	4.7e-12	10.195	798.1	8.4	5.749		Specific	27.2	>sp|P46531|NOTC1_HUMAN Neurogenic locus notch homolog protein 1 OS=Homo sapiens OX=9606 GN=NOTCH1 PE=1 SV=4	1	4753	FP031022_7.5292.5292.4	high-energy collision-induced dissociation	12.19	5122.99	5122.96	1	157 | 68473
103	HexNAc(1)Fuc(1)	312.4	5	1025.4	5122.99	1025.6	5123.96	controllerType=0 controllerNumber=1 scan=5303	Y.NCRCPPEWTGQYCTEDVDECQLMPNACQNGGTCHNTHGGY.N	14	NCRCPPEWTGQYCTEDVDECQLMPNACQNGGTCHNTHGGY,YN,2@57.02146,4@57.02146,13@57.02146,14@349.13728,20@57.02146,27@57.02146,29@0.98402,33@57.02146	T14(OGlycan / 349.1373); N29(Deamidated / 0.984)	15.9684	Y.NC[+57.02146]RC[+57.02146]PPEWTGQYC[+57.02146]T[+349.13728]EDVDEC[+57.02146]QLMPNAC[+57.02146]QN[+0.98402]GGTC[+57.02146]HNTHGGY.N	C2(Carbamidomethyl / 57.0215); C4(Carbamidomethyl / 57.0215); C13(Carbamidomethyl / 57.0215); C20(Carbamidomethyl / 57.0215); C27(Carbamidomethyl / 57.0215); C33(Carbamidomethyl / 57.0215)	0.0025	0.0025	0	0	0	0	0.0002	0.0002	2.603	312.4	1	5.008	-1	Specific	16.1	>sp|P46531|NOTC1_HUMAN Neurogenic locus notch homolog protein 1 OS=Homo sapiens OX=9606 GN=NOTCH1 PE=1 SV=4	1	4766	FP031022_7.5303.5303.5	high-energy collision-induced dissociation	2.69	5121.98	5122.96	1	158 | 68873
103	HexNAc(1)Fuc(1)	308.7	4	1282	5124.99	1281.75	5123.96	controllerType=0 controllerNumber=1 scan=5346	Y.NCRCPPEWTGQYCTEDVDECQLMPNACQNGGTCHNTHGGY.N	14	NCRCPPEWTGQYCTEDVDECQLMPNACQNGGTCHNTHGGY,YN,2@57.02146,4@57.02146,13@57.02146,14@349.13728,20@57.02146,25@0.98402,27@57.02146,33@57.02146	T14(OGlycan / 349.1373); N25(Deamidated / 0.984)	16.0705	Y.NC[+57.02146]RC[+57.02146]PPEWTGQYC[+57.02146]T[+349.13728]EDVDEC[+57.02146]QLMPN[+0.98402]AC[+57.02146]QNGGTC[+57.02146]HNTHGGY.N	C2(Carbamidomethyl / 57.0215); C4(Carbamidomethyl / 57.0215); C13(Carbamidomethyl / 57.0215); C20(Carbamidomethyl / 57.0215); C27(Carbamidomethyl / 57.0215); C33(Carbamidomethyl / 57.0215)	0.00069	0.0007	0	0	0	0	5.2e-05	5.3e-05	3.162	308.7	0.4	4.523	1	Specific	15.2	>sp|P46531|NOTC1_HUMAN Neurogenic locus notch homolog protein 1 OS=Homo sapiens OX=9606 GN=NOTCH1 PE=1 SV=4	1	4814	FP031022_7.5346.5346.4	high-energy collision-induced dissociation	3.25	5123.98	5122.96	1	159 | 69833
103	HexNAc(1)Fuc(1)	1323.2	4	1281.51	5123.01	1281.5	5122.98	controllerType=0 controllerNumber=1 scan=5126	Y.NCRCPPEWTGQYCTEDVDECQLMPNACQNGGTCHNTHGGY.N	14	NCRCPPEWTGQYCTEDVDECQLMPNACQNGGTCHNTHGGY,YN,2@57.02146,4@57.02146,13@57.02146,14@349.13728,20@57.02146,27@57.02146,33@57.02146	T14(OGlycan / 349.1373)	15.5568	Y.NC[+57.02146]RC[+57.02146]PPEWTGQYC[+57.02146]T[+349.13728]EDVDEC[+57.02146]QLMPNAC[+57.02146]QNGGTC[+57.02146]HNTHGGY.N	C2(Carbamidomethyl / 57.0215); C4(Carbamidomethyl / 57.0215); C13(Carbamidomethyl / 57.0215); C20(Carbamidomethyl / 57.0215); C27(Carbamidomethyl / 57.0215); C33(Carbamidomethyl / 57.0215)	9.9e-31	6.5e-24	0	0	0	0	9.9e-31	1.7e-24	30.006	1323.2	9.3	5.299		Specific	28.4	>sp|P46531|NOTC1_HUMAN Neurogenic locus notch homolog protein 1 OS=Homo sapiens OX=9606 GN=NOTCH1 PE=1 SV=4	1	4560	FP031022_7.5126.5126.4	high-energy collision-induced dissociation	25.19	5122	5121.97	1	160 | 64193
103	HexNAc(1)Fuc(1)	1317.4	4	1281.51	5123.01	1281.5	5122.98	controllerType=0 controllerNumber=1 scan=5182	Y.NCRCPPEWTGQYCTEDVDECQLMPNACQNGGTCHNTHGGY.N	14	NCRCPPEWTGQYCTEDVDECQLMPNACQNGGTCHNTHGGY,YN,2@57.02146,4@57.02146,13@57.02146,14@349.13728,20@57.02146,27@57.02146,33@57.02146	T14(OGlycan / 349.1373)	15.6851	Y.NC[+57.02146]RC[+57.02146]PPEWTGQYC[+57.02146]T[+349.13728]EDVDEC[+57.02146]QLMPNAC[+57.02146]QNGGTC[+57.02146]HNTHGGY.N	C2(Carbamidomethyl / 57.0215); C4(Carbamidomethyl / 57.0215); C13(Carbamidomethyl / 57.0215); C20(Carbamidomethyl / 57.0215); C27(Carbamidomethyl / 57.0215); C33(Carbamidomethyl / 57.0215)	9.9e-31	6.5e-24	0	0	0	0	9.9e-31	2.4e-24	30.006	1317.4	10.9	5.299		Specific	31.4	>sp|P46531|NOTC1_HUMAN Neurogenic locus notch homolog protein 1 OS=Homo sapiens OX=9606 GN=NOTCH1 PE=1 SV=4	1	4621	FP031022_7.5182.5182.4	high-energy collision-induced dissociation	24.19	5122	5121.97	1	161 | 65673
103	HexNAc(1)Fuc(1)	1222.7	5	1025.4	5122.99	1025.4	5122.98	controllerType=0 controllerNumber=1 scan=5196	Y.NCRCPPEWTGQYCTEDVDECQLMPNACQNGGTCHNTHGGY.N	14	NCRCPPEWTGQYCTEDVDECQLMPNACQNGGTCHNTHGGY,YN,2@57.02146,4@57.02146,13@57.02146,14@349.13728,20@57.02146,27@57.02146,33@57.02146	T14(OGlycan / 349.1373)	15.7176	Y.NC[+57.02146]RC[+57.02146]PPEWTGQYC[+57.02146]T[+349.13728]EDVDEC[+57.02146]QLMPNAC[+57.02146]QNGGTC[+57.02146]HNTHGGY.N	C2(Carbamidomethyl / 57.0215); C4(Carbamidomethyl / 57.0215); C13(Carbamidomethyl / 57.0215); C20(Carbamidomethyl / 57.0215); C27(Carbamidomethyl / 57.0215); C33(Carbamidomethyl / 57.0215)	9.9e-31	2.3e-21	0	0	0	0	9.9e-31	3.4e-22	30.006	1222.7	2	1.949		Specific	28	>sp|P46531|NOTC1_HUMAN Neurogenic locus notch homolog protein 1 OS=Homo sapiens OX=9606 GN=NOTCH1 PE=1 SV=4	1	4641	FP031022_7.5196.5196.5	high-energy collision-induced dissociation	22.63	5121.98	5121.97	1	162 | 66073
103	HexNAc(1)Fuc(1)	1214.1	5	1025.41	5123	1025.4	5122.98	controllerType=0 controllerNumber=1 scan=5138	Y.NCRCPPEWTGQYCTEDVDECQLMPNACQNGGTCHNTHGGY.N	32	NCRCPPEWTGQYCTEDVDECQLMPNACQNGGTCHNTHGGY,YN,2@57.02146,4@57.02146,13@57.02146,20@57.02146,27@57.02146,32@349.13728,33@57.02146	T32(OGlycan / 349.1373)	15.5825	Y.NC[+57.02146]RC[+57.02146]PPEWTGQYC[+57.02146]TEDVDEC[+57.02146]QLMPNAC[+57.02146]QNGGT[+349.13728]C[+57.02146]HNTHGGY.N	C2(Carbamidomethyl / 57.0215); C4(Carbamidomethyl / 57.0215); C13(Carbamidomethyl / 57.0215); C20(Carbamidomethyl / 57.0215); C27(Carbamidomethyl / 57.0215); C33(Carbamidomethyl / 57.0215)	9.9e-31	2.3e-21	0	0	0	0	9.9e-31	2.4e-22	30.006	1214.1	0.7	4.331		Specific	26.7	>sp|P46531|NOTC1_HUMAN Neurogenic locus notch homolog protein 1 OS=Homo sapiens OX=9606 GN=NOTCH1 PE=1 SV=4	1	4573	FP031022_7.5138.5138.5	high-energy collision-induced dissociation	21.63	5121.99	5121.97	1	163 | 64513
103	HexNAc(1)Fuc(1)	911.2	4	1281.51	5123.02	1281.5	5122.98	controllerType=0 controllerNumber=1 scan=5074	Y.NCRCPPEWTGQYCTEDVDECQLMPNACQNGGTCHNTHGGY.N	14	NCRCPPEWTGQYCTEDVDECQLMPNACQNGGTCHNTHGGY,YN,2@57.02146,4@57.02146,13@57.02146,14@349.13728,20@57.02146,27@57.02146,33@57.02146	T14(OGlycan / 349.1373)	15.4342	Y.NC[+57.02146]RC[+57.02146]PPEWTGQYC[+57.02146]T[+349.13728]EDVDEC[+57.02146]QLMPNAC[+57.02146]QNGGTC[+57.02146]HNTHGGY.N	C2(Carbamidomethyl / 57.0215); C4(Carbamidomethyl / 57.0215); C13(Carbamidomethyl / 57.0215); C20(Carbamidomethyl / 57.0215); C27(Carbamidomethyl / 57.0215); C33(Carbamidomethyl / 57.0215)	6.4e-14	6.5e-14	0	0	0	0	2.6e-15	2.6e-15	13.194	911.2	4.4	8.349		Specific	29.6	>sp|P46531|NOTC1_HUMAN Neurogenic locus notch homolog protein 1 OS=Homo sapiens OX=9606 GN=NOTCH1 PE=1 SV=4	1	4494	FP031022_7.5074.5074.4	high-energy collision-induced dissociation	14.19	5122.01	5121.97	1	164 | 62773
103	HexNAc(1)Fuc(1)	860.3	5	1025.4	5122.98	1025.4	5122.98	controllerType=0 controllerNumber=1 scan=5085	Y.NCRCPPEWTGQYCTEDVDECQLMPNACQNGGTCHNTHGGY.N	14	NCRCPPEWTGQYCTEDVDECQLMPNACQNGGTCHNTHGGY,YN,2@57.02146,4@57.02146,13@57.02146,14@349.13728,20@57.02146,27@57.02146,33@57.02146	T14(OGlycan / 349.1373)	15.4601	Y.NC[+57.02146]RC[+57.02146]PPEWTGQYC[+57.02146]T[+349.13728]EDVDEC[+57.02146]QLMPNAC[+57.02146]QNGGTC[+57.02146]HNTHGGY.N	C2(Carbamidomethyl / 57.0215); C4(Carbamidomethyl / 57.0215); C13(Carbamidomethyl / 57.0215); C20(Carbamidomethyl / 57.0215); C27(Carbamidomethyl / 57.0215); C33(Carbamidomethyl / 57.0215)	2.3e-12	2.3e-12	0	0	0	0	1.5e-13	1.5e-13	11.635	860.3	4.4	-0.196		Specific	23.1	>sp|P46531|NOTC1_HUMAN Neurogenic locus notch homolog protein 1 OS=Homo sapiens OX=9606 GN=NOTCH1 PE=1 SV=4	1	4511	FP031022_7.5085.5085.5	high-energy collision-induced dissociation	12.63	5121.97	5121.97	1	165 | 63133
103	HexNAc(1)Fuc(1)	776.1	5	1025.6	5123.96	1025.4	5122.98	controllerType=0 controllerNumber=1 scan=5255	Y.NCRCPPEWTGQYCTEDVDECQLMPNACQNGGTCHNTHGGY.N	14	NCRCPPEWTGQYCTEDVDECQLMPNACQNGGTCHNTHGGY,YN,2@57.02146,4@57.02146,13@57.02146,14@349.13728,20@57.02146,27@57.02146,33@57.02146	T14(OGlycan / 349.1373)	15.8533	Y.NC[+57.02146]RC[+57.02146]PPEWTGQYC[+57.02146]T[+349.13728]EDVDEC[+57.02146]QLMPNAC[+57.02146]QNGGTC[+57.02146]HNTHGGY.N	C2(Carbamidomethyl / 57.0215); C4(Carbamidomethyl / 57.0215); C13(Carbamidomethyl / 57.0215); C20(Carbamidomethyl / 57.0215); C27(Carbamidomethyl / 57.0215); C33(Carbamidomethyl / 57.0215)	2.3e-10	2.3e-10	0	0	0	0	1.3e-11	1.3e-11	9.635	776.1	4.4	-3.877	1	Specific	22.1	>sp|P46531|NOTC1_HUMAN Neurogenic locus notch homolog protein 1 OS=Homo sapiens OX=9606 GN=NOTCH1 PE=1 SV=4	1	4712	FP031022_7.5255.5255.5	high-energy collision-induced dissociation	11.63	5122.96	5121.97	1	166 | 67633
103	HexNAc(1)Fuc(1)	766.2	4	1281.75	5123.99	1281.5	5122.98	controllerType=0 controllerNumber=1 scan=5236	Y.NCRCPPEWTGQYCTEDVDECQLMPNACQNGGTCHNTHGGY.N	14	NCRCPPEWTGQYCTEDVDECQLMPNACQNGGTCHNTHGGY,YN,2@57.02146,4@57.02146,13@57.02146,14@349.13728,20@57.02146,27@57.02146,33@57.02146	T14(OGlycan / 349.1373)	15.8109	Y.NC[+57.02146]RC[+57.02146]PPEWTGQYC[+57.02146]T[+349.13728]EDVDEC[+57.02146]QLMPNAC[+57.02146]QNGGTC[+57.02146]HNTHGGY.N	C2(Carbamidomethyl / 57.0215); C4(Carbamidomethyl / 57.0215); C13(Carbamidomethyl / 57.0215); C20(Carbamidomethyl / 57.0215); C27(Carbamidomethyl / 57.0215); C33(Carbamidomethyl / 57.0215)	6.4e-11	6.5e-11	0	0	0	0	3.9e-12	4e-12	10.195	766.2	13.2	1.308	1	Specific	25.2	>sp|P46531|NOTC1_HUMAN Neurogenic locus notch homolog protein 1 OS=Homo sapiens OX=9606 GN=NOTCH1 PE=1 SV=4	1	4691	FP031022_7.5236.5236.4	high-energy collision-induced dissociation	11.19	5122.98	5121.97	1	167 | 67273
103	HexNAc(1)	150.6	5	999.595	4993.95	999.389	4992.92	controllerType=0 controllerNumber=1 scan=4373	Y.NCRCPPEWTGQYCTEDVDECQLMPNACQNGGTCHNTHGGY.N	14	NCRCPPEWTGQYCTEDVDECQLMPNACQNGGTCHNTHGGY,YN,2@57.02146,4@57.02146,13@57.02146,14@203.07937,20@57.02146,27@57.02146,33@57.02146,35@15.99492	T14(OGlycan / 203.0794); N35(Oxidation / 15.9949)	13.762	Y.NC[+57.02146]RC[+57.02146]PPEWTGQYC[+57.02146]T[+203.07937]EDVDEC[+57.02146]QLMPNAC[+57.02146]QNGGTC[+57.02146]HN[+15.99492]THGGY.N	C2(Carbamidomethyl / 57.0215); C4(Carbamidomethyl / 57.0215); C13(Carbamidomethyl / 57.0215); C20(Carbamidomethyl / 57.0215); C27(Carbamidomethyl / 57.0215); C33(Carbamidomethyl / 57.0215)	0.014	0.014	0	0	0	0	0.0011	0.0011	1.845	150.6	5.6	5.521	1	Specific	13.6	>sp|P46531|NOTC1_HUMAN Neurogenic locus notch homolog protein 1 OS=Homo sapiens OX=9606 GN=NOTCH1 PE=1 SV=4	1	3650	FP031022_7.4373.4373.5	high-energy collision-induced dissociation	1.84	4992.94	4991.91	1	168 | 53415
103	HexNAc(1)	348	5	996.195	4976.95	996.19	4976.92	controllerType=0 controllerNumber=1 scan=4382	Y.NCRCPPEWTGQYCTEDVDECQLMPNACQNGGTCHNTHGGY.N	9	NCRCPPEWTGQYCTEDVDECQLMPNACQNGGTCHNTHGGY,YN,2@57.02146,4@57.02146,9@203.07937,13@57.02146,20@57.02146,27@57.02146,33@57.02146	T9(OGlycan / 203.0794)	13.7839	Y.NC[+57.02146]RC[+57.02146]PPEWT[+203.07937]GQYC[+57.02146]TEDVDEC[+57.02146]QLMPNAC[+57.02146]QNGGTC[+57.02146]HNTHGGY.N	C2(Carbamidomethyl / 57.0215); C4(Carbamidomethyl / 57.0215); C13(Carbamidomethyl / 57.0215); C20(Carbamidomethyl / 57.0215); C27(Carbamidomethyl / 57.0215); C33(Carbamidomethyl / 57.0215)	0.0014	0.0014	0	0	0	0	0.00012	0.00012	2.862	348	2.7	5.29		Specific	13.5	>sp|P46531|NOTC1_HUMAN Neurogenic locus notch homolog protein 1 OS=Homo sapiens OX=9606 GN=NOTCH1 PE=1 SV=4	1	3662	FP031022_7.4382.4382.5	high-energy collision-induced dissociation	2.98	4975.94	4975.91	1	169 | 53477
103	Fuc(1)	317.9	4	1234.98	4936.9	1234.98	4936.88	controllerType=0 controllerNumber=1 scan=5283	Y.NCRCPPEWTGQYCTEDVDECQLMPNACQNGGTCHNTHGGY.N	32	NCRCPPEWTGQYCTEDVDECQLMPNACQNGGTCHNTHGGY,YN,2@57.02146,4@57.02146,13@57.02146,20@57.02146,27@57.02146,28@0.98402,32@146.05791,33@57.02146,35@15.99492	Q28(Deamidated / 0.984); T32(OGlycan / 146.0579); N35(Oxidation / 15.9949)	15.9203	Y.NC[+57.02146]RC[+57.02146]PPEWTGQYC[+57.02146]TEDVDEC[+57.02146]QLMPNAC[+57.02146]Q[+0.98402]NGGT[+146.05791]C[+57.02146]HN[+15.99492]THGGY.N	C2(Carbamidomethyl / 57.0215); C4(Carbamidomethyl / 57.0215); C13(Carbamidomethyl / 57.0215); C20(Carbamidomethyl / 57.0215); C27(Carbamidomethyl / 57.0215); C33(Carbamidomethyl / 57.0215)	0.00069	0.0007	0	0	0	0	5e-05	5.1e-05	3.162	317.9	2.9	3.326		Specific	16.1	>sp|P46531|NOTC1_HUMAN Neurogenic locus notch homolog protein 1 OS=Homo sapiens OX=9606 GN=NOTCH1 PE=1 SV=4	1	4743	FP031022_7.5283.5283.4	high-energy collision-induced dissociation	3.25	4935.89	4935.87	1	170 | 68273
103	Fuc(1)	1178.5	4	1234.73	4935.91	1234.73	4935.89	controllerType=0 controllerNumber=1 scan=5128	Y.NCRCPPEWTGQYCTEDVDECQLMPNACQNGGTCHNTHGGY.N	14	NCRCPPEWTGQYCTEDVDECQLMPNACQNGGTCHNTHGGY,YN,2@57.02146,4@57.02146,13@57.02146,14@146.05791,20@57.02146,27@57.02146,33@57.02146,35@15.99492	T14(OGlycan / 146.0579); N35(Oxidation / 15.9949)	15.5596	Y.NC[+57.02146]RC[+57.02146]PPEWTGQYC[+57.02146]T[+146.05791]EDVDEC[+57.02146]QLMPNAC[+57.02146]QNGGTC[+57.02146]HN[+15.99492]THGGY.N	C2(Carbamidomethyl / 57.0215); C4(Carbamidomethyl / 57.0215); C13(Carbamidomethyl / 57.0215); C20(Carbamidomethyl / 57.0215); C27(Carbamidomethyl / 57.0215); C33(Carbamidomethyl / 57.0215)	9.9e-31	6.5e-21	0	0	0	0	9.9e-31	7e-22	30.006	1178.5	7.2	4.045		Specific	27.3	>sp|P46531|NOTC1_HUMAN Neurogenic locus notch homolog protein 1 OS=Homo sapiens OX=9606 GN=NOTCH1 PE=1 SV=4	1	4563	FP031022_7.5128.5128.4	high-energy collision-induced dissociation	22.19	4934.91	4934.89	1	171 | 64233
103	Fuc(1)	518.7	4	1234.74	4935.92	1234.73	4935.89	controllerType=0 controllerNumber=1 scan=5185	Y.NCRCPPEWTGQYCTEDVDECQLMPNACQNGGTCHNTHGGY.N	14	NCRCPPEWTGQYCTEDVDECQLMPNACQNGGTCHNTHGGY,YN,2@57.02146,4@57.02146,13@57.02146,14@146.05791,20@57.02146,27@57.02146,33@57.02146,35@15.99492	T14(OGlycan / 146.0579); N35(Oxidation / 15.9949)	15.6917	Y.NC[+57.02146]RC[+57.02146]PPEWTGQYC[+57.02146]T[+146.05791]EDVDEC[+57.02146]QLMPNAC[+57.02146]QNGGTC[+57.02146]HN[+15.99492]THGGY.N	C2(Carbamidomethyl / 57.0215); C4(Carbamidomethyl / 57.0215); C13(Carbamidomethyl / 57.0215); C20(Carbamidomethyl / 57.0215); C27(Carbamidomethyl / 57.0215); C33(Carbamidomethyl / 57.0215)	6.1e-06	6.2e-06	0	0	0	0	6.7e-07	6.8e-07	5.213	518.7	0.8	5.232		Specific	19.6	>sp|P46531|NOTC1_HUMAN Neurogenic locus notch homolog protein 1 OS=Homo sapiens OX=9606 GN=NOTCH1 PE=1 SV=4	1	4625	FP031022_7.5185.5185.4	high-energy collision-induced dissociation	6.19	4934.91	4934.89	1	172 | 65753
103	Fuc(1)	24.8	4	1234.73	4935.91	1234.73	4935.89	controllerType=0 controllerNumber=1 scan=5079	Y.NCRCPPEWTGQYCTEDVDECQLMPNACQNGGTCHNTHGGY.N	14	NCRCPPEWTGQYCTEDVDECQLMPNACQNGGTCHNTHGGY,YN,2@57.02146,4@57.02146,13@57.02146,14@146.05791,20@57.02146,27@57.02146,33@57.02146,34@15.99492	T14(OGlycan / 146.0579); H34(Oxidation / 15.9949)	15.4452	Y.NC[+57.02146]RC[+57.02146]PPEWTGQYC[+57.02146]T[+146.05791]EDVDEC[+57.02146]QLMPNAC[+57.02146]QNGGTC[+57.02146]H[+15.99492]NTHGGY.N	C2(Carbamidomethyl / 57.0215); C4(Carbamidomethyl / 57.0215); C13(Carbamidomethyl / 57.0215); C20(Carbamidomethyl / 57.0215); C27(Carbamidomethyl / 57.0215); C33(Carbamidomethyl / 57.0215)	0.004	0.004	0	0	0	0	0.00035	0.00035	2.4	24.8	0	3.451		Specific	12.4	>sp|P46531|NOTC1_HUMAN Neurogenic locus notch homolog protein 1 OS=Homo sapiens OX=9606 GN=NOTCH1 PE=1 SV=4	1	4501	FP031022_7.5079.5079.4	high-energy collision-induced dissociation	2.39	4934.9	4934.89	1	173 | 62973
103	Fuc(1)	555	4	1230.98	4920.91	1230.98	4920.88	controllerType=0 controllerNumber=1 scan=5262	Y.NCRCPPEWTGQYCTEDVDECQLMPNACQNGGTCHNTHGGY.N	32	NCRCPPEWTGQYCTEDVDECQLMPNACQNGGTCHNTHGGY,YN,2@57.02146,4@57.02146,13@57.02146,20@57.02146,27@57.02146,29@0.98402,32@146.05791,33@57.02146	N29(Deamidated / 0.984); T32(OGlycan / 146.0579)	15.8705	Y.NC[+57.02146]RC[+57.02146]PPEWTGQYC[+57.02146]TEDVDEC[+57.02146]QLMPNAC[+57.02146]QN[+0.98402]GGT[+146.05791]C[+57.02146]HNTHGGY.N	C2(Carbamidomethyl / 57.0215); C4(Carbamidomethyl / 57.0215); C13(Carbamidomethyl / 57.0215); C20(Carbamidomethyl / 57.0215); C27(Carbamidomethyl / 57.0215); C33(Carbamidomethyl / 57.0215)	3.3e-06	3.4e-06	0	0	0	0	2.6e-07	2.6e-07	5.478	555	2	5.875		Specific	19.5	>sp|P46531|NOTC1_HUMAN Neurogenic locus notch homolog protein 1 OS=Homo sapiens OX=9606 GN=NOTCH1 PE=1 SV=4	1	4719	FP031022_7.5262.5262.4	high-energy collision-induced dissociation	7.19	4919.91	4919.88	1	174 | 67713
103	Fuc(1)	512.6	4	1230.98	4920.91	1230.98	4920.88	controllerType=0 controllerNumber=1 scan=5314	Y.NCRCPPEWTGQYCTEDVDECQLMPNACQNGGTCHNTHGGY.N	14	NCRCPPEWTGQYCTEDVDECQLMPNACQNGGTCHNTHGGY,YN,2@57.02146,4@57.02146,13@57.02146,14@146.05791,20@57.02146,27@57.02146,29@0.98402,33@57.02146	T14(OGlycan / 146.0579); N29(Deamidated / 0.984)	15.9943	Y.NC[+57.02146]RC[+57.02146]PPEWTGQYC[+57.02146]T[+146.05791]EDVDEC[+57.02146]QLMPNAC[+57.02146]QN[+0.98402]GGTC[+57.02146]HNTHGGY.N	C2(Carbamidomethyl / 57.0215); C4(Carbamidomethyl / 57.0215); C13(Carbamidomethyl / 57.0215); C20(Carbamidomethyl / 57.0215); C27(Carbamidomethyl / 57.0215); C33(Carbamidomethyl / 57.0215)	6.1e-06	6.2e-06	0	0	0	0	7e-07	7.1e-07	5.213	512.6	0.8	6.272		Specific	20.5	>sp|P46531|NOTC1_HUMAN Neurogenic locus notch homolog protein 1 OS=Homo sapiens OX=9606 GN=NOTCH1 PE=1 SV=4	1	4781	FP031022_7.5314.5314.4	high-energy collision-induced dissociation	6.19	4919.91	4919.88	1	175 | 69113
103	Fuc(1)	511.1	5	984.986	4920.9	984.983	4920.88	controllerType=0 controllerNumber=1 scan=5276	Y.NCRCPPEWTGQYCTEDVDECQLMPNACQNGGTCHNTHGGY.N	14	NCRCPPEWTGQYCTEDVDECQLMPNACQNGGTCHNTHGGY,YN,2@57.02146,4@57.02146,13@57.02146,14@146.05791,20@57.02146,25@0.98402,27@57.02146,33@57.02146	T14(OGlycan / 146.0579); N25(Deamidated / 0.984)	15.903	Y.NC[+57.02146]RC[+57.02146]PPEWTGQYC[+57.02146]T[+146.05791]EDVDEC[+57.02146]QLMPN[+0.98402]AC[+57.02146]QNGGTC[+57.02146]HNTHGGY.N	C2(Carbamidomethyl / 57.0215); C4(Carbamidomethyl / 57.0215); C13(Carbamidomethyl / 57.0215); C20(Carbamidomethyl / 57.0215); C27(Carbamidomethyl / 57.0215); C33(Carbamidomethyl / 57.0215)	2.2e-05	2.3e-05	0	0	0	0	2.7e-06	2.7e-06	4.653	511.1	0.8	3.789		Specific	19.4	>sp|P46531|NOTC1_HUMAN Neurogenic locus notch homolog protein 1 OS=Homo sapiens OX=9606 GN=NOTCH1 PE=1 SV=4	1	4737	FP031022_7.5276.5276.5	high-energy collision-induced dissociation	5.63	4919.9	4919.88	1	176 | 68033
103	Fuc(1)	1265.3	4	1230.99	4920.93	1230.73	4919.9	controllerType=0 controllerNumber=1 scan=5148	Y.NCRCPPEWTGQYCTEDVDECQLMPNACQNGGTCHNTHGGY.N	14	NCRCPPEWTGQYCTEDVDECQLMPNACQNGGTCHNTHGGY,YN,2@57.02146,4@57.02146,13@57.02146,14@146.05791,20@57.02146,27@57.02146,33@57.02146	T14(OGlycan / 146.0579)	15.6068	Y.NC[+57.02146]RC[+57.02146]PPEWTGQYC[+57.02146]T[+146.05791]EDVDEC[+57.02146]QLMPNAC[+57.02146]QNGGTC[+57.02146]HNTHGGY.N	C2(Carbamidomethyl / 57.0215); C4(Carbamidomethyl / 57.0215); C13(Carbamidomethyl / 57.0215); C20(Carbamidomethyl / 57.0215); C27(Carbamidomethyl / 57.0215); C33(Carbamidomethyl / 57.0215)	9.9e-31	6.5e-23	0	0	0	0	9.9e-31	1.8e-23	30.006	1265.3	3.4	5.618	1	Specific	23.6	>sp|P46531|NOTC1_HUMAN Neurogenic locus notch homolog protein 1 OS=Homo sapiens OX=9606 GN=NOTCH1 PE=1 SV=4	1	4583	FP031022_7.5148.5148.4	high-energy collision-induced dissociation	23.19	4919.92	4918.89	1	177 | 64793
103	Fuc(1)	1044.1	4	1230.98	4920.91	1230.73	4919.9	controllerType=0 controllerNumber=1 scan=5208	Y.NCRCPPEWTGQYCTEDVDECQLMPNACQNGGTCHNTHGGY.N	14	NCRCPPEWTGQYCTEDVDECQLMPNACQNGGTCHNTHGGY,YN,2@57.02146,4@57.02146,13@57.02146,14@146.05791,20@57.02146,27@57.02146,33@57.02146	T14(OGlycan / 146.0579)	15.744	Y.NC[+57.02146]RC[+57.02146]PPEWTGQYC[+57.02146]T[+146.05791]EDVDEC[+57.02146]QLMPNAC[+57.02146]QNGGTC[+57.02146]HNTHGGY.N	C2(Carbamidomethyl / 57.0215); C4(Carbamidomethyl / 57.0215); C13(Carbamidomethyl / 57.0215); C20(Carbamidomethyl / 57.0215); C27(Carbamidomethyl / 57.0215); C33(Carbamidomethyl / 57.0215)	6.6e-16	6.7e-16	0	0	0	0	6.9e-17	7e-17	15.182	1044.1	6.3	1.846	1	Specific	28.1	>sp|P46531|NOTC1_HUMAN Neurogenic locus notch homolog protein 1 OS=Homo sapiens OX=9606 GN=NOTCH1 PE=1 SV=4	1	4655	FP031022_7.5208.5208.4	high-energy collision-induced dissociation	19.19	4919.91	4918.89	1	178 | 66433
103	Fuc(1)	893.6	5	984.993	4920.94	984.786	4919.9	controllerType=0 controllerNumber=1 scan=5119	Y.NCRCPPEWTGQYCTEDVDECQLMPNACQNGGTCHNTHGGY.N	14	NCRCPPEWTGQYCTEDVDECQLMPNACQNGGTCHNTHGGY,YN,2@57.02146,4@57.02146,13@57.02146,14@146.05791,20@57.02146,27@57.02146,33@57.02146	T14(OGlycan / 146.0579)	15.5396	Y.NC[+57.02146]RC[+57.02146]PPEWTGQYC[+57.02146]T[+146.05791]EDVDEC[+57.02146]QLMPNAC[+57.02146]QNGGTC[+57.02146]HNTHGGY.N	C2(Carbamidomethyl / 57.0215); C4(Carbamidomethyl / 57.0215); C13(Carbamidomethyl / 57.0215); C20(Carbamidomethyl / 57.0215); C27(Carbamidomethyl / 57.0215); C33(Carbamidomethyl / 57.0215)	2.3e-12	2.3e-12	0	0	0	0	1.8e-13	1.8e-13	11.635	893.6	0.8	6.806	1	Specific	23.3	>sp|P46531|NOTC1_HUMAN Neurogenic locus notch homolog protein 1 OS=Homo sapiens OX=9606 GN=NOTCH1 PE=1 SV=4	1	4552	FP031022_7.5119.5119.5	high-energy collision-induced dissociation	13.63	4919.93	4918.89	1	179 | 63933
103	Fuc(1)	527.3	4	1230.99	4920.93	1230.73	4919.9	controllerType=0 controllerNumber=1 scan=5096	Y.NCRCPPEWTGQYCTEDVDECQLMPNACQNGGTCHNTHGGY.N	9	NCRCPPEWTGQYCTEDVDECQLMPNACQNGGTCHNTHGGY,YN,2@57.02146,4@57.02146,9@146.05791,13@57.02146,20@57.02146,27@57.02146,33@57.02146	T9(OGlycan / 146.0579)	15.4862	Y.NC[+57.02146]RC[+57.02146]PPEWT[+146.05791]GQYC[+57.02146]TEDVDEC[+57.02146]QLMPNAC[+57.02146]QNGGTC[+57.02146]HNTHGGY.N	C2(Carbamidomethyl / 57.0215); C4(Carbamidomethyl / 57.0215); C13(Carbamidomethyl / 57.0215); C20(Carbamidomethyl / 57.0215); C27(Carbamidomethyl / 57.0215); C33(Carbamidomethyl / 57.0215)	3.3e-06	3.4e-06	0	0	0	0	2.4e-07	2.4e-07	5.478	527.3	0.4	5.419	1	Specific	19.4	>sp|P46531|NOTC1_HUMAN Neurogenic locus notch homolog protein 1 OS=Homo sapiens OX=9606 GN=NOTCH1 PE=1 SV=4	1	4525	FP031022_7.5096.5096.4	high-energy collision-induced dissociation	7.19	4919.92	4918.89	1	180 | 63493
103		271.9	4	1198.47	4790.87	1198.21	4789.84	controllerType=0 controllerNumber=1 scan=5144	Y.NCRCPPEWTGQYCTEDVDECQLMPNACQNGGTCHNTHGGY.N		NCRCPPEWTGQYCTEDVDECQLMPNACQNGGTCHNTHGGY,YN,2@57.02146,4@57.02146,13@57.02146,20@57.02146,27@57.02146,33@57.02146,35@15.99492	N35(Oxidation / 15.9949)	15.5956	Y.NC[+57.02146]RC[+57.02146]PPEWTGQYC[+57.02146]TEDVDEC[+57.02146]QLMPNAC[+57.02146]QNGGTC[+57.02146]HN[+15.99492]THGGY.N	C2(Carbamidomethyl / 57.0215); C4(Carbamidomethyl / 57.0215); C13(Carbamidomethyl / 57.0215); C20(Carbamidomethyl / 57.0215); C27(Carbamidomethyl / 57.0215); C33(Carbamidomethyl / 57.0215)	0.00066	0.00067	0	0	0	0	4.6e-05	4.7e-05	3.182	271.9	20.8	6.077	1	Specific	15.7	>sp|P46531|NOTC1_HUMAN Neurogenic locus notch homolog protein 1 OS=Homo sapiens OX=9606 GN=NOTCH1 PE=1 SV=4	1	4580	FP031022_7.5144.5144.4	high-energy collision-induced dissociation	3.13	4789.86	4788.83	1	181 | 64713
103		1023.7	5	955.777	4774.85	955.771	4774.83	controllerType=0 controllerNumber=1 scan=5295	Y.NCRCPPEWTGQYCTEDVDECQLMPNACQNGGTCHNTHGGY.N		NCRCPPEWTGQYCTEDVDECQLMPNACQNGGTCHNTHGGY,YN,2@57.02146,4@57.02146,13@57.02146,20@57.02146,27@57.02146,29@0.98402,33@57.02146	N29(Deamidated / 0.984)	15.949	Y.NC[+57.02146]RC[+57.02146]PPEWTGQYC[+57.02146]TEDVDEC[+57.02146]QLMPNAC[+57.02146]QN[+0.98402]GGTC[+57.02146]HNTHGGY.N	C2(Carbamidomethyl / 57.0215); C4(Carbamidomethyl / 57.0215); C13(Carbamidomethyl / 57.0215); C20(Carbamidomethyl / 57.0215); C27(Carbamidomethyl / 57.0215); C33(Carbamidomethyl / 57.0215)	2.3e-15	2.3e-15	0	0	0	0	1.6e-16	1.7e-16	14.638	1023.7	9.8	5.73		Specific	24.6	>sp|P46531|NOTC1_HUMAN Neurogenic locus notch homolog protein 1 OS=Homo sapiens OX=9606 GN=NOTCH1 PE=1 SV=4	1	4757	FP031022_7.5295.5295.5	high-energy collision-induced dissociation	18.63	4773.85	4773.82	1	182 | 68553
103		892.2	4	1194.47	4774.85	1194.46	4774.83	controllerType=0 controllerNumber=1 scan=5335	Y.NCRCPPEWTGQYCTEDVDECQLMPNACQNGGTCHNTHGGY.N		NCRCPPEWTGQYCTEDVDECQLMPNACQNGGTCHNTHGGY,YN,2@57.02146,4@57.02146,13@57.02146,20@57.02146,27@57.02146,28@0.98402,33@57.02146	Q28(Deamidated / 0.984)	16.0446	Y.NC[+57.02146]RC[+57.02146]PPEWTGQYC[+57.02146]TEDVDEC[+57.02146]QLMPNAC[+57.02146]Q[+0.98402]NGGTC[+57.02146]HNTHGGY.N	C2(Carbamidomethyl / 57.0215); C4(Carbamidomethyl / 57.0215); C13(Carbamidomethyl / 57.0215); C20(Carbamidomethyl / 57.0215); C27(Carbamidomethyl / 57.0215); C33(Carbamidomethyl / 57.0215)	6.4e-13	6.5e-13	0	0	0	0	5.2e-14	5.3e-14	12.195	892.2	6.5	5.605		Specific	23.8	>sp|P46531|NOTC1_HUMAN Neurogenic locus notch homolog protein 1 OS=Homo sapiens OX=9606 GN=NOTCH1 PE=1 SV=4	1	4802	FP031022_7.5335.5335.4	high-energy collision-induced dissociation	14.19	4773.85	4773.82	1	183 | 69593
103		133	5	955.778	4774.86	955.771	4774.83	controllerType=0 controllerNumber=1 scan=5353	Y.NCRCPPEWTGQYCTEDVDECQLMPNACQNGGTCHNTHGGY.N		NCRCPPEWTGQYCTEDVDECQLMPNACQNGGTCHNTHGGY,YN,2@57.02146,4@57.02146,13@57.02146,20@57.02146,27@57.02146,29@0.98402,33@57.02146	N29(Deamidated / 0.984)	16.0859	Y.NC[+57.02146]RC[+57.02146]PPEWTGQYC[+57.02146]TEDVDEC[+57.02146]QLMPNAC[+57.02146]QN[+0.98402]GGTC[+57.02146]HNTHGGY.N	C2(Carbamidomethyl / 57.0215); C4(Carbamidomethyl / 57.0215); C13(Carbamidomethyl / 57.0215); C20(Carbamidomethyl / 57.0215); C27(Carbamidomethyl / 57.0215); C33(Carbamidomethyl / 57.0215)	0.014	0.014	0	0	0	0	0.0012	0.0012	1.845	133	27.3	7.583		Specific	14.2	>sp|P46531|NOTC1_HUMAN Neurogenic locus notch homolog protein 1 OS=Homo sapiens OX=9606 GN=NOTCH1 PE=1 SV=4	1	4824	FP031022_7.5353.5353.5	high-energy collision-induced dissociation	1.84	4773.86	4773.82	1	184 | 70073
103		70	4	1194.47	4774.85	1194.46	4774.83	controllerType=0 controllerNumber=1 scan=5452	Y.NCRCPPEWTGQYCTEDVDECQLMPNACQNGGTCHNTHGGY.N		NCRCPPEWTGQYCTEDVDECQLMPNACQNGGTCHNTHGGY,YN,2@57.02146,4@57.02146,13@57.02146,20@57.02146,27@57.02146,28@0.98402,33@57.02146	Q28(Deamidated / 0.984)	16.3191	Y.NC[+57.02146]RC[+57.02146]PPEWTGQYC[+57.02146]TEDVDEC[+57.02146]QLMPNAC[+57.02146]Q[+0.98402]NGGTC[+57.02146]HNTHGGY.N	C2(Carbamidomethyl / 57.0215); C4(Carbamidomethyl / 57.0215); C13(Carbamidomethyl / 57.0215); C20(Carbamidomethyl / 57.0215); C27(Carbamidomethyl / 57.0215); C33(Carbamidomethyl / 57.0215)	0.004	0.004	0	0	0	0	0.0004	0.0004	2.4	70	0	5.707		Specific	12.3	>sp|P46531|NOTC1_HUMAN Neurogenic locus notch homolog protein 1 OS=Homo sapiens OX=9606 GN=NOTCH1 PE=1 SV=4	1	4959	FP031022_7.5452.5452.4	high-energy collision-induced dissociation	2.39	4773.85	4773.82	1	185 | 72273
103		1396.8	4	1194.47	4774.87	1194.22	4773.84	controllerType=0 controllerNumber=1 scan=5225	Y.NCRCPPEWTGQYCTEDVDECQLMPNACQNGGTCHNTHGGY.N		NCRCPPEWTGQYCTEDVDECQLMPNACQNGGTCHNTHGGY,YN,2@57.02146,4@57.02146,13@57.02146,20@57.02146,27@57.02146,33@57.02146		15.785	Y.NC[+57.02146]RC[+57.02146]PPEWTGQYC[+57.02146]TEDVDEC[+57.02146]QLMPNAC[+57.02146]QNGGTC[+57.02146]HNTHGGY.N	C2(Carbamidomethyl / 57.0215); C4(Carbamidomethyl / 57.0215); C13(Carbamidomethyl / 57.0215); C20(Carbamidomethyl / 57.0215); C27(Carbamidomethyl / 57.0215); C33(Carbamidomethyl / 57.0215)	9.9e-31	6.5e-25	0	0	0	0	9.9e-31	4.1e-25	30.006	1342.1	116.2	5.033	1	Specific	28.6	>sp|P46531|NOTC1_HUMAN Neurogenic locus notch homolog protein 1 OS=Homo sapiens OX=9606 GN=NOTCH1 PE=1 SV=4	1	4676	FP031022_7.5225.5225.4	high-energy collision-induced dissociation	26.19	4773.86	4772.83	1	186 | 66993
103		1295.7	4	1194.22	4773.87	1194.22	4773.84	controllerType=0 controllerNumber=1 scan=5170	Y.NCRCPPEWTGQYCTEDVDECQLMPNACQNGGTCHNTHGGY.N		NCRCPPEWTGQYCTEDVDECQLMPNACQNGGTCHNTHGGY,YN,2@57.02146,4@57.02146,13@57.02146,20@57.02146,27@57.02146,33@57.02146		15.6585	Y.NC[+57.02146]RC[+57.02146]PPEWTGQYC[+57.02146]TEDVDEC[+57.02146]QLMPNAC[+57.02146]QNGGTC[+57.02146]HNTHGGY.N	C2(Carbamidomethyl / 57.0215); C4(Carbamidomethyl / 57.0215); C13(Carbamidomethyl / 57.0215); C20(Carbamidomethyl / 57.0215); C27(Carbamidomethyl / 57.0215); C33(Carbamidomethyl / 57.0215)	9.9e-31	6.5e-23	0	0	0	0	9.9e-31	2.2e-23	30.006	1263.8	195.4	5.94		Specific	26.7	>sp|P46531|NOTC1_HUMAN Neurogenic locus notch homolog protein 1 OS=Homo sapiens OX=9606 GN=NOTCH1 PE=1 SV=4	1	4607	FP031022_7.5170.5170.4	high-energy collision-induced dissociation	24.19	4772.86	4772.83	1	187 | 65233
103		1238.3	4	1194.47	4774.85	1194.22	4773.84	controllerType=0 controllerNumber=1 scan=5281	Y.NCRCPPEWTGQYCTEDVDECQLMPNACQNGGTCHNTHGGY.N		NCRCPPEWTGQYCTEDVDECQLMPNACQNGGTCHNTHGGY,YN,2@57.02146,4@57.02146,13@57.02146,20@57.02146,27@57.02146,33@57.02146		15.9158	Y.NC[+57.02146]RC[+57.02146]PPEWTGQYC[+57.02146]TEDVDEC[+57.02146]QLMPNAC[+57.02146]QNGGTC[+57.02146]HNTHGGY.N	C2(Carbamidomethyl / 57.0215); C4(Carbamidomethyl / 57.0215); C13(Carbamidomethyl / 57.0215); C20(Carbamidomethyl / 57.0215); C27(Carbamidomethyl / 57.0215); C33(Carbamidomethyl / 57.0215)	9.9e-31	6.5e-22	0	0	0	0	9.9e-31	8e-23	30.006	1227.7	2.5	1.964	1	Specific	28.2	>sp|P46531|NOTC1_HUMAN Neurogenic locus notch homolog protein 1 OS=Homo sapiens OX=9606 GN=NOTCH1 PE=1 SV=4	1	4741	FP031022_7.5281.5281.4	high-energy collision-induced dissociation	23.19	4773.85	4772.83	1	188 | 68193
103		946.5	5	955.579	4773.87	955.574	4773.84	controllerType=0 controllerNumber=1 scan=5181	Y.NCRCPPEWTGQYCTEDVDECQLMPNACQNGGTCHNTHGGY.N		NCRCPPEWTGQYCTEDVDECQLMPNACQNGGTCHNTHGGY,YN,2@57.02146,4@57.02146,13@57.02146,20@57.02146,27@57.02146,33@57.02146		15.6835	Y.NC[+57.02146]RC[+57.02146]PPEWTGQYC[+57.02146]TEDVDEC[+57.02146]QLMPNAC[+57.02146]QNGGTC[+57.02146]HNTHGGY.N	C2(Carbamidomethyl / 57.0215); C4(Carbamidomethyl / 57.0215); C13(Carbamidomethyl / 57.0215); C20(Carbamidomethyl / 57.0215); C27(Carbamidomethyl / 57.0215); C33(Carbamidomethyl / 57.0215)	2.3e-13	2.3e-13	0	0	0	0	2e-14	2.1e-14	12.635	946.5	71.1	4.991		Specific	21.3	>sp|P46531|NOTC1_HUMAN Neurogenic locus notch homolog protein 1 OS=Homo sapiens OX=9606 GN=NOTCH1 PE=1 SV=4	1	4620	FP031022_7.5181.5181.5	high-energy collision-induced dissociation	14.63	4772.86	4772.83	1	189 | 65633
103		910.4	4	1194.22	4773.87	1194.22	4773.84	controllerType=0 controllerNumber=1 scan=5120	Y.NCRCPPEWTGQYCTEDVDECQLMPNACQNGGTCHNTHGGY.N		NCRCPPEWTGQYCTEDVDECQLMPNACQNGGTCHNTHGGY,YN,2@57.02146,4@57.02146,13@57.02146,20@57.02146,27@57.02146,33@57.02146		15.5418	Y.NC[+57.02146]RC[+57.02146]PPEWTGQYC[+57.02146]TEDVDEC[+57.02146]QLMPNAC[+57.02146]QNGGTC[+57.02146]HNTHGGY.N	C2(Carbamidomethyl / 57.0215); C4(Carbamidomethyl / 57.0215); C13(Carbamidomethyl / 57.0215); C20(Carbamidomethyl / 57.0215); C27(Carbamidomethyl / 57.0215); C33(Carbamidomethyl / 57.0215)	6.4e-14	6.5e-14	0	0	0	0	3.8e-15	3.8e-15	13.194	910.4	82.5	5.019		Specific	24.2	>sp|P46531|NOTC1_HUMAN Neurogenic locus notch homolog protein 1 OS=Homo sapiens OX=9606 GN=NOTCH1 PE=1 SV=4	1	4553	FP031022_7.5120.5120.4	high-energy collision-induced dissociation	14.19	4772.86	4772.83	1	190 | 63973
103		852.6	5	955.577	4773.86	955.574	4773.84	controllerType=0 controllerNumber=1 scan=5132	Y.NCRCPPEWTGQYCTEDVDECQLMPNACQNGGTCHNTHGGY.N		NCRCPPEWTGQYCTEDVDECQLMPNACQNGGTCHNTHGGY,YN,2@57.02146,4@57.02146,13@57.02146,20@57.02146,27@57.02146,33@57.02146		15.5684	Y.NC[+57.02146]RC[+57.02146]PPEWTGQYC[+57.02146]TEDVDEC[+57.02146]QLMPNAC[+57.02146]QNGGTC[+57.02146]HNTHGGY.N	C2(Carbamidomethyl / 57.0215); C4(Carbamidomethyl / 57.0215); C13(Carbamidomethyl / 57.0215); C20(Carbamidomethyl / 57.0215); C27(Carbamidomethyl / 57.0215); C33(Carbamidomethyl / 57.0215)	2.3e-12	2.3e-12	0	0	0	0	2.1e-13	2.2e-13	11.635	852.6	45.8	3.329		Specific	23.6	>sp|P46531|NOTC1_HUMAN Neurogenic locus notch homolog protein 1 OS=Homo sapiens OX=9606 GN=NOTCH1 PE=1 SV=4	1	4567	FP031022_7.5132.5132.5	high-energy collision-induced dissociation	12.63	4772.85	4772.83	1	191 | 64353
103		684.8	5	955.778	4774.86	955.574	4773.84	controllerType=0 controllerNumber=1 scan=5242	Y.NCRCPPEWTGQYCTEDVDECQLMPNACQNGGTCHNTHGGY.N		NCRCPPEWTGQYCTEDVDECQLMPNACQNGGTCHNTHGGY,YN,2@57.02146,4@57.02146,13@57.02146,20@57.02146,27@57.02146,33@57.02146		15.824	Y.NC[+57.02146]RC[+57.02146]PPEWTGQYC[+57.02146]TEDVDEC[+57.02146]QLMPNAC[+57.02146]QNGGTC[+57.02146]HNTHGGY.N	C2(Carbamidomethyl / 57.0215); C4(Carbamidomethyl / 57.0215); C13(Carbamidomethyl / 57.0215); C20(Carbamidomethyl / 57.0215); C27(Carbamidomethyl / 57.0215); C33(Carbamidomethyl / 57.0215)	2.3e-08	2.3e-08	0	0	0	0	1.6e-09	1.6e-09	7.635	684.8	28.1	3.662	1	Specific	20.4	>sp|P46531|NOTC1_HUMAN Neurogenic locus notch homolog protein 1 OS=Homo sapiens OX=9606 GN=NOTCH1 PE=1 SV=4	1	4698	FP031022_7.5242.5242.5	high-energy collision-induced dissociation	9.63	4773.86	4772.83	1	192 | 67393
103	Hex(1); Fuc(1)	15.9	3	1047.75	3141.24	1047.74	3141.21	controllerType=0 controllerNumber=1 scan=5899	Y.NCRCPPEWTGQYCTEDVDECQL.M	9;14	NCRCPPEWTGQYCTEDVDECQL,YM,2@57.02146,4@57.02146,9@162.05282,13@57.02146,14@146.05791,18@15.99492,20@57.02146	T9(OGlycan / 162.0528); T14(OGlycan / 146.0579); D18(Oxidation / 15.9949)	17.3733	Y.NC[+57.02146]RC[+57.02146]PPEWT[+162.05282]GQYC[+57.02146]T[+146.05791]EDVD[+15.99492]EC[+57.02146]QL.M	C2(Carbamidomethyl / 57.0215); C4(Carbamidomethyl / 57.0215); C13(Carbamidomethyl / 57.0215); C20(Carbamidomethyl / 57.0215)	0.26	0.27	0	0.002	0	0.0039	0.016	0.017	0.579	15.9	0	10.102		Specific	9.1	>sp|P46531|NOTC1_HUMAN Neurogenic locus notch homolog protein 1 OS=Homo sapiens OX=9606 GN=NOTCH1 PE=1 SV=4	1	5534	FP031022_7.5899.5899.3	high-energy collision-induced dissociation	0.58	3140.23	3140.2	1	193 | 30990
103		14.7	2	1409.55	2818.09	1409.55	2818.08	controllerType=0 controllerNumber=1 scan=5468	Y.NCRCPPEWTGQYCTEDVDECQL.M		NCRCPPEWTGQYCTEDVDECQL,YM,2@57.02146,4@57.02146,13@57.02146,20@57.02146,21@0.98402	Q21(Deamidated / 0.984)	16.357	Y.NC[+57.02146]RC[+57.02146]PPEWTGQYC[+57.02146]TEDVDEC[+57.02146]Q[+0.98402]L.M	C2(Carbamidomethyl / 57.0215); C4(Carbamidomethyl / 57.0215); C13(Carbamidomethyl / 57.0215); C20(Carbamidomethyl / 57.0215)	0.12	0.13	0	0	0	0	0.0082	0.0083	0.903	14.7	4.5	2.034		Specific	8.8	>sp|P46531|NOTC1_HUMAN Neurogenic locus notch homolog protein 1 OS=Homo sapiens OX=9606 GN=NOTCH1 PE=1 SV=4	1	4979	FP031022_7.5468.5468.4	high-energy collision-induced dissociation	0.9	2817.08	2817.08	1	194 | 6564
103		646.5	2	784.328	1567.65	784.324	1567.64	controllerType=0 controllerNumber=1 scan=4485	Y.NCRCPPEWTGQY.C		NCRCPPEWTGQY,YC,2@57.02146,4@57.02146		14.0273	Y.NC[+57.02146]RC[+57.02146]PPEWTGQY.C	C2(Carbamidomethyl / 57.0215); C4(Carbamidomethyl / 57.0215)	3.2e-08	3.2e-08	0	0	0	0	3e-09	3e-09	7.498	464.3	464.3	5.146		Specific	14.4	>sp|P46531|NOTC1_HUMAN Neurogenic locus notch homolog protein 1 OS=Homo sapiens OX=9606 GN=NOTCH1 PE=1 SV=4	1	3796	FP031022_7.4485.4485.2	high-energy collision-induced dissociation	8.49	1566.64	1566.63	1	195 | 1791
103		616.1	2	784.328	1567.65	784.324	1567.64	controllerType=0 controllerNumber=1 scan=4432	Y.NCRCPPEWTGQY.C		NCRCPPEWTGQY,YC,2@57.02146,4@57.02146		13.9017	Y.NC[+57.02146]RC[+57.02146]PPEWTGQY.C	C2(Carbamidomethyl / 57.0215); C4(Carbamidomethyl / 57.0215)	3.2e-08	3.2e-08	0	0	0	0	2.7e-09	2.8e-09	7.498	429.9	429.9	4.834		Specific	13.6	>sp|P46531|NOTC1_HUMAN Neurogenic locus notch homolog protein 1 OS=Homo sapiens OX=9606 GN=NOTCH1 PE=1 SV=4	1	3725	FP031022_7.4432.4432.2	high-energy collision-induced dissociation	8.49	1566.64	1566.63	1	196 | 1762
103		388.3	3	523.221	1567.65	523.219	1567.64	controllerType=0 controllerNumber=1 scan=4443	Y.NCRCPPEWTGQY.C		NCRCPPEWTGQY,YC,2@57.02146,4@57.02146		13.9279	Y.NC[+57.02146]RC[+57.02146]PPEWTGQY.C	C2(Carbamidomethyl / 57.0215); C4(Carbamidomethyl / 57.0215)	0.024	0.024	0	0	0	0	0.0022	0.0023	1.616	310.9	310.9	4.942		Specific	9.8	>sp|P46531|NOTC1_HUMAN Neurogenic locus notch homolog protein 1 OS=Homo sapiens OX=9606 GN=NOTCH1 PE=1 SV=4	1	3740	FP031022_7.4443.4443.3	high-energy collision-induced dissociation	1.62	1566.64	1566.63	1	197 | 1781
103		171.1	3	523.221	1567.65	523.219	1567.64	controllerType=0 controllerNumber=1 scan=4497	Y.NCRCPPEWTGQY.C		NCRCPPEWTGQY,YC,2@57.02146,4@57.02146		14.0552	Y.NC[+57.02146]RC[+57.02146]PPEWTGQY.C	C2(Carbamidomethyl / 57.0215); C4(Carbamidomethyl / 57.0215)	0.33	0.33	0.0019	0.0019	0	0	0.02	0.021	0.48	171.1	171.1	4.358		Specific	6.5	>sp|P46531|NOTC1_HUMAN Neurogenic locus notch homolog protein 1 OS=Homo sapiens OX=9606 GN=NOTCH1 PE=1 SV=4	1	3815	FP031022_7.4497.4497.3	high-energy collision-induced dissociation	0.48	1566.64	1566.63	1	198 | 1794
111	HexNAc(1)Hex(1)Fuc(1)NeuAc(1); HexNAc(1)Hex(1)Fuc(1)	579.9	8	1165.59	9317.68	1165.82	9319.54	controllerType=0 controllerNumber=1 scan=5384	W.TGQYCTEDVDECQLMPNACQNGGTCHNTHGGYNCVCVNGWTGEDCSENIDDCASAACFHGATCHDRVASF.Y	24;28	TGQYCTEDVDECQLMPNACQNGGTCHNTHGGYNCVCVNGWTGEDCSENIDDCASAACFHGATCHDRVASF,WY,3@0.98402,5@57.02146,12@57.02146,19@57.02146,24@802.28552,25@57.02146,28@511.19010,34@57.02146,36@57.02146,45@57.02146,52@57.02146,57@57.02146,63@57.02146	Q3(Deamidated / 0.984); T24(OGlycan / 802.2855); T28(OGlycan / 511.1901)	16.1593	W.TGQ[+0.98402]YC[+57.02146]TEDVDEC[+57.02146]QLMPNAC[+57.02146]QNGGT[+802.28552]C[+57.02146]HNT[+511.19010]HGGYNC[+57.02146]VC[+57.02146]VNGWTGEDC[+57.02146]SENIDDC[+57.02146]ASAAC[+57.02146]FHGATC[+57.02146]HDRVASF.Y	C5(Carbamidomethyl / 57.0215); C12(Carbamidomethyl / 57.0215); C19(Carbamidomethyl / 57.0215); C25(Carbamidomethyl / 57.0215); C34(Carbamidomethyl / 57.0215); C36(Carbamidomethyl / 57.0215); C45(Carbamidomethyl / 57.0215); C52(Carbamidomethyl / 57.0215); C57(Carbamidomethyl / 57.0215); C63(Carbamidomethyl / 57.0215)	0.0012	0.0012	0	0	0	0	9.9e-05	0.0001	2.933	579.9	0	15.523	-2	Specific	18.9	>sp|P46531|NOTC1_HUMAN Neurogenic locus notch homolog protein 1 OS=Homo sapiens OX=9606 GN=NOTCH1 PE=1 SV=4	1	4864	FP031022_7.5384.5384.4	high-energy collision-induced dissociation	3.93	9316.67	9318.53	1	199 | 70673
143	HexNAc(1)Hex(1)Fuc(1)NeuAc(1); Hex(1)Pent(2)	235.7	4	1436.56	5743.21	1436.3	5742.16	controllerType=0 controllerNumber=1 scan=5777	Y.NCVCVNGWTGEDCSENIDDCASAACFHGATCHDRVASFY.C	9;14	NCVCVNGWTGEDCSENIDDCASAACFHGATCHDRVASFY,YC,2@57.02146,4@57.02146,9@802.28552,13@57.02146,14@426.13734,16@0.98402,20@57.02146,25@57.02146,31@57.02146	T9(OGlycan / 802.2855); S14(OGlycan / 426.1373); N16(Deamidated / 0.984)	17.0838	Y.NC[+57.02146]VC[+57.02146]VNGWT[+802.28552]GEDC[+57.02146]S[+426.13734]EN[+0.98402]IDDC[+57.02146]ASAAC[+57.02146]FHGATC[+57.02146]HDRVASFY.C	C2(Carbamidomethyl / 57.0215); C4(Carbamidomethyl / 57.0215); C13(Carbamidomethyl / 57.0215); C20(Carbamidomethyl / 57.0215); C25(Carbamidomethyl / 57.0215); C31(Carbamidomethyl / 57.0215)	0.0016	0.0016	0	0	0	0	0.00016	0.00016	2.791	235.7	1.6	8.593	1	Specific	19.7	>sp|P46531|NOTC1_HUMAN Neurogenic locus notch homolog protein 1 OS=Homo sapiens OX=9606 GN=NOTCH1 PE=1 SV=4	1	5372	FP031022_7.5777.5777.4	high-energy collision-induced dissociation	2.8	5742.2	5741.15	1	200 | 76514
143	HexNAc(1)Hex(1)Fuc(1)NeuAc(1); Hex(1)Pent(2)	23.2	5	1149.05	5741.21	1149.04	5741.18	controllerType=0 controllerNumber=1 scan=5780	Y.NCVCVNGWTGEDCSENIDDCASAACFHGATCHDRVASFY.C	14;22	NCVCVNGWTGEDCSENIDDCASAACFHGATCHDRVASFY,YC,2@57.02146,4@57.02146,13@57.02146,14@802.28552,20@57.02146,22@426.13734,25@57.02146,31@57.02146	S14(OGlycan / 802.2855); S22(OGlycan / 426.1373)	17.0904	Y.NC[+57.02146]VC[+57.02146]VNGWTGEDC[+57.02146]S[+802.28552]ENIDDC[+57.02146]AS[+426.13734]AAC[+57.02146]FHGATC[+57.02146]HDRVASFY.C	C2(Carbamidomethyl / 57.0215); C4(Carbamidomethyl / 57.0215); C13(Carbamidomethyl / 57.0215); C20(Carbamidomethyl / 57.0215); C25(Carbamidomethyl / 57.0215); C31(Carbamidomethyl / 57.0215)	0.023	0.024	0	0	0	0	0.0022	0.0022	1.63	23.2	0	6.807		Specific	11.3	>sp|P46531|NOTC1_HUMAN Neurogenic locus notch homolog protein 1 OS=Homo sapiens OX=9606 GN=NOTCH1 PE=1 SV=4	1	5377	FP031022_7.5780.5780.5	high-energy collision-induced dissociation	1.62	5740.21	5740.17	1	201 | 76554
143	HexNAc(1)Hex(1)Fuc(1)NeuAc(1); Hex(1)Pent(2)	1071.9	5	1116.43	5578.14	1116.43	5578.11	controllerType=0 controllerNumber=1 scan=5589	Y.NCVCVNGWTGEDCSENIDDCASAACFHGATCHDRVASF.Y	14;22	NCVCVNGWTGEDCSENIDDCASAACFHGATCHDRVASF,YY,2@57.02146,4@57.02146,13@57.02146,14@802.28552,20@57.02146,22@426.13734,25@57.02146,31@57.02146	S14(OGlycan / 802.2855); S22(OGlycan / 426.1373)	16.642	Y.NC[+57.02146]VC[+57.02146]VNGWTGEDC[+57.02146]S[+802.28552]ENIDDC[+57.02146]AS[+426.13734]AAC[+57.02146]FHGATC[+57.02146]HDRVASF.Y	C2(Carbamidomethyl / 57.0215); C4(Carbamidomethyl / 57.0215); C13(Carbamidomethyl / 57.0215); C20(Carbamidomethyl / 57.0215); C25(Carbamidomethyl / 57.0215); C31(Carbamidomethyl / 57.0215)	3.3e-16	3.3e-16	0	0	0	0	3.1e-17	3.2e-17	15.483	1071.9	0	5.688		Specific	25.5	>sp|P46531|NOTC1_HUMAN Neurogenic locus notch homolog protein 1 OS=Homo sapiens OX=9606 GN=NOTCH1 PE=1 SV=4	1	5130	FP031022_7.5589.5589.5	high-energy collision-induced dissociation	19.45	5577.14	5577.1	1	202 | 74749
143	Hex(1)Pent(2); HexNAc(1)Hex(1)Fuc(1)NeuAc(1)	942.3	4	1395.29	5578.14	1395.28	5578.11	controllerType=0 controllerNumber=1 scan=5582	Y.NCVCVNGWTGEDCSENIDDCASAACFHGATCHDRVASF.Y	14;22	NCVCVNGWTGEDCSENIDDCASAACFHGATCHDRVASF,YY,2@57.02146,4@57.02146,13@57.02146,14@426.13734,20@57.02146,22@802.28552,25@57.02146,31@57.02146	S14(OGlycan / 426.1373); S22(OGlycan / 802.2855)	16.6248	Y.NC[+57.02146]VC[+57.02146]VNGWTGEDC[+57.02146]S[+426.13734]ENIDDC[+57.02146]AS[+802.28552]AAC[+57.02146]FHGATC[+57.02146]HDRVASF.Y	C2(Carbamidomethyl / 57.0215); C4(Carbamidomethyl / 57.0215); C13(Carbamidomethyl / 57.0215); C20(Carbamidomethyl / 57.0215); C25(Carbamidomethyl / 57.0215); C31(Carbamidomethyl / 57.0215)	9.6e-14	9.8e-14	0	0	0	0	8.5e-15	8.6e-15	13.016	942.3	0	5.417		Specific	27.9	>sp|P46531|NOTC1_HUMAN Neurogenic locus notch homolog protein 1 OS=Homo sapiens OX=9606 GN=NOTCH1 PE=1 SV=4	1	5123	FP031022_7.5582.5582.4	high-energy collision-induced dissociation	15	5577.13	5577.1	1	203 | 74593
143	HexNAc(1)Hex(1)Fuc(1)NeuAc(1); Hex(1)Pent(2)	775.4	4	1395.29	5578.14	1395.28	5578.11	controllerType=0 controllerNumber=1 scan=5633	Y.NCVCVNGWTGEDCSENIDDCASAACFHGATCHDRVASF.Y	14;22	NCVCVNGWTGEDCSENIDDCASAACFHGATCHDRVASF,YY,2@57.02146,4@57.02146,13@57.02146,14@802.28552,20@57.02146,22@426.13734,25@57.02146,31@57.02146	S14(OGlycan / 802.2855); S22(OGlycan / 426.1373)	16.745	Y.NC[+57.02146]VC[+57.02146]VNGWTGEDC[+57.02146]S[+802.28552]ENIDDC[+57.02146]AS[+426.13734]AAC[+57.02146]FHGATC[+57.02146]HDRVASF.Y	C2(Carbamidomethyl / 57.0215); C4(Carbamidomethyl / 57.0215); C13(Carbamidomethyl / 57.0215); C20(Carbamidomethyl / 57.0215); C25(Carbamidomethyl / 57.0215); C31(Carbamidomethyl / 57.0215)	9.6e-11	9.8e-11	0	0	0	0	9e-12	9.1e-12	10.016	775.4	0	5.417		Specific	26.6	>sp|P46531|NOTC1_HUMAN Neurogenic locus notch homolog protein 1 OS=Homo sapiens OX=9606 GN=NOTCH1 PE=1 SV=4	1	5186	FP031022_7.5633.5633.4	high-energy collision-induced dissociation	11.01	5577.13	5577.1	1	204 | 75261
143	Hex(1)Pent(2); HexNAc(1)Hex(1)Fuc(1)	440.9	4	1363.28	5450.12	1363.28	5450.08	controllerType=0 controllerNumber=1 scan=5518	Y.NCVCVNGWTGEDCSENIDDCASAACFHGATCHDRVASFY.C	14;22	NCVCVNGWTGEDCSENIDDCASAACFHGATCHDRVASFY,YC,2@57.02146,4@57.02146,13@57.02146,14@426.13734,20@57.02146,22@511.19010,25@57.02146,31@57.02146	S14(OGlycan / 426.1373); S22(OGlycan / 511.1901)	16.4729	Y.NC[+57.02146]VC[+57.02146]VNGWTGEDC[+57.02146]S[+426.13734]ENIDDC[+57.02146]AS[+511.19010]AAC[+57.02146]FHGATC[+57.02146]HDRVASFY.C	C2(Carbamidomethyl / 57.0215); C4(Carbamidomethyl / 57.0215); C13(Carbamidomethyl / 57.0215); C20(Carbamidomethyl / 57.0215); C25(Carbamidomethyl / 57.0215); C31(Carbamidomethyl / 57.0215)	1.2e-05	1.3e-05	0	0	0	0	1.5e-06	1.6e-06	4.905	440.9	0	6.594		Specific	20	>sp|P46531|NOTC1_HUMAN Neurogenic locus notch homolog protein 1 OS=Homo sapiens OX=9606 GN=NOTCH1 PE=1 SV=4	1	5044	FP031022_7.5518.5518.4	high-energy collision-induced dissociation	4.99	5449.11	5449.07	1	205 | 73513
143	HexNAc(1)Hex(1)Fuc(1)NeuAc(1); Hex(1)	669.5	4	1329.27	5314.07	1329.26	5314.03	controllerType=0 controllerNumber=1 scan=5613	Y.NCVCVNGWTGEDCSENIDDCASAACFHGATCHDRVASF.Y	14;22	NCVCVNGWTGEDCSENIDDCASAACFHGATCHDRVASF,YY,2@57.02146,4@57.02146,13@57.02146,14@802.28552,20@57.02146,22@162.05282,25@57.02146,31@57.02146	S14(OGlycan / 802.2855); S22(OGlycan / 162.0528)	16.698	Y.NC[+57.02146]VC[+57.02146]VNGWTGEDC[+57.02146]S[+802.28552]ENIDDC[+57.02146]AS[+162.05282]AAC[+57.02146]FHGATC[+57.02146]HDRVASF.Y	C2(Carbamidomethyl / 57.0215); C4(Carbamidomethyl / 57.0215); C13(Carbamidomethyl / 57.0215); C20(Carbamidomethyl / 57.0215); C25(Carbamidomethyl / 57.0215); C31(Carbamidomethyl / 57.0215)	9.6e-09	9.8e-09	0	0	0	0	5.8e-10	5.9e-10	8.016	669.5	0	7.624		Specific	24.2	>sp|P46531|NOTC1_HUMAN Neurogenic locus notch homolog protein 1 OS=Homo sapiens OX=9606 GN=NOTCH1 PE=1 SV=4	1	5160	FP031022_7.5613.5613.4	high-energy collision-induced dissociation	9.01	5313.06	5313.02	1	206 | 74989
143	HexNAc(1)Hex(1)Fuc(1)NeuAc(1); Hex(1)	184.4	5	1063.61	5314.04	1063.61	5314.03	controllerType=0 controllerNumber=1 scan=5616	Y.NCVCVNGWTGEDCSENIDDCASAACFHGATCHDRVASF.Y	14;22	NCVCVNGWTGEDCSENIDDCASAACFHGATCHDRVASF,YY,2@57.02146,4@57.02146,13@57.02146,14@802.28552,20@57.02146,22@162.05282,25@57.02146,31@57.02146	S14(OGlycan / 802.2855); S22(OGlycan / 162.0528)	16.7046	Y.NC[+57.02146]VC[+57.02146]VNGWTGEDC[+57.02146]S[+802.28552]ENIDDC[+57.02146]AS[+162.05282]AAC[+57.02146]FHGATC[+57.02146]HDRVASF.Y	C2(Carbamidomethyl / 57.0215); C4(Carbamidomethyl / 57.0215); C13(Carbamidomethyl / 57.0215); C20(Carbamidomethyl / 57.0215); C25(Carbamidomethyl / 57.0215); C31(Carbamidomethyl / 57.0215)	0.0044	0.0045	0	0	0	0	0.00045	0.00045	2.356	184.4	0	2.993		Specific	15.1	>sp|P46531|NOTC1_HUMAN Neurogenic locus notch homolog protein 1 OS=Homo sapiens OX=9606 GN=NOTCH1 PE=1 SV=4	1	5165	FP031022_7.5616.5616.5	high-energy collision-induced dissociation	2.35	5313.04	5313.02	1	207 | 75029
143	HexNAc(1)Fuc(1); Hex(1)Pent(2)	4.7	4	1322.77	5288.07	1322.76	5288.03	controllerType=0 controllerNumber=1 scan=5541	Y.NCVCVNGWTGEDCSENIDDCASAACFHGATCHDRVASFY.C	14;22	NCVCVNGWTGEDCSENIDDCASAACFHGATCHDRVASFY,YC,2@57.02146,4@57.02146,13@57.02146,14@349.13728,20@57.02146,22@426.13734,25@57.02146,31@57.02146	S14(OGlycan / 349.1373); S22(OGlycan / 426.1373)	16.5275	Y.NC[+57.02146]VC[+57.02146]VNGWTGEDC[+57.02146]S[+349.13728]ENIDDC[+57.02146]AS[+426.13734]AAC[+57.02146]FHGATC[+57.02146]HDRVASFY.C	C2(Carbamidomethyl / 57.0215); C4(Carbamidomethyl / 57.0215); C13(Carbamidomethyl / 57.0215); C20(Carbamidomethyl / 57.0215); C25(Carbamidomethyl / 57.0215); C31(Carbamidomethyl / 57.0215)	0.0066	0.0067	0	0	0	0	0.0006	0.00061	2.182	4.7	0	7.921		Specific	12.4	>sp|P46531|NOTC1_HUMAN Neurogenic locus notch homolog protein 1 OS=Homo sapiens OX=9606 GN=NOTCH1 PE=1 SV=4	1	5076	FP031022_7.5541.5541.4	high-energy collision-induced dissociation	2.18	5287.06	5287.02	1	208 | 74033
143	HexNAc(1)Hex(1)Fuc(1); Hex(1)Pent(2)	642.7	5	1058.42	5288.07	1058.21	5287.02	controllerType=0 controllerNumber=1 scan=5307	Y.NCVCVNGWTGEDCSENIDDCASAACFHGATCHDRVASF.Y	14;22	NCVCVNGWTGEDCSENIDDCASAACFHGATCHDRVASF,YY,2@57.02146,4@57.02146,13@57.02146,14@511.19010,20@57.02146,22@426.13734,25@57.02146,31@57.02146	S14(OGlycan / 511.1901); S22(OGlycan / 426.1373)	15.9772	Y.NC[+57.02146]VC[+57.02146]VNGWTGEDC[+57.02146]S[+511.19010]ENIDDC[+57.02146]AS[+426.13734]AAC[+57.02146]FHGATC[+57.02146]HDRVASF.Y	C2(Carbamidomethyl / 57.0215); C4(Carbamidomethyl / 57.0215); C13(Carbamidomethyl / 57.0215); C20(Carbamidomethyl / 57.0215); C25(Carbamidomethyl / 57.0215); C31(Carbamidomethyl / 57.0215)	3.5e-07	3.5e-07	0	0	0	0	1.5e-08	1.5e-08	6.456	642.7	0	8.753	1	Specific	19.8	>sp|P46531|NOTC1_HUMAN Neurogenic locus notch homolog protein 1 OS=Homo sapiens OX=9606 GN=NOTCH1 PE=1 SV=4	1	4772	FP031022_7.5307.5307.5	high-energy collision-induced dissociation	7.45	5287.06	5286.01	1	209 | 68993
143	HexNAc(1)Hex(1)Fuc(1); Hex(1)Pent(2)	639.3	4	1322.52	5287.04	1322.51	5287.02	controllerType=0 controllerNumber=1 scan=5294	Y.NCVCVNGWTGEDCSENIDDCASAACFHGATCHDRVASF.Y	14;22	NCVCVNGWTGEDCSENIDDCASAACFHGATCHDRVASF,YY,2@57.02146,4@57.02146,13@57.02146,14@511.19010,20@57.02146,22@426.13734,25@57.02146,31@57.02146	S14(OGlycan / 511.1901); S22(OGlycan / 426.1373)	15.9468	Y.NC[+57.02146]VC[+57.02146]VNGWTGEDC[+57.02146]S[+511.19010]ENIDDC[+57.02146]AS[+426.13734]AAC[+57.02146]FHGATC[+57.02146]HDRVASF.Y	C2(Carbamidomethyl / 57.0215); C4(Carbamidomethyl / 57.0215); C13(Carbamidomethyl / 57.0215); C20(Carbamidomethyl / 57.0215); C25(Carbamidomethyl / 57.0215); C31(Carbamidomethyl / 57.0215)	9.6e-08	9.8e-08	0	0	0	0	9.2e-09	9.4e-09	7.016	639.3	0	4.553		Specific	20.6	>sp|P46531|NOTC1_HUMAN Neurogenic locus notch homolog protein 1 OS=Homo sapiens OX=9606 GN=NOTCH1 PE=1 SV=4	1	4756	FP031022_7.5294.5294.4	high-energy collision-induced dissociation	8.01	5286.03	5286.01	1	210 | 68513
143	HexNAc(1)Hex(1)Fuc(1); Hex(1)Pent(2)	23	4	1322.27	5286.05	1322.51	5287.02	controllerType=0 controllerNumber=1 scan=5347	Y.NCVCVNGWTGEDCSENIDDCASAACFHGATCHDRVASF.Y	14;22	NCVCVNGWTGEDCSENIDDCASAACFHGATCHDRVASF,YY,2@57.02146,4@57.02146,13@57.02146,14@511.19010,20@57.02146,22@426.13734,25@57.02146,31@57.02146	S14(OGlycan / 511.1901); S22(OGlycan / 426.1373)	16.0728	Y.NC[+57.02146]VC[+57.02146]VNGWTGEDC[+57.02146]S[+511.19010]ENIDDC[+57.02146]AS[+426.13734]AAC[+57.02146]FHGATC[+57.02146]HDRVASF.Y	C2(Carbamidomethyl / 57.0215); C4(Carbamidomethyl / 57.0215); C13(Carbamidomethyl / 57.0215); C20(Carbamidomethyl / 57.0215); C25(Carbamidomethyl / 57.0215); C31(Carbamidomethyl / 57.0215)	0.006	0.0061	0	0	0	0	0.00057	0.00058	2.222	23	0	7.681	-1	Specific	13	>sp|P46531|NOTC1_HUMAN Neurogenic locus notch homolog protein 1 OS=Homo sapiens OX=9606 GN=NOTCH1 PE=1 SV=4	1	4815	FP031022_7.5347.5347.4	high-energy collision-induced dissociation	2.22	5285.05	5286.01	1	211 | 69873
143	HexNAc(1)Hex(1)Fuc(1)NeuAc(1)	193.4	4	1288.76	5152.02	1289	5152.96	controllerType=0 controllerNumber=1 scan=5735	Y.NCVCVNGWTGEDCSENIDDCASAACFHGATCHDRVASF.Y	9	NCVCVNGWTGEDCSENIDDCASAACFHGATCHDRVASF,YY,2@57.02146,4@57.02146,9@802.28552,13@57.02146,16@0.98402,20@57.02146,25@57.02146,31@57.02146	T9(OGlycan / 802.2855); N16(Deamidated / 0.984)	16.9841	Y.NC[+57.02146]VC[+57.02146]VNGWT[+802.28552]GEDC[+57.02146]SEN[+0.98402]IDDC[+57.02146]ASAAC[+57.02146]FHGATC[+57.02146]HDRVASF.Y	C2(Carbamidomethyl / 57.0215); C4(Carbamidomethyl / 57.0215); C13(Carbamidomethyl / 57.0215); C20(Carbamidomethyl / 57.0215); C25(Carbamidomethyl / 57.0215); C31(Carbamidomethyl / 57.0215)	0.0012	0.0012	0	0	0	0	0.0001	0.0001	2.914	193.4	0.4	11.633	-1	Specific	17.6	>sp|P46531|NOTC1_HUMAN Neurogenic locus notch homolog protein 1 OS=Homo sapiens OX=9606 GN=NOTCH1 PE=1 SV=4	1	5314	FP031022_7.5735.5735.4	high-energy collision-induced dissociation	2.91	5151.01	5151.95	1	212 | 76122
143	HexNAc(1)Hex(1)Fuc(1)NeuAc(1)	25.5	5	1031.2	5151.99	1031.2	5151.97	controllerType=0 controllerNumber=1 scan=5746	Y.NCVCVNGWTGEDCSENIDDCASAACFHGATCHDRVASF.Y	9	NCVCVNGWTGEDCSENIDDCASAACFHGATCHDRVASF,YY,2@57.02146,4@57.02146,9@802.28552,13@57.02146,20@57.02146,25@57.02146,31@57.02146	T9(OGlycan / 802.2855)	17.0099	Y.NC[+57.02146]VC[+57.02146]VNGWT[+802.28552]GEDC[+57.02146]SENIDDC[+57.02146]ASAAC[+57.02146]FHGATC[+57.02146]HDRVASF.Y	C2(Carbamidomethyl / 57.0215); C4(Carbamidomethyl / 57.0215); C13(Carbamidomethyl / 57.0215); C20(Carbamidomethyl / 57.0215); C25(Carbamidomethyl / 57.0215); C31(Carbamidomethyl / 57.0215)	0.021	0.022	0	0	0	0	0.0019	0.0019	1.669	25.5	0.4	3.01		Specific	13.2	>sp|P46531|NOTC1_HUMAN Neurogenic locus notch homolog protein 1 OS=Homo sapiens OX=9606 GN=NOTCH1 PE=1 SV=4	1	5331	FP031022_7.5746.5746.5	high-energy collision-induced dissociation	1.66	5150.98	5150.97	1	213 | 76274
143	Hex(1)Pent(2); Fuc(1)	283.2	4	1272.5	5086.99	1272.24	5085.93	controllerType=0 controllerNumber=1 scan=5570	Y.NCVCVNGWTGEDCSENIDDCASAACFHGATCHDRVASFY.C	9;14	NCVCVNGWTGEDCSENIDDCASAACFHGATCHDRVASFY,YC,2@57.02146,4@57.02146,9@426.13734,13@57.02146,14@146.05791,16@0.98402,20@57.02146,25@57.02146,31@57.02146	T9(OGlycan / 426.1373); S14(OGlycan / 146.0579); N16(Deamidated / 0.984)	16.5964	Y.NC[+57.02146]VC[+57.02146]VNGWT[+426.13734]GEDC[+57.02146]S[+146.05791]EN[+0.98402]IDDC[+57.02146]ASAAC[+57.02146]FHGATC[+57.02146]HDRVASFY.C	C2(Carbamidomethyl / 57.0215); C4(Carbamidomethyl / 57.0215); C13(Carbamidomethyl / 57.0215); C20(Carbamidomethyl / 57.0215); C25(Carbamidomethyl / 57.0215); C31(Carbamidomethyl / 57.0215)	0.0012	0.0012	0	0	0	0	9.2e-05	9.3e-05	2.935	283.2	1.6	9.812	1	Specific	15.5	>sp|P46531|NOTC1_HUMAN Neurogenic locus notch homolog protein 1 OS=Homo sapiens OX=9606 GN=NOTCH1 PE=1 SV=4	1	5110	FP031022_7.5570.5570.4	high-energy collision-induced dissociation	2.91	5085.98	5084.92	1	214 | 74433
143	Hex(1); HexNAc(1)Hex(1)Fuc(1)	149.7	4	1256.49	5022.95	1256.49	5022.93	controllerType=0 controllerNumber=1 scan=5320	Y.NCVCVNGWTGEDCSENIDDCASAACFHGATCHDRVASF.Y	9;14	NCVCVNGWTGEDCSENIDDCASAACFHGATCHDRVASF,YY,2@57.02146,4@57.02146,9@162.05282,13@57.02146,14@511.19010,20@57.02146,25@57.02146,31@57.02146	T9(OGlycan / 162.0528); S14(OGlycan / 511.1901)	16.0074	Y.NC[+57.02146]VC[+57.02146]VNGWT[+162.05282]GEDC[+57.02146]S[+511.19010]ENIDDC[+57.02146]ASAAC[+57.02146]FHGATC[+57.02146]HDRVASF.Y	C2(Carbamidomethyl / 57.0215); C4(Carbamidomethyl / 57.0215); C13(Carbamidomethyl / 57.0215); C20(Carbamidomethyl / 57.0215); C25(Carbamidomethyl / 57.0215); C31(Carbamidomethyl / 57.0215)	0.006	0.0061	0	0	0	0	0.00055	0.00056	2.222	149.7	1.6	4.412		Specific	14.8	>sp|P46531|NOTC1_HUMAN Neurogenic locus notch homolog protein 1 OS=Homo sapiens OX=9606 GN=NOTCH1 PE=1 SV=4	1	4788	FP031022_7.5320.5320.4	high-energy collision-induced dissociation	2.22	5021.95	5021.92	1	215 | 69233
143	Hex(1)Pent(2); Fuc(1)	1438.2	4	1231.23	4921.91	1231.23	4921.88	controllerType=0 controllerNumber=1 scan=5368	Y.NCVCVNGWTGEDCSENIDDCASAACFHGATCHDRVASF.Y	14;30	NCVCVNGWTGEDCSENIDDCASAACFHGATCHDRVASF,YY,2@57.02146,4@57.02146,13@57.02146,14@426.13734,20@57.02146,25@57.02146,30@146.05791,31@57.02146	S14(OGlycan / 426.1373); T30(OGlycan / 146.0579)	16.1226	Y.NC[+57.02146]VC[+57.02146]VNGWTGEDC[+57.02146]S[+426.13734]ENIDDC[+57.02146]ASAAC[+57.02146]FHGAT[+146.05791]C[+57.02146]HDRVASF.Y	C2(Carbamidomethyl / 57.0215); C4(Carbamidomethyl / 57.0215); C13(Carbamidomethyl / 57.0215); C20(Carbamidomethyl / 57.0215); C25(Carbamidomethyl / 57.0215); C31(Carbamidomethyl / 57.0215)	9.9e-31	9.8e-26	0	0	0	0	9.9e-31	9.8e-26	30.006	1438.2	0	6.087		Specific	27.4	>sp|P46531|NOTC1_HUMAN Neurogenic locus notch homolog protein 1 OS=Homo sapiens OX=9606 GN=NOTCH1 PE=1 SV=4	1	4842	FP031022_7.5368.5368.4	high-energy collision-induced dissociation	25.01	4920.91	4920.88	1	216 | 70313
143	Hex(1)Pent(2); Fuc(1)	529.4	5	985.188	4921.91	985.183	4921.88	controllerType=0 controllerNumber=1 scan=5364	Y.NCVCVNGWTGEDCSENIDDCASAACFHGATCHDRVASF.Y	9;14	NCVCVNGWTGEDCSENIDDCASAACFHGATCHDRVASF,YY,2@57.02146,4@57.02146,9@426.13734,13@57.02146,14@146.05791,20@57.02146,25@57.02146,31@57.02146	T9(OGlycan / 426.1373); S14(OGlycan / 146.0579)	16.1119	Y.NC[+57.02146]VC[+57.02146]VNGWT[+426.13734]GEDC[+57.02146]S[+146.05791]ENIDDC[+57.02146]ASAAC[+57.02146]FHGATC[+57.02146]HDRVASF.Y	C2(Carbamidomethyl / 57.0215); C4(Carbamidomethyl / 57.0215); C13(Carbamidomethyl / 57.0215); C20(Carbamidomethyl / 57.0215); C25(Carbamidomethyl / 57.0215); C31(Carbamidomethyl / 57.0215)	1.8e-05	1.8e-05	0	0	0	0	2.4e-06	2.5e-06	4.739	529.4	1.6	4.894		Specific	16.1	>sp|P46531|NOTC1_HUMAN Neurogenic locus notch homolog protein 1 OS=Homo sapiens OX=9606 GN=NOTCH1 PE=1 SV=4	1	4838	FP031022_7.5364.5364.5	high-energy collision-induced dissociation	5.45	4920.9	4920.88	1	217 | 70273
143	Hex(1)Pent(2); Fuc(1)	227.2	4	1231.23	4921.91	1231.23	4921.88	controllerType=0 controllerNumber=1 scan=5424	Y.NCVCVNGWTGEDCSENIDDCASAACFHGATCHDRVASF.Y	9;14	NCVCVNGWTGEDCSENIDDCASAACFHGATCHDRVASF,YY,2@57.02146,4@57.02146,9@426.13734,13@57.02146,14@146.05791,20@57.02146,25@57.02146,31@57.02146	T9(OGlycan / 426.1373); S14(OGlycan / 146.0579)	16.2543	Y.NC[+57.02146]VC[+57.02146]VNGWT[+426.13734]GEDC[+57.02146]S[+146.05791]ENIDDC[+57.02146]ASAAC[+57.02146]FHGATC[+57.02146]HDRVASF.Y	C2(Carbamidomethyl / 57.0215); C4(Carbamidomethyl / 57.0215); C13(Carbamidomethyl / 57.0215); C20(Carbamidomethyl / 57.0215); C25(Carbamidomethyl / 57.0215); C31(Carbamidomethyl / 57.0215)	0.0015	0.0015	0	0	0	0	0.00014	0.00014	2.831	227.2	1.4	4.401		Specific	14.9	>sp|P46531|NOTC1_HUMAN Neurogenic locus notch homolog protein 1 OS=Homo sapiens OX=9606 GN=NOTCH1 PE=1 SV=4	1	4916	FP031022_7.5424.5424.4	high-energy collision-induced dissociation	2.84	4920.9	4920.88	1	218 | 71553
143	HexNAc(1)Hex(1)Fuc(1)	282.8	4	1216.48	4862.91	1216.22	4861.86	controllerType=0 controllerNumber=1 scan=5341	Y.NCVCVNGWTGEDCSENIDDCASAACFHGATCHDRVASF.Y	14	NCVCVNGWTGEDCSENIDDCASAACFHGATCHDRVASF,YY,2@57.02146,4@57.02146,13@57.02146,14@511.19010,16@0.98402,20@57.02146,25@57.02146,31@57.02146	S14(OGlycan / 511.1901); N16(Deamidated / 0.984)	16.0577	Y.NC[+57.02146]VC[+57.02146]VNGWTGEDC[+57.02146]S[+511.19010]EN[+0.98402]IDDC[+57.02146]ASAAC[+57.02146]FHGATC[+57.02146]HDRVASF.Y	C2(Carbamidomethyl / 57.0215); C4(Carbamidomethyl / 57.0215); C13(Carbamidomethyl / 57.0215); C20(Carbamidomethyl / 57.0215); C25(Carbamidomethyl / 57.0215); C31(Carbamidomethyl / 57.0215)	0.0011	0.0011	0	0	0	0	8.5e-05	8.7e-05	2.975	282.8	0	9.718	1	Specific	16.3	>sp|P46531|NOTC1_HUMAN Neurogenic locus notch homolog protein 1 OS=Homo sapiens OX=9606 GN=NOTCH1 PE=1 SV=4	1	4810	FP031022_7.5341.5341.4	high-energy collision-induced dissociation	2.95	4861.91	4860.86	1	219 | 69753
143	Fuc(1); Hex(1)	4.1	4	1206.23	4821.9	1205.97	4820.86	controllerType=0 controllerNumber=1 scan=5595	Y.NCVCVNGWTGEDCSENIDDCASAACFHGATCHDRVASFY.C	9;14	NCVCVNGWTGEDCSENIDDCASAACFHGATCHDRVASFY,YC,2@57.02146,4@57.02146,9@146.05791,13@57.02146,14@162.05282,20@57.02146,25@57.02146,31@57.02146	T9(OGlycan / 146.0579); S14(OGlycan / 162.0528)	16.6545	Y.NC[+57.02146]VC[+57.02146]VNGWT[+146.05791]GEDC[+57.02146]S[+162.05282]ENIDDC[+57.02146]ASAAC[+57.02146]FHGATC[+57.02146]HDRVASFY.C	C2(Carbamidomethyl / 57.0215); C4(Carbamidomethyl / 57.0215); C13(Carbamidomethyl / 57.0215); C20(Carbamidomethyl / 57.0215); C25(Carbamidomethyl / 57.0215); C31(Carbamidomethyl / 57.0215)	0.0066	0.0067	0	0	0	0	0.00062	0.00062	2.182	4.1	0	7.584	1	Specific	12.2	>sp|P46531|NOTC1_HUMAN Neurogenic locus notch homolog protein 1 OS=Homo sapiens OX=9606 GN=NOTCH1 PE=1 SV=4	1	5138	FP031022_7.5595.5595.4	high-energy collision-induced dissociation	2.18	4820.9	4819.86	1	220 | 74869
143	Hex(1)Pent(2)	691.2	4	1194.72	4775.85	1194.71	4775.83	controllerType=0 controllerNumber=1 scan=5390	Y.NCVCVNGWTGEDCSENIDDCASAACFHGATCHDRVASF.Y	14	NCVCVNGWTGEDCSENIDDCASAACFHGATCHDRVASF,YY,2@57.02146,4@57.02146,13@57.02146,14@426.13734,20@57.02146,25@57.02146,31@57.02146	S14(OGlycan / 426.1373)	16.1749	Y.NC[+57.02146]VC[+57.02146]VNGWTGEDC[+57.02146]S[+426.13734]ENIDDC[+57.02146]ASAAC[+57.02146]FHGATC[+57.02146]HDRVASF.Y	C2(Carbamidomethyl / 57.0215); C4(Carbamidomethyl / 57.0215); C13(Carbamidomethyl / 57.0215); C20(Carbamidomethyl / 57.0215); C25(Carbamidomethyl / 57.0215); C31(Carbamidomethyl / 57.0215)	2.1e-06	2.1e-06	0	0	0	0	8e-08	8.1e-08	5.676	90	0	4.29		Specific	18.3	>sp|P46531|NOTC1_HUMAN Neurogenic locus notch homolog protein 1 OS=Homo sapiens OX=9606 GN=NOTCH1 PE=1 SV=4	1	4869	FP031022_7.5390.5390.4	high-energy collision-induced dissociation	6.67	4774.84	4774.82	1	221 | 70873
143	Hex(1); Fuc(1)	976.7	4	1165.46	4658.83	1165.21	4657.8	controllerType=0 controllerNumber=1 scan=5384	Y.NCVCVNGWTGEDCSENIDDCASAACFHGATCHDRVASF.Y	14;22	NCVCVNGWTGEDCSENIDDCASAACFHGATCHDRVASF,YY,2@57.02146,4@57.02146,13@57.02146,14@162.05282,20@57.02146,22@146.05791,25@57.02146,31@57.02146	S14(OGlycan / 162.0528); S22(OGlycan / 146.0579)	16.1593	Y.NC[+57.02146]VC[+57.02146]VNGWTGEDC[+57.02146]S[+162.05282]ENIDDC[+57.02146]AS[+146.05791]AAC[+57.02146]FHGATC[+57.02146]HDRVASF.Y	C2(Carbamidomethyl / 57.0215); C4(Carbamidomethyl / 57.0215); C13(Carbamidomethyl / 57.0215); C20(Carbamidomethyl / 57.0215); C25(Carbamidomethyl / 57.0215); C31(Carbamidomethyl / 57.0215)	9.6e-15	9.8e-15	0	0	0	0	1.1e-15	1.1e-15	14.016	976.7	1.2	5.512	1	Specific	25.7	>sp|P46531|NOTC1_HUMAN Neurogenic locus notch homolog protein 1 OS=Homo sapiens OX=9606 GN=NOTCH1 PE=1 SV=4	1	4863	FP031022_7.5384.5384.4	high-energy collision-induced dissociation	15.96	4657.82	4656.79	1	222 | 29606
143	Fuc(1)	949.7	4	1124.7	4495.77	1124.69	4495.75	controllerType=0 controllerNumber=1 scan=5517	Y.NCVCVNGWTGEDCSENIDDCASAACFHGATCHDRVASF.Y	30	NCVCVNGWTGEDCSENIDDCASAACFHGATCHDRVASF,YY,2@57.02146,4@57.02146,13@57.02146,20@57.02146,25@57.02146,30@146.05791,31@57.02146	T30(OGlycan / 146.0579)	16.4707	Y.NC[+57.02146]VC[+57.02146]VNGWTGEDC[+57.02146]SENIDDC[+57.02146]ASAAC[+57.02146]FHGAT[+146.05791]C[+57.02146]HDRVASF.Y	C2(Carbamidomethyl / 57.0215); C4(Carbamidomethyl / 57.0215); C13(Carbamidomethyl / 57.0215); C20(Carbamidomethyl / 57.0215); C25(Carbamidomethyl / 57.0215); C31(Carbamidomethyl / 57.0215)	9.6e-14	9.8e-14	0	0	0	0	6.8e-15	6.9e-15	13.016	949.7	1.9	4.739		Specific	22.9	>sp|P46531|NOTC1_HUMAN Neurogenic locus notch homolog protein 1 OS=Homo sapiens OX=9606 GN=NOTCH1 PE=1 SV=4	1	5043	FP031022_7.5517.5517.4	high-energy collision-induced dissociation	15	4494.76	4494.74	1	223 | 29728
143		780.9	4	1088.18	4349.72	1088.18	4349.69	controllerType=0 controllerNumber=1 scan=5535	Y.NCVCVNGWTGEDCSENIDDCASAACFHGATCHDRVASF.Y		NCVCVNGWTGEDCSENIDDCASAACFHGATCHDRVASF,YY,2@57.02146,4@57.02146,13@57.02146,20@57.02146,25@57.02146,31@57.02146		16.5143	Y.NC[+57.02146]VC[+57.02146]VNGWTGEDC[+57.02146]SENIDDC[+57.02146]ASAAC[+57.02146]FHGATC[+57.02146]HDRVASF.Y	C2(Carbamidomethyl / 57.0215); C4(Carbamidomethyl / 57.0215); C13(Carbamidomethyl / 57.0215); C20(Carbamidomethyl / 57.0215); C25(Carbamidomethyl / 57.0215); C31(Carbamidomethyl / 57.0215)	9.6e-11	9.8e-11	0	0	0	0	8e-12	8.1e-12	10.016	780.9	91	6.649		Specific	22.8	>sp|P46531|NOTC1_HUMAN Neurogenic locus notch homolog protein 1 OS=Homo sapiens OX=9606 GN=NOTCH1 PE=1 SV=4	1	5067	FP031022_7.5535.5535.4	high-energy collision-induced dissociation	11.01	4348.71	4348.68	1	224 | 29768
143	Hex(1)Pent(2); HexNAc(1)	45.5	3	1219.79	3657.36	1219.77	3657.3	controllerType=0 controllerNumber=1 scan=6155	Y.NCVCVNGWTGEDCSENIDDCASAACF.H	9;14	NCVCVNGWTGEDCSENIDDCASAACF,YH,2@57.02146,4@57.02146,9@426.13734,12@15.99492,13@57.02146,14@203.07937,16@0.98402,20@57.02146,25@57.02146	T9(OGlycan / 426.1373); D12(Oxidation / 15.9949); S14(OGlycan / 203.0794); N16(Deamidated / 0.984)	17.9802	Y.NC[+57.02146]VC[+57.02146]VNGWT[+426.13734]GED[+15.99492]C[+57.02146]S[+203.07937]EN[+0.98402]IDDC[+57.02146]ASAAC[+57.02146]F.H	C2(Carbamidomethyl / 57.0215); C4(Carbamidomethyl / 57.0215); C13(Carbamidomethyl / 57.0215); C20(Carbamidomethyl / 57.0215); C25(Carbamidomethyl / 57.0215)	0.0072	0.0073	0	0	0	0	0.00063	0.00064	2.145	45.5	0	17.812		Specific	13.2	>sp|P46531|NOTC1_HUMAN Neurogenic locus notch homolog protein 1 OS=Homo sapiens OX=9606 GN=NOTCH1 PE=1 SV=4	1	5858	FP031022_7.6155.6155.3	high-energy collision-induced dissociation	0.86	3656.35	3656.29	1	225 | 32071
143	Hex(1)Pent(2); HexNAc(1)	466.4	3	1214.12	3640.34	1214.11	3640.32	controllerType=0 controllerNumber=1 scan=6148	Y.NCVCVNGWTGEDCSENIDDCASAACF.H	9;14	NCVCVNGWTGEDCSENIDDCASAACF,YH,2@57.02146,4@57.02146,9@426.13734,13@57.02146,14@203.07937,20@57.02146,25@57.02146	T9(OGlycan / 426.1373); S14(OGlycan / 203.0794)	17.9649	Y.NC[+57.02146]VC[+57.02146]VNGWT[+426.13734]GEDC[+57.02146]S[+203.07937]ENIDDC[+57.02146]ASAAC[+57.02146]F.H	C2(Carbamidomethyl / 57.0215); C4(Carbamidomethyl / 57.0215); C13(Carbamidomethyl / 57.0215); C20(Carbamidomethyl / 57.0215); C25(Carbamidomethyl / 57.0215)	1.4e-05	1.4e-05	0	0	0	0	1.7e-06	1.7e-06	4.867	466.4	1.2	7.01		Specific	18.9	>sp|P46531|NOTC1_HUMAN Neurogenic locus notch homolog protein 1 OS=Homo sapiens OX=9606 GN=NOTCH1 PE=1 SV=4	1	5847	FP031022_7.6148.6148.3	high-energy collision-induced dissociation	5.22	3639.34	3639.31	1	226 | 31951
143	Hex(1)Pent(2)	97.2	3	1152.1	3454.29	1152.08	3454.22	controllerType=0 controllerNumber=1 scan=6344	Y.NCVCVNGWTGEDCSENIDDCASAACF.H	9	NCVCVNGWTGEDCSENIDDCASAACF,YH,2@57.02146,4@57.02146,9@426.13734,12@15.99492,13@57.02146,16@0.98402,20@57.02146,25@57.02146	T9(OGlycan / 426.1373); D12(Oxidation / 15.9949); N16(Deamidated / 0.984)	18.4287	Y.NC[+57.02146]VC[+57.02146]VNGWT[+426.13734]GED[+15.99492]C[+57.02146]SEN[+0.98402]IDDC[+57.02146]ASAAC[+57.02146]F.H	C2(Carbamidomethyl / 57.0215); C4(Carbamidomethyl / 57.0215); C13(Carbamidomethyl / 57.0215); C20(Carbamidomethyl / 57.0215); C25(Carbamidomethyl / 57.0215)	0.0072	0.0073	0	0	0	0	0.00065	0.00066	2.145	97.2	0	19.927		Specific	11.8	>sp|P46531|NOTC1_HUMAN Neurogenic locus notch homolog protein 1 OS=Homo sapiens OX=9606 GN=NOTCH1 PE=1 SV=4	1	6112	FP031022_7.6344.6344.3	high-energy collision-induced dissociation	2.14	3453.28	3453.21	1	227 | 32675
143	Hex(1)Pent(2)	183.5	2	1719.64	3438.27	1719.61	3438.22	controllerType=0 controllerNumber=1 scan=6348	Y.NCVCVNGWTGEDCSENIDDCASAACF.H	9	NCVCVNGWTGEDCSENIDDCASAACF,YH,2@57.02146,4@57.02146,9@426.13734,13@57.02146,16@0.98402,20@57.02146,25@57.02146	T9(OGlycan / 426.1373); N16(Deamidated / 0.984)	18.4376	Y.NC[+57.02146]VC[+57.02146]VNGWT[+426.13734]GEDC[+57.02146]SEN[+0.98402]IDDC[+57.02146]ASAAC[+57.02146]F.H	C2(Carbamidomethyl / 57.0215); C4(Carbamidomethyl / 57.0215); C13(Carbamidomethyl / 57.0215); C20(Carbamidomethyl / 57.0215); C25(Carbamidomethyl / 57.0215)	0.0015	0.0015	0	0	0	0	0.00013	0.00013	2.837	183.5	2.8	12.786		Specific	12.7	>sp|P46531|NOTC1_HUMAN Neurogenic locus notch homolog protein 1 OS=Homo sapiens OX=9606 GN=NOTCH1 PE=1 SV=4	1	6116	FP031022_7.6348.6348.2	high-energy collision-induced dissociation	2.84	3437.26	3437.21	1	228 | 32755
143	Hex(1)Pent(2)	502.2	3	1146.42	3437.26	1146.42	3437.24	controllerType=0 controllerNumber=1 scan=6386	Y.NCVCVNGWTGEDCSENIDDCASAACF.H	14	NCVCVNGWTGEDCSENIDDCASAACF,YH,2@57.02146,4@57.02146,13@57.02146,14@426.13734,20@57.02146,25@57.02146	S14(OGlycan / 426.1373)	18.5289	Y.NC[+57.02146]VC[+57.02146]VNGWTGEDC[+57.02146]S[+426.13734]ENIDDC[+57.02146]ASAAC[+57.02146]F.H	C2(Carbamidomethyl / 57.0215); C4(Carbamidomethyl / 57.0215); C13(Carbamidomethyl / 57.0215); C20(Carbamidomethyl / 57.0215); C25(Carbamidomethyl / 57.0215)	1.1e-05	1.1e-05	0	0	0	0	1.3e-06	1.3e-06	4.956	502.2	9.6	5.916		Specific	16.2	>sp|P46531|NOTC1_HUMAN Neurogenic locus notch homolog protein 1 OS=Homo sapiens OX=9606 GN=NOTCH1 PE=1 SV=4	1	6169	FP031022_7.6386.6386.3	high-energy collision-induced dissociation	5.22	3436.25	3436.23	1	229 | 32835
143	Hex(1)Pent(2)	350.4	3	1146.42	3437.26	1146.42	3437.24	controllerType=0 controllerNumber=1 scan=6335	Y.NCVCVNGWTGEDCSENIDDCASAACF.H	9	NCVCVNGWTGEDCSENIDDCASAACF,YH,2@57.02146,4@57.02146,9@426.13734,13@57.02146,20@57.02146,25@57.02146	T9(OGlycan / 426.1373)	18.4071	Y.NC[+57.02146]VC[+57.02146]VNGWT[+426.13734]GEDC[+57.02146]SENIDDC[+57.02146]ASAAC[+57.02146]F.H	C2(Carbamidomethyl / 57.0215); C4(Carbamidomethyl / 57.0215); C13(Carbamidomethyl / 57.0215); C20(Carbamidomethyl / 57.0215); C25(Carbamidomethyl / 57.0215)	0.00068	0.00069	0	0	0	0	4.8e-05	4.9e-05	3.165	350.4	2.8	5.809		Specific	14.5	>sp|P46531|NOTC1_HUMAN Neurogenic locus notch homolog protein 1 OS=Homo sapiens OX=9606 GN=NOTCH1 PE=1 SV=4	1	6100	FP031022_7.6335.6335.3	high-energy collision-induced dissociation	3.29	3436.25	3436.23	1	230 | 32635
143	Hex(1)Pent(2)	124.7	3	1146.42	3437.26	1146.42	3437.24	controllerType=0 controllerNumber=1 scan=6493	Y.NCVCVNGWTGEDCSENIDDCASAACF.H	9	NCVCVNGWTGEDCSENIDDCASAACF,YH,2@57.02146,4@57.02146,9@426.13734,13@57.02146,20@57.02146,25@57.02146	T9(OGlycan / 426.1373)	18.7816	Y.NC[+57.02146]VC[+57.02146]VNGWT[+426.13734]GEDC[+57.02146]SENIDDC[+57.02146]ASAAC[+57.02146]F.H	C2(Carbamidomethyl / 57.0215); C4(Carbamidomethyl / 57.0215); C13(Carbamidomethyl / 57.0215); C20(Carbamidomethyl / 57.0215); C25(Carbamidomethyl / 57.0215)	0.0072	0.0073	0	0	0	0	0.00067	0.00067	2.145	124.7	2.8	6.022		Specific	11.5	>sp|P46531|NOTC1_HUMAN Neurogenic locus notch homolog protein 1 OS=Homo sapiens OX=9606 GN=NOTCH1 PE=1 SV=4	1	6310	FP031022_7.6493.6493.3	high-energy collision-induced dissociation	2.14	3436.25	3436.23	1	231 | 33364
143	Hex(1)Pent(2)	34.1	3	1146.43	3437.26	1146.42	3437.24	controllerType=0 controllerNumber=1 scan=6441	Y.NCVCVNGWTGEDCSENIDDCASAACF.H	9	NCVCVNGWTGEDCSENIDDCASAACF,YH,2@57.02146,4@57.02146,9@426.13734,13@57.02146,20@57.02146,25@57.02146	T9(OGlycan / 426.1373)	18.6592	Y.NC[+57.02146]VC[+57.02146]VNGWT[+426.13734]GEDC[+57.02146]SENIDDC[+57.02146]ASAAC[+57.02146]F.H	C2(Carbamidomethyl / 57.0215); C4(Carbamidomethyl / 57.0215); C13(Carbamidomethyl / 57.0215); C20(Carbamidomethyl / 57.0215); C25(Carbamidomethyl / 57.0215)	0.15	0.15	0	0	0	0	0.0095	0.0097	0.819	34.1	2.8	6.768		Specific	10.1	>sp|P46531|NOTC1_HUMAN Neurogenic locus notch homolog protein 1 OS=Homo sapiens OX=9606 GN=NOTCH1 PE=1 SV=4	1	6240	FP031022_7.6441.6441.3	high-energy collision-induced dissociation	0.81	3436.25	3436.23	1	232 | 33167
143	Hex(1); Hex(1)	57.5	3	1112.75	3336.23	1112.73	3336.19	controllerType=0 controllerNumber=1 scan=6345	Y.NCVCVNGWTGEDCSENIDDCASAACF.H	9;14	NCVCVNGWTGEDCSENIDDCASAACF,YH,2@57.02146,4@57.02146,6@0.98402,9@162.05282,13@57.02146,14@162.05282,20@57.02146,25@57.02146	N6(Deamidated / 0.984); T9(OGlycan / 162.0528); S14(OGlycan / 162.0528)	18.4309	Y.NC[+57.02146]VC[+57.02146]VN[+0.98402]GWT[+162.05282]GEDC[+57.02146]S[+162.05282]ENIDDC[+57.02146]ASAAC[+57.02146]F.H	C2(Carbamidomethyl / 57.0215); C4(Carbamidomethyl / 57.0215); C13(Carbamidomethyl / 57.0215); C20(Carbamidomethyl / 57.0215); C25(Carbamidomethyl / 57.0215)	0.15	0.15	0	0	0	0	0.0093	0.0094	0.819	57.5	0	12.848		Specific	10.3	>sp|P46531|NOTC1_HUMAN Neurogenic locus notch homolog protein 1 OS=Homo sapiens OX=9606 GN=NOTCH1 PE=1 SV=4	1	6113	FP031022_7.6345.6345.3	high-energy collision-induced dissociation	0.81	3335.23	3335.18	1	233 | 32715
143	Hex(1)	48.7	3	1064.07	3190.19	1064.05	3190.13	controllerType=0 controllerNumber=1 scan=6433	Y.NCVCVNGWTGEDCSENIDDCASAACF.H	9	NCVCVNGWTGEDCSENIDDCASAACF,YH,2@57.02146,4@57.02146,8@15.99492,9@162.05282,13@57.02146,16@0.98402,20@57.02146,25@57.02146	W8(Oxidation / 15.9949); T9(OGlycan / 162.0528); N16(Deamidated / 0.984)	18.6397	Y.NC[+57.02146]VC[+57.02146]VNGW[+15.99492]T[+162.05282]GEDC[+57.02146]SEN[+0.98402]IDDC[+57.02146]ASAAC[+57.02146]F.H	C2(Carbamidomethyl / 57.0215); C4(Carbamidomethyl / 57.0215); C13(Carbamidomethyl / 57.0215); C20(Carbamidomethyl / 57.0215); C25(Carbamidomethyl / 57.0215)	0.26	0.27	0	0.002	0	0.0039	0.017	0.018	0.579	48.7	0	19.459		Specific	9.6	>sp|P46531|NOTC1_HUMAN Neurogenic locus notch homolog protein 1 OS=Homo sapiens OX=9606 GN=NOTCH1 PE=1 SV=4	1	6233	FP031022_7.6433.6433.3	high-energy collision-induced dissociation	0.58	3189.19	3189.12	1	234 | 33121
143	Hex(1)	43.2	2	1587.59	3174.17	1587.57	3174.14	controllerType=0 controllerNumber=1 scan=6427	Y.NCVCVNGWTGEDCSENIDDCASAACF.H	9	NCVCVNGWTGEDCSENIDDCASAACF,YH,2@57.02146,4@57.02146,6@0.98402,9@162.05282,13@57.02146,20@57.02146,25@57.02146	N6(Deamidated / 0.984); T9(OGlycan / 162.0528)	18.6247	Y.NC[+57.02146]VC[+57.02146]VN[+0.98402]GWT[+162.05282]GEDC[+57.02146]SENIDDC[+57.02146]ASAAC[+57.02146]F.H	C2(Carbamidomethyl / 57.0215); C4(Carbamidomethyl / 57.0215); C13(Carbamidomethyl / 57.0215); C20(Carbamidomethyl / 57.0215); C25(Carbamidomethyl / 57.0215)	0.26	0.27	0	0.002	0	0.0039	0.017	0.017	0.579	43.2	0	10.172		Specific	9.1	>sp|P46531|NOTC1_HUMAN Neurogenic locus notch homolog protein 1 OS=Homo sapiens OX=9606 GN=NOTCH1 PE=1 SV=4	1	6225	FP031022_7.6427.6427.2	high-energy collision-induced dissociation	0.58	3173.16	3173.13	1	235 | 33081
143	Hex(1)	358.7	3	1058.39	3173.17	1058.39	3173.15	controllerType=0 controllerNumber=1 scan=6410	Y.NCVCVNGWTGEDCSENIDDCASAACF.H	9	NCVCVNGWTGEDCSENIDDCASAACF,YH,2@57.02146,4@57.02146,9@162.05282,13@57.02146,20@57.02146,25@57.02146	T9(OGlycan / 162.0528)	18.5851	Y.NC[+57.02146]VC[+57.02146]VNGWT[+162.05282]GEDC[+57.02146]SENIDDC[+57.02146]ASAAC[+57.02146]F.H	C2(Carbamidomethyl / 57.0215); C4(Carbamidomethyl / 57.0215); C13(Carbamidomethyl / 57.0215); C20(Carbamidomethyl / 57.0215); C25(Carbamidomethyl / 57.0215)	0.002	0.0021	0	0	0	0	0.00019	0.00019	2.689	252.1	2.8	5.229		Specific	12.8	>sp|P46531|NOTC1_HUMAN Neurogenic locus notch homolog protein 1 OS=Homo sapiens OX=9606 GN=NOTCH1 PE=1 SV=4	1	6199	FP031022_7.6410.6410.3	high-energy collision-induced dissociation	2.8	3172.16	3172.15	1	236 | 32995
143	Hex(1)	105.8	3	1058.39	3173.17	1058.39	3173.15	controllerType=0 controllerNumber=1 scan=6469	Y.NCVCVNGWTGEDCSENIDDCASAACF.H	9	NCVCVNGWTGEDCSENIDDCASAACF,YH,2@57.02146,4@57.02146,9@162.05282,13@57.02146,20@57.02146,25@57.02146	T9(OGlycan / 162.0528)	18.7237	Y.NC[+57.02146]VC[+57.02146]VNGWT[+162.05282]GEDC[+57.02146]SENIDDC[+57.02146]ASAAC[+57.02146]F.H	C2(Carbamidomethyl / 57.0215); C4(Carbamidomethyl / 57.0215); C13(Carbamidomethyl / 57.0215); C20(Carbamidomethyl / 57.0215); C25(Carbamidomethyl / 57.0215)	0.1	0.1	0	0	0	0	0.0069	0.007	0.995	105.8	2.8	4.422		Specific	10.4	>sp|P46531|NOTC1_HUMAN Neurogenic locus notch homolog protein 1 OS=Homo sapiens OX=9606 GN=NOTCH1 PE=1 SV=4	1	6278	FP031022_7.6469.6469.3	high-energy collision-induced dissociation	0.99	3172.16	3172.15	1	237 | 33287
143		189.2	3	1004.38	3011.12	1004.37	3011.1	controllerType=0 controllerNumber=1 scan=6578	Y.NCVCVNGWTGEDCSENIDDCASAACF.H		NCVCVNGWTGEDCSENIDDCASAACF,YH,2@57.02146,4@57.02146,13@57.02146,20@57.02146,25@57.02146		18.9812	Y.NC[+57.02146]VC[+57.02146]VNGWTGEDC[+57.02146]SENIDDC[+57.02146]ASAAC[+57.02146]F.H	C2(Carbamidomethyl / 57.0215); C4(Carbamidomethyl / 57.0215); C13(Carbamidomethyl / 57.0215); C20(Carbamidomethyl / 57.0215); C25(Carbamidomethyl / 57.0215)	0.022	0.023	0	0	0	0	0.002	0.002	1.653	189.2	189.2	6.027		Specific	10.9	>sp|P46531|NOTC1_HUMAN Neurogenic locus notch homolog protein 1 OS=Homo sapiens OX=9606 GN=NOTCH1 PE=1 SV=4	1	6426	FP031022_7.6578.6578.3	high-energy collision-induced dissociation	1.65	3010.11	3010.09	1	238 | 33532
169	Hex(1)Pent(2); Hex(1)Pent(2)	43.4	6	677.96	4062.73	678.122	4063.69	controllerType=0 controllerNumber=1 scan=2936	F.HGATCHDRVASFYCECPHGRTGLLCHL.N	11;21	HGATCHDRVASFYCECPHGRTGLLCHL,FN,5@57.02146,11@426.13734,14@57.02146,16@57.02146,21@426.13734,25@57.02146	S11(OGlycan / 426.1373); T21(OGlycan / 426.1373)	10.4325	F.HGATC[+57.02146]HDRVAS[+426.13734]FYC[+57.02146]EC[+57.02146]PHGRT[+426.13734]GLLC[+57.02146]HL.N	C5(Carbamidomethyl / 57.0215); C14(Carbamidomethyl / 57.0215); C16(Carbamidomethyl / 57.0215); C25(Carbamidomethyl / 57.0215)	0.51	0.51	0.0019	0.0019	0.0037	0.0037	0.037	0.038	0.293	43.4	13.7	8.565	-1	Specific	8.3	>sp|P46531|NOTC1_HUMAN Neurogenic locus notch homolog protein 1 OS=Homo sapiens OX=9606 GN=NOTCH1 PE=1 SV=4	1	2003	FP031022_7.2936.2936.3	high-energy collision-induced dissociation	0.29	4061.72	4062.69	1	239 | 15872
169	HexNAc(1)Hex(1)Fuc(1)NeuAc(1)	420	5	721.515	3603.55	721.512	3603.53	controllerType=0 controllerNumber=1 scan=4037	F.HGATCHDRVASFYCECPHGRTGLL.C	11	HGATCHDRVASFYCECPHGRTGLL,FC,5@57.02146,11@802.28552,14@57.02146,16@57.02146	S11(OGlycan / 802.2855)	12.9936	F.HGATC[+57.02146]HDRVAS[+802.28552]FYC[+57.02146]EC[+57.02146]PHGRTGLL.C	C5(Carbamidomethyl / 57.0215); C14(Carbamidomethyl / 57.0215); C16(Carbamidomethyl / 57.0215)	1.2e-05	1.2e-05	0	0	0	0	1.4e-06	1.5e-06	4.928	420	5.2	4.072		Specific	15.2	>sp|P46531|NOTC1_HUMAN Neurogenic locus notch homolog protein 1 OS=Homo sapiens OX=9606 GN=NOTCH1 PE=1 SV=4	1	3234	FP031022_7.4037.4037.5	high-energy collision-induced dissociation	5.22	3602.54	3602.52	1	240 | 22017
169		440.1	5	561.256	2802.25	561.252	2802.23	controllerType=0 controllerNumber=1 scan=3820	F.HGATCHDRVASFYCECPHGRTGLL.C		HGATCHDRVASFYCECPHGRTGLL,FC,5@57.02146,8@0.98402,14@57.02146,16@57.02146	R8(Deamidated / 0.984)	12.4796	F.HGATC[+57.02146]HDR[+0.98402]VASFYC[+57.02146]EC[+57.02146]PHGRTGLL.C	C5(Carbamidomethyl / 57.0215); C14(Carbamidomethyl / 57.0215); C16(Carbamidomethyl / 57.0215)	9.3e-05	9.4e-05	0	0	0	0	9.2e-06	9.3e-06	4.031	440.1	320.9	7.206		Specific	11.1	>sp|P46531|NOTC1_HUMAN Neurogenic locus notch homolog protein 1 OS=Homo sapiens OX=9606 GN=NOTCH1 PE=1 SV=4	1	2990	FP031022_7.3820.3820.5	high-energy collision-induced dissociation	4.11	2801.24	2801.22	1	241 | 5670
169	HexNAc(1)Hex(1)Fuc(1)NeuAc(1); HexNAc(1)Fuc(1)	51.6	4	672.778	2688.09	672.777	2688.09	controllerType=0 controllerNumber=1 scan=3300	F.HGATCHDRVASFY.C	4;11	HGATCHDRVASFY,FC,4@802.28552,5@57.02146,6@15.99492,11@349.13728	T4(OGlycan / 802.2855); H6(Oxidation / 15.9949); S11(OGlycan / 349.1373)	11.2311	F.HGAT[+802.28552]C[+57.02146]H[+15.99492]DRVAS[+349.13728]FY.C	C5(Carbamidomethyl / 57.0215)	0.24	0.24	0	0	0	0	0.015	0.015	0.619	51.6	7.5	0.824		Specific	7	>sp|P46531|NOTC1_HUMAN Neurogenic locus notch homolog protein 1 OS=Homo sapiens OX=9606 GN=NOTCH1 PE=1 SV=4	1	2409	FP031022_7.3300.3300.4	high-energy collision-induced dissociation	0.61	2687.08	2687.08	1	242 | 4867
169	HexNAc(1)Hex(1)Fuc(1)NeuAc(1); HexNAc(1)Fuc(1)	111	4	632.013	2525.03	632.012	2525.02	controllerType=0 controllerNumber=1 scan=2710	F.HGATCHDRVASF.Y	4;11	HGATCHDRVASF,FY,1@15.99492,4@802.28552,5@57.02146,11@349.13728	H1(Oxidation / 15.9949); T4(OGlycan / 802.2855); S11(OGlycan / 349.1373)	9.9461	F.H[+15.99492]GAT[+802.28552]C[+57.02146]HDRVAS[+349.13728]F.Y	C5(Carbamidomethyl / 57.0215)	0.24	0.24	0	0	0	0	0.014	0.014	0.619	111	6.1	2.173		Specific	6.4	>sp|P46531|NOTC1_HUMAN Neurogenic locus notch homolog protein 1 OS=Homo sapiens OX=9606 GN=NOTCH1 PE=1 SV=4	1	1759	FP031022_7.2710.2710.4	high-energy collision-induced dissociation	0.61	2524.02	2524.02	1	243 | 4363
169	HexNAc(1)Fuc(1); HexNAc(1)Hex(1)Fuc(1)	222.1	4	595.997	2380.96	596.005	2381	controllerType=0 controllerNumber=1 scan=3530	F.HGATCHDRVASFY.C	4;11	HGATCHDRVASFY,FC,4@349.13728,5@57.02146,11@511.19010	T4(OGlycan / 349.1373); S11(OGlycan / 511.1901)	11.7731	F.HGAT[+349.13728]C[+57.02146]HDRVAS[+511.19010]FY.C	C5(Carbamidomethyl / 57.0215)	0.00049	0.00049	0	0	0	0	3.2e-05	3.2e-05	3.313	222.1	1.2	-13.733		Specific	12.5	>sp|P46531|NOTC1_HUMAN Neurogenic locus notch homolog protein 1 OS=Homo sapiens OX=9606 GN=NOTCH1 PE=1 SV=4	1	2675	FP031022_7.3530.3530.4	high-energy collision-induced dissociation	3.32	2379.96	2379.99	1	244 | 5612
169	HexNAc(1)Hex(1)Fuc(1)NeuAc(1)	180.2	4	585.496	2338.96	585.493	2338.95	controllerType=0 controllerNumber=1 scan=3362	F.HGATCHDRVASFY.C	11	HGATCHDRVASFY,FC,5@57.02146,6@15.99492,11@802.28552	H6(Oxidation / 15.9949); S11(OGlycan / 802.2855)	11.3769	F.HGATC[+57.02146]H[+15.99492]DRVAS[+802.28552]FY.C	C5(Carbamidomethyl / 57.0215)	0.058	0.059	0	0	0	0	0.0049	0.0049	1.237	180.2	10.3	4.736		Specific	8	>sp|P46531|NOTC1_HUMAN Neurogenic locus notch homolog protein 1 OS=Homo sapiens OX=9606 GN=NOTCH1 PE=1 SV=4	1	2480	FP031022_7.3362.3362.2	high-energy collision-induced dissociation	1.23	2337.95	2337.94	1	245 | 5005
169	HexNAc(1)Hex(1)Fuc(1)NeuAc(1)	143.6	3	780.325	2338.96	780.322	2338.95	controllerType=0 controllerNumber=1 scan=3369	F.HGATCHDRVASFY.C	4	HGATCHDRVASFY,FC,1@15.99492,4@802.28552,5@57.02146	H1(Oxidation / 15.9949); T4(OGlycan / 802.2855)	11.3933	F.H[+15.99492]GAT[+802.28552]C[+57.02146]HDRVASFY.C	C5(Carbamidomethyl / 57.0215)	0.13	0.13	0	0	0	0	0.0087	0.0088	0.901	143.6	10.4	4.377		Specific	9.6	>sp|P46531|NOTC1_HUMAN Neurogenic locus notch homolog protein 1 OS=Homo sapiens OX=9606 GN=NOTCH1 PE=1 SV=4	1	2486	FP031022_7.3369.3369.3	high-energy collision-induced dissociation	0.9	2337.95	2337.94	1	246 | 5041
169	HexNAc(1)Hex(1)Fuc(1)NeuAc(1)	82.7	4	585.494	2338.95	585.493	2338.95	controllerType=0 controllerNumber=1 scan=3373	F.HGATCHDRVASFY.C	11	HGATCHDRVASFY,FC,5@57.02146,7@15.99492,11@802.28552	D7(Oxidation / 15.9949); S11(OGlycan / 802.2855)	11.4024	F.HGATC[+57.02146]HD[+15.99492]RVAS[+802.28552]FY.C	C5(Carbamidomethyl / 57.0215)	0.24	0.24	0	0	0	0	0.015	0.015	0.619	82.7	0	1.083		Specific	7.2	>sp|P46531|NOTC1_HUMAN Neurogenic locus notch homolog protein 1 OS=Homo sapiens OX=9606 GN=NOTCH1 PE=1 SV=4	1	2490	FP031022_7.3373.3373.4	high-energy collision-induced dissociation	0.61	2337.95	2337.94	1	247 | 5077
169	HexNAc(1)Hex(1)Fuc(1)NeuAc(1)	616.6	3	774.992	2322.96	774.99	2322.96	controllerType=0 controllerNumber=1 scan=3376	F.HGATCHDRVASFY.C	11	HGATCHDRVASFY,FC,5@57.02146,11@802.28552	S11(OGlycan / 802.2855)	11.4121	F.HGATC[+57.02146]HDRVAS[+802.28552]FY.C	C5(Carbamidomethyl / 57.0215)	4.6e-08	4.7e-08	0	0	0	0	5.4e-09	5.5e-09	7.335	571.6	15.4	2.717		Specific	17.7	>sp|P46531|NOTC1_HUMAN Neurogenic locus notch homolog protein 1 OS=Homo sapiens OX=9606 GN=NOTCH1 PE=1 SV=4	1	2492	FP031022_7.3376.3376.3	high-energy collision-induced dissociation	8.33	2321.95	2321.95	1	248 | 5113
169	HexNAc(1)Hex(1)Fuc(1)NeuAc(1)	497	4	581.496	2322.96	581.494	2322.96	controllerType=0 controllerNumber=1 scan=3377	F.HGATCHDRVASFY.C	11	HGATCHDRVASFY,FC,5@57.02146,11@802.28552	S11(OGlycan / 802.2855)	11.4137	F.HGATC[+57.02146]HDRVAS[+802.28552]FY.C	C5(Carbamidomethyl / 57.0215)	3e-06	3.1e-06	0	0	0	0	1.9e-07	1.9e-07	5.516	465.4	7.6	2.685		Specific	15.5	>sp|P46531|NOTC1_HUMAN Neurogenic locus notch homolog protein 1 OS=Homo sapiens OX=9606 GN=NOTCH1 PE=1 SV=4	1	2493	FP031022_7.3377.3377.4	high-energy collision-induced dissociation	6.49	2321.95	2321.95	1	249 | 5137
169	HexNAc(1)Hex(1)Fuc(1)NeuAc(1)	461.6	2	1161.99	2322.97	1161.98	2322.96	controllerType=0 controllerNumber=1 scan=3389	F.HGATCHDRVASFY.C	4	HGATCHDRVASFY,FC,4@802.28552,5@57.02146	T4(OGlycan / 802.2855)	11.4482	F.HGAT[+802.28552]C[+57.02146]HDRVASFY.C	C5(Carbamidomethyl / 57.0215)	1.6e-05	1.6e-05	0	0	0	0	2.2e-06	2.3e-06	4.791	415.5	11.3	5.377		Specific	19.2	>sp|P46531|NOTC1_HUMAN Neurogenic locus notch homolog protein 1 OS=Homo sapiens OX=9606 GN=NOTCH1 PE=1 SV=4	1	2504	FP031022_7.3389.3389.2	high-energy collision-induced dissociation	5.14	2321.96	2321.95	1	250 | 5177
169	HexNAc(1)Hex(1)Fuc(1)NeuAc(1)	456.4	3	774.993	2322.96	774.99	2322.96	controllerType=0 controllerNumber=1 scan=3471	F.HGATCHDRVASFY.C	11	HGATCHDRVASFY,FC,5@57.02146,11@802.28552	S11(OGlycan / 802.2855)	11.6369	F.HGATC[+57.02146]HDRVAS[+802.28552]FY.C	C5(Carbamidomethyl / 57.0215)	5.4e-06	5.5e-06	0	0	0	0	6.4e-07	6.5e-07	5.264	417	21.4	3.584		Specific	16.6	>sp|P46531|NOTC1_HUMAN Neurogenic locus notch homolog protein 1 OS=Homo sapiens OX=9606 GN=NOTCH1 PE=1 SV=4	1	2598	FP031022_7.3471.3471.3	high-energy collision-induced dissociation	5.35	2321.96	2321.95	1	251 | 5526
169	HexNAc(1)Hex(1)Fuc(1)NeuAc(1)	433.3	3	774.993	2322.96	774.99	2322.96	controllerType=0 controllerNumber=1 scan=3422	F.HGATCHDRVASFY.C	11	HGATCHDRVASFY,FC,5@57.02146,11@802.28552	S11(OGlycan / 802.2855)	11.5226	F.HGATC[+57.02146]HDRVAS[+802.28552]FY.C	C5(Carbamidomethyl / 57.0215)	1.1e-05	1.1e-05	0	0	0	0	1.3e-06	1.3e-06	4.967	422.5	7.6	3.821		Specific	16.6	>sp|P46531|NOTC1_HUMAN Neurogenic locus notch homolog protein 1 OS=Homo sapiens OX=9606 GN=NOTCH1 PE=1 SV=4	1	2536	FP031022_7.3422.3422.3	high-energy collision-induced dissociation	5.26	2321.96	2321.95	1	252 | 5398
169	HexNAc(1)Hex(1)Fuc(1)NeuAc(1)	384.2	3	774.994	2322.97	774.99	2322.96	controllerType=0 controllerNumber=1 scan=3526	F.HGATCHDRVASFY.C	4	HGATCHDRVASFY,FC,4@802.28552,5@57.02146	T4(OGlycan / 802.2855)	11.7645	F.HGAT[+802.28552]C[+57.02146]HDRVASFY.C	C5(Carbamidomethyl / 57.0215)	0.0002	0.0002	0	0	0	0	1.5e-05	1.6e-05	3.698	342.6	10.4	5.003		Specific	15.2	>sp|P46531|NOTC1_HUMAN Neurogenic locus notch homolog protein 1 OS=Homo sapiens OX=9606 GN=NOTCH1 PE=1 SV=4	1	2669	FP031022_7.3526.3526.3	high-energy collision-induced dissociation	3.7	2321.96	2321.95	1	253 | 5574
169	HexNAc(1)Hex(1)Fuc(1)NeuAc(1)	326.9	4	581.496	2322.96	581.494	2322.96	controllerType=0 controllerNumber=1 scan=3525	F.HGATCHDRVASFY.C	4	HGATCHDRVASFY,FC,4@802.28552,5@57.02146	T4(OGlycan / 802.2855)	11.7623	F.HGAT[+802.28552]C[+57.02146]HDRVASFY.C	C5(Carbamidomethyl / 57.0215)	0.00018	0.00018	0	0	0	0	1.2e-05	1.2e-05	3.745	326.9	9.2	2.895		Specific	14.4	>sp|P46531|NOTC1_HUMAN Neurogenic locus notch homolog protein 1 OS=Homo sapiens OX=9606 GN=NOTCH1 PE=1 SV=4	1	2667	FP031022_7.3525.3525.4	high-energy collision-induced dissociation	3.86	2321.95	2321.95	1	254 | 5550
169	HexNAc(1)Hex(1)Fuc(1)NeuAc(1)	300.9	4	581.496	2322.96	581.494	2322.96	controllerType=0 controllerNumber=1 scan=3470	F.HGATCHDRVASFY.C	11	HGATCHDRVASFY,FC,5@57.02146,11@802.28552	S11(OGlycan / 802.2855)	11.6355	F.HGATC[+57.02146]HDRVAS[+802.28552]FY.C	C5(Carbamidomethyl / 57.0215)	0.00034	0.00035	0	0	0	0	2.1e-05	2.2e-05	3.465	293.4	6.5	3.421		Specific	13.3	>sp|P46531|NOTC1_HUMAN Neurogenic locus notch homolog protein 1 OS=Homo sapiens OX=9606 GN=NOTCH1 PE=1 SV=4	1	2597	FP031022_7.3470.3470.4	high-energy collision-induced dissociation	3.44	2321.96	2321.95	1	255 | 5502
169	HexNAc(1)Hex(1)Fuc(1)NeuAc(1)	166	4	581.496	2322.96	581.494	2322.96	controllerType=0 controllerNumber=1 scan=3421	F.HGATCHDRVASFY.C	4	HGATCHDRVASFY,FC,4@802.28552,5@57.02146	T4(OGlycan / 802.2855)	11.5214	F.HGAT[+802.28552]C[+57.02146]HDRVASFY.C	C5(Carbamidomethyl / 57.0215)	0.00086	0.00087	0	0	0	0	7.1e-05	7.2e-05	3.068	166	9.2	3.526		Specific	11.7	>sp|P46531|NOTC1_HUMAN Neurogenic locus notch homolog protein 1 OS=Homo sapiens OX=9606 GN=NOTCH1 PE=1 SV=4	1	2535	FP031022_7.3421.3421.4	high-energy collision-induced dissociation	3.06	2321.96	2321.95	1	256 | 5374
169	HexNAc(1)Hex(1)Fuc(1); HexNAc(1)Fuc(1)	89.2	3	745.317	2233.94	745.314	2233.93	controllerType=0 controllerNumber=1 scan=2385	F.HGATCHDRVASF.Y	4;11	HGATCHDRVASF,FY,1@15.99492,4@511.19010,5@57.02146,11@349.13728	H1(Oxidation / 15.9949); T4(OGlycan / 511.1901); S11(OGlycan / 349.1373)	9.1679	F.H[+15.99492]GAT[+511.19010]C[+57.02146]HDRVAS[+349.13728]F.Y	C5(Carbamidomethyl / 57.0215)	0.13	0.13	0	0	0	0	0.0084	0.0086	0.901	89.2	6.1	3.372		Specific	9.4	>sp|P46531|NOTC1_HUMAN Neurogenic locus notch homolog protein 1 OS=Homo sapiens OX=9606 GN=NOTCH1 PE=1 SV=4	1	1377	FP031022_7.2385.2385.3	high-energy collision-induced dissociation	0.9	2232.93	2232.92	1	257 | 3994
169	HexNAc(1)Fuc(1); HexNAc(1)Hex(1)Fuc(1)	214.3	4	555.232	2217.91	555.239	2217.93	controllerType=0 controllerNumber=1 scan=2923	F.HGATCHDRVASF.Y	4;11	HGATCHDRVASF,FY,4@349.13728,5@57.02146,11@511.19010	T4(OGlycan / 349.1373); S11(OGlycan / 511.1901)	10.4051	F.HGAT[+349.13728]C[+57.02146]HDRVAS[+511.19010]F.Y	C5(Carbamidomethyl / 57.0215)	0.012	0.012	0	0	0	0	0.00097	0.00098	1.923	214.3	0	-11.616		Specific	9.8	>sp|P46531|NOTC1_HUMAN Neurogenic locus notch homolog protein 1 OS=Homo sapiens OX=9606 GN=NOTCH1 PE=1 SV=4	1	1988	FP031022_7.2923.2923.4	high-energy collision-induced dissociation	1.93	2216.9	2216.93	1	258 | 4518
169	HexNAc(1)Hex(1)Fuc(1)NeuAc(1)	190.5	3	725.969	2175.89	725.967	2175.89	controllerType=0 controllerNumber=1 scan=2756	F.HGATCHDRVASF.Y	4	HGATCHDRVASF,FY,1@15.99492,4@802.28552,5@57.02146	H1(Oxidation / 15.9949); T4(OGlycan / 802.2855)	10.0484	F.H[+15.99492]GAT[+802.28552]C[+57.02146]HDRVASF.Y	C5(Carbamidomethyl / 57.0215)	0.009	0.0092	0	0	0	0	0.00077	0.00077	2.044	190.5	11.6	3.123		Specific	11	>sp|P46531|NOTC1_HUMAN Neurogenic locus notch homolog protein 1 OS=Homo sapiens OX=9606 GN=NOTCH1 PE=1 SV=4	1	1802	FP031022_7.2756.2756.3	high-energy collision-induced dissociation	2.04	2174.89	2174.88	1	259 | 4402
169	HexNAc(1)Hex(1)Fuc(1)NeuAc(1)	186.9	4	544.729	2175.89	544.727	2175.89	controllerType=0 controllerNumber=1 scan=2749	F.HGATCHDRVASF.Y	4	HGATCHDRVASF,FY,1@15.99492,4@802.28552,5@57.02146	H1(Oxidation / 15.9949); T4(OGlycan / 802.2855)	10.034	F.H[+15.99492]GAT[+802.28552]C[+57.02146]HDRVASF.Y	C5(Carbamidomethyl / 57.0215)	0.02	0.02	0	0	0	0	0.0019	0.0019	1.709	186.9	10.4	2.892		Specific	9	>sp|P46531|NOTC1_HUMAN Neurogenic locus notch homolog protein 1 OS=Homo sapiens OX=9606 GN=NOTCH1 PE=1 SV=4	1	1796	FP031022_7.2749.2749.4	high-energy collision-induced dissociation	1.7	2174.89	2174.88	1	260 | 4390
169	HexNAc(1)Hex(1)Fuc(1)NeuAc(1)	141.9	2	1080.96	2160.91	1080.94	2160.88	controllerType=0 controllerNumber=1 scan=2831	F.HGATCHDRVASF.Y	11	HGATCHDRVASF,FY,5@57.02146,8@0.98402,11@802.28552	R8(Deamidated / 0.984); S11(OGlycan / 802.2855)	10.205	F.HGATC[+57.02146]HDR[+0.98402]VAS[+802.28552]F.Y	C5(Carbamidomethyl / 57.0215)	0.12	0.12	0	0	0	0	0.0077	0.0078	0.927	141.9	4	16.16		Specific	10.8	>sp|P46531|NOTC1_HUMAN Neurogenic locus notch homolog protein 1 OS=Homo sapiens OX=9606 GN=NOTCH1 PE=1 SV=4	1	1881	FP031022_7.2831.2831.2	high-energy collision-induced dissociation	0.92	2159.9	2159.87	1	261 | 4495
169	HexNAc(1)Hex(1)Fuc(1)NeuAc(1)	537.7	2	1080.45	2159.9	1080.45	2159.89	controllerType=0 controllerNumber=1 scan=2779	F.HGATCHDRVASF.Y	11	HGATCHDRVASF,FY,5@57.02146,11@802.28552	S11(OGlycan / 802.2855)	10.0962	F.HGATC[+57.02146]HDRVAS[+802.28552]F.Y	C5(Carbamidomethyl / 57.0215)	7.2e-06	7.2e-06	0	0	0	0	8.8e-07	8.9e-07	5.145	393.7	2.4	4.923		Specific	20.3	>sp|P46531|NOTC1_HUMAN Neurogenic locus notch homolog protein 1 OS=Homo sapiens OX=9606 GN=NOTCH1 PE=1 SV=4	1	1827	FP031022_7.2779.2779.2	high-energy collision-induced dissociation	5.86	2158.9	2158.88	1	262 | 4430
169	HexNAc(1)Hex(1)Fuc(1)NeuAc(1)	521	3	720.637	2159.9	720.636	2159.89	controllerType=0 controllerNumber=1 scan=2767	F.HGATCHDRVASF.Y	11	HGATCHDRVASF,FY,5@57.02146,11@802.28552	S11(OGlycan / 802.2855)	10.0712	F.HGATC[+57.02146]HDRVAS[+802.28552]F.Y	C5(Carbamidomethyl / 57.0215)	2.4e-06	2.4e-06	0	0	0	0	1.2e-07	1.2e-07	5.618	477.1	6.3	2.431		Specific	19.2	>sp|P46531|NOTC1_HUMAN Neurogenic locus notch homolog protein 1 OS=Homo sapiens OX=9606 GN=NOTCH1 PE=1 SV=4	1	1813	FP031022_7.2767.2767.3	high-energy collision-induced dissociation	6.33	2158.89	2158.88	1	263 | 4414
169	HexNAc(1)Hex(1)Fuc(1)NeuAc(1)	511.4	4	540.73	2159.9	540.728	2159.89	controllerType=0 controllerNumber=1 scan=2768	F.HGATCHDRVASF.Y	11	HGATCHDRVASF,FY,5@57.02146,11@802.28552	S11(OGlycan / 802.2855)	10.0723	F.HGATC[+57.02146]HDRVAS[+802.28552]F.Y	C5(Carbamidomethyl / 57.0215)	3e-06	3.1e-06	0	0	0	0	1.4e-07	1.4e-07	5.516	453.5	6.5	2.933		Specific	16.9	>sp|P46531|NOTC1_HUMAN Neurogenic locus notch homolog protein 1 OS=Homo sapiens OX=9606 GN=NOTCH1 PE=1 SV=4	1	1815	FP031022_7.2768.2768.4	high-energy collision-induced dissociation	5.78	2158.89	2158.88	1	264 | 4422
169	HexNAc(1)Hex(1)Fuc(1)NeuAc(1)	498.6	3	720.639	2159.9	720.636	2159.89	controllerType=0 controllerNumber=1 scan=2925	F.HGATCHDRVASF.Y	11	HGATCHDRVASF,FY,5@57.02146,11@802.28552	S11(OGlycan / 802.2855)	10.4114	F.HGATC[+57.02146]HDRVAS[+802.28552]F.Y	C5(Carbamidomethyl / 57.0215)	4.4e-06	4.5e-06	0	0	0	0	4.4e-07	4.5e-07	5.353	456.9	6	4.635		Specific	17.6	>sp|P46531|NOTC1_HUMAN Neurogenic locus notch homolog protein 1 OS=Homo sapiens OX=9606 GN=NOTCH1 PE=1 SV=4	1	1989	FP031022_7.2925.2925.3	high-energy collision-induced dissociation	5.61	2158.89	2158.88	1	265 | 4529
169	HexNAc(1)Hex(1)Fuc(1)NeuAc(1)	409.4	3	720.638	2159.9	720.636	2159.89	controllerType=0 controllerNumber=1 scan=2871	F.HGATCHDRVASF.Y	11	HGATCHDRVASF,FY,5@57.02146,11@802.28552	S11(OGlycan / 802.2855)	10.2921	F.HGATC[+57.02146]HDRVAS[+802.28552]F.Y	C5(Carbamidomethyl / 57.0215)	1.1e-05	1.1e-05	0	0	0	0	1.2e-06	1.2e-06	4.967	384.6	5.8	3.617		Specific	18.2	>sp|P46531|NOTC1_HUMAN Neurogenic locus notch homolog protein 1 OS=Homo sapiens OX=9606 GN=NOTCH1 PE=1 SV=4	1	1921	FP031022_7.2871.2871.3	high-energy collision-induced dissociation	5.26	2158.89	2158.88	1	266 | 4499
169	HexNAc(1)Hex(1)Fuc(1)NeuAc(1)	376.8	4	540.73	2159.9	540.728	2159.89	controllerType=0 controllerNumber=1 scan=2882	F.HGATCHDRVASF.Y	11	HGATCHDRVASF,FY,5@57.02146,11@802.28552	S11(OGlycan / 802.2855)	10.3168	F.HGATC[+57.02146]HDRVAS[+802.28552]F.Y	C5(Carbamidomethyl / 57.0215)	0.00014	0.00015	0	0	0	0	1.1e-05	1.1e-05	3.841	361.3	7.4	2.82		Specific	16	>sp|P46531|NOTC1_HUMAN Neurogenic locus notch homolog protein 1 OS=Homo sapiens OX=9606 GN=NOTCH1 PE=1 SV=4	1	1935	FP031022_7.2882.2882.4	high-energy collision-induced dissociation	3.85	2158.89	2158.88	1	267 | 4507
169	HexNAc(1)Hex(1)Fuc(1)NeuAc(1)	364.4	3	720.638	2159.9	720.636	2159.89	controllerType=0 controllerNumber=1 scan=2817	F.HGATCHDRVASF.Y	4	HGATCHDRVASF,FY,4@802.28552,5@57.02146	T4(OGlycan / 802.2855)	10.1772	F.HGAT[+802.28552]C[+57.02146]HDRVASF.Y	C5(Carbamidomethyl / 57.0215)	0.0002	0.0002	0	0	0	0	1.5e-05	1.5e-05	3.698	340.4	11.6	2.939		Specific	17.7	>sp|P46531|NOTC1_HUMAN Neurogenic locus notch homolog protein 1 OS=Homo sapiens OX=9606 GN=NOTCH1 PE=1 SV=4	1	1866	FP031022_7.2817.2817.3	high-energy collision-induced dissociation	3.7	2158.89	2158.88	1	268 | 4478
169	HexNAc(1)Hex(1)Fuc(1)NeuAc(1)	253.6	4	540.73	2159.9	540.728	2159.89	controllerType=0 controllerNumber=1 scan=2821	F.HGATCHDRVASF.Y	4	HGATCHDRVASF,FY,4@802.28552,5@57.02146	T4(OGlycan / 802.2855)	10.1851	F.HGAT[+802.28552]C[+57.02146]HDRVASF.Y	C5(Carbamidomethyl / 57.0215)	0.0005	0.00051	0	0	0	0	3.5e-05	3.6e-05	3.297	253.5	10.4	2.255		Specific	13.1	>sp|P46531|NOTC1_HUMAN Neurogenic locus notch homolog protein 1 OS=Homo sapiens OX=9606 GN=NOTCH1 PE=1 SV=4	1	1870	FP031022_7.2821.2821.4	high-energy collision-induced dissociation	3.26	2158.89	2158.88	1	269 | 4486
169	HexNAc(1)Hex(1)Fuc(1)NeuAc(1)	208.5	3	720.639	2159.9	720.636	2159.89	controllerType=0 controllerNumber=1 scan=3179	F.HGATCHDRVASF.Y	4	HGATCHDRVASF,FY,4@802.28552,5@57.02146	T4(OGlycan / 802.2855)	10.9535	F.HGAT[+802.28552]C[+57.02146]HDRVASF.Y	C5(Carbamidomethyl / 57.0215)	0.00058	0.00059	0	0	0	0	4.2e-05	4.3e-05	3.233	183	11.6	4.889		Specific	12.1	>sp|P46531|NOTC1_HUMAN Neurogenic locus notch homolog protein 1 OS=Homo sapiens OX=9606 GN=NOTCH1 PE=1 SV=4	1	2268	FP031022_7.3179.3179.3	high-energy collision-induced dissociation	3.24	2158.9	2158.88	1	270 | 4725
169	HexNAc(1)Hex(1)Fuc(1)NeuAc(1)	207.9	4	540.731	2159.9	540.728	2159.89	controllerType=0 controllerNumber=1 scan=2959	F.HGATCHDRVASF.Y	4	HGATCHDRVASF,FY,4@802.28552,5@57.02146	T4(OGlycan / 802.2855)	10.4781	F.HGAT[+802.28552]C[+57.02146]HDRVASF.Y	C5(Carbamidomethyl / 57.0215)	0.041	0.041	0	0	0	0	0.0034	0.0035	1.39	173.1	10.4	3.928		Specific	9	>sp|P46531|NOTC1_HUMAN Neurogenic locus notch homolog protein 1 OS=Homo sapiens OX=9606 GN=NOTCH1 PE=1 SV=4	1	2026	FP031022_7.2959.2959.4	high-energy collision-induced dissociation	1.39	2158.89	2158.88	1	271 | 4658
169	HexNAc(1)Hex(1)Fuc(1)	720.7	3	677.962	2031.87	677.958	2031.86	controllerType=0 controllerNumber=1 scan=3394	F.HGATCHDRVASFY.C	4	HGATCHDRVASFY,FC,4@511.19010,5@57.02146	T4(OGlycan / 511.1901)	11.4593	F.HGAT[+511.19010]C[+57.02146]HDRVASFY.C	C5(Carbamidomethyl / 57.0215)	4.6e-10	4.7e-10	0	0	0	0	4.5e-11	4.6e-11	9.335	625.5	6.3	6.18		Specific	18.8	>sp|P46531|NOTC1_HUMAN Neurogenic locus notch homolog protein 1 OS=Homo sapiens OX=9606 GN=NOTCH1 PE=1 SV=4	1	2509	FP031022_7.3394.3394.3	high-energy collision-induced dissociation	10.33	2030.87	2030.85	1	272 | 5201
169	HexNAc(1)Hex(1)Fuc(1)	699	2	1016.44	2031.87	1016.43	2031.86	controllerType=0 controllerNumber=1 scan=2938	F.HGATCHDRVASFY.C	11	HGATCHDRVASFY,FC,5@57.02146,11@511.19010	S11(OGlycan / 511.1901)	10.4357	F.HGATC[+57.02146]HDRVAS[+511.19010]FY.C	C5(Carbamidomethyl / 57.0215)	1.4e-08	1.4e-08	0	0	0	0	9.9e-10	1e-09	7.862	573.1	10.8	2.882		Specific	17.6	>sp|P46531|NOTC1_HUMAN Neurogenic locus notch homolog protein 1 OS=Homo sapiens OX=9606 GN=NOTCH1 PE=1 SV=4	1	2005	FP031022_7.2938.2938.2	high-energy collision-induced dissociation	9.86	2030.86	2030.85	1	273 | 4618
169	HexNAc(1)Hex(1)Fuc(1)	617.8	3	677.96	2031.87	677.958	2031.86	controllerType=0 controllerNumber=1 scan=2936	F.HGATCHDRVASFY.C	11	HGATCHDRVASFY,FC,5@57.02146,11@511.19010	S11(OGlycan / 511.1901)	10.4325	F.HGATC[+57.02146]HDRVAS[+511.19010]FY.C	C5(Carbamidomethyl / 57.0215)	4.6e-08	4.7e-08	0	0	0	0	4.8e-09	4.9e-09	7.335	583.2	8.5	3.026		Specific	16.6	>sp|P46531|NOTC1_HUMAN Neurogenic locus notch homolog protein 1 OS=Homo sapiens OX=9606 GN=NOTCH1 PE=1 SV=4	1	2002	FP031022_7.2936.2936.3	high-energy collision-induced dissociation	8.33	2030.86	2030.85	1	274 | 4578
169	HexNAc(1)Hex(1)Fuc(1)	480.3	3	677.962	2031.87	677.958	2031.86	controllerType=0 controllerNumber=1 scan=3452	F.HGATCHDRVASFY.C	11	HGATCHDRVASFY,FC,5@57.02146,11@511.19010	S11(OGlycan / 511.1901)	11.5929	F.HGATC[+57.02146]HDRVAS[+511.19010]FY.C	C5(Carbamidomethyl / 57.0215)	4.4e-06	4.5e-06	0	0	0	0	4.6e-07	4.7e-07	5.353	473.2	4.9	6.36		Specific	15.5	>sp|P46531|NOTC1_HUMAN Neurogenic locus notch homolog protein 1 OS=Homo sapiens OX=9606 GN=NOTCH1 PE=1 SV=4	1	2574	FP031022_7.3452.3452.3	high-energy collision-induced dissociation	5.61	2030.87	2030.85	1	275 | 5462
169	HexNAc(1)Hex(1)Fuc(1)	454.8	4	508.722	2031.87	508.72	2031.86	controllerType=0 controllerNumber=1 scan=2930	F.HGATCHDRVASFY.C	11	HGATCHDRVASFY,FC,5@57.02146,11@511.19010	S11(OGlycan / 511.1901)	10.4187	F.HGATC[+57.02146]HDRVAS[+511.19010]FY.C	C5(Carbamidomethyl / 57.0215)	3.7e-06	3.8e-06	0	0	0	0	2.8e-07	2.8e-07	5.427	433.6	19	3.65		Specific	13.6	>sp|P46531|NOTC1_HUMAN Neurogenic locus notch homolog protein 1 OS=Homo sapiens OX=9606 GN=NOTCH1 PE=1 SV=4	1	1995	FP031022_7.2930.2930.4	high-energy collision-induced dissociation	5.78	2030.86	2030.85	1	276 | 4538
169	HexNAc(1)Hex(1)Fuc(1); Hex(1)	209.2	3	677.625	2030.86	677.621	2030.85	controllerType=0 controllerNumber=1 scan=3380	F.HGATCHDRVASF.Y	4;11	HGATCHDRVASF,FY,4@511.19010,5@57.02146,11@162.05282	T4(OGlycan / 511.1901); S11(OGlycan / 162.0528)	11.4238	F.HGAT[+511.19010]C[+57.02146]HDRVAS[+162.05282]F.Y	C5(Carbamidomethyl / 57.0215)	0.034	0.034	0	0	0	0	0.003	0.003	1.469	209.2	0	6.019		Specific	8.8	>sp|P46531|NOTC1_HUMAN Neurogenic locus notch homolog protein 1 OS=Homo sapiens OX=9606 GN=NOTCH1 PE=1 SV=4	1	2495	FP031022_7.3380.3380.3	high-energy collision-induced dissociation	1.47	2029.85	2029.84	1	277 | 5161
169	Fuc(1); Hex(1)Pent(2)	357.4	3	643.94	1929.81	643.939	1929.8	controllerType=0 controllerNumber=1 scan=2454	F.HGATCHDRVASF.Y	4;11	HGATCHDRVASF,FY,4@146.05791,5@57.02146,11@426.13734	T4(OGlycan / 146.0579); S11(OGlycan / 426.1373)	9.3627	F.HGAT[+146.05791]C[+57.02146]HDRVAS[+426.13734]F.Y	C5(Carbamidomethyl / 57.0215)	0.00027	0.00028	0	0	0	0	2e-05	2e-05	3.562	357.4	0	2.404		Specific	15.3	>sp|P46531|NOTC1_HUMAN Neurogenic locus notch homolog protein 1 OS=Homo sapiens OX=9606 GN=NOTCH1 PE=1 SV=4	1	1434	FP031022_7.2454.2454.3	high-energy collision-induced dissociation	3.67	1928.8	1928.79	1	278 | 685
169	HexNAc(1)Fuc(1); HexNAc(1)	205.1	3	642.613	1925.83	642.611	1925.82	controllerType=0 controllerNumber=1 scan=2597	F.HGATCHDRVASF.Y	4;11	HGATCHDRVASF,FY,1@15.99492,4@349.13728,5@57.02146,11@203.07937	H1(Oxidation / 15.9949); T4(OGlycan / 349.1373); S11(OGlycan / 203.0794)	9.6909	F.H[+15.99492]GAT[+349.13728]C[+57.02146]HDRVAS[+203.07937]F.Y	C5(Carbamidomethyl / 57.0215)	0.009	0.0092	0	0	0	0	0.00074	0.00075	2.044	205.1	0	3.951		Specific	11	>sp|P46531|NOTC1_HUMAN Neurogenic locus notch homolog protein 1 OS=Homo sapiens OX=9606 GN=NOTCH1 PE=1 SV=4	1	1623	FP031022_7.2597.2597.3	high-energy collision-induced dissociation	2.05	1924.82	1924.81	1	279 | 798
169	HexNAc(1); HexNAc(1)Fuc(1)	28.5	3	642.613	1925.82	642.611	1925.82	controllerType=0 controllerNumber=1 scan=2494	F.HGATCHDRVASF.Y	4;11	HGATCHDRVASF,FY,1@15.99492,4@203.07937,5@57.02146,11@349.13728	H1(Oxidation / 15.9949); T4(OGlycan / 203.0794); S11(OGlycan / 349.1373)	9.4539	F.H[+15.99492]GAT[+203.07937]C[+57.02146]HDRVAS[+349.13728]F.Y	C5(Carbamidomethyl / 57.0215)	0.33	0.34	0.0019	0.0019	0	0	0.022	0.022	0.476	28.5	0	3.095		Specific	7.3	>sp|P46531|NOTC1_HUMAN Neurogenic locus notch homolog protein 1 OS=Homo sapiens OX=9606 GN=NOTCH1 PE=1 SV=4	1	1480	FP031022_7.2494.2494.3	high-energy collision-induced dissociation	0.47	1924.82	1924.81	1	280 | 712
169	HexNAc(1)Fuc(1)	708.7	3	623.943	1869.81	623.941	1869.81	controllerType=0 controllerNumber=1 scan=2949	F.HGATCHDRVASFY.C	11	HGATCHDRVASFY,FC,5@57.02146,11@349.13728	S11(OGlycan / 349.1373)	10.4565	F.HGATC[+57.02146]HDRVAS[+349.13728]FY.C	C5(Carbamidomethyl / 57.0215)	4.6e-10	4.7e-10	0	0	0	0	4.1e-11	4.1e-11	9.335	600.1	0.2	3.237		Specific	17.5	>sp|P46531|NOTC1_HUMAN Neurogenic locus notch homolog protein 1 OS=Homo sapiens OX=9606 GN=NOTCH1 PE=1 SV=4	1	2015	FP031022_7.2949.2949.3	high-energy collision-induced dissociation	10.33	1868.81	1868.8	1	281 | 950
169	HexNAc(1)Fuc(1)	672.1	2	935.407	1869.81	935.407	1869.81	controllerType=0 controllerNumber=1 scan=2970	F.HGATCHDRVASFY.C	11	HGATCHDRVASFY,FC,5@57.02146,11@349.13728	S11(OGlycan / 349.1373)	10.4967	F.HGATC[+57.02146]HDRVAS[+349.13728]FY.C	C5(Carbamidomethyl / 57.0215)	1.4e-08	1.4e-08	0	0	0	0	1.2e-09	1.2e-09	7.862	474.2	24	-0.477		Specific	18.3	>sp|P46531|NOTC1_HUMAN Neurogenic locus notch homolog protein 1 OS=Homo sapiens OX=9606 GN=NOTCH1 PE=1 SV=4	1	2036	FP031022_7.2970.2970.2	high-energy collision-induced dissociation	9.86	1868.8	1868.8	1	282 | 1104
169	HexNAc(1)Fuc(1)	418.1	3	623.943	1869.81	623.941	1869.81	controllerType=0 controllerNumber=1 scan=2955	F.HGATCHDRVASFY.C	11	HGATCHDRVASFY,FC,5@57.02146,11@349.13728	S11(OGlycan / 349.1373)	10.4676	F.HGATC[+57.02146]HDRVAS[+349.13728]FY.C	C5(Carbamidomethyl / 57.0215)	0.0002	0.00021	0	0	0	0	1.6e-05	1.6e-05	3.69	360.3	7.3	3.237		Specific	11.7	>sp|P46531|NOTC1_HUMAN Neurogenic locus notch homolog protein 1 OS=Homo sapiens OX=9606 GN=NOTCH1 PE=1 SV=4	1	2022	FP031022_7.2955.2955.5	high-energy collision-induced dissociation	3.98	1868.81	1868.8	1	283 | 988
169	HexNAc(1)Hex(1)Fuc(1)	716.6	3	623.605	1868.8	623.604	1868.8	controllerType=0 controllerNumber=1 scan=2763	F.HGATCHDRVASF.Y	11	HGATCHDRVASF,FY,5@57.02146,11@511.19010	S11(OGlycan / 511.1901)	10.0616	F.HGATC[+57.02146]HDRVAS[+511.19010]F.Y	C5(Carbamidomethyl / 57.0215)	4.6e-10	4.7e-10	0	0	0	0	3.6e-11	3.7e-11	9.335	669.4	14.4	2.623		Specific	17.9	>sp|P46531|NOTC1_HUMAN Neurogenic locus notch homolog protein 1 OS=Homo sapiens OX=9606 GN=NOTCH1 PE=1 SV=4	1	1810	FP031022_7.2763.2763.3	high-energy collision-induced dissociation	10.33	1867.79	1867.79	1	284 | 853
169	HexNAc(1)Hex(1)Fuc(1)	675.7	3	623.604	1868.8	623.604	1868.8	controllerType=0 controllerNumber=1 scan=2818	F.HGATCHDRVASF.Y	11	HGATCHDRVASF,FY,5@57.02146,11@511.19010	S11(OGlycan / 511.1901)	10.1784	F.HGATC[+57.02146]HDRVAS[+511.19010]F.Y	C5(Carbamidomethyl / 57.0215)	4.6e-09	4.7e-09	0	0	0	0	2e-10	2e-10	8.335	606	8.4	0.664		Specific	16.2	>sp|P46531|NOTC1_HUMAN Neurogenic locus notch homolog protein 1 OS=Homo sapiens OX=9606 GN=NOTCH1 PE=1 SV=4	1	1868	FP031022_7.2818.2818.3	high-energy collision-induced dissociation	9.33	1867.79	1867.79	1	285 | 873
169	HexNAc(1)Hex(1)Fuc(1)	560.4	3	623.606	1868.8	623.604	1868.8	controllerType=0 controllerNumber=1 scan=2372	F.HGATCHDRVASF.Y	11	HGATCHDRVASF,FY,5@57.02146,11@511.19010	S11(OGlycan / 511.1901)	9.1393	F.HGATC[+57.02146]HDRVAS[+511.19010]F.Y	C5(Carbamidomethyl / 57.0215)	4.6e-07	4.7e-07	0	0	0	0	1.8e-08	1.8e-08	6.335	517	9.2	3.407		Specific	19.5	>sp|P46531|NOTC1_HUMAN Neurogenic locus notch homolog protein 1 OS=Homo sapiens OX=9606 GN=NOTCH1 PE=1 SV=4	1	1362	FP031022_7.2372.2372.3	high-energy collision-induced dissociation	7.33	1867.8	1867.79	1	286 | 434
169	HexNAc(1)Hex(1)Fuc(1)	556.7	4	467.956	1868.8	467.955	1868.8	controllerType=0 controllerNumber=1 scan=2387	F.HGATCHDRVASF.Y	11	HGATCHDRVASF,FY,5@57.02146,11@511.19010	S11(OGlycan / 511.1901)	9.1713	F.HGATC[+57.02146]HDRVAS[+511.19010]F.Y	C5(Carbamidomethyl / 57.0215)	1.7e-06	1.7e-06	0	0	0	0	5.8e-08	5.9e-08	5.781	502.8	6.1	2.91		Specific	17.3	>sp|P46531|NOTC1_HUMAN Neurogenic locus notch homolog protein 1 OS=Homo sapiens OX=9606 GN=NOTCH1 PE=1 SV=4	1	1380	FP031022_7.2387.2387.4	high-energy collision-induced dissociation	6.49	1867.79	1867.79	1	287 | 484
169	HexNAc(1)Hex(1)Fuc(1)	547.9	2	934.906	1868.8	934.902	1868.8	controllerType=0 controllerNumber=1 scan=2389	F.HGATCHDRVASF.Y	11	HGATCHDRVASF,FY,5@57.02146,11@511.19010	S11(OGlycan / 511.1901)	9.1757	F.HGATC[+57.02146]HDRVAS[+511.19010]F.Y	C5(Carbamidomethyl / 57.0215)	7.2e-06	7.2e-06	0	0	0	0	8.5e-07	8.6e-07	5.145	443.8	9.5	3.969		Specific	19	>sp|P46531|NOTC1_HUMAN Neurogenic locus notch homolog protein 1 OS=Homo sapiens OX=9606 GN=NOTCH1 PE=1 SV=4	1	1382	FP031022_7.2389.2389.2	high-energy collision-induced dissociation	5.86	1867.8	1867.79	1	288 | 504
169	HexNAc(1)Hex(1)Fuc(1)	436	3	623.605	1868.8	623.604	1868.8	controllerType=0 controllerNumber=1 scan=2452	F.HGATCHDRVASF.Y	11	HGATCHDRVASF,FY,5@57.02146,11@511.19010	S11(OGlycan / 511.1901)	9.3584	F.HGATC[+57.02146]HDRVAS[+511.19010]F.Y	C5(Carbamidomethyl / 57.0215)	1.1e-05	1.1e-05	0	0	0	0	1.2e-06	1.2e-06	4.967	436	25.4	2.427		Specific	15.7	>sp|P46531|NOTC1_HUMAN Neurogenic locus notch homolog protein 1 OS=Homo sapiens OX=9606 GN=NOTCH1 PE=1 SV=4	1	1431	FP031022_7.2452.2452.3	high-energy collision-induced dissociation	5.26	1867.79	1867.79	1	289 | 661
169	HexNAc(1)Hex(1)Fuc(1)	413.4	3	623.606	1868.8	623.604	1868.8	controllerType=0 controllerNumber=1 scan=2411	F.HGATCHDRVASF.Y	4	HGATCHDRVASF,FY,4@511.19010,5@57.02146	T4(OGlycan / 511.1901)	9.249	F.HGAT[+511.19010]C[+57.02146]HDRVASF.Y	C5(Carbamidomethyl / 57.0215)	1.1e-05	1.1e-05	0	0	0	0	1e-06	1e-06	4.967	413.4	9.2	2.917		Specific	17.2	>sp|P46531|NOTC1_HUMAN Neurogenic locus notch homolog protein 1 OS=Homo sapiens OX=9606 GN=NOTCH1 PE=1 SV=4	1	1394	FP031022_7.2411.2411.3	high-energy collision-induced dissociation	5.26	1867.79	1867.79	1	290 | 549
169	HexNAc(1)Hex(1)Fuc(1)	266.3	4	467.959	1868.82	467.955	1868.8	controllerType=0 controllerNumber=1 scan=2441	F.HGATCHDRVASF.Y	11	HGATCHDRVASF,FY,5@57.02146,11@511.19010	S11(OGlycan / 511.1901)	9.3341	F.HGATC[+57.02146]HDRVAS[+511.19010]F.Y	C5(Carbamidomethyl / 57.0215)	0.016	0.016	0	0	0	0	0.0015	0.0015	1.797	266.3	5	10.161		Specific	9.4	>sp|P46531|NOTC1_HUMAN Neurogenic locus notch homolog protein 1 OS=Homo sapiens OX=9606 GN=NOTCH1 PE=1 SV=4	1	1419	FP031022_7.2441.2441.4	high-energy collision-induced dissociation	1.76	1867.81	1867.79	1	291 | 610
169	HexNAc(1)Hex(1)Fuc(1)	198.2	3	623.606	1868.8	623.604	1868.8	controllerType=0 controllerNumber=1 scan=2683	F.HGATCHDRVASF.Y	4	HGATCHDRVASF,FY,4@511.19010,5@57.02146	T4(OGlycan / 511.1901)	9.8894	F.HGAT[+511.19010]C[+57.02146]HDRVASF.Y	C5(Carbamidomethyl / 57.0215)	0.00058	0.00059	0	0	0	0	4e-05	4.1e-05	3.233	198.2	9.2	3.701		Specific	11.8	>sp|P46531|NOTC1_HUMAN Neurogenic locus notch homolog protein 1 OS=Homo sapiens OX=9606 GN=NOTCH1 PE=1 SV=4	1	1728	FP031022_7.2683.2683.3	high-energy collision-induced dissociation	3.23	1867.8	1867.79	1	292 | 833
169	Fuc(1); Hex(1)	634.8	3	610.267	1828.79	610.265	1828.78	controllerType=0 controllerNumber=1 scan=2927	F.HGATCHDRVASFY.C	4;11	HGATCHDRVASFY,FC,4@146.05791,5@57.02146,11@162.05282	T4(OGlycan / 146.0579); S11(OGlycan / 162.0528)	10.4147	F.HGAT[+146.05791]C[+57.02146]HDRVAS[+162.05282]FY.C	C5(Carbamidomethyl / 57.0215)	4.6e-08	4.7e-08	0	0	0	0	4.5e-09	4.6e-09	7.335	634.8	0	3.43		Specific	14.4	>sp|P46531|NOTC1_HUMAN Neurogenic locus notch homolog protein 1 OS=Homo sapiens OX=9606 GN=NOTCH1 PE=1 SV=4	1	1992	FP031022_7.2927.2927.3	high-energy collision-induced dissociation	9.33	1827.78	1827.77	1	293 | 935
169	Fuc(1); Hex(1)Pent(1)	334.9	3	599.927	1797.77	599.925	1797.76	controllerType=0 controllerNumber=1 scan=2448	F.HGATCHDRVASF.Y	4;11	HGATCHDRVASF,FY,4@146.05791,5@57.02146,11@294.09508	T4(OGlycan / 146.0579); S11(OGlycan / 294.0951)	9.3505	F.HGAT[+146.05791]C[+57.02146]HDRVAS[+294.09508]F.Y	C5(Carbamidomethyl / 57.0215)	0.00026	0.00027	0	0	0	0	1.8e-05	1.9e-05	3.582	334.9	0	4.04		Specific	14.4	>sp|P46531|NOTC1_HUMAN Neurogenic locus notch homolog protein 1 OS=Homo sapiens OX=9606 GN=NOTCH1 PE=1 SV=4	1	1428	FP031022_7.2448.2448.3	high-energy collision-induced dissociation	3.69	1796.76	1796.75	1	294 | 651
169	HexNAc(1); HexNAc(1)	238.7	3	588.595	1763.77	588.593	1763.77	controllerType=0 controllerNumber=1 scan=2603	F.HGATCHDRVASF.Y	4;11	HGATCHDRVASF,FY,4@203.07937,5@57.02146,11@203.07937	T4(OGlycan / 203.0794); S11(OGlycan / 203.0794)	9.7058	F.HGAT[+203.07937]C[+57.02146]HDRVAS[+203.07937]F.Y	C5(Carbamidomethyl / 57.0215)	0.00075	0.00076	0	0	0	0	5.7e-05	5.7e-05	3.124	238.7	238.7	2.759		Specific	12.1	>sp|P46531|NOTC1_HUMAN Neurogenic locus notch homolog protein 1 OS=Homo sapiens OX=9606 GN=NOTCH1 PE=1 SV=4	1	1629	FP031022_7.2603.2603.3	high-energy collision-induced dissociation	3.13	1762.76	1762.76	1	295 | 811
169	HexNAc(1); HexNAc(1)	124.8	3	588.596	1763.77	588.593	1763.77	controllerType=0 controllerNumber=1 scan=2360	F.HGATCHDRVASF.Y	4;11	HGATCHDRVASF,FY,4@203.07937,5@57.02146,11@203.07937	T4(OGlycan / 203.0794); S11(OGlycan / 203.0794)	9.1128	F.HGAT[+203.07937]C[+57.02146]HDRVAS[+203.07937]F.Y	C5(Carbamidomethyl / 57.0215)	0.067	0.068	0	0	0	0	0.005	0.0051	1.174	124.8	124.8	5.146		Specific	10	>sp|P46531|NOTC1_HUMAN Neurogenic locus notch homolog protein 1 OS=Homo sapiens OX=9606 GN=NOTCH1 PE=1 SV=4	1	1349	FP031022_7.2360.2360.3	high-energy collision-induced dissociation	1.17	1762.77	1762.76	1	296 | 428
169	HexNAc(1); HexNAc(1)	36.5	3	588.596	1763.77	588.593	1763.77	controllerType=0 controllerNumber=1 scan=2497	F.HGATCHDRVASF.Y	4;11	HGATCHDRVASF,FY,4@203.07937,5@57.02146,11@203.07937	T4(OGlycan / 203.0794); S11(OGlycan / 203.0794)	9.4604	F.HGAT[+203.07937]C[+57.02146]HDRVAS[+203.07937]F.Y	C5(Carbamidomethyl / 57.0215)	0.33	0.34	0.0019	0.0019	0	0	0.022	0.022	0.476	36.5	36.5	3.797		Specific	7.6	>sp|P46531|NOTC1_HUMAN Neurogenic locus notch homolog protein 1 OS=Homo sapiens OX=9606 GN=NOTCH1 PE=1 SV=4	1	1486	FP031022_7.2497.2497.3	high-energy collision-induced dissociation	0.47	1762.76	1762.76	1	297 | 725
169	HexNAc(1)	65.1	3	575.256	1723.75	575.255	1723.75	controllerType=0 controllerNumber=1 scan=3218	F.HGATCHDRVASFY.C	4	HGATCHDRVASFY,FC,4@203.07937,5@57.02146	T4(OGlycan / 203.0794)	11.0418	F.HGAT[+203.07937]C[+57.02146]HDRVASFY.C	C5(Carbamidomethyl / 57.0215)	0.7	0.71	0.0055	0.0055	0.011	0.011	0.055	0.056	0.153	65.1	2.4	2.605		Specific	5	>sp|P46531|NOTC1_HUMAN Neurogenic locus notch homolog protein 1 OS=Homo sapiens OX=9606 GN=NOTCH1 PE=1 SV=4	1	2312	FP031022_7.3218.3218.3	high-energy collision-induced dissociation	0.15	1722.75	1722.74	1	298 | 1383
169	HexNAc(1)Fuc(1)	696.7	2	853.877	1706.75	853.876	1706.74	controllerType=0 controllerNumber=1 scan=2394	F.HGATCHDRVASF.Y	11	HGATCHDRVASF,FY,5@57.02146,11@349.13728	S11(OGlycan / 349.1373)	9.1881	F.HGATC[+57.02146]HDRVAS[+349.13728]F.Y	C5(Carbamidomethyl / 57.0215)	1.4e-08	1.4e-08	0	0	0	0	8.9e-10	9e-10	7.862	672	23.5	1.988		Specific	20.5	>sp|P46531|NOTC1_HUMAN Neurogenic locus notch homolog protein 1 OS=Homo sapiens OX=9606 GN=NOTCH1 PE=1 SV=4	1	1386	FP031022_7.2394.2394.2	high-energy collision-induced dissociation	8.86	1705.74	1705.74	1	299 | 536
169	HexNAc(1)Fuc(1)	593	3	569.588	1706.75	569.586	1706.74	controllerType=0 controllerNumber=1 scan=2383	F.HGATCHDRVASF.Y	11	HGATCHDRVASF,FY,5@57.02146,11@349.13728	S11(OGlycan / 349.1373)	9.1639	F.HGATC[+57.02146]HDRVAS[+349.13728]F.Y	C5(Carbamidomethyl / 57.0215)	4.6e-07	4.7e-07	0	0	0	0	2.1e-08	2.1e-08	6.335	571.5	16.4	2.874		Specific	16.3	>sp|P46531|NOTC1_HUMAN Neurogenic locus notch homolog protein 1 OS=Homo sapiens OX=9606 GN=NOTCH1 PE=1 SV=4	1	1375	FP031022_7.2383.2383.3	high-energy collision-induced dissociation	7.33	1705.74	1705.74	1	300 | 471
169	HexNAc(1)Fuc(1)	524.3	3	569.587	1706.75	569.586	1706.74	controllerType=0 controllerNumber=1 scan=2466	F.HGATCHDRVASF.Y	11	HGATCHDRVASF,FY,5@57.02146,11@349.13728	S11(OGlycan / 349.1373)	9.3904	F.HGATC[+57.02146]HDRVAS[+349.13728]F.Y	C5(Carbamidomethyl / 57.0215)	2.4e-06	2.4e-06	0	0	0	0	9.4e-08	9.5e-08	5.618	524.3	11.9	1.909		Specific	18.8	>sp|P46531|NOTC1_HUMAN Neurogenic locus notch homolog protein 1 OS=Homo sapiens OX=9606 GN=NOTCH1 PE=1 SV=4	1	1447	FP031022_7.2466.2466.3	high-energy collision-induced dissociation	6.33	1705.74	1705.74	1	301 | 693
169	HexNAc(1)Fuc(1)	501	3	569.588	1706.75	569.586	1706.74	controllerType=0 controllerNumber=1 scan=2417	F.HGATCHDRVASF.Y	11	HGATCHDRVASF,FY,5@57.02146,11@349.13728	S11(OGlycan / 349.1373)	9.2715	F.HGATC[+57.02146]HDRVAS[+349.13728]F.Y	C5(Carbamidomethyl / 57.0215)	4.4e-06	4.5e-06	0	0	0	0	4e-07	4e-07	5.353	501	11.3	2.982		Specific	17.3	>sp|P46531|NOTC1_HUMAN Neurogenic locus notch homolog protein 1 OS=Homo sapiens OX=9606 GN=NOTCH1 PE=1 SV=4	1	1397	FP031022_7.2417.2417.3	high-energy collision-induced dissociation	5.61	1705.74	1705.74	1	302 | 569
169	HexNAc(1)Fuc(1)	375.6	3	569.588	1706.75	569.586	1706.74	controllerType=0 controllerNumber=1 scan=2515	F.HGATCHDRVASF.Y	4	HGATCHDRVASF,FY,4@349.13728,5@57.02146	T4(OGlycan / 349.1373)	9.5017	F.HGAT[+349.13728]C[+57.02146]HDRVASF.Y	C5(Carbamidomethyl / 57.0215)	1.1e-05	1.1e-05	0	0	0	0	1.3e-06	1.4e-06	4.955	375.6	9.2	3.518		Specific	13.8	>sp|P46531|NOTC1_HUMAN Neurogenic locus notch homolog protein 1 OS=Homo sapiens OX=9606 GN=NOTCH1 PE=1 SV=4	1	1510	FP031022_7.2515.2515.3	high-energy collision-induced dissociation	4.96	1705.74	1705.74	1	303 | 770
169	HexNAc(1)Fuc(1)	331.5	3	569.588	1706.75	569.586	1706.74	controllerType=0 controllerNumber=1 scan=2574	F.HGATCHDRVASF.Y	4	HGATCHDRVASF,FY,4@349.13728,5@57.02146	T4(OGlycan / 349.1373)	9.637	F.HGAT[+349.13728]C[+57.02146]HDRVASF.Y	C5(Carbamidomethyl / 57.0215)	0.00026	0.00027	0	0	0	0	1.9e-05	2e-05	3.582	331.5	26	3.411		Specific	12.4	>sp|P46531|NOTC1_HUMAN Neurogenic locus notch homolog protein 1 OS=Homo sapiens OX=9606 GN=NOTCH1 PE=1 SV=4	1	1589	FP031022_7.2574.2574.3	high-energy collision-induced dissociation	3.69	1705.74	1705.74	1	304 | 790
169	Hex(1)	343.2	3	561.581	1682.73	561.579	1682.72	controllerType=0 controllerNumber=1 scan=2905	F.HGATCHDRVASFY.C	11	HGATCHDRVASFY,FC,5@57.02146,11@162.05282	S11(OGlycan / 162.0528)	10.3683	F.HGATC[+57.02146]HDRVAS[+162.05282]FY.C	C5(Carbamidomethyl / 57.0215)	0.0065	0.0065	0	0	0	0	0.00058	0.00059	2.19	343.2	10.9	2.631		Specific	10	>sp|P46531|NOTC1_HUMAN Neurogenic locus notch homolog protein 1 OS=Homo sapiens OX=9606 GN=NOTCH1 PE=1 SV=4	1	1963	FP031022_7.2905.2905.3	high-energy collision-induced dissociation	2.3	1681.72	1681.72	1	305 | 898
169	Fuc(1)	177.3	3	556.582	1667.73	556.575	1667.71	controllerType=0 controllerNumber=1 scan=3419	F.HGATCHDRVASFY.C	11	HGATCHDRVASFY,FC,5@57.02146,8@0.98402,11@146.05791	R8(Deamidated / 0.984); S11(OGlycan / 146.0579)	11.5159	F.HGATC[+57.02146]HDR[+0.98402]VAS[+146.05791]FY.C	C5(Carbamidomethyl / 57.0215)	0.35	0.36	0.0019	0.0019	0.0038	0.0038	0.023	0.024	0.453	177.3	9.7	12.593		Specific	5.7	>sp|P46531|NOTC1_HUMAN Neurogenic locus notch homolog protein 1 OS=Homo sapiens OX=9606 GN=NOTCH1 PE=1 SV=4	1	2534	FP031022_7.3419.3419.3	high-energy collision-induced dissociation	0.45	1666.73	1666.7	1	306 | 1599
169	Fuc(1)	654.9	2	833.871	1666.74	833.868	1666.73	controllerType=0 controllerNumber=1 scan=3025	F.HGATCHDRVASFY.C	11	HGATCHDRVASFY,FC,5@57.02146,11@146.05791	S11(OGlycan / 146.0579)	10.6033	F.HGATC[+57.02146]HDRVAS[+146.05791]FY.C	C5(Carbamidomethyl / 57.0215)	1.4e-08	1.4e-08	0	0	0	0	1.3e-09	1.3e-09	7.862	654.9	23.3	4.703		Specific	15.9	>sp|P46531|NOTC1_HUMAN Neurogenic locus notch homolog protein 1 OS=Homo sapiens OX=9606 GN=NOTCH1 PE=1 SV=4	1	2090	FP031022_7.3025.3025.2	high-energy collision-induced dissociation	8.86	1665.73	1665.72	1	307 | 1243
169	Fuc(1)	650.5	2	833.869	1666.73	833.868	1666.73	controllerType=0 controllerNumber=1 scan=2969	F.HGATCHDRVASFY.C	11	HGATCHDRVASFY,FC,5@57.02146,11@146.05791	S11(OGlycan / 146.0579)	10.4954	F.HGATC[+57.02146]HDRVAS[+146.05791]FY.C	C5(Carbamidomethyl / 57.0215)	1.4e-08	1.4e-08	0	0	0	0	1.1e-09	1.1e-09	7.862	499.7	11.7	1.774		Specific	13	>sp|P46531|NOTC1_HUMAN Neurogenic locus notch homolog protein 1 OS=Homo sapiens OX=9606 GN=NOTCH1 PE=1 SV=4	1	2035	FP031022_7.2969.2969.2	high-energy collision-induced dissociation	8.86	1665.72	1665.72	1	308 | 1083
169	Fuc(1)	603.1	3	556.248	1666.73	556.247	1666.73	controllerType=0 controllerNumber=1 scan=2960	F.HGATCHDRVASFY.C	11	HGATCHDRVASFY,FC,5@57.02146,11@146.05791	S11(OGlycan / 146.0579)	10.4793	F.HGATC[+57.02146]HDRVAS[+146.05791]FY.C	C5(Carbamidomethyl / 57.0215)	4.6e-08	4.7e-08	0	0	0	0	5.1e-09	5.2e-09	7.335	536.5	7.4	0.96		Specific	13	>sp|P46531|NOTC1_HUMAN Neurogenic locus notch homolog protein 1 OS=Homo sapiens OX=9606 GN=NOTCH1 PE=1 SV=4	1	2027	FP031022_7.2960.2960.3	high-energy collision-induced dissociation	8.33	1665.72	1665.72	1	309 | 1062
169	Fuc(1)	560.3	3	556.249	1666.73	556.247	1666.73	controllerType=0 controllerNumber=1 scan=3172	F.HGATCHDRVASFY.C	11	HGATCHDRVASFY,FC,5@57.02146,11@146.05791	S11(OGlycan / 146.0579)	10.9384	F.HGATC[+57.02146]HDRVAS[+146.05791]FY.C	C5(Carbamidomethyl / 57.0215)	4.6e-07	4.7e-07	0	0	0	0	2.9e-08	2.9e-08	6.335	528.1	18.1	3.597		Specific	12.4	>sp|P46531|NOTC1_HUMAN Neurogenic locus notch homolog protein 1 OS=Homo sapiens OX=9606 GN=NOTCH1 PE=1 SV=4	1	2257	FP031022_7.3172.3172.3	high-energy collision-induced dissociation	7.33	1665.73	1665.72	1	310 | 1349
169	Fuc(1)	469.4	3	556.25	1666.73	556.247	1666.73	controllerType=0 controllerNumber=1 scan=3117	F.HGATCHDRVASFY.C	11	HGATCHDRVASFY,FC,5@57.02146,11@146.05791	S11(OGlycan / 146.0579)	10.8146	F.HGATC[+57.02146]HDRVAS[+146.05791]FY.C	C5(Carbamidomethyl / 57.0215)	5.4e-06	5.5e-06	0	0	0	0	6.2e-07	6.2e-07	5.264	436.3	10.9	3.816		Specific	11.4	>sp|P46531|NOTC1_HUMAN Neurogenic locus notch homolog protein 1 OS=Homo sapiens OX=9606 GN=NOTCH1 PE=1 SV=4	1	2182	FP031022_7.3117.3117.3	high-energy collision-induced dissociation	5.61	1665.73	1665.72	1	311 | 1319
169	Fuc(1)	469.2	3	556.249	1666.73	556.247	1666.73	controllerType=0 controllerNumber=1 scan=3065	F.HGATCHDRVASFY.C	11	HGATCHDRVASFY,FC,5@57.02146,11@146.05791	S11(OGlycan / 146.0579)	10.6996	F.HGATC[+57.02146]HDRVAS[+146.05791]FY.C	C5(Carbamidomethyl / 57.0215)	5.4e-06	5.5e-06	0	0	0	0	5.9e-07	6e-07	5.264	464	14.7	2.608		Specific	11.7	>sp|P46531|NOTC1_HUMAN Neurogenic locus notch homolog protein 1 OS=Homo sapiens OX=9606 GN=NOTCH1 PE=1 SV=4	1	2126	FP031022_7.3065.3065.3	high-energy collision-induced dissociation	5.61	1665.72	1665.72	1	312 | 1291
169	Fuc(1)	467.6	3	556.249	1666.73	556.247	1666.73	controllerType=0 controllerNumber=1 scan=3017	F.HGATCHDRVASFY.C	11	HGATCHDRVASFY,FC,5@57.02146,11@146.05791	S11(OGlycan / 146.0579)	10.5859	F.HGATC[+57.02146]HDRVAS[+146.05791]FY.C	C5(Carbamidomethyl / 57.0215)	5.4e-06	5.5e-06	0	0	0	0	5.7e-07	5.7e-07	5.264	467.6	9.6	3.047		Specific	11.4	>sp|P46531|NOTC1_HUMAN Neurogenic locus notch homolog protein 1 OS=Homo sapiens OX=9606 GN=NOTCH1 PE=1 SV=4	1	2083	FP031022_7.3017.3017.3	high-energy collision-induced dissociation	5.61	1665.73	1665.72	1	313 | 1191
169	Fuc(1)	441.8	3	556.249	1666.73	556.247	1666.73	controllerType=0 controllerNumber=1 scan=3228	F.HGATCHDRVASFY.C	4	HGATCHDRVASFY,FC,4@146.05791,5@57.02146	T4(OGlycan / 146.0579)	11.0638	F.HGAT[+146.05791]C[+57.02146]HDRVASFY.C	C5(Carbamidomethyl / 57.0215)	8.5e-05	8.6e-05	0	0	0	0	8e-06	8.1e-06	4.071	441.8	9.2	2.426		Specific	10.7	>sp|P46531|NOTC1_HUMAN Neurogenic locus notch homolog protein 1 OS=Homo sapiens OX=9606 GN=NOTCH1 PE=1 SV=4	1	2322	FP031022_7.3228.3228.3	high-energy collision-induced dissociation	4.42	1665.72	1665.72	1	314 | 1419
169	Fuc(1)	405.2	3	556.248	1666.73	556.247	1666.73	controllerType=0 controllerNumber=1 scan=3282	F.HGATCHDRVASFY.C	11	HGATCHDRVASFY,FC,5@57.02146,11@146.05791	S11(OGlycan / 146.0579)	11.1914	F.HGATC[+57.02146]HDRVAS[+146.05791]FY.C	C5(Carbamidomethyl / 57.0215)	0.00017	0.00017	0	0	0	0	1.2e-05	1.2e-05	3.774	405.2	8.4	0.74		Specific	10.7	>sp|P46531|NOTC1_HUMAN Neurogenic locus notch homolog protein 1 OS=Homo sapiens OX=9606 GN=NOTCH1 PE=1 SV=4	1	2384	FP031022_7.3282.3282.3	high-energy collision-induced dissociation	4.07	1665.72	1665.72	1	315 | 1476
169	Fuc(1)	318.3	3	556.25	1666.74	556.247	1666.73	controllerType=0 controllerNumber=1 scan=3455	F.HGATCHDRVASFY.C	4	HGATCHDRVASFY,FC,4@146.05791,5@57.02146	T4(OGlycan / 146.0579)	11.5994	F.HGAT[+146.05791]C[+57.02146]HDRVASFY.C	C5(Carbamidomethyl / 57.0215)	0.018	0.018	0	0	0	0	0.0015	0.0016	1.755	318.3	9.2	5.025		Specific	8.3	>sp|P46531|NOTC1_HUMAN Neurogenic locus notch homolog protein 1 OS=Homo sapiens OX=9606 GN=NOTCH1 PE=1 SV=4	1	2578	FP031022_7.3455.3455.3	high-energy collision-induced dissociation	1.73	1665.73	1665.72	1	316 | 1663
169	Fuc(1)	269.6	4	417.438	1666.73	417.437	1666.73	controllerType=0 controllerNumber=1 scan=3005	F.HGATCHDRVASFY.C	11	HGATCHDRVASFY,FC,5@57.02146,11@146.05791	S11(OGlycan / 146.0579)	10.56	F.HGATC[+57.02146]HDRVAS[+146.05791]FY.C	C5(Carbamidomethyl / 57.0215)	0.023	0.023	0	0	0	0	0.0021	0.0022	1.639	269.6	6.6	0.439		Specific	8	>sp|P46531|NOTC1_HUMAN Neurogenic locus notch homolog protein 1 OS=Homo sapiens OX=9606 GN=NOTCH1 PE=1 SV=4	1	2073	FP031022_7.3005.3005.4	high-energy collision-induced dissociation	1.61	1665.72	1665.72	1	317 | 1150
169	Fuc(1)	200.6	3	556.249	1666.73	556.247	1666.73	controllerType=0 controllerNumber=1 scan=3335	F.HGATCHDRVASFY.C	11	HGATCHDRVASFY,FC,5@57.02146,11@146.05791	S11(OGlycan / 146.0579)	11.3145	F.HGATC[+57.02146]HDRVAS[+146.05791]FY.C	C5(Carbamidomethyl / 57.0215)	0.085	0.086	0	0	0	0	0.0061	0.0062	1.07	200.6	18	3.157		Specific	6.9	>sp|P46531|NOTC1_HUMAN Neurogenic locus notch homolog protein 1 OS=Homo sapiens OX=9606 GN=NOTCH1 PE=1 SV=4	1	2452	FP031022_7.3335.3335.3	high-energy collision-induced dissociation	1.07	1665.73	1665.72	1	318 | 1544
169	Fuc(1)	148.8	3	556.249	1666.73	556.247	1666.73	controllerType=0 controllerNumber=1 scan=3510	F.HGATCHDRVASFY.C	11	HGATCHDRVASFY,FC,5@57.02146,11@146.05791	S11(OGlycan / 146.0579)	11.7268	F.HGATC[+57.02146]HDRVAS[+146.05791]FY.C	C5(Carbamidomethyl / 57.0215)	0.32	0.32	0.002	0.002	0	0	0.02	0.02	0.501	148.8	16	3.047		Specific	6.9	>sp|P46531|NOTC1_HUMAN Neurogenic locus notch homolog protein 1 OS=Homo sapiens OX=9606 GN=NOTCH1 PE=1 SV=4	1	2649	FP031022_7.3510.3510.3	high-energy collision-induced dissociation	0.5	1665.73	1665.72	1	319 | 1675
169	Fuc(1); Hex(1)	504.3	3	555.912	1665.72	555.911	1665.72	controllerType=0 controllerNumber=1 scan=2392	F.HGATCHDRVASF.Y	4;11	HGATCHDRVASF,FY,4@146.05791,5@57.02146,11@162.05282	T4(OGlycan / 146.0579); S11(OGlycan / 162.0528)	9.184	F.HGAT[+146.05791]C[+57.02146]HDRVAS[+162.05282]F.Y	C5(Carbamidomethyl / 57.0215)	4.4e-06	4.5e-06	0	0	0	0	3.8e-07	3.8e-07	5.353	504.3	0	3.128		Specific	14.7	>sp|P46531|NOTC1_HUMAN Neurogenic locus notch homolog protein 1 OS=Homo sapiens OX=9606 GN=NOTCH1 PE=1 SV=4	1	1384	FP031022_7.2392.2392.3	high-energy collision-induced dissociation	5.61	1664.72	1664.71	1	320 | 524
169	Fuc(1); Hex(1)	424.9	3	555.912	1665.72	555.911	1665.72	controllerType=0 controllerNumber=1 scan=2426	F.HGATCHDRVASF.Y	4;11	HGATCHDRVASF,FY,4@146.05791,5@57.02146,11@162.05282	T4(OGlycan / 146.0579); S11(OGlycan / 162.0528)	9.2952	F.HGAT[+146.05791]C[+57.02146]HDRVAS[+162.05282]F.Y	C5(Carbamidomethyl / 57.0215)	1.1e-05	1.1e-05	0	0	0	0	1.1e-06	1.1e-06	4.967	424.9	0	3.347		Specific	15.2	>sp|P46531|NOTC1_HUMAN Neurogenic locus notch homolog protein 1 OS=Homo sapiens OX=9606 GN=NOTCH1 PE=1 SV=4	1	1405	FP031022_7.2426.2426.3	high-energy collision-induced dissociation	5.26	1664.72	1664.71	1	321 | 596
169	Fuc(1); Hex(1)	402.9	3	555.912	1665.72	555.911	1665.72	controllerType=0 controllerNumber=1 scan=2338	F.HGATCHDRVASF.Y	4;11	HGATCHDRVASF,FY,4@146.05791,5@57.02146,11@162.05282	T4(OGlycan / 146.0579); S11(OGlycan / 162.0528)	9.0605	F.HGAT[+146.05791]C[+57.02146]HDRVAS[+162.05282]F.Y	C5(Carbamidomethyl / 57.0215)	1.1e-05	1.1e-05	0	0	0	0	9.3e-07	9.4e-07	4.967	402.9	0	1.918		Specific	12.4	>sp|P46531|NOTC1_HUMAN Neurogenic locus notch homolog protein 1 OS=Homo sapiens OX=9606 GN=NOTCH1 PE=1 SV=4	1	1322	FP031022_7.2338.2338.3	high-energy collision-induced dissociation	5.26	1664.71	1664.71	1	322 | 416
169	Fuc(1); Hex(1)	269.9	2	833.366	1665.73	833.362	1665.72	controllerType=0 controllerNumber=1 scan=2376	F.HGATCHDRVASF.Y	4;11	HGATCHDRVASF,FY,4@146.05791,5@57.02146,11@162.05282	T4(OGlycan / 146.0579); S11(OGlycan / 162.0528)	9.1479	F.HGAT[+146.05791]C[+57.02146]HDRVAS[+162.05282]F.Y	C5(Carbamidomethyl / 57.0215)	0.0014	0.0014	0	0	0	0	0.00013	0.00013	2.85	269.9	0	4.785		Specific	13.7	>sp|P46531|NOTC1_HUMAN Neurogenic locus notch homolog protein 1 OS=Homo sapiens OX=9606 GN=NOTCH1 PE=1 SV=4	1	1367	FP031022_7.2376.2376.2	high-energy collision-induced dissociation	2.82	1664.72	1664.71	1	323 | 459
169	HexNAc(1)	248.4	3	520.902	1560.69	520.9	1560.69	controllerType=0 controllerNumber=1 scan=2629	F.HGATCHDRVASF.Y	4	HGATCHDRVASF,FY,4@203.07937,5@57.02146	T4(OGlycan / 203.0794)	9.7631	F.HGAT[+203.07937]C[+57.02146]HDRVASF.Y	C5(Carbamidomethyl / 57.0215)	0.11	0.11	0	0	0	0	0.0075	0.0076	0.946	248.4	9.2	2.665		Specific	7.9	>sp|P46531|NOTC1_HUMAN Neurogenic locus notch homolog protein 1 OS=Homo sapiens OX=9606 GN=NOTCH1 PE=1 SV=4	1	1659	FP031022_7.2629.2629.3	high-energy collision-induced dissociation	0.92	1559.68	1559.68	1	324 | 820
169	HexNAc(1)	152.2	3	520.902	1560.69	520.9	1560.69	controllerType=0 controllerNumber=1 scan=2453	F.HGATCHDRVASF.Y	4	HGATCHDRVASF,FY,4@203.07937,5@57.02146	T4(OGlycan / 203.0794)	9.3606	F.HGAT[+203.07937]C[+57.02146]HDRVASF.Y	C5(Carbamidomethyl / 57.0215)	0.33	0.34	0.0019	0.0019	0	0	0.021	0.021	0.476	152.2	9.2	3.839		Specific	7.3	>sp|P46531|NOTC1_HUMAN Neurogenic locus notch homolog protein 1 OS=Homo sapiens OX=9606 GN=NOTCH1 PE=1 SV=4	1	1433	FP031022_7.2453.2453.3	high-energy collision-induced dissociation	0.47	1559.68	1559.68	1	325 | 681
169	HexNAc(1)	124.9	3	520.902	1560.69	520.9	1560.69	controllerType=0 controllerNumber=1 scan=2370	F.HGATCHDRVASF.Y	11	HGATCHDRVASF,FY,5@57.02146,11@203.07937	S11(OGlycan / 203.0794)	9.1365	F.HGATC[+57.02146]HDRVAS[+203.07937]F.Y	C5(Carbamidomethyl / 57.0215)	0.32	0.32	0.002	0.002	0.0039	0.0039	0.019	0.019	0.501	124.9	26.7	2.665		Specific	6.5	>sp|P46531|NOTC1_HUMAN Neurogenic locus notch homolog protein 1 OS=Homo sapiens OX=9606 GN=NOTCH1 PE=1 SV=4	1	1360	FP031022_7.2370.2370.3	high-energy collision-induced dissociation	0.5	1559.68	1559.68	1	326 | 430
169		184	3	512.895	1536.67	512.893	1536.66	controllerType=0 controllerNumber=1 scan=3214	F.HGATCHDRVASFY.C		HGATCHDRVASFY,FC,5@57.02146,6@15.99492	H6(Oxidation / 15.9949)	11.0317	F.HGATC[+57.02146]H[+15.99492]DRVASFY.C	C5(Carbamidomethyl / 57.0215)	0.085	0.086	0	0	0	0	0.0058	0.0059	1.07	184	0	3.825		Specific	6.8	>sp|P46531|NOTC1_HUMAN Neurogenic locus notch homolog protein 1 OS=Homo sapiens OX=9606 GN=NOTCH1 PE=1 SV=4	1	2307	FP031022_7.3214.3214.3	high-energy collision-induced dissociation	1.06	1535.66	1535.66	1	327 | 1378
169	Hex(1)	94.8	3	512.557	1535.66	512.556	1535.65	controllerType=0 controllerNumber=1 scan=3046	F.HGATCHDRVASF.Y	11	HGATCHDRVASF,FY,5@57.02146,7@15.99492,11@162.05282	D7(Oxidation / 15.9949); S11(OGlycan / 162.0528)	10.6515	F.HGATC[+57.02146]HD[+15.99492]RVAS[+162.05282]F.Y	C5(Carbamidomethyl / 57.0215)	0.7	0.71	0.0055	0.0055	0.011	0.011	0.054	0.054	0.153	46.6	7.1	1.647		Specific	5.3	>sp|P46531|NOTC1_HUMAN Neurogenic locus notch homolog protein 1 OS=Homo sapiens OX=9606 GN=NOTCH1 PE=1 SV=4	1	2109	FP031022_7.3046.3046.3	high-energy collision-induced dissociation	0.15	1534.65	1534.65	1	328 | 1262
169		196	3	507.898	1521.68	507.889	1521.65	controllerType=0 controllerNumber=1 scan=3254	F.HGATCHDRVASFY.C		HGATCHDRVASFY,FC,5@57.02146,8@0.98402	R8(Deamidated / 0.984)	11.1226	F.HGATC[+57.02146]HDR[+0.98402]VASFY.C	C5(Carbamidomethyl / 57.0215)	0.085	0.086	0	0	0	0	0.006	0.0061	1.07	196	196	16.02		Specific	6.8	>sp|P46531|NOTC1_HUMAN Neurogenic locus notch homolog protein 1 OS=Homo sapiens OX=9606 GN=NOTCH1 PE=1 SV=4	1	2352	FP031022_7.3254.3254.3	high-energy collision-induced dissociation	1.06	1520.67	1520.65	1	329 | 1472
169		834.9	2	760.841	1520.68	760.839	1520.67	controllerType=0 controllerNumber=1 scan=3019	F.HGATCHDRVASFY.C		HGATCHDRVASFY,FC,5@57.02146		10.5893	F.HGATC[+57.02146]HDRVASFY.C	C5(Carbamidomethyl / 57.0215)	1.4e-11	1.4e-11	0	0	0	0	1.1e-12	1.1e-12	10.862	834.9	834.9	3.741		Specific	11.7	>sp|P46531|NOTC1_HUMAN Neurogenic locus notch homolog protein 1 OS=Homo sapiens OX=9606 GN=NOTCH1 PE=1 SV=4	1	2086	FP031022_7.3019.3019.2	high-energy collision-induced dissociation	11.86	1519.67	1519.66	1	330 | 1239
169		519	2	760.841	1520.68	760.839	1520.67	controllerType=0 controllerNumber=1 scan=3064	F.HGATCHDRVASFY.C		HGATCHDRVASFY,FC,5@57.02146		10.6984	F.HGATC[+57.02146]HDRVASFY.C	C5(Carbamidomethyl / 57.0215)	0.00021	0.00021	0	0	0	0	1.7e-05	1.7e-05	3.687	519	519	3.661		Specific	11.1	>sp|P46531|NOTC1_HUMAN Neurogenic locus notch homolog protein 1 OS=Homo sapiens OX=9606 GN=NOTCH1 PE=1 SV=4	1	2125	FP031022_7.3064.3064.2	high-energy collision-induced dissociation	4.66	1519.67	1519.66	1	331 | 1287
169		500.5	3	507.565	1520.68	507.561	1520.67	controllerType=0 controllerNumber=1 scan=3006	F.HGATCHDRVASFY.C		HGATCHDRVASFY,FC,5@57.02146		10.5612	F.HGATC[+57.02146]HDRVASFY.C	C5(Carbamidomethyl / 57.0215)	6.9e-05	7e-05	0	0	0	0	6.4e-06	6.5e-06	4.16	484.8	484.8	7.666		Specific	10.9	>sp|P46531|NOTC1_HUMAN Neurogenic locus notch homolog protein 1 OS=Homo sapiens OX=9606 GN=NOTCH1 PE=1 SV=4	1	2075	FP031022_7.3006.3006.3	high-energy collision-induced dissociation	5.14	1519.67	1519.66	1	332 | 1187
169		499.3	3	507.563	1520.67	507.561	1520.67	controllerType=0 controllerNumber=1 scan=3150	F.HGATCHDRVASFY.C		HGATCHDRVASFY,FC,5@57.02146		10.8892	F.HGATC[+57.02146]HDRVASFY.C	C5(Carbamidomethyl / 57.0215)	0.00011	0.00011	0	0	0	0	9.6e-06	9.7e-06	3.958	499.3	499.3	3.331		Specific	10.4	>sp|P46531|NOTC1_HUMAN Neurogenic locus notch homolog protein 1 OS=Homo sapiens OX=9606 GN=NOTCH1 PE=1 SV=4	1	2226	FP031022_7.3150.3150.3	high-energy collision-induced dissociation	4.93	1519.67	1519.66	1	333 | 1345
169		448.4	3	507.563	1520.68	507.561	1520.67	controllerType=0 controllerNumber=1 scan=3206	F.HGATCHDRVASFY.C		HGATCHDRVASFY,FC,5@57.02146		11.0153	F.HGATC[+57.02146]HDRVASFY.C	C5(Carbamidomethyl / 57.0215)	0.00014	0.00014	0	0	0	0	1e-05	1e-05	3.869	448.4	448.4	3.692		Specific	9.7	>sp|P46531|NOTC1_HUMAN Neurogenic locus notch homolog protein 1 OS=Homo sapiens OX=9606 GN=NOTCH1 PE=1 SV=4	1	2295	FP031022_7.3206.3206.3	high-energy collision-induced dissociation	4.22	1519.67	1519.66	1	334 | 1370
169		433.4	3	507.563	1520.67	507.561	1520.67	controllerType=0 controllerNumber=1 scan=3254	F.HGATCHDRVASFY.C		HGATCHDRVASFY,FC,5@57.02146		11.1226	F.HGATC[+57.02146]HDRVASFY.C	C5(Carbamidomethyl / 57.0215)	0.005	0.0051	0	0	0	0	0.0005	0.00051	2.298	358.4	358.4	2.488		Specific	10.4	>sp|P46531|NOTC1_HUMAN Neurogenic locus notch homolog protein 1 OS=Homo sapiens OX=9606 GN=NOTCH1 PE=1 SV=4	1	2351	FP031022_7.3254.3254.3	high-energy collision-induced dissociation	2.59	1519.67	1519.66	1	335 | 1452
169		427.8	3	507.563	1520.67	507.561	1520.67	controllerType=0 controllerNumber=1 scan=3103	F.HGATCHDRVASFY.C		HGATCHDRVASFY,FC,5@57.02146		10.7828	F.HGATC[+57.02146]HDRVASFY.C	C5(Carbamidomethyl / 57.0215)	0.00053	0.00054	0	0	0	0	3.7e-05	3.7e-05	3.272	427.8	427.8	3.151		Specific	9.1	>sp|P46531|NOTC1_HUMAN Neurogenic locus notch homolog protein 1 OS=Homo sapiens OX=9606 GN=NOTCH1 PE=1 SV=4	1	2169	FP031022_7.3103.3103.3	high-energy collision-induced dissociation	3.56	1519.67	1519.66	1	336 | 1315
169		380.8	3	507.563	1520.68	507.561	1520.67	controllerType=0 controllerNumber=1 scan=3052	F.HGATCHDRVASFY.C		HGATCHDRVASFY,FC,5@57.02146		10.667	F.HGATC[+57.02146]HDRVASFY.C	C5(Carbamidomethyl / 57.0215)	0.00055	0.00056	0	0	0	0	3.8e-05	3.9e-05	3.26	380.8	380.8	3.452		Specific	9.3	>sp|P46531|NOTC1_HUMAN Neurogenic locus notch homolog protein 1 OS=Homo sapiens OX=9606 GN=NOTCH1 PE=1 SV=4	1	2114	FP031022_7.3052.3052.3	high-energy collision-induced dissociation	3.27	1519.67	1519.66	1	337 | 1283
169		262.4	3	507.564	1520.68	507.561	1520.67	controllerType=0 controllerNumber=1 scan=3307	F.HGATCHDRVASFY.C		HGATCHDRVASFY,FC,5@57.02146		11.2477	F.HGATC[+57.02146]HDRVASFY.C	C5(Carbamidomethyl / 57.0215)	0.1	0.11	0	0	0	0	0.0073	0.0074	0.98	262.4	262.4	4.656		Specific	7	>sp|P46531|NOTC1_HUMAN Neurogenic locus notch homolog protein 1 OS=Homo sapiens OX=9606 GN=NOTCH1 PE=1 SV=4	1	2418	FP031022_7.3307.3307.3	high-energy collision-induced dissociation	0.95	1519.67	1519.66	1	338 | 1536
169	Hex(1)	119.9	3	507.549	1520.63	507.553	1520.64	controllerType=0 controllerNumber=1 scan=3006	F.HGATCHDRVASF.Y	11	HGATCHDRVASF,FY,5@57.02146,8@0.98402,11@162.05282	R8(Deamidated / 0.984); S11(OGlycan / 162.0528)	10.5612	F.HGATC[+57.02146]HDR[+0.98402]VAS[+162.05282]F.Y	C5(Carbamidomethyl / 57.0215)	0.7	0.71	0.0055	0.0055	0.011	0.011	0.053	0.053	0.153	119.9	11.1	-6.943		Specific	5	>sp|P46531|NOTC1_HUMAN Neurogenic locus notch homolog protein 1 OS=Homo sapiens OX=9606 GN=NOTCH1 PE=1 SV=4	1	2074	FP031022_7.3006.3006.3	high-energy collision-induced dissociation	0.15	1519.63	1519.64	1	339 | 1171
169	Fuc(1)	346	3	507.227	1519.67	507.225	1519.66	controllerType=0 controllerNumber=1 scan=2506	F.HGATCHDRVASF.Y	11	HGATCHDRVASF,FY,5@57.02146,7@15.99492,11@146.05791	D7(Oxidation / 15.9949); S11(OGlycan / 146.0579)	9.4804	F.HGATC[+57.02146]HD[+15.99492]RVAS[+146.05791]F.Y	C5(Carbamidomethyl / 57.0215)	0.013	0.014	0	0	0	0	0.0011	0.0011	1.872	346	14.1	4.745		Specific	9.4	>sp|P46531|NOTC1_HUMAN Neurogenic locus notch homolog protein 1 OS=Homo sapiens OX=9606 GN=NOTCH1 PE=1 SV=4	1	1495	FP031022_7.2506.2506.3	high-energy collision-induced dissociation	1.98	1518.66	1518.65	1	340 | 739
169	Hex(1)	507.8	3	507.226	1519.66	507.225	1519.66	controllerType=0 controllerNumber=1 scan=2329	F.HGATCHDRVASF.Y	11	HGATCHDRVASF,FY,5@57.02146,11@162.05282	S11(OGlycan / 162.0528)	9.0391	F.HGATC[+57.02146]HDRVAS[+162.05282]F.Y	C5(Carbamidomethyl / 57.0215)	4.4e-06	4.5e-06	0	0	0	0	3.6e-07	3.6e-07	5.353	506.3	33.8	3.058		Specific	13.5	>sp|P46531|NOTC1_HUMAN Neurogenic locus notch homolog protein 1 OS=Homo sapiens OX=9606 GN=NOTCH1 PE=1 SV=4	1	1312	FP031022_7.2329.2329.3	high-energy collision-induced dissociation	5.61	1518.66	1518.65	1	341 | 399
169	Hex(1)	411.9	2	760.338	1519.67	760.333	1519.66	controllerType=0 controllerNumber=1 scan=3019	F.HGATCHDRVASF.Y	11	HGATCHDRVASF,FY,5@57.02146,11@162.05282	S11(OGlycan / 162.0528)	10.5893	F.HGATC[+57.02146]HDRVAS[+162.05282]F.Y	C5(Carbamidomethyl / 57.0215)	0.00079	0.0008	0	0	0	0	6.6e-05	6.7e-05	3.1	410.5	22.1	6.561		Specific	10.2	>sp|P46531|NOTC1_HUMAN Neurogenic locus notch homolog protein 1 OS=Homo sapiens OX=9606 GN=NOTCH1 PE=1 SV=4	1	2085	FP031022_7.3019.3019.2	high-energy collision-induced dissociation	3.39	1518.66	1518.65	1	342 | 1212
169	Hex(1)	272.4	2	760.342	1519.68	760.333	1519.66	controllerType=0 controllerNumber=1 scan=3424	F.HGATCHDRVASF.Y	11	HGATCHDRVASF,FY,5@57.02146,11@162.05282	S11(OGlycan / 162.0528)	11.5282	F.HGATC[+57.02146]HDRVAS[+162.05282]F.Y	C5(Carbamidomethyl / 57.0215)	0.18	0.19	0	0	0	0	0.012	0.012	0.736	272.4	26.5	10.899		Specific	6.6	>sp|P46531|NOTC1_HUMAN Neurogenic locus notch homolog protein 1 OS=Homo sapiens OX=9606 GN=NOTCH1 PE=1 SV=4	1	2538	FP031022_7.3424.3424.2	high-energy collision-induced dissociation	0.71	1518.67	1518.65	1	343 | 1610
169	Hex(1)	100.9	3	507.232	1519.68	507.225	1519.66	controllerType=0 controllerNumber=1 scan=3402	F.HGATCHDRVASF.Y	11	HGATCHDRVASF,FY,5@57.02146,11@162.05282	S11(OGlycan / 162.0528)	11.4765	F.HGATC[+57.02146]HDRVAS[+162.05282]F.Y	C5(Carbamidomethyl / 57.0215)	0.56	0.56	0.0037	0.0056	0	0	0.041	0.042	0.253	100.9	1.9	14.987		Specific	5.7	>sp|P46531|NOTC1_HUMAN Neurogenic locus notch homolog protein 1 OS=Homo sapiens OX=9606 GN=NOTCH1 PE=1 SV=4	1	2516	FP031022_7.3402.3402.3	high-energy collision-induced dissociation	0.25	1518.67	1518.65	1	344 | 1569
169	Hex(1)	95.9	3	507.232	1519.68	507.225	1519.66	controllerType=0 controllerNumber=1 scan=3449	F.HGATCHDRVASF.Y	11	HGATCHDRVASF,FY,5@57.02146,11@162.05282	S11(OGlycan / 162.0528)	11.5867	F.HGATC[+57.02146]HDRVAS[+162.05282]F.Y	C5(Carbamidomethyl / 57.0215)	0.7	0.71	0.0054	0.0054	0	0	0.056	0.057	0.153	91	7.6	15.348		Specific	5.2	>sp|P46531|NOTC1_HUMAN Neurogenic locus notch homolog protein 1 OS=Homo sapiens OX=9606 GN=NOTCH1 PE=1 SV=4	1	2571	FP031022_7.3449.3449.3	high-energy collision-induced dissociation	0.15	1518.68	1518.65	1	345 | 1637
169	Fuc(1)	716.1	2	752.338	1503.67	752.336	1503.66	controllerType=0 controllerNumber=1 scan=2386	F.HGATCHDRVASF.Y	11	HGATCHDRVASF,FY,5@57.02146,11@146.05791	S11(OGlycan / 146.0579)	9.17	F.HGATC[+57.02146]HDRVAS[+146.05791]F.Y	C5(Carbamidomethyl / 57.0215)	1.4e-09	1.4e-09	0	0	0	0	1.3e-10	1.3e-10	8.862	676.9	21.7	3.492		Specific	14	>sp|P46531|NOTC1_HUMAN Neurogenic locus notch homolog protein 1 OS=Homo sapiens OX=9606 GN=NOTCH1 PE=1 SV=4	1	1378	FP031022_7.2386.2386.2	high-energy collision-induced dissociation	9.86	1502.66	1502.66	1	346 | 479
169	Fuc(1)	708.1	3	501.894	1503.67	501.893	1503.66	controllerType=0 controllerNumber=1 scan=2373	F.HGATCHDRVASF.Y	11	HGATCHDRVASF,FY,5@57.02146,11@146.05791	S11(OGlycan / 146.0579)	9.1415	F.HGATC[+57.02146]HDRVAS[+146.05791]F.Y	C5(Carbamidomethyl / 57.0215)	4.6e-10	4.7e-10	0	0	0	0	2.8e-11	2.8e-11	9.335	551.4	17.4	1.637		Specific	14.9	>sp|P46531|NOTC1_HUMAN Neurogenic locus notch homolog protein 1 OS=Homo sapiens OX=9606 GN=NOTCH1 PE=1 SV=4	1	1363	FP031022_7.2373.2373.3	high-energy collision-induced dissociation	9.33	1502.66	1502.66	1	347 | 454
169	Fuc(1)	628.9	3	501.894	1503.67	501.893	1503.66	controllerType=0 controllerNumber=1 scan=2451	F.HGATCHDRVASF.Y	11	HGATCHDRVASF,FY,5@57.02146,11@146.05791	S11(OGlycan / 146.0579)	9.3572	F.HGATC[+57.02146]HDRVAS[+146.05791]F.Y	C5(Carbamidomethyl / 57.0215)	4.6e-08	4.7e-08	0	0	0	0	3.6e-09	3.6e-09	7.335	622.3	23.7	2.854		Specific	14.8	>sp|P46531|NOTC1_HUMAN Neurogenic locus notch homolog protein 1 OS=Homo sapiens OX=9606 GN=NOTCH1 PE=1 SV=4	1	1430	FP031022_7.2451.2451.3	high-energy collision-induced dissociation	8.33	1502.66	1502.66	1	348 | 656
169	Fuc(1)	616.2	3	501.894	1503.67	501.893	1503.66	controllerType=0 controllerNumber=1 scan=2410	F.HGATCHDRVASF.Y	11	HGATCHDRVASF,FY,5@57.02146,11@146.05791	S11(OGlycan / 146.0579)	9.2478	F.HGATC[+57.02146]HDRVAS[+146.05791]F.Y	C5(Carbamidomethyl / 57.0215)	4.6e-08	4.7e-08	0	0	0	0	3.3e-09	3.3e-09	7.335	616.2	23.3	2.976		Specific	15.8	>sp|P46531|NOTC1_HUMAN Neurogenic locus notch homolog protein 1 OS=Homo sapiens OX=9606 GN=NOTCH1 PE=1 SV=4	1	1393	FP031022_7.2410.2410.3	high-energy collision-induced dissociation	8.33	1502.66	1502.66	1	349 | 544
169	Fuc(1)	611	3	501.894	1503.67	501.893	1503.66	controllerType=0 controllerNumber=1 scan=2624	F.HGATCHDRVASF.Y	11	HGATCHDRVASF,FY,5@57.02146,11@146.05791	S11(OGlycan / 146.0579)	9.7533	F.HGATC[+57.02146]HDRVAS[+146.05791]F.Y	C5(Carbamidomethyl / 57.0215)	4.6e-08	4.7e-08	0	0	0	0	4.2e-09	4.3e-09	7.335	574.7	9.7	2.976		Specific	13	>sp|P46531|NOTC1_HUMAN Neurogenic locus notch homolog protein 1 OS=Homo sapiens OX=9606 GN=NOTCH1 PE=1 SV=4	1	1653	FP031022_7.2624.2624.3	high-energy collision-induced dissociation	8.33	1502.66	1502.66	1	350 | 815
169	Fuc(1)	609.2	3	501.895	1503.67	501.893	1503.66	controllerType=0 controllerNumber=1 scan=2571	F.HGATCHDRVASF.Y	11	HGATCHDRVASF,FY,5@57.02146,11@146.05791	S11(OGlycan / 146.0579)	9.6313	F.HGATC[+57.02146]HDRVAS[+146.05791]F.Y	C5(Carbamidomethyl / 57.0215)	4.6e-08	4.7e-08	0	0	0	0	3.9e-09	4e-09	7.335	581	8.7	3.889		Specific	12.6	>sp|P46531|NOTC1_HUMAN Neurogenic locus notch homolog protein 1 OS=Homo sapiens OX=9606 GN=NOTCH1 PE=1 SV=4	1	1584	FP031022_7.2571.2571.3	high-energy collision-induced dissociation	7.33	1502.66	1502.66	1	351 | 785
169	Fuc(1)	588.6	3	501.895	1503.67	501.893	1503.66	controllerType=0 controllerNumber=1 scan=2504	F.HGATCHDRVASF.Y	11	HGATCHDRVASF,FY,5@57.02146,11@146.05791	S11(OGlycan / 146.0579)	9.4764	F.HGATC[+57.02146]HDRVAS[+146.05791]F.Y	C5(Carbamidomethyl / 57.0215)	4.6e-07	4.7e-07	0	0	0	0	2.4e-08	2.4e-08	6.335	588.6	9.6	3.463		Specific	13.9	>sp|P46531|NOTC1_HUMAN Neurogenic locus notch homolog protein 1 OS=Homo sapiens OX=9606 GN=NOTCH1 PE=1 SV=4	1	1493	FP031022_7.2504.2504.3	high-energy collision-induced dissociation	7.33	1502.66	1502.66	1	352 | 734
169	Fuc(1)	558.6	3	501.894	1503.67	501.893	1503.66	controllerType=0 controllerNumber=1 scan=2679	F.HGATCHDRVASF.Y	11	HGATCHDRVASF,FY,5@57.02146,11@146.05791	S11(OGlycan / 146.0579)	9.8808	F.HGATC[+57.02146]HDRVAS[+146.05791]F.Y	C5(Carbamidomethyl / 57.0215)	2.4e-06	2.4e-06	0	0	0	0	1.1e-07	1.1e-07	5.618	553.9	22.7	2.793		Specific	12.8	>sp|P46531|NOTC1_HUMAN Neurogenic locus notch homolog protein 1 OS=Homo sapiens OX=9606 GN=NOTCH1 PE=1 SV=4	1	1721	FP031022_7.2679.2679.3	high-energy collision-induced dissociation	6.33	1502.66	1502.66	1	353 | 828
169	Fuc(1)	477.4	2	752.339	1503.67	752.336	1503.66	controllerType=0 controllerNumber=1 scan=2422	F.HGATCHDRVASF.Y	11	HGATCHDRVASF,FY,5@57.02146,11@146.05791	S11(OGlycan / 146.0579)	9.2829	F.HGATC[+57.02146]HDRVAS[+146.05791]F.Y	C5(Carbamidomethyl / 57.0215)	1.6e-05	1.6e-05	0	0	0	0	2.2e-06	2.2e-06	4.791	477.4	14.2	3.573		Specific	15.7	>sp|P46531|NOTC1_HUMAN Neurogenic locus notch homolog protein 1 OS=Homo sapiens OX=9606 GN=NOTCH1 PE=1 SV=4	1	1401	FP031022_7.2422.2422.2	high-energy collision-induced dissociation	4.87	1502.66	1502.66	1	354 | 584
169	Fuc(1)	461	3	501.895	1503.67	501.893	1503.66	controllerType=0 controllerNumber=1 scan=2889	F.HGATCHDRVASF.Y	11	HGATCHDRVASF,FY,5@57.02146,11@146.05791	S11(OGlycan / 146.0579)	10.3309	F.HGATC[+57.02146]HDRVAS[+146.05791]F.Y	C5(Carbamidomethyl / 57.0215)	5.4e-06	5.5e-06	0	0	0	0	5.4e-07	5.5e-07	5.264	461	9.6	3.707		Specific	11.5	>sp|P46531|NOTC1_HUMAN Neurogenic locus notch homolog protein 1 OS=Homo sapiens OX=9606 GN=NOTCH1 PE=1 SV=4	1	1944	FP031022_7.2889.2889.3	high-energy collision-induced dissociation	5.35	1502.66	1502.66	1	355 | 893
169	Fuc(1)	323.2	3	501.894	1503.67	501.893	1503.66	controllerType=0 controllerNumber=1 scan=3147	F.HGATCHDRVASF.Y	11	HGATCHDRVASF,FY,5@57.02146,11@146.05791	S11(OGlycan / 146.0579)	10.8809	F.HGATC[+57.02146]HDRVAS[+146.05791]F.Y	C5(Carbamidomethyl / 57.0215)	0.043	0.044	0	0	0	0	0.0037	0.0037	1.362	323.2	9.9	1.089		Specific	7.7	>sp|P46531|NOTC1_HUMAN Neurogenic locus notch homolog protein 1 OS=Homo sapiens OX=9606 GN=NOTCH1 PE=1 SV=4	1	2224	FP031022_7.3147.3147.3	high-energy collision-induced dissociation	1.47	1502.66	1502.66	1	356 | 1340
169	Fuc(1)	168.4	2	752.338	1503.67	752.336	1503.66	controllerType=0 controllerNumber=1 scan=2470	F.HGATCHDRVASF.Y	4	HGATCHDRVASF,FY,4@146.05791,5@57.02146	T4(OGlycan / 146.0579)	9.3988	F.HGAT[+146.05791]C[+57.02146]HDRVASF.Y	C5(Carbamidomethyl / 57.0215)	0.055	0.055	0	0	0	0	0.004	0.004	1.263	168.4	9.2	2.356		Specific	10.7	>sp|P46531|NOTC1_HUMAN Neurogenic locus notch homolog protein 1 OS=Homo sapiens OX=9606 GN=NOTCH1 PE=1 SV=4	1	1453	FP031022_7.2470.2470.2	high-energy collision-induced dissociation	1.26	1502.66	1502.66	1	357 | 707
169		157.8	3	463.871	1389.6	463.87	1389.6	controllerType=0 controllerNumber=1 scan=2419	F.HGATCHDRVASF.Y		HGATCHDRVASF,FY,5@57.02146,6@15.99492,7@15.99492	H6(Oxidation / 15.9949); D7(Oxidation / 15.9949)	9.2761	F.HGATC[+57.02146]H[+15.99492]D[+15.99492]RVASF.Y	C5(Carbamidomethyl / 57.0215)	0.18	0.18	0	0	0	0	0.011	0.011	0.75	157.8	157.8	2.008		Specific	7.2	>sp|P46531|NOTC1_HUMAN Neurogenic locus notch homolog protein 1 OS=Homo sapiens OX=9606 GN=NOTCH1 PE=1 SV=4	1	1399	FP031022_7.2419.2419.3	high-energy collision-induced dissociation	0.75	1388.59	1388.59	1	358 | 577
169		36.3	3	458.873	1374.6	458.867	1374.59	controllerType=0 controllerNumber=1 scan=2327	F.HGATCHDRVASF.Y		HGATCHDRVASF,FY,5@57.02146,6@15.99492,8@0.98402	H6(Oxidation / 15.9949); R8(Deamidated / 0.984)	9.0348	F.HGATC[+57.02146]H[+15.99492]DR[+0.98402]VASF.Y	C5(Carbamidomethyl / 57.0215)	0.7	0.71	0.0055	0.0055	0.011	0.011	0.052	0.052	0.153	36.3	0	13.223		Specific	5.5	>sp|P46531|NOTC1_HUMAN Neurogenic locus notch homolog protein 1 OS=Homo sapiens OX=9606 GN=NOTCH1 PE=1 SV=4	1	1310	FP031022_7.2327.2327.3	high-energy collision-induced dissociation	0.15	1373.6	1373.58	1	359 | 393
169		388.8	3	458.54	1373.6	458.539	1373.6	controllerType=0 controllerNumber=1 scan=2547	F.HGATCHDRVASF.Y		HGATCHDRVASF,FY,5@57.02146,7@15.99492	D7(Oxidation / 15.9949)	9.5773	F.HGATC[+57.02146]HD[+15.99492]RVASF.Y	C5(Carbamidomethyl / 57.0215)	1.1e-05	1.1e-05	0	0	0	0	1.4e-06	1.4e-06	4.955	388.8	18.2	1.973		Specific	11.6	>sp|P46531|NOTC1_HUMAN Neurogenic locus notch homolog protein 1 OS=Homo sapiens OX=9606 GN=NOTCH1 PE=1 SV=4	1	1551	FP031022_7.2547.2547.3	high-energy collision-induced dissociation	4.96	1372.6	1372.59	1	360 | 778
169		252.7	3	458.54	1373.6	458.539	1373.6	controllerType=0 controllerNumber=1 scan=2501	F.HGATCHDRVASF.Y		HGATCHDRVASF,FY,5@57.02146,7@15.99492	D7(Oxidation / 15.9949)	9.469	F.HGATC[+57.02146]HD[+15.99492]RVASF.Y	C5(Carbamidomethyl / 57.0215)	0.05	0.051	0	0	0	0	0.0039	0.0039	1.3	252.7	3.4	2.107		Specific	8.3	>sp|P46531|NOTC1_HUMAN Neurogenic locus notch homolog protein 1 OS=Homo sapiens OX=9606 GN=NOTCH1 PE=1 SV=4	1	1490	FP031022_7.2501.2501.3	high-energy collision-induced dissociation	1.27	1372.6	1372.59	1	361 | 727
169		244.2	3	458.539	1373.6	458.539	1373.6	controllerType=0 controllerNumber=1 scan=2424	F.HGATCHDRVASF.Y		HGATCHDRVASF,FY,5@57.02146,6@15.99492	H6(Oxidation / 15.9949)	9.2909	F.HGATC[+57.02146]H[+15.99492]DRVASF.Y	C5(Carbamidomethyl / 57.0215)	0.035	0.036	0	0	0	0	0.0033	0.0033	1.454	244.2	39.3	0.374		Specific	9	>sp|P46531|NOTC1_HUMAN Neurogenic locus notch homolog protein 1 OS=Homo sapiens OX=9606 GN=NOTCH1 PE=1 SV=4	1	1403	FP031022_7.2424.2424.3	high-energy collision-induced dissociation	1.42	1372.59	1372.59	1	362 | 589
169		181.7	3	458.54	1373.6	458.539	1373.6	controllerType=0 controllerNumber=1 scan=2287	F.HGATCHDRVASF.Y		HGATCHDRVASF,FY,5@57.02146,6@15.99492	H6(Oxidation / 15.9949)	8.9176	F.HGATC[+57.02146]H[+15.99492]DRVASF.Y	C5(Carbamidomethyl / 57.0215)	0.014	0.014	0	0	0	0	0.0012	0.0012	1.845	181.7	67.9	2.451		Specific	10	>sp|P46531|NOTC1_HUMAN Neurogenic locus notch homolog protein 1 OS=Homo sapiens OX=9606 GN=NOTCH1 PE=1 SV=4	1	1273	FP031022_7.2287.2287.3	high-energy collision-induced dissociation	1.84	1372.6	1372.59	1	363 | 375
169		170.4	3	458.54	1373.6	458.539	1373.6	controllerType=0 controllerNumber=1 scan=2327	F.HGATCHDRVASF.Y		HGATCHDRVASF,FY,5@57.02146,6@15.99492	H6(Oxidation / 15.9949)	9.0348	F.HGATC[+57.02146]H[+15.99492]DRVASF.Y	C5(Carbamidomethyl / 57.0215)	0.082	0.083	0	0	0	0	0.0055	0.0055	1.085	170.4	63.7	1.973		Specific	8.5	>sp|P46531|NOTC1_HUMAN Neurogenic locus notch homolog protein 1 OS=Homo sapiens OX=9606 GN=NOTCH1 PE=1 SV=4	1	1309	FP031022_7.2327.2327.3	high-energy collision-induced dissociation	1.08	1372.6	1372.59	1	364 | 386
169		907.2	2	679.312	1357.62	679.307	1357.61	controllerType=0 controllerNumber=1 scan=2388	F.HGATCHDRVASF.Y		HGATCHDRVASF,FY,5@57.02146		9.1735	F.HGATC[+57.02146]HDRVASF.Y	C5(Carbamidomethyl / 57.0215)	1.4e-13	1.4e-13	0	0	0	0	1.3e-14	1.3e-14	12.862	696	696	7.14		Specific	11.2	>sp|P46531|NOTC1_HUMAN Neurogenic locus notch homolog protein 1 OS=Homo sapiens OX=9606 GN=NOTCH1 PE=1 SV=4	1	1381	FP031022_7.2388.2388.2	high-energy collision-induced dissociation	12.86	1356.61	1356.6	1	365 | 89
169		750	2	679.308	1357.61	679.307	1357.61	controllerType=0 controllerNumber=1 scan=2468	F.HGATCHDRVASF.Y		HGATCHDRVASF,FY,5@57.02146		9.3944	F.HGATC[+57.02146]HDRVASF.Y	C5(Carbamidomethyl / 57.0215)	1.4e-10	1.4e-10	0	0	0	0	1e-11	1.1e-11	9.862	689.3	689.3	1.745		Specific	11.5	>sp|P46531|NOTC1_HUMAN Neurogenic locus notch homolog protein 1 OS=Homo sapiens OX=9606 GN=NOTCH1 PE=1 SV=4	1	1450	FP031022_7.2468.2468.2	high-energy collision-induced dissociation	9.86	1356.6	1356.6	1	366 | 97
169		742.6	3	453.208	1357.61	453.207	1357.61	controllerType=0 controllerNumber=1 scan=2374	F.HGATCHDRVASF.Y		HGATCHDRVASF,FY,5@57.02146		9.1436	F.HGATC[+57.02146]HDRVASF.Y	C5(Carbamidomethyl / 57.0215)	4.6e-10	4.7e-10	0	0	0	0	3.2e-11	3.3e-11	9.335	453.6	453.6	2.207		Specific	12.8	>sp|P46531|NOTC1_HUMAN Neurogenic locus notch homolog protein 1 OS=Homo sapiens OX=9606 GN=NOTCH1 PE=1 SV=4	1	1364	FP031022_7.2374.2374.3	high-energy collision-induced dissociation	10.33	1356.6	1356.6	1	367 | 87
169		737.7	2	679.309	1357.61	679.307	1357.61	controllerType=0 controllerNumber=1 scan=2421	F.HGATCHDRVASF.Y		HGATCHDRVASF,FY,5@57.02146		9.2817	F.HGATC[+57.02146]HDRVASF.Y	C5(Carbamidomethyl / 57.0215)	2.1e-08	2.2e-08	0	0	0	0	1.5e-09	1.5e-09	7.669	644.8	644.8	3.453		Specific	11.1	>sp|P46531|NOTC1_HUMAN Neurogenic locus notch homolog protein 1 OS=Homo sapiens OX=9606 GN=NOTCH1 PE=1 SV=4	1	1400	FP031022_7.2421.2421.2	high-energy collision-induced dissociation	8.66	1356.6	1356.6	1	368 | 93
169		599.5	3	453.208	1357.61	453.207	1357.61	controllerType=0 controllerNumber=1 scan=2558	F.HGATCHDRVASF.Y		HGATCHDRVASF,FY,5@57.02146		9.6023	F.HGATC[+57.02146]HDRVASF.Y	C5(Carbamidomethyl / 57.0215)	4.6e-07	4.7e-07	0	0	0	0	2.6e-08	2.7e-08	6.335	507.6	507.6	2.949		Specific	11.5	>sp|P46531|NOTC1_HUMAN Neurogenic locus notch homolog protein 1 OS=Homo sapiens OX=9606 GN=NOTCH1 PE=1 SV=4	1	1565	FP031022_7.2558.2558.3	high-energy collision-induced dissociation	7.33	1356.6	1356.6	1	369 | 103
169		552	3	453.208	1357.61	453.207	1357.61	controllerType=0 controllerNumber=1 scan=2772	F.HGATCHDRVASF.Y		HGATCHDRVASF,FY,5@57.02146		10.0801	F.HGATC[+57.02146]HDRVASF.Y	C5(Carbamidomethyl / 57.0215)	6e-05	6e-05	0	0	0	0	6.2e-06	6.3e-06	4.224	381.5	381.5	1.398		Specific	10.1	>sp|P46531|NOTC1_HUMAN Neurogenic locus notch homolog protein 1 OS=Homo sapiens OX=9606 GN=NOTCH1 PE=1 SV=4	1	1821	FP031022_7.2772.2772.3	high-energy collision-induced dissociation	4.93	1356.6	1356.6	1	370 | 118
169		505.7	3	453.208	1357.61	453.207	1357.61	controllerType=0 controllerNumber=1 scan=2613	F.HGATCHDRVASF.Y		HGATCHDRVASF,FY,5@57.02146		9.7286	F.HGATC[+57.02146]HDRVASF.Y	C5(Carbamidomethyl / 57.0215)	0.004	0.004	0	0	0	0	0.00033	0.00033	2.402	339.8	339.8	2.544		Specific	9.5	>sp|P46531|NOTC1_HUMAN Neurogenic locus notch homolog protein 1 OS=Homo sapiens OX=9606 GN=NOTCH1 PE=1 SV=4	1	1638	FP031022_7.2613.2613.3	high-energy collision-induced dissociation	2.66	1356.6	1356.6	1	371 | 108
169		501.4	3	453.208	1357.61	453.207	1357.61	controllerType=0 controllerNumber=1 scan=2857	F.HGATCHDRVASF.Y		HGATCHDRVASF,FY,5@57.02146		10.2616	F.HGATC[+57.02146]HDRVASF.Y	C5(Carbamidomethyl / 57.0215)	4.4e-06	4.5e-06	0	0	0	0	4.2e-07	4.3e-07	5.353	501.4	501.4	1.331		Specific	12.8	>sp|P46531|NOTC1_HUMAN Neurogenic locus notch homolog protein 1 OS=Homo sapiens OX=9606 GN=NOTCH1 PE=1 SV=4	1	1906	FP031022_7.2857.2857.3	high-energy collision-induced dissociation	5.61	1356.6	1356.6	1	372 | 122
169		500.2	3	453.208	1357.61	453.207	1357.61	controllerType=0 controllerNumber=1 scan=2668	F.HGATCHDRVASF.Y		HGATCHDRVASF,FY,5@57.02146		9.8555	F.HGATC[+57.02146]HDRVASF.Y	C5(Carbamidomethyl / 57.0215)	0.002	0.002	0	0	0	0	0.00018	0.00019	2.702	343	343	2.342		Specific	10.1	>sp|P46531|NOTC1_HUMAN Neurogenic locus notch homolog protein 1 OS=Homo sapiens OX=9606 GN=NOTCH1 PE=1 SV=4	1	1708	FP031022_7.2668.2668.3	high-energy collision-induced dissociation	2.96	1356.6	1356.6	1	373 | 110
169		457.8	3	453.208	1357.61	453.207	1357.61	controllerType=0 controllerNumber=1 scan=2503	F.HGATCHDRVASF.Y		HGATCHDRVASF,FY,5@57.02146		9.4752	F.HGATC[+57.02146]HDRVASF.Y	C5(Carbamidomethyl / 57.0215)	5.4e-06	5.5e-06	0	0	0	0	5.1e-07	5.2e-07	5.264	448.4	448.4	2.949		Specific	11.9	>sp|P46531|NOTC1_HUMAN Neurogenic locus notch homolog protein 1 OS=Homo sapiens OX=9606 GN=NOTCH1 PE=1 SV=4	1	1492	FP031022_7.2503.2503.3	high-energy collision-induced dissociation	5.35	1356.6	1356.6	1	374 | 99
169		452.8	2	679.31	1357.61	679.307	1357.61	controllerType=0 controllerNumber=1 scan=2532	F.HGATCHDRVASF.Y		HGATCHDRVASF,FY,5@57.02146		9.541	F.HGATC[+57.02146]HDRVASF.Y	C5(Carbamidomethyl / 57.0215)	0.0028	0.0028	0	0	0	0	0.0002	0.00021	2.553	441.9	441.9	4.353		Specific	7.4	>sp|P46531|NOTC1_HUMAN Neurogenic locus notch homolog protein 1 OS=Homo sapiens OX=9606 GN=NOTCH1 PE=1 SV=4	1	1531	FP031022_7.2532.2532.6	high-energy collision-induced dissociation	2.64	1356.61	1356.6	1	375 | 101
169		424.6	3	453.208	1357.61	453.207	1357.61	controllerType=0 controllerNumber=1 scan=2450	F.HGATCHDRVASF.Y		HGATCHDRVASF,FY,5@57.02146		9.356	F.HGATC[+57.02146]HDRVASF.Y	C5(Carbamidomethyl / 57.0215)	1.1e-05	1.1e-05	0	0	0	0	1.1e-06	1.1e-06	4.967	424.6	424.6	2.612		Specific	12.7	>sp|P46531|NOTC1_HUMAN Neurogenic locus notch homolog protein 1 OS=Homo sapiens OX=9606 GN=NOTCH1 PE=1 SV=4	1	1429	FP031022_7.2450.2450.3	high-energy collision-induced dissociation	5.26	1356.6	1356.6	1	376 | 95
169		424	3	453.208	1357.61	453.207	1357.61	controllerType=0 controllerNumber=1 scan=2409	F.HGATCHDRVASF.Y		HGATCHDRVASF,FY,5@57.02146		9.2467	F.HGATC[+57.02146]HDRVASF.Y	C5(Carbamidomethyl / 57.0215)	1.1e-05	1.1e-05	0	0	0	0	9.8e-07	9.9e-07	4.967	424	424	2.882		Specific	12.8	>sp|P46531|NOTC1_HUMAN Neurogenic locus notch homolog protein 1 OS=Homo sapiens OX=9606 GN=NOTCH1 PE=1 SV=4	1	1392	FP031022_7.2409.2409.3	high-energy collision-induced dissociation	5.26	1356.6	1356.6	1	377 | 91
169		353.8	3	453.209	1357.61	453.207	1357.61	controllerType=0 controllerNumber=1 scan=2920	F.HGATCHDRVASF.Y		HGATCHDRVASF,FY,5@57.02146		10.3987	F.HGATC[+57.02146]HDRVASF.Y	C5(Carbamidomethyl / 57.0215)	0.043	0.044	0	0	0	0	0.0036	0.0036	1.362	343.2	343.2	4.635		Specific	7.3	>sp|P46531|NOTC1_HUMAN Neurogenic locus notch homolog protein 1 OS=Homo sapiens OX=9606 GN=NOTCH1 PE=1 SV=4	1	1985	FP031022_7.2920.2920.3	high-energy collision-induced dissociation	1.47	1356.61	1356.6	1	378 | 125
169		290.7	3	453.208	1357.61	453.207	1357.61	controllerType=0 controllerNumber=1 scan=3299	F.HGATCHDRVASF.Y		HGATCHDRVASF,FY,5@57.02146		11.229	F.HGATC[+57.02146]HDRVASF.Y	C5(Carbamidomethyl / 57.0215)	0.035	0.035	0	0	0	0	0.0031	0.0031	1.461	290.7	290.7	2.477		Specific	8.4	>sp|P46531|NOTC1_HUMAN Neurogenic locus notch homolog protein 1 OS=Homo sapiens OX=9606 GN=NOTCH1 PE=1 SV=4	1	2407	FP031022_7.3299.3299.3	high-energy collision-induced dissociation	1.44	1356.6	1356.6	1	379 | 137
169		260.8	3	453.21	1357.62	453.207	1357.61	controllerType=0 controllerNumber=1 scan=3126	F.HGATCHDRVASF.Y		HGATCHDRVASF,FY,5@57.02146		10.8337	F.HGATC[+57.02146]HDRVASF.Y	C5(Carbamidomethyl / 57.0215)	0.1	0.11	0	0	0	0	0.0071	0.0072	0.98	260.8	260.8	7.13		Specific	7.2	>sp|P46531|NOTC1_HUMAN Neurogenic locus notch homolog protein 1 OS=Homo sapiens OX=9606 GN=NOTCH1 PE=1 SV=4	1	2194	FP031022_7.3126.3126.3	high-energy collision-induced dissociation	0.95	1356.61	1356.6	1	380 | 131
169		253.2	2	679.308	1357.61	679.307	1357.61	controllerType=0 controllerNumber=1 scan=2581	F.HGATCHDRVASF.Y		HGATCHDRVASF,FY,5@57.02146		9.654	F.HGATC[+57.02146]HDRVASF.Y	C5(Carbamidomethyl / 57.0215)	0.64	0.64	0.0055	0.0055	0	0	0.048	0.049	0.193	253.2	253.2	2.284		Specific	5.5	>sp|P46531|NOTC1_HUMAN Neurogenic locus notch homolog protein 1 OS=Homo sapiens OX=9606 GN=NOTCH1 PE=1 SV=4	1	1600	FP031022_7.2581.2581.6	high-energy collision-induced dissociation	0.18	1356.6	1356.6	1	381 | 106
169		112.2	3	453.208	1357.61	453.207	1357.61	controllerType=0 controllerNumber=1 scan=3511	F.HGATCHDRVASF.Y		HGATCHDRVASF,FY,5@57.02146		11.7289	F.HGATC[+57.02146]HDRVASF.Y	C5(Carbamidomethyl / 57.0215)	0.56	0.56	0.0037	0.0056	0	0	0.042	0.043	0.253	112.2	112.2	2.14		Specific	6.1	>sp|P46531|NOTC1_HUMAN Neurogenic locus notch homolog protein 1 OS=Homo sapiens OX=9606 GN=NOTCH1 PE=1 SV=4	1	2651	FP031022_7.3511.3511.3	high-energy collision-induced dissociation	0.25	1356.6	1356.6	1	382 | 139
181	Hex(1)Pent(2)	935.1	5	1166.08	5826.39	1166.08	5826.36	controllerType=0 controllerNumber=1 scan=4988	F.YCECPHGRTGLLCHLNDACISNPCNEGSNCDTNPVNGKAICTCPSGY.T	32	YCECPHGRTGLLCHLNDACISNPCNEGSNCDTNPVNGKAICTCPSGY,FT,2@57.02146,4@57.02146,13@57.02146,19@57.02146,24@57.02146,30@57.02146,32@426.13734,41@57.02146,43@57.02146	T32(OGlycan / 426.1373)	15.2326	F.YC[+57.02146]EC[+57.02146]PHGRTGLLC[+57.02146]HLNDAC[+57.02146]ISNPC[+57.02146]NEGSNC[+57.02146]DT[+426.13734]NPVNGKAIC[+57.02146]TC[+57.02146]PSGY.T	C2(Carbamidomethyl / 57.0215); C4(Carbamidomethyl / 57.0215); C13(Carbamidomethyl / 57.0215); C19(Carbamidomethyl / 57.0215); C24(Carbamidomethyl / 57.0215); C30(Carbamidomethyl / 57.0215); C41(Carbamidomethyl / 57.0215); C43(Carbamidomethyl / 57.0215)	1.3e-13	1.3e-13	0	0	0	0	1.1e-14	1.1e-14	12.894	935.1	0	5.962		Specific	18.2	>sp|P46531|NOTC1_HUMAN Neurogenic locus notch homolog protein 1 OS=Homo sapiens OX=9606 GN=NOTCH1 PE=1 SV=4	1	4391	FP031022_7.4988.4988.5	high-energy collision-induced dissociation	12.89	5825.39	5825.35	1	383 | 60813
181	Hex(1)Pent(2)	589.9	5	1166.08	5826.39	1166.08	5826.36	controllerType=0 controllerNumber=1 scan=5042	F.YCECPHGRTGLLCHLNDACISNPCNEGSNCDTNPVNGKAICTCPSGY.T	32	YCECPHGRTGLLCHLNDACISNPCNEGSNCDTNPVNGKAICTCPSGY,FT,2@57.02146,4@57.02146,13@57.02146,19@57.02146,24@57.02146,30@57.02146,32@426.13734,41@57.02146,43@57.02146	T32(OGlycan / 426.1373)	15.3594	F.YC[+57.02146]EC[+57.02146]PHGRTGLLC[+57.02146]HLNDAC[+57.02146]ISNPC[+57.02146]NEGSNC[+57.02146]DT[+426.13734]NPVNGKAIC[+57.02146]TC[+57.02146]PSGY.T	C2(Carbamidomethyl / 57.0215); C4(Carbamidomethyl / 57.0215); C13(Carbamidomethyl / 57.0215); C19(Carbamidomethyl / 57.0215); C24(Carbamidomethyl / 57.0215); C30(Carbamidomethyl / 57.0215); C41(Carbamidomethyl / 57.0215); C43(Carbamidomethyl / 57.0215)	1.3e-06	1.3e-06	0	0	0	0	4.9e-08	4.9e-08	5.894	589.9	0	5.438		Specific	16.3	>sp|P46531|NOTC1_HUMAN Neurogenic locus notch homolog protein 1 OS=Homo sapiens OX=9606 GN=NOTCH1 PE=1 SV=4	1	4458	FP031022_7.5042.5042.5	high-energy collision-induced dissociation	6.89	5825.38	5825.35	1	384 | 62053
181	Hex(1)Pent(2)	541.2	5	1166.08	5826.37	1166.08	5826.36	controllerType=0 controllerNumber=1 scan=5093	F.YCECPHGRTGLLCHLNDACISNPCNEGSNCDTNPVNGKAICTCPSGY.T	9	YCECPHGRTGLLCHLNDACISNPCNEGSNCDTNPVNGKAICTCPSGY,FT,2@57.02146,4@57.02146,9@426.13734,13@57.02146,19@57.02146,24@57.02146,30@57.02146,41@57.02146,43@57.02146	T9(OGlycan / 426.1373)	15.4795	F.YC[+57.02146]EC[+57.02146]PHGRT[+426.13734]GLLC[+57.02146]HLNDAC[+57.02146]ISNPC[+57.02146]NEGSNC[+57.02146]DTNPVNGKAIC[+57.02146]TC[+57.02146]PSGY.T	C2(Carbamidomethyl / 57.0215); C4(Carbamidomethyl / 57.0215); C13(Carbamidomethyl / 57.0215); C19(Carbamidomethyl / 57.0215); C24(Carbamidomethyl / 57.0215); C30(Carbamidomethyl / 57.0215); C41(Carbamidomethyl / 57.0215); C43(Carbamidomethyl / 57.0215)	6.7e-06	6.7e-06	0	0	0	0	7.3e-07	7.4e-07	5.177	541.2	1.2	2.19		Specific	16.9	>sp|P46531|NOTC1_HUMAN Neurogenic locus notch homolog protein 1 OS=Homo sapiens OX=9606 GN=NOTCH1 PE=1 SV=4	1	4521	FP031022_7.5093.5093.5	high-energy collision-induced dissociation	5.89	5825.36	5825.35	1	385 | 63373
181	Hex(1); Hex(1)	428.4	5	1145.68	5724.37	1145.67	5724.33	controllerType=0 controllerNumber=1 scan=4977	F.YCECPHGRTGLLCHLNDACISNPCNEGSNCDTNPVNGKAICTCPSGY.T	21;32	YCECPHGRTGLLCHLNDACISNPCNEGSNCDTNPVNGKAICTCPSGY,FT,2@57.02146,4@57.02146,13@57.02146,19@57.02146,21@162.05282,24@57.02146,30@57.02146,32@162.05282,41@57.02146,43@57.02146	S21(OGlycan / 162.0528); T32(OGlycan / 162.0528)	15.2075	F.YC[+57.02146]EC[+57.02146]PHGRTGLLC[+57.02146]HLNDAC[+57.02146]IS[+162.05282]NPC[+57.02146]NEGSNC[+57.02146]DT[+162.05282]NPVNGKAIC[+57.02146]TC[+57.02146]PSGY.T	C2(Carbamidomethyl / 57.0215); C4(Carbamidomethyl / 57.0215); C13(Carbamidomethyl / 57.0215); C19(Carbamidomethyl / 57.0215); C24(Carbamidomethyl / 57.0215); C30(Carbamidomethyl / 57.0215); C41(Carbamidomethyl / 57.0215); C43(Carbamidomethyl / 57.0215)	3e-05	3e-05	0	0	0	0	3.5e-06	3.6e-06	4.526	428.4	0	7.745		Specific	13.7	>sp|P46531|NOTC1_HUMAN Neurogenic locus notch homolog protein 1 OS=Homo sapiens OX=9606 GN=NOTCH1 PE=1 SV=4	1	4376	FP031022_7.4977.4977.5	high-energy collision-induced dissociation	4.82	5723.36	5723.32	1	386 | 60653
181	Hex(1)Pent(1)	159	5	1140.28	5697.35	1140.06	5696.28	controllerType=0 controllerNumber=1 scan=5011	F.YCECPHGRTGLLCHLNDACISNPCNEGSNCDTNPVNGKAICTCPSGY.T	9	YCECPHGRTGLLCHLNDACISNPCNEGSNCDTNPVNGKAICTCPSGY,FT,2@57.02146,4@57.02146,8@0.98402,9@294.09508,13@57.02146,19@57.02146,24@57.02146,30@57.02146,33@0.98402,41@57.02146,43@57.02146	R8(Deamidated / 0.984); T9(OGlycan / 294.0951); N33(Deamidated / 0.984)	15.287	F.YC[+57.02146]EC[+57.02146]PHGR[+0.98402]T[+294.09508]GLLC[+57.02146]HLNDAC[+57.02146]ISNPC[+57.02146]NEGSNC[+57.02146]DTN[+0.98402]PVNGKAIC[+57.02146]TC[+57.02146]PSGY.T	C2(Carbamidomethyl / 57.0215); C4(Carbamidomethyl / 57.0215); C13(Carbamidomethyl / 57.0215); C19(Carbamidomethyl / 57.0215); C24(Carbamidomethyl / 57.0215); C30(Carbamidomethyl / 57.0215); C41(Carbamidomethyl / 57.0215); C43(Carbamidomethyl / 57.0215)	0.0034	0.0035	0	0	0	0	0.00025	0.00025	2.465	159	0	10.782	1	Specific	11.5	>sp|P46531|NOTC1_HUMAN Neurogenic locus notch homolog protein 1 OS=Homo sapiens OX=9606 GN=NOTCH1 PE=1 SV=4	1	4416	FP031022_7.5011.5011.5	high-energy collision-induced dissociation	2.46	5696.34	5695.28	1	387 | 61413
181	Hex(1)Pent(1)	286.8	5	1139.68	5694.36	1139.87	5695.3	controllerType=0 controllerNumber=1 scan=5011	F.YCECPHGRTGLLCHLNDACISNPCNEGSNCDTNPVNGKAICTCPSGY.T	9	YCECPHGRTGLLCHLNDACISNPCNEGSNCDTNPVNGKAICTCPSGY,FT,2@57.02146,4@57.02146,9@294.09508,13@57.02146,19@57.02146,24@57.02146,30@57.02146,33@0.98402,41@57.02146,43@57.02146	T9(OGlycan / 294.0951); N33(Deamidated / 0.984)	15.287	F.YC[+57.02146]EC[+57.02146]PHGRT[+294.09508]GLLC[+57.02146]HLNDAC[+57.02146]ISNPC[+57.02146]NEGSNC[+57.02146]DTN[+0.98402]PVNGKAIC[+57.02146]TC[+57.02146]PSGY.T	C2(Carbamidomethyl / 57.0215); C4(Carbamidomethyl / 57.0215); C13(Carbamidomethyl / 57.0215); C19(Carbamidomethyl / 57.0215); C24(Carbamidomethyl / 57.0215); C30(Carbamidomethyl / 57.0215); C41(Carbamidomethyl / 57.0215); C43(Carbamidomethyl / 57.0215)	0.0014	0.0014	0	0	0	0	0.00012	0.00013	2.853	286.8	0	11.749	-1	Specific	13.3	>sp|P46531|NOTC1_HUMAN Neurogenic locus notch homolog protein 1 OS=Homo sapiens OX=9606 GN=NOTCH1 PE=1 SV=4	1	4415	FP031022_7.5011.5011.5	high-energy collision-induced dissociation	2.83	5693.36	5694.29	1	388 | 61373
181	Hex(1)Pent(1)	340.7	5	1139.68	5694.36	1139.67	5694.32	controllerType=0 controllerNumber=1 scan=4998	F.YCECPHGRTGLLCHLNDACISNPCNEGSNCDTNPVNGKAICTCPSGY.T	9	YCECPHGRTGLLCHLNDACISNPCNEGSNCDTNPVNGKAICTCPSGY,FT,2@57.02146,4@57.02146,9@294.09508,13@57.02146,19@57.02146,24@57.02146,30@57.02146,41@57.02146,43@57.02146	T9(OGlycan / 294.0951)	15.2563	F.YC[+57.02146]EC[+57.02146]PHGRT[+294.09508]GLLC[+57.02146]HLNDAC[+57.02146]ISNPC[+57.02146]NEGSNC[+57.02146]DTNPVNGKAIC[+57.02146]TC[+57.02146]PSGY.T	C2(Carbamidomethyl / 57.0215); C4(Carbamidomethyl / 57.0215); C13(Carbamidomethyl / 57.0215); C19(Carbamidomethyl / 57.0215); C24(Carbamidomethyl / 57.0215); C30(Carbamidomethyl / 57.0215); C41(Carbamidomethyl / 57.0215); C43(Carbamidomethyl / 57.0215)	0.00072	0.00073	0	0	0	0	5.5e-05	5.5e-05	3.141	340.7	0	7.283		Specific	15.1	>sp|P46531|NOTC1_HUMAN Neurogenic locus notch homolog protein 1 OS=Homo sapiens OX=9606 GN=NOTCH1 PE=1 SV=4	1	4402	FP031022_7.4998.4998.5	high-energy collision-induced dissociation	3.25	5693.35	5693.31	1	389 | 61133
181	Hex(1)	478.4	5	1113.46	5563.29	1113.46	5563.26	controllerType=0 controllerNumber=1 scan=5094	F.YCECPHGRTGLLCHLNDACISNPCNEGSNCDTNPVNGKAICTCPSGY.T	21	YCECPHGRTGLLCHLNDACISNPCNEGSNCDTNPVNGKAICTCPSGY,FT,2@57.02146,4@57.02146,13@57.02146,19@57.02146,21@162.05282,24@57.02146,30@57.02146,36@0.98402,41@57.02146,43@57.02146	S21(OGlycan / 162.0528); N36(Deamidated / 0.984)	15.4817	F.YC[+57.02146]EC[+57.02146]PHGRTGLLC[+57.02146]HLNDAC[+57.02146]IS[+162.05282]NPC[+57.02146]NEGSNC[+57.02146]DTNPVN[+0.98402]GKAIC[+57.02146]TC[+57.02146]PSGY.T	C2(Carbamidomethyl / 57.0215); C4(Carbamidomethyl / 57.0215); C13(Carbamidomethyl / 57.0215); C19(Carbamidomethyl / 57.0215); C24(Carbamidomethyl / 57.0215); C30(Carbamidomethyl / 57.0215); C41(Carbamidomethyl / 57.0215); C43(Carbamidomethyl / 57.0215)	1.5e-05	1.5e-05	0	0	0	0	2e-06	2e-06	4.823	478.4	0	5.351		Specific	14.8	>sp|P46531|NOTC1_HUMAN Neurogenic locus notch homolog protein 1 OS=Homo sapiens OX=9606 GN=NOTCH1 PE=1 SV=4	1	4522	FP031022_7.5094.5094.5	high-energy collision-induced dissociation	4.91	5562.28	5562.25	1	390 | 63413
181	Hex(1)	736.1	5	1113.27	5562.31	1113.26	5562.27	controllerType=0 controllerNumber=1 scan=4990	F.YCECPHGRTGLLCHLNDACISNPCNEGSNCDTNPVNGKAICTCPSGY.T	21	YCECPHGRTGLLCHLNDACISNPCNEGSNCDTNPVNGKAICTCPSGY,FT,2@57.02146,4@57.02146,13@57.02146,19@57.02146,21@162.05282,24@57.02146,30@57.02146,41@57.02146,43@57.02146	S21(OGlycan / 162.0528)	15.237	F.YC[+57.02146]EC[+57.02146]PHGRTGLLC[+57.02146]HLNDAC[+57.02146]IS[+162.05282]NPC[+57.02146]NEGSNC[+57.02146]DTNPVNGKAIC[+57.02146]TC[+57.02146]PSGY.T	C2(Carbamidomethyl / 57.0215); C4(Carbamidomethyl / 57.0215); C13(Carbamidomethyl / 57.0215); C19(Carbamidomethyl / 57.0215); C24(Carbamidomethyl / 57.0215); C30(Carbamidomethyl / 57.0215); C41(Carbamidomethyl / 57.0215); C43(Carbamidomethyl / 57.0215)	1.3e-09	1.3e-09	0	0	0	0	1.2e-10	1.2e-10	8.894	736.1	0	6.801		Specific	19.1	>sp|P46531|NOTC1_HUMAN Neurogenic locus notch homolog protein 1 OS=Homo sapiens OX=9606 GN=NOTCH1 PE=1 SV=4	1	4393	FP031022_7.4990.4990.5	high-energy collision-induced dissociation	9.89	5561.3	5561.27	1	391 | 60893
181	Hex(1)	660.4	5	1113.27	5562.3	1113.26	5562.27	controllerType=0 controllerNumber=1 scan=5043	F.YCECPHGRTGLLCHLNDACISNPCNEGSNCDTNPVNGKAICTCPSGY.T	21	YCECPHGRTGLLCHLNDACISNPCNEGSNCDTNPVNGKAICTCPSGY,FT,2@57.02146,4@57.02146,13@57.02146,19@57.02146,21@162.05282,24@57.02146,30@57.02146,41@57.02146,43@57.02146	S21(OGlycan / 162.0528)	15.3608	F.YC[+57.02146]EC[+57.02146]PHGRTGLLC[+57.02146]HLNDAC[+57.02146]IS[+162.05282]NPC[+57.02146]NEGSNC[+57.02146]DTNPVNGKAIC[+57.02146]TC[+57.02146]PSGY.T	C2(Carbamidomethyl / 57.0215); C4(Carbamidomethyl / 57.0215); C13(Carbamidomethyl / 57.0215); C19(Carbamidomethyl / 57.0215); C24(Carbamidomethyl / 57.0215); C30(Carbamidomethyl / 57.0215); C41(Carbamidomethyl / 57.0215); C43(Carbamidomethyl / 57.0215)	1.3e-08	1.3e-08	0	0	0	0	7.8e-10	7.9e-10	7.894	660.4	0	4.168		Specific	18.4	>sp|P46531|NOTC1_HUMAN Neurogenic locus notch homolog protein 1 OS=Homo sapiens OX=9606 GN=NOTCH1 PE=1 SV=4	1	4459	FP031022_7.5043.5043.5	high-energy collision-induced dissociation	8.89	5561.29	5561.27	1	392 | 62093
181		240.8	5	1080.86	5400.25	1080.85	5400.22	controllerType=0 controllerNumber=1 scan=5083	F.YCECPHGRTGLLCHLNDACISNPCNEGSNCDTNPVNGKAICTCPSGY.T		YCECPHGRTGLLCHLNDACISNPCNEGSNCDTNPVNGKAICTCPSGY,FT,2@57.02146,4@57.02146,13@57.02146,19@57.02146,24@57.02146,30@57.02146,41@57.02146,43@57.02146		15.4558	F.YC[+57.02146]EC[+57.02146]PHGRTGLLC[+57.02146]HLNDAC[+57.02146]ISNPC[+57.02146]NEGSNC[+57.02146]DTNPVNGKAIC[+57.02146]TC[+57.02146]PSGY.T	C2(Carbamidomethyl / 57.0215); C4(Carbamidomethyl / 57.0215); C13(Carbamidomethyl / 57.0215); C19(Carbamidomethyl / 57.0215); C24(Carbamidomethyl / 57.0215); C30(Carbamidomethyl / 57.0215); C41(Carbamidomethyl / 57.0215); C43(Carbamidomethyl / 57.0215)	0.0034	0.0034	0	0	0	0	0.00024	0.00024	2.474	173.1	20	5.801		Specific	14.1	>sp|P46531|NOTC1_HUMAN Neurogenic locus notch homolog protein 1 OS=Homo sapiens OX=9606 GN=NOTCH1 PE=1 SV=4	1	4507	FP031022_7.5083.5083.5	high-energy collision-induced dissociation	2.44	5399.24	5399.21	1	393 | 63053
181		828.4	2	731.835	1462.66	731.832	1462.66	controllerType=0 controllerNumber=1 scan=3327	F.YCECPHGRTGLL.C		YCECPHGRTGLL,FC,2@57.02146,4@57.02146		11.2953	F.YC[+57.02146]EC[+57.02146]PHGRTGLL.C	C2(Carbamidomethyl / 57.0215); C4(Carbamidomethyl / 57.0215)	4.6e-12	4.7e-12	0	0	0	0	3.6e-13	3.7e-13	11.335	828.4	828.4	3.75		Specific	14	>sp|P46531|NOTC1_HUMAN Neurogenic locus notch homolog protein 1 OS=Homo sapiens OX=9606 GN=NOTCH1 PE=1 SV=4	1	2441	FP031022_7.3327.3327.2	high-energy collision-induced dissociation	12.33	1461.65	1461.65	1	394 | 1543
181		716.9	2	731.833	1462.66	731.832	1462.66	controllerType=0 controllerNumber=1 scan=3415	F.YCECPHGRTGLL.C		YCECPHGRTGLL,FC,2@57.02146,4@57.02146		11.5072	F.YC[+57.02146]EC[+57.02146]PHGRTGLL.C	C2(Carbamidomethyl / 57.0215); C4(Carbamidomethyl / 57.0215)	4.6e-10	4.7e-10	0	0	0	0	4.9e-11	5e-11	9.335	701.5	701.5	1.163		Specific	13	>sp|P46531|NOTC1_HUMAN Neurogenic locus notch homolog protein 1 OS=Homo sapiens OX=9606 GN=NOTCH1 PE=1 SV=4	1	2530	FP031022_7.3415.3415.2	high-energy collision-induced dissociation	10.33	1461.65	1461.65	1	395 | 1596
181		571.9	3	488.225	1462.66	488.224	1462.66	controllerType=0 controllerNumber=1 scan=3320	F.YCECPHGRTGLL.C		YCECPHGRTGLL,FC,2@57.02146,4@57.02146		11.2783	F.YC[+57.02146]EC[+57.02146]PHGRTGLL.C	C2(Carbamidomethyl / 57.0215); C4(Carbamidomethyl / 57.0215)	5e-06	5e-06	0	0	0	0	4.9e-07	4.9e-07	5.305	571.9	571.9	3.115		Specific	10.7	>sp|P46531|NOTC1_HUMAN Neurogenic locus notch homolog protein 1 OS=Homo sapiens OX=9606 GN=NOTCH1 PE=1 SV=4	1	2434	FP031022_7.3320.3320.3	high-energy collision-induced dissociation	6.3	1461.65	1461.65	1	396 | 1542
181		560.3	2	731.834	1462.66	731.832	1462.66	controllerType=0 controllerNumber=1 scan=3371	F.YCECPHGRTGLL.C		YCECPHGRTGLL,FC,2@57.02146,4@57.02146		11.3989	F.YC[+57.02146]EC[+57.02146]PHGRTGLL.C	C2(Carbamidomethyl / 57.0215); C4(Carbamidomethyl / 57.0215)	4.6e-07	4.7e-07	0	0	0	0	3.2e-08	3.2e-08	6.335	560.3	560.3	2.916		Specific	13.2	>sp|P46531|NOTC1_HUMAN Neurogenic locus notch homolog protein 1 OS=Homo sapiens OX=9606 GN=NOTCH1 PE=1 SV=4	1	2487	FP031022_7.3371.3371.2	high-energy collision-induced dissociation	7.33	1461.65	1461.65	1	397 | 1568
181		490.9	3	488.225	1462.66	488.224	1462.66	controllerType=0 controllerNumber=1 scan=3459	F.YCECPHGRTGLL.C		YCECPHGRTGLL,FC,2@57.02146,4@57.02146		11.6099	F.YC[+57.02146]EC[+57.02146]PHGRTGLL.C	C2(Carbamidomethyl / 57.0215); C4(Carbamidomethyl / 57.0215)	4.8e-05	4.8e-05	0	0	0	0	4.4e-06	4.4e-06	4.323	490.9	490.9	3.053		Specific	11	>sp|P46531|NOTC1_HUMAN Neurogenic locus notch homolog protein 1 OS=Homo sapiens OX=9606 GN=NOTCH1 PE=1 SV=4	1	2582	FP031022_7.3459.3459.3	high-energy collision-induced dissociation	4.58	1461.65	1461.65	1	398 | 1674
181		484.2	3	488.225	1462.66	488.224	1462.66	controllerType=0 controllerNumber=1 scan=3407	F.YCECPHGRTGLL.C		YCECPHGRTGLL,FC,2@57.02146,4@57.02146		11.4886	F.YC[+57.02146]EC[+57.02146]PHGRTGLL.C	C2(Carbamidomethyl / 57.0215); C4(Carbamidomethyl / 57.0215)	4.8e-05	4.8e-05	0	0	0	0	4.2e-06	4.3e-06	4.323	484.2	484.2	2.427		Specific	10.8	>sp|P46531|NOTC1_HUMAN Neurogenic locus notch homolog protein 1 OS=Homo sapiens OX=9606 GN=NOTCH1 PE=1 SV=4	1	2521	FP031022_7.3407.3407.3	high-energy collision-induced dissociation	4.58	1461.65	1461.65	1	399 | 1595
181		466.5	3	488.224	1462.66	488.224	1462.66	controllerType=0 controllerNumber=1 scan=3571	F.YCECPHGRTGLL.C		YCECPHGRTGLL,FC,2@57.02146,4@57.02146		11.8681	F.YC[+57.02146]EC[+57.02146]PHGRTGLL.C	C2(Carbamidomethyl / 57.0215); C4(Carbamidomethyl / 57.0215)	3.7e-06	3.8e-06	0	0	0	0	2.9e-07	3e-07	5.427	375.4	375.4	1.488		Specific	11.3	>sp|P46531|NOTC1_HUMAN Neurogenic locus notch homolog protein 1 OS=Homo sapiens OX=9606 GN=NOTCH1 PE=1 SV=4	1	2726	FP031022_7.3571.3571.3	high-energy collision-induced dissociation	5.51	1461.65	1461.65	1	400 | 1703
181		453.3	3	488.226	1462.66	488.224	1462.66	controllerType=0 controllerNumber=1 scan=3516	F.YCECPHGRTGLL.C		YCECPHGRTGLL,FC,2@57.02146,4@57.02146		11.7404	F.YC[+57.02146]EC[+57.02146]PHGRTGLL.C	C2(Carbamidomethyl / 57.0215); C4(Carbamidomethyl / 57.0215)	9.3e-05	9.4e-05	0	0	0	0	8.9e-06	9e-06	4.032	453.3	453.3	3.867		Specific	10.1	>sp|P46531|NOTC1_HUMAN Neurogenic locus notch homolog protein 1 OS=Homo sapiens OX=9606 GN=NOTCH1 PE=1 SV=4	1	2656	FP031022_7.3516.3516.3	high-energy collision-induced dissociation	4.12	1461.65	1461.65	1	401 | 1696
181		427.3	3	488.225	1462.66	488.224	1462.66	controllerType=0 controllerNumber=1 scan=3365	F.YCECPHGRTGLL.C		YCECPHGRTGLL,FC,2@57.02146,4@57.02146		11.3846	F.YC[+57.02146]EC[+57.02146]PHGRTGLL.C	C2(Carbamidomethyl / 57.0215); C4(Carbamidomethyl / 57.0215)	0.00018	0.00019	0	0	0	0	1.4e-05	1.4e-05	3.736	427.3	427.3	3.366		Specific	9.8	>sp|P46531|NOTC1_HUMAN Neurogenic locus notch homolog protein 1 OS=Homo sapiens OX=9606 GN=NOTCH1 PE=1 SV=4	1	2482	FP031022_7.3365.3365.3	high-energy collision-induced dissociation	4.03	1461.65	1461.65	1	402 | 1567
181		828.3	2	675.292	1349.58	675.29	1349.57	controllerType=0 controllerNumber=1 scan=2696	F.YCECPHGRTGL.L		YCECPHGRTGL,FL,2@57.02146,4@57.02146		9.9185	F.YC[+57.02146]EC[+57.02146]PHGRTGL.L	C2(Carbamidomethyl / 57.0215); C4(Carbamidomethyl / 57.0215)	4.6e-12	4.7e-12	0	0	0	0	3e-13	3.1e-13	11.335	639.8	639.8	3.307		Specific	13.7	>sp|P46531|NOTC1_HUMAN Neurogenic locus notch homolog protein 1 OS=Homo sapiens OX=9606 GN=NOTCH1 PE=1 SV=4	1	1743	FP031022_7.2696.2696.2	high-energy collision-induced dissociation	12.33	1348.57	1348.57	1	403 | 114
181		503.4	3	450.53	1349.58	450.529	1349.57	controllerType=0 controllerNumber=1 scan=2682	F.YCECPHGRTGL.L		YCECPHGRTGL,FL,2@57.02146,4@57.02146		9.8872	F.YC[+57.02146]EC[+57.02146]PHGRTGL.L	C2(Carbamidomethyl / 57.0215); C4(Carbamidomethyl / 57.0215)	7.6e-05	7.7e-05	0	0	0	0	7.7e-06	7.8e-06	4.121	466.8	466.8	3.139		Specific	10	>sp|P46531|NOTC1_HUMAN Neurogenic locus notch homolog protein 1 OS=Homo sapiens OX=9606 GN=NOTCH1 PE=1 SV=4	1	1727	FP031022_7.2682.2682.3	high-energy collision-induced dissociation	4.38	1348.57	1348.57	1	404 | 112
181		443.4	3	450.531	1349.58	450.529	1349.57	controllerType=0 controllerNumber=1 scan=2787	F.YCECPHGRTGL.L		YCECPHGRTGL,FL,2@57.02146,4@57.02146		10.1154	F.YC[+57.02146]EC[+57.02146]PHGRTGL.L	C2(Carbamidomethyl / 57.0215); C4(Carbamidomethyl / 57.0215)	5.8e-05	5.9e-05	0	0	0	0	6e-06	6.1e-06	4.234	443.4	443.4	3.748		Specific	11	>sp|P46531|NOTC1_HUMAN Neurogenic locus notch homolog protein 1 OS=Homo sapiens OX=9606 GN=NOTCH1 PE=1 SV=4	1	1835	FP031022_7.2787.2787.3	high-energy collision-induced dissociation	4.32	1348.57	1348.57	1	405 | 120
181		419.9	3	450.53	1349.57	450.529	1349.57	controllerType=0 controllerNumber=1 scan=2734	F.YCECPHGRTGL.L		YCECPHGRTGL,FL,2@57.02146,4@57.02146		10.0004	F.YC[+57.02146]EC[+57.02146]PHGRTGL.L	C2(Carbamidomethyl / 57.0215); C4(Carbamidomethyl / 57.0215)	0.00018	0.00019	0	0	0	0	1.3e-05	1.4e-05	3.736	419.9	419.9	1.307		Specific	10.3	>sp|P46531|NOTC1_HUMAN Neurogenic locus notch homolog protein 1 OS=Homo sapiens OX=9606 GN=NOTCH1 PE=1 SV=4	1	1783	FP031022_7.2734.2734.3	high-energy collision-induced dissociation	4.03	1348.57	1348.57	1	406 | 116
182	HexNAc(1)Fuc(1); Hex(1)Pent(2)	199.5	5	1203.9	6015.46	1203.69	6014.4	controllerType=0 controllerNumber=1 scan=5248	Y.CECPHGRTGLLCHLNDACISNPCNEGSNCDTNPVNGKAICTCPSGY.T	27;31	CECPHGRTGLLCHLNDACISNPCNEGSNCDTNPVNGKAICTCPSGY,YT,1@57.02146,3@57.02146,7@0.98402,12@57.02146,15@0.98402,18@57.02146,23@57.02146,27@349.13728,29@57.02146,31@426.13734,40@57.02146,42@57.02146	R7(Deamidated / 0.984); N15(Deamidated / 0.984); S27(OGlycan / 349.1373); T31(OGlycan / 426.1373)	15.8381	Y.C[+57.02146]EC[+57.02146]PHGR[+0.98402]TGLLC[+57.02146]HLN[+0.98402]DAC[+57.02146]ISNPC[+57.02146]NEGS[+349.13728]NC[+57.02146]DT[+426.13734]NPVNGKAIC[+57.02146]TC[+57.02146]PSGY.T	C1(Carbamidomethyl / 57.0215); C3(Carbamidomethyl / 57.0215); C12(Carbamidomethyl / 57.0215); C18(Carbamidomethyl / 57.0215); C23(Carbamidomethyl / 57.0215); C29(Carbamidomethyl / 57.0215); C40(Carbamidomethyl / 57.0215); C42(Carbamidomethyl / 57.0215)	0.0016	0.0016	0	0	0	0	0.00015	0.00016	2.792	199.5	0	8.933	1	Specific	11.4	>sp|P46531|NOTC1_HUMAN Neurogenic locus notch homolog protein 1 OS=Homo sapiens OX=9606 GN=NOTCH1 PE=1 SV=4	1	4703	FP031022_7.5248.5248.5	high-energy collision-induced dissociation	1.46	6014.45	6013.39	1	407 | 67513
182	Hex(1)Pent(2); HexNAc(1)Fuc(1)	97.1	5	1203.9	6015.48	1203.69	6014.4	controllerType=0 controllerNumber=1 scan=5197	Y.CECPHGRTGLLCHLNDACISNPCNEGSNCDTNPVNGKAICTCPSGY.T	20;27	CECPHGRTGLLCHLNDACISNPCNEGSNCDTNPVNGKAICTCPSGY,YT,1@57.02146,3@57.02146,7@0.98402,12@57.02146,15@0.98402,18@57.02146,20@426.13734,23@57.02146,27@349.13728,29@57.02146,40@57.02146,42@57.02146	R7(Deamidated / 0.984); N15(Deamidated / 0.984); S20(OGlycan / 426.1373); S27(OGlycan / 349.1373)	15.7198	Y.C[+57.02146]EC[+57.02146]PHGR[+0.98402]TGLLC[+57.02146]HLN[+0.98402]DAC[+57.02146]IS[+426.13734]NPC[+57.02146]NEGS[+349.13728]NC[+57.02146]DTNPVNGKAIC[+57.02146]TC[+57.02146]PSGY.T	C1(Carbamidomethyl / 57.0215); C3(Carbamidomethyl / 57.0215); C12(Carbamidomethyl / 57.0215); C18(Carbamidomethyl / 57.0215); C23(Carbamidomethyl / 57.0215); C29(Carbamidomethyl / 57.0215); C40(Carbamidomethyl / 57.0215); C42(Carbamidomethyl / 57.0215)	0.17	0.17	0	0	0	0	0.01	0.011	0.781	97.1	0	12.688	1	Specific	9.7	>sp|P46531|NOTC1_HUMAN Neurogenic locus notch homolog protein 1 OS=Homo sapiens OX=9606 GN=NOTCH1 PE=1 SV=4	1	4643	FP031022_7.5197.5197.5	high-energy collision-induced dissociation	0.09	6014.47	6013.39	1	408 | 66153
182	HexNAc(1)Fuc(1); Hex(1)Pent(2)	1.4	6	1003.25	6014.47	1003.08	6013.42	controllerType=0 controllerNumber=1 scan=5233	Y.CECPHGRTGLLCHLNDACISNPCNEGSNCDTNPVNGKAICTCPSGY.T	20;31	CECPHGRTGLLCHLNDACISNPCNEGSNCDTNPVNGKAICTCPSGY,YT,1@57.02146,3@57.02146,7@0.98402,12@57.02146,18@57.02146,20@349.13728,23@57.02146,29@57.02146,31@426.13734,40@57.02146,42@57.02146	R7(Deamidated / 0.984); S20(OGlycan / 349.1373); T31(OGlycan / 426.1373)	15.8025	Y.C[+57.02146]EC[+57.02146]PHGR[+0.98402]TGLLC[+57.02146]HLNDAC[+57.02146]IS[+349.13728]NPC[+57.02146]NEGSNC[+57.02146]DT[+426.13734]NPVNGKAIC[+57.02146]TC[+57.02146]PSGY.T	C1(Carbamidomethyl / 57.0215); C3(Carbamidomethyl / 57.0215); C12(Carbamidomethyl / 57.0215); C18(Carbamidomethyl / 57.0215); C23(Carbamidomethyl / 57.0215); C29(Carbamidomethyl / 57.0215); C40(Carbamidomethyl / 57.0215); C42(Carbamidomethyl / 57.0215)	0.59	0.59	0.0055	0.0055	0.011	0.011	0.045	0.045	0.229	1.4	0	8.213	1	Specific	9	>sp|P46531|NOTC1_HUMAN Neurogenic locus notch homolog protein 1 OS=Homo sapiens OX=9606 GN=NOTCH1 PE=1 SV=4	1	4688	FP031022_7.5233.5233.6	high-energy collision-induced dissociation	0.23	6013.46	6012.41	1	409 | 67193
182	Hex(1)Pent(2)	670.3	5	1133.87	5665.33	1133.66	5664.28	controllerType=0 controllerNumber=1 scan=4961	Y.CECPHGRTGLLCHLNDACISNPCNEGSNCDTNPVNGKAICTCPSGY.T	8	CECPHGRTGLLCHLNDACISNPCNEGSNCDTNPVNGKAICTCPSGY,YT,1@57.02146,3@57.02146,8@426.13734,12@57.02146,18@57.02146,23@57.02146,29@57.02146,32@0.98402,40@57.02146,42@57.02146	T8(OGlycan / 426.1373); N32(Deamidated / 0.984)	15.1715	Y.C[+57.02146]EC[+57.02146]PHGRT[+426.13734]GLLC[+57.02146]HLNDAC[+57.02146]ISNPC[+57.02146]NEGSNC[+57.02146]DTN[+0.98402]PVNGKAIC[+57.02146]TC[+57.02146]PSGY.T	C1(Carbamidomethyl / 57.0215); C3(Carbamidomethyl / 57.0215); C12(Carbamidomethyl / 57.0215); C18(Carbamidomethyl / 57.0215); C23(Carbamidomethyl / 57.0215); C29(Carbamidomethyl / 57.0215); C40(Carbamidomethyl / 57.0215); C42(Carbamidomethyl / 57.0215)	1.3e-08	1.3e-08	0	0	0	0	6.8e-10	6.9e-10	7.894	670.3	1.6	8.379	1	Specific	15.3	>sp|P46531|NOTC1_HUMAN Neurogenic locus notch homolog protein 1 OS=Homo sapiens OX=9606 GN=NOTCH1 PE=1 SV=4	1	4355	FP031022_7.4961.4961.5	high-energy collision-induced dissociation	9.89	5664.32	5663.27	1	410 | 60373
182	Hex(1)Pent(2)	456.4	4	1416.83	5664.32	1416.83	5664.28	controllerType=0 controllerNumber=1 scan=4944	Y.CECPHGRTGLLCHLNDACISNPCNEGSNCDTNPVNGKAICTCPSGY.T	8	CECPHGRTGLLCHLNDACISNPCNEGSNCDTNPVNGKAICTCPSGY,YT,1@57.02146,3@57.02146,8@426.13734,12@57.02146,18@57.02146,23@57.02146,24@0.98402,29@57.02146,40@57.02146,42@57.02146	T8(OGlycan / 426.1373); N24(Deamidated / 0.984)	15.1316	Y.C[+57.02146]EC[+57.02146]PHGRT[+426.13734]GLLC[+57.02146]HLNDAC[+57.02146]ISNPC[+57.02146]N[+0.98402]EGSNC[+57.02146]DTNPVNGKAIC[+57.02146]TC[+57.02146]PSGY.T	C1(Carbamidomethyl / 57.0215); C3(Carbamidomethyl / 57.0215); C12(Carbamidomethyl / 57.0215); C18(Carbamidomethyl / 57.0215); C23(Carbamidomethyl / 57.0215); C29(Carbamidomethyl / 57.0215); C40(Carbamidomethyl / 57.0215); C42(Carbamidomethyl / 57.0215)	2.2e-05	2.2e-05	0	0	0	0	2.6e-06	2.6e-06	4.66	456.4	1.6	6.442		Specific	16	>sp|P46531|NOTC1_HUMAN Neurogenic locus notch homolog protein 1 OS=Homo sapiens OX=9606 GN=NOTCH1 PE=1 SV=4	1	4333	FP031022_7.4944.4944.4	high-energy collision-induced dissociation	5.01	5663.31	5663.27	1	411 | 59813
182	Hex(1)Pent(2)	732.1	5	1133.27	5662.32	1133.46	5663.29	controllerType=0 controllerNumber=1 scan=4961	Y.CECPHGRTGLLCHLNDACISNPCNEGSNCDTNPVNGKAICTCPSGY.T	8	CECPHGRTGLLCHLNDACISNPCNEGSNCDTNPVNGKAICTCPSGY,YT,1@57.02146,3@57.02146,8@426.13734,12@57.02146,18@57.02146,23@57.02146,29@57.02146,40@57.02146,42@57.02146	T8(OGlycan / 426.1373)	15.1715	Y.C[+57.02146]EC[+57.02146]PHGRT[+426.13734]GLLC[+57.02146]HLNDAC[+57.02146]ISNPC[+57.02146]NEGSNC[+57.02146]DTNPVNGKAIC[+57.02146]TC[+57.02146]PSGY.T	C1(Carbamidomethyl / 57.0215); C3(Carbamidomethyl / 57.0215); C12(Carbamidomethyl / 57.0215); C18(Carbamidomethyl / 57.0215); C23(Carbamidomethyl / 57.0215); C29(Carbamidomethyl / 57.0215); C40(Carbamidomethyl / 57.0215); C42(Carbamidomethyl / 57.0215)	1.3e-09	1.3e-09	0	0	0	0	9.8e-11	9.9e-11	8.894	732.1	1.6	5.687	-1	Specific	16.2	>sp|P46531|NOTC1_HUMAN Neurogenic locus notch homolog protein 1 OS=Homo sapiens OX=9606 GN=NOTCH1 PE=1 SV=4	1	4354	FP031022_7.4961.4961.5	high-energy collision-induced dissociation	10.89	5661.32	5662.29	1	412 | 60333
182	Hex(1)Pent(2)	277.7	5	1133.67	5664.33	1133.46	5663.29	controllerType=0 controllerNumber=1 scan=5017	Y.CECPHGRTGLLCHLNDACISNPCNEGSNCDTNPVNGKAICTCPSGY.T	8	CECPHGRTGLLCHLNDACISNPCNEGSNCDTNPVNGKAICTCPSGY,YT,1@57.02146,3@57.02146,8@426.13734,12@57.02146,18@57.02146,23@57.02146,29@57.02146,40@57.02146,42@57.02146	T8(OGlycan / 426.1373)	15.3021	Y.C[+57.02146]EC[+57.02146]PHGRT[+426.13734]GLLC[+57.02146]HLNDAC[+57.02146]ISNPC[+57.02146]NEGSNC[+57.02146]DTNPVNGKAIC[+57.02146]TC[+57.02146]PSGY.T	C1(Carbamidomethyl / 57.0215); C3(Carbamidomethyl / 57.0215); C12(Carbamidomethyl / 57.0215); C18(Carbamidomethyl / 57.0215); C23(Carbamidomethyl / 57.0215); C29(Carbamidomethyl / 57.0215); C40(Carbamidomethyl / 57.0215); C42(Carbamidomethyl / 57.0215)	0.0013	0.0013	0	0	0	0	0.00011	0.00011	2.881	277.7	1.6	5.494	1	Specific	13.5	>sp|P46531|NOTC1_HUMAN Neurogenic locus notch homolog protein 1 OS=Homo sapiens OX=9606 GN=NOTCH1 PE=1 SV=4	1	4423	FP031022_7.5017.5017.5	high-energy collision-induced dissociation	2.85	5663.32	5662.29	1	413 | 61613
182	Hex(1)Pent(2)	143.2	5	1133.27	5662.32	1133.46	5663.29	controllerType=0 controllerNumber=1 scan=4908	Y.CECPHGRTGLLCHLNDACISNPCNEGSNCDTNPVNGKAICTCPSGY.T	8	CECPHGRTGLLCHLNDACISNPCNEGSNCDTNPVNGKAICTCPSGY,YT,1@57.02146,3@57.02146,8@426.13734,12@57.02146,18@57.02146,23@57.02146,29@57.02146,40@57.02146,42@57.02146	T8(OGlycan / 426.1373)	15.0468	Y.C[+57.02146]EC[+57.02146]PHGRT[+426.13734]GLLC[+57.02146]HLNDAC[+57.02146]ISNPC[+57.02146]NEGSNC[+57.02146]DTNPVNGKAIC[+57.02146]TC[+57.02146]PSGY.T	C1(Carbamidomethyl / 57.0215); C3(Carbamidomethyl / 57.0215); C12(Carbamidomethyl / 57.0215); C18(Carbamidomethyl / 57.0215); C23(Carbamidomethyl / 57.0215); C29(Carbamidomethyl / 57.0215); C40(Carbamidomethyl / 57.0215); C42(Carbamidomethyl / 57.0215)	0.0079	0.008	0	0	0	0	0.0007	0.00071	2.101	143.2	1.6	5.363	-1	Specific	12.5	>sp|P46531|NOTC1_HUMAN Neurogenic locus notch homolog protein 1 OS=Homo sapiens OX=9606 GN=NOTCH1 PE=1 SV=4	1	4292	FP031022_7.4908.4908.5	high-energy collision-induced dissociation	2.1	5661.31	5662.29	1	414 | 59013
182	Hex(1)Pent(2)	136.1	6	944.56	5662.32	944.722	5663.29	controllerType=0 controllerNumber=1 scan=4959	Y.CECPHGRTGLLCHLNDACISNPCNEGSNCDTNPVNGKAICTCPSGY.T	8	CECPHGRTGLLCHLNDACISNPCNEGSNCDTNPVNGKAICTCPSGY,YT,1@57.02146,3@57.02146,8@426.13734,12@57.02146,18@57.02146,23@57.02146,29@57.02146,40@57.02146,42@57.02146	T8(OGlycan / 426.1373)	15.1653	Y.C[+57.02146]EC[+57.02146]PHGRT[+426.13734]GLLC[+57.02146]HLNDAC[+57.02146]ISNPC[+57.02146]NEGSNC[+57.02146]DTNPVNGKAIC[+57.02146]TC[+57.02146]PSGY.T	C1(Carbamidomethyl / 57.0215); C3(Carbamidomethyl / 57.0215); C12(Carbamidomethyl / 57.0215); C18(Carbamidomethyl / 57.0215); C23(Carbamidomethyl / 57.0215); C29(Carbamidomethyl / 57.0215); C40(Carbamidomethyl / 57.0215); C42(Carbamidomethyl / 57.0215)	0.028	0.029	0	0	0	0	0.0027	0.0028	1.55	136.1	1.6	5.501	-1	Specific	12.3	>sp|P46531|NOTC1_HUMAN Neurogenic locus notch homolog protein 1 OS=Homo sapiens OX=9606 GN=NOTCH1 PE=1 SV=4	1	4353	FP031022_7.4959.4959.6	high-energy collision-induced dissociation	1.54	5661.32	5662.29	1	415 | 60293
182	Hex(1); Hex(1)	400.2	5	1113.06	5561.29	1113.06	5561.26	controllerType=0 controllerNumber=1 scan=4923	Y.CECPHGRTGLLCHLNDACISNPCNEGSNCDTNPVNGKAICTCPSGY.T	20;31	CECPHGRTGLLCHLNDACISNPCNEGSNCDTNPVNGKAICTCPSGY,YT,1@57.02146,3@57.02146,12@57.02146,18@57.02146,20@162.05282,23@57.02146,29@57.02146,31@162.05282,40@57.02146,42@57.02146	S20(OGlycan / 162.0528); T31(OGlycan / 162.0528)	15.0816	Y.C[+57.02146]EC[+57.02146]PHGRTGLLC[+57.02146]HLNDAC[+57.02146]IS[+162.05282]NPC[+57.02146]NEGSNC[+57.02146]DT[+162.05282]NPVNGKAIC[+57.02146]TC[+57.02146]PSGY.T	C1(Carbamidomethyl / 57.0215); C3(Carbamidomethyl / 57.0215); C12(Carbamidomethyl / 57.0215); C18(Carbamidomethyl / 57.0215); C23(Carbamidomethyl / 57.0215); C29(Carbamidomethyl / 57.0215); C40(Carbamidomethyl / 57.0215); C42(Carbamidomethyl / 57.0215)	3e-05	3e-05	0	0	0	0	3.4e-06	3.5e-06	4.526	400.2	0	4.785		Specific	14.3	>sp|P46531|NOTC1_HUMAN Neurogenic locus notch homolog protein 1 OS=Homo sapiens OX=9606 GN=NOTCH1 PE=1 SV=4	1	4308	FP031022_7.4923.4923.5	high-energy collision-induced dissociation	4.91	5560.28	5560.26	1	416 | 59333
182	Hex(1)Pent(1)	187.3	5	1106.86	5530.28	1107.06	5531.25	controllerType=0 controllerNumber=1 scan=4943	Y.CECPHGRTGLLCHLNDACISNPCNEGSNCDTNPVNGKAICTCPSGY.T	8	CECPHGRTGLLCHLNDACISNPCNEGSNCDTNPVNGKAICTCPSGY,YT,1@57.02146,3@57.02146,8@294.09508,12@57.02146,18@57.02146,23@57.02146,29@57.02146,40@57.02146,42@57.02146	T8(OGlycan / 294.0951)	15.1293	Y.C[+57.02146]EC[+57.02146]PHGRT[+294.09508]GLLC[+57.02146]HLNDAC[+57.02146]ISNPC[+57.02146]NEGSNC[+57.02146]DTNPVNGKAIC[+57.02146]TC[+57.02146]PSGY.T	C1(Carbamidomethyl / 57.0215); C3(Carbamidomethyl / 57.0215); C12(Carbamidomethyl / 57.0215); C18(Carbamidomethyl / 57.0215); C23(Carbamidomethyl / 57.0215); C29(Carbamidomethyl / 57.0215); C40(Carbamidomethyl / 57.0215); C42(Carbamidomethyl / 57.0215)	0.0016	0.0016	0	0	0	0	0.00015	0.00015	2.792	187.3	0.4	5.275	-1	Specific	12	>sp|P46531|NOTC1_HUMAN Neurogenic locus notch homolog protein 1 OS=Homo sapiens OX=9606 GN=NOTCH1 PE=1 SV=4	1	4332	FP031022_7.4943.4943.5	high-energy collision-induced dissociation	2.8	5529.27	5530.25	1	417 | 59773
182	Hex(1)	437.5	5	1081.05	5401.23	1080.84	5400.19	controllerType=0 controllerNumber=1 scan=4922	Y.CECPHGRTGLLCHLNDACISNPCNEGSNCDTNPVNGKAICTCPSGY.T	20	CECPHGRTGLLCHLNDACISNPCNEGSNCDTNPVNGKAICTCPSGY,YT,1@57.02146,3@57.02146,12@57.02146,18@57.02146,20@162.05282,21@0.98402,23@57.02146,29@57.02146,40@57.02146,42@57.02146	S20(OGlycan / 162.0528); N21(Deamidated / 0.984)	15.0794	Y.C[+57.02146]EC[+57.02146]PHGRTGLLC[+57.02146]HLNDAC[+57.02146]IS[+162.05282]N[+0.98402]PC[+57.02146]NEGSNC[+57.02146]DTNPVNGKAIC[+57.02146]TC[+57.02146]PSGY.T	C1(Carbamidomethyl / 57.0215); C3(Carbamidomethyl / 57.0215); C12(Carbamidomethyl / 57.0215); C18(Carbamidomethyl / 57.0215); C23(Carbamidomethyl / 57.0215); C29(Carbamidomethyl / 57.0215); C40(Carbamidomethyl / 57.0215); C42(Carbamidomethyl / 57.0215)	3e-05	3e-05	0	0	0	0	3.3e-06	3.3e-06	4.526	437.5	0	6.537	1	Specific	14.3	>sp|P46531|NOTC1_HUMAN Neurogenic locus notch homolog protein 1 OS=Homo sapiens OX=9606 GN=NOTCH1 PE=1 SV=4	1	4307	FP031022_7.4922.4922.5	high-energy collision-induced dissociation	4.91	5400.23	5399.19	1	418 | 59293
182	Hex(1)	744.6	5	1080.65	5399.23	1080.65	5399.21	controllerType=0 controllerNumber=1 scan=4972	Y.CECPHGRTGLLCHLNDACISNPCNEGSNCDTNPVNGKAICTCPSGY.T	20	CECPHGRTGLLCHLNDACISNPCNEGSNCDTNPVNGKAICTCPSGY,YT,1@57.02146,3@57.02146,12@57.02146,18@57.02146,20@162.05282,23@57.02146,29@57.02146,40@57.02146,42@57.02146	S20(OGlycan / 162.0528)	15.1966	Y.C[+57.02146]EC[+57.02146]PHGRTGLLC[+57.02146]HLNDAC[+57.02146]IS[+162.05282]NPC[+57.02146]NEGSNC[+57.02146]DTNPVNGKAIC[+57.02146]TC[+57.02146]PSGY.T	C1(Carbamidomethyl / 57.0215); C3(Carbamidomethyl / 57.0215); C12(Carbamidomethyl / 57.0215); C18(Carbamidomethyl / 57.0215); C23(Carbamidomethyl / 57.0215); C29(Carbamidomethyl / 57.0215); C40(Carbamidomethyl / 57.0215); C42(Carbamidomethyl / 57.0215)	1.3e-09	1.3e-09	0	0	0	0	1.1e-10	1.1e-10	8.894	744.6	0	4.402		Specific	17	>sp|P46531|NOTC1_HUMAN Neurogenic locus notch homolog protein 1 OS=Homo sapiens OX=9606 GN=NOTCH1 PE=1 SV=4	1	4369	FP031022_7.4972.4972.5	high-energy collision-induced dissociation	9.89	5398.23	5398.2	1	419 | 60533
182	Hex(1)	194.1	5	1080.85	5400.23	1080.65	5399.21	controllerType=0 controllerNumber=1 scan=5032	Y.CECPHGRTGLLCHLNDACISNPCNEGSNCDTNPVNGKAICTCPSGY.T	20	CECPHGRTGLLCHLNDACISNPCNEGSNCDTNPVNGKAICTCPSGY,YT,1@57.02146,3@57.02146,12@57.02146,18@57.02146,20@162.05282,23@57.02146,29@57.02146,40@57.02146,42@57.02146	S20(OGlycan / 162.0528)	15.3366	Y.C[+57.02146]EC[+57.02146]PHGRTGLLC[+57.02146]HLNDAC[+57.02146]IS[+162.05282]NPC[+57.02146]NEGSNC[+57.02146]DTNPVNGKAIC[+57.02146]TC[+57.02146]PSGY.T	C1(Carbamidomethyl / 57.0215); C3(Carbamidomethyl / 57.0215); C12(Carbamidomethyl / 57.0215); C18(Carbamidomethyl / 57.0215); C23(Carbamidomethyl / 57.0215); C29(Carbamidomethyl / 57.0215); C40(Carbamidomethyl / 57.0215); C42(Carbamidomethyl / 57.0215)	0.0016	0.0016	0	0	0	0	0.00015	0.00015	2.792	194.1	0	2.718	1	Specific	12.8	>sp|P46531|NOTC1_HUMAN Neurogenic locus notch homolog protein 1 OS=Homo sapiens OX=9606 GN=NOTCH1 PE=1 SV=4	1	4443	FP031022_7.5032.5032.5	high-energy collision-induced dissociation	2.79	5399.22	5398.2	1	420 | 61773
182		215.9	5	1048.25	5237.2	1048.24	5237.16	controllerType=0 controllerNumber=1 scan=5035	Y.CECPHGRTGLLCHLNDACISNPCNEGSNCDTNPVNGKAICTCPSGY.T		CECPHGRTGLLCHLNDACISNPCNEGSNCDTNPVNGKAICTCPSGY,YT,1@57.02146,3@57.02146,12@57.02146,18@57.02146,23@57.02146,29@57.02146,40@57.02146,42@57.02146		15.3431	Y.C[+57.02146]EC[+57.02146]PHGRTGLLC[+57.02146]HLNDAC[+57.02146]ISNPC[+57.02146]NEGSNC[+57.02146]DTNPVNGKAIC[+57.02146]TC[+57.02146]PSGY.T	C1(Carbamidomethyl / 57.0215); C3(Carbamidomethyl / 57.0215); C12(Carbamidomethyl / 57.0215); C18(Carbamidomethyl / 57.0215); C23(Carbamidomethyl / 57.0215); C29(Carbamidomethyl / 57.0215); C40(Carbamidomethyl / 57.0215); C42(Carbamidomethyl / 57.0215)	0.002	0.002	0	0	0	0	0.00018	0.00018	2.709	215.9	14.3	7.705		Specific	13	>sp|P46531|NOTC1_HUMAN Neurogenic locus notch homolog protein 1 OS=Homo sapiens OX=9606 GN=NOTCH1 PE=1 SV=4	1	4448	FP031022_7.5035.5035.5	high-energy collision-induced dissociation	2.71	5236.19	5236.15	1	421 | 61933
182	Hex(1)	711	3	487.894	1461.67	487.887	1461.65	controllerType=0 controllerNumber=1 scan=3320	Y.CECPHGRTGLL.C	8	CECPHGRTGLL,YC,1@57.02146,3@57.02146,8@162.05282	T8(OGlycan / 162.0528)	11.2783	Y.C[+57.02146]EC[+57.02146]PHGRT[+162.05282]GLL.C	C1(Carbamidomethyl / 57.0215); C3(Carbamidomethyl / 57.0215)	3.2e-10	3.2e-10	0	0	0	0	1.8e-11	1.9e-11	9.498	711	553	13.792		Specific	14.7	>sp|P46531|NOTC1_HUMAN Neurogenic locus notch homolog protein 1 OS=Homo sapiens OX=9606 GN=NOTCH1 PE=1 SV=4	1	2433	FP031022_7.3320.3320.3	high-energy collision-induced dissociation	10.49	1460.66	1460.64	1	422 | 1540
182		789.1	2	650.301	1299.59	650.3	1299.59	controllerType=0 controllerNumber=1 scan=2977	Y.CECPHGRTGLL.C		CECPHGRTGLL,YC,1@57.02146,3@57.02146		10.5091	Y.C[+57.02146]EC[+57.02146]PHGRTGLL.C	C1(Carbamidomethyl / 57.0215); C3(Carbamidomethyl / 57.0215)	4.6e-11	4.7e-11	0	0	0	0	1.9e-12	1.9e-12	10.335	789.1	789.1	1.009		Specific	12.4	>sp|P46531|NOTC1_HUMAN Neurogenic locus notch homolog protein 1 OS=Homo sapiens OX=9606 GN=NOTCH1 PE=1 SV=4	1	2043	FP031022_7.2977.2977.2	high-energy collision-induced dissociation	11.33	1298.59	1298.59	1	423 | 128
182		636.8	3	433.87	1299.6	433.869	1299.59	controllerType=0 controllerNumber=1 scan=2916	Y.CECPHGRTGLL.C		CECPHGRTGLL,YC,1@57.02146,3@57.02146		10.3924	Y.C[+57.02146]EC[+57.02146]PHGRTGLL.C	C1(Carbamidomethyl / 57.0215); C3(Carbamidomethyl / 57.0215)	3.2e-08	3.2e-08	0	0	0	0	2.3e-09	2.3e-09	7.498	636.8	636.8	2.619		Specific	13.2	>sp|P46531|NOTC1_HUMAN Neurogenic locus notch homolog protein 1 OS=Homo sapiens OX=9606 GN=NOTCH1 PE=1 SV=4	1	1978	FP031022_7.2916.2916.3	high-energy collision-induced dissociation	8.49	1298.59	1298.59	1	424 | 124
182		622.2	3	433.87	1299.6	433.869	1299.59	controllerType=0 controllerNumber=1 scan=3080	Y.CECPHGRTGLL.C		CECPHGRTGLL,YC,1@57.02146,3@57.02146		10.7342	Y.C[+57.02146]EC[+57.02146]PHGRTGLL.C	C1(Carbamidomethyl / 57.0215); C3(Carbamidomethyl / 57.0215)	3.2e-08	3.2e-08	0	0	0	0	2.5e-09	2.6e-09	7.498	622.2	622.2	1.421		Specific	12	>sp|P46531|NOTC1_HUMAN Neurogenic locus notch homolog protein 1 OS=Homo sapiens OX=9606 GN=NOTCH1 PE=1 SV=4	1	2144	FP031022_7.3080.3080.3	high-energy collision-induced dissociation	8.49	1298.59	1298.59	1	425 | 130
182		559.9	3	433.871	1299.6	433.869	1299.59	controllerType=0 controllerNumber=1 scan=3028	Y.CECPHGRTGLL.C		CECPHGRTGLL,YC,1@57.02146,3@57.02146		10.6103	Y.C[+57.02146]EC[+57.02146]PHGRTGLL.C	C1(Carbamidomethyl / 57.0215); C3(Carbamidomethyl / 57.0215)	1.7e-06	1.7e-06	0	0	0	0	6.8e-08	6.9e-08	5.781	559.9	559.9	3.464		Specific	11.6	>sp|P46531|NOTC1_HUMAN Neurogenic locus notch homolog protein 1 OS=Homo sapiens OX=9606 GN=NOTCH1 PE=1 SV=4	1	2093	FP031022_7.3028.3028.3	high-energy collision-induced dissociation	6.49	1298.59	1298.59	1	426 | 129
182		519	3	433.87	1299.6	433.869	1299.59	controllerType=0 controllerNumber=1 scan=3145	Y.CECPHGRTGLL.C		CECPHGRTGLL,YC,1@57.02146,3@57.02146		10.8765	Y.C[+57.02146]EC[+57.02146]PHGRTGLL.C	C1(Carbamidomethyl / 57.0215); C3(Carbamidomethyl / 57.0215)	3e-06	3.1e-06	0	0	0	0	1.7e-07	1.7e-07	5.516	519	519	1.985		Specific	11.8	>sp|P46531|NOTC1_HUMAN Neurogenic locus notch homolog protein 1 OS=Homo sapiens OX=9606 GN=NOTCH1 PE=1 SV=4	1	2221	FP031022_7.3145.3145.3	high-energy collision-induced dissociation	5.78	1298.59	1298.59	1	427 | 133
182		498.6	3	433.87	1299.6	433.869	1299.59	controllerType=0 controllerNumber=1 scan=2976	Y.CECPHGRTGLL.C		CECPHGRTGLL,YC,1@57.02146,3@57.02146		10.5079	Y.C[+57.02146]EC[+57.02146]PHGRTGLL.C	C1(Carbamidomethyl / 57.0215); C3(Carbamidomethyl / 57.0215)	3e-06	3.1e-06	0	0	0	0	1.6e-07	1.6e-07	5.516	498.6	498.6	1.632		Specific	12.5	>sp|P46531|NOTC1_HUMAN Neurogenic locus notch homolog protein 1 OS=Homo sapiens OX=9606 GN=NOTCH1 PE=1 SV=4	1	2042	FP031022_7.2976.2976.3	high-energy collision-induced dissociation	5.78	1298.59	1298.59	1	428 | 127
182		339.7	3	433.871	1299.6	433.869	1299.59	controllerType=0 controllerNumber=1 scan=3296	Y.CECPHGRTGLL.C		CECPHGRTGLL,YC,1@57.02146,3@57.02146		11.2226	Y.C[+57.02146]EC[+57.02146]PHGRTGLL.C	C1(Carbamidomethyl / 57.0215); C3(Carbamidomethyl / 57.0215)	0.0088	0.009	0	0	0	0	0.00072	0.00073	2.053	339.7	339.7	3.534		Specific	9.6	>sp|P46531|NOTC1_HUMAN Neurogenic locus notch homolog protein 1 OS=Homo sapiens OX=9606 GN=NOTCH1 PE=1 SV=4	1	2404	FP031022_7.3296.3296.3	high-energy collision-induced dissociation	2.16	1298.59	1298.59	1	429 | 136
182		744.7	2	593.76	1186.51	593.758	1186.51	controllerType=0 controllerNumber=1 scan=2263	Y.CECPHGRTGL.L		CECPHGRTGL,YL,1@57.02146,3@57.02146		8.862	Y.C[+57.02146]EC[+57.02146]PHGRTGL.L	C1(Carbamidomethyl / 57.0215); C3(Carbamidomethyl / 57.0215)	4.6e-10	4.7e-10	0	0	0	0	2.3e-11	2.3e-11	9.335	744.7	744.7	3.123		Specific	11.6	>sp|P46531|NOTC1_HUMAN Neurogenic locus notch homolog protein 1 OS=Homo sapiens OX=9606 GN=NOTCH1 PE=1 SV=4	1	1247	FP031022_7.2263.2263.2	high-energy collision-induced dissociation	10.33	1185.51	1185.5	1	430 | 77
228	Hex(1)	220.1	4	1167.99	4668.93	1167.98	4668.9	controllerType=0 controllerNumber=1 scan=5776	Y.TGPACSQDVDECSLGANPCEHAGKCINTLGSFECQCLQGY.T	28	TGPACSQDVDECSLGANPCEHAGKCINTLGSFECQCLQGY,YT,5@57.02146,12@57.02146,19@57.02146,25@57.02146,27@15.99492,28@162.05282,34@57.02146,36@57.02146	N27(Oxidation / 15.9949); T28(OGlycan / 162.0528)	17.0816	Y.TGPAC[+57.02146]SQDVDEC[+57.02146]SLGANPC[+57.02146]EHAGKC[+57.02146]IN[+15.99492]T[+162.05282]LGSFEC[+57.02146]QC[+57.02146]LQGY.T	C5(Carbamidomethyl / 57.0215); C12(Carbamidomethyl / 57.0215); C19(Carbamidomethyl / 57.0215); C25(Carbamidomethyl / 57.0215); C34(Carbamidomethyl / 57.0215); C36(Carbamidomethyl / 57.0215)	0.016	0.016	0	0	0	0	0.0014	0.0014	1.797	220.1	0.5	6.526		Specific	12.2	>sp|P46531|NOTC1_HUMAN Neurogenic locus notch homolog protein 1 OS=Homo sapiens OX=9606 GN=NOTCH1 PE=1 SV=4	1	5371	FP031022_7.5776.5776.4	high-energy collision-induced dissociation	1.8	4667.92	4667.89	1	431 | 76474
228	Hex(1)	204.8	3	1556.98	4668.93	1556.97	4668.9	controllerType=0 controllerNumber=1 scan=5799	Y.TGPACSQDVDECSLGANPCEHAGKCINTLGSFECQCLQGY.T	28	TGPACSQDVDECSLGANPCEHAGKCINTLGSFECQCLQGY,YT,5@57.02146,12@57.02146,19@57.02146,25@57.02146,27@15.99492,28@162.05282,34@57.02146,36@57.02146	N27(Oxidation / 15.9949); T28(OGlycan / 162.0528)	17.1362	Y.TGPAC[+57.02146]SQDVDEC[+57.02146]SLGANPC[+57.02146]EHAGKC[+57.02146]IN[+15.99492]T[+162.05282]LGSFEC[+57.02146]QC[+57.02146]LQGY.T	C5(Carbamidomethyl / 57.0215); C12(Carbamidomethyl / 57.0215); C19(Carbamidomethyl / 57.0215); C25(Carbamidomethyl / 57.0215); C34(Carbamidomethyl / 57.0215); C36(Carbamidomethyl / 57.0215)	0.0037	0.0037	0	0	0	0	0.00026	0.00026	2.435	204.8	2.4	5.706		Specific	15.2	>sp|P46531|NOTC1_HUMAN Neurogenic locus notch homolog protein 1 OS=Homo sapiens OX=9606 GN=NOTCH1 PE=1 SV=4	1	5402	FP031022_7.5799.5799.3	high-energy collision-induced dissociation	2.44	4667.92	4667.89	1	432 | 76946
228	Hex(1)	114.9	4	1167.99	4668.93	1167.98	4668.9	controllerType=0 controllerNumber=1 scan=5831	Y.TGPACSQDVDECSLGANPCEHAGKCINTLGSFECQCLQGY.T	28	TGPACSQDVDECSLGANPCEHAGKCINTLGSFECQCLQGY,YT,5@57.02146,12@57.02146,19@57.02146,25@57.02146,27@15.99492,28@162.05282,34@57.02146,36@57.02146	N27(Oxidation / 15.9949); T28(OGlycan / 162.0528)	17.2126	Y.TGPAC[+57.02146]SQDVDEC[+57.02146]SLGANPC[+57.02146]EHAGKC[+57.02146]IN[+15.99492]T[+162.05282]LGSFEC[+57.02146]QC[+57.02146]LQGY.T	C5(Carbamidomethyl / 57.0215); C12(Carbamidomethyl / 57.0215); C19(Carbamidomethyl / 57.0215); C25(Carbamidomethyl / 57.0215); C34(Carbamidomethyl / 57.0215); C36(Carbamidomethyl / 57.0215)	0.51	0.51	0.0019	0.0019	0	0	0.035	0.036	0.294	114.9	0.5	7.259		Specific	10.5	>sp|P46531|NOTC1_HUMAN Neurogenic locus notch homolog protein 1 OS=Homo sapiens OX=9606 GN=NOTCH1 PE=1 SV=4	1	5444	FP031022_7.5831.5831.4	high-energy collision-induced dissociation	0.29	4667.93	4667.89	1	433 | 77386
228	Hex(1)	272.1	4	1163.99	4652.94	1163.98	4652.9	controllerType=0 controllerNumber=1 scan=5787	Y.TGPACSQDVDECSLGANPCEHAGKCINTLGSFECQCLQGY.T	28	TGPACSQDVDECSLGANPCEHAGKCINTLGSFECQCLQGY,YT,5@57.02146,12@57.02146,19@57.02146,25@57.02146,28@162.05282,34@57.02146,36@57.02146	T28(OGlycan / 162.0528)	17.1081	Y.TGPAC[+57.02146]SQDVDEC[+57.02146]SLGANPC[+57.02146]EHAGKC[+57.02146]INT[+162.05282]LGSFEC[+57.02146]QC[+57.02146]LQGY.T	C5(Carbamidomethyl / 57.0215); C12(Carbamidomethyl / 57.0215); C19(Carbamidomethyl / 57.0215); C25(Carbamidomethyl / 57.0215); C34(Carbamidomethyl / 57.0215); C36(Carbamidomethyl / 57.0215)	0.011	0.011	0	0	0	0	0.00083	0.00085	1.967	272.1	2.4	7.555		Specific	12.9	>sp|P46531|NOTC1_HUMAN Neurogenic locus notch homolog protein 1 OS=Homo sapiens OX=9606 GN=NOTCH1 PE=1 SV=4	1	5385	FP031022_7.5787.5787.4	high-energy collision-induced dissociation	1.93	4651.93	4651.9	1	434 | 30376
228	Hex(1)	228.1	3	1551.31	4651.92	1551.64	4652.9	controllerType=0 controllerNumber=1 scan=5802	Y.TGPACSQDVDECSLGANPCEHAGKCINTLGSFECQCLQGY.T	28	TGPACSQDVDECSLGANPCEHAGKCINTLGSFECQCLQGY,YT,5@57.02146,12@57.02146,19@57.02146,25@57.02146,28@162.05282,34@57.02146,36@57.02146	T28(OGlycan / 162.0528)	17.1429	Y.TGPAC[+57.02146]SQDVDEC[+57.02146]SLGANPC[+57.02146]EHAGKC[+57.02146]INT[+162.05282]LGSFEC[+57.02146]QC[+57.02146]LQGY.T	C5(Carbamidomethyl / 57.0215); C12(Carbamidomethyl / 57.0215); C19(Carbamidomethyl / 57.0215); C25(Carbamidomethyl / 57.0215); C34(Carbamidomethyl / 57.0215); C36(Carbamidomethyl / 57.0215)	0.0044	0.0045	0	0	0	0	0.00046	0.00046	2.352	228.1	2.4	4.435	-1	Specific	16.5	>sp|P46531|NOTC1_HUMAN Neurogenic locus notch homolog protein 1 OS=Homo sapiens OX=9606 GN=NOTCH1 PE=1 SV=4	1	5405	FP031022_7.5802.5802.3	high-energy collision-induced dissociation	2.36	4650.91	4651.9	1	435 | 30536
228	Hex(1)	76.9	4	1163.74	4651.94	1163.98	4652.9	controllerType=0 controllerNumber=1 scan=5843	Y.TGPACSQDVDECSLGANPCEHAGKCINTLGSFECQCLQGY.T	28	TGPACSQDVDECSLGANPCEHAGKCINTLGSFECQCLQGY,YT,5@57.02146,12@57.02146,19@57.02146,25@57.02146,28@162.05282,34@57.02146,36@57.02146	T28(OGlycan / 162.0528)	17.2406	Y.TGPAC[+57.02146]SQDVDEC[+57.02146]SLGANPC[+57.02146]EHAGKC[+57.02146]INT[+162.05282]LGSFEC[+57.02146]QC[+57.02146]LQGY.T	C5(Carbamidomethyl / 57.0215); C12(Carbamidomethyl / 57.0215); C19(Carbamidomethyl / 57.0215); C25(Carbamidomethyl / 57.0215); C34(Carbamidomethyl / 57.0215); C36(Carbamidomethyl / 57.0215)	0.51	0.51	0.0019	0.0019	0	0	0.036	0.037	0.294	76.9	2.4	8.171	-1	Specific	10.8	>sp|P46531|NOTC1_HUMAN Neurogenic locus notch homolog protein 1 OS=Homo sapiens OX=9606 GN=NOTCH1 PE=1 SV=4	1	5459	FP031022_7.5843.5843.4	high-energy collision-induced dissociation	0.29	4650.93	4651.9	1	436 | 30696
228	Hex(1)	288.4	4	1080.95	4320.78	1080.94	4320.76	controllerType=0 controllerNumber=1 scan=5603	Y.TGPACSQDVDECSLGANPCEHAGKCINTLGSFECQCL.Q	13	TGPACSQDVDECSLGANPCEHAGKCINTLGSFECQCL,YQ,5@57.02146,12@57.02146,13@162.05282,19@57.02146,25@57.02146,27@15.99492,34@57.02146,36@57.02146	S13(OGlycan / 162.0528); N27(Oxidation / 15.9949)	16.6738	Y.TGPAC[+57.02146]SQDVDEC[+57.02146]S[+162.05282]LGANPC[+57.02146]EHAGKC[+57.02146]IN[+15.99492]TLGSFEC[+57.02146]QC[+57.02146]L.Q	C5(Carbamidomethyl / 57.0215); C12(Carbamidomethyl / 57.0215); C19(Carbamidomethyl / 57.0215); C25(Carbamidomethyl / 57.0215); C34(Carbamidomethyl / 57.0215); C36(Carbamidomethyl / 57.0215)	0.0042	0.0043	0	0	0	0	0.00043	0.00044	2.377	288.4	1.2	6.445		Specific	14.7	>sp|P46531|NOTC1_HUMAN Neurogenic locus notch homolog protein 1 OS=Homo sapiens OX=9606 GN=NOTCH1 PE=1 SV=4	1	5149	FP031022_7.5603.5603.4	high-energy collision-induced dissociation	2.47	4319.78	4319.75	1	437 | 29928
228	Hex(1)	419.7	4	1076.96	4304.8	1076.95	4304.76	controllerType=0 controllerNumber=1 scan=5608	Y.TGPACSQDVDECSLGANPCEHAGKCINTLGSFECQCL.Q	13	TGPACSQDVDECSLGANPCEHAGKCINTLGSFECQCL,YQ,5@57.02146,12@57.02146,13@162.05282,19@57.02146,25@57.02146,34@57.02146,36@57.02146	S13(OGlycan / 162.0528)	16.6847	Y.TGPAC[+57.02146]SQDVDEC[+57.02146]S[+162.05282]LGANPC[+57.02146]EHAGKC[+57.02146]INTLGSFEC[+57.02146]QC[+57.02146]L.Q	C5(Carbamidomethyl / 57.0215); C12(Carbamidomethyl / 57.0215); C19(Carbamidomethyl / 57.0215); C25(Carbamidomethyl / 57.0215); C34(Carbamidomethyl / 57.0215); C36(Carbamidomethyl / 57.0215)	8.9e-05	9.1e-05	0	0	0	0	8.3e-06	8.4e-06	4.049	419.7	1.2	9.371		Specific	13.9	>sp|P46531|NOTC1_HUMAN Neurogenic locus notch homolog protein 1 OS=Homo sapiens OX=9606 GN=NOTCH1 PE=1 SV=4	1	5155	FP031022_7.5608.5608.4	high-energy collision-induced dissociation	4.04	4303.79	4303.75	1	438 | 30008
228	Hex(1)	58.3	3	1435.6	4304.77	1435.59	4304.76	controllerType=0 controllerNumber=1 scan=5617	Y.TGPACSQDVDECSLGANPCEHAGKCINTLGSFECQCL.Q	13	TGPACSQDVDECSLGANPCEHAGKCINTLGSFECQCL,YQ,5@57.02146,12@57.02146,13@162.05282,19@57.02146,25@57.02146,34@57.02146,36@57.02146	S13(OGlycan / 162.0528)	16.7068	Y.TGPAC[+57.02146]SQDVDEC[+57.02146]S[+162.05282]LGANPC[+57.02146]EHAGKC[+57.02146]INTLGSFEC[+57.02146]QC[+57.02146]L.Q	C5(Carbamidomethyl / 57.0215); C12(Carbamidomethyl / 57.0215); C19(Carbamidomethyl / 57.0215); C25(Carbamidomethyl / 57.0215); C34(Carbamidomethyl / 57.0215); C36(Carbamidomethyl / 57.0215)	0.094	0.095	0	0	0	0	0.0067	0.0068	1.029	58.3	1.2	3.064		Specific	10.9	>sp|P46531|NOTC1_HUMAN Neurogenic locus notch homolog protein 1 OS=Homo sapiens OX=9606 GN=NOTCH1 PE=1 SV=4	1	5166	FP031022_7.5617.5617.3	high-energy collision-induced dissociation	1.02	4303.77	4303.75	1	439 | 30048
257	Hex(1)	270.4	2	755.798	1510.59	755.795	1510.58	controllerType=0 controllerNumber=1 scan=5183	L.GSFECQCLQGY.T	2	GSFECQCLQGY,LT,2@162.05282,5@57.02146,7@57.02146	S2(OGlycan / 162.0528)	15.6873	L.GS[+162.05282]FEC[+57.02146]QC[+57.02146]LQGY.T	C5(Carbamidomethyl / 57.0215); C7(Carbamidomethyl / 57.0215)	0.079	0.079	0	0	0	0	0.0053	0.0054	1.105	270.4	270.4	4.763		Specific	8.4	>sp|P46531|NOTC1_HUMAN Neurogenic locus notch homolog protein 1 OS=Homo sapiens OX=9606 GN=NOTCH1 PE=1 SV=4	1	4622	FP031022_7.5183.5183.2	high-energy collision-induced dissociation	1.1	1509.58	1509.58	1	440 | 1851
268	Hex(1)Pent(2); HexNAc(1)Fuc(1)	15.5	4	1069.2	4273.77	1069.19	4273.74	controllerType=0 controllerNumber=1 scan=6018	Y.TGPRCEIDVNECVSNPCQNDATCLDQIGEF.Q	14;22	TGPRCEIDVNECVSNPCQNDATCLDQIGEF,YQ,5@57.02146,12@57.02146,14@426.13734,17@57.02146,22@349.13728,23@57.02146	S14(OGlycan / 426.1373); T22(OGlycan / 349.1373)	17.6549	Y.TGPRC[+57.02146]EIDVNEC[+57.02146]VS[+426.13734]NPC[+57.02146]QNDAT[+349.13728]C[+57.02146]LDQIGEF.Q	C5(Carbamidomethyl / 57.0215); C12(Carbamidomethyl / 57.0215); C17(Carbamidomethyl / 57.0215); C23(Carbamidomethyl / 57.0215)	0.19	0.19	0	0	0	0	0.013	0.013	0.719	15.5	0	7.54		Specific	10.9	>sp|P46531|NOTC1_HUMAN Neurogenic locus notch homolog protein 1 OS=Homo sapiens OX=9606 GN=NOTCH1 PE=1 SV=4	1	5677	FP031022_7.6018.6018.4	high-energy collision-induced dissociation	0.71	4272.77	4272.73	1	441 | 31430
268	Fuc(1); Hex(1)Pent(2)	40.7	3	1358.23	4072.69	1357.89	4071.65	controllerType=0 controllerNumber=1 scan=6144	Y.TGPRCEIDVNECVSNPCQNDATCLDQIGEF.Q	14;22	TGPRCEIDVNECVSNPCQNDATCLDQIGEF,YQ,5@57.02146,12@57.02146,14@146.05791,17@57.02146,22@426.13734,23@57.02146,26@0.98402	S14(OGlycan / 146.0579); T22(OGlycan / 426.1373); Q26(Deamidated / 0.984)	17.9541	Y.TGPRC[+57.02146]EIDVNEC[+57.02146]VS[+146.05791]NPC[+57.02146]QNDAT[+426.13734]C[+57.02146]LDQ[+0.98402]IGEF.Q	C5(Carbamidomethyl / 57.0215); C12(Carbamidomethyl / 57.0215); C17(Carbamidomethyl / 57.0215); C23(Carbamidomethyl / 57.0215)	0.015	0.015	0	0	0	0	0.0013	0.0013	1.827	40.7	0	9.752	1	Specific	11.4	>sp|P46531|NOTC1_HUMAN Neurogenic locus notch homolog protein 1 OS=Homo sapiens OX=9606 GN=NOTCH1 PE=1 SV=4	1	5842	FP031022_7.6144.6144.3	high-energy collision-induced dissociation	1.82	4071.68	4070.64	1	442 | 31911
268	Fuc(1); Hex(1)Pent(2)	247.7	3	1357.57	4070.68	1357.56	4070.66	controllerType=0 controllerNumber=1 scan=6153	Y.TGPRCEIDVNECVSNPCQNDATCLDQIGEF.Q	14;22	TGPRCEIDVNECVSNPCQNDATCLDQIGEF,YQ,5@57.02146,12@57.02146,14@146.05791,17@57.02146,22@426.13734,23@57.02146	S14(OGlycan / 146.0579); T22(OGlycan / 426.1373)	17.9758	Y.TGPRC[+57.02146]EIDVNEC[+57.02146]VS[+146.05791]NPC[+57.02146]QNDAT[+426.13734]C[+57.02146]LDQIGEF.Q	C5(Carbamidomethyl / 57.0215); C12(Carbamidomethyl / 57.0215); C17(Carbamidomethyl / 57.0215); C23(Carbamidomethyl / 57.0215)	0.0038	0.0039	0	0	0	0	0.00028	0.00028	2.417	247.7	1.2	5.152		Specific	15.2	>sp|P46531|NOTC1_HUMAN Neurogenic locus notch homolog protein 1 OS=Homo sapiens OX=9606 GN=NOTCH1 PE=1 SV=4	1	5854	FP031022_7.6153.6153.3	high-energy collision-induced dissociation	2.41	4069.68	4069.65	1	443 | 32031
268	Fuc(1); Hex(1)Pent(2)	147.3	4	1018.43	4070.7	1018.42	4070.66	controllerType=0 controllerNumber=1 scan=6150	Y.TGPRCEIDVNECVSNPCQNDATCLDQIGEF.Q	14;22	TGPRCEIDVNECVSNPCQNDATCLDQIGEF,YQ,5@57.02146,12@57.02146,14@146.05791,17@57.02146,22@426.13734,23@57.02146	S14(OGlycan / 146.0579); T22(OGlycan / 426.1373)	17.9692	Y.TGPRC[+57.02146]EIDVNEC[+57.02146]VS[+146.05791]NPC[+57.02146]QNDAT[+426.13734]C[+57.02146]LDQIGEF.Q	C5(Carbamidomethyl / 57.0215); C12(Carbamidomethyl / 57.0215); C17(Carbamidomethyl / 57.0215); C23(Carbamidomethyl / 57.0215)	0.015	0.015	0	0	0	0	0.0013	0.0013	1.827	147.3	1.2	8.702		Specific	12.4	>sp|P46531|NOTC1_HUMAN Neurogenic locus notch homolog protein 1 OS=Homo sapiens OX=9606 GN=NOTCH1 PE=1 SV=4	1	5850	FP031022_7.6150.6150.4	high-energy collision-induced dissociation	1.82	4069.69	4069.65	1	444 | 31991
268	Hex(1)Pent(2)	249.5	3	1308.88	3924.63	1308.87	3924.6	controllerType=0 controllerNumber=1 scan=6174	Y.TGPRCEIDVNECVSNPCQNDATCLDQIGEF.Q	14	TGPRCEIDVNECVSNPCQNDATCLDQIGEF,YQ,5@57.02146,12@57.02146,14@426.13734,17@57.02146,23@57.02146	S14(OGlycan / 426.1373)	18.0261	Y.TGPRC[+57.02146]EIDVNEC[+57.02146]VS[+426.13734]NPC[+57.02146]QNDATC[+57.02146]LDQIGEF.Q	C5(Carbamidomethyl / 57.0215); C12(Carbamidomethyl / 57.0215); C17(Carbamidomethyl / 57.0215); C23(Carbamidomethyl / 57.0215)	0.0038	0.0039	0	0	0	0	0.00029	0.00029	2.417	249.5	3.6	6.6		Specific	13.8	>sp|P46531|NOTC1_HUMAN Neurogenic locus notch homolog protein 1 OS=Homo sapiens OX=9606 GN=NOTCH1 PE=1 SV=4	1	5883	FP031022_7.6174.6174.3	high-energy collision-induced dissociation	2.41	3923.62	3923.6	1	445 | 32313
268	Hex(1)Pent(2)	211.8	4	981.912	3924.63	981.906	3924.6	controllerType=0 controllerNumber=1 scan=6175	Y.TGPRCEIDVNECVSNPCQNDATCLDQIGEF.Q	14	TGPRCEIDVNECVSNPCQNDATCLDQIGEF,YQ,5@57.02146,12@57.02146,14@426.13734,17@57.02146,23@57.02146	S14(OGlycan / 426.1373)	18.0283	Y.TGPRC[+57.02146]EIDVNEC[+57.02146]VS[+426.13734]NPC[+57.02146]QNDATC[+57.02146]LDQIGEF.Q	C5(Carbamidomethyl / 57.0215); C12(Carbamidomethyl / 57.0215); C17(Carbamidomethyl / 57.0215); C23(Carbamidomethyl / 57.0215)	0.0037	0.0037	0	0	0	0	0.00026	0.00027	2.433	211.8	3.6	5.866		Specific	11.8	>sp|P46531|NOTC1_HUMAN Neurogenic locus notch homolog protein 1 OS=Homo sapiens OX=9606 GN=NOTCH1 PE=1 SV=4	1	5884	FP031022_7.6175.6175.4	high-energy collision-induced dissociation	2.43	3923.62	3923.6	1	446 | 32353
298	Hex(1)Pent(2)	404.7	5	1196.29	5977.4	1196.48	5978.38	controllerType=0 controllerNumber=1 scan=5277	F.QCICMPGYEGVHCEVNTDECASSPCLHNGRCLDKINEFQCECPTGF.T	23	QCICMPGYEGVHCEVNTDECASSPCLHNGRCLDKINEFQCECPTGF,FT,2@57.02146,4@57.02146,5@15.99492,13@57.02146,20@57.02146,23@426.13734,25@57.02146,31@57.02146,40@57.02146,42@57.02146	M5(Oxidation / 15.9949); S23(OGlycan / 426.1373)	15.9052	F.QC[+57.02146]IC[+57.02146]M[+15.99492]PGYEGVHC[+57.02146]EVNTDEC[+57.02146]ASS[+426.13734]PC[+57.02146]LHNGRC[+57.02146]LDKINEFQC[+57.02146]EC[+57.02146]PTGF.T	C2(Carbamidomethyl / 57.0215); C4(Carbamidomethyl / 57.0215); C13(Carbamidomethyl / 57.0215); C20(Carbamidomethyl / 57.0215); C25(Carbamidomethyl / 57.0215); C31(Carbamidomethyl / 57.0215); C40(Carbamidomethyl / 57.0215); C42(Carbamidomethyl / 57.0215)	0.00014	0.00014	0	0	0	0	1.1e-05	1.1e-05	3.867	404.7	0	4.693	-1	Specific	15.2	>sp|P46531|NOTC1_HUMAN Neurogenic locus notch homolog protein 1 OS=Homo sapiens OX=9606 GN=NOTCH1 PE=1 SV=4	1	4738	FP031022_7.5277.5277.5	high-energy collision-induced dissociation	3.49	5976.39	5977.37	1	447 | 68073
298	Hex(1)Pent(2)	191.4	5	1193.49	5963.41	1193.28	5962.38	controllerType=0 controllerNumber=1 scan=5583	F.QCICMPGYEGVHCEVNTDECASSPCLHNGRCLDKINEFQCECPTGF.T	22	QCICMPGYEGVHCEVNTDECASSPCLHNGRCLDKINEFQCECPTGF,FT,2@57.02146,4@57.02146,13@57.02146,20@57.02146,22@426.13734,25@57.02146,31@57.02146,40@57.02146,42@57.02146	S22(OGlycan / 426.1373)	16.627	F.QC[+57.02146]IC[+57.02146]MPGYEGVHC[+57.02146]EVNTDEC[+57.02146]AS[+426.13734]SPC[+57.02146]LHNGRC[+57.02146]LDKINEFQC[+57.02146]EC[+57.02146]PTGF.T	C2(Carbamidomethyl / 57.0215); C4(Carbamidomethyl / 57.0215); C13(Carbamidomethyl / 57.0215); C20(Carbamidomethyl / 57.0215); C25(Carbamidomethyl / 57.0215); C31(Carbamidomethyl / 57.0215); C40(Carbamidomethyl / 57.0215); C42(Carbamidomethyl / 57.0215)	0.0073	0.0074	0	0	0	0	0.00068	0.00069	2.135	191.4	0	4.222	1	Specific	14	>sp|P46531|NOTC1_HUMAN Neurogenic locus notch homolog protein 1 OS=Homo sapiens OX=9606 GN=NOTCH1 PE=1 SV=4	1	5124	FP031022_7.5583.5583.5	high-energy collision-induced dissociation	2.13	5962.4	5961.37	1	448 | 74633
298	Hex(1)Pent(2)	740.5	5	997.416	4983.05	997.412	4983.03	controllerType=0 controllerNumber=1 scan=5198	F.QCICMPGYEGVHCEVNTDECASSPCLHNGRCLDKINEF.Q	23	QCICMPGYEGVHCEVNTDECASSPCLHNGRCLDKINEF,FQ,2@57.02146,4@57.02146,13@57.02146,20@57.02146,23@426.13734,25@57.02146,31@57.02146	S23(OGlycan / 426.1373)	15.722	F.QC[+57.02146]IC[+57.02146]MPGYEGVHC[+57.02146]EVNTDEC[+57.02146]ASS[+426.13734]PC[+57.02146]LHNGRC[+57.02146]LDKINEF.Q	C2(Carbamidomethyl / 57.0215); C4(Carbamidomethyl / 57.0215); C13(Carbamidomethyl / 57.0215); C20(Carbamidomethyl / 57.0215); C25(Carbamidomethyl / 57.0215); C31(Carbamidomethyl / 57.0215)	1.1e-09	1.1e-09	0	0	0	0	7.7e-11	7.8e-11	8.976	740.5	0	4.374		Specific	16.3	>sp|P46531|NOTC1_HUMAN Neurogenic locus notch homolog protein 1 OS=Homo sapiens OX=9606 GN=NOTCH1 PE=1 SV=4	1	4644	FP031022_7.5198.5198.5	high-energy collision-induced dissociation	8.97	4982.04	4982.02	1	449 | 66193
298	Hex(1)Pent(2)	718.3	5	997.417	4983.05	997.412	4983.03	controllerType=0 controllerNumber=1 scan=5247	F.QCICMPGYEGVHCEVNTDECASSPCLHNGRCLDKINEF.Q	22	QCICMPGYEGVHCEVNTDECASSPCLHNGRCLDKINEF,FQ,2@57.02146,4@57.02146,13@57.02146,20@57.02146,22@426.13734,25@57.02146,31@57.02146	S22(OGlycan / 426.1373)	15.8368	F.QC[+57.02146]IC[+57.02146]MPGYEGVHC[+57.02146]EVNTDEC[+57.02146]AS[+426.13734]SPC[+57.02146]LHNGRC[+57.02146]LDKINEF.Q	C2(Carbamidomethyl / 57.0215); C4(Carbamidomethyl / 57.0215); C13(Carbamidomethyl / 57.0215); C20(Carbamidomethyl / 57.0215); C25(Carbamidomethyl / 57.0215); C31(Carbamidomethyl / 57.0215)	1.1e-09	1.1e-09	0	0	0	0	8.7e-11	8.8e-11	8.976	718.3	0	4.987		Specific	17.2	>sp|P46531|NOTC1_HUMAN Neurogenic locus notch homolog protein 1 OS=Homo sapiens OX=9606 GN=NOTCH1 PE=1 SV=4	1	4702	FP031022_7.5247.5247.5	high-energy collision-induced dissociation	8.97	4982.05	4982.02	1	450 | 67473
298	Hex(1)Pent(2)	45.6	4	1246.52	4983.06	1246.51	4983.03	controllerType=0 controllerNumber=1 scan=5234	F.QCICMPGYEGVHCEVNTDECASSPCLHNGRCLDKINEF.Q	17	QCICMPGYEGVHCEVNTDECASSPCLHNGRCLDKINEF,FQ,2@57.02146,4@57.02146,13@57.02146,17@426.13734,20@57.02146,25@57.02146,31@57.02146	T17(OGlycan / 426.1373)	15.8047	F.QC[+57.02146]IC[+57.02146]MPGYEGVHC[+57.02146]EVNT[+426.13734]DEC[+57.02146]ASSPC[+57.02146]LHNGRC[+57.02146]LDKINEF.Q	C2(Carbamidomethyl / 57.0215); C4(Carbamidomethyl / 57.0215); C13(Carbamidomethyl / 57.0215); C20(Carbamidomethyl / 57.0215); C25(Carbamidomethyl / 57.0215); C31(Carbamidomethyl / 57.0215)	0.0095	0.0097	0	0	0	0	0.00081	0.00082	2.02	45.6	0	5.565		Specific	12.1	>sp|P46531|NOTC1_HUMAN Neurogenic locus notch homolog protein 1 OS=Homo sapiens OX=9606 GN=NOTCH1 PE=1 SV=4	1	4689	FP031022_7.5234.5234.4	high-energy collision-induced dissociation	2.01	4982.05	4982.02	1	451 | 67233
330	HexNAc(1)Fuc(1); HexNAc(1)Fuc(1)	274.6	5	1172.09	5856.44	1171.89	5855.43	controllerType=0 controllerNumber=1 scan=5462	L.DKINEFQCECPTGFTGHLCQYDVDECASTPCKNGAKCLDGPNTY.T	12;28	DKINEFQCECPTGFTGHLCQYDVDECASTPCKNGAKCLDGPNTY,LT,8@57.02146,10@57.02146,12@349.13728,19@57.02146,26@57.02146,28@349.13728,31@57.02146,37@57.02146	T12(OGlycan / 349.1373); S28(OGlycan / 349.1373)	16.3414	L.DKINEFQC[+57.02146]EC[+57.02146]PT[+349.13728]GFTGHLC[+57.02146]QYDVDEC[+57.02146]AS[+349.13728]TPC[+57.02146]KNGAKC[+57.02146]LDGPNTY.T	C8(Carbamidomethyl / 57.0215); C10(Carbamidomethyl / 57.0215); C19(Carbamidomethyl / 57.0215); C26(Carbamidomethyl / 57.0215); C31(Carbamidomethyl / 57.0215); C37(Carbamidomethyl / 57.0215)	0.014	0.014	0	0	0	0	0.0011	0.0011	1.866	274.6	0	1.223	1	Specific	12.6	>sp|P46531|NOTC1_HUMAN Neurogenic locus notch homolog protein 1 OS=Homo sapiens OX=9606 GN=NOTCH1 PE=1 SV=4	1	4971	FP031022_7.5462.5462.5	high-energy collision-induced dissociation	1.83	5855.43	5854.42	1	452 | 72433
330	Hex(1)Pent(2)	581.6	5	1117.67	5584.33	1117.46	5583.29	controllerType=0 controllerNumber=1 scan=5327	L.DKINEFQCECPTGFTGHLCQYDVDECASTPCKNGAKCLDGPNTY.T	12	DKINEFQCECPTGFTGHLCQYDVDECASTPCKNGAKCLDGPNTY,LT,8@57.02146,10@57.02146,12@426.13734,19@57.02146,26@57.02146,31@57.02146,37@57.02146	T12(OGlycan / 426.1373)	16.0251	L.DKINEFQC[+57.02146]EC[+57.02146]PT[+426.13734]GFTGHLC[+57.02146]QYDVDEC[+57.02146]ASTPC[+57.02146]KNGAKC[+57.02146]LDGPNTY.T	C8(Carbamidomethyl / 57.0215); C10(Carbamidomethyl / 57.0215); C19(Carbamidomethyl / 57.0215); C26(Carbamidomethyl / 57.0215); C31(Carbamidomethyl / 57.0215); C37(Carbamidomethyl / 57.0215)	1.3e-05	1.4e-05	0	0	0	0	1.6e-06	1.7e-06	4.873	581.6	2.4	5.833	1	Specific	16.1	>sp|P46531|NOTC1_HUMAN Neurogenic locus notch homolog protein 1 OS=Homo sapiens OX=9606 GN=NOTCH1 PE=1 SV=4	1	4794	FP031022_7.5327.5327.5	high-energy collision-induced dissociation	5.87	5583.32	5582.28	1	453 | 69393
330		509.4	2	872.875	1744.74	872.869	1744.73	controllerType=0 controllerNumber=1 scan=5503	L.DKINEFQCECPTGF.T		DKINEFQCECPTGF,LT,8@57.02146,10@57.02146		16.4382	L.DKINEFQC[+57.02146]EC[+57.02146]PTGF.T	C8(Carbamidomethyl / 57.0215); C10(Carbamidomethyl / 57.0215)	3e-06	3.1e-06	0	0	0	0	2.2e-07	2.2e-07	5.516	509.4	509.4	6.586		Specific	16.1	>sp|P46531|NOTC1_HUMAN Neurogenic locus notch homolog protein 1 OS=Homo sapiens OX=9606 GN=NOTCH1 PE=1 SV=4	1	5027	FP031022_7.5503.5503.2	high-energy collision-induced dissociation	5.78	1743.73	1743.72	1	454 | 1876
330		171.8	2	872.874	1744.74	872.869	1744.73	controllerType=0 controllerNumber=1 scan=5558	L.DKINEFQCECPTGF.T		DKINEFQCECPTGF,LT,8@57.02146,10@57.02146		16.5683	L.DKINEFQC[+57.02146]EC[+57.02146]PTGF.T	C8(Carbamidomethyl / 57.0215); C10(Carbamidomethyl / 57.0215)	0.041	0.041	0	0	0	0	0.0035	0.0036	1.39	171.8	171.8	6.307		Specific	9.1	>sp|P46531|NOTC1_HUMAN Neurogenic locus notch homolog protein 1 OS=Homo sapiens OX=9606 GN=NOTCH1 PE=1 SV=4	1	5095	FP031022_7.5558.5558.2	high-energy collision-induced dissociation	1.38	1743.73	1743.72	1	455 | 1898
336	Hex(1)Pent(1); HexNAc(1)Hex(1)Fuc(1)NeuAc(1)	17.6	5	975.785	4874.9	975.988	4875.91	controllerType=0 controllerNumber=1 scan=4980	F.QCECPTGFTGHLCQYDVDECASTPCKNGAKCL.D	22;23	QCECPTGFTGHLCQYDVDECASTPCKNGAKCL,FD,2@57.02146,4@57.02146,13@57.02146,20@57.02146,22@294.09508,23@802.28552,25@57.02146,27@15.99492,31@57.02146	S22(OGlycan / 294.0951); T23(OGlycan / 802.2855); N27(Oxidation / 15.9949)	15.2141	F.QC[+57.02146]EC[+57.02146]PTGFTGHLC[+57.02146]QYDVDEC[+57.02146]AS[+294.09508]T[+802.28552]PC[+57.02146]KN[+15.99492]GAKC[+57.02146]L.D	C2(Carbamidomethyl / 57.0215); C4(Carbamidomethyl / 57.0215); C13(Carbamidomethyl / 57.0215); C20(Carbamidomethyl / 57.0215); C25(Carbamidomethyl / 57.0215); C31(Carbamidomethyl / 57.0215)	0.73	0.73	0.0054	0.0054	0.011	0.011	0.058	0.058	0.14	17.6	1.2	-2.256	-1	Specific	6.9	>sp|P46531|NOTC1_HUMAN Neurogenic locus notch homolog protein 1 OS=Homo sapiens OX=9606 GN=NOTCH1 PE=1 SV=4	1	4381	FP031022_7.4980.4980.5	high-energy collision-induced dissociation	0.14	4873.89	4874.91	1	456 | 60733
336	Hex(1)Pent(2)	668.5	4	1214.24	4853.94	1214.23	4853.91	controllerType=0 controllerNumber=1 scan=5153	F.QCECPTGFTGHLCQYDVDECASTPCKNGAKCLDGPNTY.T	23	QCECPTGFTGHLCQYDVDECASTPCKNGAKCLDGPNTY,FT,2@57.02146,4@57.02146,13@57.02146,20@57.02146,23@426.13734,25@57.02146,27@0.98402,31@57.02146,33@15.99492	T23(OGlycan / 426.1373); N27(Deamidated / 0.984); D33(Oxidation / 15.9949)	15.6177	F.QC[+57.02146]EC[+57.02146]PTGFTGHLC[+57.02146]QYDVDEC[+57.02146]AST[+426.13734]PC[+57.02146]KN[+0.98402]GAKC[+57.02146]LD[+15.99492]GPNTY.T	C2(Carbamidomethyl / 57.0215); C4(Carbamidomethyl / 57.0215); C13(Carbamidomethyl / 57.0215); C20(Carbamidomethyl / 57.0215); C25(Carbamidomethyl / 57.0215); C31(Carbamidomethyl / 57.0215)	4.8e-08	4.9e-08	0	0	0	0	5.7e-09	5.8e-09	7.316	668.5	0	6.639		Specific	18.8	>sp|P46531|NOTC1_HUMAN Neurogenic locus notch homolog protein 1 OS=Homo sapiens OX=9606 GN=NOTCH1 PE=1 SV=4	1	4588	FP031022_7.5153.5153.4	high-energy collision-induced dissociation	8.31	4852.93	4852.9	1	457 | 64873
336	Hex(1)Pent(2)	1092	4	1213.99	4852.96	1213.99	4852.92	controllerType=0 controllerNumber=1 scan=4989	F.QCECPTGFTGHLCQYDVDECASTPCKNGAKCLDGPNTY.T	23	QCECPTGFTGHLCQYDVDECASTPCKNGAKCLDGPNTY,FT,2@57.02146,4@57.02146,13@57.02146,20@57.02146,23@426.13734,25@57.02146,31@57.02146,33@15.99492	T23(OGlycan / 426.1373); D33(Oxidation / 15.9949)	15.2348	F.QC[+57.02146]EC[+57.02146]PTGFTGHLC[+57.02146]QYDVDEC[+57.02146]AST[+426.13734]PC[+57.02146]KNGAKC[+57.02146]LD[+15.99492]GPNTY.T	C2(Carbamidomethyl / 57.0215); C4(Carbamidomethyl / 57.0215); C13(Carbamidomethyl / 57.0215); C20(Carbamidomethyl / 57.0215); C25(Carbamidomethyl / 57.0215); C31(Carbamidomethyl / 57.0215)	4.4e-16	4.4e-16	0	0	0	0	5.3e-17	5.4e-17	15.358	1092	0	6.667		Specific	18.8	>sp|P46531|NOTC1_HUMAN Neurogenic locus notch homolog protein 1 OS=Homo sapiens OX=9606 GN=NOTCH1 PE=1 SV=4	1	4392	FP031022_7.4989.4989.4	high-energy collision-induced dissociation	18.31	4851.95	4851.92	1	458 | 60853
336	Hex(1)Pent(2)	826.3	4	1213.99	4852.95	1213.99	4852.92	controllerType=0 controllerNumber=1 scan=5038	F.QCECPTGFTGHLCQYDVDECASTPCKNGAKCLDGPNTY.T	23	QCECPTGFTGHLCQYDVDECASTPCKNGAKCLDGPNTY,FT,2@57.02146,4@57.02146,13@57.02146,20@57.02146,23@426.13734,25@57.02146,31@57.02146,33@15.99492	T23(OGlycan / 426.1373); D33(Oxidation / 15.9949)	15.3516	F.QC[+57.02146]EC[+57.02146]PTGFTGHLC[+57.02146]QYDVDEC[+57.02146]AST[+426.13734]PC[+57.02146]KNGAKC[+57.02146]LD[+15.99492]GPNTY.T	C2(Carbamidomethyl / 57.0215); C4(Carbamidomethyl / 57.0215); C13(Carbamidomethyl / 57.0215); C20(Carbamidomethyl / 57.0215); C25(Carbamidomethyl / 57.0215); C31(Carbamidomethyl / 57.0215)	4.8e-11	4.9e-11	0	0	0	0	2.5e-12	2.5e-12	10.316	826.3	0	5.46		Specific	20.1	>sp|P46531|NOTC1_HUMAN Neurogenic locus notch homolog protein 1 OS=Homo sapiens OX=9606 GN=NOTCH1 PE=1 SV=4	1	4451	FP031022_7.5038.5038.4	high-energy collision-induced dissociation	11.31	4851.94	4851.92	1	459 | 62013
336	Hex(1)Pent(2)	521.5	5	971.398	4852.96	971.391	4852.92	controllerType=0 controllerNumber=1 scan=4996	F.QCECPTGFTGHLCQYDVDECASTPCKNGAKCLDGPNTY.T	23	QCECPTGFTGHLCQYDVDECASTPCKNGAKCLDGPNTY,FT,2@57.02146,4@57.02146,13@57.02146,20@57.02146,23@426.13734,25@57.02146,31@57.02146,33@15.99492	T23(OGlycan / 426.1373); D33(Oxidation / 15.9949)	15.2519	F.QC[+57.02146]EC[+57.02146]PTGFTGHLC[+57.02146]QYDVDEC[+57.02146]AST[+426.13734]PC[+57.02146]KNGAKC[+57.02146]LD[+15.99492]GPNTY.T	C2(Carbamidomethyl / 57.0215); C4(Carbamidomethyl / 57.0215); C13(Carbamidomethyl / 57.0215); C20(Carbamidomethyl / 57.0215); C25(Carbamidomethyl / 57.0215); C31(Carbamidomethyl / 57.0215)	9.1e-05	9.2e-05	0	0	0	0	8.6e-06	8.7e-06	4.04	521.5	0	7.281		Specific	11.7	>sp|P46531|NOTC1_HUMAN Neurogenic locus notch homolog protein 1 OS=Homo sapiens OX=9606 GN=NOTCH1 PE=1 SV=4	1	4398	FP031022_7.4996.4996.5	high-energy collision-induced dissociation	4.75	4851.95	4851.92	1	460 | 61013
336	Hex(1)Pent(2)	310.7	4	1213.99	4852.95	1213.99	4852.92	controllerType=0 controllerNumber=1 scan=5095	F.QCECPTGFTGHLCQYDVDECASTPCKNGAKCLDGPNTY.T	23	QCECPTGFTGHLCQYDVDECASTPCKNGAKCLDGPNTY,FT,2@57.02146,4@57.02146,13@57.02146,20@57.02146,23@426.13734,25@57.02146,31@57.02146,33@15.99492	T23(OGlycan / 426.1373); D33(Oxidation / 15.9949)	15.4839	F.QC[+57.02146]EC[+57.02146]PTGFTGHLC[+57.02146]QYDVDEC[+57.02146]AST[+426.13734]PC[+57.02146]KNGAKC[+57.02146]LD[+15.99492]GPNTY.T	C2(Carbamidomethyl / 57.0215); C4(Carbamidomethyl / 57.0215); C13(Carbamidomethyl / 57.0215); C20(Carbamidomethyl / 57.0215); C25(Carbamidomethyl / 57.0215); C31(Carbamidomethyl / 57.0215)	0.0052	0.0052	0	0	0	0	0.00052	0.00052	2.286	310.7	0	5.762		Specific	13.1	>sp|P46531|NOTC1_HUMAN Neurogenic locus notch homolog protein 1 OS=Homo sapiens OX=9606 GN=NOTCH1 PE=1 SV=4	1	4523	FP031022_7.5095.5095.4	high-energy collision-induced dissociation	2.26	4851.95	4851.92	1	461 | 63453
336	Hex(1)Pent(2)	733.5	4	1210.24	4837.95	1210.23	4837.91	controllerType=0 controllerNumber=1 scan=5160	F.QCECPTGFTGHLCQYDVDECASTPCKNGAKCLDGPNTY.T	23	QCECPTGFTGHLCQYDVDECASTPCKNGAKCLDGPNTY,FT,2@57.02146,4@57.02146,13@57.02146,20@57.02146,23@426.13734,25@57.02146,27@0.98402,31@57.02146	T23(OGlycan / 426.1373); N27(Deamidated / 0.984)	15.6349	F.QC[+57.02146]EC[+57.02146]PTGFTGHLC[+57.02146]QYDVDEC[+57.02146]AST[+426.13734]PC[+57.02146]KN[+0.98402]GAKC[+57.02146]LDGPNTY.T	C2(Carbamidomethyl / 57.0215); C4(Carbamidomethyl / 57.0215); C13(Carbamidomethyl / 57.0215); C20(Carbamidomethyl / 57.0215); C25(Carbamidomethyl / 57.0215); C31(Carbamidomethyl / 57.0215)	4.8e-09	4.9e-09	0	0	0	0	2.8e-10	2.8e-10	8.316	733.5	0	7.831		Specific	18.5	>sp|P46531|NOTC1_HUMAN Neurogenic locus notch homolog protein 1 OS=Homo sapiens OX=9606 GN=NOTCH1 PE=1 SV=4	1	4594	FP031022_7.5160.5160.4	high-energy collision-induced dissociation	9.31	4836.94	4836.91	1	462 | 65033
336	Hex(1)Pent(2)	464	4	1210.24	4837.95	1210.23	4837.91	controllerType=0 controllerNumber=1 scan=5050	F.QCECPTGFTGHLCQYDVDECASTPCKNGAKCLDGPNTY.T	23	QCECPTGFTGHLCQYDVDECASTPCKNGAKCLDGPNTY,FT,2@57.02146,4@57.02146,13@57.02146,20@57.02146,23@426.13734,25@57.02146,27@0.98402,31@57.02146	T23(OGlycan / 426.1373); N27(Deamidated / 0.984)	15.378	F.QC[+57.02146]EC[+57.02146]PTGFTGHLC[+57.02146]QYDVDEC[+57.02146]AST[+426.13734]PC[+57.02146]KN[+0.98402]GAKC[+57.02146]LDGPNTY.T	C2(Carbamidomethyl / 57.0215); C4(Carbamidomethyl / 57.0215); C13(Carbamidomethyl / 57.0215); C20(Carbamidomethyl / 57.0215); C25(Carbamidomethyl / 57.0215); C31(Carbamidomethyl / 57.0215)	5.7e-05	5.8e-05	0	0	0	0	5.8e-06	5.8e-06	4.245	464	0	7.831		Specific	15.7	>sp|P46531|NOTC1_HUMAN Neurogenic locus notch homolog protein 1 OS=Homo sapiens OX=9606 GN=NOTCH1 PE=1 SV=4	1	4468	FP031022_7.5050.5050.4	high-energy collision-induced dissociation	4.33	4836.94	4836.91	1	463 | 62293
336	Hex(1)Pent(2)	308.9	5	968.594	4838.94	968.389	4837.91	controllerType=0 controllerNumber=1 scan=5133	F.QCECPTGFTGHLCQYDVDECASTPCKNGAKCLDGPNTY.T	23	QCECPTGFTGHLCQYDVDECASTPCKNGAKCLDGPNTY,FT,2@57.02146,4@57.02146,13@57.02146,20@57.02146,23@426.13734,25@57.02146,27@0.98402,31@57.02146	T23(OGlycan / 426.1373); N27(Deamidated / 0.984)	15.5706	F.QC[+57.02146]EC[+57.02146]PTGFTGHLC[+57.02146]QYDVDEC[+57.02146]AST[+426.13734]PC[+57.02146]KN[+0.98402]GAKC[+57.02146]LDGPNTY.T	C2(Carbamidomethyl / 57.0215); C4(Carbamidomethyl / 57.0215); C13(Carbamidomethyl / 57.0215); C20(Carbamidomethyl / 57.0215); C25(Carbamidomethyl / 57.0215); C31(Carbamidomethyl / 57.0215)	0.23	0.23	0	0	0	0	0.014	0.014	0.643	308.9	0	5.343	1	Specific	11	>sp|P46531|NOTC1_HUMAN Neurogenic locus notch homolog protein 1 OS=Homo sapiens OX=9606 GN=NOTCH1 PE=1 SV=4	1	4569	FP031022_7.5133.5133.5	high-energy collision-induced dissociation	0.62	4837.94	4836.91	1	464 | 64393
[truncated: 85 more rows]

## Sheet: FP050322_2
Pos.	Glycans	Score	z	Obs._x000D_ m/z	Obs._x000D_ MH	Calc._x000D_ m/z	Calc._x000D_ MH	Scan #	ppm_x000D_ err.	SequenceOriginalDebug	Glycans_x000D_ Pos.	PeptideParseFriendly	Mods_x000D_ (variable)	Scan_x000D_ Time	Sequence	Mods_x000D_ (fixed)	PEP_x000D_ 2D	PEP_x000D_ 1D	FDR_x000D_ 2D	FDR_x000D_ 1D	FDR uniq._x000D_ 2D	FDR uniq._x000D_ 1D	q-value_x000D_ 2D	q-value_x000D_ 1D	|Log Prob|	Delta_x000D_ Score	Delta Mod._x000D_ Score	Off-_x000D_ By-X	Cleavage	Z-Score	Protein_x000D_ Name	Prot._x000D_ Id	QID	Comment	Fragment_x000D_ Type	|LogProbOld|	Obs.M	Calc.M	Prot._x000D_ Rank	PID
[truncated: 355 more rows]

[truncated: 4 more sheets: FP050322_3, FP051922_4, FP051922_5, FP051922_6]
