# Supplementary material for: Cancer-associated Notch receptor variants lead to O-fucosylation defects that deregulate Notch signaling
Source: J Biol Chem. 2022 Oct 18;298(12):102616. doi: 10.1016/j.jbc.2022.102616 (PMC9672452; doi:10.1016/j.jbc.2022.102616)
Supplement: Table S5 [file mmc4.xlsx]

## Sheet: Table S5
	Table S5: V8 digestion of hN1 EGF5-14 G230R + EV analyzed for Figure 2.
	V8 digestion
	Tab			Biological replicate number						The peptides used to generate the EICs are highlighted in red and bold
	FP070522_10			1
	FP070522_11			2
	FP070522_13			3

## Sheet: FP070522_10
Pos.	Glycans	Score	z	Obs._x000D_ m/z	Obs._x000D_ MH	Calc._x000D_ m/z	Calc._x000D_ MH	Scan #	ppm_x000D_ err.	SequenceOriginalDebug	Glycans_x000D_ Pos.	PeptideParseFriendly	Mods_x000D_ (variable)	Scan_x000D_ Time	Sequence	Mods_x000D_ (fixed)	PEP_x000D_ 2D	PEP_x000D_ 1D	FDR_x000D_ 2D	FDR_x000D_ 1D	FDR uniq._x000D_ 2D	FDR uniq._x000D_ 1D	q-value_x000D_ 2D	q-value_x000D_ 1D	|Log Prob|	Delta_x000D_ Score	Delta Mod._x000D_ Score	Off-_x000D_ By-X	Cleavage	Z-Score	Protein_x000D_ Name	Prot._x000D_ Id	QID	Comment	Fragment_x000D_ Type	|LogProbOld|	Obs.M	Calc.M	Prot._x000D_ Rank	PID
5	Fuc(1)	267.3	4	529.474	2114.87	529.475	2114.88	controllerType=0 controllerNumber=1 scan=2573	-2.847	E.CGQKPGLCRHGGTCHNE.V	13	CGQKPGLCRHGGTCHNE,EV,1@57.02146,3@0.98402,8@57.02146,13@146.05791,14@57.02146	Q3(Deamidated / 0.984); T13(OGlycan / 146.0579)	10.2177	E.C[+57.02146]GQ[+0.98402]KPGLC[+57.02146]RHGGT[+146.05791]C[+57.02146]HNE.V	C1(Carbamidomethyl / 57.0215); C8(Carbamidomethyl / 57.0215); C14(Carbamidomethyl / 57.0215)	0.00095	0.0011	0	0	0	0	5.8e-05	6.5e-05	3.024	267.3	151.7		Specific	11.2	>sp|P46531|NOTC1_HUMAN Neurogenic locus notch homolog protein 1 OS=Homo sapiens OX=9606 GN=NOTCH1 PE=1 SV=4	1	1436	FP070522_10.2573.2573.4	high-energy collision-induced dissociation	2.98	2113.87	2113.87	1	1 | 1666
5	Fuc(1)	126.6	4	529.474	2114.88	529.475	2114.88	controllerType=0 controllerNumber=1 scan=2614	-2.039	E.CGQKPGLCRHGGTCHNE.V	13	CGQKPGLCRHGGTCHNE,EV,1@57.02146,3@0.98402,8@57.02146,13@146.05791,14@57.02146	Q3(Deamidated / 0.984); T13(OGlycan / 146.0579)	10.3207	E.C[+57.02146]GQ[+0.98402]KPGLC[+57.02146]RHGGT[+146.05791]C[+57.02146]HNE.V	C1(Carbamidomethyl / 57.0215); C8(Carbamidomethyl / 57.0215); C14(Carbamidomethyl / 57.0215)	0.04	0.045	0.0049	0.0049	0	0	0.0052	0.0053	1.398	126.6	126.6		Specific	10.1	>sp|P46531|NOTC1_HUMAN Neurogenic locus notch homolog protein 1 OS=Homo sapiens OX=9606 GN=NOTCH1 PE=1 SV=4	1	1478	FP070522_10.2614.2614.4	high-energy collision-induced dissociation	1.35	2113.87	2113.87	1	2 | 1688
22	Fuc(1)	111.9	6	880.722	5279.3	880.725	5279.31	controllerType=0 controllerNumber=1 scan=4013	-3.56	E.VGSYRCVCRATHTGPNCERPYVPCSPSPCQNRGTCRPTGDVTHE.C	3	VGSYRCVCRATHTGPNCERPYVPCSPSPCQNRGTCRPTGDVTHE,EC,3@146.05791,6@57.02146,8@57.02146,17@57.02146,24@57.02146,29@57.02146,35@57.02146	S3(OGlycan / 146.0579)	13.7146	E.VGS[+146.05791]YRC[+57.02146]VC[+57.02146]RATHTGPNC[+57.02146]ERPYVPC[+57.02146]SPSPC[+57.02146]QNRGTC[+57.02146]RPTGDVTHE.C	C6(Carbamidomethyl / 57.0215); C8(Carbamidomethyl / 57.0215); C17(Carbamidomethyl / 57.0215); C24(Carbamidomethyl / 57.0215); C29(Carbamidomethyl / 57.0215); C35(Carbamidomethyl / 57.0215)	0.029	0.032	0	0.0052	0	0	0.0027	0.0053	1.537	111.9	11.7		Specific	5.4	>sp|P46531|NOTC1_HUMAN Neurogenic locus notch homolog protein 1 OS=Homo sapiens OX=9606 GN=NOTCH1 PE=1 SV=4	1	3040	FP070522_10.4013.4013.6	high-energy collision-induced dissociation	1.49	5278.29	5278.31	1	3 | 50310
22	Fuc(1)	88.2	6	880.722	5279.3	880.725	5279.31	controllerType=0 controllerNumber=1 scan=3954	-3.144	E.VGSYRCVCRATHTGPNCERPYVPCSPSPCQNRGTCRPTGDVTHE.C	3	VGSYRCVCRATHTGPNCERPYVPCSPSPCQNRGTCRPTGDVTHE,EC,3@146.05791,6@57.02146,8@57.02146,17@57.02146,24@57.02146,29@57.02146,35@57.02146	S3(OGlycan / 146.0579)	13.5926	E.VGS[+146.05791]YRC[+57.02146]VC[+57.02146]RATHTGPNC[+57.02146]ERPYVPC[+57.02146]SPSPC[+57.02146]QNRGTC[+57.02146]RPTGDVTHE.C	C6(Carbamidomethyl / 57.0215); C8(Carbamidomethyl / 57.0215); C17(Carbamidomethyl / 57.0215); C24(Carbamidomethyl / 57.0215); C29(Carbamidomethyl / 57.0215); C35(Carbamidomethyl / 57.0215)	0.024	0.026	0	0	0	0	0.0021	0.0023	1.627	88.2	11.5		Specific	5.6	>sp|P46531|NOTC1_HUMAN Neurogenic locus notch homolog protein 1 OS=Homo sapiens OX=9606 GN=NOTCH1 PE=1 SV=4	1	2967	FP070522_10.3954.3954.6	high-energy collision-induced dissociation	1.58	5278.29	5278.31	1	4 | 50018
22		232.4	6	856.713	5135.24	856.546	5134.24	controllerType=0 controllerNumber=1 scan=4831	-0.335	E.VGSYRCVCRATHTGPNCERPYVPCSPSPCQNRGTCRPTGDVTHE.C		VGSYRCVCRATHTGPNCERPYVPCSPSPCQNRGTCRPTGDVTHE,EC,6@57.02146,8@57.02146,9@0.98402,17@57.02146,24@57.02146,29@57.02146,35@57.02146	R9(Deamidated / 0.984)	15.5731	E.VGSYRC[+57.02146]VC[+57.02146]R[+0.98402]ATHTGPNC[+57.02146]ERPYVPC[+57.02146]SPSPC[+57.02146]QNRGTC[+57.02146]RPTGDVTHE.C	C6(Carbamidomethyl / 57.0215); C8(Carbamidomethyl / 57.0215); C17(Carbamidomethyl / 57.0215); C24(Carbamidomethyl / 57.0215); C29(Carbamidomethyl / 57.0215); C35(Carbamidomethyl / 57.0215)	0.00058	0.00065	0	0	0	0	3.7e-05	4.1e-05	3.239	232.4	6	1	Specific	6.8	>sp|P46531|NOTC1_HUMAN Neurogenic locus notch homolog protein 1 OS=Homo sapiens OX=9606 GN=NOTCH1 PE=1 SV=4	1	4060	FP070522_10.4831.4831.6	high-energy collision-induced dissociation	3.19	5134.23	5133.23	1	5 | 54138
22		77.4	5	1027.45	5133.24	1027.65	5134.24	controllerType=0 controllerNumber=1 scan=4295	0.106	E.VGSYRCVCRATHTGPNCERPYVPCSPSPCQNRGTCRPTGDVTHE.C		VGSYRCVCRATHTGPNCERPYVPCSPSPCQNRGTCRPTGDVTHE,EC,5@0.98402,6@57.02146,8@57.02146,17@57.02146,24@57.02146,29@57.02146,35@57.02146	R5(Deamidated / 0.984)	14.3457	E.VGSYR[+0.98402]C[+57.02146]VC[+57.02146]RATHTGPNC[+57.02146]ERPYVPC[+57.02146]SPSPC[+57.02146]QNRGTC[+57.02146]RPTGDVTHE.C	C6(Carbamidomethyl / 57.0215); C8(Carbamidomethyl / 57.0215); C17(Carbamidomethyl / 57.0215); C24(Carbamidomethyl / 57.0215); C29(Carbamidomethyl / 57.0215); C35(Carbamidomethyl / 57.0215)	0.024	0.027	0	0	0	0	0.0024	0.0027	1.612	77.4	0	-1	Specific	5.7	>sp|P46531|NOTC1_HUMAN Neurogenic locus notch homolog protein 1 OS=Homo sapiens OX=9606 GN=NOTCH1 PE=1 SV=4	1	3395	FP070522_10.4295.4295.5	high-energy collision-induced dissociation	1.56	5132.23	5133.23	1	6 | 27031
22		308.4	6	856.38	5133.24	856.382	5133.26	controllerType=0 controllerNumber=1 scan=5322	-2.415	E.VGSYRCVCRATHTGPNCERPYVPCSPSPCQNRGTCRPTGDVTHE.C		VGSYRCVCRATHTGPNCERPYVPCSPSPCQNRGTCRPTGDVTHE,EC,6@57.02146,8@57.02146,17@57.02146,24@57.02146,29@57.02146,35@57.02146		16.7188	E.VGSYRC[+57.02146]VC[+57.02146]RATHTGPNC[+57.02146]ERPYVPC[+57.02146]SPSPC[+57.02146]QNRGTC[+57.02146]RPTGDVTHE.C	C6(Carbamidomethyl / 57.0215); C8(Carbamidomethyl / 57.0215); C17(Carbamidomethyl / 57.0215); C24(Carbamidomethyl / 57.0215); C29(Carbamidomethyl / 57.0215); C35(Carbamidomethyl / 57.0215)	7.9e-05	8.9e-05	0	0	0	0	1.5e-05	1.6e-05	4.1	308.4	67.4		Specific	7.3	>sp|P46531|NOTC1_HUMAN Neurogenic locus notch homolog protein 1 OS=Homo sapiens OX=9606 GN=NOTCH1 PE=1 SV=4	1	4688	FP070522_10.5322.5322.6	high-energy collision-induced dissociation	4.05	5132.24	5132.25	1	7 | 30735
22		304.9	6	856.378	5133.23	856.382	5133.26	controllerType=0 controllerNumber=1 scan=4061	-4.27	E.VGSYRCVCRATHTGPNCERPYVPCSPSPCQNRGTCRPTGDVTHE.C		VGSYRCVCRATHTGPNCERPYVPCSPSPCQNRGTCRPTGDVTHE,EC,6@57.02146,8@57.02146,17@57.02146,24@57.02146,29@57.02146,35@57.02146		13.8233	E.VGSYRC[+57.02146]VC[+57.02146]RATHTGPNC[+57.02146]ERPYVPC[+57.02146]SPSPC[+57.02146]QNRGTC[+57.02146]RPTGDVTHE.C	C6(Carbamidomethyl / 57.0215); C8(Carbamidomethyl / 57.0215); C17(Carbamidomethyl / 57.0215); C24(Carbamidomethyl / 57.0215); C29(Carbamidomethyl / 57.0215); C35(Carbamidomethyl / 57.0215)	9.6e-05	0.00011	0	0	0	0	1.9e-05	2.1e-05	4.018	304.9	22.7		Specific	8.1	>sp|P46531|NOTC1_HUMAN Neurogenic locus notch homolog protein 1 OS=Homo sapiens OX=9606 GN=NOTCH1 PE=1 SV=4	1	3103	FP070522_10.4061.4061.6	high-energy collision-induced dissociation	3.97	5132.23	5132.25	1	8 | 25257
22		303.4	6	856.38	5133.24	856.382	5133.26	controllerType=0 controllerNumber=1 scan=4994	-2.915	E.VGSYRCVCRATHTGPNCERPYVPCSPSPCQNRGTCRPTGDVTHE.C		VGSYRCVCRATHTGPNCERPYVPCSPSPCQNRGTCRPTGDVTHE,EC,6@57.02146,8@57.02146,17@57.02146,24@57.02146,29@57.02146,35@57.02146		15.9539	E.VGSYRC[+57.02146]VC[+57.02146]RATHTGPNC[+57.02146]ERPYVPC[+57.02146]SPSPC[+57.02146]QNRGTC[+57.02146]RPTGDVTHE.C	C6(Carbamidomethyl / 57.0215); C8(Carbamidomethyl / 57.0215); C17(Carbamidomethyl / 57.0215); C24(Carbamidomethyl / 57.0215); C29(Carbamidomethyl / 57.0215); C35(Carbamidomethyl / 57.0215)	7.9e-05	8.9e-05	0	0	0	0	1.4e-05	1.6e-05	4.1	303.4	39.6		Specific	7.5	>sp|P46531|NOTC1_HUMAN Neurogenic locus notch homolog protein 1 OS=Homo sapiens OX=9606 GN=NOTCH1 PE=1 SV=4	1	4257	FP070522_10.4994.4994.6	high-energy collision-induced dissociation	4.05	5132.23	5132.25	1	9 | 29893
22		298.8	6	856.379	5133.24	856.382	5133.26	controllerType=0 controllerNumber=1 scan=4340	-3.057	E.VGSYRCVCRATHTGPNCERPYVPCSPSPCQNRGTCRPTGDVTHE.C		VGSYRCVCRATHTGPNCERPYVPCSPSPCQNRGTCRPTGDVTHE,EC,6@57.02146,8@57.02146,17@57.02146,24@57.02146,29@57.02146,35@57.02146		14.4483	E.VGSYRC[+57.02146]VC[+57.02146]RATHTGPNC[+57.02146]ERPYVPC[+57.02146]SPSPC[+57.02146]QNRGTC[+57.02146]RPTGDVTHE.C	C6(Carbamidomethyl / 57.0215); C8(Carbamidomethyl / 57.0215); C17(Carbamidomethyl / 57.0215); C24(Carbamidomethyl / 57.0215); C29(Carbamidomethyl / 57.0215); C35(Carbamidomethyl / 57.0215)	7.9e-05	8.9e-05	0	0	0	0	1.3e-05	1.5e-05	4.1	298.8	45.1		Specific	7.8	>sp|P46531|NOTC1_HUMAN Neurogenic locus notch homolog protein 1 OS=Homo sapiens OX=9606 GN=NOTCH1 PE=1 SV=4	1	3453	FP070522_10.4340.4340.6	high-energy collision-induced dissociation	4.05	5132.23	5132.25	1	10 | 27141
22		298	6	856.38	5133.24	856.382	5133.26	controllerType=0 controllerNumber=1 scan=5414	-2.986	E.VGSYRCVCRATHTGPNCERPYVPCSPSPCQNRGTCRPTGDVTHE.C		VGSYRCVCRATHTGPNCERPYVPCSPSPCQNRGTCRPTGDVTHE,EC,6@57.02146,8@57.02146,17@57.02146,24@57.02146,29@57.02146,35@57.02146		16.9379	E.VGSYRC[+57.02146]VC[+57.02146]RATHTGPNC[+57.02146]ERPYVPC[+57.02146]SPSPC[+57.02146]QNRGTC[+57.02146]RPTGDVTHE.C	C6(Carbamidomethyl / 57.0215); C8(Carbamidomethyl / 57.0215); C17(Carbamidomethyl / 57.0215); C24(Carbamidomethyl / 57.0215); C29(Carbamidomethyl / 57.0215); C35(Carbamidomethyl / 57.0215)	7.9e-05	8.9e-05	0	0	0	0	1.5e-05	1.7e-05	4.1	298	47.9		Specific	7.5	>sp|P46531|NOTC1_HUMAN Neurogenic locus notch homolog protein 1 OS=Homo sapiens OX=9606 GN=NOTCH1 PE=1 SV=4	1	4786	FP070522_10.5414.5414.6	high-energy collision-induced dissociation	4.05	5132.23	5132.25	1	11 | 31015
22		292.2	6	856.379	5133.24	856.382	5133.26	controllerType=0 controllerNumber=1 scan=4831	-3.628	E.VGSYRCVCRATHTGPNCERPYVPCSPSPCQNRGTCRPTGDVTHE.C		VGSYRCVCRATHTGPNCERPYVPCSPSPCQNRGTCRPTGDVTHE,EC,6@57.02146,8@57.02146,17@57.02146,24@57.02146,29@57.02146,35@57.02146		15.5731	E.VGSYRC[+57.02146]VC[+57.02146]RATHTGPNC[+57.02146]ERPYVPC[+57.02146]SPSPC[+57.02146]QNRGTC[+57.02146]RPTGDVTHE.C	C6(Carbamidomethyl / 57.0215); C8(Carbamidomethyl / 57.0215); C17(Carbamidomethyl / 57.0215); C24(Carbamidomethyl / 57.0215); C29(Carbamidomethyl / 57.0215); C35(Carbamidomethyl / 57.0215)	7.9e-05	8.9e-05	0	0	0	0	1.4e-05	1.5e-05	4.1	292.2	59.8		Specific	7.5	>sp|P46531|NOTC1_HUMAN Neurogenic locus notch homolog protein 1 OS=Homo sapiens OX=9606 GN=NOTCH1 PE=1 SV=4	1	4059	FP070522_10.4831.4831.6	high-energy collision-induced dissociation	4.05	5132.23	5132.25	1	12 | 29483
22		291.6	6	856.38	5133.24	856.382	5133.26	controllerType=0 controllerNumber=1 scan=5368	-2.415	E.VGSYRCVCRATHTGPNCERPYVPCSPSPCQNRGTCRPTGDVTHE.C		VGSYRCVCRATHTGPNCERPYVPCSPSPCQNRGTCRPTGDVTHE,EC,6@57.02146,8@57.02146,17@57.02146,24@57.02146,29@57.02146,35@57.02146		16.8269	E.VGSYRC[+57.02146]VC[+57.02146]RATHTGPNC[+57.02146]ERPYVPC[+57.02146]SPSPC[+57.02146]QNRGTC[+57.02146]RPTGDVTHE.C	C6(Carbamidomethyl / 57.0215); C8(Carbamidomethyl / 57.0215); C17(Carbamidomethyl / 57.0215); C24(Carbamidomethyl / 57.0215); C29(Carbamidomethyl / 57.0215); C35(Carbamidomethyl / 57.0215)	9.6e-05	0.00011	0	0	0	0	2e-05	2.2e-05	4.018	291.6	48		Specific	8.2	>sp|P46531|NOTC1_HUMAN Neurogenic locus notch homolog protein 1 OS=Homo sapiens OX=9606 GN=NOTCH1 PE=1 SV=4	1	4741	FP070522_10.5368.5368.6	high-energy collision-induced dissociation	3.97	5132.24	5132.25	1	13 | 30915
22		290.1	6	856.379	5133.24	856.382	5133.26	controllerType=0 controllerNumber=1 scan=4284	-3.2	E.VGSYRCVCRATHTGPNCERPYVPCSPSPCQNRGTCRPTGDVTHE.C		VGSYRCVCRATHTGPNCERPYVPCSPSPCQNRGTCRPTGDVTHE,EC,6@57.02146,8@57.02146,17@57.02146,24@57.02146,29@57.02146,35@57.02146		14.3223	E.VGSYRC[+57.02146]VC[+57.02146]RATHTGPNC[+57.02146]ERPYVPC[+57.02146]SPSPC[+57.02146]QNRGTC[+57.02146]RPTGDVTHE.C	C6(Carbamidomethyl / 57.0215); C8(Carbamidomethyl / 57.0215); C17(Carbamidomethyl / 57.0215); C24(Carbamidomethyl / 57.0215); C29(Carbamidomethyl / 57.0215); C35(Carbamidomethyl / 57.0215)	9.6e-05	0.00011	0	0	0	0	1.9e-05	2.2e-05	4.018	290.1	42		Specific	8.2	>sp|P46531|NOTC1_HUMAN Neurogenic locus notch homolog protein 1 OS=Homo sapiens OX=9606 GN=NOTCH1 PE=1 SV=4	1	3380	FP070522_10.4284.4284.6	high-energy collision-induced dissociation	3.97	5132.23	5132.25	1	14 | 27001
22		289.7	6	856.379	5133.24	856.382	5133.26	controllerType=0 controllerNumber=1 scan=4180	-3.628	E.VGSYRCVCRATHTGPNCERPYVPCSPSPCQNRGTCRPTGDVTHE.C		VGSYRCVCRATHTGPNCERPYVPCSPSPCQNRGTCRPTGDVTHE,EC,6@57.02146,8@57.02146,17@57.02146,24@57.02146,29@57.02146,35@57.02146		14.0877	E.VGSYRC[+57.02146]VC[+57.02146]RATHTGPNC[+57.02146]ERPYVPC[+57.02146]SPSPC[+57.02146]QNRGTC[+57.02146]RPTGDVTHE.C	C6(Carbamidomethyl / 57.0215); C8(Carbamidomethyl / 57.0215); C17(Carbamidomethyl / 57.0215); C24(Carbamidomethyl / 57.0215); C29(Carbamidomethyl / 57.0215); C35(Carbamidomethyl / 57.0215)	9.2e-05	0.0001	0	0	0	0	1.8e-05	2.1e-05	4.037	289.7	41.3		Specific	7	>sp|P46531|NOTC1_HUMAN Neurogenic locus notch homolog protein 1 OS=Homo sapiens OX=9606 GN=NOTCH1 PE=1 SV=4	1	3251	FP070522_10.4180.4180.6	high-energy collision-induced dissociation	3.99	5132.23	5132.25	1	15 | 26177
22		287.8	6	856.379	5133.24	856.382	5133.26	controllerType=0 controllerNumber=1 scan=4118	-3.557	E.VGSYRCVCRATHTGPNCERPYVPCSPSPCQNRGTCRPTGDVTHE.C		VGSYRCVCRATHTGPNCERPYVPCSPSPCQNRGTCRPTGDVTHE,EC,6@57.02146,8@57.02146,17@57.02146,24@57.02146,29@57.02146,35@57.02146		13.9506	E.VGSYRC[+57.02146]VC[+57.02146]RATHTGPNC[+57.02146]ERPYVPC[+57.02146]SPSPC[+57.02146]QNRGTC[+57.02146]RPTGDVTHE.C	C6(Carbamidomethyl / 57.0215); C8(Carbamidomethyl / 57.0215); C17(Carbamidomethyl / 57.0215); C24(Carbamidomethyl / 57.0215); C29(Carbamidomethyl / 57.0215); C35(Carbamidomethyl / 57.0215)	7.9e-05	8.9e-05	0	0	0	0	1.3e-05	1.4e-05	4.1	287.8	44.9		Specific	7.5	>sp|P46531|NOTC1_HUMAN Neurogenic locus notch homolog protein 1 OS=Homo sapiens OX=9606 GN=NOTCH1 PE=1 SV=4	1	3176	FP070522_10.4118.4118.6	high-energy collision-induced dissociation	4.05	5132.23	5132.25	1	16 | 25637
22		287.5	6	856.379	5133.24	856.382	5133.26	controllerType=0 controllerNumber=1 scan=5682	-3.699	E.VGSYRCVCRATHTGPNCERPYVPCSPSPCQNRGTCRPTGDVTHE.C		VGSYRCVCRATHTGPNCERPYVPCSPSPCQNRGTCRPTGDVTHE,EC,6@57.02146,8@57.02146,17@57.02146,24@57.02146,29@57.02146,35@57.02146		17.5729	E.VGSYRC[+57.02146]VC[+57.02146]RATHTGPNC[+57.02146]ERPYVPC[+57.02146]SPSPC[+57.02146]QNRGTC[+57.02146]RPTGDVTHE.C	C6(Carbamidomethyl / 57.0215); C8(Carbamidomethyl / 57.0215); C17(Carbamidomethyl / 57.0215); C24(Carbamidomethyl / 57.0215); C29(Carbamidomethyl / 57.0215); C35(Carbamidomethyl / 57.0215)	7.9e-05	8.9e-05	0	0	0	0	1.6e-05	1.8e-05	4.1	287.5	41.3		Specific	7.4	>sp|P46531|NOTC1_HUMAN Neurogenic locus notch homolog protein 1 OS=Homo sapiens OX=9606 GN=NOTCH1 PE=1 SV=4	1	5093	FP070522_10.5682.5682.6	high-energy collision-induced dissociation	4.05	5132.23	5132.25	1	17 | 31477
22		285.2	6	856.38	5133.24	856.382	5133.26	controllerType=0 controllerNumber=1 scan=3888	-2.701	E.VGSYRCVCRATHTGPNCERPYVPCSPSPCQNRGTCRPTGDVTHE.C		VGSYRCVCRATHTGPNCERPYVPCSPSPCQNRGTCRPTGDVTHE,EC,6@57.02146,8@57.02146,17@57.02146,24@57.02146,29@57.02146,35@57.02146		13.4451	E.VGSYRC[+57.02146]VC[+57.02146]RATHTGPNC[+57.02146]ERPYVPC[+57.02146]SPSPC[+57.02146]QNRGTC[+57.02146]RPTGDVTHE.C	C6(Carbamidomethyl / 57.0215); C8(Carbamidomethyl / 57.0215); C17(Carbamidomethyl / 57.0215); C24(Carbamidomethyl / 57.0215); C29(Carbamidomethyl / 57.0215); C35(Carbamidomethyl / 57.0215)	7.6e-05	8.6e-05	0	0	0	0	7.4e-06	8.3e-06	4.117	285.2	40.6		Specific	7.3	>sp|P46531|NOTC1_HUMAN Neurogenic locus notch homolog protein 1 OS=Homo sapiens OX=9606 GN=NOTCH1 PE=1 SV=4	1	2876	FP070522_10.3888.3888.6	high-energy collision-induced dissociation	4.07	5132.23	5132.25	1	18 | 24317
22		281.2	6	856.38	5133.24	856.382	5133.26	controllerType=0 controllerNumber=1 scan=4669	-2.986	E.VGSYRCVCRATHTGPNCERPYVPCSPSPCQNRGTCRPTGDVTHE.C		VGSYRCVCRATHTGPNCERPYVPCSPSPCQNRGTCRPTGDVTHE,EC,6@57.02146,8@57.02146,17@57.02146,24@57.02146,29@57.02146,35@57.02146		15.1989	E.VGSYRC[+57.02146]VC[+57.02146]RATHTGPNC[+57.02146]ERPYVPC[+57.02146]SPSPC[+57.02146]QNRGTC[+57.02146]RPTGDVTHE.C	C6(Carbamidomethyl / 57.0215); C8(Carbamidomethyl / 57.0215); C17(Carbamidomethyl / 57.0215); C24(Carbamidomethyl / 57.0215); C29(Carbamidomethyl / 57.0215); C35(Carbamidomethyl / 57.0215)	7.6e-05	8.6e-05	0	0	0	0	8e-06	9e-06	4.117	281.2	49.4		Specific	7.4	>sp|P46531|NOTC1_HUMAN Neurogenic locus notch homolog protein 1 OS=Homo sapiens OX=9606 GN=NOTCH1 PE=1 SV=4	1	3860	FP070522_10.4669.4669.6	high-energy collision-induced dissociation	4.07	5132.23	5132.25	1	19 | 28647
22		279.8	6	856.38	5133.24	856.382	5133.26	controllerType=0 controllerNumber=1 scan=4558	-2.986	E.VGSYRCVCRATHTGPNCERPYVPCSPSPCQNRGTCRPTGDVTHE.C		VGSYRCVCRATHTGPNCERPYVPCSPSPCQNRGTCRPTGDVTHE,EC,6@57.02146,8@57.02146,17@57.02146,24@57.02146,29@57.02146,35@57.02146		14.9438	E.VGSYRC[+57.02146]VC[+57.02146]RATHTGPNC[+57.02146]ERPYVPC[+57.02146]SPSPC[+57.02146]QNRGTC[+57.02146]RPTGDVTHE.C	C6(Carbamidomethyl / 57.0215); C8(Carbamidomethyl / 57.0215); C17(Carbamidomethyl / 57.0215); C24(Carbamidomethyl / 57.0215); C29(Carbamidomethyl / 57.0215); C35(Carbamidomethyl / 57.0215)	7.7e-05	8.6e-05	0	0	0	0	9.2e-06	1e-05	4.116	279.8	49		Specific	7.1	>sp|P46531|NOTC1_HUMAN Neurogenic locus notch homolog protein 1 OS=Homo sapiens OX=9606 GN=NOTCH1 PE=1 SV=4	1	3719	FP070522_10.4558.4558.6	high-energy collision-induced dissociation	4.07	5132.23	5132.25	1	20 | 28047
22		279.6	6	856.379	5133.24	856.382	5133.26	controllerType=0 controllerNumber=1 scan=4448	-3.985	E.VGSYRCVCRATHTGPNCERPYVPCSPSPCQNRGTCRPTGDVTHE.C		VGSYRCVCRATHTGPNCERPYVPCSPSPCQNRGTCRPTGDVTHE,EC,6@57.02146,8@57.02146,17@57.02146,24@57.02146,29@57.02146,35@57.02146		14.694	E.VGSYRC[+57.02146]VC[+57.02146]RATHTGPNC[+57.02146]ERPYVPC[+57.02146]SPSPC[+57.02146]QNRGTC[+57.02146]RPTGDVTHE.C	C6(Carbamidomethyl / 57.0215); C8(Carbamidomethyl / 57.0215); C17(Carbamidomethyl / 57.0215); C24(Carbamidomethyl / 57.0215); C29(Carbamidomethyl / 57.0215); C35(Carbamidomethyl / 57.0215)	6.6e-05	7.4e-05	0	0	0	0	5e-06	5.6e-06	4.179	279.6	39.3		Specific	8	>sp|P46531|NOTC1_HUMAN Neurogenic locus notch homolog protein 1 OS=Homo sapiens OX=9606 GN=NOTCH1 PE=1 SV=4	1	3590	FP070522_10.4448.4448.6	high-energy collision-induced dissociation	4.13	5132.23	5132.25	1	21 | 27501
22		278.1	6	856.378	5133.23	856.382	5133.26	controllerType=0 controllerNumber=1 scan=5049	-4.199	E.VGSYRCVCRATHTGPNCERPYVPCSPSPCQNRGTCRPTGDVTHE.C		VGSYRCVCRATHTGPNCERPYVPCSPSPCQNRGTCRPTGDVTHE,EC,6@57.02146,8@57.02146,17@57.02146,24@57.02146,29@57.02146,35@57.02146		16.079	E.VGSYRC[+57.02146]VC[+57.02146]RATHTGPNC[+57.02146]ERPYVPC[+57.02146]SPSPC[+57.02146]QNRGTC[+57.02146]RPTGDVTHE.C	C6(Carbamidomethyl / 57.0215); C8(Carbamidomethyl / 57.0215); C17(Carbamidomethyl / 57.0215); C24(Carbamidomethyl / 57.0215); C29(Carbamidomethyl / 57.0215); C35(Carbamidomethyl / 57.0215)	8e-05	8.9e-05	0	0	0	0	1.6e-05	1.8e-05	4.097	278.1	61.6		Specific	8	>sp|P46531|NOTC1_HUMAN Neurogenic locus notch homolog protein 1 OS=Homo sapiens OX=9606 GN=NOTCH1 PE=1 SV=4	1	4328	FP070522_10.5049.5049.6	high-energy collision-induced dissociation	4.05	5132.23	5132.25	1	22 | 30193
22		272.1	6	856.38	5133.24	856.382	5133.26	controllerType=0 controllerNumber=1 scan=4884	-2.843	E.VGSYRCVCRATHTGPNCERPYVPCSPSPCQNRGTCRPTGDVTHE.C		VGSYRCVCRATHTGPNCERPYVPCSPSPCQNRGTCRPTGDVTHE,EC,6@57.02146,8@57.02146,17@57.02146,24@57.02146,29@57.02146,35@57.02146		15.6966	E.VGSYRC[+57.02146]VC[+57.02146]RATHTGPNC[+57.02146]ERPYVPC[+57.02146]SPSPC[+57.02146]QNRGTC[+57.02146]RPTGDVTHE.C	C6(Carbamidomethyl / 57.0215); C8(Carbamidomethyl / 57.0215); C17(Carbamidomethyl / 57.0215); C24(Carbamidomethyl / 57.0215); C29(Carbamidomethyl / 57.0215); C35(Carbamidomethyl / 57.0215)	7.7e-05	8.6e-05	0	0	0	0	1.1e-05	1.2e-05	4.116	272.1	58.3		Specific	6.9	>sp|P46531|NOTC1_HUMAN Neurogenic locus notch homolog protein 1 OS=Homo sapiens OX=9606 GN=NOTCH1 PE=1 SV=4	1	4110	FP070522_10.4884.4884.6	high-energy collision-induced dissociation	4.07	5132.23	5132.25	1	23 | 29623
22		271	6	856.379	5133.24	856.382	5133.26	controllerType=0 controllerNumber=1 scan=3998	-3.557	E.VGSYRCVCRATHTGPNCERPYVPCSPSPCQNRGTCRPTGDVTHE.C		VGSYRCVCRATHTGPNCERPYVPCSPSPCQNRGTCRPTGDVTHE,EC,6@57.02146,8@57.02146,17@57.02146,24@57.02146,29@57.02146,35@57.02146		13.6841	E.VGSYRC[+57.02146]VC[+57.02146]RATHTGPNC[+57.02146]ERPYVPC[+57.02146]SPSPC[+57.02146]QNRGTC[+57.02146]RPTGDVTHE.C	C6(Carbamidomethyl / 57.0215); C8(Carbamidomethyl / 57.0215); C17(Carbamidomethyl / 57.0215); C24(Carbamidomethyl / 57.0215); C29(Carbamidomethyl / 57.0215); C35(Carbamidomethyl / 57.0215)	6.6e-05	7.4e-05	0	0	0	0	3.8e-06	4.3e-06	4.179	271	50.6		Specific	7.5	>sp|P46531|NOTC1_HUMAN Neurogenic locus notch homolog protein 1 OS=Homo sapiens OX=9606 GN=NOTCH1 PE=1 SV=4	1	3023	FP070522_10.3998.3998.6	high-energy collision-induced dissociation	4.13	5132.23	5132.25	1	24 | 24957
22		268.7	6	856.379	5133.24	856.382	5133.26	controllerType=0 controllerNumber=1 scan=4393	-3.414	E.VGSYRCVCRATHTGPNCERPYVPCSPSPCQNRGTCRPTGDVTHE.C		VGSYRCVCRATHTGPNCERPYVPCSPSPCQNRGTCRPTGDVTHE,EC,6@57.02146,8@57.02146,17@57.02146,24@57.02146,29@57.02146,35@57.02146		14.57	E.VGSYRC[+57.02146]VC[+57.02146]RATHTGPNC[+57.02146]ERPYVPC[+57.02146]SPSPC[+57.02146]QNRGTC[+57.02146]RPTGDVTHE.C	C6(Carbamidomethyl / 57.0215); C8(Carbamidomethyl / 57.0215); C17(Carbamidomethyl / 57.0215); C24(Carbamidomethyl / 57.0215); C29(Carbamidomethyl / 57.0215); C35(Carbamidomethyl / 57.0215)	6.6e-05	7.4e-05	0	0	0	0	4.4e-06	4.9e-06	4.179	268.7	32.8		Specific	7.6	>sp|P46531|NOTC1_HUMAN Neurogenic locus notch homolog protein 1 OS=Homo sapiens OX=9606 GN=NOTCH1 PE=1 SV=4	1	3520	FP070522_10.4393.4393.6	high-energy collision-induced dissociation	4.13	5132.23	5132.25	1	25 | 27281
22		265.1	6	856.38	5133.24	856.382	5133.26	controllerType=0 controllerNumber=1 scan=5155	-2.915	E.VGSYRCVCRATHTGPNCERPYVPCSPSPCQNRGTCRPTGDVTHE.C		VGSYRCVCRATHTGPNCERPYVPCSPSPCQNRGTCRPTGDVTHE,EC,6@57.02146,8@57.02146,17@57.02146,24@57.02146,29@57.02146,35@57.02146		16.3259	E.VGSYRC[+57.02146]VC[+57.02146]RATHTGPNC[+57.02146]ERPYVPC[+57.02146]SPSPC[+57.02146]QNRGTC[+57.02146]RPTGDVTHE.C	C6(Carbamidomethyl / 57.0215); C8(Carbamidomethyl / 57.0215); C17(Carbamidomethyl / 57.0215); C24(Carbamidomethyl / 57.0215); C29(Carbamidomethyl / 57.0215); C35(Carbamidomethyl / 57.0215)	7.7e-05	8.6e-05	0	0	0	0	1.2e-05	1.3e-05	4.116	265.1	47.7		Specific	7.2	>sp|P46531|NOTC1_HUMAN Neurogenic locus notch homolog protein 1 OS=Homo sapiens OX=9606 GN=NOTCH1 PE=1 SV=4	1	4457	FP070522_10.5155.5155.6	high-energy collision-induced dissociation	4.07	5132.23	5132.25	1	26 | 30403
22		263.7	6	856.382	5133.25	856.382	5133.26	controllerType=0 controllerNumber=1 scan=5210	-0.632	E.VGSYRCVCRATHTGPNCERPYVPCSPSPCQNRGTCRPTGDVTHE.C		VGSYRCVCRATHTGPNCERPYVPCSPSPCQNRGTCRPTGDVTHE,EC,6@57.02146,8@57.02146,17@57.02146,24@57.02146,29@57.02146,35@57.02146		16.4555	E.VGSYRC[+57.02146]VC[+57.02146]RATHTGPNC[+57.02146]ERPYVPC[+57.02146]SPSPC[+57.02146]QNRGTC[+57.02146]RPTGDVTHE.C	C6(Carbamidomethyl / 57.0215); C8(Carbamidomethyl / 57.0215); C17(Carbamidomethyl / 57.0215); C24(Carbamidomethyl / 57.0215); C29(Carbamidomethyl / 57.0215); C35(Carbamidomethyl / 57.0215)	6.9e-05	7.8e-05	0	0	0	0	5.6e-06	6.2e-06	4.158	263.7	52.1		Specific	7.5	>sp|P46531|NOTC1_HUMAN Neurogenic locus notch homolog protein 1 OS=Homo sapiens OX=9606 GN=NOTCH1 PE=1 SV=4	1	4535	FP070522_10.5210.5210.6	high-energy collision-induced dissociation	4.11	5132.25	5132.25	1	27 | 30583
22		259.4	6	856.379	5133.24	856.382	5133.26	controllerType=0 controllerNumber=1 scan=5107	-3.842	E.VGSYRCVCRATHTGPNCERPYVPCSPSPCQNRGTCRPTGDVTHE.C		VGSYRCVCRATHTGPNCERPYVPCSPSPCQNRGTCRPTGDVTHE,EC,6@57.02146,8@57.02146,17@57.02146,24@57.02146,29@57.02146,35@57.02146		16.2119	E.VGSYRC[+57.02146]VC[+57.02146]RATHTGPNC[+57.02146]ERPYVPC[+57.02146]SPSPC[+57.02146]QNRGTC[+57.02146]RPTGDVTHE.C	C6(Carbamidomethyl / 57.0215); C8(Carbamidomethyl / 57.0215); C17(Carbamidomethyl / 57.0215); C24(Carbamidomethyl / 57.0215); C29(Carbamidomethyl / 57.0215); C35(Carbamidomethyl / 57.0215)	7.7e-05	8.6e-05	0	0	0	0	1.1e-05	1.3e-05	4.116	259.4	49.4		Specific	7	>sp|P46531|NOTC1_HUMAN Neurogenic locus notch homolog protein 1 OS=Homo sapiens OX=9606 GN=NOTCH1 PE=1 SV=4	1	4399	FP070522_10.5107.5107.6	high-energy collision-induced dissociation	4.07	5132.23	5132.25	1	28 | 30293
22		258	6	856.38	5133.24	856.382	5133.26	controllerType=0 controllerNumber=1 scan=3837	-2.915	E.VGSYRCVCRATHTGPNCERPYVPCSPSPCQNRGTCRPTGDVTHE.C		VGSYRCVCRATHTGPNCERPYVPCSPSPCQNRGTCRPTGDVTHE,EC,6@57.02146,8@57.02146,17@57.02146,24@57.02146,29@57.02146,35@57.02146		13.3304	E.VGSYRC[+57.02146]VC[+57.02146]RATHTGPNC[+57.02146]ERPYVPC[+57.02146]SPSPC[+57.02146]QNRGTC[+57.02146]RPTGDVTHE.C	C6(Carbamidomethyl / 57.0215); C8(Carbamidomethyl / 57.0215); C17(Carbamidomethyl / 57.0215); C24(Carbamidomethyl / 57.0215); C29(Carbamidomethyl / 57.0215); C35(Carbamidomethyl / 57.0215)	7.7e-05	8.6e-05	0	0	0	0	8.6e-06	9.7e-06	4.116	258	52.2		Specific	7.1	>sp|P46531|NOTC1_HUMAN Neurogenic locus notch homolog protein 1 OS=Homo sapiens OX=9606 GN=NOTCH1 PE=1 SV=4	1	2806	FP070522_10.3837.3837.6	high-energy collision-induced dissociation	4.07	5132.23	5132.25	1	29 | 23857
22		256.6	6	856.381	5133.25	856.382	5133.26	controllerType=0 controllerNumber=1 scan=4941	-0.917	E.VGSYRCVCRATHTGPNCERPYVPCSPSPCQNRGTCRPTGDVTHE.C		VGSYRCVCRATHTGPNCERPYVPCSPSPCQNRGTCRPTGDVTHE,EC,6@57.02146,8@57.02146,17@57.02146,24@57.02146,29@57.02146,35@57.02146		15.8291	E.VGSYRC[+57.02146]VC[+57.02146]RATHTGPNC[+57.02146]ERPYVPC[+57.02146]SPSPC[+57.02146]QNRGTC[+57.02146]RPTGDVTHE.C	C6(Carbamidomethyl / 57.0215); C8(Carbamidomethyl / 57.0215); C17(Carbamidomethyl / 57.0215); C24(Carbamidomethyl / 57.0215); C29(Carbamidomethyl / 57.0215); C35(Carbamidomethyl / 57.0215)	8e-05	9e-05	0	0	0	0	1.7e-05	1.9e-05	4.095	256.6	42.6		Specific	6.8	>sp|P46531|NOTC1_HUMAN Neurogenic locus notch homolog protein 1 OS=Homo sapiens OX=9606 GN=NOTCH1 PE=1 SV=4	1	4184	FP070522_10.4941.4941.6	high-energy collision-induced dissociation	4.05	5132.24	5132.25	1	30 | 29803
22		254.9	6	856.379	5133.24	856.382	5133.26	controllerType=0 controllerNumber=1 scan=4780	-3.271	E.VGSYRCVCRATHTGPNCERPYVPCSPSPCQNRGTCRPTGDVTHE.C		VGSYRCVCRATHTGPNCERPYVPCSPSPCQNRGTCRPTGDVTHE,EC,6@57.02146,8@57.02146,17@57.02146,24@57.02146,29@57.02146,35@57.02146		15.4546	E.VGSYRC[+57.02146]VC[+57.02146]RATHTGPNC[+57.02146]ERPYVPC[+57.02146]SPSPC[+57.02146]QNRGTC[+57.02146]RPTGDVTHE.C	C6(Carbamidomethyl / 57.0215); C8(Carbamidomethyl / 57.0215); C17(Carbamidomethyl / 57.0215); C24(Carbamidomethyl / 57.0215); C29(Carbamidomethyl / 57.0215); C35(Carbamidomethyl / 57.0215)	7.7e-05	8.6e-05	0	0	0	0	1e-05	1.2e-05	4.116	254.9	44.7		Specific	7.1	>sp|P46531|NOTC1_HUMAN Neurogenic locus notch homolog protein 1 OS=Homo sapiens OX=9606 GN=NOTCH1 PE=1 SV=4	1	4002	FP070522_10.4780.4780.6	high-energy collision-induced dissociation	4.07	5132.23	5132.25	1	31 | 29303
22		253.5	6	856.381	5133.25	856.382	5133.26	controllerType=0 controllerNumber=1 scan=5270	-1.702	E.VGSYRCVCRATHTGPNCERPYVPCSPSPCQNRGTCRPTGDVTHE.C		VGSYRCVCRATHTGPNCERPYVPCSPSPCQNRGTCRPTGDVTHE,EC,6@57.02146,8@57.02146,17@57.02146,24@57.02146,29@57.02146,35@57.02146		16.5963	E.VGSYRC[+57.02146]VC[+57.02146]RATHTGPNC[+57.02146]ERPYVPC[+57.02146]SPSPC[+57.02146]QNRGTC[+57.02146]RPTGDVTHE.C	C6(Carbamidomethyl / 57.0215); C8(Carbamidomethyl / 57.0215); C17(Carbamidomethyl / 57.0215); C24(Carbamidomethyl / 57.0215); C29(Carbamidomethyl / 57.0215); C35(Carbamidomethyl / 57.0215)	8e-05	9e-05	0	0	0	0	1.7e-05	1.9e-05	4.095	253.5	39.5		Specific	6.8	>sp|P46531|NOTC1_HUMAN Neurogenic locus notch homolog protein 1 OS=Homo sapiens OX=9606 GN=NOTCH1 PE=1 SV=4	1	4620	FP070522_10.5270.5270.6	high-energy collision-induced dissociation	4.05	5132.24	5132.25	1	32 | 30675
22		251.5	6	856.378	5133.23	856.382	5133.26	controllerType=0 controllerNumber=1 scan=4613	-4.27	E.VGSYRCVCRATHTGPNCERPYVPCSPSPCQNRGTCRPTGDVTHE.C		VGSYRCVCRATHTGPNCERPYVPCSPSPCQNRGTCRPTGDVTHE,EC,6@57.02146,8@57.02146,17@57.02146,24@57.02146,29@57.02146,35@57.02146		15.071	E.VGSYRC[+57.02146]VC[+57.02146]RATHTGPNC[+57.02146]ERPYVPC[+57.02146]SPSPC[+57.02146]QNRGTC[+57.02146]RPTGDVTHE.C	C6(Carbamidomethyl / 57.0215); C8(Carbamidomethyl / 57.0215); C17(Carbamidomethyl / 57.0215); C24(Carbamidomethyl / 57.0215); C29(Carbamidomethyl / 57.0215); C35(Carbamidomethyl / 57.0215)	7.7e-05	8.6e-05	0	0	0	0	9.8e-06	1.1e-05	4.116	251.5	44.4		Specific	7.2	>sp|P46531|NOTC1_HUMAN Neurogenic locus notch homolog protein 1 OS=Homo sapiens OX=9606 GN=NOTCH1 PE=1 SV=4	1	3791	FP070522_10.4613.4613.6	high-energy collision-induced dissociation	4.07	5132.23	5132.25	1	33 | 28267
22		247.2	6	856.379	5133.24	856.382	5133.26	controllerType=0 controllerNumber=1 scan=3942	-3.557	E.VGSYRCVCRATHTGPNCERPYVPCSPSPCQNRGTCRPTGDVTHE.C		VGSYRCVCRATHTGPNCERPYVPCSPSPCQNRGTCRPTGDVTHE,EC,6@57.02146,8@57.02146,17@57.02146,24@57.02146,29@57.02146,35@57.02146		13.5646	E.VGSYRC[+57.02146]VC[+57.02146]RATHTGPNC[+57.02146]ERPYVPC[+57.02146]SPSPC[+57.02146]QNRGTC[+57.02146]RPTGDVTHE.C	C6(Carbamidomethyl / 57.0215); C8(Carbamidomethyl / 57.0215); C17(Carbamidomethyl / 57.0215); C24(Carbamidomethyl / 57.0215); C29(Carbamidomethyl / 57.0215); C35(Carbamidomethyl / 57.0215)	0.00017	0.00018	0	0	0	0	2.3e-05	2.5e-05	3.782	247.2	47.1		Specific	7.3	>sp|P46531|NOTC1_HUMAN Neurogenic locus notch homolog protein 1 OS=Homo sapiens OX=9606 GN=NOTCH1 PE=1 SV=4	1	2949	FP070522_10.3942.3942.6	high-energy collision-induced dissociation	3.73	5132.23	5132.25	1	34 | 24657
22		246.2	6	856.379	5133.24	856.382	5133.26	controllerType=0 controllerNumber=1 scan=4723	-3.699	E.VGSYRCVCRATHTGPNCERPYVPCSPSPCQNRGTCRPTGDVTHE.C		VGSYRCVCRATHTGPNCERPYVPCSPSPCQNRGTCRPTGDVTHE,EC,6@57.02146,8@57.02146,17@57.02146,24@57.02146,29@57.02146,35@57.02146		15.3239	E.VGSYRC[+57.02146]VC[+57.02146]RATHTGPNC[+57.02146]ERPYVPC[+57.02146]SPSPC[+57.02146]QNRGTC[+57.02146]RPTGDVTHE.C	C6(Carbamidomethyl / 57.0215); C8(Carbamidomethyl / 57.0215); C17(Carbamidomethyl / 57.0215); C24(Carbamidomethyl / 57.0215); C29(Carbamidomethyl / 57.0215); C35(Carbamidomethyl / 57.0215)	0.00019	0.00021	0	0	0	0	2.5e-05	2.8e-05	3.718	246.2	41.4		Specific	7	>sp|P46531|NOTC1_HUMAN Neurogenic locus notch homolog protein 1 OS=Homo sapiens OX=9606 GN=NOTCH1 PE=1 SV=4	1	3927	FP070522_10.4723.4723.6	high-energy collision-induced dissociation	3.67	5132.23	5132.25	1	35 | 29047
22		238.1	6	856.379	5133.24	856.382	5133.26	controllerType=0 controllerNumber=1 scan=4235	-3.771	E.VGSYRCVCRATHTGPNCERPYVPCSPSPCQNRGTCRPTGDVTHE.C		VGSYRCVCRATHTGPNCERPYVPCSPSPCQNRGTCRPTGDVTHE,EC,6@57.02146,8@57.02146,17@57.02146,24@57.02146,29@57.02146,35@57.02146		14.2118	E.VGSYRC[+57.02146]VC[+57.02146]RATHTGPNC[+57.02146]ERPYVPC[+57.02146]SPSPC[+57.02146]QNRGTC[+57.02146]RPTGDVTHE.C	C6(Carbamidomethyl / 57.0215); C8(Carbamidomethyl / 57.0215); C17(Carbamidomethyl / 57.0215); C24(Carbamidomethyl / 57.0215); C29(Carbamidomethyl / 57.0215); C35(Carbamidomethyl / 57.0215)	0.00048	0.00053	0	0	0	0	3.3e-05	3.7e-05	3.323	238.1	42.4		Specific	7.3	>sp|P46531|NOTC1_HUMAN Neurogenic locus notch homolog protein 1 OS=Homo sapiens OX=9606 GN=NOTCH1 PE=1 SV=4	1	3317	FP070522_10.4235.4235.6	high-energy collision-induced dissociation	3.27	5132.23	5132.25	1	36 | 26677
22		209.3	6	856.38	5133.24	856.382	5133.26	controllerType=0 controllerNumber=1 scan=5845	-2.273	E.VGSYRCVCRATHTGPNCERPYVPCSPSPCQNRGTCRPTGDVTHE.C		VGSYRCVCRATHTGPNCERPYVPCSPSPCQNRGTCRPTGDVTHE,EC,6@57.02146,8@57.02146,17@57.02146,24@57.02146,29@57.02146,35@57.02146		17.9589	E.VGSYRC[+57.02146]VC[+57.02146]RATHTGPNC[+57.02146]ERPYVPC[+57.02146]SPSPC[+57.02146]QNRGTC[+57.02146]RPTGDVTHE.C	C6(Carbamidomethyl / 57.0215); C8(Carbamidomethyl / 57.0215); C17(Carbamidomethyl / 57.0215); C24(Carbamidomethyl / 57.0215); C29(Carbamidomethyl / 57.0215); C35(Carbamidomethyl / 57.0215)	0.0011	0.0012	0	0	0	0	7.1e-05	8e-05	2.969	209.3	44.4		Specific	6.6	>sp|P46531|NOTC1_HUMAN Neurogenic locus notch homolog protein 1 OS=Homo sapiens OX=9606 GN=NOTCH1 PE=1 SV=4	1	5302	FP070522_10.5845.5845.6	high-energy collision-induced dissociation	2.92	5132.24	5132.25	1	37 | 32073
22		193.7	6	856.546	5134.24	856.382	5133.26	controllerType=0 controllerNumber=1 scan=4503	-3.473	E.VGSYRCVCRATHTGPNCERPYVPCSPSPCQNRGTCRPTGDVTHE.C		VGSYRCVCRATHTGPNCERPYVPCSPSPCQNRGTCRPTGDVTHE,EC,6@57.02146,8@57.02146,17@57.02146,24@57.02146,29@57.02146,35@57.02146		14.8174	E.VGSYRC[+57.02146]VC[+57.02146]RATHTGPNC[+57.02146]ERPYVPC[+57.02146]SPSPC[+57.02146]QNRGTC[+57.02146]RPTGDVTHE.C	C6(Carbamidomethyl / 57.0215); C8(Carbamidomethyl / 57.0215); C17(Carbamidomethyl / 57.0215); C24(Carbamidomethyl / 57.0215); C29(Carbamidomethyl / 57.0215); C35(Carbamidomethyl / 57.0215)	0.0011	0.0012	0	0	0	0	6.5e-05	7.2e-05	2.969	193.7	18.5	1	Specific	7.1	>sp|P46531|NOTC1_HUMAN Neurogenic locus notch homolog protein 1 OS=Homo sapiens OX=9606 GN=NOTCH1 PE=1 SV=4	1	3657	FP070522_10.4503.4503.6	high-energy collision-induced dissociation	2.92	5133.23	5132.25	1	38 | 27777
22		188.8	6	856.379	5133.24	856.382	5133.26	controllerType=0 controllerNumber=1 scan=5585	-3.414	E.VGSYRCVCRATHTGPNCERPYVPCSPSPCQNRGTCRPTGDVTHE.C		VGSYRCVCRATHTGPNCERPYVPCSPSPCQNRGTCRPTGDVTHE,EC,6@57.02146,8@57.02146,17@57.02146,24@57.02146,29@57.02146,35@57.02146		17.3421	E.VGSYRC[+57.02146]VC[+57.02146]RATHTGPNC[+57.02146]ERPYVPC[+57.02146]SPSPC[+57.02146]QNRGTC[+57.02146]RPTGDVTHE.C	C6(Carbamidomethyl / 57.0215); C8(Carbamidomethyl / 57.0215); C17(Carbamidomethyl / 57.0215); C24(Carbamidomethyl / 57.0215); C29(Carbamidomethyl / 57.0215); C35(Carbamidomethyl / 57.0215)	0.0072	0.0081	0	0	0	0	0.00035	0.00039	2.142	188.8	30.9		Specific	6.1	>sp|P46531|NOTC1_HUMAN Neurogenic locus notch homolog protein 1 OS=Homo sapiens OX=9606 GN=NOTCH1 PE=1 SV=4	1	4988	FP070522_10.5585.5585.6	high-energy collision-induced dissociation	2.09	5132.23	5132.25	1	39 | 31275
22		172.8	6	856.382	5133.25	856.382	5133.26	controllerType=0 controllerNumber=1 scan=5737	-0.418	E.VGSYRCVCRATHTGPNCERPYVPCSPSPCQNRGTCRPTGDVTHE.C		VGSYRCVCRATHTGPNCERPYVPCSPSPCQNRGTCRPTGDVTHE,EC,6@57.02146,8@57.02146,17@57.02146,24@57.02146,29@57.02146,35@57.02146		17.703	E.VGSYRC[+57.02146]VC[+57.02146]RATHTGPNC[+57.02146]ERPYVPC[+57.02146]SPSPC[+57.02146]QNRGTC[+57.02146]RPTGDVTHE.C	C6(Carbamidomethyl / 57.0215); C8(Carbamidomethyl / 57.0215); C17(Carbamidomethyl / 57.0215); C24(Carbamidomethyl / 57.0215); C29(Carbamidomethyl / 57.0215); C35(Carbamidomethyl / 57.0215)	0.0094	0.011	0	0	0	0	0.00061	0.00068	2.025	172.8	51.2		Specific	6.3	>sp|P46531|NOTC1_HUMAN Neurogenic locus notch homolog protein 1 OS=Homo sapiens OX=9606 GN=NOTCH1 PE=1 SV=4	1	5163	FP070522_10.5737.5737.6	high-energy collision-induced dissociation	1.98	5132.25	5132.25	1	40 | 31827
22		168.9	6	856.381	5133.25	856.382	5133.26	controllerType=0 controllerNumber=1 scan=5463	-0.703	E.VGSYRCVCRATHTGPNCERPYVPCSPSPCQNRGTCRPTGDVTHE.C		VGSYRCVCRATHTGPNCERPYVPCSPSPCQNRGTCRPTGDVTHE,EC,6@57.02146,8@57.02146,17@57.02146,24@57.02146,29@57.02146,35@57.02146		17.0547	E.VGSYRC[+57.02146]VC[+57.02146]RATHTGPNC[+57.02146]ERPYVPC[+57.02146]SPSPC[+57.02146]QNRGTC[+57.02146]RPTGDVTHE.C	C6(Carbamidomethyl / 57.0215); C8(Carbamidomethyl / 57.0215); C17(Carbamidomethyl / 57.0215); C24(Carbamidomethyl / 57.0215); C29(Carbamidomethyl / 57.0215); C35(Carbamidomethyl / 57.0215)	0.0094	0.011	0	0	0	0	0.00055	0.00062	2.025	168.9	31.7		Specific	6.2	>sp|P46531|NOTC1_HUMAN Neurogenic locus notch homolog protein 1 OS=Homo sapiens OX=9606 GN=NOTCH1 PE=1 SV=4	1	4842	FP070522_10.5463.5463.6	high-energy collision-induced dissociation	1.98	5132.25	5132.25	1	41 | 31075
22		166.8	6	856.38	5133.24	856.382	5133.26	controllerType=0 controllerNumber=1 scan=5931	-2.772	E.VGSYRCVCRATHTGPNCERPYVPCSPSPCQNRGTCRPTGDVTHE.C		VGSYRCVCRATHTGPNCERPYVPCSPSPCQNRGTCRPTGDVTHE,EC,6@57.02146,8@57.02146,17@57.02146,24@57.02146,29@57.02146,35@57.02146		18.1701	E.VGSYRC[+57.02146]VC[+57.02146]RATHTGPNC[+57.02146]ERPYVPC[+57.02146]SPSPC[+57.02146]QNRGTC[+57.02146]RPTGDVTHE.C	C6(Carbamidomethyl / 57.0215); C8(Carbamidomethyl / 57.0215); C17(Carbamidomethyl / 57.0215); C24(Carbamidomethyl / 57.0215); C29(Carbamidomethyl / 57.0215); C35(Carbamidomethyl / 57.0215)	0.009	0.01	0	0	0	0	0.00045	0.0005	2.044	166.8	31		Specific	6.3	>sp|P46531|NOTC1_HUMAN Neurogenic locus notch homolog protein 1 OS=Homo sapiens OX=9606 GN=NOTCH1 PE=1 SV=4	1	5402	FP070522_10.5931.5931.6	high-energy collision-induced dissociation	2	5132.23	5132.25	1	42 | 32283
22		164	6	856.378	5133.23	856.382	5133.26	controllerType=0 controllerNumber=1 scan=5637	-5.198	E.VGSYRCVCRATHTGPNCERPYVPCSPSPCQNRGTCRPTGDVTHE.C		VGSYRCVCRATHTGPNCERPYVPCSPSPCQNRGTCRPTGDVTHE,EC,6@57.02146,8@57.02146,17@57.02146,24@57.02146,29@57.02146,35@57.02146		17.4641	E.VGSYRC[+57.02146]VC[+57.02146]RATHTGPNC[+57.02146]ERPYVPC[+57.02146]SPSPC[+57.02146]QNRGTC[+57.02146]RPTGDVTHE.C	C6(Carbamidomethyl / 57.0215); C8(Carbamidomethyl / 57.0215); C17(Carbamidomethyl / 57.0215); C24(Carbamidomethyl / 57.0215); C29(Carbamidomethyl / 57.0215); C35(Carbamidomethyl / 57.0215)	0.018	0.02	0	0	0	0	0.0013	0.0015	1.751	164	25.5		Specific	6.4	>sp|P46531|NOTC1_HUMAN Neurogenic locus notch homolog protein 1 OS=Homo sapiens OX=9606 GN=NOTCH1 PE=1 SV=4	1	5046	FP070522_10.5637.5637.6	high-energy collision-induced dissociation	1.7	5132.22	5132.25	1	43 | 31307
22		156.3	5	1027.45	5133.24	1027.46	5133.26	controllerType=0 controllerNumber=1 scan=4131	-3.661	E.VGSYRCVCRATHTGPNCERPYVPCSPSPCQNRGTCRPTGDVTHE.C		VGSYRCVCRATHTGPNCERPYVPCSPSPCQNRGTCRPTGDVTHE,EC,6@57.02146,8@57.02146,17@57.02146,24@57.02146,29@57.02146,35@57.02146		13.9768	E.VGSYRC[+57.02146]VC[+57.02146]RATHTGPNC[+57.02146]ERPYVPC[+57.02146]SPSPC[+57.02146]QNRGTC[+57.02146]RPTGDVTHE.C	C6(Carbamidomethyl / 57.0215); C8(Carbamidomethyl / 57.0215); C17(Carbamidomethyl / 57.0215); C24(Carbamidomethyl / 57.0215); C29(Carbamidomethyl / 57.0215); C35(Carbamidomethyl / 57.0215)	0.009	0.01	0	0	0	0	0.0004	0.00044	2.044	156.3	38.9		Specific	6.2	>sp|P46531|NOTC1_HUMAN Neurogenic locus notch homolog protein 1 OS=Homo sapiens OX=9606 GN=NOTCH1 PE=1 SV=4	1	3191	FP070522_10.4131.4131.5	high-energy collision-induced dissociation	2	5132.23	5132.25	1	44 | 25747
22		155.2	6	856.382	5133.26	856.382	5133.26	controllerType=0 controllerNumber=1 scan=5797	0.153	E.VGSYRCVCRATHTGPNCERPYVPCSPSPCQNRGTCRPTGDVTHE.C		VGSYRCVCRATHTGPNCERPYVPCSPSPCQNRGTCRPTGDVTHE,EC,6@57.02146,8@57.02146,17@57.02146,24@57.02146,29@57.02146,35@57.02146		17.8438	E.VGSYRC[+57.02146]VC[+57.02146]RATHTGPNC[+57.02146]ERPYVPC[+57.02146]SPSPC[+57.02146]QNRGTC[+57.02146]RPTGDVTHE.C	C6(Carbamidomethyl / 57.0215); C8(Carbamidomethyl / 57.0215); C17(Carbamidomethyl / 57.0215); C24(Carbamidomethyl / 57.0215); C29(Carbamidomethyl / 57.0215); C35(Carbamidomethyl / 57.0215)	0.0094	0.011	0	0	0	0	0.00066	0.00074	2.025	155.2	43.9		Specific	6.4	>sp|P46531|NOTC1_HUMAN Neurogenic locus notch homolog protein 1 OS=Homo sapiens OX=9606 GN=NOTCH1 PE=1 SV=4	1	5242	FP070522_10.5797.5797.6	high-energy collision-induced dissociation	1.98	5132.25	5132.25	1	45 | 31985
22		147.4	6	856.381	5133.25	856.382	5133.26	controllerType=0 controllerNumber=1 scan=5532	-1.202	E.VGSYRCVCRATHTGPNCERPYVPCSPSPCQNRGTCRPTGDVTHE.C		VGSYRCVCRATHTGPNCERPYVPCSPSPCQNRGTCRPTGDVTHE,EC,6@57.02146,8@57.02146,17@57.02146,24@57.02146,29@57.02146,35@57.02146		17.217	E.VGSYRC[+57.02146]VC[+57.02146]RATHTGPNC[+57.02146]ERPYVPC[+57.02146]SPSPC[+57.02146]QNRGTC[+57.02146]RPTGDVTHE.C	C6(Carbamidomethyl / 57.0215); C8(Carbamidomethyl / 57.0215); C17(Carbamidomethyl / 57.0215); C24(Carbamidomethyl / 57.0215); C29(Carbamidomethyl / 57.0215); C35(Carbamidomethyl / 57.0215)	0.015	0.017	0	0	0	0	0.00097	0.0011	1.83	147.4	56.4		Specific	5.3	>sp|P46531|NOTC1_HUMAN Neurogenic locus notch homolog protein 1 OS=Homo sapiens OX=9606 GN=NOTCH1 PE=1 SV=4	1	4926	FP070522_10.5532.5532.6	high-energy collision-induced dissociation	1.78	5132.24	5132.25	1	46 | 31175
22		130.2	6	856.381	5133.25	856.382	5133.26	controllerType=0 controllerNumber=1 scan=6042	-1.63	E.VGSYRCVCRATHTGPNCERPYVPCSPSPCQNRGTCRPTGDVTHE.C		VGSYRCVCRATHTGPNCERPYVPCSPSPCQNRGTCRPTGDVTHE,EC,6@57.02146,8@57.02146,17@57.02146,24@57.02146,29@57.02146,35@57.02146		18.4327	E.VGSYRC[+57.02146]VC[+57.02146]RATHTGPNC[+57.02146]ERPYVPC[+57.02146]SPSPC[+57.02146]QNRGTC[+57.02146]RPTGDVTHE.C	C6(Carbamidomethyl / 57.0215); C8(Carbamidomethyl / 57.0215); C17(Carbamidomethyl / 57.0215); C24(Carbamidomethyl / 57.0215); C29(Carbamidomethyl / 57.0215); C35(Carbamidomethyl / 57.0215)	0.021	0.023	0	0	0	0	0.0017	0.0019	1.684	130.2	33.4		Specific	6.2	>sp|P46531|NOTC1_HUMAN Neurogenic locus notch homolog protein 1 OS=Homo sapiens OX=9606 GN=NOTCH1 PE=1 SV=4	1	5546	FP070522_10.6042.6042.6	high-energy collision-induced dissociation	1.64	5132.24	5132.25	1	47 | 32453
22		124.5	5	1027.45	5133.24	1027.46	5133.26	controllerType=0 controllerNumber=1 scan=4459	-3.661	E.VGSYRCVCRATHTGPNCERPYVPCSPSPCQNRGTCRPTGDVTHE.C		VGSYRCVCRATHTGPNCERPYVPCSPSPCQNRGTCRPTGDVTHE,EC,6@57.02146,8@57.02146,17@57.02146,24@57.02146,29@57.02146,35@57.02146		14.7182	E.VGSYRC[+57.02146]VC[+57.02146]RATHTGPNC[+57.02146]ERPYVPC[+57.02146]SPSPC[+57.02146]QNRGTC[+57.02146]RPTGDVTHE.C	C6(Carbamidomethyl / 57.0215); C8(Carbamidomethyl / 57.0215); C17(Carbamidomethyl / 57.0215); C24(Carbamidomethyl / 57.0215); C29(Carbamidomethyl / 57.0215); C35(Carbamidomethyl / 57.0215)	0.02	0.022	0	0	0	0	0.0016	0.0018	1.7	124.5	26.6		Specific	5.8	>sp|P46531|NOTC1_HUMAN Neurogenic locus notch homolog protein 1 OS=Homo sapiens OX=9606 GN=NOTCH1 PE=1 SV=4	1	3602	FP070522_10.4459.4459.5	high-energy collision-induced dissociation	1.65	5132.23	5132.25	1	48 | 27531
22		104.9	5	1027.45	5133.24	1027.46	5133.26	controllerType=0 controllerNumber=1 scan=4240	-3.661	E.VGSYRCVCRATHTGPNCERPYVPCSPSPCQNRGTCRPTGDVTHE.C		VGSYRCVCRATHTGPNCERPYVPCSPSPCQNRGTCRPTGDVTHE,EC,6@57.02146,8@57.02146,17@57.02146,24@57.02146,29@57.02146,35@57.02146		14.2234	E.VGSYRC[+57.02146]VC[+57.02146]RATHTGPNC[+57.02146]ERPYVPC[+57.02146]SPSPC[+57.02146]QNRGTC[+57.02146]RPTGDVTHE.C	C6(Carbamidomethyl / 57.0215); C8(Carbamidomethyl / 57.0215); C17(Carbamidomethyl / 57.0215); C24(Carbamidomethyl / 57.0215); C29(Carbamidomethyl / 57.0215); C35(Carbamidomethyl / 57.0215)	0.02	0.022	0	0	0	0	0.0015	0.0017	1.7	104.9	9.7		Specific	5.9	>sp|P46531|NOTC1_HUMAN Neurogenic locus notch homolog protein 1 OS=Homo sapiens OX=9606 GN=NOTCH1 PE=1 SV=4	1	3323	FP070522_10.4240.4240.5	high-energy collision-induced dissociation	1.65	5132.23	5132.25	1	49 | 26747
22		97	6	856.379	5133.24	856.382	5133.26	controllerType=0 controllerNumber=1 scan=5889	-4.056	E.VGSYRCVCRATHTGPNCERPYVPCSPSPCQNRGTCRPTGDVTHE.C		VGSYRCVCRATHTGPNCERPYVPCSPSPCQNRGTCRPTGDVTHE,EC,6@57.02146,8@57.02146,17@57.02146,24@57.02146,29@57.02146,35@57.02146		18.0654	E.VGSYRC[+57.02146]VC[+57.02146]RATHTGPNC[+57.02146]ERPYVPC[+57.02146]SPSPC[+57.02146]QNRGTC[+57.02146]RPTGDVTHE.C	C6(Carbamidomethyl / 57.0215); C8(Carbamidomethyl / 57.0215); C17(Carbamidomethyl / 57.0215); C24(Carbamidomethyl / 57.0215); C29(Carbamidomethyl / 57.0215); C35(Carbamidomethyl / 57.0215)	0.024	0.026	0	0	0	0	0.0022	0.0024	1.627	97	33.4		Specific	5.6	>sp|P46531|NOTC1_HUMAN Neurogenic locus notch homolog protein 1 OS=Homo sapiens OX=9606 GN=NOTCH1 PE=1 SV=4	1	5355	FP070522_10.5889.5889.6	high-energy collision-induced dissociation	1.58	5132.23	5132.25	1	50 | 32253
22		67	6	856.381	5133.25	856.382	5133.26	controllerType=0 controllerNumber=1 scan=6184	-1.06	E.VGSYRCVCRATHTGPNCERPYVPCSPSPCQNRGTCRPTGDVTHE.C		VGSYRCVCRATHTGPNCERPYVPCSPSPCQNRGTCRPTGDVTHE,EC,6@57.02146,8@57.02146,17@57.02146,24@57.02146,29@57.02146,35@57.02146		18.7716	E.VGSYRC[+57.02146]VC[+57.02146]RATHTGPNC[+57.02146]ERPYVPC[+57.02146]SPSPC[+57.02146]QNRGTC[+57.02146]RPTGDVTHE.C	C6(Carbamidomethyl / 57.0215); C8(Carbamidomethyl / 57.0215); C17(Carbamidomethyl / 57.0215); C24(Carbamidomethyl / 57.0215); C29(Carbamidomethyl / 57.0215); C35(Carbamidomethyl / 57.0215)	0.024	0.027	0	0	0	0	0.0025	0.0028	1.612	67	8.3		Specific	5.6	>sp|P46531|NOTC1_HUMAN Neurogenic locus notch homolog protein 1 OS=Homo sapiens OX=9606 GN=NOTCH1 PE=1 SV=4	1	5726	FP070522_10.6184.6184.6	high-energy collision-induced dissociation	1.56	5132.24	5132.25	1	51 | 32643
22		63.3	5	1027.45	5133.24	1027.46	5133.26	controllerType=0 controllerNumber=1 scan=4570	-2.234	E.VGSYRCVCRATHTGPNCERPYVPCSPSPCQNRGTCRPTGDVTHE.C		VGSYRCVCRATHTGPNCERPYVPCSPSPCQNRGTCRPTGDVTHE,EC,6@57.02146,8@57.02146,17@57.02146,24@57.02146,29@57.02146,35@57.02146		14.9703	E.VGSYRC[+57.02146]VC[+57.02146]RATHTGPNC[+57.02146]ERPYVPC[+57.02146]SPSPC[+57.02146]QNRGTC[+57.02146]RPTGDVTHE.C	C6(Carbamidomethyl / 57.0215); C8(Carbamidomethyl / 57.0215); C17(Carbamidomethyl / 57.0215); C24(Carbamidomethyl / 57.0215); C29(Carbamidomethyl / 57.0215); C35(Carbamidomethyl / 57.0215)	0.034	0.039	0.005	0.005	0	0	0.0052	0.0053	1.462	63.3	7.1		Specific	5	>sp|P46531|NOTC1_HUMAN Neurogenic locus notch homolog protein 1 OS=Homo sapiens OX=9606 GN=NOTCH1 PE=1 SV=4	1	3734	FP070522_10.4570.4570.5	high-energy collision-induced dissociation	1.41	5132.24	5132.25	1	52 | 28117
22		51.4	5	1027.45	5133.23	1027.46	5133.26	controllerType=0 controllerNumber=1 scan=4188	-4.137	E.VGSYRCVCRATHTGPNCERPYVPCSPSPCQNRGTCRPTGDVTHE.C		VGSYRCVCRATHTGPNCERPYVPCSPSPCQNRGTCRPTGDVTHE,EC,6@57.02146,8@57.02146,17@57.02146,24@57.02146,29@57.02146,35@57.02146		14.105	E.VGSYRC[+57.02146]VC[+57.02146]RATHTGPNC[+57.02146]ERPYVPC[+57.02146]SPSPC[+57.02146]QNRGTC[+57.02146]RPTGDVTHE.C	C6(Carbamidomethyl / 57.0215); C8(Carbamidomethyl / 57.0215); C17(Carbamidomethyl / 57.0215); C24(Carbamidomethyl / 57.0215); C29(Carbamidomethyl / 57.0215); C35(Carbamidomethyl / 57.0215)	0.041	0.046	0.0049	0.0049	0	0	0.0052	0.0053	1.384	51.4	9.1		Specific	5.7	>sp|P46531|NOTC1_HUMAN Neurogenic locus notch homolog protein 1 OS=Homo sapiens OX=9606 GN=NOTCH1 PE=1 SV=4	1	3260	FP070522_10.4188.4188.5	high-energy collision-induced dissociation	1.34	5132.23	5132.25	1	53 | 26207
22		45.7	6	856.381	5133.25	856.382	5133.26	controllerType=0 controllerNumber=1 scan=6378	-1.06	E.VGSYRCVCRATHTGPNCERPYVPCSPSPCQNRGTCRPTGDVTHE.C		VGSYRCVCRATHTGPNCERPYVPCSPSPCQNRGTCRPTGDVTHE,EC,6@57.02146,8@57.02146,17@57.02146,24@57.02146,29@57.02146,35@57.02146		19.2376	E.VGSYRC[+57.02146]VC[+57.02146]RATHTGPNC[+57.02146]ERPYVPC[+57.02146]SPSPC[+57.02146]QNRGTC[+57.02146]RPTGDVTHE.C	C6(Carbamidomethyl / 57.0215); C8(Carbamidomethyl / 57.0215); C17(Carbamidomethyl / 57.0215); C24(Carbamidomethyl / 57.0215); C29(Carbamidomethyl / 57.0215); C35(Carbamidomethyl / 57.0215)	0.042	0.047	0.0049	0.0049	0	0	0.0052	0.0053	1.373	45.7	25.4		Specific	6	>sp|P46531|NOTC1_HUMAN Neurogenic locus notch homolog protein 1 OS=Homo sapiens OX=9606 GN=NOTCH1 PE=1 SV=4	1	5968	FP070522_10.6378.6378.6	high-energy collision-induced dissociation	1.32	5132.24	5132.25	1	54 | 32815
207	Fuc(1)	154.8	3	1150.47	3449.39	1150.47	3449.39	controllerType=0 controllerNumber=1 scan=4653	1.468	E.GSNCDTNPVNGKAICTCPSGYTGPACSQDVD.E	16	GSNCDTNPVNGKAICTCPSGYTGPACSQDVD,EE,4@57.02146,10@0.98402,15@57.02146,16@146.05791,17@57.02146,26@57.02146	N10(Deamidated / 0.984); T16(OGlycan / 146.0579)	15.1613	E.GSNC[+57.02146]DTNPVN[+0.98402]GKAIC[+57.02146]T[+146.05791]C[+57.02146]PSGYTGPAC[+57.02146]SQDVD.E	C4(Carbamidomethyl / 57.0215); C15(Carbamidomethyl / 57.0215); C17(Carbamidomethyl / 57.0215); C26(Carbamidomethyl / 57.0215)	0.033	0.037	0.0051	0.0051	0.02	0.02	0.0052	0.0053	1.479	154.8	3.6		Specific	10.5	>sp|P46531|NOTC1_HUMAN Neurogenic locus notch homolog protein 1 OS=Homo sapiens OX=9606 GN=NOTCH1 PE=1 SV=4	1	3843	FP070522_10.4653.4653.3	high-energy collision-induced dissociation	1.43	3448.38	3448.38	1	55 | 28487
207		328.2	3	1145.13	3433.38	1145.12	3433.36	controllerType=0 controllerNumber=1 scan=4620	8.078	E.GSNCDTNPVNGKAICTCPSGYTGPACSQDVDE.C		GSNCDTNPVNGKAICTCPSGYTGPACSQDVDE,EC,4@57.02146,7@0.98402,15@57.02146,17@57.02146,26@57.02146,28@0.98402	N7(Deamidated / 0.984); Q28(Deamidated / 0.984)	15.0855	E.GSNC[+57.02146]DTN[+0.98402]PVNGKAIC[+57.02146]TC[+57.02146]PSGYTGPAC[+57.02146]SQ[+0.98402]DVDE.C	C4(Carbamidomethyl / 57.0215); C15(Carbamidomethyl / 57.0215); C17(Carbamidomethyl / 57.0215); C26(Carbamidomethyl / 57.0215)	0.03	0.034	0.0052	0.0052	0	0	0.0052	0.0053	1.517	328.2	14.6		Specific	10.5	>sp|P46531|NOTC1_HUMAN Neurogenic locus notch homolog protein 1 OS=Homo sapiens OX=9606 GN=NOTCH1 PE=1 SV=4	1	3801	FP070522_10.4620.4620.3	high-energy collision-induced dissociation	1.47	3432.38	3432.35	1	56 | 28297
207		326.8	3	1145.13	3433.37	1145.12	3433.36	controllerType=0 controllerNumber=1 scan=4724	3.278	E.GSNCDTNPVNGKAICTCPSGYTGPACSQDVDE.C		GSNCDTNPVNGKAICTCPSGYTGPACSQDVDE,EC,4@57.02146,7@0.98402,15@57.02146,17@57.02146,26@57.02146,28@0.98402	N7(Deamidated / 0.984); Q28(Deamidated / 0.984)	15.3261	E.GSNC[+57.02146]DTN[+0.98402]PVNGKAIC[+57.02146]TC[+57.02146]PSGYTGPAC[+57.02146]SQ[+0.98402]DVDE.C	C4(Carbamidomethyl / 57.0215); C15(Carbamidomethyl / 57.0215); C17(Carbamidomethyl / 57.0215); C26(Carbamidomethyl / 57.0215)	0.0012	0.0013	0	0	0	0	7.9e-05	8.8e-05	2.922	326.8	17.2		Specific	11.5	>sp|P46531|NOTC1_HUMAN Neurogenic locus notch homolog protein 1 OS=Homo sapiens OX=9606 GN=NOTCH1 PE=1 SV=4	1	3928	FP070522_10.4724.4724.3	high-energy collision-induced dissociation	2.87	3432.36	3432.35	1	57 | 29077
207		72.8	3	1145.12	3433.35	1145.12	3433.36	controllerType=0 controllerNumber=1 scan=4834	-0.348	E.GSNCDTNPVNGKAICTCPSGYTGPACSQDVDE.C		GSNCDTNPVNGKAICTCPSGYTGPACSQDVDE,EC,3@0.98402,4@57.02146,15@57.02146,17@57.02146,26@57.02146,28@0.98402	N3(Deamidated / 0.984); Q28(Deamidated / 0.984)	15.5789	E.GSN[+0.98402]C[+57.02146]DTNPVNGKAIC[+57.02146]TC[+57.02146]PSGYTGPAC[+57.02146]SQ[+0.98402]DVDE.C	C4(Carbamidomethyl / 57.0215); C15(Carbamidomethyl / 57.0215); C17(Carbamidomethyl / 57.0215); C26(Carbamidomethyl / 57.0215)	0.034	0.038	0.0051	0.0051	0.019	0.019	0.0052	0.0053	1.468	72.8	38.1		Specific	9.9	>sp|P46531|NOTC1_HUMAN Neurogenic locus notch homolog protein 1 OS=Homo sapiens OX=9606 GN=NOTCH1 PE=1 SV=4	1	4063	FP070522_10.4834.4834.3	high-energy collision-induced dissociation	1.42	3432.35	3432.35	1	58 | 29513
207		669.3	3	1144.79	3432.37	1144.8	3432.37	controllerType=0 controllerNumber=1 scan=4668	-1.627	E.GSNCDTNPVNGKAICTCPSGYTGPACSQDVDE.C		GSNCDTNPVNGKAICTCPSGYTGPACSQDVDE,EC,4@57.02146,10@0.98402,15@57.02146,17@57.02146,26@57.02146	N10(Deamidated / 0.984)	15.1978	E.GSNC[+57.02146]DTNPVN[+0.98402]GKAIC[+57.02146]TC[+57.02146]PSGYTGPAC[+57.02146]SQDVDE.C	C4(Carbamidomethyl / 57.0215); C15(Carbamidomethyl / 57.0215); C17(Carbamidomethyl / 57.0215); C26(Carbamidomethyl / 57.0215)	4.4e-09	4.9e-09	0	0	0	0	2.6e-10	3e-10	8.355	557.8	1.5		Specific	15.6	>sp|P46531|NOTC1_HUMAN Neurogenic locus notch homolog protein 1 OS=Homo sapiens OX=9606 GN=NOTCH1 PE=1 SV=4	1	3859	FP070522_10.4668.4668.3	high-energy collision-induced dissociation	8.31	3431.36	3431.36	1	59 | 28607
207		313.6	3	1144.79	3432.37	1144.8	3432.37	controllerType=0 controllerNumber=1 scan=4786	-1.84	E.GSNCDTNPVNGKAICTCPSGYTGPACSQDVDE.C		GSNCDTNPVNGKAICTCPSGYTGPACSQDVDE,EC,4@57.02146,10@0.98402,15@57.02146,17@57.02146,26@57.02146	N10(Deamidated / 0.984)	15.4677	E.GSNC[+57.02146]DTNPVN[+0.98402]GKAIC[+57.02146]TC[+57.02146]PSGYTGPAC[+57.02146]SQDVDE.C	C4(Carbamidomethyl / 57.0215); C15(Carbamidomethyl / 57.0215); C17(Carbamidomethyl / 57.0215); C26(Carbamidomethyl / 57.0215)	7.5e-05	8.4e-05	0	0	0	0	6.8e-06	7.6e-06	4.125	308.1	60.5		Specific	13.7	>sp|P46531|NOTC1_HUMAN Neurogenic locus notch homolog protein 1 OS=Homo sapiens OX=9606 GN=NOTCH1 PE=1 SV=4	1	4009	FP070522_10.4786.4786.3	high-energy collision-induced dissociation	4.08	3431.36	3431.36	1	60 | 29333
238		186.6	2	1284.05	2567.08	1284.05	2567.1	controllerType=0 controllerNumber=1 scan=5479	-4.296	D.ECSLGANPCEHAGKCINTLGSFE.C		ECSLGANPCEHAGKCINTLGSFE,DC,2@57.02146,7@15.99492,9@57.02146,15@57.02146	N7(Oxidation / 15.9949)	17.0909	D.EC[+57.02146]SLGAN[+15.99492]PC[+57.02146]EHAGKC[+57.02146]INTLGSFE.C	C2(Carbamidomethyl / 57.0215); C9(Carbamidomethyl / 57.0215); C15(Carbamidomethyl / 57.0215)	0.014	0.016	0	0	0	0	0.00081	0.0009	1.85	186.6	94.1		Specific	9.1	>sp|P46531|NOTC1_HUMAN Neurogenic locus notch homolog protein 1 OS=Homo sapiens OX=9606 GN=NOTCH1 PE=1 SV=4	1	4863	FP070522_10.5479.5479.2	high-energy collision-induced dissociation	1.8	2566.08	2566.09	1	61 | 10958
239	Hex(1)	753.6	3	862.039	2584.1	862.042	2584.11	controllerType=0 controllerNumber=1 scan=4606	-3.068	E.CSLGANPCEHAGKCINTLGSFE.C	17	CSLGANPCEHAGKCINTLGSFE,EC,1@57.02146,8@57.02146,14@57.02146,17@162.05282	T17(OGlycan / 162.0528)	15.054	E.C[+57.02146]SLGANPC[+57.02146]EHAGKC[+57.02146]INT[+162.05282]LGSFE.C	C1(Carbamidomethyl / 57.0215); C8(Carbamidomethyl / 57.0215); C14(Carbamidomethyl / 57.0215)	2.9e-12	3.3e-12	0	0	0	0	5.1e-13	5.7e-13	11.534	717.8	3.6		Specific	12.2	>sp|P46531|NOTC1_HUMAN Neurogenic locus notch homolog protein 1 OS=Homo sapiens OX=9606 GN=NOTCH1 PE=1 SV=4	1	3783	FP070522_10.4606.4606.3	high-energy collision-induced dissociation	11.49	2583.1	2583.1	1	62 | 9198
248	Hex(1)	152.4	3	537.914	1611.73	537.915	1611.73	controllerType=0 controllerNumber=1 scan=3934	-2.409	E.HAGKCINTLGSFE.C	8	HAGKCINTLGSFE,EC,5@57.02146,7@15.99492,8@162.05282	N7(Oxidation / 15.9949); T8(OGlycan / 162.0528)	13.547	E.HAGKC[+57.02146]IN[+15.99492]T[+162.05282]LGSFE.C	C5(Carbamidomethyl / 57.0215)	0.004	0.0045	0	0	0	0	0.00027	0.0003	2.397	152.4	6		Specific	6.4	>sp|P46531|NOTC1_HUMAN Neurogenic locus notch homolog protein 1 OS=Homo sapiens OX=9606 GN=NOTCH1 PE=1 SV=4	1	2938	FP070522_10.3934.3934.3	high-energy collision-induced dissociation	2.35	1610.72	1610.72	1	63 | 468
261		574.3	2	815.324	1629.64	815.326	1629.65	controllerType=0 controllerNumber=1 scan=4164	-2.376	E.CQCLQGYTGPRCE.I		CQCLQGYTGPRCE,EI,1@57.02146,2@0.98402,3@57.02146,12@57.02146	Q2(Deamidated / 0.984)	14.0529	E.C[+57.02146]Q[+0.98402]C[+57.02146]LQGYTGPRC[+57.02146]E.I	C1(Carbamidomethyl / 57.0215); C3(Carbamidomethyl / 57.0215); C12(Carbamidomethyl / 57.0215)	5.1e-08	5.7e-08	0	0	0	0	5e-09	5.6e-09	7.294	502.9	201.9		Specific	13.2	>sp|P46531|NOTC1_HUMAN Neurogenic locus notch homolog protein 1 OS=Homo sapiens OX=9606 GN=NOTCH1 PE=1 SV=4	1	3229	FP070522_10.4164.4164.2	high-energy collision-induced dissociation	7.24	1628.63	1628.64	1	64 | 2790
261		834.2	2	814.832	1628.66	814.834	1628.66	controllerType=0 controllerNumber=1 scan=3911	-2.973	E.CQCLQGYTGPRCE.I		CQCLQGYTGPRCE,EI,1@57.02146,3@57.02146,12@57.02146		13.4967	E.C[+57.02146]QC[+57.02146]LQGYTGPRC[+57.02146]E.I	C1(Carbamidomethyl / 57.0215); C3(Carbamidomethyl / 57.0215); C12(Carbamidomethyl / 57.0215)	5.1e-13	5.7e-13	0	0	0	0	8.3e-14	9.3e-14	12.294	719.2	719.2		Specific	14.7	>sp|P46531|NOTC1_HUMAN Neurogenic locus notch homolog protein 1 OS=Homo sapiens OX=9606 GN=NOTCH1 PE=1 SV=4	1	2909	FP070522_10.3911.3911.2	high-energy collision-induced dissociation	12.24	1627.65	1627.65	1	65 | 2630
261		759.8	2	814.832	1628.66	814.834	1628.66	controllerType=0 controllerNumber=1 scan=3965	-2.598	E.CQCLQGYTGPRCE.I		CQCLQGYTGPRCE,EI,1@57.02146,3@57.02146,12@57.02146		13.6133	E.C[+57.02146]QC[+57.02146]LQGYTGPRC[+57.02146]E.I	C1(Carbamidomethyl / 57.0215); C3(Carbamidomethyl / 57.0215); C12(Carbamidomethyl / 57.0215)	5.1e-12	5.7e-12	0	0	0	0	9.9e-13	1.1e-12	11.294	676.3	676.3		Specific	14.8	>sp|P46531|NOTC1_HUMAN Neurogenic locus notch homolog protein 1 OS=Homo sapiens OX=9606 GN=NOTCH1 PE=1 SV=4	1	2979	FP070522_10.3965.3965.2	high-energy collision-induced dissociation	11.24	1627.65	1627.65	1	66 | 2661
261		597.3	2	814.834	1628.66	814.834	1628.66	controllerType=0 controllerNumber=1 scan=4985	-0.649	E.CQCLQGYTGPRCE.I		CQCLQGYTGPRCE,EI,1@57.02146,3@57.02146,12@57.02146		15.9325	E.C[+57.02146]QC[+57.02146]LQGYTGPRC[+57.02146]E.I	C1(Carbamidomethyl / 57.0215); C3(Carbamidomethyl / 57.0215); C12(Carbamidomethyl / 57.0215)	5.3e-08	6e-08	0	0	0	0	6.5e-09	7.2e-09	7.273	512.9	512.9		Specific	16.4	>sp|P46531|NOTC1_HUMAN Neurogenic locus notch homolog protein 1 OS=Homo sapiens OX=9606 GN=NOTCH1 PE=1 SV=4	1	4243	FP070522_10.4985.4985.2	high-energy collision-induced dissociation	7.22	1627.65	1627.65	1	67 | 3105
261		575.5	2	814.832	1628.66	814.834	1628.66	controllerType=0 controllerNumber=1 scan=5038	-3.422	E.CQCLQGYTGPRCE.I		CQCLQGYTGPRCE,EI,1@57.02146,3@57.02146,12@57.02146		16.0562	E.C[+57.02146]QC[+57.02146]LQGYTGPRC[+57.02146]E.I	C1(Carbamidomethyl / 57.0215); C3(Carbamidomethyl / 57.0215); C12(Carbamidomethyl / 57.0215)	5.1e-08	5.7e-08	0	0	0	0	5.7e-09	6.4e-09	7.294	575.5	575.5		Specific	16	>sp|P46531|NOTC1_HUMAN Neurogenic locus notch homolog protein 1 OS=Homo sapiens OX=9606 GN=NOTCH1 PE=1 SV=4	1	4313	FP070522_10.5038.5038.2	high-energy collision-induced dissociation	7.24	1627.65	1627.65	1	68 | 3197
274	Hex(1)Pent(2); HexNAc(1)Fuc(1)	252.5	3	1142.8	3426.38	1142.8	3426.38	controllerType=0 controllerNumber=1 scan=5491	0.04	E.IDVNECVSNPCQNDATCLDQIGE.F	8;16	IDVNECVSNPCQNDATCLDQIGE,EF,6@57.02146,8@426.13734,11@57.02146,16@349.13728,17@57.02146	S8(OGlycan / 426.1373); T16(OGlycan / 349.1373)	17.1196	E.IDVNEC[+57.02146]VS[+426.13734]NPC[+57.02146]QNDAT[+349.13728]C[+57.02146]LDQIGE.F	C6(Carbamidomethyl / 57.0215); C11(Carbamidomethyl / 57.0215); C17(Carbamidomethyl / 57.0215)	6.1e-05	6.9e-05	0	0	0	0	3.2e-06	3.6e-06	4.212	252.5	1.2		Specific	16.7	>sp|P46531|NOTC1_HUMAN Neurogenic locus notch homolog protein 1 OS=Homo sapiens OX=9606 GN=NOTCH1 PE=1 SV=4	1	4879	FP070522_10.5491.5491.3	high-energy collision-induced dissociation	4.1	3425.37	3425.37	1	69 | 31135
274	Hex(1)Pent(2); Fuc(1)	430	2	1612.14	3223.28	1612.15	3223.3	controllerType=0 controllerNumber=1 scan=5684	-4.546	E.IDVNECVSNPCQNDATCLDQIGE.F	8;16	IDVNECVSNPCQNDATCLDQIGE,EF,6@57.02146,8@426.13734,11@57.02146,16@146.05791,17@57.02146	S8(OGlycan / 426.1373); T16(OGlycan / 146.0579)	17.5773	E.IDVNEC[+57.02146]VS[+426.13734]NPC[+57.02146]QNDAT[+146.05791]C[+57.02146]LDQIGE.F	C6(Carbamidomethyl / 57.0215); C11(Carbamidomethyl / 57.0215); C17(Carbamidomethyl / 57.0215)	7.7e-06	8.6e-06	0	0	0	0	6.8e-07	7.6e-07	5.116	430	1.2		Specific	16.5	>sp|P46531|NOTC1_HUMAN Neurogenic locus notch homolog protein 1 OS=Homo sapiens OX=9606 GN=NOTCH1 PE=1 SV=4	1	5095	FP070522_10.5684.5684.2	high-energy collision-induced dissociation	5.25	3222.28	3222.29	1	70 | 31507
274	Hex(1)Pent(2); Fuc(1)	399.9	3	1075.1	3223.29	1075.1	3223.3	controllerType=0 controllerNumber=1 scan=5685	-1.994	E.IDVNECVSNPCQNDATCLDQIGE.F	8;16	IDVNECVSNPCQNDATCLDQIGE,EF,6@57.02146,8@426.13734,11@57.02146,16@146.05791,17@57.02146	S8(OGlycan / 426.1373); T16(OGlycan / 146.0579)	17.5795	E.IDVNEC[+57.02146]VS[+426.13734]NPC[+57.02146]QNDAT[+146.05791]C[+57.02146]LDQIGE.F	C6(Carbamidomethyl / 57.0215); C11(Carbamidomethyl / 57.0215); C17(Carbamidomethyl / 57.0215)	1.1e-05	1.3e-05	0	0	0	0	9.3e-07	1e-06	4.949	399.9	1.2		Specific	12.1	>sp|P46531|NOTC1_HUMAN Neurogenic locus notch homolog protein 1 OS=Homo sapiens OX=9606 GN=NOTCH1 PE=1 SV=4	1	5096	FP070522_10.5685.5685.3	high-energy collision-induced dissociation	5.05	3222.28	3222.29	1	71 | 31547
274	Hex(1)Pent(2); Fuc(1)	374.5	3	1075.1	3223.3	1075.1	3223.3	controllerType=0 controllerNumber=1 scan=5738	-0.403	E.IDVNECVSNPCQNDATCLDQIGE.F	8;16	IDVNECVSNPCQNDATCLDQIGE,EF,6@57.02146,8@426.13734,11@57.02146,16@146.05791,17@57.02146	S8(OGlycan / 426.1373); T16(OGlycan / 146.0579)	17.7052	E.IDVNEC[+57.02146]VS[+426.13734]NPC[+57.02146]QNDAT[+146.05791]C[+57.02146]LDQIGE.F	C6(Carbamidomethyl / 57.0215); C11(Carbamidomethyl / 57.0215); C17(Carbamidomethyl / 57.0215)	1.1e-05	1.3e-05	0	0	0	0	1e-06	1.2e-06	4.949	374.5	1.2		Specific	13.2	>sp|P46531|NOTC1_HUMAN Neurogenic locus notch homolog protein 1 OS=Homo sapiens OX=9606 GN=NOTCH1 PE=1 SV=4	1	5164	FP070522_10.5738.5738.3	high-energy collision-induced dissociation	5.05	3222.29	3222.29	1	72 | 31857
274	Hex(1)Pent(2); Fuc(1)	124.1	3	1075.1	3223.29	1075.1	3223.3	controllerType=0 controllerNumber=1 scan=5799	-2.108	E.IDVNECVSNPCQNDATCLDQIGE.F	8;16	IDVNECVSNPCQNDATCLDQIGE,EF,6@57.02146,8@426.13734,11@57.02146,16@146.05791,17@57.02146	S8(OGlycan / 426.1373); T16(OGlycan / 146.0579)	17.8481	E.IDVNEC[+57.02146]VS[+426.13734]NPC[+57.02146]QNDAT[+146.05791]C[+57.02146]LDQIGE.F	C6(Carbamidomethyl / 57.0215); C11(Carbamidomethyl / 57.0215); C17(Carbamidomethyl / 57.0215)	0.021	0.023	0	0	0	0	0.0018	0.002	1.678	124.1	1.2		Specific	11	>sp|P46531|NOTC1_HUMAN Neurogenic locus notch homolog protein 1 OS=Homo sapiens OX=9606 GN=NOTCH1 PE=1 SV=4	1	5244	FP070522_10.5799.5799.3	high-energy collision-induced dissociation	1.63	3222.28	3222.29	1	73 | 32033
274	Hex(1)Pent(2)	451.1	3	1026.42	3077.24	1026.42	3077.24	controllerType=0 controllerNumber=1 scan=5681	-0.962	E.IDVNECVSNPCQNDATCLDQIGE.F	16	IDVNECVSNPCQNDATCLDQIGE,EF,6@57.02146,11@57.02146,16@426.13734,17@57.02146	T16(OGlycan / 426.1373)	17.5707	E.IDVNEC[+57.02146]VSNPC[+57.02146]QNDAT[+426.13734]C[+57.02146]LDQIGE.F	C6(Carbamidomethyl / 57.0215); C11(Carbamidomethyl / 57.0215); C17(Carbamidomethyl / 57.0215)	5.3e-06	5.9e-06	0	0	0	0	4.1e-07	4.5e-07	5.276	451.1	19.4		Specific	14.7	>sp|P46531|NOTC1_HUMAN Neurogenic locus notch homolog protein 1 OS=Homo sapiens OX=9606 GN=NOTCH1 PE=1 SV=4	1	5092	FP070522_10.5681.5681.3	high-energy collision-induced dissociation	5.35	3076.23	3076.23	1	74 | 31437
274	Hex(1)Pent(2)	427.4	2	1539.12	3077.22	1539.12	3077.24	controllerType=0 controllerNumber=1 scan=5686	-4.984	E.IDVNECVSNPCQNDATCLDQIGE.F	16	IDVNECVSNPCQNDATCLDQIGE,EF,6@57.02146,11@57.02146,16@426.13734,17@57.02146	T16(OGlycan / 426.1373)	17.5818	E.IDVNEC[+57.02146]VSNPC[+57.02146]QNDAT[+426.13734]C[+57.02146]LDQIGE.F	C6(Carbamidomethyl / 57.0215); C11(Carbamidomethyl / 57.0215); C17(Carbamidomethyl / 57.0215)	7.7e-06	8.6e-06	0	0	0	0	7.5e-07	8.4e-07	5.116	427.4	17.7		Specific	18.1	>sp|P46531|NOTC1_HUMAN Neurogenic locus notch homolog protein 1 OS=Homo sapiens OX=9606 GN=NOTCH1 PE=1 SV=4	1	5097	FP070522_10.5686.5686.2	high-energy collision-induced dissociation	5.25	3076.22	3076.23	1	75 | 31587
274	Hex(1)Pent(2)	566.4	2	1045.4	2089.8	1045.41	2089.81	controllerType=0 controllerNumber=1 scan=4320	-3.008	E.IDVNECVSNPCQND.A	8	IDVNECVSNPCQND,EA,6@57.02146,8@426.13734,11@57.02146	S8(OGlycan / 426.1373)	14.402	E.IDVNEC[+57.02146]VS[+426.13734]NPC[+57.02146]QND.A	C6(Carbamidomethyl / 57.0215); C11(Carbamidomethyl / 57.0215)	5e-08	5.6e-08	0	0	0	0	4.3e-09	4.8e-09	7.3	566.4	566.4		Specific	18.2	>sp|P46531|NOTC1_HUMAN Neurogenic locus notch homolog protein 1 OS=Homo sapiens OX=9606 GN=NOTCH1 PE=1 SV=4	1	3427	FP070522_10.4320.4320.2	high-energy collision-induced dissociation	7.25	2088.79	2088.8	1	76 | 2830
279	Fuc(1); Hex(1)Pent(2)	645	2	1327.02	2653.02	1327.02	2653.03	controllerType=0 controllerNumber=1 scan=5012	-3.209	E.CVSNPCQNDATCLDQIGE.F	3;11	CVSNPCQNDATCLDQIGE,EF,1@57.02146,3@146.05791,6@57.02146,11@426.13734,12@57.02146	S3(OGlycan / 146.0579); T11(OGlycan / 426.1373)	15.9951	E.C[+57.02146]VS[+146.05791]NPC[+57.02146]QNDAT[+426.13734]C[+57.02146]LDQIGE.F	C1(Carbamidomethyl / 57.0215); C6(Carbamidomethyl / 57.0215); C12(Carbamidomethyl / 57.0215)	9e-09	1e-08	0	0	0	0	4.3e-10	4.8e-10	8.045	561	2.4		Specific	21.7	>sp|P46531|NOTC1_HUMAN Neurogenic locus notch homolog protein 1 OS=Homo sapiens OX=9606 GN=NOTCH1 PE=1 SV=4	1	4280	FP070522_10.5012.5012.2	high-energy collision-induced dissociation	10	2652.02	2652.02	1	77 | 10229
279	Fuc(1); Hex(1)Pent(2)	459.6	3	885.014	2653.03	885.016	2653.03	controllerType=0 controllerNumber=1 scan=4997	-1.81	E.CVSNPCQNDATCLDQIGE.F	3;11	CVSNPCQNDATCLDQIGE,EF,1@57.02146,3@146.05791,6@57.02146,11@426.13734,12@57.02146	S3(OGlycan / 146.0579); T11(OGlycan / 426.1373)	15.9604	E.C[+57.02146]VS[+146.05791]NPC[+57.02146]QNDAT[+426.13734]C[+57.02146]LDQIGE.F	C1(Carbamidomethyl / 57.0215); C6(Carbamidomethyl / 57.0215); C12(Carbamidomethyl / 57.0215)	1.2e-06	1.3e-06	0	0	0	0	1.1e-07	1.2e-07	5.937	407.1	3.5		Specific	12.7	>sp|P46531|NOTC1_HUMAN Neurogenic locus notch homolog protein 1 OS=Homo sapiens OX=9606 GN=NOTCH1 PE=1 SV=4	1	4262	FP070522_10.4997.4997.3	high-energy collision-induced dissociation	6.13	2652.02	2652.02	1	78 | 10149
279	Fuc(1); Hex(1)Pent(2)	59.7	2	1327.02	2653.03	1327.02	2653.03	controllerType=0 controllerNumber=1 scan=6519	-1.092	E.CVSNPCQNDATCLDQIGE.F	3;11	CVSNPCQNDATCLDQIGE,EF,1@57.02146,3@146.05791,6@57.02146,11@426.13734,12@57.02146	S3(OGlycan / 146.0579); T11(OGlycan / 426.1373)	19.5733	E.C[+57.02146]VS[+146.05791]NPC[+57.02146]QNDAT[+426.13734]C[+57.02146]LDQIGE.F	C1(Carbamidomethyl / 57.0215); C6(Carbamidomethyl / 57.0215); C12(Carbamidomethyl / 57.0215)	0.031	0.034	0.0052	0.0052	0	0	0.0052	0.0053	1.513	59.7	2.4		Specific	9.1	>sp|P46531|NOTC1_HUMAN Neurogenic locus notch homolog protein 1 OS=Homo sapiens OX=9606 GN=NOTCH1 PE=1 SV=4	1	6141	FP070522_10.6519.6519.2	high-energy collision-induced dissociation	1.46	2652.02	2652.02	1	79 | 13710
279	Hex(1)Pent(2)	677.2	2	1253.99	2506.97	1253.99	2506.97	controllerType=0 controllerNumber=1 scan=4975	0.032	E.CVSNPCQNDATCLDQIGE.F	11	CVSNPCQNDATCLDQIGE,EF,1@57.02146,6@57.02146,11@426.13734,12@57.02146	T11(OGlycan / 426.1373)	15.9086	E.C[+57.02146]VSNPC[+57.02146]QNDAT[+426.13734]C[+57.02146]LDQIGE.F	C1(Carbamidomethyl / 57.0215); C6(Carbamidomethyl / 57.0215); C12(Carbamidomethyl / 57.0215)	9.5e-10	1.1e-09	0	0	0	0	9.1e-11	1e-10	9.024	675.1	51		Specific	21.1	>sp|P46531|NOTC1_HUMAN Neurogenic locus notch homolog protein 1 OS=Homo sapiens OX=9606 GN=NOTCH1 PE=1 SV=4	1	4229	FP070522_10.4975.4975.2	high-energy collision-induced dissociation	8.98	2505.97	2505.97	1	80 | 10029
279	Hex(1)Pent(2)	443	3	836.33	2506.97	836.33	2506.97	controllerType=0 controllerNumber=1 scan=4976	-0.095	E.CVSNPCQNDATCLDQIGE.F	11	CVSNPCQNDATCLDQIGE,EF,1@57.02146,6@57.02146,11@426.13734,12@57.02146	T11(OGlycan / 426.1373)	15.9108	E.C[+57.02146]VSNPC[+57.02146]QNDAT[+426.13734]C[+57.02146]LDQIGE.F	C1(Carbamidomethyl / 57.0215); C6(Carbamidomethyl / 57.0215); C12(Carbamidomethyl / 57.0215)	1.2e-06	1.3e-06	0	0	0	0	9.5e-08	1.1e-07	5.937	443	24.7		Specific	14.2	>sp|P46531|NOTC1_HUMAN Neurogenic locus notch homolog protein 1 OS=Homo sapiens OX=9606 GN=NOTCH1 PE=1 SV=4	1	4232	FP070522_10.4976.4976.3	high-energy collision-induced dissociation	6.13	2505.97	2505.97	1	81 | 10069
288		434.2	2	503.728	1006.45	503.729	1006.45	controllerType=0 controllerNumber=1 scan=4560	-1.749	D.ATCLDQIGE.F		ATCLDQIGE,DF,3@57.02146		14.9477	D.ATC[+57.02146]LDQIGE.F	C3(Carbamidomethyl / 57.0215)	4.7e-06	5.3e-06	0	0	0	0	3.5e-07	3.9e-07	5.328	434.2	434.2		Specific	11.7	>sp|P46531|NOTC1_HUMAN Neurogenic locus notch homolog protein 1 OS=Homo sapiens OX=9606 GN=NOTCH1 PE=1 SV=4	1	3721	FP070522_10.4560.4560.2	high-energy collision-induced dissociation	5.46	1005.44	1005.44	1	82 | 130
288		357.8	2	503.728	1006.45	503.729	1006.45	controllerType=0 controllerNumber=1 scan=4614	-2.476	D.ATCLDQIGE.F		ATCLDQIGE,DF,3@57.02146		15.0728	D.ATC[+57.02146]LDQIGE.F	C3(Carbamidomethyl / 57.0215)	8.7e-05	9.7e-05	0	0	0	0	1.8e-05	2e-05	4.06	357.8	357.8		Specific	11.2	>sp|P46531|NOTC1_HUMAN Neurogenic locus notch homolog protein 1 OS=Homo sapiens OX=9606 GN=NOTCH1 PE=1 SV=4	1	3792	FP070522_10.4614.4614.2	high-energy collision-induced dissociation	4.12	1005.44	1005.44	1	83 | 131
297		573.6	2	1230.98	2460.94	1230.98	2460.96	controllerType=0 controllerNumber=1 scan=4774	-4.6	E.FQCICMPGYEGVHCEVNTDE.C		FQCICMPGYEGVHCEVNTDE,EC,3@57.02146,5@57.02146,6@15.99492,14@57.02146	M6(Oxidation / 15.9949)	15.4411	E.FQC[+57.02146]IC[+57.02146]M[+15.99492]PGYEGVHC[+57.02146]EVNTDE.C	C3(Carbamidomethyl / 57.0215); C5(Carbamidomethyl / 57.0215); C14(Carbamidomethyl / 57.0215)	2.5e-08	2.8e-08	0	0	0	0	2.8e-09	3.1e-09	7.595	435.6	328.3		Specific	19	>sp|P46531|NOTC1_HUMAN Neurogenic locus notch homolog protein 1 OS=Homo sapiens OX=9606 GN=NOTCH1 PE=1 SV=4	1	3995	FP070522_10.4774.4774.2	high-energy collision-induced dissociation	8.55	2459.94	2459.95	1	84 | 9683
297		323.9	3	820.989	2460.95	820.99	2460.96	controllerType=0 controllerNumber=1 scan=4761	-2.026	E.FQCICMPGYEGVHCEVNTDE.C		FQCICMPGYEGVHCEVNTDE,EC,3@57.02146,5@57.02146,6@15.99492,14@57.02146	M6(Oxidation / 15.9949)	15.4114	E.FQC[+57.02146]IC[+57.02146]M[+15.99492]PGYEGVHC[+57.02146]EVNTDE.C	C3(Carbamidomethyl / 57.0215); C5(Carbamidomethyl / 57.0215); C14(Carbamidomethyl / 57.0215)	0.013	0.014	0	0	0	0	0.00073	0.00082	1.888	62.5	62.5		Specific	9.6	>sp|P46531|NOTC1_HUMAN Neurogenic locus notch homolog protein 1 OS=Homo sapiens OX=9606 GN=NOTCH1 PE=1 SV=4	1	3976	FP070522_10.4761.4761.3	high-energy collision-induced dissociation	1.93	2459.94	2459.95	1	85 | 9647
297		320	2	1230.98	2460.94	1230.98	2460.96	controllerType=0 controllerNumber=1 scan=4756	-4.898	E.FQCICMPGYEGVHCEVNTDE.C		FQCICMPGYEGVHCEVNTDE,EC,3@57.02146,5@57.02146,6@15.99492,14@57.02146	M6(Oxidation / 15.9949)	15.401	E.FQC[+57.02146]IC[+57.02146]M[+15.99492]PGYEGVHC[+57.02146]EVNTDE.C	C3(Carbamidomethyl / 57.0215); C5(Carbamidomethyl / 57.0215); C14(Carbamidomethyl / 57.0215)	6.6e-06	7.4e-06	0	0	0	0	5.3e-07	5.9e-07	5.179	280	230.8		Specific	14.2	>sp|P46531|NOTC1_HUMAN Neurogenic locus notch homolog protein 1 OS=Homo sapiens OX=9606 GN=NOTCH1 PE=1 SV=4	1	3968	FP070522_10.4756.4756.2	high-energy collision-induced dissociation	5.23	2459.94	2459.95	1	86 | 9575
297		285	3	820.989	2460.95	820.99	2460.96	controllerType=0 controllerNumber=1 scan=4757	-2.026	E.FQCICMPGYEGVHCEVNTDE.C		FQCICMPGYEGVHCEVNTDE,EC,3@57.02146,5@57.02146,6@15.99492,14@57.02146	M6(Oxidation / 15.9949)	15.4032	E.FQC[+57.02146]IC[+57.02146]M[+15.99492]PGYEGVHC[+57.02146]EVNTDE.C	C3(Carbamidomethyl / 57.0215); C5(Carbamidomethyl / 57.0215); C14(Carbamidomethyl / 57.0215)	0.0092	0.01	0	0	0	0	0.0005	0.00056	2.036	105.7	105.7		Specific	8.5	>sp|P46531|NOTC1_HUMAN Neurogenic locus notch homolog protein 1 OS=Homo sapiens OX=9606 GN=NOTCH1 PE=1 SV=4	1	3970	FP070522_10.4757.4757.3	high-energy collision-induced dissociation	1.81	2459.94	2459.95	1	87 | 9611
297		173.3	3	820.987	2460.95	820.99	2460.96	controllerType=0 controllerNumber=1 scan=4811	-3.812	E.FQCICMPGYEGVHCEVNTDE.C		FQCICMPGYEGVHCEVNTDE,EC,3@57.02146,5@57.02146,6@15.99492,14@57.02146	M6(Oxidation / 15.9949)	15.527	E.FQC[+57.02146]IC[+57.02146]M[+15.99492]PGYEGVHC[+57.02146]EVNTDE.C	C3(Carbamidomethyl / 57.0215); C5(Carbamidomethyl / 57.0215); C14(Carbamidomethyl / 57.0215)	0.034	0.038	0.0051	0.0051	0	0	0.0052	0.0053	1.47	23.9	23.9		Specific	9	>sp|P46531|NOTC1_HUMAN Neurogenic locus notch homolog protein 1 OS=Homo sapiens OX=9606 GN=NOTCH1 PE=1 SV=4	1	4036	FP070522_10.4811.4811.3	high-energy collision-induced dissociation	1.42	2459.94	2459.95	1	88 | 9765
297		294.4	2	1223.48	2445.95	1223.48	2445.95	controllerType=0 controllerNumber=1 scan=5543	3.82	E.FQCICMPGYEGVHCEVNTDE.C		FQCICMPGYEGVHCEVNTDE,EC,3@57.02146,5@57.02146,14@57.02146,17@0.98402	N17(Deamidated / 0.984)	17.2429	E.FQC[+57.02146]IC[+57.02146]MPGYEGVHC[+57.02146]EVN[+0.98402]TDE.C	C3(Carbamidomethyl / 57.0215); C5(Carbamidomethyl / 57.0215); C14(Carbamidomethyl / 57.0215)	0.00014	0.00015	0	0	0	0	2.2e-05	2.4e-05	3.86	294.4	99.5		Specific	12.4	>sp|P46531|NOTC1_HUMAN Neurogenic locus notch homolog protein 1 OS=Homo sapiens OX=9606 GN=NOTCH1 PE=1 SV=4	1	4943	FP070522_10.5543.5543.2	high-energy collision-induced dissociation	3.61	2444.95	2444.94	1	89 | 11461
297		416.6	2	1222.98	2444.96	1222.98	2444.96	controllerType=0 controllerNumber=1 scan=5543	-1.118	E.FQCICMPGYEGVHCEVNTDE.C		FQCICMPGYEGVHCEVNTDE,EC,3@57.02146,5@57.02146,14@57.02146		17.2429	E.FQC[+57.02146]IC[+57.02146]MPGYEGVHC[+57.02146]EVNTDE.C	C3(Carbamidomethyl / 57.0215); C5(Carbamidomethyl / 57.0215); C14(Carbamidomethyl / 57.0215)	5e-07	5.5e-07	0	0	0	0	3.9e-08	4.4e-08	6.305	416.6	416.6		Specific	17.1	>sp|P46531|NOTC1_HUMAN Neurogenic locus notch homolog protein 1 OS=Homo sapiens OX=9606 GN=NOTCH1 PE=1 SV=4	1	4942	FP070522_10.5543.5543.2	high-energy collision-induced dissociation	6.44	2443.95	2443.95	1	90 | 11431
297		207.1	2	1222.99	2444.96	1222.98	2444.96	controllerType=0 controllerNumber=1 scan=5595	1.378	E.FQCICMPGYEGVHCEVNTDE.C		FQCICMPGYEGVHCEVNTDE,EC,3@57.02146,5@57.02146,14@57.02146		17.3658	E.FQC[+57.02146]IC[+57.02146]MPGYEGVHC[+57.02146]EVNTDE.C	C3(Carbamidomethyl / 57.0215); C5(Carbamidomethyl / 57.0215); C14(Carbamidomethyl / 57.0215)	0.00041	0.00046	0	0	0	0	3e-05	3.3e-05	3.39	207.1	207.1		Specific	12.1	>sp|P46531|NOTC1_HUMAN Neurogenic locus notch homolog protein 1 OS=Homo sapiens OX=9606 GN=NOTCH1 PE=1 SV=4	1	4999	FP070522_10.5595.5595.2	high-energy collision-induced dissociation	3.8	2443.96	2443.95	1	91 | 11898
297		60.3	3	815.657	2444.96	815.659	2444.96	controllerType=0 controllerNumber=1 scan=5588	-2.447	E.FQCICMPGYEGVHCEVNTDE.C		FQCICMPGYEGVHCEVNTDE,EC,3@57.02146,5@57.02146,14@57.02146		17.3486	E.FQC[+57.02146]IC[+57.02146]MPGYEGVHC[+57.02146]EVNTDE.C	C3(Carbamidomethyl / 57.0215); C5(Carbamidomethyl / 57.0215); C14(Carbamidomethyl / 57.0215)	0.039	0.044	0.0049	0.0049	0	0	0.0052	0.0053	1.407	55.3	55.3		Specific	6.9	>sp|P46531|NOTC1_HUMAN Neurogenic locus notch homolog protein 1 OS=Homo sapiens OX=9606 GN=NOTCH1 PE=1 SV=4	1	4991	FP070522_10.5588.5588.3	high-energy collision-induced dissociation	1.36	2443.95	2443.95	1	92 | 11868
297		596.6	2	951.866	1902.72	951.867	1902.73	controllerType=0 controllerNumber=1 scan=4547	-2.082	E.FQCICMPGYEGVHCE.V		FQCICMPGYEGVHCE,EV,3@57.02146,5@57.02146,6@15.99492,14@57.02146	M6(Oxidation / 15.9949)	14.9179	E.FQC[+57.02146]IC[+57.02146]M[+15.99492]PGYEGVHC[+57.02146]E.V	C3(Carbamidomethyl / 57.0215); C5(Carbamidomethyl / 57.0215); C14(Carbamidomethyl / 57.0215)	2.2e-08	2.4e-08	0	0	0	0	1.3e-09	1.5e-09	7.666	540.6	341		Specific	19	>sp|P46531|NOTC1_HUMAN Neurogenic locus notch homolog protein 1 OS=Homo sapiens OX=9606 GN=NOTCH1 PE=1 SV=4	1	3708	FP070522_10.4547.4547.2	high-energy collision-induced dissociation	9.62	1901.72	1901.72	1	93 | 2929
297		572.1	2	951.866	1902.72	951.867	1902.73	controllerType=0 controllerNumber=1 scan=4497	-1.89	E.FQCICMPGYEGVHCE.V		FQCICMPGYEGVHCE,EV,3@57.02146,5@57.02146,6@15.99492,14@57.02146	M6(Oxidation / 15.9949)	14.8024	E.FQC[+57.02146]IC[+57.02146]M[+15.99492]PGYEGVHC[+57.02146]E.V	C3(Carbamidomethyl / 57.0215); C5(Carbamidomethyl / 57.0215); C14(Carbamidomethyl / 57.0215)	2.2e-08	2.4e-08	0	0	0	0	9.8e-10	1.1e-09	7.666	439.6	310		Specific	20	>sp|P46531|NOTC1_HUMAN Neurogenic locus notch homolog protein 1 OS=Homo sapiens OX=9606 GN=NOTCH1 PE=1 SV=4	1	3650	FP070522_10.4497.4497.2	high-energy collision-induced dissociation	9.62	1901.72	1901.72	1	94 | 2881
297		520.4	3	634.913	1902.72	634.914	1902.73	controllerType=0 controllerNumber=1 scan=4505	-1.833	E.FQCICMPGYEGVHCE.V		FQCICMPGYEGVHCE,EV,3@57.02146,5@57.02146,6@15.99492,14@57.02146	M6(Oxidation / 15.9949)	14.8212	E.FQC[+57.02146]IC[+57.02146]M[+15.99492]PGYEGVHC[+57.02146]E.V	C3(Carbamidomethyl / 57.0215); C5(Carbamidomethyl / 57.0215); C14(Carbamidomethyl / 57.0215)	6.5e-07	7.3e-07	0	0	0	0	6.1e-08	6.8e-08	6.187	389.1	389.1		Specific	13.9	>sp|P46531|NOTC1_HUMAN Neurogenic locus notch homolog protein 1 OS=Homo sapiens OX=9606 GN=NOTCH1 PE=1 SV=4	1	3659	FP070522_10.4505.4505.3	high-energy collision-induced dissociation	7.98	1901.72	1901.72	1	95 | 2905
297		483.4	2	951.865	1902.72	951.867	1902.73	controllerType=0 controllerNumber=1 scan=4602	-2.275	E.FQCICMPGYEGVHCE.V		FQCICMPGYEGVHCE,EV,3@57.02146,5@57.02146,6@15.99492,14@57.02146	M6(Oxidation / 15.9949)	15.0454	E.FQC[+57.02146]IC[+57.02146]M[+15.99492]PGYEGVHC[+57.02146]E.V	C3(Carbamidomethyl / 57.0215); C5(Carbamidomethyl / 57.0215); C14(Carbamidomethyl / 57.0215)	1.9e-07	2.1e-07	0	0	0	0	1.9e-08	2.1e-08	6.725	439.7	274		Specific	15.6	>sp|P46531|NOTC1_HUMAN Neurogenic locus notch homolog protein 1 OS=Homo sapiens OX=9606 GN=NOTCH1 PE=1 SV=4	1	3777	FP070522_10.4602.4602.2	high-energy collision-induced dissociation	7.64	1901.72	1901.72	1	96 | 2953
297		478.8	3	634.913	1902.72	634.914	1902.73	controllerType=0 controllerNumber=1 scan=4561	-2.025	E.FQCICMPGYEGVHCE.V		FQCICMPGYEGVHCE,EV,3@57.02146,5@57.02146,6@15.99492,14@57.02146	M6(Oxidation / 15.9949)	14.9498	E.FQC[+57.02146]IC[+57.02146]M[+15.99492]PGYEGVHC[+57.02146]E.V	C3(Carbamidomethyl / 57.0215); C5(Carbamidomethyl / 57.0215); C14(Carbamidomethyl / 57.0215)	1.1e-06	1.3e-06	0	0	0	0	8.2e-08	9.2e-08	5.94	388.3	359.7		Specific	13.4	>sp|P46531|NOTC1_HUMAN Neurogenic locus notch homolog protein 1 OS=Homo sapiens OX=9606 GN=NOTCH1 PE=1 SV=4	1	3722	FP070522_10.4561.4561.3	high-energy collision-induced dissociation	6.02	1901.72	1901.72	1	97 | 2941
297		436.8	2	951.866	1902.72	951.867	1902.73	controllerType=0 controllerNumber=1 scan=5326	-2.082	E.FQCICMPGYEGVHCE.V		FQCICMPGYEGVHCE,EV,3@57.02146,5@57.02146,6@15.99492,14@57.02146	M6(Oxidation / 15.9949)	16.7275	E.FQC[+57.02146]IC[+57.02146]M[+15.99492]PGYEGVHC[+57.02146]E.V	C3(Carbamidomethyl / 57.0215); C5(Carbamidomethyl / 57.0215); C14(Carbamidomethyl / 57.0215)	4e-07	4.5e-07	0	0	0	0	3.3e-08	3.7e-08	6.398	436.8	250.9		Specific	17.2	>sp|P46531|NOTC1_HUMAN Neurogenic locus notch homolog protein 1 OS=Homo sapiens OX=9606 GN=NOTCH1 PE=1 SV=4	1	4693	FP070522_10.5326.5326.2	high-energy collision-induced dissociation	6.53	1901.72	1901.72	1	98 | 3424
297		338.3	2	951.867	1902.73	951.867	1902.73	controllerType=0 controllerNumber=1 scan=5438	-0.992	E.FQCICMPGYEGVHCE.V		FQCICMPGYEGVHCE,EV,3@57.02146,5@57.02146,6@15.99492,14@57.02146	M6(Oxidation / 15.9949)	16.9945	E.FQC[+57.02146]IC[+57.02146]M[+15.99492]PGYEGVHC[+57.02146]E.V	C3(Carbamidomethyl / 57.0215); C5(Carbamidomethyl / 57.0215); C14(Carbamidomethyl / 57.0215)	7.8e-06	8.7e-06	0	0	0	0	8.2e-07	9.2e-07	5.109	338.3	276.7		Specific	14.2	>sp|P46531|NOTC1_HUMAN Neurogenic locus notch homolog protein 1 OS=Homo sapiens OX=9606 GN=NOTCH1 PE=1 SV=4	1	4814	FP070522_10.5438.5438.2	high-energy collision-induced dissociation	5.16	1901.72	1901.72	1	99 | 3523
297		311.5	2	951.864	1902.72	951.867	1902.73	controllerType=0 controllerNumber=1 scan=5372	-4.2	E.FQCICMPGYEGVHCE.V		FQCICMPGYEGVHCE,EV,3@57.02146,5@57.02146,6@15.99492,14@57.02146	M6(Oxidation / 15.9949)	16.8357	E.FQC[+57.02146]IC[+57.02146]M[+15.99492]PGYEGVHC[+57.02146]E.V	C3(Carbamidomethyl / 57.0215); C5(Carbamidomethyl / 57.0215); C14(Carbamidomethyl / 57.0215)	3.5e-06	3.9e-06	0	0	0	0	2.7e-07	3e-07	5.456	311.5	181.3		Specific	14.7	>sp|P46531|NOTC1_HUMAN Neurogenic locus notch homolog protein 1 OS=Homo sapiens OX=9606 GN=NOTCH1 PE=1 SV=4	1	4746	FP070522_10.5372.5372.2	high-energy collision-induced dissociation	5.21	1901.71	1901.72	1	100 | 3467
297		269.9	2	951.868	1902.73	951.867	1902.73	controllerType=0 controllerNumber=1 scan=5266	0.035	E.FQCICMPGYEGVHCE.V		FQCICMPGYEGVHCE,EV,3@57.02146,5@57.02146,6@15.99492,14@57.02146	M6(Oxidation / 15.9949)	16.5876	E.FQC[+57.02146]IC[+57.02146]M[+15.99492]PGYEGVHC[+57.02146]E.V	C3(Carbamidomethyl / 57.0215); C5(Carbamidomethyl / 57.0215); C14(Carbamidomethyl / 57.0215)	3.1e-06	3.4e-06	0	0	0	0	2e-07	2.2e-07	5.515	269.9	269.9		Specific	13.4	>sp|P46531|NOTC1_HUMAN Neurogenic locus notch homolog protein 1 OS=Homo sapiens OX=9606 GN=NOTCH1 PE=1 SV=4	1	4614	FP070522_10.5266.5266.2	high-energy collision-induced dissociation	5.4	1901.72	1901.72	1	101 | 3359
297		236.1	2	951.867	1902.73	951.867	1902.73	controllerType=0 controllerNumber=1 scan=5218	-0.094	E.FQCICMPGYEGVHCE.V		FQCICMPGYEGVHCE,EV,3@57.02146,5@57.02146,6@15.99492,14@57.02146	M6(Oxidation / 15.9949)	16.4729	E.FQC[+57.02146]IC[+57.02146]M[+15.99492]PGYEGVHC[+57.02146]E.V	C3(Carbamidomethyl / 57.0215); C5(Carbamidomethyl / 57.0215); C14(Carbamidomethyl / 57.0215)	2.2e-05	2.5e-05	0	0	0	0	1.2e-06	1.4e-06	4.656	236.1	210.7		Specific	13	>sp|P46531|NOTC1_HUMAN Neurogenic locus notch homolog protein 1 OS=Homo sapiens OX=9606 GN=NOTCH1 PE=1 SV=4	1	4546	FP070522_10.5218.5218.2	high-energy collision-induced dissociation	5.07	1901.72	1901.72	1	102 | 3336
297		606.7	3	629.581	1886.73	629.582	1886.73	controllerType=0 controllerNumber=1 scan=5358	-2.182	E.FQCICMPGYEGVHCE.V		FQCICMPGYEGVHCE,EV,3@57.02146,5@57.02146,14@57.02146		16.8034	E.FQC[+57.02146]IC[+57.02146]MPGYEGVHC[+57.02146]E.V	C3(Carbamidomethyl / 57.0215); C5(Carbamidomethyl / 57.0215); C14(Carbamidomethyl / 57.0215)	9.4e-09	1.1e-08	0	0	0	0	6e-10	6.7e-10	8.027	518.8	518.8		Specific	14.7	>sp|P46531|NOTC1_HUMAN Neurogenic locus notch homolog protein 1 OS=Homo sapiens OX=9606 GN=NOTCH1 PE=1 SV=4	1	4729	FP070522_10.5358.5358.3	high-energy collision-induced dissociation	7.98	1885.72	1885.73	1	103 | 3453
297		582.3	2	943.869	1886.73	943.87	1886.73	controllerType=0 controllerNumber=1 scan=5430	-1.56	E.FQCICMPGYEGVHCE.V		FQCICMPGYEGVHCE,EV,3@57.02146,5@57.02146,14@57.02146		16.9771	E.FQC[+57.02146]IC[+57.02146]MPGYEGVHC[+57.02146]E.V	C3(Carbamidomethyl / 57.0215); C5(Carbamidomethyl / 57.0215); C14(Carbamidomethyl / 57.0215)	2.2e-08	2.4e-08	0	0	0	0	2e-09	2.3e-09	7.666	446.4	446.4		Specific	16	>sp|P46531|NOTC1_HUMAN Neurogenic locus notch homolog protein 1 OS=Homo sapiens OX=9606 GN=NOTCH1 PE=1 SV=4	1	4803	FP070522_10.5430.5430.2	high-energy collision-induced dissociation	9.62	1885.72	1885.73	1	104 | 3509
297		574.1	2	943.868	1886.73	943.87	1886.73	controllerType=0 controllerNumber=1 scan=5342	-1.69	E.FQCICMPGYEGVHCE.V		FQCICMPGYEGVHCE,EV,3@57.02146,5@57.02146,14@57.02146		16.7662	E.FQC[+57.02146]IC[+57.02146]MPGYEGVHC[+57.02146]E.V	C3(Carbamidomethyl / 57.0215); C5(Carbamidomethyl / 57.0215); C14(Carbamidomethyl / 57.0215)	2.2e-08	2.4e-08	0	0	0	0	1.7e-09	1.9e-09	7.666	449.2	449.2		Specific	17	>sp|P46531|NOTC1_HUMAN Neurogenic locus notch homolog protein 1 OS=Homo sapiens OX=9606 GN=NOTCH1 PE=1 SV=4	1	4709	FP070522_10.5342.5342.2	high-energy collision-induced dissociation	9.62	1885.72	1885.73	1	105 | 3436
297		559.2	2	943.867	1886.73	943.87	1886.73	controllerType=0 controllerNumber=1 scan=5388	-3.113	E.FQCICMPGYEGVHCE.V		FQCICMPGYEGVHCE,EV,3@57.02146,5@57.02146,14@57.02146		16.8748	E.FQC[+57.02146]IC[+57.02146]MPGYEGVHC[+57.02146]E.V	C3(Carbamidomethyl / 57.0215); C5(Carbamidomethyl / 57.0215); C14(Carbamidomethyl / 57.0215)	1.4e-07	1.6e-07	0	0	0	0	9.3e-09	1e-08	6.846	524	524		Specific	16	>sp|P46531|NOTC1_HUMAN Neurogenic locus notch homolog protein 1 OS=Homo sapiens OX=9606 GN=NOTCH1 PE=1 SV=4	1	4760	FP070522_10.5388.5388.2	high-energy collision-induced dissociation	8.64	1885.72	1885.73	1	106 | 3479
297		541.1	2	943.869	1886.73	943.87	1886.73	controllerType=0 controllerNumber=1 scan=5485	-1.625	E.FQCICMPGYEGVHCE.V		FQCICMPGYEGVHCE,EV,3@57.02146,5@57.02146,14@57.02146		17.1066	E.FQC[+57.02146]IC[+57.02146]MPGYEGVHC[+57.02146]E.V	C3(Carbamidomethyl / 57.0215); C5(Carbamidomethyl / 57.0215); C14(Carbamidomethyl / 57.0215)	1.5e-07	1.7e-07	0	0	0	0	1.1e-08	1.3e-08	6.825	532.9	532.9		Specific	18.1	>sp|P46531|NOTC1_HUMAN Neurogenic locus notch homolog protein 1 OS=Homo sapiens OX=9606 GN=NOTCH1 PE=1 SV=4	1	4869	FP070522_10.5485.5485.2	high-energy collision-induced dissociation	8.62	1885.72	1885.73	1	107 | 3549
297		537.2	3	629.581	1886.73	629.582	1886.73	controllerType=0 controllerNumber=1 scan=5312	-1.6	E.FQCICMPGYEGVHCE.V		FQCICMPGYEGVHCE,EV,3@57.02146,5@57.02146,14@57.02146		16.6951	E.FQC[+57.02146]IC[+57.02146]MPGYEGVHC[+57.02146]E.V	C3(Carbamidomethyl / 57.0215); C5(Carbamidomethyl / 57.0215); C14(Carbamidomethyl / 57.0215)	6.5e-07	7.3e-07	0	0	0	0	6.9e-08	7.7e-08	6.187	439	439		Specific	14.5	>sp|P46531|NOTC1_HUMAN Neurogenic locus notch homolog protein 1 OS=Homo sapiens OX=9606 GN=NOTCH1 PE=1 SV=4	1	4674	FP070522_10.5312.5312.3	high-energy collision-induced dissociation	7.98	1885.72	1885.73	1	108 | 3404
297		537.1	3	629.58	1886.73	629.582	1886.73	controllerType=0 controllerNumber=1 scan=5405	-4.026	E.FQCICMPGYEGVHCE.V		FQCICMPGYEGVHCE,EV,3@57.02146,5@57.02146,14@57.02146		16.9154	E.FQC[+57.02146]IC[+57.02146]MPGYEGVHC[+57.02146]E.V	C3(Carbamidomethyl / 57.0215); C5(Carbamidomethyl / 57.0215); C14(Carbamidomethyl / 57.0215)	6.2e-07	6.9e-07	0	0	0	0	5.4e-08	6e-08	6.207	521.9	521.9		Specific	13.2	>sp|P46531|NOTC1_HUMAN Neurogenic locus notch homolog protein 1 OS=Homo sapiens OX=9606 GN=NOTCH1 PE=1 SV=4	1	4777	FP070522_10.5405.5405.3	high-energy collision-induced dissociation	8	1885.72	1885.73	1	109 | 3493
297		503.8	2	943.87	1886.73	943.87	1886.73	controllerType=0 controllerNumber=1 scan=5290	-0.137	E.FQCICMPGYEGVHCE.V		FQCICMPGYEGVHCE,EV,3@57.02146,5@57.02146,14@57.02146		16.6437	E.FQC[+57.02146]IC[+57.02146]MPGYEGVHC[+57.02146]E.V	C3(Carbamidomethyl / 57.0215); C5(Carbamidomethyl / 57.0215); C14(Carbamidomethyl / 57.0215)	2e-07	2.2e-07	0	0	0	0	2.1e-08	2.4e-08	6.704	470.2	470.2		Specific	17.4	>sp|P46531|NOTC1_HUMAN Neurogenic locus notch homolog protein 1 OS=Homo sapiens OX=9606 GN=NOTCH1 PE=1 SV=4	1	4645	FP070522_10.5290.5290.2	high-energy collision-induced dissociation	7.62	1885.73	1885.73	1	110 | 3390
297		452	2	943.866	1886.73	943.87	1886.73	controllerType=0 controllerNumber=1 scan=5544	-3.889	E.FQCICMPGYEGVHCE.V		FQCICMPGYEGVHCE,EV,3@57.02146,5@57.02146,14@57.02146		17.2451	E.FQC[+57.02146]IC[+57.02146]MPGYEGVHC[+57.02146]E.V	C3(Carbamidomethyl / 57.0215); C5(Carbamidomethyl / 57.0215); C14(Carbamidomethyl / 57.0215)	2.5e-07	2.8e-07	0	0	0	0	2.4e-08	2.7e-08	6.6	452	452		Specific	18.1	>sp|P46531|NOTC1_HUMAN Neurogenic locus notch homolog protein 1 OS=Homo sapiens OX=9606 GN=NOTCH1 PE=1 SV=4	1	4944	FP070522_10.5544.5544.2	high-energy collision-induced dissociation	6.68	1885.72	1885.73	1	111 | 3618
297		388.7	2	943.869	1886.73	943.87	1886.73	controllerType=0 controllerNumber=1 scan=5596	-1.172	E.FQCICMPGYEGVHCE.V		FQCICMPGYEGVHCE,EV,3@57.02146,5@57.02146,14@57.02146		17.368	E.FQC[+57.02146]IC[+57.02146]MPGYEGVHC[+57.02146]E.V	C3(Carbamidomethyl / 57.0215); C5(Carbamidomethyl / 57.0215); C14(Carbamidomethyl / 57.0215)	5.6e-07	6.3e-07	0	0	0	0	4.6e-08	5.2e-08	6.252	388.7	388.7		Specific	16.3	>sp|P46531|NOTC1_HUMAN Neurogenic locus notch homolog protein 1 OS=Homo sapiens OX=9606 GN=NOTCH1 PE=1 SV=4	1	5000	FP070522_10.5596.5596.2	high-energy collision-induced dissociation	6.35	1885.72	1885.73	1	112 | 3652
297		312	2	943.867	1886.73	943.87	1886.73	controllerType=0 controllerNumber=1 scan=5642	-3.652	E.FQCICMPGYEGVHCE.V		FQCICMPGYEGVHCE,EV,3@57.02146,5@57.02146,14@57.02146		17.4762	E.FQC[+57.02146]IC[+57.02146]MPGYEGVHC[+57.02146]E.V	C3(Carbamidomethyl / 57.0215); C5(Carbamidomethyl / 57.0215); C14(Carbamidomethyl / 57.0215)	3.5e-06	3.9e-06	0	0	0	0	3e-07	3.4e-07	5.456	312	312		Specific	14.7	>sp|P46531|NOTC1_HUMAN Neurogenic locus notch homolog protein 1 OS=Homo sapiens OX=9606 GN=NOTCH1 PE=1 SV=4	1	5050	FP070522_10.5642.5642.2	high-energy collision-induced dissociation	5.21	1885.72	1885.73	1	113 | 3670
297		440.5	2	660.755	1320.5	660.756	1320.51	controllerType=0 controllerNumber=1 scan=4875	-2.812	E.FQCICMPGYE.G		FQCICMPGYE,EG,3@57.02146,5@57.02146,6@15.99492	M6(Oxidation / 15.9949)	15.6752	E.FQC[+57.02146]IC[+57.02146]M[+15.99492]PGYE.G	C3(Carbamidomethyl / 57.0215); C5(Carbamidomethyl / 57.0215)	5.8e-05	6.4e-05	0	0	0	0	2.7e-06	3e-06	4.24	272	272		Specific	11.6	>sp|P46531|NOTC1_HUMAN Neurogenic locus notch homolog protein 1 OS=Homo sapiens OX=9606 GN=NOTCH1 PE=1 SV=4	1	4099	FP070522_10.4875.4875.2	high-energy collision-induced dissociation	4.44	1319.49	1319.5	1	114 | 581
297		407.6	2	660.755	1320.5	660.756	1320.51	controllerType=0 controllerNumber=1 scan=6008	-2.258	E.FQCICMPGYE.G		FQCICMPGYE,EG,3@57.02146,5@57.02146,6@15.99492	M6(Oxidation / 15.9949)	18.3532	E.FQC[+57.02146]IC[+57.02146]M[+15.99492]PGYE.G	C3(Carbamidomethyl / 57.0215); C5(Carbamidomethyl / 57.0215)	0.00087	0.00097	0	0	0	0	5.2e-05	5.8e-05	3.061	309.4	309.4		Specific	10.8	>sp|P46531|NOTC1_HUMAN Neurogenic locus notch homolog protein 1 OS=Homo sapiens OX=9606 GN=NOTCH1 PE=1 SV=4	1	5501	FP070522_10.6008.6008.2	high-energy collision-induced dissociation	3.32	1319.5	1319.5	1	115 | 919
297		389.1	2	660.756	1320.51	660.756	1320.51	controllerType=0 controllerNumber=1 scan=6031	-0.316	E.FQCICMPGYE.G		FQCICMPGYE,EG,3@57.02146,5@57.02146,6@15.99492	M6(Oxidation / 15.9949)	18.4069	E.FQC[+57.02146]IC[+57.02146]M[+15.99492]PGYE.G	C3(Carbamidomethyl / 57.0215); C5(Carbamidomethyl / 57.0215)	0.002	0.0022	0	0	0	0	0.00011	0.00012	2.699	294.7	294.7		Specific	10.3	>sp|P46531|NOTC1_HUMAN Neurogenic locus notch homolog protein 1 OS=Homo sapiens OX=9606 GN=NOTCH1 PE=1 SV=4	1	5534	FP070522_10.6031.6031.2	high-energy collision-induced dissociation	2.97	1319.5	1319.5	1	116 | 932
297		362.7	2	660.755	1320.5	660.756	1320.51	controllerType=0 controllerNumber=1 scan=5955	-1.888	E.FQCICMPGYE.G		FQCICMPGYE,EG,3@57.02146,5@57.02146,6@15.99492	M6(Oxidation / 15.9949)	18.2272	E.FQC[+57.02146]IC[+57.02146]M[+15.99492]PGYE.G	C3(Carbamidomethyl / 57.0215); C5(Carbamidomethyl / 57.0215)	0.00032	0.00036	0	0	0	0	2.7e-05	3e-05	3.495	246	246		Specific	11.4	>sp|P46531|NOTC1_HUMAN Neurogenic locus notch homolog protein 1 OS=Homo sapiens OX=9606 GN=NOTCH1 PE=1 SV=4	1	5431	FP070522_10.5955.5955.2	high-energy collision-induced dissociation	3.77	1319.5	1319.5	1	117 | 897
297		359.8	2	660.755	1320.5	660.756	1320.51	controllerType=0 controllerNumber=1 scan=4874	-2.812	E.FQCICMPGYE.G		FQCICMPGYE,EG,3@57.02146,5@57.02146,6@15.99492	M6(Oxidation / 15.9949)	15.674	E.FQC[+57.02146]IC[+57.02146]M[+15.99492]PGYE.G	C3(Carbamidomethyl / 57.0215); C5(Carbamidomethyl / 57.0215)	0.0056	0.0062	0	0	0	0	0.0003	0.00034	2.253	243.1	243.1		Specific	10	>sp|P46531|NOTC1_HUMAN Neurogenic locus notch homolog protein 1 OS=Homo sapiens OX=9606 GN=NOTCH1 PE=1 SV=4	1	4098	FP070522_10.4874.4874.2	high-energy collision-induced dissociation	2.44	1319.49	1319.5	1	118 | 577
297		359.4	2	660.756	1320.5	660.756	1320.51	controllerType=0 controllerNumber=1 scan=4929	-1.333	E.FQCICMPGYE.G		FQCICMPGYE,EG,3@57.02146,5@57.02146,6@15.99492	M6(Oxidation / 15.9949)	15.8017	E.FQC[+57.02146]IC[+57.02146]M[+15.99492]PGYE.G	C3(Carbamidomethyl / 57.0215); C5(Carbamidomethyl / 57.0215)	0.0025	0.0028	0	0	0	0	0.00014	0.00016	2.597	305.5	305.5		Specific	10.2	>sp|P46531|NOTC1_HUMAN Neurogenic locus notch homolog protein 1 OS=Homo sapiens OX=9606 GN=NOTCH1 PE=1 SV=4	1	4168	FP070522_10.4929.4929.2	high-energy collision-induced dissociation	2.79	1319.5	1319.5	1	119 | 590
297		359.4	2	660.756	1320.51	660.756	1320.51	controllerType=0 controllerNumber=1 scan=4826	-0.316	E.FQCICMPGYE.G		FQCICMPGYE,EG,3@57.02146,5@57.02146,6@15.99492	M6(Oxidation / 15.9949)	15.5611	E.FQC[+57.02146]IC[+57.02146]M[+15.99492]PGYE.G	C3(Carbamidomethyl / 57.0215); C5(Carbamidomethyl / 57.0215)	0.0016	0.0017	0	0	0	0	8.8e-05	9.9e-05	2.81	270	270		Specific	10.6	>sp|P46531|NOTC1_HUMAN Neurogenic locus notch homolog protein 1 OS=Homo sapiens OX=9606 GN=NOTCH1 PE=1 SV=4	1	4054	FP070522_10.4826.4826.2	high-energy collision-induced dissociation	3.01	1319.5	1319.5	1	120 | 560
297		276.4	2	660.756	1320.51	660.756	1320.51	controllerType=0 controllerNumber=1 scan=6080	-0.316	E.FQCICMPGYE.G		FQCICMPGYE,EG,3@57.02146,5@57.02146,6@15.99492	M6(Oxidation / 15.9949)	18.523	E.FQC[+57.02146]IC[+57.02146]M[+15.99492]PGYE.G	C3(Carbamidomethyl / 57.0215); C5(Carbamidomethyl / 57.0215)	0.0033	0.0037	0	0	0	0	0.00025	0.00028	2.484	238.7	238.7		Specific	10	>sp|P46531|NOTC1_HUMAN Neurogenic locus notch homolog protein 1 OS=Homo sapiens OX=9606 GN=NOTCH1 PE=1 SV=4	1	5597	FP070522_10.6080.6080.2	high-energy collision-induced dissociation	2.38	1319.5	1319.5	1	121 | 941
297		181.2	2	660.756	1320.51	660.756	1320.51	controllerType=0 controllerNumber=1 scan=6188	-0.316	E.FQCICMPGYE.G		FQCICMPGYE,EG,3@57.02146,5@57.02146,6@15.99492	M6(Oxidation / 15.9949)	18.7803	E.FQC[+57.02146]IC[+57.02146]M[+15.99492]PGYE.G	C3(Carbamidomethyl / 57.0215); C5(Carbamidomethyl / 57.0215)	0.016	0.018	0	0	0	0	0.0011	0.0012	1.802	181.2	181.2		Specific	10.1	>sp|P46531|NOTC1_HUMAN Neurogenic locus notch homolog protein 1 OS=Homo sapiens OX=9606 GN=NOTCH1 PE=1 SV=4	1	5733	FP070522_10.6188.6188.2	high-energy collision-induced dissociation	1.75	1319.5	1319.5	1	122 | 962
297		153.5	2	660.756	1320.51	660.756	1320.51	controllerType=0 controllerNumber=1 scan=5831	-0.039	E.FQCICMPGYE.G		FQCICMPGYE,EG,3@57.02146,5@57.02146,6@15.99492	M6(Oxidation / 15.9949)	17.9241	E.FQC[+57.02146]IC[+57.02146]M[+15.99492]PGYE.G	C3(Carbamidomethyl / 57.0215); C5(Carbamidomethyl / 57.0215)	0.032	0.036	0.0052	0.0052	0	0	0.0052	0.0053	1.49	141.6	141.6		Specific	6.5	>sp|P46531|NOTC1_HUMAN Neurogenic locus notch homolog protein 1 OS=Homo sapiens OX=9606 GN=NOTCH1 PE=1 SV=4	1	5286	FP070522_10.5831.5831.2	high-energy collision-induced dissociation	1.44	1319.5	1319.5	1	123 | 867
297		480.3	2	652.76	1304.51	652.759	1304.51	controllerType=0 controllerNumber=1 scan=5986	0.835	E.FQCICMPGYE.G		FQCICMPGYE,EG,3@57.02146,5@57.02146		18.3009	E.FQC[+57.02146]IC[+57.02146]MPGYE.G	C3(Carbamidomethyl / 57.0215); C5(Carbamidomethyl / 57.0215)	0.0032	0.0036	0	0	0	0	0.00023	0.00026	2.493	263.9	263.9		Specific	10.8	>sp|P46531|NOTC1_HUMAN Neurogenic locus notch homolog protein 1 OS=Homo sapiens OX=9606 GN=NOTCH1 PE=1 SV=4	1	5476	FP070522_10.5986.5986.2	high-energy collision-induced dissociation	2.56	1303.5	1303.5	1	124 | 914
297		450.9	2	652.758	1304.51	652.759	1304.51	controllerType=0 controllerNumber=1 scan=6040	-0.849	E.FQCICMPGYE.G		FQCICMPGYE,EG,3@57.02146,5@57.02146		18.4284	E.FQC[+57.02146]IC[+57.02146]MPGYE.G	C3(Carbamidomethyl / 57.0215); C5(Carbamidomethyl / 57.0215)	0.0023	0.0025	0	0	0	0	0.00012	0.00014	2.647	227.6	227.6		Specific	10	>sp|P46531|NOTC1_HUMAN Neurogenic locus notch homolog protein 1 OS=Homo sapiens OX=9606 GN=NOTCH1 PE=1 SV=4	1	5543	FP070522_10.6040.6040.2	high-energy collision-induced dissociation	2.72	1303.5	1303.5	1	125 | 936
297		445.4	2	652.758	1304.51	652.759	1304.51	controllerType=0 controllerNumber=1 scan=5933	-1.692	E.FQCICMPGYE.G		FQCICMPGYE,EG,3@57.02146,5@57.02146		18.1744	E.FQC[+57.02146]IC[+57.02146]MPGYE.G	C3(Carbamidomethyl / 57.0215); C5(Carbamidomethyl / 57.0215)	0.00058	0.00065	0	0	0	0	4.1e-05	4.5e-05	3.237	277.5	277.5		Specific	11.1	>sp|P46531|NOTC1_HUMAN Neurogenic locus notch homolog protein 1 OS=Homo sapiens OX=9606 GN=NOTCH1 PE=1 SV=4	1	5405	FP070522_10.5933.5933.2	high-energy collision-induced dissociation	3.31	1303.5	1303.5	1	126 | 892
307	Hex(1)Pent(2)	876.3	4	929.382	3714.51	929.384	3714.51	controllerType=0 controllerNumber=1 scan=4153	-2.255	E.GVHCEVNTDECASSPCLHNGRCLDKINE.F	14	GVHCEVNTDECASSPCLHNGRCLDKINE,EF,4@57.02146,11@57.02146,14@426.13734,16@57.02146,19@0.98402,22@57.02146,24@15.99492	S14(OGlycan / 426.1373); N19(Deamidated / 0.984); D24(Oxidation / 15.9949)	14.0283	E.GVHC[+57.02146]EVNTDEC[+57.02146]ASS[+426.13734]PC[+57.02146]LHN[+0.98402]GRC[+57.02146]LD[+15.99492]KINE.F	C4(Carbamidomethyl / 57.0215); C11(Carbamidomethyl / 57.0215); C16(Carbamidomethyl / 57.0215); C22(Carbamidomethyl / 57.0215)	1.8e-12	2e-12	0	0	0	0	1.6e-13	1.8e-13	11.743	876.3	0		Specific	19.7	>sp|P46531|NOTC1_HUMAN Neurogenic locus notch homolog protein 1 OS=Homo sapiens OX=9606 GN=NOTCH1 PE=1 SV=4	1	3218	FP070522_10.4153.4153.4	high-energy collision-induced dissociation	11.34	3713.5	3713.51	1	127 | 25857
307	Hex(1)Pent(2)	714	4	929.137	3713.52	929.138	3713.53	controllerType=0 controllerNumber=1 scan=3839	-1.629	E.GVHCEVNTDECASSPCLHNGRCLDKINE.F	13	GVHCEVNTDECASSPCLHNGRCLDKINE,EF,4@57.02146,11@57.02146,13@426.13734,16@57.02146,22@57.02146,24@15.99492	S13(OGlycan / 426.1373); D24(Oxidation / 15.9949)	13.3347	E.GVHC[+57.02146]EVNTDEC[+57.02146]AS[+426.13734]SPC[+57.02146]LHNGRC[+57.02146]LD[+15.99492]KINE.F	C4(Carbamidomethyl / 57.0215); C11(Carbamidomethyl / 57.0215); C16(Carbamidomethyl / 57.0215); C22(Carbamidomethyl / 57.0215)	1.9e-09	2.1e-09	0	0	0	0	1.3e-10	1.4e-10	8.722	714	0		Specific	16.6	>sp|P46531|NOTC1_HUMAN Neurogenic locus notch homolog protein 1 OS=Homo sapiens OX=9606 GN=NOTCH1 PE=1 SV=4	1	2809	FP070522_10.3839.3839.4	high-energy collision-induced dissociation	9.67	3712.52	3712.52	1	128 | 23927
307	Hex(1)Pent(2)	643	5	743.509	3713.52	743.512	3713.53	controllerType=0 controllerNumber=1 scan=3836	-3.375	E.GVHCEVNTDECASSPCLHNGRCLDKINE.F	13	GVHCEVNTDECASSPCLHNGRCLDKINE,EF,4@57.02146,11@57.02146,13@426.13734,16@57.02146,19@15.99492,22@57.02146	S13(OGlycan / 426.1373); N19(Oxidation / 15.9949)	13.3282	E.GVHC[+57.02146]EVNTDEC[+57.02146]AS[+426.13734]SPC[+57.02146]LHN[+15.99492]GRC[+57.02146]LDKINE.F	C4(Carbamidomethyl / 57.0215); C11(Carbamidomethyl / 57.0215); C16(Carbamidomethyl / 57.0215); C22(Carbamidomethyl / 57.0215)	2.4e-08	2.7e-08	0	0	0	0	2.4e-09	2.7e-09	7.625	643	0		Specific	16	>sp|P46531|NOTC1_HUMAN Neurogenic locus notch homolog protein 1 OS=Homo sapiens OX=9606 GN=NOTCH1 PE=1 SV=4	1	2805	FP070522_10.3836.3836.5	high-energy collision-induced dissociation	8.58	3712.51	3712.52	1	129 | 23817
307	Hex(1)Pent(2)	1183.8	4	925.382	3698.51	925.385	3698.52	controllerType=0 controllerNumber=1 scan=4113	-3.508	E.GVHCEVNTDECASSPCLHNGRCLDKINE.F	14	GVHCEVNTDECASSPCLHNGRCLDKINE,EF,4@57.02146,11@57.02146,14@426.13734,16@57.02146,19@0.98402,22@57.02146	S14(OGlycan / 426.1373); N19(Deamidated / 0.984)	13.9379	E.GVHC[+57.02146]EVNTDEC[+57.02146]ASS[+426.13734]PC[+57.02146]LHN[+0.98402]GRC[+57.02146]LDKINE.F	C4(Carbamidomethyl / 57.0215); C11(Carbamidomethyl / 57.0215); C16(Carbamidomethyl / 57.0215); C22(Carbamidomethyl / 57.0215)	1.8e-18	2e-18	0	0	0	0	1.8e-18	2e-18	17.743	1183.8	0		Specific	23.1	>sp|P46531|NOTC1_HUMAN Neurogenic locus notch homolog protein 1 OS=Homo sapiens OX=9606 GN=NOTCH1 PE=1 SV=4	1	3171	FP070522_10.4113.4113.4	high-energy collision-induced dissociation	17.69	3697.5	3697.51	1	130 | 25517
307	Hex(1)Pent(2)	1122.1	4	925.383	3698.51	925.385	3698.52	controllerType=0 controllerNumber=1 scan=4162	-2.649	E.GVHCEVNTDECASSPCLHNGRCLDKINE.F	14	GVHCEVNTDECASSPCLHNGRCLDKINE,EF,4@57.02146,11@57.02146,14@426.13734,16@57.02146,19@0.98402,22@57.02146	S14(OGlycan / 426.1373); N19(Deamidated / 0.984)	14.0494	E.GVHC[+57.02146]EVNTDEC[+57.02146]ASS[+426.13734]PC[+57.02146]LHN[+0.98402]GRC[+57.02146]LDKINE.F	C4(Carbamidomethyl / 57.0215); C11(Carbamidomethyl / 57.0215); C16(Carbamidomethyl / 57.0215); C22(Carbamidomethyl / 57.0215)	1.8e-17	2e-17	0	0	0	0	9.9e-18	1.1e-17	16.743	1122.1	0		Specific	21.6	>sp|P46531|NOTC1_HUMAN Neurogenic locus notch homolog protein 1 OS=Homo sapiens OX=9606 GN=NOTCH1 PE=1 SV=4	1	3227	FP070522_10.4162.4162.4	high-energy collision-induced dissociation	16.69	3697.5	3697.51	1	131 | 26017
307	Hex(1)Pent(2)	1051	4	925.382	3698.51	925.385	3698.52	controllerType=0 controllerNumber=1 scan=4014	-3.111	E.GVHCEVNTDECASSPCLHNGRCLDKINE.F	14	GVHCEVNTDECASSPCLHNGRCLDKINE,EF,4@57.02146,11@57.02146,14@426.13734,16@57.02146,19@0.98402,22@57.02146	S14(OGlycan / 426.1373); N19(Deamidated / 0.984)	13.7168	E.GVHC[+57.02146]EVNTDEC[+57.02146]ASS[+426.13734]PC[+57.02146]LHN[+0.98402]GRC[+57.02146]LDKINE.F	C4(Carbamidomethyl / 57.0215); C11(Carbamidomethyl / 57.0215); C16(Carbamidomethyl / 57.0215); C22(Carbamidomethyl / 57.0215)	1.8e-16	2e-16	0	0	0	0	9.5e-17	1.1e-16	15.743	1051	0		Specific	22.5	>sp|P46531|NOTC1_HUMAN Neurogenic locus notch homolog protein 1 OS=Homo sapiens OX=9606 GN=NOTCH1 PE=1 SV=4	1	3041	FP070522_10.4014.4014.4	high-energy collision-induced dissociation	15.69	3697.5	3697.51	1	132 | 25027
307	Hex(1)Pent(2)	991	4	925.383	3698.51	925.385	3698.52	controllerType=0 controllerNumber=1 scan=3951	-2.055	E.GVHCEVNTDECASSPCLHNGRCLDKINE.F	13	GVHCEVNTDECASSPCLHNGRCLDKINE,EF,4@57.02146,11@57.02146,13@426.13734,16@57.02146,19@0.98402,22@57.02146	S13(OGlycan / 426.1373); N19(Deamidated / 0.984)	13.5839	E.GVHC[+57.02146]EVNTDEC[+57.02146]AS[+426.13734]SPC[+57.02146]LHN[+0.98402]GRC[+57.02146]LDKINE.F	C4(Carbamidomethyl / 57.0215); C11(Carbamidomethyl / 57.0215); C16(Carbamidomethyl / 57.0215); C22(Carbamidomethyl / 57.0215)	1.9e-14	2.1e-14	0	0	0	0	3.3e-15	3.7e-15	13.722	991	0		Specific	21.7	>sp|P46531|NOTC1_HUMAN Neurogenic locus notch homolog protein 1 OS=Homo sapiens OX=9606 GN=NOTCH1 PE=1 SV=4	1	2963	FP070522_10.3951.3951.4	high-energy collision-induced dissociation	13.67	3697.5	3697.51	1	133 | 24727
307	Hex(1)Pent(2)	819.9	5	740.507	3698.51	740.51	3698.52	controllerType=0 controllerNumber=1 scan=3975	-3.907	E.GVHCEVNTDECASSPCLHNGRCLDKINE.F	14	GVHCEVNTDECASSPCLHNGRCLDKINE,EF,4@57.02146,11@57.02146,14@426.13734,16@57.02146,19@0.98402,22@57.02146	S14(OGlycan / 426.1373); N19(Deamidated / 0.984)	13.6347	E.GVHC[+57.02146]EVNTDEC[+57.02146]ASS[+426.13734]PC[+57.02146]LHN[+0.98402]GRC[+57.02146]LDKINE.F	C4(Carbamidomethyl / 57.0215); C11(Carbamidomethyl / 57.0215); C16(Carbamidomethyl / 57.0215); C22(Carbamidomethyl / 57.0215)	2.4e-12	2.7e-12	0	0	0	0	3.4e-13	3.8e-13	11.625	819.9	0		Specific	15.8	>sp|P46531|NOTC1_HUMAN Neurogenic locus notch homolog protein 1 OS=Homo sapiens OX=9606 GN=NOTCH1 PE=1 SV=4	1	2990	FP070522_10.3975.3975.5	high-energy collision-induced dissociation	12.58	3697.5	3697.51	1	134 | 24797
307	Hex(1)Pent(2)	807.7	5	740.508	3698.51	740.51	3698.52	controllerType=0 controllerNumber=1 scan=3922	-2.587	E.GVHCEVNTDECASSPCLHNGRCLDKINE.F	13	GVHCEVNTDECASSPCLHNGRCLDKINE,EF,4@57.02146,11@57.02146,13@426.13734,16@57.02146,19@0.98402,22@57.02146	S13(OGlycan / 426.1373); N19(Deamidated / 0.984)	13.5196	E.GVHC[+57.02146]EVNTDEC[+57.02146]AS[+426.13734]SPC[+57.02146]LHN[+0.98402]GRC[+57.02146]LDKINE.F	C4(Carbamidomethyl / 57.0215); C11(Carbamidomethyl / 57.0215); C16(Carbamidomethyl / 57.0215); C22(Carbamidomethyl / 57.0215)	2.4e-12	2.7e-12	0	0	0	0	2.5e-13	2.8e-13	11.625	807.7	0		Specific	17.3	>sp|P46531|NOTC1_HUMAN Neurogenic locus notch homolog protein 1 OS=Homo sapiens OX=9606 GN=NOTCH1 PE=1 SV=4	1	2923	FP070522_10.3922.3922.5	high-energy collision-induced dissociation	11.58	3697.5	3697.51	1	135 | 24457
307	Hex(1)Pent(2)	787.4	5	740.507	3698.51	740.51	3698.52	controllerType=0 controllerNumber=1 scan=4173	-3.165	E.GVHCEVNTDECASSPCLHNGRCLDKINE.F	14	GVHCEVNTDECASSPCLHNGRCLDKINE,EF,4@57.02146,11@57.02146,14@426.13734,16@57.02146,19@0.98402,22@57.02146	S14(OGlycan / 426.1373); N19(Deamidated / 0.984)	14.0743	E.GVHC[+57.02146]EVNTDEC[+57.02146]ASS[+426.13734]PC[+57.02146]LHN[+0.98402]GRC[+57.02146]LDKINE.F	C4(Carbamidomethyl / 57.0215); C11(Carbamidomethyl / 57.0215); C16(Carbamidomethyl / 57.0215); C22(Carbamidomethyl / 57.0215)	2.4e-11	2.7e-11	0	0	0	0	3e-12	3.4e-12	10.625	787.4	0		Specific	19	>sp|P46531|NOTC1_HUMAN Neurogenic locus notch homolog protein 1 OS=Homo sapiens OX=9606 GN=NOTCH1 PE=1 SV=4	1	3239	FP070522_10.4173.4173.5	high-energy collision-induced dissociation	11.58	3697.5	3697.51	1	136 | 26137
307	Hex(1)Pent(2)	777.9	5	740.508	3698.51	740.51	3698.52	controllerType=0 controllerNumber=1 scan=4124	-2.917	E.GVHCEVNTDECASSPCLHNGRCLDKINE.F	14	GVHCEVNTDECASSPCLHNGRCLDKINE,EF,4@57.02146,11@57.02146,14@426.13734,16@57.02146,19@0.98402,22@57.02146	S14(OGlycan / 426.1373); N19(Deamidated / 0.984)	13.9619	E.GVHC[+57.02146]EVNTDEC[+57.02146]ASS[+426.13734]PC[+57.02146]LHN[+0.98402]GRC[+57.02146]LDKINE.F	C4(Carbamidomethyl / 57.0215); C11(Carbamidomethyl / 57.0215); C16(Carbamidomethyl / 57.0215); C22(Carbamidomethyl / 57.0215)	2.4e-11	2.7e-11	0	0	0	0	2.4e-12	2.6e-12	10.625	777.9	0		Specific	18.4	>sp|P46531|NOTC1_HUMAN Neurogenic locus notch homolog protein 1 OS=Homo sapiens OX=9606 GN=NOTCH1 PE=1 SV=4	1	3184	FP070522_10.4124.4124.5	high-energy collision-induced dissociation	11.58	3697.5	3697.51	1	137 | 25667
307	Hex(1)Pent(2)	737.7	3	1233.51	3698.51	1233.51	3698.52	controllerType=0 controllerNumber=1 scan=4147	-3.553	E.GVHCEVNTDECASSPCLHNGRCLDKINE.F	14	GVHCEVNTDECASSPCLHNGRCLDKINE,EF,4@57.02146,11@57.02146,14@426.13734,16@57.02146,19@0.98402,22@57.02146	S14(OGlycan / 426.1373); N19(Deamidated / 0.984)	14.0129	E.GVHC[+57.02146]EVNTDEC[+57.02146]ASS[+426.13734]PC[+57.02146]LHN[+0.98402]GRC[+57.02146]LDKINE.F	C4(Carbamidomethyl / 57.0215); C11(Carbamidomethyl / 57.0215); C16(Carbamidomethyl / 57.0215); C22(Carbamidomethyl / 57.0215)	4.3e-10	4.8e-10	0	0	0	0	5.7e-11	6.4e-11	9.371	737.7	0		Specific	21.8	>sp|P46531|NOTC1_HUMAN Neurogenic locus notch homolog protein 1 OS=Homo sapiens OX=9606 GN=NOTCH1 PE=1 SV=4	1	3211	FP070522_10.4147.4147.3	high-energy collision-induced dissociation	10.32	3697.5	3697.51	1	138 | 25817
307	Hex(1)Pent(2)	1097.2	4	925.139	3697.53	925.139	3697.54	controllerType=0 controllerNumber=1 scan=3795	-0.568	E.GVHCEVNTDECASSPCLHNGRCLDKINE.F	13	GVHCEVNTDECASSPCLHNGRCLDKINE,EF,4@57.02146,11@57.02146,13@426.13734,16@57.02146,22@57.02146	S13(OGlycan / 426.1373)	13.2376	E.GVHC[+57.02146]EVNTDEC[+57.02146]AS[+426.13734]SPC[+57.02146]LHNGRC[+57.02146]LDKINE.F	C4(Carbamidomethyl / 57.0215); C11(Carbamidomethyl / 57.0215); C16(Carbamidomethyl / 57.0215); C22(Carbamidomethyl / 57.0215)	1.9e-16	2.1e-16	0	0	0	0	1.1e-16	1.3e-16	15.722	1097.2	0		Specific	19.8	>sp|P46531|NOTC1_HUMAN Neurogenic locus notch homolog protein 1 OS=Homo sapiens OX=9606 GN=NOTCH1 PE=1 SV=4	1	2757	FP070522_10.3795.3795.4	high-energy collision-induced dissociation	15.67	3696.53	3696.53	1	139 | 23537
307	Hex(1)Pent(2)	1081.8	4	925.137	3697.53	925.139	3697.54	controllerType=0 controllerNumber=1 scan=3844	-2.549	E.GVHCEVNTDECASSPCLHNGRCLDKINE.F	13	GVHCEVNTDECASSPCLHNGRCLDKINE,EF,4@57.02146,11@57.02146,13@426.13734,16@57.02146,22@57.02146	S13(OGlycan / 426.1373)	13.3465	E.GVHC[+57.02146]EVNTDEC[+57.02146]AS[+426.13734]SPC[+57.02146]LHNGRC[+57.02146]LDKINE.F	C4(Carbamidomethyl / 57.0215); C11(Carbamidomethyl / 57.0215); C16(Carbamidomethyl / 57.0215); C22(Carbamidomethyl / 57.0215)	1.8e-16	2e-16	0	0	0	0	6.7e-17	7.5e-17	15.743	1081.8	0		Specific	21.4	>sp|P46531|NOTC1_HUMAN Neurogenic locus notch homolog protein 1 OS=Homo sapiens OX=9606 GN=NOTCH1 PE=1 SV=4	1	2815	FP070522_10.3844.3844.4	high-energy collision-induced dissociation	15.69	3696.52	3696.53	1	140 | 24007
307	Hex(1)Pent(2)	812.4	5	740.311	3697.53	740.313	3697.54	controllerType=0 controllerNumber=1 scan=3790	-2.14	E.GVHCEVNTDECASSPCLHNGRCLDKINE.F	13	GVHCEVNTDECASSPCLHNGRCLDKINE,EF,4@57.02146,11@57.02146,13@426.13734,16@57.02146,22@57.02146	S13(OGlycan / 426.1373)	13.2268	E.GVHC[+57.02146]EVNTDEC[+57.02146]AS[+426.13734]SPC[+57.02146]LHNGRC[+57.02146]LDKINE.F	C4(Carbamidomethyl / 57.0215); C11(Carbamidomethyl / 57.0215); C16(Carbamidomethyl / 57.0215); C22(Carbamidomethyl / 57.0215)	2.5e-12	2.8e-12	0	0	0	0	4.2e-13	4.7e-13	11.604	812.4	0		Specific	17.1	>sp|P46531|NOTC1_HUMAN Neurogenic locus notch homolog protein 1 OS=Homo sapiens OX=9606 GN=NOTCH1 PE=1 SV=4	1	2749	FP070522_10.3790.3790.5	high-energy collision-induced dissociation	12.56	3696.52	3696.53	1	141 | 23417
307	Hex(1)Pent(2)	786	5	740.311	3697.53	740.313	3697.54	controllerType=0 controllerNumber=1 scan=3843	-2.718	E.GVHCEVNTDECASSPCLHNGRCLDKINE.F	13	GVHCEVNTDECASSPCLHNGRCLDKINE,EF,4@57.02146,11@57.02146,13@426.13734,16@57.02146,22@57.02146	S13(OGlycan / 426.1373)	13.3453	E.GVHC[+57.02146]EVNTDEC[+57.02146]AS[+426.13734]SPC[+57.02146]LHNGRC[+57.02146]LDKINE.F	C4(Carbamidomethyl / 57.0215); C11(Carbamidomethyl / 57.0215); C16(Carbamidomethyl / 57.0215); C22(Carbamidomethyl / 57.0215)	2.4e-11	2.7e-11	0	0	0	0	1.7e-12	1.9e-12	10.625	786	0		Specific	17.5	>sp|P46531|NOTC1_HUMAN Neurogenic locus notch homolog protein 1 OS=Homo sapiens OX=9606 GN=NOTCH1 PE=1 SV=4	1	2814	FP070522_10.3843.3843.5	high-energy collision-induced dissociation	11.58	3696.52	3696.53	1	142 | 23967
307	Hex(1)Pent(2)	363.3	4	925.131	3697.5	925.139	3697.54	controllerType=0 controllerNumber=1 scan=4245	-9.02	E.GVHCEVNTDECASSPCLHNGRCLDKINE.F	14	GVHCEVNTDECASSPCLHNGRCLDKINE,EF,4@57.02146,11@57.02146,14@426.13734,16@57.02146,22@57.02146	S14(OGlycan / 426.1373)	14.2331	E.GVHC[+57.02146]EVNTDEC[+57.02146]ASS[+426.13734]PC[+57.02146]LHNGRC[+57.02146]LDKINE.F	C4(Carbamidomethyl / 57.0215); C11(Carbamidomethyl / 57.0215); C16(Carbamidomethyl / 57.0215); C22(Carbamidomethyl / 57.0215)	0.00085	0.00095	0	0	0	0	4.6e-05	5.2e-05	3.071	363.3	0		Specific	11.4	>sp|P46531|NOTC1_HUMAN Neurogenic locus notch homolog protein 1 OS=Homo sapiens OX=9606 GN=NOTCH1 PE=1 SV=4	1	3331	FP070522_10.4245.4245.4	high-energy collision-induced dissociation	3.17	3696.49	3696.53	1	143 | 26777
307		479.7	2	580.236	1159.46	580.238	1159.47	controllerType=0 controllerNumber=1 scan=3013	-3.347	E.GVHCEVNTDE.C		GVHCEVNTDE,EC,4@57.02146		11.3377	E.GVHC[+57.02146]EVNTDE.C	C4(Carbamidomethyl / 57.0215)	7.2e-05	8.1e-05	0	0	0	0	6.2e-06	6.9e-06	4.141	219.9	219.9		Specific	10.5	>sp|P46531|NOTC1_HUMAN Neurogenic locus notch homolog protein 1 OS=Homo sapiens OX=9606 GN=NOTCH1 PE=1 SV=4	1	1860	FP070522_10.3013.3013.2	high-energy collision-induced dissociation	4.22	1158.46	1158.46	1	144 | 111
307		452.2	2	580.237	1159.47	580.238	1159.47	controllerType=0 controllerNumber=1 scan=3047	-1.451	E.GVHCEVNTDE.C		GVHCEVNTDE,EC,4@57.02146		11.4431	E.GVHC[+57.02146]EVNTDE.C	C4(Carbamidomethyl / 57.0215)	3.1e-06	3.5e-06	0	0	0	0	2.3e-07	2.6e-07	5.503	260.6	260.6		Specific	11.8	>sp|P46531|NOTC1_HUMAN Neurogenic locus notch homolog protein 1 OS=Homo sapiens OX=9606 GN=NOTCH1 PE=1 SV=4	1	1883	FP070522_10.3047.3047.2	high-energy collision-induced dissociation	5.58	1158.46	1158.46	1	145 | 113
307		442.5	2	580.235	1159.46	580.238	1159.47	controllerType=0 controllerNumber=1 scan=2975	-4.82	E.GVHCEVNTDE.C		GVHCEVNTDE,EC,4@57.02146		11.2306	E.GVHC[+57.02146]EVNTDE.C	C4(Carbamidomethyl / 57.0215)	2.9e-05	3.2e-05	0	0	0	0	1.8e-06	2e-06	4.539	250.7	250.7		Specific	10.4	>sp|P46531|NOTC1_HUMAN Neurogenic locus notch homolog protein 1 OS=Homo sapiens OX=9606 GN=NOTCH1 PE=1 SV=4	1	1833	FP070522_10.2975.2975.2	high-energy collision-induced dissociation	4.62	1158.46	1158.46	1	146 | 109
307		355.3	2	580.235	1159.46	580.238	1159.47	controllerType=0 controllerNumber=1 scan=2932	-4.715	E.GVHCEVNTDE.C		GVHCEVNTDE,EC,4@57.02146		11.1238	E.GVHC[+57.02146]EVNTDE.C	C4(Carbamidomethyl / 57.0215)	0.00012	0.00014	0	0	0	0	2.1e-05	2.3e-05	3.907	259.9	259.9		Specific	10	>sp|P46531|NOTC1_HUMAN Neurogenic locus notch homolog protein 1 OS=Homo sapiens OX=9606 GN=NOTCH1 PE=1 SV=4	1	1793	FP070522_10.2932.2932.2	high-energy collision-induced dissociation	3.96	1158.46	1158.46	1	147 | 107
312	Hex(1); Hex(1)Pent(1)	538.8	4	787.579	3147.3	787.579	3147.29	controllerType=0 controllerNumber=1 scan=4190	1.247	E.VNTDECASSPCLHNGRCLDKINE.F	8;9	VNTDECASSPCLHNGRCLDKINE,EF,2@0.98402,6@57.02146,8@162.05282,9@294.09508,11@57.02146,16@0.98402,17@57.02146	N2(Deamidated / 0.984); S8(OGlycan / 162.0528); S9(OGlycan / 294.0951); R16(Deamidated / 0.984)	14.1087	E.VN[+0.98402]TDEC[+57.02146]AS[+162.05282]S[+294.09508]PC[+57.02146]LHNGR[+0.98402]C[+57.02146]LDKINE.F	C6(Carbamidomethyl / 57.0215); C11(Carbamidomethyl / 57.0215); C17(Carbamidomethyl / 57.0215)	2.1e-06	2.4e-06	0	0	0	0	1.3e-07	1.5e-07	5.669	538.8	0		Specific	14.1	>sp|P46531|NOTC1_HUMAN Neurogenic locus notch homolog protein 1 OS=Homo sapiens OX=9606 GN=NOTCH1 PE=1 SV=4	1	3263	FP070522_10.4190.4190.4	high-energy collision-induced dissociation	4.93	3146.29	3146.28	1	148 | 26277
312	Hex(1)Pent(2)	891.8	4	783.827	3132.29	783.829	3132.29	controllerType=0 controllerNumber=1 scan=4212	-1.581	E.VNTDECASSPCLHNGRCLDKINE.F	9	VNTDECASSPCLHNGRCLDKINE,EF,6@57.02146,9@426.13734,11@57.02146,14@0.98402,17@57.02146,19@15.99492	S9(OGlycan / 426.1373); N14(Deamidated / 0.984); D19(Oxidation / 15.9949)	14.1595	E.VNTDEC[+57.02146]ASS[+426.13734]PC[+57.02146]LHN[+0.98402]GRC[+57.02146]LD[+15.99492]KINE.F	C6(Carbamidomethyl / 57.0215); C11(Carbamidomethyl / 57.0215); C17(Carbamidomethyl / 57.0215)	4.1e-14	4.5e-14	0	0	0	0	1.1e-14	1.3e-14	13.392	891.8	1.2		Specific	19.7	>sp|P46531|NOTC1_HUMAN Neurogenic locus notch homolog protein 1 OS=Homo sapiens OX=9606 GN=NOTCH1 PE=1 SV=4	1	3288	FP070522_10.4212.4212.4	high-energy collision-induced dissociation	13.99	3131.28	3131.29	1	149 | 26437
312	Hex(1)Pent(2)	761.2	4	783.826	3132.28	783.829	3132.29	controllerType=0 controllerNumber=1 scan=4036	-3.764	E.VNTDECASSPCLHNGRCLDKINE.F	9	VNTDECASSPCLHNGRCLDKINE,EF,6@57.02146,9@426.13734,11@57.02146,14@0.98402,17@57.02146,19@15.99492	S9(OGlycan / 426.1373); N14(Deamidated / 0.984); D19(Oxidation / 15.9949)	13.7669	E.VNTDEC[+57.02146]ASS[+426.13734]PC[+57.02146]LHN[+0.98402]GRC[+57.02146]LD[+15.99492]KINE.F	C6(Carbamidomethyl / 57.0215); C11(Carbamidomethyl / 57.0215); C17(Carbamidomethyl / 57.0215)	3.9e-12	4.3e-12	0	0	0	0	6.3e-13	7.1e-13	11.413	761.2	1.2		Specific	19.4	>sp|P46531|NOTC1_HUMAN Neurogenic locus notch homolog protein 1 OS=Homo sapiens OX=9606 GN=NOTCH1 PE=1 SV=4	1	3068	FP070522_10.4036.4036.4	high-energy collision-induced dissociation	11.01	3131.27	3131.29	1	150 | 25137
312	Hex(1)Pent(2)	693.9	4	783.827	3132.29	783.829	3132.29	controllerType=0 controllerNumber=1 scan=4261	-1.815	E.VNTDECASSPCLHNGRCLDKINE.F	9	VNTDECASSPCLHNGRCLDKINE,EF,6@57.02146,9@426.13734,11@57.02146,14@0.98402,17@57.02146,19@15.99492	S9(OGlycan / 426.1373); N14(Deamidated / 0.984); D19(Oxidation / 15.9949)	14.2711	E.VNTDEC[+57.02146]ASS[+426.13734]PC[+57.02146]LHN[+0.98402]GRC[+57.02146]LD[+15.99492]KINE.F	C6(Carbamidomethyl / 57.0215); C11(Carbamidomethyl / 57.0215); C17(Carbamidomethyl / 57.0215)	4.1e-10	4.5e-10	0	0	0	0	4.9e-11	5.4e-11	9.392	693.9	1.2		Specific	19.6	>sp|P46531|NOTC1_HUMAN Neurogenic locus notch homolog protein 1 OS=Homo sapiens OX=9606 GN=NOTCH1 PE=1 SV=4	1	3352	FP070522_10.4261.4261.4	high-energy collision-induced dissociation	8.99	3131.28	3131.29	1	151 | 26841
312	Hex(1)Pent(2)	226.3	4	783.826	3132.28	783.829	3132.29	controllerType=0 controllerNumber=1 scan=4156	-3.452	E.VNTDECASSPCLHNGRCLDKINE.F	9	VNTDECASSPCLHNGRCLDKINE,EF,4@15.99492,6@57.02146,9@426.13734,11@57.02146,16@0.98402,17@57.02146	D4(Oxidation / 15.9949); S9(OGlycan / 426.1373); R16(Deamidated / 0.984)	14.0344	E.VNTD[+15.99492]EC[+57.02146]ASS[+426.13734]PC[+57.02146]LHNGR[+0.98402]C[+57.02146]LDKINE.F	C6(Carbamidomethyl / 57.0215); C11(Carbamidomethyl / 57.0215); C17(Carbamidomethyl / 57.0215)	4e-05	4.4e-05	0	0	0	0	2.1e-06	2.4e-06	4.403	226.3	1.2		Specific	11.4	>sp|P46531|NOTC1_HUMAN Neurogenic locus notch homolog protein 1 OS=Homo sapiens OX=9606 GN=NOTCH1 PE=1 SV=4	1	3221	FP070522_10.4156.4156.4	high-energy collision-induced dissociation	3.46	3131.27	3131.29	1	152 | 25897
312	Hex(1)Pent(2)	921.1	4	783.58	3131.3	783.583	3131.31	controllerType=0 controllerNumber=1 scan=3804	-2.944	E.VNTDECASSPCLHNGRCLDKINE.F	9	VNTDECASSPCLHNGRCLDKINE,EF,6@57.02146,9@426.13734,11@57.02146,17@57.02146,19@15.99492	S9(OGlycan / 426.1373); D19(Oxidation / 15.9949)	13.2561	E.VNTDEC[+57.02146]ASS[+426.13734]PC[+57.02146]LHNGRC[+57.02146]LD[+15.99492]KINE.F	C6(Carbamidomethyl / 57.0215); C11(Carbamidomethyl / 57.0215); C17(Carbamidomethyl / 57.0215)	3.9e-15	4.3e-15	0	0	0	0	9.7e-16	1.1e-15	14.413	921.1	1.2		Specific	18.9	>sp|P46531|NOTC1_HUMAN Neurogenic locus notch homolog protein 1 OS=Homo sapiens OX=9606 GN=NOTCH1 PE=1 SV=4	1	2767	FP070522_10.3804.3804.4	high-energy collision-induced dissociation	16.36	3130.29	3130.3	1	153 | 23617
312	Hex(1)Pent(2)	957.4	4	779.828	3116.29	779.83	3116.3	controllerType=0 controllerNumber=1 scan=4011	-2.751	E.VNTDECASSPCLHNGRCLDKINE.F	9	VNTDECASSPCLHNGRCLDKINE,EF,6@57.02146,9@426.13734,11@57.02146,14@0.98402,17@57.02146	S9(OGlycan / 426.1373); N14(Deamidated / 0.984)	13.7109	E.VNTDEC[+57.02146]ASS[+426.13734]PC[+57.02146]LHN[+0.98402]GRC[+57.02146]LDKINE.F	C6(Carbamidomethyl / 57.0215); C11(Carbamidomethyl / 57.0215); C17(Carbamidomethyl / 57.0215)	3.9e-16	4.3e-16	0	0	0	0	1.6e-16	1.8e-16	15.413	957.4	1.2		Specific	18.9	>sp|P46531|NOTC1_HUMAN Neurogenic locus notch homolog protein 1 OS=Homo sapiens OX=9606 GN=NOTCH1 PE=1 SV=4	1	3038	FP070522_10.4011.4011.4	high-energy collision-induced dissociation	15.36	3115.28	3115.29	1	154 | 24987
312	Hex(1)Pent(2)	934.7	4	779.828	3116.29	779.83	3116.3	controllerType=0 controllerNumber=1 scan=3885	-1.811	E.VNTDECASSPCLHNGRCLDKINE.F	9	VNTDECASSPCLHNGRCLDKINE,EF,6@57.02146,9@426.13734,11@57.02146,14@0.98402,17@57.02146	S9(OGlycan / 426.1373); N14(Deamidated / 0.984)	13.4372	E.VNTDEC[+57.02146]ASS[+426.13734]PC[+57.02146]LHN[+0.98402]GRC[+57.02146]LDKINE.F	C6(Carbamidomethyl / 57.0215); C11(Carbamidomethyl / 57.0215); C17(Carbamidomethyl / 57.0215)	4.1e-15	4.5e-15	0	0	0	0	2e-15	2.2e-15	14.392	934.7	1.2		Specific	18.9	>sp|P46531|NOTC1_HUMAN Neurogenic locus notch homolog protein 1 OS=Homo sapiens OX=9606 GN=NOTCH1 PE=1 SV=4	1	2873	FP070522_10.3885.3885.4	high-energy collision-induced dissociation	15.34	3115.28	3115.29	1	155 | 24277
312	Hex(1)Pent(2)	931.3	4	779.828	3116.29	779.83	3116.3	controllerType=0 controllerNumber=1 scan=4217	-2.829	E.VNTDECASSPCLHNGRCLDKINE.F	9	VNTDECASSPCLHNGRCLDKINE,EF,6@57.02146,9@426.13734,11@57.02146,14@0.98402,17@57.02146	S9(OGlycan / 426.1373); N14(Deamidated / 0.984)	14.1722	E.VNTDEC[+57.02146]ASS[+426.13734]PC[+57.02146]LHN[+0.98402]GRC[+57.02146]LDKINE.F	C6(Carbamidomethyl / 57.0215); C11(Carbamidomethyl / 57.0215); C17(Carbamidomethyl / 57.0215)	3.9e-15	4.3e-15	0	0	0	0	1.3e-15	1.4e-15	14.413	931.3	1.2		Specific	20.2	>sp|P46531|NOTC1_HUMAN Neurogenic locus notch homolog protein 1 OS=Homo sapiens OX=9606 GN=NOTCH1 PE=1 SV=4	1	3293	FP070522_10.4217.4217.4	high-energy collision-induced dissociation	15.36	3115.28	3115.29	1	156 | 26477
312	Hex(1)Pent(2)	924	4	779.827	3116.29	779.83	3116.3	controllerType=0 controllerNumber=1 scan=4273	-3.143	E.VNTDECASSPCLHNGRCLDKINE.F	9	VNTDECASSPCLHNGRCLDKINE,EF,6@57.02146,9@426.13734,11@57.02146,14@0.98402,17@57.02146	S9(OGlycan / 426.1373); N14(Deamidated / 0.984)	14.2985	E.VNTDEC[+57.02146]ASS[+426.13734]PC[+57.02146]LHN[+0.98402]GRC[+57.02146]LDKINE.F	C6(Carbamidomethyl / 57.0215); C11(Carbamidomethyl / 57.0215); C17(Carbamidomethyl / 57.0215)	3.9e-15	4.3e-15	0	0	0	0	1.5e-15	1.7e-15	14.413	924	1.2		Specific	20.2	>sp|P46531|NOTC1_HUMAN Neurogenic locus notch homolog protein 1 OS=Homo sapiens OX=9606 GN=NOTCH1 PE=1 SV=4	1	3369	FP070522_10.4273.4273.4	high-energy collision-induced dissociation	15.36	3115.28	3115.29	1	157 | 26961
312	Hex(1)Pent(2)	909.4	4	779.831	3116.3	779.83	3116.3	controllerType=0 controllerNumber=1 scan=4160	0.931	E.VNTDECASSPCLHNGRCLDKINE.F	9	VNTDECASSPCLHNGRCLDKINE,EF,6@57.02146,9@426.13734,11@57.02146,14@0.98402,17@57.02146	S9(OGlycan / 426.1373); N14(Deamidated / 0.984)	14.0431	E.VNTDEC[+57.02146]ASS[+426.13734]PC[+57.02146]LHN[+0.98402]GRC[+57.02146]LDKINE.F	C6(Carbamidomethyl / 57.0215); C11(Carbamidomethyl / 57.0215); C17(Carbamidomethyl / 57.0215)	3.1e-14	3.5e-14	0	0	0	0	5.2e-15	5.9e-15	13.51	909.4	1.2		Specific	18.5	>sp|P46531|NOTC1_HUMAN Neurogenic locus notch homolog protein 1 OS=Homo sapiens OX=9606 GN=NOTCH1 PE=1 SV=4	1	3226	FP070522_10.4160.4160.4	high-energy collision-induced dissociation	13.46	3115.29	3115.29	1	158 | 25977
312	Hex(1)Pent(2)	879.2	4	779.829	3116.29	779.83	3116.3	controllerType=0 controllerNumber=1 scan=3950	-1.576	E.VNTDECASSPCLHNGRCLDKINE.F	9	VNTDECASSPCLHNGRCLDKINE,EF,6@57.02146,9@426.13734,11@57.02146,14@0.98402,17@57.02146	S9(OGlycan / 426.1373); N14(Deamidated / 0.984)	13.5817	E.VNTDEC[+57.02146]ASS[+426.13734]PC[+57.02146]LHN[+0.98402]GRC[+57.02146]LDKINE.F	C6(Carbamidomethyl / 57.0215); C11(Carbamidomethyl / 57.0215); C17(Carbamidomethyl / 57.0215)	4.1e-14	4.5e-14	0	0	0	0	9.5e-15	1.1e-14	13.392	879.2	1.2		Specific	18.6	>sp|P46531|NOTC1_HUMAN Neurogenic locus notch homolog protein 1 OS=Homo sapiens OX=9606 GN=NOTCH1 PE=1 SV=4	1	2962	FP070522_10.3950.3950.4	high-energy collision-induced dissociation	15.34	3115.29	3115.29	1	159 | 24687
312	Hex(1)Pent(2)	855.8	3	1039.44	3116.29	1039.44	3116.3	controllerType=0 controllerNumber=1 scan=3895	-1.631	E.VNTDECASSPCLHNGRCLDKINE.F	9	VNTDECASSPCLHNGRCLDKINE,EF,6@57.02146,9@426.13734,11@57.02146,14@0.98402,17@57.02146	S9(OGlycan / 426.1373); N14(Deamidated / 0.984)	13.4596	E.VNTDEC[+57.02146]ASS[+426.13734]PC[+57.02146]LHN[+0.98402]GRC[+57.02146]LDKINE.F	C6(Carbamidomethyl / 57.0215); C11(Carbamidomethyl / 57.0215); C17(Carbamidomethyl / 57.0215)	3.1e-13	3.5e-13	0	0	0	0	2.9e-14	3.2e-14	12.51	855.8	1.2		Specific	21.9	>sp|P46531|NOTC1_HUMAN Neurogenic locus notch homolog protein 1 OS=Homo sapiens OX=9606 GN=NOTCH1 PE=1 SV=4	1	2886	FP070522_10.3895.3895.3	high-energy collision-induced dissociation	13.46	3115.29	3115.29	1	160 | 24387
312	Hex(1)Pent(2)	843.4	4	779.828	3116.29	779.83	3116.3	controllerType=0 controllerNumber=1 scan=4329	-2.673	E.VNTDECASSPCLHNGRCLDKINE.F	9	VNTDECASSPCLHNGRCLDKINE,EF,6@57.02146,9@426.13734,11@57.02146,14@0.98402,17@57.02146	S9(OGlycan / 426.1373); N14(Deamidated / 0.984)	14.4234	E.VNTDEC[+57.02146]ASS[+426.13734]PC[+57.02146]LHN[+0.98402]GRC[+57.02146]LDKINE.F	C6(Carbamidomethyl / 57.0215); C11(Carbamidomethyl / 57.0215); C17(Carbamidomethyl / 57.0215)	3.9e-13	4.3e-13	0	0	0	0	6.3e-14	7e-14	12.413	843.4	1.2		Specific	18.6	>sp|P46531|NOTC1_HUMAN Neurogenic locus notch homolog protein 1 OS=Homo sapiens OX=9606 GN=NOTCH1 PE=1 SV=4	1	3439	FP070522_10.4329.4329.4	high-energy collision-induced dissociation	13.36	3115.28	3115.29	1	161 | 27101
312	Hex(1)Pent(2)	840.6	4	779.828	3116.29	779.83	3116.3	controllerType=0 controllerNumber=1 scan=4070	-2.281	E.VNTDECASSPCLHNGRCLDKINE.F	9	VNTDECASSPCLHNGRCLDKINE,EF,6@57.02146,9@426.13734,11@57.02146,14@0.98402,17@57.02146	S9(OGlycan / 426.1373); N14(Deamidated / 0.984)	13.8412	E.VNTDEC[+57.02146]ASS[+426.13734]PC[+57.02146]LHN[+0.98402]GRC[+57.02146]LDKINE.F	C6(Carbamidomethyl / 57.0215); C11(Carbamidomethyl / 57.0215); C17(Carbamidomethyl / 57.0215)	3.9e-13	4.3e-13	0	0	0	0	4.7e-14	5.2e-14	12.413	840.6	1.2		Specific	18	>sp|P46531|NOTC1_HUMAN Neurogenic locus notch homolog protein 1 OS=Homo sapiens OX=9606 GN=NOTCH1 PE=1 SV=4	1	3115	FP070522_10.4070.4070.4	high-energy collision-induced dissociation	14.36	3115.28	3115.29	1	162 | 25327
312	Hex(1)Pent(2)	795.7	3	1039.44	3116.29	1039.44	3116.3	controllerType=0 controllerNumber=1 scan=4189	-1.866	E.VNTDECASSPCLHNGRCLDKINE.F	9	VNTDECASSPCLHNGRCLDKINE,EF,6@57.02146,9@426.13734,11@57.02146,14@0.98402,17@57.02146	S9(OGlycan / 426.1373); N14(Deamidated / 0.984)	14.1065	E.VNTDEC[+57.02146]ASS[+426.13734]PC[+57.02146]LHN[+0.98402]GRC[+57.02146]LDKINE.F	C6(Carbamidomethyl / 57.0215); C11(Carbamidomethyl / 57.0215); C17(Carbamidomethyl / 57.0215)	3.1e-11	3.5e-11	0	0	0	0	4.4e-12	5e-12	10.51	795.7	1.2		Specific	19.5	>sp|P46531|NOTC1_HUMAN Neurogenic locus notch homolog protein 1 OS=Homo sapiens OX=9606 GN=NOTCH1 PE=1 SV=4	1	3261	FP070522_10.4189.4189.3	high-energy collision-induced dissociation	12.46	3115.28	3115.29	1	163 | 26237
312	Hex(1)Pent(2)	785.9	4	779.826	3116.28	779.83	3116.3	controllerType=0 controllerNumber=1 scan=4383	-4.553	E.VNTDECASSPCLHNGRCLDKINE.F	9	VNTDECASSPCLHNGRCLDKINE,EF,6@57.02146,9@426.13734,11@57.02146,14@0.98402,17@57.02146	S9(OGlycan / 426.1373); N14(Deamidated / 0.984)	14.5464	E.VNTDEC[+57.02146]ASS[+426.13734]PC[+57.02146]LHN[+0.98402]GRC[+57.02146]LDKINE.F	C6(Carbamidomethyl / 57.0215); C11(Carbamidomethyl / 57.0215); C17(Carbamidomethyl / 57.0215)	3.9e-12	4.3e-12	0	0	0	0	7.4e-13	8.3e-13	11.413	785.9	1.2		Specific	19	>sp|P46531|NOTC1_HUMAN Neurogenic locus notch homolog protein 1 OS=Homo sapiens OX=9606 GN=NOTCH1 PE=1 SV=4	1	3506	FP070522_10.4383.4383.4	high-energy collision-induced dissociation	12.36	3115.28	3115.29	1	164 | 27201
312	Hex(1)Pent(2)	976.3	3	1039.11	3115.31	1039.11	3115.31	controllerType=0 controllerNumber=1 scan=3770	-2.452	E.VNTDECASSPCLHNGRCLDKINE.F	9	VNTDECASSPCLHNGRCLDKINE,EF,6@57.02146,9@426.13734,11@57.02146,17@57.02146	S9(OGlycan / 426.1373)	13.1792	E.VNTDEC[+57.02146]ASS[+426.13734]PC[+57.02146]LHNGRC[+57.02146]LDKINE.F	C6(Carbamidomethyl / 57.0215); C11(Carbamidomethyl / 57.0215); C17(Carbamidomethyl / 57.0215)	2.9e-15	3.3e-15	0	0	0	0	5.6e-16	6.2e-16	14.531	976.3	1.2		Specific	20.5	>sp|P46531|NOTC1_HUMAN Neurogenic locus notch homolog protein 1 OS=Homo sapiens OX=9606 GN=NOTCH1 PE=1 SV=4	1	2722	FP070522_10.3770.3770.3	high-energy collision-induced dissociation	15.48	3114.3	3114.31	1	165 | 23269
312	Hex(1)Pent(2)	916.2	4	779.583	3115.31	779.584	3115.31	controllerType=0 controllerNumber=1 scan=3821	-1.535	E.VNTDECASSPCLHNGRCLDKINE.F	9	VNTDECASSPCLHNGRCLDKINE,EF,6@57.02146,9@426.13734,11@57.02146,17@57.02146	S9(OGlycan / 426.1373)	13.2959	E.VNTDEC[+57.02146]ASS[+426.13734]PC[+57.02146]LHNGRC[+57.02146]LDKINE.F	C6(Carbamidomethyl / 57.0215); C11(Carbamidomethyl / 57.0215); C17(Carbamidomethyl / 57.0215)	4.1e-15	4.5e-15	0	0	0	0	1.8e-15	2e-15	14.392	916.2	1.2		Specific	20.1	>sp|P46531|NOTC1_HUMAN Neurogenic locus notch homolog protein 1 OS=Homo sapiens OX=9606 GN=NOTCH1 PE=1 SV=4	1	2786	FP070522_10.3821.3821.4	high-energy collision-induced dissociation	15.34	3114.3	3114.31	1	166 | 23737
312	Hex(1)Pent(2)	866.3	4	779.582	3115.31	779.584	3115.31	controllerType=0 controllerNumber=1 scan=3764	-2.711	E.VNTDECASSPCLHNGRCLDKINE.F	9	VNTDECASSPCLHNGRCLDKINE,EF,6@57.02146,9@426.13734,11@57.02146,17@57.02146	S9(OGlycan / 426.1373)	13.1661	E.VNTDEC[+57.02146]ASS[+426.13734]PC[+57.02146]LHNGRC[+57.02146]LDKINE.F	C6(Carbamidomethyl / 57.0215); C11(Carbamidomethyl / 57.0215); C17(Carbamidomethyl / 57.0215)	3.9e-14	4.3e-14	0	0	0	0	7.5e-15	8.4e-15	13.413	866.3	1.2		Specific	19	>sp|P46531|NOTC1_HUMAN Neurogenic locus notch homolog protein 1 OS=Homo sapiens OX=9606 GN=NOTCH1 PE=1 SV=4	1	2714	FP070522_10.3764.3764.4	high-energy collision-induced dissociation	14.36	3114.3	3114.31	1	167 | 23229
312	Hex(1)Pent(2)	732	3	1039.11	3115.31	1039.11	3115.31	controllerType=0 controllerNumber=1 scan=3826	-0.806	E.VNTDECASSPCLHNGRCLDKINE.F	9	VNTDECASSPCLHNGRCLDKINE,EF,6@57.02146,9@426.13734,11@57.02146,17@57.02146	S9(OGlycan / 426.1373)	13.3051	E.VNTDEC[+57.02146]ASS[+426.13734]PC[+57.02146]LHNGRC[+57.02146]LDKINE.F	C6(Carbamidomethyl / 57.0215); C11(Carbamidomethyl / 57.0215); C17(Carbamidomethyl / 57.0215)	3.1e-10	3.5e-10	0	0	0	0	1.5e-11	1.7e-11	9.51	732	1.2		Specific	19.3	>sp|P46531|NOTC1_HUMAN Neurogenic locus notch homolog protein 1 OS=Homo sapiens OX=9606 GN=NOTCH1 PE=1 SV=4	1	2792	FP070522_10.3826.3826.3	high-energy collision-induced dissociation	11.46	3114.3	3114.31	1	168 | 23777
312	Hex(1)Pent(2)	648.3	4	779.58	3115.3	779.584	3115.31	controllerType=0 controllerNumber=1 scan=4070	-5.532	E.VNTDECASSPCLHNGRCLDKINE.F	9	VNTDECASSPCLHNGRCLDKINE,EF,6@57.02146,9@426.13734,11@57.02146,17@57.02146	S9(OGlycan / 426.1373)	13.8412	E.VNTDEC[+57.02146]ASS[+426.13734]PC[+57.02146]LHNGRC[+57.02146]LDKINE.F	C6(Carbamidomethyl / 57.0215); C11(Carbamidomethyl / 57.0215); C17(Carbamidomethyl / 57.0215)	6.2e-08	6.9e-08	0	0	0	0	7.3e-09	8.2e-09	7.209	648.3	1.2		Specific	14.1	>sp|P46531|NOTC1_HUMAN Neurogenic locus notch homolog protein 1 OS=Homo sapiens OX=9606 GN=NOTCH1 PE=1 SV=4	1	3114	FP070522_10.4070.4070.4	high-energy collision-induced dissociation	8.16	3114.29	3114.31	1	169 | 25287
312	Hex(1)	771.7	4	713.808	2852.21	713.809	2852.21	controllerType=0 controllerNumber=1 scan=4203	-1.364	E.VNTDECASSPCLHNGRCLDKINE.F	9	VNTDECASSPCLHNGRCLDKINE,EF,6@57.02146,9@162.05282,11@57.02146,14@0.98402,17@57.02146	S9(OGlycan / 162.0528); N14(Deamidated / 0.984)	14.1384	E.VNTDEC[+57.02146]ASS[+162.05282]PC[+57.02146]LHN[+0.98402]GRC[+57.02146]LDKINE.F	C6(Carbamidomethyl / 57.0215); C11(Carbamidomethyl / 57.0215); C17(Carbamidomethyl / 57.0215)	4.1e-12	4.5e-12	0	0	0	0	8.5e-13	9.5e-13	11.392	368.6	1.2		Specific	17.1	>sp|P46531|NOTC1_HUMAN Neurogenic locus notch homolog protein 1 OS=Homo sapiens OX=9606 GN=NOTCH1 PE=1 SV=4	1	3279	FP070522_10.4203.4203.4	high-energy collision-induced dissociation	13.34	2851.2	2851.21	1	170 | 8500
312	Hex(1)	679.4	4	713.561	2851.22	713.563	2851.23	controllerType=0 controllerNumber=1 scan=3782	-2.86	E.VNTDECASSPCLHNGRCLDKINE.F	9	VNTDECASSPCLHNGRCLDKINE,EF,6@57.02146,9@162.05282,11@57.02146,17@57.02146	S9(OGlycan / 162.0528)	13.2076	E.VNTDEC[+57.02146]ASS[+162.05282]PC[+57.02146]LHNGRC[+57.02146]LDKINE.F	C6(Carbamidomethyl / 57.0215); C11(Carbamidomethyl / 57.0215); C17(Carbamidomethyl / 57.0215)	3.9e-10	4.3e-10	0	0	0	0	2.4e-11	2.7e-11	9.413	388.7	1.2		Specific	15.5	>sp|P46531|NOTC1_HUMAN Neurogenic locus notch homolog protein 1 OS=Homo sapiens OX=9606 GN=NOTCH1 PE=1 SV=4	1	2740	FP070522_10.3782.3782.4	high-energy collision-induced dissociation	10.36	2850.21	2850.22	1	171 | 8023
312		657.1	4	673.293	2690.15	673.296	2690.16	controllerType=0 controllerNumber=1 scan=4256	-3.772	E.VNTDECASSPCLHNGRCLDKINE.F		VNTDECASSPCLHNGRCLDKINE,EF,6@57.02146,11@57.02146,14@0.98402,17@57.02146	N14(Deamidated / 0.984)	14.2581	E.VNTDEC[+57.02146]ASSPC[+57.02146]LHN[+0.98402]GRC[+57.02146]LDKINE.F	C6(Carbamidomethyl / 57.0215); C11(Carbamidomethyl / 57.0215); C17(Carbamidomethyl / 57.0215)	3.9e-10	4.3e-10	0	0	0	0	3.2e-11	3.6e-11	9.413	657.1	47.3		Specific	13.4	>sp|P46531|NOTC1_HUMAN Neurogenic locus notch homolog protein 1 OS=Homo sapiens OX=9606 GN=NOTCH1 PE=1 SV=4	1	3347	FP070522_10.4256.4256.4	high-energy collision-induced dissociation	9.36	2689.14	2689.15	1	172 | 8586
317	Hex(1)Pent(2)	728.7	4	640.272	2558.07	640.273	2558.07	controllerType=0 controllerNumber=1 scan=3724	-1.238	E.CASSPCLHNGRCLDKINE.F	4	CASSPCLHNGRCLDKINE,EF,1@57.02146,4@426.13734,6@57.02146,9@0.98402,12@57.02146	S4(OGlycan / 426.1373); N9(Deamidated / 0.984)	13.076	E.C[+57.02146]ASS[+426.13734]PC[+57.02146]LHN[+0.98402]GRC[+57.02146]LDKINE.F	C1(Carbamidomethyl / 57.0215); C6(Carbamidomethyl / 57.0215); C12(Carbamidomethyl / 57.0215)	3.9e-11	4.3e-11	0	0	0	0	7.8e-12	8.7e-12	10.411	728.7	17.3		Specific	14.4	>sp|P46531|NOTC1_HUMAN Neurogenic locus notch homolog protein 1 OS=Homo sapiens OX=9606 GN=NOTCH1 PE=1 SV=4	1	2658	FP070522_10.3724.3724.4	high-energy collision-induced dissociation	11.36	2557.06	2557.06	1	173 | 8007
317	Hex(1)Pent(2)	706.4	4	640.271	2558.06	640.273	2558.07	controllerType=0 controllerNumber=1 scan=4004	-2.67	E.CASSPCLHNGRCLDKINE.F	4	CASSPCLHNGRCLDKINE,EF,1@57.02146,4@426.13734,6@57.02146,9@0.98402,12@57.02146	S4(OGlycan / 426.1373); N9(Deamidated / 0.984)	13.6958	E.C[+57.02146]ASS[+426.13734]PC[+57.02146]LHN[+0.98402]GRC[+57.02146]LDKINE.F	C1(Carbamidomethyl / 57.0215); C6(Carbamidomethyl / 57.0215); C12(Carbamidomethyl / 57.0215)	3.7e-11	4.1e-11	0	0	0	0	6.1e-12	6.9e-12	10.432	706.4	17.1		Specific	16.5	>sp|P46531|NOTC1_HUMAN Neurogenic locus notch homolog protein 1 OS=Homo sapiens OX=9606 GN=NOTCH1 PE=1 SV=4	1	3030	FP070522_10.4004.4004.4	high-energy collision-induced dissociation	10.38	2557.05	2557.06	1	174 | 8177
317	Hex(1)Pent(2)	690.4	4	640.274	2558.07	640.273	2558.07	controllerType=0 controllerNumber=1 scan=4053	1.625	E.CASSPCLHNGRCLDKINE.F	4	CASSPCLHNGRCLDKINE,EF,1@57.02146,4@426.13734,6@57.02146,9@0.98402,12@57.02146	S4(OGlycan / 426.1373); N9(Deamidated / 0.984)	13.8077	E.C[+57.02146]ASS[+426.13734]PC[+57.02146]LHN[+0.98402]GRC[+57.02146]LDKINE.F	C1(Carbamidomethyl / 57.0215); C6(Carbamidomethyl / 57.0215); C12(Carbamidomethyl / 57.0215)	3e-09	3.3e-09	0	0	0	0	1.8e-10	2e-10	8.529	690.4	16.7		Specific	15.8	>sp|P46531|NOTC1_HUMAN Neurogenic locus notch homolog protein 1 OS=Homo sapiens OX=9606 GN=NOTCH1 PE=1 SV=4	1	3091	FP070522_10.4053.4053.4	high-energy collision-induced dissociation	9.48	2557.07	2557.06	1	175 | 8225
317	Hex(1)Pent(2)	666.9	4	640.271	2558.06	640.273	2558.07	controllerType=0 controllerNumber=1 scan=3838	-2.002	E.CASSPCLHNGRCLDKINE.F	4	CASSPCLHNGRCLDKINE,EF,1@57.02146,4@426.13734,6@57.02146,9@0.98402,12@57.02146	S4(OGlycan / 426.1373); N9(Deamidated / 0.984)	13.3325	E.C[+57.02146]ASS[+426.13734]PC[+57.02146]LHN[+0.98402]GRC[+57.02146]LDKINE.F	C1(Carbamidomethyl / 57.0215); C6(Carbamidomethyl / 57.0215); C12(Carbamidomethyl / 57.0215)	3.9e-10	4.3e-10	0	0	0	0	4e-11	4.5e-11	9.411	666.9	13.8		Specific	16.1	>sp|P46531|NOTC1_HUMAN Neurogenic locus notch homolog protein 1 OS=Homo sapiens OX=9606 GN=NOTCH1 PE=1 SV=4	1	2807	FP070522_10.3838.3838.4	high-energy collision-induced dissociation	10.36	2557.06	2557.06	1	176 | 8103
317	Hex(1)Pent(2)	716.4	4	640.025	2557.08	640.027	2557.09	controllerType=0 controllerNumber=1 scan=3599	-2.048	E.CASSPCLHNGRCLDKINE.F	4	CASSPCLHNGRCLDKINE,EF,1@57.02146,4@426.13734,6@57.02146,12@57.02146	S4(OGlycan / 426.1373)	12.7875	E.C[+57.02146]ASS[+426.13734]PC[+57.02146]LHNGRC[+57.02146]LDKINE.F	C1(Carbamidomethyl / 57.0215); C6(Carbamidomethyl / 57.0215); C12(Carbamidomethyl / 57.0215)	3.9e-11	4.3e-11	0	0	0	0	7e-12	7.8e-12	10.411	713.2	18.6		Specific	15.8	>sp|P46531|NOTC1_HUMAN Neurogenic locus notch homolog protein 1 OS=Homo sapiens OX=9606 GN=NOTCH1 PE=1 SV=4	1	2478	FP070522_10.3599.3599.4	high-energy collision-induced dissociation	11.36	2556.07	2556.08	1	177 | 7721
317	Hex(1)Pent(2)	712	4	640.025	2557.08	640.027	2557.09	controllerType=0 controllerNumber=1 scan=3646	-3.002	E.CASSPCLHNGRCLDKINE.F	4	CASSPCLHNGRCLDKINE,EF,1@57.02146,4@426.13734,6@57.02146,12@57.02146	S4(OGlycan / 426.1373)	12.8966	E.C[+57.02146]ASS[+426.13734]PC[+57.02146]LHNGRC[+57.02146]LDKINE.F	C1(Carbamidomethyl / 57.0215); C6(Carbamidomethyl / 57.0215); C12(Carbamidomethyl / 57.0215)	3.7e-11	4.1e-11	0	0	0	0	5.3e-12	5.9e-12	10.432	712	17.7		Specific	15.6	>sp|P46531|NOTC1_HUMAN Neurogenic locus notch homolog protein 1 OS=Homo sapiens OX=9606 GN=NOTCH1 PE=1 SV=4	1	2545	FP070522_10.3646.3646.4	high-energy collision-induced dissociation	11.38	2556.07	2556.08	1	178 | 7809
317	Hex(1)Pent(2)	491	3	853.032	2557.08	853.033	2557.09	controllerType=0 controllerNumber=1 scan=3635	-1.684	E.CASSPCLHNGRCLDKINE.F	4	CASSPCLHNGRCLDKINE,EF,1@57.02146,4@426.13734,6@57.02146,12@57.02146	S4(OGlycan / 426.1373)	12.8718	E.C[+57.02146]ASS[+426.13734]PC[+57.02146]LHNGRC[+57.02146]LDKINE.F	C1(Carbamidomethyl / 57.0215); C6(Carbamidomethyl / 57.0215); C12(Carbamidomethyl / 57.0215)	2.7e-06	3e-06	0	0	0	0	1.6e-07	1.8e-07	5.566	491	19.3		Specific	13.9	>sp|P46531|NOTC1_HUMAN Neurogenic locus notch homolog protein 1 OS=Homo sapiens OX=9606 GN=NOTCH1 PE=1 SV=4	1	2527	FP070522_10.3635.3635.3	high-energy collision-induced dissociation	6.48	2556.07	2556.08	1	179 | 7775
317	Hex(1)Pent(2)	363.3	3	853.025	2557.06	853.033	2557.09	controllerType=0 controllerNumber=1 scan=4016	-10.062	E.CASSPCLHNGRCLDKINE.F	4	CASSPCLHNGRCLDKINE,EF,1@57.02146,4@426.13734,6@57.02146,12@57.02146	S4(OGlycan / 426.1373)	13.7211	E.C[+57.02146]ASS[+426.13734]PC[+57.02146]LHNGRC[+57.02146]LDKINE.F	C1(Carbamidomethyl / 57.0215); C6(Carbamidomethyl / 57.0215); C12(Carbamidomethyl / 57.0215)	0.0032	0.0036	0	0	0	0	0.00021	0.00024	2.494	363.3	18.5		Specific	9.1	>sp|P46531|NOTC1_HUMAN Neurogenic locus notch homolog protein 1 OS=Homo sapiens OX=9606 GN=NOTCH1 PE=1 SV=4	1	3043	FP070522_10.4016.4016.3	high-energy collision-induced dissociation	2.76	2556.05	2556.08	1	180 | 8189
335	HexNAc(1)	97.5	3	889.355	2666.05	889.354	2666.05	controllerType=0 controllerNumber=1 scan=5338	0.677	E.FQCECPTGFTGHLCQYDVDE.C	7	FQCECPTGFTGHLCQYDVDE,EC,3@57.02146,5@57.02146,7@203.07937,14@57.02146	T7(OGlycan / 203.0794)	16.7555	E.FQC[+57.02146]EC[+57.02146]PT[+203.07937]GFTGHLC[+57.02146]QYDVDE.C	C3(Carbamidomethyl / 57.0215); C5(Carbamidomethyl / 57.0215); C14(Carbamidomethyl / 57.0215)	0.039	0.044	0.005	0.005	0.019	0.019	0.0052	0.0053	1.41	97.5	2.4		Specific	11.1	>sp|P46531|NOTC1_HUMAN Neurogenic locus notch homolog protein 1 OS=Homo sapiens OX=9606 GN=NOTCH1 PE=1 SV=4	1	4706	FP070522_10.5338.5338.3	high-energy collision-induced dissociation	1.36	2665.04	2665.04	1	181 | 10613
335		701.5	2	1231.99	2462.97	1231.99	2462.97	controllerType=0 controllerNumber=1 scan=5552	-0.961	E.FQCECPTGFTGHLCQYDVDE.C		FQCECPTGFTGHLCQYDVDE,EC,3@57.02146,5@57.02146,14@57.02146		17.2645	E.FQC[+57.02146]EC[+57.02146]PTGFTGHLC[+57.02146]QYDVDE.C	C3(Carbamidomethyl / 57.0215); C5(Carbamidomethyl / 57.0215); C14(Carbamidomethyl / 57.0215)	2.7e-11	3e-11	0	0	0	0	3.7e-12	4.1e-12	10.574	397.6	397.6		Specific	17.4	>sp|P46531|NOTC1_HUMAN Neurogenic locus notch homolog protein 1 OS=Homo sapiens OX=9606 GN=NOTCH1 PE=1 SV=4	1	4952	FP070522_10.5552.5552.2	high-energy collision-induced dissociation	10.52	2461.96	2461.96	1	182 | 11640
335		558.3	2	1231.99	2462.96	1231.99	2462.97	controllerType=0 controllerNumber=1 scan=5606	-1.754	E.FQCECPTGFTGHLCQYDVDE.C		FQCECPTGFTGHLCQYDVDE,EC,3@57.02146,5@57.02146,14@57.02146		17.3915	E.FQC[+57.02146]EC[+57.02146]PTGFTGHLC[+57.02146]QYDVDE.C	C3(Carbamidomethyl / 57.0215); C5(Carbamidomethyl / 57.0215); C14(Carbamidomethyl / 57.0215)	1.8e-07	2.1e-07	0	0	0	0	1.6e-08	1.8e-08	6.733	372.9	372.9		Specific	16.9	>sp|P46531|NOTC1_HUMAN Neurogenic locus notch homolog protein 1 OS=Homo sapiens OX=9606 GN=NOTCH1 PE=1 SV=4	1	5011	FP070522_10.5606.5606.2	high-energy collision-induced dissociation	6.68	2461.96	2461.96	1	183 | 11926
335		520.4	2	1231.99	2462.97	1231.99	2462.97	controllerType=0 controllerNumber=1 scan=5502	-0.762	E.FQCECPTGFTGHLCQYDVDE.C		FQCECPTGFTGHLCQYDVDE,EC,3@57.02146,5@57.02146,14@57.02146		17.1455	E.FQC[+57.02146]EC[+57.02146]PTGFTGHLC[+57.02146]QYDVDE.C	C3(Carbamidomethyl / 57.0215); C5(Carbamidomethyl / 57.0215); C14(Carbamidomethyl / 57.0215)	1.8e-07	2.1e-07	0	0	0	0	1.4e-08	1.6e-08	6.733	377.9	377.9		Specific	17.2	>sp|P46531|NOTC1_HUMAN Neurogenic locus notch homolog protein 1 OS=Homo sapiens OX=9606 GN=NOTCH1 PE=1 SV=4	1	4891	FP070522_10.5502.5502.2	high-energy collision-induced dissociation	6.68	2461.96	2461.96	1	184 | 11157
335		407.7	2	1231.98	2462.95	1231.99	2462.97	controllerType=0 controllerNumber=1 scan=5652	-6.611	E.FQCECPTGFTGHLCQYDVDE.C		FQCECPTGFTGHLCQYDVDE,EC,3@57.02146,5@57.02146,14@57.02146		17.5004	E.FQC[+57.02146]EC[+57.02146]PTGFTGHLC[+57.02146]QYDVDE.C	C3(Carbamidomethyl / 57.0215); C5(Carbamidomethyl / 57.0215); C14(Carbamidomethyl / 57.0215)	7.5e-06	8.4e-06	0	0	0	0	6e-07	6.7e-07	5.122	387	387		Specific	16.4	>sp|P46531|NOTC1_HUMAN Neurogenic locus notch homolog protein 1 OS=Homo sapiens OX=9606 GN=NOTCH1 PE=1 SV=4	1	5059	FP070522_10.5652.5652.2	high-energy collision-induced dissociation	5.25	2461.95	2461.96	1	185 | 12205
335		341.5	3	821.661	2462.97	821.661	2462.97	controllerType=0 controllerNumber=1 scan=5551	-0.594	E.FQCECPTGFTGHLCQYDVDE.C		FQCECPTGFTGHLCQYDVDE,EC,3@57.02146,5@57.02146,14@57.02146		17.2623	E.FQC[+57.02146]EC[+57.02146]PTGFTGHLC[+57.02146]QYDVDE.C	C3(Carbamidomethyl / 57.0215); C5(Carbamidomethyl / 57.0215); C14(Carbamidomethyl / 57.0215)	0.0028	0.0032	0	0	0	0	0.00017	0.00019	2.548	172.9	172.9		Specific	10.1	>sp|P46531|NOTC1_HUMAN Neurogenic locus notch homolog protein 1 OS=Homo sapiens OX=9606 GN=NOTCH1 PE=1 SV=4	1	4951	FP070522_10.5551.5551.3	high-energy collision-induced dissociation	2.74	2461.96	2461.96	1	186 | 11600
335		254	3	821.66	2462.97	821.661	2462.97	controllerType=0 controllerNumber=1 scan=5608	-1.189	E.FQCECPTGFTGHLCQYDVDE.C		FQCECPTGFTGHLCQYDVDE,EC,3@57.02146,5@57.02146,14@57.02146		17.3959	E.FQC[+57.02146]EC[+57.02146]PTGFTGHLC[+57.02146]QYDVDE.C	C3(Carbamidomethyl / 57.0215); C5(Carbamidomethyl / 57.0215); C14(Carbamidomethyl / 57.0215)	0.0016	0.0017	0	0	0	0	9.8e-05	0.00011	2.806	162.3	162.3		Specific	10.3	>sp|P46531|NOTC1_HUMAN Neurogenic locus notch homolog protein 1 OS=Homo sapiens OX=9606 GN=NOTCH1 PE=1 SV=4	1	5013	FP070522_10.5608.5608.3	high-energy collision-induced dissociation	2.5	2461.96	2461.96	1	187 | 11966
335		222.4	2	1231.99	2462.96	1231.99	2462.97	controllerType=0 controllerNumber=1 scan=5702	-1.654	E.FQCECPTGFTGHLCQYDVDE.C		FQCECPTGFTGHLCQYDVDE,EC,3@57.02146,5@57.02146,14@57.02146		17.621	E.FQC[+57.02146]EC[+57.02146]PTGFTGHLC[+57.02146]QYDVDE.C	C3(Carbamidomethyl / 57.0215); C5(Carbamidomethyl / 57.0215); C14(Carbamidomethyl / 57.0215)	2.7e-05	3.1e-05	0	0	0	0	1.5e-06	1.7e-06	4.564	222.4	222.4		Specific	11.4	>sp|P46531|NOTC1_HUMAN Neurogenic locus notch homolog protein 1 OS=Homo sapiens OX=9606 GN=NOTCH1 PE=1 SV=4	1	5115	FP070522_10.5702.5702.2	high-energy collision-induced dissociation	4.98	2461.96	2461.96	1	188 | 12423
335		153.1	3	821.661	2462.97	821.661	2462.97	controllerType=0 controllerNumber=1 scan=5500	-0.371	E.FQCECPTGFTGHLCQYDVDE.C		FQCECPTGFTGHLCQYDVDE,EC,3@57.02146,5@57.02146,14@57.02146		17.141	E.FQC[+57.02146]EC[+57.02146]PTGFTGHLC[+57.02146]QYDVDE.C	C3(Carbamidomethyl / 57.0215); C5(Carbamidomethyl / 57.0215); C14(Carbamidomethyl / 57.0215)	0.023	0.026	0	0	0	0	0.0019	0.0022	1.63	78.4	78.4		Specific	8.7	>sp|P46531|NOTC1_HUMAN Neurogenic locus notch homolog protein 1 OS=Homo sapiens OX=9606 GN=NOTCH1 PE=1 SV=4	1	4889	FP070522_10.5500.5500.3	high-energy collision-induced dissociation	1.58	2461.96	2461.96	1	189 | 11095
335		131.3	2	1231.99	2462.97	1231.99	2462.97	controllerType=0 controllerNumber=1 scan=5758	0.526	E.FQCECPTGFTGHLCQYDVDE.C		FQCECPTGFTGHLCQYDVDE,EC,3@57.02146,5@57.02146,14@57.02146		17.7526	E.FQC[+57.02146]EC[+57.02146]PTGFTGHLC[+57.02146]QYDVDE.C	C3(Carbamidomethyl / 57.0215); C5(Carbamidomethyl / 57.0215); C14(Carbamidomethyl / 57.0215)	0.017	0.019	0	0	0	0	0.0011	0.0013	1.777	131.3	131.3		Specific	10.3	>sp|P46531|NOTC1_HUMAN Neurogenic locus notch homolog protein 1 OS=Homo sapiens OX=9606 GN=NOTCH1 PE=1 SV=4	1	5190	FP070522_10.5758.5758.2	high-energy collision-induced dissociation	1.73	2461.96	2461.96	1	190 | 12608
335		110.4	3	821.66	2462.97	821.661	2462.97	controllerType=0 controllerNumber=1 scan=5659	-1.115	E.FQCECPTGFTGHLCQYDVDE.C		FQCECPTGFTGHLCQYDVDE,EC,3@57.02146,5@57.02146,14@57.02146		17.5174	E.FQC[+57.02146]EC[+57.02146]PTGFTGHLC[+57.02146]QYDVDE.C	C3(Carbamidomethyl / 57.0215); C5(Carbamidomethyl / 57.0215); C14(Carbamidomethyl / 57.0215)	0.017	0.019	0	0	0	0	0.0012	0.0014	1.767	110.4	110.4		Specific	7.9	>sp|P46531|NOTC1_HUMAN Neurogenic locus notch homolog protein 1 OS=Homo sapiens OX=9606 GN=NOTCH1 PE=1 SV=4	1	5068	FP070522_10.5659.5659.3	high-energy collision-induced dissociation	1.72	2461.96	2461.96	1	191 | 12245
335		88.5	3	821.661	2462.97	821.661	2462.97	controllerType=0 controllerNumber=1 scan=5751	-0.222	E.FQCECPTGFTGHLCQYDVDE.C		FQCECPTGFTGHLCQYDVDE,EC,3@57.02146,5@57.02146,14@57.02146		17.7354	E.FQC[+57.02146]EC[+57.02146]PTGFTGHLC[+57.02146]QYDVDE.C	C3(Carbamidomethyl / 57.0215); C5(Carbamidomethyl / 57.0215); C14(Carbamidomethyl / 57.0215)	0.019	0.021	0	0	0	0	0.0014	0.0016	1.727	88.5	88.5		Specific	8.8	>sp|P46531|NOTC1_HUMAN Neurogenic locus notch homolog protein 1 OS=Homo sapiens OX=9606 GN=NOTCH1 PE=1 SV=4	1	5182	FP070522_10.5751.5751.3	high-energy collision-induced dissociation	1.68	2461.96	2461.96	1	192 | 12568
335		416.7	2	1060.42	2119.83	1060.42	2119.83	controllerType=0 controllerNumber=1 scan=5215	1.879	E.FQCECPTGFTGHLCQYD.V		FQCECPTGFTGHLCQYD,EV,3@57.02146,5@57.02146,14@57.02146		16.4664	E.FQC[+57.02146]EC[+57.02146]PTGFTGHLC[+57.02146]QYD.V	C3(Carbamidomethyl / 57.0215); C5(Carbamidomethyl / 57.0215); C14(Carbamidomethyl / 57.0215)	5.5e-06	6.1e-06	0	0	0	0	4.6e-07	5.2e-07	5.26	416.7	416.7		Specific	17.1	>sp|P46531|NOTC1_HUMAN Neurogenic locus notch homolog protein 1 OS=Homo sapiens OX=9606 GN=NOTCH1 PE=1 SV=4	1	4541	FP070522_10.5215.5215.2	high-energy collision-induced dissociation	5.39	2118.83	2118.82	1	193 | 3314
355	Hex(1)Pent(2)	651.3	3	1103.1	3307.28	1103.1	3307.29	controllerType=0 controllerNumber=1 scan=4110	-3.092	E.CASTPCKNGAKCLDGPNTYTCVCTE.G	18	CASTPCKNGAKCLDGPNTYTCVCTE,EG,1@57.02146,6@57.02146,8@0.98402,12@57.02146,14@15.99492,18@426.13734,21@57.02146,23@57.02146	N8(Deamidated / 0.984); D14(Oxidation / 15.9949); T18(OGlycan / 426.1373)	13.9314	E.C[+57.02146]ASTPC[+57.02146]KN[+0.98402]GAKC[+57.02146]LD[+15.99492]GPNT[+426.13734]YTC[+57.02146]VC[+57.02146]TE.G	C1(Carbamidomethyl / 57.0215); C6(Carbamidomethyl / 57.0215); C12(Carbamidomethyl / 57.0215); C21(Carbamidomethyl / 57.0215); C23(Carbamidomethyl / 57.0215)	4.4e-10	5e-10	0	0	0	0	6.5e-11	7.3e-11	9.353	597.1	2.4		Specific	15.1	>sp|P46531|NOTC1_HUMAN Neurogenic locus notch homolog protein 1 OS=Homo sapiens OX=9606 GN=NOTCH1 PE=1 SV=4	1	3167	FP070522_10.4110.4110.3	high-energy collision-induced dissociation	8.95	3306.28	3306.29	1	194 | 25477
355	Hex(1)Pent(2)	184.7	3	1103.1	3307.29	1103.1	3307.29	controllerType=0 controllerNumber=1 scan=4707	-2.538	E.CASTPCKNGAKCLDGPNTYTCVCTE.G	18	CASTPCKNGAKCLDGPNTYTCVCTE,EG,1@57.02146,6@57.02146,8@0.98402,12@57.02146,14@15.99492,18@426.13734,21@57.02146,23@57.02146	N8(Deamidated / 0.984); D14(Oxidation / 15.9949); T18(OGlycan / 426.1373)	15.2864	E.C[+57.02146]ASTPC[+57.02146]KN[+0.98402]GAKC[+57.02146]LD[+15.99492]GPNT[+426.13734]YTC[+57.02146]VC[+57.02146]TE.G	C1(Carbamidomethyl / 57.0215); C6(Carbamidomethyl / 57.0215); C12(Carbamidomethyl / 57.0215); C21(Carbamidomethyl / 57.0215); C23(Carbamidomethyl / 57.0215)	0.0031	0.0034	0	0	0	0	0.00019	0.00021	2.515	168.2	2.4		Specific	7.7	>sp|P46531|NOTC1_HUMAN Neurogenic locus notch homolog protein 1 OS=Homo sapiens OX=9606 GN=NOTCH1 PE=1 SV=4	1	3908	FP070522_10.4707.4707.3	high-energy collision-induced dissociation	1.67	3306.28	3306.29	1	195 | 28887
355	Hex(1)Pent(2)	585.2	3	1102.77	3306.3	1102.77	3306.31	controllerType=0 controllerNumber=1 scan=3976	-1.761	E.CASTPCKNGAKCLDGPNTYTCVCTE.G	18	CASTPCKNGAKCLDGPNTYTCVCTE,EG,1@57.02146,6@57.02146,12@57.02146,14@15.99492,18@426.13734,21@57.02146,23@57.02146	D14(Oxidation / 15.9949); T18(OGlycan / 426.1373)	13.6369	E.C[+57.02146]ASTPC[+57.02146]KNGAKC[+57.02146]LD[+15.99492]GPNT[+426.13734]YTC[+57.02146]VC[+57.02146]TE.G	C1(Carbamidomethyl / 57.0215); C6(Carbamidomethyl / 57.0215); C12(Carbamidomethyl / 57.0215); C21(Carbamidomethyl / 57.0215); C23(Carbamidomethyl / 57.0215)	4.7e-08	5.2e-08	0	0	0	0	3.5e-09	3.9e-09	7.332	503.6	2.4		Specific	13.5	>sp|P46531|NOTC1_HUMAN Neurogenic locus notch homolog protein 1 OS=Homo sapiens OX=9606 GN=NOTCH1 PE=1 SV=4	1	2991	FP070522_10.3976.3976.3	high-energy collision-induced dissociation	9.28	3305.3	3305.3	1	196 | 24837
355	Hex(1)Pent(2)	853.8	3	1097.77	3291.29	1097.77	3291.3	controllerType=0 controllerNumber=1 scan=4104	-4.021	E.CASTPCKNGAKCLDGPNTYTCVCTE.G	18	CASTPCKNGAKCLDGPNTYTCVCTE,EG,1@57.02146,6@57.02146,8@0.98402,12@57.02146,18@426.13734,21@57.02146,23@57.02146	N8(Deamidated / 0.984); T18(OGlycan / 426.1373)	13.9177	E.C[+57.02146]ASTPC[+57.02146]KN[+0.98402]GAKC[+57.02146]LDGPNT[+426.13734]YTC[+57.02146]VC[+57.02146]TE.G	C1(Carbamidomethyl / 57.0215); C6(Carbamidomethyl / 57.0215); C12(Carbamidomethyl / 57.0215); C21(Carbamidomethyl / 57.0215); C23(Carbamidomethyl / 57.0215)	4.4e-14	5e-14	0	0	0	0	1.3e-14	1.5e-14	13.353	768.5	2.4		Specific	15.7	>sp|P46531|NOTC1_HUMAN Neurogenic locus notch homolog protein 1 OS=Homo sapiens OX=9606 GN=NOTCH1 PE=1 SV=4	1	3160	FP070522_10.4104.4104.3	high-energy collision-induced dissociation	13.3	3290.28	3290.29	1	197 | 25437
355	Hex(1)Pent(2)	544.3	3	1097.77	3291.29	1097.77	3291.3	controllerType=0 controllerNumber=1 scan=4042	-1.351	E.CASTPCKNGAKCLDGPNTYTCVCTE.G	18	CASTPCKNGAKCLDGPNTYTCVCTE,EG,1@57.02146,6@57.02146,8@0.98402,12@57.02146,18@426.13734,21@57.02146,23@57.02146	N8(Deamidated / 0.984); T18(OGlycan / 426.1373)	13.7822	E.C[+57.02146]ASTPC[+57.02146]KN[+0.98402]GAKC[+57.02146]LDGPNT[+426.13734]YTC[+57.02146]VC[+57.02146]TE.G	C1(Carbamidomethyl / 57.0215); C6(Carbamidomethyl / 57.0215); C12(Carbamidomethyl / 57.0215); C21(Carbamidomethyl / 57.0215); C23(Carbamidomethyl / 57.0215)	3.2e-07	3.6e-07	0	0	0	0	2.8e-08	3.2e-08	6.491	499.2	2.4		Specific	13.9	>sp|P46531|NOTC1_HUMAN Neurogenic locus notch homolog protein 1 OS=Homo sapiens OX=9606 GN=NOTCH1 PE=1 SV=4	1	3076	FP070522_10.4042.4042.3	high-energy collision-induced dissociation	8.28	3290.29	3290.29	1	198 | 25177
355	Hex(1)Pent(2)	314.5	3	1097.76	3291.28	1097.77	3291.3	controllerType=0 controllerNumber=1 scan=4686	-7.025	E.CASTPCKNGAKCLDGPNTYTCVCTE.G	18	CASTPCKNGAKCLDGPNTYTCVCTE,EG,1@57.02146,6@57.02146,8@0.98402,12@57.02146,18@426.13734,21@57.02146,23@57.02146	N8(Deamidated / 0.984); T18(OGlycan / 426.1373)	15.2374	E.C[+57.02146]ASTPC[+57.02146]KN[+0.98402]GAKC[+57.02146]LDGPNT[+426.13734]YTC[+57.02146]VC[+57.02146]TE.G	C1(Carbamidomethyl / 57.0215); C6(Carbamidomethyl / 57.0215); C12(Carbamidomethyl / 57.0215); C21(Carbamidomethyl / 57.0215); C23(Carbamidomethyl / 57.0215)	0.0028	0.0031	0	0	0	0	0.00016	0.00018	2.554	253.9	2.4		Specific	9.1	>sp|P46531|NOTC1_HUMAN Neurogenic locus notch homolog protein 1 OS=Homo sapiens OX=9606 GN=NOTCH1 PE=1 SV=4	1	3883	FP070522_10.4686.4686.3	high-energy collision-induced dissociation	2.41	3290.27	3290.29	1	199 | 28777
355	Hex(1)Pent(2)	188.5	3	1097.76	3291.26	1097.77	3291.3	controllerType=0 controllerNumber=1 scan=4793	-10.586	E.CASTPCKNGAKCLDGPNTYTCVCTE.G	18	CASTPCKNGAKCLDGPNTYTCVCTE,EG,1@57.02146,6@57.02146,8@0.98402,12@57.02146,18@426.13734,21@57.02146,23@57.02146	N8(Deamidated / 0.984); T18(OGlycan / 426.1373)	15.4842	E.C[+57.02146]ASTPC[+57.02146]KN[+0.98402]GAKC[+57.02146]LDGPNT[+426.13734]YTC[+57.02146]VC[+57.02146]TE.G	C1(Carbamidomethyl / 57.0215); C6(Carbamidomethyl / 57.0215); C12(Carbamidomethyl / 57.0215); C21(Carbamidomethyl / 57.0215); C23(Carbamidomethyl / 57.0215)	0.033	0.037	0.0051	0.0051	0	0	0.0052	0.0053	1.476	184.2	2.4		Specific	8.6	>sp|P46531|NOTC1_HUMAN Neurogenic locus notch homolog protein 1 OS=Homo sapiens OX=9606 GN=NOTCH1 PE=1 SV=4	1	4016	FP070522_10.4793.4793.3	high-energy collision-induced dissociation	1.76	3290.26	3290.29	1	200 | 29403
355	Hex(1)Pent(2)	687.5	3	1097.44	3290.31	1097.44	3290.31	controllerType=0 controllerNumber=1 scan=3933	-2.239	E.CASTPCKNGAKCLDGPNTYTCVCTE.G	18	CASTPCKNGAKCLDGPNTYTCVCTE,EG,1@57.02146,6@57.02146,12@57.02146,18@426.13734,21@57.02146,23@57.02146	T18(OGlycan / 426.1373)	13.5454	E.C[+57.02146]ASTPC[+57.02146]KNGAKC[+57.02146]LDGPNT[+426.13734]YTC[+57.02146]VC[+57.02146]TE.G	C1(Carbamidomethyl / 57.0215); C6(Carbamidomethyl / 57.0215); C12(Carbamidomethyl / 57.0215); C21(Carbamidomethyl / 57.0215); C23(Carbamidomethyl / 57.0215)	4.7e-10	5.2e-10	0	0	0	0	7.3e-11	8.2e-11	9.332	589.3	2.4		Specific	14.1	>sp|P46531|NOTC1_HUMAN Neurogenic locus notch homolog protein 1 OS=Homo sapiens OX=9606 GN=NOTCH1 PE=1 SV=4	1	2937	FP070522_10.3933.3933.3	high-energy collision-induced dissociation	9.28	3289.3	3289.31	1	201 | 24537
355	Hex(1)Pent(2)	287.3	3	1097.44	3290.31	1097.44	3290.31	controllerType=0 controllerNumber=1 scan=4462	-2.239	E.CASTPCKNGAKCLDGPNTYTCVCTE.G	18	CASTPCKNGAKCLDGPNTYTCVCTE,EG,1@57.02146,6@57.02146,12@57.02146,18@426.13734,21@57.02146,23@57.02146	T18(OGlycan / 426.1373)	14.7243	E.C[+57.02146]ASTPC[+57.02146]KNGAKC[+57.02146]LDGPNT[+426.13734]YTC[+57.02146]VC[+57.02146]TE.G	C1(Carbamidomethyl / 57.0215); C6(Carbamidomethyl / 57.0215); C12(Carbamidomethyl / 57.0215); C21(Carbamidomethyl / 57.0215); C23(Carbamidomethyl / 57.0215)	0.00019	0.00021	0	0	0	0	2.4e-05	2.7e-05	3.723	259	2.4		Specific	9.4	>sp|P46531|NOTC1_HUMAN Neurogenic locus notch homolog protein 1 OS=Homo sapiens OX=9606 GN=NOTCH1 PE=1 SV=4	1	3605	FP070522_10.4462.4462.3	high-energy collision-induced dissociation	3.58	3289.3	3289.31	1	202 | 27561
355	Hex(1)Pent(2)	158.7	3	1097.43	3290.26	1097.44	3290.31	controllerType=0 controllerNumber=1 scan=4630	-15.707	E.CASTPCKNGAKCLDGPNTYTCVCTE.G	18	CASTPCKNGAKCLDGPNTYTCVCTE,EG,1@57.02146,6@57.02146,12@57.02146,18@426.13734,21@57.02146,23@57.02146	T18(OGlycan / 426.1373)	15.1083	E.C[+57.02146]ASTPC[+57.02146]KNGAKC[+57.02146]LDGPNT[+426.13734]YTC[+57.02146]VC[+57.02146]TE.G	C1(Carbamidomethyl / 57.0215); C6(Carbamidomethyl / 57.0215); C12(Carbamidomethyl / 57.0215); C21(Carbamidomethyl / 57.0215); C23(Carbamidomethyl / 57.0215)	0.035	0.039	0.005	0.005	0	0	0.0052	0.0053	1.461	142.5	2.4		Specific	7.2	>sp|P46531|NOTC1_HUMAN Neurogenic locus notch homolog protein 1 OS=Homo sapiens OX=9606 GN=NOTCH1 PE=1 SV=4	1	3812	FP070522_10.4630.4630.3	high-energy collision-induced dissociation	1.41	3289.26	3289.31	1	203 | 28367
355	Hex(1)Pent(2)	153.8	3	1097.43	3290.26	1097.44	3290.31	controllerType=0 controllerNumber=1 scan=4734	-15.818	E.CASTPCKNGAKCLDGPNTYTCVCTE.G	18	CASTPCKNGAKCLDGPNTYTCVCTE,EG,1@57.02146,6@57.02146,12@57.02146,18@426.13734,21@57.02146,23@57.02146	T18(OGlycan / 426.1373)	15.3497	E.C[+57.02146]ASTPC[+57.02146]KNGAKC[+57.02146]LDGPNT[+426.13734]YTC[+57.02146]VC[+57.02146]TE.G	C1(Carbamidomethyl / 57.0215); C6(Carbamidomethyl / 57.0215); C12(Carbamidomethyl / 57.0215); C21(Carbamidomethyl / 57.0215); C23(Carbamidomethyl / 57.0215)	0.038	0.042	0.005	0.005	0	0	0.0052	0.0053	1.424	146.2	2.4		Specific	7.1	>sp|P46531|NOTC1_HUMAN Neurogenic locus notch homolog protein 1 OS=Homo sapiens OX=9606 GN=NOTCH1 PE=1 SV=4	1	3942	FP070522_10.4734.4734.3	high-energy collision-induced dissociation	1.38	3289.26	3289.31	1	204 | 29153
380	HexNAc(1)	85.9	2	564.219	1127.43	564.219	1127.43	controllerType=0 controllerNumber=1 scan=1629	-0.217	E.GYTGTHCE.-	3	GYTGTHCE,E-,3@203.07937,7@57.02146	T3(OGlycan / 203.0794)	6.8861	E.GYT[+203.07937]GTHC[+57.02146]E.-	C7(Carbamidomethyl / 57.0215)	0.024	0.027	0	0	0	0	0.0023	0.0026	1.622	85.9	4		Specific	7.9	>sp|P46531|NOTC1_HUMAN Neurogenic locus notch homolog protein 1 OS=Homo sapiens OX=9606 GN=NOTCH1 PE=1 SV=4	1	765	FP070522_10.1629.1629.2	high-energy collision-induced dissociation	1.57	1126.42	1126.42	1	205 | 78

## Sheet: FP070522_11
Pos.	Glycans	Score	z	Obs._x000D_ m/z	Obs._x000D_ MH	Calc._x000D_ m/z	Calc._x000D_ MH	Scan #	ppm_x000D_ err.	SequenceOriginalDebug	Glycans_x000D_ Pos.	PeptideParseFriendly	Mods_x000D_ (variable)	Scan_x000D_ Time	Sequence	Mods_x000D_ (fixed)	PEP_x000D_ 2D	PEP_x000D_ 1D	FDR_x000D_ 2D	FDR_x000D_ 1D	FDR uniq._x000D_ 2D	FDR uniq._x000D_ 1D	q-value_x000D_ 2D	q-value_x000D_ 1D	|Log Prob|	Delta_x000D_ Score	Delta Mod._x000D_ Score	Off-_x000D_ By-X	Cleavage	Z-Score	Protein_x000D_ Name	Prot._x000D_ Id	QID	Comment	Fragment_x000D_ Type	|LogProbOld|	Obs.M	Calc.M	Prot._x000D_ Rank	PID
5	Fuc(1)	168.5	4	529.473	2114.87	529.475	2114.88	controllerType=0 controllerNumber=1 scan=2691	-5.04	E.CGQKPGLCRHGGTCHNE.V	13	CGQKPGLCRHGGTCHNE,EV,1@57.02146,3@0.98402,8@57.02146,13@146.05791,14@57.02146	Q3(Deamidated / 0.984); T13(OGlycan / 146.0579)	9.9286	E.C[+57.02146]GQ[+0.98402]KPGLC[+57.02146]RHGGT[+146.05791]C[+57.02146]HNE.V	C1(Carbamidomethyl / 57.0215); C8(Carbamidomethyl / 57.0215); C14(Carbamidomethyl / 57.0215)	0.013	0.015	0	0	0	0	0.0011	0.0014	1.884	168.5	104.7		Specific	10.7	>sp|P46531|NOTC1_HUMAN Neurogenic locus notch homolog protein 1 OS=Homo sapiens OX=9606 GN=NOTCH1 PE=1 SV=4	1	1711	FP070522_11.2691.2691.4	high-energy collision-induced dissociation	1.52	2113.86	2113.87	1	1 | 6028
5	Fuc(1)	132	4	529.228	2113.89	529.229	2113.9	controllerType=0 controllerNumber=1 scan=1179	-2.325	E.CGQKPGLCRHGGTCHNE.V	13	CGQKPGLCRHGGTCHNE,EV,1@57.02146,8@57.02146,13@146.05791,14@57.02146	T13(OGlycan / 146.0579)	4.9721	E.C[+57.02146]GQKPGLC[+57.02146]RHGGT[+146.05791]C[+57.02146]HNE.V	C1(Carbamidomethyl / 57.0215); C8(Carbamidomethyl / 57.0215); C14(Carbamidomethyl / 57.0215)	0.035	0.041	0	0	0	0	0.0049	0.0058	1.457	132	132		Specific	9.3	>sp|P46531|NOTC1_HUMAN Neurogenic locus notch homolog protein 1 OS=Homo sapiens OX=9606 GN=NOTCH1 PE=1 SV=4	1	525	FP070522_11.1179.1179.4	high-energy collision-induced dissociation	1.38	2112.88	2112.89	1	2 | 4009
5	Fuc(1)	128.7	4	529.228	2113.89	529.229	2113.9	controllerType=0 controllerNumber=1 scan=1151	-2.671	E.CGQKPGLCRHGGTCHNE.V	13	CGQKPGLCRHGGTCHNE,EV,1@57.02146,8@57.02146,13@146.05791,14@57.02146	T13(OGlycan / 146.0579)	4.8645	E.C[+57.02146]GQKPGLC[+57.02146]RHGGT[+146.05791]C[+57.02146]HNE.V	C1(Carbamidomethyl / 57.0215); C8(Carbamidomethyl / 57.0215); C14(Carbamidomethyl / 57.0215)	0.025	0.03	0	0	0	0	0.003	0.0035	1.598	128.7	128.7		Specific	9.6	>sp|P46531|NOTC1_HUMAN Neurogenic locus notch homolog protein 1 OS=Homo sapiens OX=9606 GN=NOTCH1 PE=1 SV=4	1	511	FP070522_11.1151.1151.4	high-energy collision-induced dissociation	1.52	2112.88	2112.89	1	3 | 4007
5	Fuc(1)	80.4	4	529.228	2113.89	529.229	2113.9	controllerType=0 controllerNumber=1 scan=1237	-3.133	E.CGQKPGLCRHGGTCHNE.V	13	CGQKPGLCRHGGTCHNE,EV,1@57.02146,8@57.02146,13@146.05791,14@57.02146	T13(OGlycan / 146.0579)	5.1836	E.C[+57.02146]GQKPGLC[+57.02146]RHGGT[+146.05791]C[+57.02146]HNE.V	C1(Carbamidomethyl / 57.0215); C8(Carbamidomethyl / 57.0215); C14(Carbamidomethyl / 57.0215)	0.036	0.042	0	0	0	0	0.0054	0.0064	1.447	80.4	80.4		Specific	9.8	>sp|P46531|NOTC1_HUMAN Neurogenic locus notch homolog protein 1 OS=Homo sapiens OX=9606 GN=NOTCH1 PE=1 SV=4	1	571	FP070522_11.1237.1237.4	high-energy collision-induced dissociation	1.37	2112.88	2112.89	1	4 | 4015
22	HexNAc(1)	275.1	6	890.22	5336.28	890.393	5337.32	controllerType=0 controllerNumber=1 scan=3994	-6.046	E.VGSYRCVCRATHTGPNCERPYVPCSPSPCQNRGTCRPTGDVTHE.C	25	VGSYRCVCRATHTGPNCERPYVPCSPSPCQNRGTCRPTGDVTHE,EC,5@0.98402,6@57.02146,8@57.02146,17@57.02146,24@57.02146,25@203.07937,29@57.02146,35@57.02146	R5(Deamidated / 0.984); S25(OGlycan / 203.0794)	13.0489	E.VGSYR[+0.98402]C[+57.02146]VC[+57.02146]RATHTGPNC[+57.02146]ERPYVPC[+57.02146]S[+203.07937]PSPC[+57.02146]QNRGTC[+57.02146]RPTGDVTHE.C	C6(Carbamidomethyl / 57.0215); C8(Carbamidomethyl / 57.0215); C17(Carbamidomethyl / 57.0215); C24(Carbamidomethyl / 57.0215); C29(Carbamidomethyl / 57.0215); C35(Carbamidomethyl / 57.0215)	0.015	0.017	0	0	0	0	0.0014	0.0017	1.83	275.1	0	-1	Specific	7	>sp|P46531|NOTC1_HUMAN Neurogenic locus notch homolog protein 1 OS=Homo sapiens OX=9606 GN=NOTCH1 PE=1 SV=4	1	3096	FP070522_11.3994.3994.2	high-energy collision-induced dissociation	1.51	5335.28	5336.31	1	5 | 73276
22	Hex(1)	199.8	6	883.388	5295.29	883.391	5295.31	controllerType=0 controllerNumber=1 scan=3815	-3.119	E.VGSYRCVCRATHTGPNCERPYVPCSPSPCQNRGTCRPTGDVTHE.C	3	VGSYRCVCRATHTGPNCERPYVPCSPSPCQNRGTCRPTGDVTHE,EC,3@162.05282,6@57.02146,8@57.02146,17@57.02146,24@57.02146,29@57.02146,35@57.02146	S3(OGlycan / 162.0528)	12.6745	E.VGS[+162.05282]YRC[+57.02146]VC[+57.02146]RATHTGPNC[+57.02146]ERPYVPC[+57.02146]SPSPC[+57.02146]QNRGTC[+57.02146]RPTGDVTHE.C	C6(Carbamidomethyl / 57.0215); C8(Carbamidomethyl / 57.0215); C17(Carbamidomethyl / 57.0215); C24(Carbamidomethyl / 57.0215); C29(Carbamidomethyl / 57.0215); C35(Carbamidomethyl / 57.0215)	0.0077	0.0092	0	0	0	0	0.00071	0.00084	2.111	199.8	1.6		Specific	6.7	>sp|P46531|NOTC1_HUMAN Neurogenic locus notch homolog protein 1 OS=Homo sapiens OX=9606 GN=NOTCH1 PE=1 SV=4	1	2915	FP070522_11.3815.3815.6	high-energy collision-induced dissociation	2.04	5294.28	5294.3	1	6 | 71118
22	Hex(1)	193.6	6	883.218	5294.27	883.391	5295.31	controllerType=0 controllerNumber=1 scan=3871	-6.796	E.VGSYRCVCRATHTGPNCERPYVPCSPSPCQNRGTCRPTGDVTHE.C	3	VGSYRCVCRATHTGPNCERPYVPCSPSPCQNRGTCRPTGDVTHE,EC,3@162.05282,6@57.02146,8@57.02146,17@57.02146,24@57.02146,29@57.02146,35@57.02146	S3(OGlycan / 162.0528)	12.7861	E.VGS[+162.05282]YRC[+57.02146]VC[+57.02146]RATHTGPNC[+57.02146]ERPYVPC[+57.02146]SPSPC[+57.02146]QNRGTC[+57.02146]RPTGDVTHE.C	C6(Carbamidomethyl / 57.0215); C8(Carbamidomethyl / 57.0215); C17(Carbamidomethyl / 57.0215); C24(Carbamidomethyl / 57.0215); C29(Carbamidomethyl / 57.0215); C35(Carbamidomethyl / 57.0215)	0.033	0.039	0	0	0	0	0.0048	0.0057	1.48	193.6	1.6	-1	Specific	7.2	>sp|P46531|NOTC1_HUMAN Neurogenic locus notch homolog protein 1 OS=Homo sapiens OX=9606 GN=NOTCH1 PE=1 SV=4	1	2979	FP070522_11.3871.3871.6	high-energy collision-induced dissociation	1.41	5293.26	5294.3	1	7 | 71670
22		329.8	6	856.542	5134.22	856.546	5134.24	controllerType=0 controllerNumber=1 scan=4049	-4.342	E.VGSYRCVCRATHTGPNCERPYVPCSPSPCQNRGTCRPTGDVTHE.C		VGSYRCVCRATHTGPNCERPYVPCSPSPCQNRGTCRPTGDVTHE,EC,6@57.02146,8@57.02146,16@0.98402,17@57.02146,24@57.02146,29@57.02146,35@57.02146	N16(Deamidated / 0.984)	13.163	E.VGSYRC[+57.02146]VC[+57.02146]RATHTGPN[+0.98402]C[+57.02146]ERPYVPC[+57.02146]SPSPC[+57.02146]QNRGTC[+57.02146]RPTGDVTHE.C	C6(Carbamidomethyl / 57.0215); C8(Carbamidomethyl / 57.0215); C17(Carbamidomethyl / 57.0215); C24(Carbamidomethyl / 57.0215); C29(Carbamidomethyl / 57.0215); C35(Carbamidomethyl / 57.0215)	0.0032	0.0038	0	0	0	0	0.00026	0.00031	2.489	329.8	0.2		Specific	8	>sp|P46531|NOTC1_HUMAN Neurogenic locus notch homolog protein 1 OS=Homo sapiens OX=9606 GN=NOTCH1 PE=1 SV=4	1	3161	FP070522_11.4049.4049.6	high-energy collision-induced dissociation	2.48	5133.21	5133.23	1	8 | 73876
22		314.9	6	856.376	5133.22	856.546	5134.24	controllerType=0 controllerNumber=1 scan=3993	-3.356	E.VGSYRCVCRATHTGPNCERPYVPCSPSPCQNRGTCRPTGDVTHE.C		VGSYRCVCRATHTGPNCERPYVPCSPSPCQNRGTCRPTGDVTHE,EC,6@57.02146,8@57.02146,16@0.98402,17@57.02146,24@57.02146,29@57.02146,35@57.02146	N16(Deamidated / 0.984)	13.0467	E.VGSYRC[+57.02146]VC[+57.02146]RATHTGPN[+0.98402]C[+57.02146]ERPYVPC[+57.02146]SPSPC[+57.02146]QNRGTC[+57.02146]RPTGDVTHE.C	C6(Carbamidomethyl / 57.0215); C8(Carbamidomethyl / 57.0215); C17(Carbamidomethyl / 57.0215); C24(Carbamidomethyl / 57.0215); C29(Carbamidomethyl / 57.0215); C35(Carbamidomethyl / 57.0215)	0.014	0.017	0	0	0	0	0.0013	0.0016	1.853	314.9	15.8	-1	Specific	7.9	>sp|P46531|NOTC1_HUMAN Neurogenic locus notch homolog protein 1 OS=Homo sapiens OX=9606 GN=NOTCH1 PE=1 SV=4	1	3095	FP070522_11.3993.3993.6	high-energy collision-induced dissociation	1.82	5132.21	5133.23	1	9 | 73236
22		275.9	6	856.707	5135.21	856.546	5134.24	controllerType=0 controllerNumber=1 scan=4332	-6.826	E.VGSYRCVCRATHTGPNCERPYVPCSPSPCQNRGTCRPTGDVTHE.C		VGSYRCVCRATHTGPNCERPYVPCSPSPCQNRGTCRPTGDVTHE,EC,6@57.02146,8@57.02146,17@57.02146,19@0.98402,24@57.02146,29@57.02146,35@57.02146	R19(Deamidated / 0.984)	13.7351	E.VGSYRC[+57.02146]VC[+57.02146]RATHTGPNC[+57.02146]ER[+0.98402]PYVPC[+57.02146]SPSPC[+57.02146]QNRGTC[+57.02146]RPTGDVTHE.C	C6(Carbamidomethyl / 57.0215); C8(Carbamidomethyl / 57.0215); C17(Carbamidomethyl / 57.0215); C24(Carbamidomethyl / 57.0215); C29(Carbamidomethyl / 57.0215); C35(Carbamidomethyl / 57.0215)	0.0035	0.0041	0	0	0	0	0.00029	0.00034	2.46	275.9	15.2	1	Specific	6.5	>sp|P46531|NOTC1_HUMAN Neurogenic locus notch homolog protein 1 OS=Homo sapiens OX=9606 GN=NOTCH1 PE=1 SV=4	1	3512	FP070522_11.4332.4332.6	high-energy collision-induced dissociation	2.44	5134.2	5133.23	1	10 | 76116
22		363.1	6	856.211	5132.23	856.382	5133.26	controllerType=0 controllerNumber=1 scan=4448	-4.924	E.VGSYRCVCRATHTGPNCERPYVPCSPSPCQNRGTCRPTGDVTHE.C		VGSYRCVCRATHTGPNCERPYVPCSPSPCQNRGTCRPTGDVTHE,EC,6@57.02146,8@57.02146,17@57.02146,24@57.02146,29@57.02146,35@57.02146		13.9816	E.VGSYRC[+57.02146]VC[+57.02146]RATHTGPNC[+57.02146]ERPYVPC[+57.02146]SPSPC[+57.02146]QNRGTC[+57.02146]RPTGDVTHE.C	C6(Carbamidomethyl / 57.0215); C8(Carbamidomethyl / 57.0215); C17(Carbamidomethyl / 57.0215); C24(Carbamidomethyl / 57.0215); C29(Carbamidomethyl / 57.0215); C35(Carbamidomethyl / 57.0215)	0.0099	0.012	0	0	0	0	0.00092	0.0011	2.002	363.1	363.1	-1	Specific	8.2	>sp|P46531|NOTC1_HUMAN Neurogenic locus notch homolog protein 1 OS=Homo sapiens OX=9606 GN=NOTCH1 PE=1 SV=4	1	3655	FP070522_11.4448.4448.6	high-energy collision-induced dissociation	2.15	5131.22	5132.25	1	11 | 76706
22		343.3	6	856.378	5133.23	856.382	5133.26	controllerType=0 controllerNumber=1 scan=3895	-5.055	E.VGSYRCVCRATHTGPNCERPYVPCSPSPCQNRGTCRPTGDVTHE.C		VGSYRCVCRATHTGPNCERPYVPCSPSPCQNRGTCRPTGDVTHE,EC,6@57.02146,8@57.02146,17@57.02146,24@57.02146,29@57.02146,35@57.02146		12.8408	E.VGSYRC[+57.02146]VC[+57.02146]RATHTGPNC[+57.02146]ERPYVPC[+57.02146]SPSPC[+57.02146]QNRGTC[+57.02146]RPTGDVTHE.C	C6(Carbamidomethyl / 57.0215); C8(Carbamidomethyl / 57.0215); C17(Carbamidomethyl / 57.0215); C24(Carbamidomethyl / 57.0215); C29(Carbamidomethyl / 57.0215); C35(Carbamidomethyl / 57.0215)	0.0026	0.0031	0	0	0	0	0.00021	0.00024	2.577	343.3	56.6		Specific	7.5	>sp|P46531|NOTC1_HUMAN Neurogenic locus notch homolog protein 1 OS=Homo sapiens OX=9606 GN=NOTCH1 PE=1 SV=4	1	3003	FP070522_11.3895.3895.6	high-energy collision-induced dissociation	2.57	5132.22	5132.25	1	12 | 71950
22		324.5	6	856.378	5133.23	856.382	5133.26	controllerType=0 controllerNumber=1 scan=4221	-4.984	E.VGSYRCVCRATHTGPNCERPYVPCSPSPCQNRGTCRPTGDVTHE.C		VGSYRCVCRATHTGPNCERPYVPCSPSPCQNRGTCRPTGDVTHE,EC,6@57.02146,8@57.02146,17@57.02146,24@57.02146,29@57.02146,35@57.02146		13.4985	E.VGSYRC[+57.02146]VC[+57.02146]RATHTGPNC[+57.02146]ERPYVPC[+57.02146]SPSPC[+57.02146]QNRGTC[+57.02146]RPTGDVTHE.C	C6(Carbamidomethyl / 57.0215); C8(Carbamidomethyl / 57.0215); C17(Carbamidomethyl / 57.0215); C24(Carbamidomethyl / 57.0215); C29(Carbamidomethyl / 57.0215); C35(Carbamidomethyl / 57.0215)	0.0032	0.0038	0	0	0	0	0.00027	0.00032	2.489	324.5	26.1		Specific	7.6	>sp|P46531|NOTC1_HUMAN Neurogenic locus notch homolog protein 1 OS=Homo sapiens OX=9606 GN=NOTCH1 PE=1 SV=4	1	3372	FP070522_11.4221.4221.6	high-energy collision-induced dissociation	2.48	5132.22	5132.25	1	13 | 75136
22		310.5	6	856.377	5133.22	856.382	5133.26	controllerType=0 controllerNumber=1 scan=4104	-6.054	E.VGSYRCVCRATHTGPNCERPYVPCSPSPCQNRGTCRPTGDVTHE.C		VGSYRCVCRATHTGPNCERPYVPCSPSPCQNRGTCRPTGDVTHE,EC,6@57.02146,8@57.02146,17@57.02146,24@57.02146,29@57.02146,35@57.02146		13.2719	E.VGSYRC[+57.02146]VC[+57.02146]RATHTGPNC[+57.02146]ERPYVPC[+57.02146]SPSPC[+57.02146]QNRGTC[+57.02146]RPTGDVTHE.C	C6(Carbamidomethyl / 57.0215); C8(Carbamidomethyl / 57.0215); C17(Carbamidomethyl / 57.0215); C24(Carbamidomethyl / 57.0215); C29(Carbamidomethyl / 57.0215); C35(Carbamidomethyl / 57.0215)	0.0037	0.0044	0	0	0	0	0.00031	0.00037	2.435	310.5	28		Specific	7.5	>sp|P46531|NOTC1_HUMAN Neurogenic locus notch homolog protein 1 OS=Homo sapiens OX=9606 GN=NOTCH1 PE=1 SV=4	1	3225	FP070522_11.4104.4104.6	high-energy collision-induced dissociation	2.42	5132.22	5132.25	1	14 | 74396
22		309.2	6	856.378	5133.23	856.382	5133.26	controllerType=0 controllerNumber=1 scan=4657	-4.555	E.VGSYRCVCRATHTGPNCERPYVPCSPSPCQNRGTCRPTGDVTHE.C		VGSYRCVCRATHTGPNCERPYVPCSPSPCQNRGTCRPTGDVTHE,EC,6@57.02146,8@57.02146,17@57.02146,24@57.02146,29@57.02146,35@57.02146		14.4246	E.VGSYRC[+57.02146]VC[+57.02146]RATHTGPNC[+57.02146]ERPYVPC[+57.02146]SPSPC[+57.02146]QNRGTC[+57.02146]RPTGDVTHE.C	C6(Carbamidomethyl / 57.0215); C8(Carbamidomethyl / 57.0215); C17(Carbamidomethyl / 57.0215); C24(Carbamidomethyl / 57.0215); C29(Carbamidomethyl / 57.0215); C35(Carbamidomethyl / 57.0215)	0.0026	0.003	0	0	0	0	0.00019	0.00022	2.592	309.2	51.2		Specific	7.2	>sp|P46531|NOTC1_HUMAN Neurogenic locus notch homolog protein 1 OS=Homo sapiens OX=9606 GN=NOTCH1 PE=1 SV=4	1	3925	FP070522_11.4657.4657.6	high-energy collision-induced dissociation	2.57	5132.23	5132.25	1	15 | 77686
22		293.8	6	856.545	5134.23	856.382	5133.26	controllerType=0 controllerNumber=1 scan=4389	-5.043	E.VGSYRCVCRATHTGPNCERPYVPCSPSPCQNRGTCRPTGDVTHE.C		VGSYRCVCRATHTGPNCERPYVPCSPSPCQNRGTCRPTGDVTHE,EC,6@57.02146,8@57.02146,17@57.02146,24@57.02146,29@57.02146,35@57.02146		13.8563	E.VGSYRC[+57.02146]VC[+57.02146]RATHTGPNC[+57.02146]ERPYVPC[+57.02146]SPSPC[+57.02146]QNRGTC[+57.02146]RPTGDVTHE.C	C6(Carbamidomethyl / 57.0215); C8(Carbamidomethyl / 57.0215); C17(Carbamidomethyl / 57.0215); C24(Carbamidomethyl / 57.0215); C29(Carbamidomethyl / 57.0215); C35(Carbamidomethyl / 57.0215)	0.0044	0.0053	0	0	0	0	0.0004	0.00047	2.352	293.8	52	1	Specific	7.4	>sp|P46531|NOTC1_HUMAN Neurogenic locus notch homolog protein 1 OS=Homo sapiens OX=9606 GN=NOTCH1 PE=1 SV=4	1	3585	FP070522_11.4389.4389.6	high-energy collision-induced dissociation	2.33	5133.23	5132.25	1	16 | 76476
22		291.9	6	856.544	5134.23	856.382	5133.26	controllerType=0 controllerNumber=1 scan=4456	-5.97	E.VGSYRCVCRATHTGPNCERPYVPCSPSPCQNRGTCRPTGDVTHE.C		VGSYRCVCRATHTGPNCERPYVPCSPSPCQNRGTCRPTGDVTHE,EC,6@57.02146,8@57.02146,17@57.02146,24@57.02146,29@57.02146,35@57.02146		13.9996	E.VGSYRC[+57.02146]VC[+57.02146]RATHTGPNC[+57.02146]ERPYVPC[+57.02146]SPSPC[+57.02146]QNRGTC[+57.02146]RPTGDVTHE.C	C6(Carbamidomethyl / 57.0215); C8(Carbamidomethyl / 57.0215); C17(Carbamidomethyl / 57.0215); C24(Carbamidomethyl / 57.0215); C29(Carbamidomethyl / 57.0215); C35(Carbamidomethyl / 57.0215)	0.0031	0.0037	0	0	0	0	0.00025	0.0003	2.508	291.9	29.9	1	Specific	6.5	>sp|P46531|NOTC1_HUMAN Neurogenic locus notch homolog protein 1 OS=Homo sapiens OX=9606 GN=NOTCH1 PE=1 SV=4	1	3664	FP070522_11.4456.4456.6	high-energy collision-induced dissociation	2.49	5133.22	5132.25	1	17 | 76746
22		279.7	6	856.378	5133.23	856.382	5133.26	controllerType=0 controllerNumber=1 scan=3943	-4.769	E.VGSYRCVCRATHTGPNCERPYVPCSPSPCQNRGTCRPTGDVTHE.C		VGSYRCVCRATHTGPNCERPYVPCSPSPCQNRGTCRPTGDVTHE,EC,6@57.02146,8@57.02146,17@57.02146,24@57.02146,29@57.02146,35@57.02146		12.943	E.VGSYRC[+57.02146]VC[+57.02146]RATHTGPNC[+57.02146]ERPYVPC[+57.02146]SPSPC[+57.02146]QNRGTC[+57.02146]RPTGDVTHE.C	C6(Carbamidomethyl / 57.0215); C8(Carbamidomethyl / 57.0215); C17(Carbamidomethyl / 57.0215); C24(Carbamidomethyl / 57.0215); C29(Carbamidomethyl / 57.0215); C35(Carbamidomethyl / 57.0215)	0.0049	0.0059	0	0	0	0	0.0005	0.00059	2.305	279.7	23.6		Specific	7.8	>sp|P46531|NOTC1_HUMAN Neurogenic locus notch homolog protein 1 OS=Homo sapiens OX=9606 GN=NOTCH1 PE=1 SV=4	1	3047	FP070522_11.3943.3943.6	high-energy collision-induced dissociation	2.28	5132.22	5132.25	1	18 | 72850
22		259.6	6	856.545	5134.23	856.382	5133.26	controllerType=0 controllerNumber=1 scan=4612	-5.328	E.VGSYRCVCRATHTGPNCERPYVPCSPSPCQNRGTCRPTGDVTHE.C		VGSYRCVCRATHTGPNCERPYVPCSPSPCQNRGTCRPTGDVTHE,EC,6@57.02146,8@57.02146,17@57.02146,24@57.02146,29@57.02146,35@57.02146		14.3301	E.VGSYRC[+57.02146]VC[+57.02146]RATHTGPNC[+57.02146]ERPYVPC[+57.02146]SPSPC[+57.02146]QNRGTC[+57.02146]RPTGDVTHE.C	C6(Carbamidomethyl / 57.0215); C8(Carbamidomethyl / 57.0215); C17(Carbamidomethyl / 57.0215); C24(Carbamidomethyl / 57.0215); C29(Carbamidomethyl / 57.0215); C35(Carbamidomethyl / 57.0215)	0.0046	0.0055	0	0	0	0	0.00046	0.00055	2.337	259.6	52.9	1	Specific	7.1	>sp|P46531|NOTC1_HUMAN Neurogenic locus notch homolog protein 1 OS=Homo sapiens OX=9606 GN=NOTCH1 PE=1 SV=4	1	3864	FP070522_11.4612.4612.6	high-energy collision-induced dissociation	2.31	5133.22	5132.25	1	19 | 77486
22		258.3	6	856.377	5133.23	856.382	5133.26	controllerType=0 controllerNumber=1 scan=3846	-5.84	E.VGSYRCVCRATHTGPNCERPYVPCSPSPCQNRGTCRPTGDVTHE.C		VGSYRCVCRATHTGPNCERPYVPCSPSPCQNRGTCRPTGDVTHE,EC,6@57.02146,8@57.02146,17@57.02146,24@57.02146,29@57.02146,35@57.02146		12.7346	E.VGSYRC[+57.02146]VC[+57.02146]RATHTGPNC[+57.02146]ERPYVPC[+57.02146]SPSPC[+57.02146]QNRGTC[+57.02146]RPTGDVTHE.C	C6(Carbamidomethyl / 57.0215); C8(Carbamidomethyl / 57.0215); C17(Carbamidomethyl / 57.0215); C24(Carbamidomethyl / 57.0215); C29(Carbamidomethyl / 57.0215); C35(Carbamidomethyl / 57.0215)	0.0046	0.0055	0	0	0	0	0.00043	0.00051	2.337	258.3	44.8		Specific	6.7	>sp|P46531|NOTC1_HUMAN Neurogenic locus notch homolog protein 1 OS=Homo sapiens OX=9606 GN=NOTCH1 PE=1 SV=4	1	2953	FP070522_11.3846.3846.6	high-energy collision-induced dissociation	2.31	5132.22	5132.25	1	20 | 71318
22		244.9	6	856.378	5133.23	856.382	5133.26	controllerType=0 controllerNumber=1 scan=4513	-4.769	E.VGSYRCVCRATHTGPNCERPYVPCSPSPCQNRGTCRPTGDVTHE.C		VGSYRCVCRATHTGPNCERPYVPCSPSPCQNRGTCRPTGDVTHE,EC,6@57.02146,8@57.02146,17@57.02146,24@57.02146,29@57.02146,35@57.02146		14.1197	E.VGSYRC[+57.02146]VC[+57.02146]RATHTGPNC[+57.02146]ERPYVPC[+57.02146]SPSPC[+57.02146]QNRGTC[+57.02146]RPTGDVTHE.C	C6(Carbamidomethyl / 57.0215); C8(Carbamidomethyl / 57.0215); C17(Carbamidomethyl / 57.0215); C24(Carbamidomethyl / 57.0215); C29(Carbamidomethyl / 57.0215); C35(Carbamidomethyl / 57.0215)	0.0046	0.0055	0	0	0	0	0.00045	0.00053	2.337	244.9	37.5		Specific	6.9	>sp|P46531|NOTC1_HUMAN Neurogenic locus notch homolog protein 1 OS=Homo sapiens OX=9606 GN=NOTCH1 PE=1 SV=4	1	3736	FP070522_11.4513.4513.6	high-energy collision-induced dissociation	2.31	5132.22	5132.25	1	21 | 76936
22		234.9	6	856.389	5133.3	856.382	5133.26	controllerType=0 controllerNumber=1 scan=7873	8.001	E.VGSYRCVCRATHTGPNCERPYVPCSPSPCQNRGTCRPTGDVTHE.C		VGSYRCVCRATHTGPNCERPYVPCSPSPCQNRGTCRPTGDVTHE,EC,6@57.02146,8@57.02146,17@57.02146,24@57.02146,29@57.02146,35@57.02146		21.7941	E.VGSYRC[+57.02146]VC[+57.02146]RATHTGPNC[+57.02146]ERPYVPC[+57.02146]SPSPC[+57.02146]QNRGTC[+57.02146]RPTGDVTHE.C	C6(Carbamidomethyl / 57.0215); C8(Carbamidomethyl / 57.0215); C17(Carbamidomethyl / 57.0215); C24(Carbamidomethyl / 57.0215); C29(Carbamidomethyl / 57.0215); C35(Carbamidomethyl / 57.0215)	0.026	0.03	0	0	0	0	0.003	0.0036	1.593	234.9	27.5		Specific	6.5	>sp|P46531|NOTC1_HUMAN Neurogenic locus notch homolog protein 1 OS=Homo sapiens OX=9606 GN=NOTCH1 PE=1 SV=4	1	7987	FP070522_11.7873.7873.6	high-energy collision-induced dissociation	1.61	5132.29	5132.25	1	22 | 92484
22		231.5	6	856.378	5133.23	856.382	5133.26	controllerType=0 controllerNumber=1 scan=4163	-5.126	E.VGSYRCVCRATHTGPNCERPYVPCSPSPCQNRGTCRPTGDVTHE.C		VGSYRCVCRATHTGPNCERPYVPCSPSPCQNRGTCRPTGDVTHE,EC,6@57.02146,8@57.02146,17@57.02146,24@57.02146,29@57.02146,35@57.02146		13.3866	E.VGSYRC[+57.02146]VC[+57.02146]RATHTGPNC[+57.02146]ERPYVPC[+57.02146]SPSPC[+57.02146]QNRGTC[+57.02146]RPTGDVTHE.C	C6(Carbamidomethyl / 57.0215); C8(Carbamidomethyl / 57.0215); C17(Carbamidomethyl / 57.0215); C24(Carbamidomethyl / 57.0215); C29(Carbamidomethyl / 57.0215); C35(Carbamidomethyl / 57.0215)	0.0086	0.01	0	0	0	0	0.00077	0.00091	2.064	231.5	34.1		Specific	6.8	>sp|P46531|NOTC1_HUMAN Neurogenic locus notch homolog protein 1 OS=Homo sapiens OX=9606 GN=NOTCH1 PE=1 SV=4	1	3302	FP070522_11.4163.4163.6	high-energy collision-induced dissociation	2.12	5132.22	5132.25	1	23 | 74716
22		200.9	5	1027.45	5133.22	1027.46	5133.26	controllerType=0 controllerNumber=1 scan=4116	-7.228	E.VGSYRCVCRATHTGPNCERPYVPCSPSPCQNRGTCRPTGDVTHE.C		VGSYRCVCRATHTGPNCERPYVPCSPSPCQNRGTCRPTGDVTHE,EC,6@57.02146,8@57.02146,17@57.02146,24@57.02146,29@57.02146,35@57.02146		13.2908	E.VGSYRC[+57.02146]VC[+57.02146]RATHTGPNC[+57.02146]ERPYVPC[+57.02146]SPSPC[+57.02146]QNRGTC[+57.02146]RPTGDVTHE.C	C6(Carbamidomethyl / 57.0215); C8(Carbamidomethyl / 57.0215); C17(Carbamidomethyl / 57.0215); C24(Carbamidomethyl / 57.0215); C29(Carbamidomethyl / 57.0215); C35(Carbamidomethyl / 57.0215)	0.027	0.032	0	0	0	0	0.0036	0.0043	1.563	200.9	47.1		Specific	6.9	>sp|P46531|NOTC1_HUMAN Neurogenic locus notch homolog protein 1 OS=Homo sapiens OX=9606 GN=NOTCH1 PE=1 SV=4	1	3241	FP070522_11.4116.4116.5	high-energy collision-induced dissociation	1.57	5132.21	5132.25	1	24 | 74516
22		206	4	531.732	2123.91	531.735	2123.92	controllerType=0 controllerNumber=1 scan=3485	-4.263	E.VGSYRCVCRATHTGPNCE.R		VGSYRCVCRATHTGPNCE,ER,6@57.02146,8@57.02146,17@57.02146		11.968	E.VGSYRC[+57.02146]VC[+57.02146]RATHTGPNC[+57.02146]E.R	C6(Carbamidomethyl / 57.0215); C8(Carbamidomethyl / 57.0215); C17(Carbamidomethyl / 57.0215)	0.0016	0.0019	0	0	0	0	0.0001	0.00012	2.797	206	206		Specific	7.1	>sp|P46531|NOTC1_HUMAN Neurogenic locus notch homolog protein 1 OS=Homo sapiens OX=9606 GN=NOTCH1 PE=1 SV=4	1	2501	FP070522_11.3485.3485.4	high-energy collision-induced dissociation	2.87	2122.9	2122.91	1	25 | 7590
40		655.6	4	757.843	3028.35	757.845	3028.36	controllerType=0 controllerNumber=1 scan=3770	-1.647	E.RPYVPCSPSPCQNRGTCRPTGDVTHE.C		RPYVPCSPSPCQNRGTCRPTGDVTHE,EC,6@57.02146,11@57.02146,17@57.02146		12.5793	E.RPYVPC[+57.02146]SPSPC[+57.02146]QNRGTC[+57.02146]RPTGDVTHE.C	C6(Carbamidomethyl / 57.0215); C11(Carbamidomethyl / 57.0215); C17(Carbamidomethyl / 57.0215)	3.9e-07	4.6e-07	0	0	0	0	3.7e-08	4.3e-08	6.408	617.7	617.7		Specific	8.5	>sp|P46531|NOTC1_HUMAN Neurogenic locus notch homolog protein 1 OS=Homo sapiens OX=9606 GN=NOTCH1 PE=1 SV=4	1	2860	FP070522_11.3770.3770.4	high-energy collision-induced dissociation	6.34	3027.34	3027.35	1	26 | 19496
40		141.1	5	606.479	3028.37	606.477	3028.36	controllerType=0 controllerNumber=1 scan=3751	3.105	E.RPYVPCSPSPCQNRGTCRPTGDVTHE.C		RPYVPCSPSPCQNRGTCRPTGDVTHE,EC,6@57.02146,11@57.02146,17@57.02146		12.5424	E.RPYVPC[+57.02146]SPSPC[+57.02146]QNRGTC[+57.02146]RPTGDVTHE.C	C6(Carbamidomethyl / 57.0215); C11(Carbamidomethyl / 57.0215); C17(Carbamidomethyl / 57.0215)	0.018	0.022	0	0	0	0	0.0019	0.0023	1.738	141.1	141.1		Specific	6.7	>sp|P46531|NOTC1_HUMAN Neurogenic locus notch homolog protein 1 OS=Homo sapiens OX=9606 GN=NOTCH1 PE=1 SV=4	1	2840	FP070522_11.3751.3751.5	high-energy collision-induced dissociation	1.67	3027.36	3027.35	1	27 | 19340
98		617.7	3	984.061	2950.17	984.062	2950.17	controllerType=0 controllerNumber=1 scan=5421	-1.38	D.GVNTYNCRCPPEWTGQYCTEDVDE.C		GVNTYNCRCPPEWTGQYCTEDVDE,DC,7@57.02146,9@57.02146,18@57.02146		16.1144	D.GVNTYNC[+57.02146]RC[+57.02146]PPEWTGQYC[+57.02146]TEDVDE.C	C7(Carbamidomethyl / 57.0215); C9(Carbamidomethyl / 57.0215); C18(Carbamidomethyl / 57.0215)	3.5e-10	4.1e-10	0	0	0	0	1.9e-11	2.3e-11	9.457	467.4	467.4		Specific	13.3	>sp|P46531|NOTC1_HUMAN Neurogenic locus notch homolog protein 1 OS=Homo sapiens OX=9606 GN=NOTCH1 PE=1 SV=4	1	4883	FP070522_11.5421.5421.3	high-energy collision-induced dissociation	9.38	2949.16	2949.16	1	28 | 25132
198	HexNAc(1)Hex(1)Fuc(1)NeuAc(1); HexNAc(1)Hex(1)Fuc(1)	169.8	5	1158.87	5790.3	1158.86	5790.26	controllerType=0 controllerNumber=1 scan=5503	6.97	D.ACISNPCNEGSNCDTNPVNGKAICTCPSGYTGPACSQDVDE.C	4;31	ACISNPCNEGSNCDTNPVNGKAICTCPSGYTGPACSQDVDE,DC,2@57.02146,4@802.28552,7@57.02146,13@57.02146,24@57.02146,26@57.02146,31@511.19010,35@57.02146	S4(OGlycan / 802.2855); T31(OGlycan / 511.1901)	16.3009	D.AC[+57.02146]IS[+802.28552]NPC[+57.02146]NEGSNC[+57.02146]DTNPVNGKAIC[+57.02146]TC[+57.02146]PSGYT[+511.19010]GPAC[+57.02146]SQDVDE.C	C2(Carbamidomethyl / 57.0215); C7(Carbamidomethyl / 57.0215); C13(Carbamidomethyl / 57.0215); C24(Carbamidomethyl / 57.0215); C26(Carbamidomethyl / 57.0215); C35(Carbamidomethyl / 57.0215)	0.015	0.018	0	0	0	0	0.0016	0.0019	1.823	169.8	1		Specific	8	>sp|P46531|NOTC1_HUMAN Neurogenic locus notch homolog protein 1 OS=Homo sapiens OX=9606 GN=NOTCH1 PE=1 SV=4	1	4979	FP070522_11.5503.5503.5	high-energy collision-induced dissociation	1.48	5789.29	5789.25	1	29 | 80964
207	Fuc(1)	253.6	3	1150.47	3449.39	1150.47	3449.39	controllerType=0 controllerNumber=1 scan=4953	0.831	E.GSNCDTNPVNGKAICTCPSGYTGPACSQDVD.E	16	GSNCDTNPVNGKAICTCPSGYTGPACSQDVD,EE,4@57.02146,10@0.98402,15@57.02146,16@146.05791,17@57.02146,26@57.02146	N10(Deamidated / 0.984); T16(OGlycan / 146.0579)	15.0727	E.GSNC[+57.02146]DTNPVN[+0.98402]GKAIC[+57.02146]T[+146.05791]C[+57.02146]PSGYTGPAC[+57.02146]SQDVD.E	C4(Carbamidomethyl / 57.0215); C15(Carbamidomethyl / 57.0215); C17(Carbamidomethyl / 57.0215); C26(Carbamidomethyl / 57.0215)	0.0052	0.0061	0	0	0	0	0.00055	0.00065	2.286	253.6	3.6		Specific	10.3	>sp|P46531|NOTC1_HUMAN Neurogenic locus notch homolog protein 1 OS=Homo sapiens OX=9606 GN=NOTCH1 PE=1 SV=4	1	4313	FP070522_11.4953.4953.3	high-energy collision-induced dissociation	1.88	3448.38	3448.38	1	30 | 50732
207		217.5	3	1145.12	3433.35	1145.12	3433.36	controllerType=0 controllerNumber=1 scan=5129	-0.882	E.GSNCDTNPVNGKAICTCPSGYTGPACSQDVDE.C		GSNCDTNPVNGKAICTCPSGYTGPACSQDVDE,EC,3@0.98402,4@57.02146,15@57.02146,17@57.02146,26@57.02146,28@0.98402	N3(Deamidated / 0.984); Q28(Deamidated / 0.984)	15.4704	E.GSN[+0.98402]C[+57.02146]DTNPVNGKAIC[+57.02146]TC[+57.02146]PSGYTGPAC[+57.02146]SQ[+0.98402]DVDE.C	C4(Carbamidomethyl / 57.0215); C15(Carbamidomethyl / 57.0215); C17(Carbamidomethyl / 57.0215); C26(Carbamidomethyl / 57.0215)	0.0062	0.0073	0	0	0	0	0.00059	0.0007	2.209	217.5	38.2		Specific	9.7	>sp|P46531|NOTC1_HUMAN Neurogenic locus notch homolog protein 1 OS=Homo sapiens OX=9606 GN=NOTCH1 PE=1 SV=4	1	4532	FP070522_11.5129.5129.3	high-energy collision-induced dissociation	1.78	3432.35	3432.35	1	31 | 51764
207		754	3	1144.79	3432.36	1144.8	3432.37	controllerType=0 controllerNumber=1 scan=4956	-2.374	E.GSNCDTNPVNGKAICTCPSGYTGPACSQDVDE.C		GSNCDTNPVNGKAICTCPSGYTGPACSQDVDE,EC,4@57.02146,10@0.98402,15@57.02146,17@57.02146,26@57.02146	N10(Deamidated / 0.984)	15.0811	E.GSNC[+57.02146]DTNPVN[+0.98402]GKAIC[+57.02146]TC[+57.02146]PSGYTGPAC[+57.02146]SQDVDE.C	C4(Carbamidomethyl / 57.0215); C15(Carbamidomethyl / 57.0215); C17(Carbamidomethyl / 57.0215); C26(Carbamidomethyl / 57.0215)	1.5e-11	1.7e-11	0	0	0	0	1.9e-12	2.2e-12	10.835	597.3	42.1		Specific	16	>sp|P46531|NOTC1_HUMAN Neurogenic locus notch homolog protein 1 OS=Homo sapiens OX=9606 GN=NOTCH1 PE=1 SV=4	1	4315	FP070522_11.4956.4956.3	high-energy collision-induced dissociation	10.76	3431.36	3431.36	1	32 | 50772
207		674.9	3	1144.79	3432.36	1144.8	3432.37	controllerType=0 controllerNumber=1 scan=5020	-2.587	E.GSNCDTNPVNGKAICTCPSGYTGPACSQDVDE.C		GSNCDTNPVNGKAICTCPSGYTGPACSQDVDE,EC,4@57.02146,10@0.98402,15@57.02146,17@57.02146,26@57.02146	N10(Deamidated / 0.984)	15.2249	E.GSNC[+57.02146]DTNPVN[+0.98402]GKAIC[+57.02146]TC[+57.02146]PSGYTGPAC[+57.02146]SQDVDE.C	C4(Carbamidomethyl / 57.0215); C15(Carbamidomethyl / 57.0215); C17(Carbamidomethyl / 57.0215); C26(Carbamidomethyl / 57.0215)	1.5e-09	1.7e-09	0	0	0	0	1.5e-10	1.7e-10	8.835	563.3	63.1		Specific	13.7	>sp|P46531|NOTC1_HUMAN Neurogenic locus notch homolog protein 1 OS=Homo sapiens OX=9606 GN=NOTCH1 PE=1 SV=4	1	4397	FP070522_11.5020.5020.3	high-energy collision-induced dissociation	8.76	3431.36	3431.36	1	33 | 51192
207		596.1	3	1144.79	3432.36	1144.8	3432.37	controllerType=0 controllerNumber=1 scan=5067	-2.694	E.GSNCDTNPVNGKAICTCPSGYTGPACSQDVDE.C		GSNCDTNPVNGKAICTCPSGYTGPACSQDVDE,EC,4@57.02146,10@0.98402,15@57.02146,17@57.02146,26@57.02146	N10(Deamidated / 0.984)	15.3334	E.GSNC[+57.02146]DTNPVN[+0.98402]GKAIC[+57.02146]TC[+57.02146]PSGYTGPAC[+57.02146]SQDVDE.C	C4(Carbamidomethyl / 57.0215); C15(Carbamidomethyl / 57.0215); C17(Carbamidomethyl / 57.0215); C26(Carbamidomethyl / 57.0215)	1.5e-07	1.7e-07	0	0	0	0	1.6e-08	1.9e-08	6.835	504.8	20.2		Specific	13.5	>sp|P46531|NOTC1_HUMAN Neurogenic locus notch homolog protein 1 OS=Homo sapiens OX=9606 GN=NOTCH1 PE=1 SV=4	1	4455	FP070522_11.5067.5067.3	high-energy collision-induced dissociation	6.76	3431.36	3431.36	1	34 | 51484
207		727.8	3	1144.46	3431.38	1144.47	3431.39	controllerType=0 controllerNumber=1 scan=4904	-3.013	E.GSNCDTNPVNGKAICTCPSGYTGPACSQDVDE.C		GSNCDTNPVNGKAICTCPSGYTGPACSQDVDE,EC,4@57.02146,15@57.02146,17@57.02146,26@57.02146		14.9682	E.GSNC[+57.02146]DTNPVNGKAIC[+57.02146]TC[+57.02146]PSGYTGPAC[+57.02146]SQDVDE.C	C4(Carbamidomethyl / 57.0215); C15(Carbamidomethyl / 57.0215); C17(Carbamidomethyl / 57.0215); C26(Carbamidomethyl / 57.0215)	1.5e-10	1.7e-10	0	0	0	0	8.6e-12	1e-11	9.835	625.3	625.3		Specific	17.8	>sp|P46531|NOTC1_HUMAN Neurogenic locus notch homolog protein 1 OS=Homo sapiens OX=9606 GN=NOTCH1 PE=1 SV=4	1	4254	FP070522_11.4904.4904.3	high-energy collision-induced dissociation	9.76	3430.37	3430.38	1	35 | 50612
212	Hex(1)Pent(1); Hex(1)Pent(2)	430.1	4	1514.37	6054.47	1514.13	6053.5	controllerType=0 controllerNumber=1 scan=5995	-5.697	D.TNPVNGKAICTCPSGYTGPACSQDVDECSLGANPCEHAGKCINTLGSFE.C	1;11	TNPVNGKAICTCPSGYTGPACSQDVDECSLGANPCEHAGKCINTLGSFE,DC,1@294.09508,2@15.99492,10@57.02146,11@426.13734,12@57.02146,21@57.02146,28@57.02146,35@57.02146,37@15.99492,41@57.02146	T1(OGlycan / 294.0951); N2(Oxidation / 15.9949); T11(OGlycan / 426.1373); H37(Oxidation / 15.9949)	17.3911	D.T[+294.09508]N[+15.99492]PVNGKAIC[+57.02146]T[+426.13734]C[+57.02146]PSGYTGPAC[+57.02146]SQDVDEC[+57.02146]SLGANPC[+57.02146]EH[+15.99492]AGKC[+57.02146]INTLGSFE.C	C10(Carbamidomethyl / 57.0215); C12(Carbamidomethyl / 57.0215); C21(Carbamidomethyl / 57.0215); C28(Carbamidomethyl / 57.0215); C35(Carbamidomethyl / 57.0215); C41(Carbamidomethyl / 57.0215)	1.1e-07	1.3e-07	0	0	0	0	1.3e-08	1.5e-08	6.976	430.1	0	1	Specific	14.4	>sp|P46531|NOTC1_HUMAN Neurogenic locus notch homolog protein 1 OS=Homo sapiens OX=9606 GN=NOTCH1 PE=1 SV=4	1	5543	FP070522_11.5995.5995.4	high-energy collision-induced dissociation	5.86	6053.46	6052.49	1	36 | 88684
212	Hex(1)Pent(1); Hex(1)Pent(2)	254.1	5	1211.28	6052.4	1211.51	6053.5	controllerType=0 controllerNumber=1 scan=5652	-16.155	D.TNPVNGKAICTCPSGYTGPACSQDVDECSLGANPCEHAGKCINTLGSFE.C	14;47	TNPVNGKAICTCPSGYTGPACSQDVDECSLGANPCEHAGKCINTLGSFE,DC,5@15.99492,10@57.02146,12@57.02146,14@294.09508,21@57.02146,24@15.99492,28@57.02146,35@57.02146,41@57.02146,47@426.13734	N5(Oxidation / 15.9949); S14(OGlycan / 294.0951); D24(Oxidation / 15.9949); S47(OGlycan / 426.1373)	16.6296	D.TNPVN[+15.99492]GKAIC[+57.02146]TC[+57.02146]PS[+294.09508]GYTGPAC[+57.02146]SQD[+15.99492]VDEC[+57.02146]SLGANPC[+57.02146]EHAGKC[+57.02146]INTLGS[+426.13734]FE.C	C10(Carbamidomethyl / 57.0215); C12(Carbamidomethyl / 57.0215); C21(Carbamidomethyl / 57.0215); C28(Carbamidomethyl / 57.0215); C35(Carbamidomethyl / 57.0215); C41(Carbamidomethyl / 57.0215)	0.0039	0.0047	0	0	0	0	0.00035	0.00042	2.404	254.1	0	-1	Specific	7.1	>sp|P46531|NOTC1_HUMAN Neurogenic locus notch homolog protein 1 OS=Homo sapiens OX=9606 GN=NOTCH1 PE=1 SV=4	1	5150	FP070522_11.5652.5652.5	high-energy collision-induced dissociation	1.52	6051.39	6052.49	1	37 | 83884
212	Hex(1)Pent(1); Hex(1)Pent(2)	195.6	5	1211.5	6053.47	1211.51	6053.5	controllerType=0 controllerNumber=1 scan=5589	-5.155	D.TNPVNGKAICTCPSGYTGPACSQDVDECSLGANPCEHAGKCINTLGSFE.C	1;11	TNPVNGKAICTCPSGYTGPACSQDVDECSLGANPCEHAGKCINTLGSFE,DC,1@294.09508,5@15.99492,10@57.02146,11@426.13734,12@57.02146,21@57.02146,24@15.99492,28@57.02146,35@57.02146,41@57.02146	T1(OGlycan / 294.0951); N5(Oxidation / 15.9949); T11(OGlycan / 426.1373); D24(Oxidation / 15.9949)	16.4944	D.T[+294.09508]NPVN[+15.99492]GKAIC[+57.02146]T[+426.13734]C[+57.02146]PSGYTGPAC[+57.02146]SQD[+15.99492]VDEC[+57.02146]SLGANPC[+57.02146]EHAGKC[+57.02146]INTLGSFE.C	C10(Carbamidomethyl / 57.0215); C12(Carbamidomethyl / 57.0215); C21(Carbamidomethyl / 57.0215); C28(Carbamidomethyl / 57.0215); C35(Carbamidomethyl / 57.0215); C41(Carbamidomethyl / 57.0215)	0.0016	0.0018	0	0	0	0	9.6e-05	0.00011	2.809	195.6	8.9		Specific	6.9	>sp|P46531|NOTC1_HUMAN Neurogenic locus notch homolog protein 1 OS=Homo sapiens OX=9606 GN=NOTCH1 PE=1 SV=4	1	5082	FP070522_11.5589.5589.5	high-energy collision-induced dissociation	1.76	6052.46	6052.49	1	38 | 82444
212	Hex(1)Pent(1); Hex(1)Pent(2)	116.9	4	1514.37	6054.46	1514.13	6053.5	controllerType=0 controllerNumber=1 scan=5685	-7.31	D.TNPVNGKAICTCPSGYTGPACSQDVDECSLGANPCEHAGKCINTLGSFE.C	1;11	TNPVNGKAICTCPSGYTGPACSQDVDECSLGANPCEHAGKCINTLGSFE,DC,1@294.09508,2@15.99492,10@57.02146,11@426.13734,12@57.02146,21@57.02146,24@15.99492,28@57.02146,35@57.02146,41@57.02146	T1(OGlycan / 294.0951); N2(Oxidation / 15.9949); T11(OGlycan / 426.1373); D24(Oxidation / 15.9949)	16.6985	D.T[+294.09508]N[+15.99492]PVNGKAIC[+57.02146]T[+426.13734]C[+57.02146]PSGYTGPAC[+57.02146]SQD[+15.99492]VDEC[+57.02146]SLGANPC[+57.02146]EHAGKC[+57.02146]INTLGSFE.C	C10(Carbamidomethyl / 57.0215); C12(Carbamidomethyl / 57.0215); C21(Carbamidomethyl / 57.0215); C28(Carbamidomethyl / 57.0215); C35(Carbamidomethyl / 57.0215); C41(Carbamidomethyl / 57.0215)	0.0028	0.0033	0	0	0	0	0.00023	0.00027	2.553	116.9	0	1	Specific	6.5	>sp|P46531|NOTC1_HUMAN Neurogenic locus notch homolog protein 1 OS=Homo sapiens OX=9606 GN=NOTCH1 PE=1 SV=4	1	5185	FP070522_11.5685.5685.4	high-energy collision-induced dissociation	1.58	6053.45	6052.49	1	39 | 84564
212	Hex(1)Pent(1); Hex(1)Pent(2)	612.1	4	1510.37	6038.47	1510.13	6037.5	controllerType=0 controllerNumber=1 scan=6012	-5.907	D.TNPVNGKAICTCPSGYTGPACSQDVDECSLGANPCEHAGKCINTLGSFE.C	1;11	TNPVNGKAICTCPSGYTGPACSQDVDECSLGANPCEHAGKCINTLGSFE,DC,1@294.09508,5@15.99492,10@57.02146,11@426.13734,12@57.02146,21@57.02146,28@57.02146,35@57.02146,41@57.02146	T1(OGlycan / 294.0951); N5(Oxidation / 15.9949); T11(OGlycan / 426.1373)	17.4323	D.T[+294.09508]NPVN[+15.99492]GKAIC[+57.02146]T[+426.13734]C[+57.02146]PSGYTGPAC[+57.02146]SQDVDEC[+57.02146]SLGANPC[+57.02146]EHAGKC[+57.02146]INTLGSFE.C	C10(Carbamidomethyl / 57.0215); C12(Carbamidomethyl / 57.0215); C21(Carbamidomethyl / 57.0215); C28(Carbamidomethyl / 57.0215); C35(Carbamidomethyl / 57.0215); C41(Carbamidomethyl / 57.0215)	6.3e-10	7.5e-10	0	0	0	0	6.3e-11	7.4e-11	9.197	612.1	0	1	Specific	15.3	>sp|P46531|NOTC1_HUMAN Neurogenic locus notch homolog protein 1 OS=Homo sapiens OX=9606 GN=NOTCH1 PE=1 SV=4	1	5566	FP070522_11.6012.6012.4	high-energy collision-induced dissociation	9.48	6037.46	6036.49	1	40 | 88764
212	Hex(1)Pent(1); Hex(1)Pent(2)	115.7	5	1208.29	6037.43	1208.31	6037.5	controllerType=0 controllerNumber=1 scan=5709	-12.036	D.TNPVNGKAICTCPSGYTGPACSQDVDECSLGANPCEHAGKCINTLGSFE.C	1;11	TNPVNGKAICTCPSGYTGPACSQDVDECSLGANPCEHAGKCINTLGSFE,DC,1@294.09508,5@15.99492,10@57.02146,11@426.13734,12@57.02146,21@57.02146,28@57.02146,35@57.02146,41@57.02146	T1(OGlycan / 294.0951); N5(Oxidation / 15.9949); T11(OGlycan / 426.1373)	16.7523	D.T[+294.09508]NPVN[+15.99492]GKAIC[+57.02146]T[+426.13734]C[+57.02146]PSGYTGPAC[+57.02146]SQDVDEC[+57.02146]SLGANPC[+57.02146]EHAGKC[+57.02146]INTLGSFE.C	C10(Carbamidomethyl / 57.0215); C12(Carbamidomethyl / 57.0215); C21(Carbamidomethyl / 57.0215); C28(Carbamidomethyl / 57.0215); C35(Carbamidomethyl / 57.0215); C41(Carbamidomethyl / 57.0215)	0.0066	0.0078	0	0	0	0	0.00061	0.00072	2.179	115.7	0.8		Specific	7.1	>sp|P46531|NOTC1_HUMAN Neurogenic locus notch homolog protein 1 OS=Homo sapiens OX=9606 GN=NOTCH1 PE=1 SV=4	1	5213	FP070522_11.5709.5709.5	high-energy collision-induced dissociation	1.61	6036.42	6036.49	1	41 | 85244
212	HexNAc(1)Hex(1)Fuc(1); HexNAc(1)	278.1	5	1207.3	6032.46	1207.31	6032.52	controllerType=0 controllerNumber=1 scan=5591	-10.176	D.TNPVNGKAICTCPSGYTGPACSQDVDECSLGANPCEHAGKCINTLGSFE.C	1;11	TNPVNGKAICTCPSGYTGPACSQDVDECSLGANPCEHAGKCINTLGSFE,DC,1@511.19010,5@0.98402,10@57.02146,11@203.07937,12@57.02146,21@57.02146,28@57.02146,35@57.02146,41@57.02146,43@15.99492	T1(OGlycan / 511.1901); N5(Deamidated / 0.984); T11(OGlycan / 203.0794); N43(Oxidation / 15.9949)	16.4988	D.T[+511.19010]NPVN[+0.98402]GKAIC[+57.02146]T[+203.07937]C[+57.02146]PSGYTGPAC[+57.02146]SQDVDEC[+57.02146]SLGANPC[+57.02146]EHAGKC[+57.02146]IN[+15.99492]TLGSFE.C	C10(Carbamidomethyl / 57.0215); C12(Carbamidomethyl / 57.0215); C21(Carbamidomethyl / 57.0215); C28(Carbamidomethyl / 57.0215); C35(Carbamidomethyl / 57.0215); C41(Carbamidomethyl / 57.0215)	0.00041	0.00049	0	0	0	0	2.3e-05	2.7e-05	3.387	278.1	1.5		Specific	8.9	>sp|P46531|NOTC1_HUMAN Neurogenic locus notch homolog protein 1 OS=Homo sapiens OX=9606 GN=NOTCH1 PE=1 SV=4	1	5084	FP070522_11.5591.5591.5	high-energy collision-induced dissociation	2.3	6031.45	6031.52	1	42 | 82484
212	HexNAc(1)Fuc(1); HexNAc(1)Fuc(1)	631.3	5	1204.09	6016.44	1204.11	6016.53	controllerType=0 controllerNumber=1 scan=5862	-15.37	D.TNPVNGKAICTCPSGYTGPACSQDVDECSLGANPCEHAGKCINTLGSFE.C	17;22	TNPVNGKAICTCPSGYTGPACSQDVDECSLGANPCEHAGKCINTLGSFE,DC,10@57.02146,12@57.02146,17@349.13728,21@57.02146,22@349.13728,28@57.02146,35@57.02146,37@15.99492,41@57.02146,43@0.98402	T17(OGlycan / 349.1373); S22(OGlycan / 349.1373); H37(Oxidation / 15.9949); N43(Deamidated / 0.984)	17.0906	D.TNPVNGKAIC[+57.02146]TC[+57.02146]PSGYT[+349.13728]GPAC[+57.02146]S[+349.13728]QDVDEC[+57.02146]SLGANPC[+57.02146]EH[+15.99492]AGKC[+57.02146]IN[+0.98402]TLGSFE.C	C10(Carbamidomethyl / 57.0215); C12(Carbamidomethyl / 57.0215); C21(Carbamidomethyl / 57.0215); C28(Carbamidomethyl / 57.0215); C35(Carbamidomethyl / 57.0215); C41(Carbamidomethyl / 57.0215)	1.6e-09	1.9e-09	0	0	0	0	1.6e-10	1.9e-10	8.79	631.3	0		Specific	11.9	>sp|P46531|NOTC1_HUMAN Neurogenic locus notch homolog protein 1 OS=Homo sapiens OX=9606 GN=NOTCH1 PE=1 SV=4	1	5388	FP070522_11.5862.5862.5	high-energy collision-induced dissociation	8.63	6015.43	6015.52	1	43 | 87604
212	HexNAc(1)Fuc(1); HexNAc(1)Fuc(1)	393.1	5	1203.9	6015.45	1204.11	6016.53	controllerType=0 controllerNumber=1 scan=5750	-11.932	D.TNPVNGKAICTCPSGYTGPACSQDVDECSLGANPCEHAGKCINTLGSFE.C	17;22	TNPVNGKAICTCPSGYTGPACSQDVDECSLGANPCEHAGKCINTLGSFE,DC,10@57.02146,12@57.02146,17@349.13728,21@57.02146,22@349.13728,28@57.02146,33@0.98402,35@57.02146,41@57.02146,43@15.99492	T17(OGlycan / 349.1373); S22(OGlycan / 349.1373); N33(Deamidated / 0.984); N43(Oxidation / 15.9949)	16.8427	D.TNPVNGKAIC[+57.02146]TC[+57.02146]PSGYT[+349.13728]GPAC[+57.02146]S[+349.13728]QDVDEC[+57.02146]SLGAN[+0.98402]PC[+57.02146]EHAGKC[+57.02146]IN[+15.99492]TLGSFE.C	C10(Carbamidomethyl / 57.0215); C12(Carbamidomethyl / 57.0215); C21(Carbamidomethyl / 57.0215); C28(Carbamidomethyl / 57.0215); C35(Carbamidomethyl / 57.0215); C41(Carbamidomethyl / 57.0215)	3.7e-05	4.3e-05	0	0	0	0	2e-06	2.4e-06	4.436	393.1	0	-1	Specific	9.7	>sp|P46531|NOTC1_HUMAN Neurogenic locus notch homolog protein 1 OS=Homo sapiens OX=9606 GN=NOTCH1 PE=1 SV=4	1	5255	FP070522_11.5750.5750.5	high-energy collision-induced dissociation	3.53	6014.45	6015.52	1	44 | 86004
212	HexNAc(1)Fuc(1); HexNAc(1)Fuc(1)	471.6	5	1203.89	6015.44	1203.91	6015.54	controllerType=0 controllerNumber=1 scan=5692	-16.569	D.TNPVNGKAICTCPSGYTGPACSQDVDECSLGANPCEHAGKCINTLGSFE.C	17;22	TNPVNGKAICTCPSGYTGPACSQDVDECSLGANPCEHAGKCINTLGSFE,DC,10@57.02146,12@57.02146,17@349.13728,21@57.02146,22@349.13728,28@57.02146,35@57.02146,41@57.02146,43@15.99492	T17(OGlycan / 349.1373); S22(OGlycan / 349.1373); N43(Oxidation / 15.9949)	16.7146	D.TNPVNGKAIC[+57.02146]TC[+57.02146]PSGYT[+349.13728]GPAC[+57.02146]S[+349.13728]QDVDEC[+57.02146]SLGANPC[+57.02146]EHAGKC[+57.02146]IN[+15.99492]TLGSFE.C	C10(Carbamidomethyl / 57.0215); C12(Carbamidomethyl / 57.0215); C21(Carbamidomethyl / 57.0215); C28(Carbamidomethyl / 57.0215); C35(Carbamidomethyl / 57.0215); C41(Carbamidomethyl / 57.0215)	3.4e-06	4e-06	0	0	0	0	2.2e-07	2.6e-07	5.473	471.6	0		Specific	10.1	>sp|P46531|NOTC1_HUMAN Neurogenic locus notch homolog protein 1 OS=Homo sapiens OX=9606 GN=NOTCH1 PE=1 SV=4	1	5193	FP070522_11.5692.5692.5	high-energy collision-induced dissociation	4.84	6014.44	6014.54	1	45 | 84764
212	HexNAc(1)Fuc(1); HexNAc(1)Fuc(1)	404.6	5	1203.7	6014.47	1203.91	6015.54	controllerType=0 controllerNumber=1 scan=5585	-12.318	D.TNPVNGKAICTCPSGYTGPACSQDVDECSLGANPCEHAGKCINTLGSFE.C	17;29	TNPVNGKAICTCPSGYTGPACSQDVDECSLGANPCEHAGKCINTLGSFE,DC,10@57.02146,12@57.02146,17@349.13728,21@57.02146,28@57.02146,29@349.13728,35@57.02146,41@57.02146,43@15.99492	T17(OGlycan / 349.1373); S29(OGlycan / 349.1373); N43(Oxidation / 15.9949)	16.4856	D.TNPVNGKAIC[+57.02146]TC[+57.02146]PSGYT[+349.13728]GPAC[+57.02146]SQDVDEC[+57.02146]S[+349.13728]LGANPC[+57.02146]EHAGKC[+57.02146]IN[+15.99492]TLGSFE.C	C10(Carbamidomethyl / 57.0215); C12(Carbamidomethyl / 57.0215); C21(Carbamidomethyl / 57.0215); C28(Carbamidomethyl / 57.0215); C35(Carbamidomethyl / 57.0215); C41(Carbamidomethyl / 57.0215)	4.1e-05	4.9e-05	0	0	0	0	2.4e-06	2.9e-06	4.383	404.6	0	-1	Specific	9	>sp|P46531|NOTC1_HUMAN Neurogenic locus notch homolog protein 1 OS=Homo sapiens OX=9606 GN=NOTCH1 PE=1 SV=4	1	5076	FP070522_11.5585.5585.5	high-energy collision-induced dissociation	3.71	6013.46	6014.54	1	46 | 82284
212	HexNAc(1)Fuc(1); HexNAc(1)Fuc(1)	213	4	1504.36	6014.43	1504.64	6015.54	controllerType=0 controllerNumber=1 scan=5953	-18.88	D.TNPVNGKAICTCPSGYTGPACSQDVDECSLGANPCEHAGKCINTLGSFE.C	17;22	TNPVNGKAICTCPSGYTGPACSQDVDECSLGANPCEHAGKCINTLGSFE,DC,10@57.02146,12@57.02146,17@349.13728,21@57.02146,22@349.13728,28@57.02146,35@57.02146,41@57.02146,43@15.99492	T17(OGlycan / 349.1373); S22(OGlycan / 349.1373); N43(Oxidation / 15.9949)	17.2919	D.TNPVNGKAIC[+57.02146]TC[+57.02146]PSGYT[+349.13728]GPAC[+57.02146]S[+349.13728]QDVDEC[+57.02146]SLGANPC[+57.02146]EHAGKC[+57.02146]IN[+15.99492]TLGSFE.C	C10(Carbamidomethyl / 57.0215); C12(Carbamidomethyl / 57.0215); C21(Carbamidomethyl / 57.0215); C28(Carbamidomethyl / 57.0215); C35(Carbamidomethyl / 57.0215); C41(Carbamidomethyl / 57.0215)	0.0043	0.0051	0	0	0	0	0.00038	0.00045	2.369	213	0	-1	Specific	8.8	>sp|P46531|NOTC1_HUMAN Neurogenic locus notch homolog protein 1 OS=Homo sapiens OX=9606 GN=NOTCH1 PE=1 SV=4	1	5495	FP070522_11.5953.5953.4	high-energy collision-induced dissociation	1.87	6013.42	6014.54	1	47 | 88364
212	HexNAc(1)Fuc(1); HexNAc(1)Fuc(1)	135.3	4	1504.37	6014.44	1504.64	6015.54	controllerType=0 controllerNumber=1 scan=6008	-16.445	D.TNPVNGKAICTCPSGYTGPACSQDVDECSLGANPCEHAGKCINTLGSFE.C	17;29	TNPVNGKAICTCPSGYTGPACSQDVDECSLGANPCEHAGKCINTLGSFE,DC,10@57.02146,12@57.02146,17@349.13728,21@57.02146,28@57.02146,29@349.13728,35@57.02146,41@57.02146,43@15.99492	T17(OGlycan / 349.1373); S29(OGlycan / 349.1373); N43(Oxidation / 15.9949)	17.4211	D.TNPVNGKAIC[+57.02146]TC[+57.02146]PSGYT[+349.13728]GPAC[+57.02146]SQDVDEC[+57.02146]S[+349.13728]LGANPC[+57.02146]EHAGKC[+57.02146]IN[+15.99492]TLGSFE.C	C10(Carbamidomethyl / 57.0215); C12(Carbamidomethyl / 57.0215); C21(Carbamidomethyl / 57.0215); C28(Carbamidomethyl / 57.0215); C35(Carbamidomethyl / 57.0215); C41(Carbamidomethyl / 57.0215)	0.0096	0.011	0	0	0	0	0.00089	0.001	2.018	135.3	0	-1	Specific	9.1	>sp|P46531|NOTC1_HUMAN Neurogenic locus notch homolog protein 1 OS=Homo sapiens OX=9606 GN=NOTCH1 PE=1 SV=4	1	5561	FP070522_11.6008.6008.4	high-energy collision-induced dissociation	1.5	6013.43	6014.54	1	48 | 88724
212	HexNAc(1)Fuc(1); HexNAc(1)Fuc(1)	356.9	4	1500.86	6000.43	1500.89	6000.53	controllerType=0 controllerNumber=1 scan=5973	-17.345	D.TNPVNGKAICTCPSGYTGPACSQDVDECSLGANPCEHAGKCINTLGSFE.C	17;22	TNPVNGKAICTCPSGYTGPACSQDVDECSLGANPCEHAGKCINTLGSFE,DC,10@57.02146,12@57.02146,17@349.13728,21@57.02146,22@349.13728,23@0.98402,28@57.02146,35@57.02146,41@57.02146	T17(OGlycan / 349.1373); S22(OGlycan / 349.1373); Q23(Deamidated / 0.984)	17.3394	D.TNPVNGKAIC[+57.02146]TC[+57.02146]PSGYT[+349.13728]GPAC[+57.02146]S[+349.13728]Q[+0.98402]DVDEC[+57.02146]SLGANPC[+57.02146]EHAGKC[+57.02146]INTLGSFE.C	C10(Carbamidomethyl / 57.0215); C12(Carbamidomethyl / 57.0215); C21(Carbamidomethyl / 57.0215); C28(Carbamidomethyl / 57.0215); C35(Carbamidomethyl / 57.0215); C41(Carbamidomethyl / 57.0215)	2.9e-06	3.5e-06	0	0	0	0	1.4e-07	1.7e-07	5.531	356.9	0		Specific	13.1	>sp|P46531|NOTC1_HUMAN Neurogenic locus notch homolog protein 1 OS=Homo sapiens OX=9606 GN=NOTCH1 PE=1 SV=4	1	5518	FP070522_11.5973.5973.4	high-energy collision-induced dissociation	4.88	5999.42	5999.53	1	49 | 88484
212	HexNAc(1)Fuc(1); HexNAc(1)Fuc(1)	170.3	4	1500.62	5999.44	1500.89	6000.53	controllerType=0 controllerNumber=1 scan=6031	-14.67	D.TNPVNGKAICTCPSGYTGPACSQDVDECSLGANPCEHAGKCINTLGSFE.C	17;22	TNPVNGKAICTCPSGYTGPACSQDVDECSLGANPCEHAGKCINTLGSFE,DC,10@57.02146,12@57.02146,17@349.13728,21@57.02146,22@349.13728,28@57.02146,33@0.98402,35@57.02146,41@57.02146	T17(OGlycan / 349.1373); S22(OGlycan / 349.1373); N33(Deamidated / 0.984)	17.4756	D.TNPVNGKAIC[+57.02146]TC[+57.02146]PSGYT[+349.13728]GPAC[+57.02146]S[+349.13728]QDVDEC[+57.02146]SLGAN[+0.98402]PC[+57.02146]EHAGKC[+57.02146]INTLGSFE.C	C10(Carbamidomethyl / 57.0215); C12(Carbamidomethyl / 57.0215); C21(Carbamidomethyl / 57.0215); C28(Carbamidomethyl / 57.0215); C35(Carbamidomethyl / 57.0215); C41(Carbamidomethyl / 57.0215)	8.7e-05	0.0001	0	0	0	0	5.6e-06	6.6e-06	4.06	170.3	0	-1	Specific	11.7	>sp|P46531|NOTC1_HUMAN Neurogenic locus notch homolog protein 1 OS=Homo sapiens OX=9606 GN=NOTCH1 PE=1 SV=4	1	5591	FP070522_11.6031.6031.4	high-energy collision-induced dissociation	3.35	5998.43	5999.53	1	50 | 88844
212	HexNAc(1)Fuc(1); HexNAc(1)Fuc(1)	535.2	5	1200.5	5998.45	1200.72	5999.55	controllerType=0 controllerNumber=1 scan=5800	-15.701	D.TNPVNGKAICTCPSGYTGPACSQDVDECSLGANPCEHAGKCINTLGSFE.C	17;29	TNPVNGKAICTCPSGYTGPACSQDVDECSLGANPCEHAGKCINTLGSFE,DC,10@57.02146,12@57.02146,17@349.13728,21@57.02146,28@57.02146,29@349.13728,35@57.02146,41@57.02146	T17(OGlycan / 349.1373); S29(OGlycan / 349.1373)	16.9543	D.TNPVNGKAIC[+57.02146]TC[+57.02146]PSGYT[+349.13728]GPAC[+57.02146]SQDVDEC[+57.02146]S[+349.13728]LGANPC[+57.02146]EHAGKC[+57.02146]INTLGSFE.C	C10(Carbamidomethyl / 57.0215); C12(Carbamidomethyl / 57.0215); C21(Carbamidomethyl / 57.0215); C28(Carbamidomethyl / 57.0215); C35(Carbamidomethyl / 57.0215); C41(Carbamidomethyl / 57.0215)	6.6e-07	7.8e-07	0	0	0	0	4.9e-08	5.8e-08	6.179	535.2	0	-1	Specific	13	>sp|P46531|NOTC1_HUMAN Neurogenic locus notch homolog protein 1 OS=Homo sapiens OX=9606 GN=NOTCH1 PE=1 SV=4	1	5313	FP070522_11.5800.5800.5	high-energy collision-induced dissociation	6.55	5997.44	5998.54	1	51 | 86964
212	HexNAc(1)Fuc(1); HexNAc(1)Fuc(1)	329.1	4	1500.37	5998.44	1500.64	5999.55	controllerType=0 controllerNumber=1 scan=5916	-17.743	D.TNPVNGKAICTCPSGYTGPACSQDVDECSLGANPCEHAGKCINTLGSFE.C	17;29	TNPVNGKAICTCPSGYTGPACSQDVDECSLGANPCEHAGKCINTLGSFE,DC,10@57.02146,12@57.02146,17@349.13728,21@57.02146,28@57.02146,29@349.13728,35@57.02146,41@57.02146	T17(OGlycan / 349.1373); S29(OGlycan / 349.1373)	17.2086	D.TNPVNGKAIC[+57.02146]TC[+57.02146]PSGYT[+349.13728]GPAC[+57.02146]SQDVDEC[+57.02146]S[+349.13728]LGANPC[+57.02146]EHAGKC[+57.02146]INTLGSFE.C	C10(Carbamidomethyl / 57.0215); C12(Carbamidomethyl / 57.0215); C21(Carbamidomethyl / 57.0215); C28(Carbamidomethyl / 57.0215); C35(Carbamidomethyl / 57.0215); C41(Carbamidomethyl / 57.0215)	0.00055	0.00066	0	0	0	0	3.3e-05	4e-05	3.256	329.1	0	-1	Specific	9.5	>sp|P46531|NOTC1_HUMAN Neurogenic locus notch homolog protein 1 OS=Homo sapiens OX=9606 GN=NOTCH1 PE=1 SV=4	1	5450	FP070522_11.5916.5916.4	high-energy collision-induced dissociation	2.82	5997.43	5998.54	1	52 | 88004
212	HexNAc(1); HexNAc(1)	581.6	4	1431.84	5724.33	1431.86	5724.41	controllerType=0 controllerNumber=1 scan=6279	-14.12	D.TNPVNGKAICTCPSGYTGPACSQDVDECSLGANPCEHAGKCINTLGSFE.C	17;22	TNPVNGKAICTCPSGYTGPACSQDVDECSLGANPCEHAGKCINTLGSFE,DC,5@15.99492,10@57.02146,12@57.02146,17@203.07937,21@57.02146,22@203.07937,23@0.98402,28@57.02146,35@57.02146,41@57.02146	N5(Oxidation / 15.9949); T17(OGlycan / 203.0794); S22(OGlycan / 203.0794); Q23(Deamidated / 0.984)	18.0503	D.TNPVN[+15.99492]GKAIC[+57.02146]TC[+57.02146]PSGYT[+203.07937]GPAC[+57.02146]S[+203.07937]Q[+0.98402]DVDEC[+57.02146]SLGANPC[+57.02146]EHAGKC[+57.02146]INTLGSFE.C	C10(Carbamidomethyl / 57.0215); C12(Carbamidomethyl / 57.0215); C21(Carbamidomethyl / 57.0215); C28(Carbamidomethyl / 57.0215); C35(Carbamidomethyl / 57.0215); C41(Carbamidomethyl / 57.0215)	6.3e-09	7.5e-09	0	0	0	0	6.9e-10	8.1e-10	8.197	581.6	0		Specific	17.7	>sp|P46531|NOTC1_HUMAN Neurogenic locus notch homolog protein 1 OS=Homo sapiens OX=9606 GN=NOTCH1 PE=1 SV=4	1	5883	FP070522_11.6279.6279.4	high-energy collision-induced dissociation	8.03	5723.32	5723.4	1	53 | 90204
212	HexNAc(1); HexNAc(1)	618.7	4	1431.34	5722.33	1431.61	5723.43	controllerType=0 controllerNumber=1 scan=6229	-16.927	D.TNPVNGKAICTCPSGYTGPACSQDVDECSLGANPCEHAGKCINTLGSFE.C	17;29	TNPVNGKAICTCPSGYTGPACSQDVDECSLGANPCEHAGKCINTLGSFE,DC,5@15.99492,10@57.02146,12@57.02146,17@203.07937,21@57.02146,28@57.02146,29@203.07937,35@57.02146,41@57.02146	N5(Oxidation / 15.9949); T17(OGlycan / 203.0794); S29(OGlycan / 203.0794)	17.9325	D.TNPVN[+15.99492]GKAIC[+57.02146]TC[+57.02146]PSGYT[+203.07937]GPAC[+57.02146]SQDVDEC[+57.02146]S[+203.07937]LGANPC[+57.02146]EHAGKC[+57.02146]INTLGSFE.C	C10(Carbamidomethyl / 57.0215); C12(Carbamidomethyl / 57.0215); C21(Carbamidomethyl / 57.0215); C28(Carbamidomethyl / 57.0215); C35(Carbamidomethyl / 57.0215); C41(Carbamidomethyl / 57.0215)	3.5e-09	4.1e-09	0	0	0	0	2.2e-10	2.6e-10	8.461	618.7	0	-1	Specific	13.9	>sp|P46531|NOTC1_HUMAN Neurogenic locus notch homolog protein 1 OS=Homo sapiens OX=9606 GN=NOTCH1 PE=1 SV=4	1	5822	FP070522_11.6229.6229.4	high-energy collision-induced dissociation	8.75	5721.32	5722.42	1	54 | 89884
236	Hex(1)Pent(2)	120.5	4	1208.98	4832.88	1209	4832.97	controllerType=0 controllerNumber=1 scan=5304	-17.461	D.VDECSLGANPCEHAGKCINTLGSFECQCLQGYTGPRCE.I	23	VDECSLGANPCEHAGKCINTLGSFECQCLQGYTGPRCE,DI,2@15.99492,4@57.02146,11@57.02146,13@15.99492,17@57.02146,23@426.13734,26@57.02146,28@57.02146,37@57.02146	D2(Oxidation / 15.9949); H13(Oxidation / 15.9949); S23(OGlycan / 426.1373)	15.8636	D.VD[+15.99492]EC[+57.02146]SLGANPC[+57.02146]EH[+15.99492]AGKC[+57.02146]INTLGS[+426.13734]FEC[+57.02146]QC[+57.02146]LQGYTGPRC[+57.02146]E.I	C4(Carbamidomethyl / 57.0215); C11(Carbamidomethyl / 57.0215); C17(Carbamidomethyl / 57.0215); C26(Carbamidomethyl / 57.0215); C28(Carbamidomethyl / 57.0215); C37(Carbamidomethyl / 57.0215)	0.022	0.026	0	0	0	0	0.0024	0.0028	1.665	120.5	0		Specific	9.8	>sp|P46531|NOTC1_HUMAN Neurogenic locus notch homolog protein 1 OS=Homo sapiens OX=9606 GN=NOTCH1 PE=1 SV=4	1	4752	FP070522_11.5304.5304.4	high-energy collision-induced dissociation	1.32	4831.88	4831.96	1	55 | 53284
238		153.9	2	1292.04	2583.08	1292.05	2583.09	controllerType=0 controllerNumber=1 scan=5794	-5.892	D.ECSLGANPCEHAGKCINTLGSFE.C		ECSLGANPCEHAGKCINTLGSFE,DC,2@57.02146,7@15.99492,9@57.02146,11@15.99492,15@57.02146	N7(Oxidation / 15.9949); H11(Oxidation / 15.9949)	16.9412	D.EC[+57.02146]SLGAN[+15.99492]PC[+57.02146]EH[+15.99492]AGKC[+57.02146]INTLGSFE.C	C2(Carbamidomethyl / 57.0215); C9(Carbamidomethyl / 57.0215); C15(Carbamidomethyl / 57.0215)	0.011	0.013	0	0	0	0	0.00095	0.0011	1.975	153.9	70.9		Specific	6.9	>sp|P46531|NOTC1_HUMAN Neurogenic locus notch homolog protein 1 OS=Homo sapiens OX=9606 GN=NOTCH1 PE=1 SV=4	1	5306	FP070522_11.5794.5794.2	high-energy collision-induced dissociation	1.59	2582.07	2582.08	1	56 | 25458
238		141.7	2	1292.04	2583.07	1292.05	2583.09	controllerType=0 controllerNumber=1 scan=5849	-6.743	D.ECSLGANPCEHAGKCINTLGSFE.C		ECSLGANPCEHAGKCINTLGSFE,DC,2@57.02146,7@15.99492,9@57.02146,11@15.99492,15@57.02146	N7(Oxidation / 15.9949); H11(Oxidation / 15.9949)	17.0637	D.EC[+57.02146]SLGAN[+15.99492]PC[+57.02146]EH[+15.99492]AGKC[+57.02146]INTLGSFE.C	C2(Carbamidomethyl / 57.0215); C9(Carbamidomethyl / 57.0215); C15(Carbamidomethyl / 57.0215)	0.011	0.013	0	0	0	0	0.00099	0.0012	1.975	141.7	63.9		Specific	6.5	>sp|P46531|NOTC1_HUMAN Neurogenic locus notch homolog protein 1 OS=Homo sapiens OX=9606 GN=NOTCH1 PE=1 SV=4	1	5372	FP070522_11.5849.5849.2	high-energy collision-induced dissociation	1.59	2582.07	2582.08	1	57 | 25857
238		97.2	3	861.696	2583.07	861.702	2583.09	controllerType=0 controllerNumber=1 scan=5793	-6.276	D.ECSLGANPCEHAGKCINTLGSFE.C		ECSLGANPCEHAGKCINTLGSFE,DC,2@57.02146,7@15.99492,9@57.02146,11@15.99492,15@57.02146	N7(Oxidation / 15.9949); H11(Oxidation / 15.9949)	16.939	D.EC[+57.02146]SLGAN[+15.99492]PC[+57.02146]EH[+15.99492]AGKC[+57.02146]INTLGSFE.C	C2(Carbamidomethyl / 57.0215); C9(Carbamidomethyl / 57.0215); C15(Carbamidomethyl / 57.0215)	0.025	0.03	0	0	0	0	0.0028	0.0033	1.601	97.2	56.3		Specific	5.4	>sp|P46531|NOTC1_HUMAN Neurogenic locus notch homolog protein 1 OS=Homo sapiens OX=9606 GN=NOTCH1 PE=1 SV=4	1	5304	FP070522_11.5793.5793.3	high-energy collision-induced dissociation	1.34	2582.07	2582.08	1	58 | 25452
238		75	3	861.697	2583.08	861.702	2583.09	controllerType=0 controllerNumber=1 scan=5847	-5.779	D.ECSLGANPCEHAGKCINTLGSFE.C		ECSLGANPCEHAGKCINTLGSFE,DC,2@57.02146,7@15.99492,9@57.02146,11@15.99492,15@57.02146	N7(Oxidation / 15.9949); H11(Oxidation / 15.9949)	17.0603	D.EC[+57.02146]SLGAN[+15.99492]PC[+57.02146]EH[+15.99492]AGKC[+57.02146]INTLGSFE.C	C2(Carbamidomethyl / 57.0215); C9(Carbamidomethyl / 57.0215); C15(Carbamidomethyl / 57.0215)	0.025	0.03	0	0	0	0	0.0028	0.0034	1.601	75	40.9		Specific	5.2	>sp|P46531|NOTC1_HUMAN Neurogenic locus notch homolog protein 1 OS=Homo sapiens OX=9606 GN=NOTCH1 PE=1 SV=4	1	5370	FP070522_11.5847.5847.3	high-energy collision-induced dissociation	1.34	2582.07	2582.08	1	59 | 25851
238		64.8	3	861.695	2583.07	861.702	2583.09	controllerType=0 controllerNumber=1 scan=5903	-7.764	D.ECSLGANPCEHAGKCINTLGSFE.C		ECSLGANPCEHAGKCINTLGSFE,DC,2@57.02146,7@15.99492,9@57.02146,11@15.99492,15@57.02146	N7(Oxidation / 15.9949); H11(Oxidation / 15.9949)	17.1803	D.EC[+57.02146]SLGAN[+15.99492]PC[+57.02146]EH[+15.99492]AGKC[+57.02146]INTLGSFE.C	C2(Carbamidomethyl / 57.0215); C9(Carbamidomethyl / 57.0215); C15(Carbamidomethyl / 57.0215)	0.025	0.03	0	0	0	0	0.0029	0.0034	1.601	64.8	26		Specific	5.1	>sp|P46531|NOTC1_HUMAN Neurogenic locus notch homolog protein 1 OS=Homo sapiens OX=9606 GN=NOTCH1 PE=1 SV=4	1	5435	FP070522_11.5903.5903.3	high-energy collision-induced dissociation	1.34	2582.06	2582.08	1	60 | 26194
238		216.5	2	1284.04	2567.08	1284.05	2567.1	controllerType=0 controllerNumber=1 scan=5807	-5.723	D.ECSLGANPCEHAGKCINTLGSFE.C		ECSLGANPCEHAGKCINTLGSFE,DC,2@57.02146,7@15.99492,9@57.02146,15@57.02146	N7(Oxidation / 15.9949)	16.9714	D.EC[+57.02146]SLGAN[+15.99492]PC[+57.02146]EHAGKC[+57.02146]INTLGSFE.C	C2(Carbamidomethyl / 57.0215); C9(Carbamidomethyl / 57.0215); C15(Carbamidomethyl / 57.0215)	0.0071	0.0084	0	0	0	0	0.00066	0.00078	2.15	216.5	97.9		Specific	7.5	>sp|P46531|NOTC1_HUMAN Neurogenic locus notch homolog protein 1 OS=Homo sapiens OX=9606 GN=NOTCH1 PE=1 SV=4	1	5320	FP070522_11.5807.5807.2	high-energy collision-induced dissociation	2.21	2566.07	2566.09	1	61 | 25505
238		214.9	2	1284.04	2567.08	1284.05	2567.1	controllerType=0 controllerNumber=1 scan=5857	-6.388	D.ECSLGANPCEHAGKCINTLGSFE.C		ECSLGANPCEHAGKCINTLGSFE,DC,2@57.02146,7@15.99492,9@57.02146,15@57.02146	N7(Oxidation / 15.9949)	17.0811	D.EC[+57.02146]SLGAN[+15.99492]PC[+57.02146]EHAGKC[+57.02146]INTLGSFE.C	C2(Carbamidomethyl / 57.0215); C9(Carbamidomethyl / 57.0215); C15(Carbamidomethyl / 57.0215)	0.005	0.0059	0	0	0	0	0.00051	0.00061	2.299	214.9	96.5		Specific	7.1	>sp|P46531|NOTC1_HUMAN Neurogenic locus notch homolog protein 1 OS=Homo sapiens OX=9606 GN=NOTCH1 PE=1 SV=4	1	5382	FP070522_11.5857.5857.2	high-energy collision-induced dissociation	2.36	2566.07	2566.09	1	62 | 25895
238		205.2	2	1284.05	2567.08	1284.05	2567.1	controllerType=0 controllerNumber=1 scan=5919	-4.391	D.ECSLGANPCEHAGKCINTLGSFE.C		ECSLGANPCEHAGKCINTLGSFE,DC,2@57.02146,7@15.99492,9@57.02146,15@57.02146	N7(Oxidation / 15.9949)	17.2152	D.EC[+57.02146]SLGAN[+15.99492]PC[+57.02146]EHAGKC[+57.02146]INTLGSFE.C	C2(Carbamidomethyl / 57.0215); C9(Carbamidomethyl / 57.0215); C15(Carbamidomethyl / 57.0215)	0.005	0.0059	0	0	0	0	0.00053	0.00063	2.299	205.2	103.1		Specific	7	>sp|P46531|NOTC1_HUMAN Neurogenic locus notch homolog protein 1 OS=Homo sapiens OX=9606 GN=NOTCH1 PE=1 SV=4	1	5454	FP070522_11.5919.5919.2	high-energy collision-induced dissociation	2.36	2566.08	2566.09	1	63 | 26227
238		154.6	3	856.364	2567.08	856.37	2567.1	controllerType=0 controllerNumber=1 scan=5795	-6.774	D.ECSLGANPCEHAGKCINTLGSFE.C		ECSLGANPCEHAGKCINTLGSFE,DC,2@57.02146,7@15.99492,9@57.02146,15@57.02146	N7(Oxidation / 15.9949)	16.9434	D.EC[+57.02146]SLGAN[+15.99492]PC[+57.02146]EHAGKC[+57.02146]INTLGSFE.C	C2(Carbamidomethyl / 57.0215); C9(Carbamidomethyl / 57.0215); C15(Carbamidomethyl / 57.0215)	0.0089	0.01	0	0	0	0	0.0008	0.00094	2.052	154.6	80.3		Specific	5.2	>sp|P46531|NOTC1_HUMAN Neurogenic locus notch homolog protein 1 OS=Homo sapiens OX=9606 GN=NOTCH1 PE=1 SV=4	1	5307	FP070522_11.5795.5795.3	high-energy collision-induced dissociation	1.98	2566.07	2566.09	1	64 | 25464
238		143.5	3	856.365	2567.08	856.37	2567.1	controllerType=0 controllerNumber=1 scan=5901	-6.489	D.ECSLGANPCEHAGKCINTLGSFE.C		ECSLGANPCEHAGKCINTLGSFE,DC,2@57.02146,7@15.99492,9@57.02146,15@57.02146	N7(Oxidation / 15.9949)	17.1769	D.EC[+57.02146]SLGAN[+15.99492]PC[+57.02146]EHAGKC[+57.02146]INTLGSFE.C	C2(Carbamidomethyl / 57.0215); C9(Carbamidomethyl / 57.0215); C15(Carbamidomethyl / 57.0215)	0.016	0.019	0	0	0	0	0.0018	0.0021	1.783	143.5	70		Specific	4.2	>sp|P46531|NOTC1_HUMAN Neurogenic locus notch homolog protein 1 OS=Homo sapiens OX=9606 GN=NOTCH1 PE=1 SV=4	1	5433	FP070522_11.5901.5901.3	high-energy collision-induced dissociation	1.71	2566.07	2566.09	1	65 | 26161
238		133.4	3	856.365	2567.08	856.37	2567.1	controllerType=0 controllerNumber=1 scan=5846	-6.56	D.ECSLGANPCEHAGKCINTLGSFE.C		ECSLGANPCEHAGKCINTLGSFE,DC,2@57.02146,7@15.99492,9@57.02146,15@57.02146	N7(Oxidation / 15.9949)	17.0591	D.EC[+57.02146]SLGAN[+15.99492]PC[+57.02146]EHAGKC[+57.02146]INTLGSFE.C	C2(Carbamidomethyl / 57.0215); C9(Carbamidomethyl / 57.0215); C15(Carbamidomethyl / 57.0215)	0.015	0.018	0	0	0	0	0.0017	0.002	1.816	133.4	102.3		Specific	5.4	>sp|P46531|NOTC1_HUMAN Neurogenic locus notch homolog protein 1 OS=Homo sapiens OX=9606 GN=NOTCH1 PE=1 SV=4	1	5369	FP070522_11.5846.5846.3	high-energy collision-induced dissociation	1.74	2566.07	2566.09	1	66 | 25818
239	HexNAc(1)	81.8	3	886.379	2657.12	886.381	2657.13	controllerType=0 controllerNumber=1 scan=5025	-2.142	E.CSLGANPCEHAGKCINTLGSFE.C	17	CSLGANPCEHAGKCINTLGSFE,EC,1@57.02146,6@15.99492,8@57.02146,10@15.99492,14@57.02146,17@203.07937	N6(Oxidation / 15.9949); H10(Oxidation / 15.9949); T17(OGlycan / 203.0794)	15.2377	E.C[+57.02146]SLGAN[+15.99492]PC[+57.02146]EH[+15.99492]AGKC[+57.02146]INT[+203.07937]LGSFE.C	C1(Carbamidomethyl / 57.0215); C8(Carbamidomethyl / 57.0215); C14(Carbamidomethyl / 57.0215)	0.023	0.027	0	0	0	0	0.0025	0.0029	1.634	81.8	7.2		Specific	5.5	>sp|P46531|NOTC1_HUMAN Neurogenic locus notch homolog protein 1 OS=Homo sapiens OX=9606 GN=NOTCH1 PE=1 SV=4	1	4401	FP070522_11.5025.5025.3	high-energy collision-induced dissociation	1.3	2656.11	2656.12	1	67 | 24228
239	HexNAc(1)	146.4	3	881.045	2641.12	881.049	2641.13	controllerType=0 controllerNumber=1 scan=5024	-4.196	E.CSLGANPCEHAGKCINTLGSFE.C	17	CSLGANPCEHAGKCINTLGSFE,EC,1@57.02146,6@15.99492,8@57.02146,14@57.02146,17@203.07937	N6(Oxidation / 15.9949); T17(OGlycan / 203.0794)	15.2356	E.C[+57.02146]SLGAN[+15.99492]PC[+57.02146]EHAGKC[+57.02146]INT[+203.07937]LGSFE.C	C1(Carbamidomethyl / 57.0215); C8(Carbamidomethyl / 57.0215); C14(Carbamidomethyl / 57.0215)	0.015	0.018	0	0	0	0	0.0017	0.002	1.816	136.4	3.2		Specific	5.2	>sp|P46531|NOTC1_HUMAN Neurogenic locus notch homolog protein 1 OS=Homo sapiens OX=9606 GN=NOTCH1 PE=1 SV=4	1	4400	FP070522_11.5024.5024.3	high-energy collision-induced dissociation	1.48	2640.11	2640.13	1	68 | 24188
239	Hex(1)	607.4	3	867.7	2601.08	867.702	2601.09	controllerType=0 controllerNumber=1 scan=5105	-2.175	E.CSLGANPCEHAGKCINTLGSFE.C	17	CSLGANPCEHAGKCINTLGSFE,EC,1@57.02146,8@57.02146,10@15.99492,14@57.02146,16@0.98402,17@162.05282	H10(Oxidation / 15.9949); N16(Deamidated / 0.984); T17(OGlycan / 162.0528)	15.4183	E.C[+57.02146]SLGANPC[+57.02146]EH[+15.99492]AGKC[+57.02146]IN[+0.98402]T[+162.05282]LGSFE.C	C1(Carbamidomethyl / 57.0215); C8(Carbamidomethyl / 57.0215); C14(Carbamidomethyl / 57.0215)	2.6e-10	3.1e-10	0	0	0	0	1.5e-11	1.7e-11	9.589	595.1	3.6		Specific	13.1	>sp|P46531|NOTC1_HUMAN Neurogenic locus notch homolog protein 1 OS=Homo sapiens OX=9606 GN=NOTCH1 PE=1 SV=4	1	4501	FP070522_11.5105.5105.3	high-energy collision-induced dissociation	8.87	2600.08	2600.08	1	69 | 24362
239	Hex(1)	829.7	3	867.37	2600.1	867.374	2600.11	controllerType=0 controllerNumber=1 scan=4843	-3.863	E.CSLGANPCEHAGKCINTLGSFE.C	20	CSLGANPCEHAGKCINTLGSFE,EC,1@57.02146,8@57.02146,14@57.02146,16@15.99492,20@162.05282	N16(Oxidation / 15.9949); S20(OGlycan / 162.0528)	14.8335	E.C[+57.02146]SLGANPC[+57.02146]EHAGKC[+57.02146]IN[+15.99492]TLGS[+162.05282]FE.C	C1(Carbamidomethyl / 57.0215); C8(Carbamidomethyl / 57.0215); C14(Carbamidomethyl / 57.0215)	3e-14	3.5e-14	0	0	0	0	4.2e-15	5e-15	13.53	796.8	6.2		Specific	14.2	>sp|P46531|NOTC1_HUMAN Neurogenic locus notch homolog protein 1 OS=Homo sapiens OX=9606 GN=NOTCH1 PE=1 SV=4	1	4173	FP070522_11.4843.4843.3	high-energy collision-induced dissociation	13.02	2599.09	2599.1	1	70 | 23170
239	Fuc(1)	284	2	1292.53	2584.06	1292.56	2584.11	controllerType=0 controllerNumber=1 scan=6167	-19.738	E.CSLGANPCEHAGKCINTLGSFE.C	2	CSLGANPCEHAGKCINTLGSFE,EC,1@57.02146,2@146.05791,8@57.02146,14@57.02146,16@15.99492	S2(OGlycan / 146.0579); N16(Oxidation / 15.9949)	17.7898	E.C[+57.02146]S[+146.05791]LGANPC[+57.02146]EHAGKC[+57.02146]IN[+15.99492]TLGSFE.C	C1(Carbamidomethyl / 57.0215); C8(Carbamidomethyl / 57.0215); C14(Carbamidomethyl / 57.0215)	0.0045	0.0053	0	0	0	0	0.00042	0.00049	2.351	198.3	15.8		Specific	8.4	>sp|P46531|NOTC1_HUMAN Neurogenic locus notch homolog protein 1 OS=Homo sapiens OX=9606 GN=NOTCH1 PE=1 SV=4	1	5747	FP070522_11.6167.6167.2	high-energy collision-induced dissociation	1.95	2583.05	2583.1	1	71 | 28123
239	Fuc(1)	213.8	3	862.029	2584.07	862.042	2584.11	controllerType=0 controllerNumber=1 scan=5998	-14.83	E.CSLGANPCEHAGKCINTLGSFE.C	2	CSLGANPCEHAGKCINTLGSFE,EC,1@57.02146,2@146.05791,8@57.02146,14@57.02146,16@15.99492	S2(OGlycan / 146.0579); N16(Oxidation / 15.9949)	17.3977	E.C[+57.02146]S[+146.05791]LGANPC[+57.02146]EHAGKC[+57.02146]IN[+15.99492]TLGSFE.C	C1(Carbamidomethyl / 57.0215); C8(Carbamidomethyl / 57.0215); C14(Carbamidomethyl / 57.0215)	0.00039	0.00046	0	0	0	0	2.1e-05	2.5e-05	3.406	213.8	12.4		Specific	8.2	>sp|P46531|NOTC1_HUMAN Neurogenic locus notch homolog protein 1 OS=Homo sapiens OX=9606 GN=NOTCH1 PE=1 SV=4	1	5546	FP070522_11.5998.5998.3	high-energy collision-induced dissociation	3.05	2583.07	2583.1	1	72 | 26375
239	Fuc(1)	207	3	862.026	2584.06	862.042	2584.11	controllerType=0 controllerNumber=1 scan=6157	-18.515	E.CSLGANPCEHAGKCINTLGSFE.C	2	CSLGANPCEHAGKCINTLGSFE,EC,1@57.02146,2@146.05791,8@57.02146,14@57.02146,16@15.99492	S2(OGlycan / 146.0579); N16(Oxidation / 15.9949)	17.7659	E.C[+57.02146]S[+146.05791]LGANPC[+57.02146]EHAGKC[+57.02146]IN[+15.99492]TLGSFE.C	C1(Carbamidomethyl / 57.0215); C8(Carbamidomethyl / 57.0215); C14(Carbamidomethyl / 57.0215)	0.00029	0.00034	0	0	0	0	1.6e-05	1.9e-05	3.539	199.3	2		Specific	6.8	>sp|P46531|NOTC1_HUMAN Neurogenic locus notch homolog protein 1 OS=Homo sapiens OX=9606 GN=NOTCH1 PE=1 SV=4	1	5737	FP070522_11.6157.6157.3	high-energy collision-induced dissociation	3.18	2583.06	2583.1	1	73 | 28007
239	Hex(1)	754.1	3	862.039	2584.1	862.042	2584.11	controllerType=0 controllerNumber=1 scan=4838	-3.706	E.CSLGANPCEHAGKCINTLGSFE.C	17	CSLGANPCEHAGKCINTLGSFE,EC,1@57.02146,8@57.02146,14@57.02146,17@162.05282	T17(OGlycan / 162.0528)	14.8238	E.C[+57.02146]SLGANPC[+57.02146]EHAGKC[+57.02146]INT[+162.05282]LGSFE.C	C1(Carbamidomethyl / 57.0215); C8(Carbamidomethyl / 57.0215); C14(Carbamidomethyl / 57.0215)	3e-13	3.5e-13	0	0	0	0	4.5e-14	5.3e-14	12.53	696.7	3.6		Specific	12.6	>sp|P46531|NOTC1_HUMAN Neurogenic locus notch homolog protein 1 OS=Homo sapiens OX=9606 GN=NOTCH1 PE=1 SV=4	1	4165	FP070522_11.4838.4838.3	high-energy collision-induced dissociation	13.46	2583.09	2583.1	1	74 | 23118
239	Hex(1)	746.2	3	862.038	2584.1	862.042	2584.11	controllerType=0 controllerNumber=1 scan=4891	-4.485	E.CSLGANPCEHAGKCINTLGSFE.C	17	CSLGANPCEHAGKCINTLGSFE,EC,1@57.02146,8@57.02146,14@57.02146,17@162.05282	T17(OGlycan / 162.0528)	14.9407	E.C[+57.02146]SLGANPC[+57.02146]EHAGKC[+57.02146]INT[+162.05282]LGSFE.C	C1(Carbamidomethyl / 57.0215); C8(Carbamidomethyl / 57.0215); C14(Carbamidomethyl / 57.0215)	3e-12	3.5e-12	0	0	0	0	1.9e-13	2.2e-13	11.53	669.8	3.6		Specific	14.1	>sp|P46531|NOTC1_HUMAN Neurogenic locus notch homolog protein 1 OS=Homo sapiens OX=9606 GN=NOTCH1 PE=1 SV=4	1	4236	FP070522_11.4891.4891.3	high-energy collision-induced dissociation	13.46	2583.09	2583.1	1	75 | 23462
248	Hex(1)	517.1	2	806.364	1611.72	806.37	1611.73	controllerType=0 controllerNumber=1 scan=4142	-7.286	E.HAGKCINTLGSFE.C	11	HAGKCINTLGSFE,EC,5@57.02146,7@15.99492,11@162.05282	N7(Oxidation / 15.9949); S11(OGlycan / 162.0528)	13.3432	E.HAGKC[+57.02146]IN[+15.99492]TLGS[+162.05282]FE.C	C5(Carbamidomethyl / 57.0215)	0.002	0.0024	0	0	0	0	0.00013	0.00016	2.693	305.7	45.3		Specific	9.3	>sp|P46531|NOTC1_HUMAN Neurogenic locus notch homolog protein 1 OS=Homo sapiens OX=9606 GN=NOTCH1 PE=1 SV=4	1	3275	FP070522_11.4142.4142.2	high-energy collision-induced dissociation	3.26	1610.71	1610.72	1	76 | 1587
248	Hex(1)	332.5	3	537.913	1611.72	537.915	1611.73	controllerType=0 controllerNumber=1 scan=4139	-4.341	E.HAGKCINTLGSFE.C	8	HAGKCINTLGSFE,EC,5@57.02146,7@15.99492,8@162.05282	N7(Oxidation / 15.9949); T8(OGlycan / 162.0528)	13.3372	E.HAGKC[+57.02146]IN[+15.99492]T[+162.05282]LGSFE.C	C5(Carbamidomethyl / 57.0215)	0.00031	0.00037	0	0	0	0	1.8e-05	2.1e-05	3.506	319.3	5		Specific	9	>sp|P46531|NOTC1_HUMAN Neurogenic locus notch homolog protein 1 OS=Homo sapiens OX=9606 GN=NOTCH1 PE=1 SV=4	1	3271	FP070522_11.4139.4139.3	high-energy collision-induced dissociation	3.32	1610.72	1610.72	1	77 | 1575
248	Hex(1)	519.1	2	798.368	1595.73	798.372	1595.74	controllerType=0 controllerNumber=1 scan=4155	-5.497	E.HAGKCINTLGSFE.C	11	HAGKCINTLGSFE,EC,5@57.02146,11@162.05282	S11(OGlycan / 162.0528)	13.369	E.HAGKC[+57.02146]INTLGS[+162.05282]FE.C	C5(Carbamidomethyl / 57.0215)	6.3e-05	7.4e-05	0	0	0	0	3.3e-06	3.9e-06	4.201	378.2	44.7		Specific	10	>sp|P46531|NOTC1_HUMAN Neurogenic locus notch homolog protein 1 OS=Homo sapiens OX=9606 GN=NOTCH1 PE=1 SV=4	1	3291	FP070522_11.4155.4155.2	high-energy collision-induced dissociation	4.34	1594.72	1594.73	1	78 | 1617
248	Hex(1)	314.1	3	532.582	1595.73	532.584	1595.74	controllerType=0 controllerNumber=1 scan=4151	-3.631	E.HAGKCINTLGSFE.C	11	HAGKCINTLGSFE,EC,5@57.02146,11@162.05282	S11(OGlycan / 162.0528)	13.3617	E.HAGKC[+57.02146]INTLGS[+162.05282]FE.C	C5(Carbamidomethyl / 57.0215)	0.00067	0.0008	0	0	0	0	5e-05	5.9e-05	3.172	314.1	14.3		Specific	8.4	>sp|P46531|NOTC1_HUMAN Neurogenic locus notch homolog protein 1 OS=Homo sapiens OX=9606 GN=NOTCH1 PE=1 SV=4	1	3285	FP070522_11.4151.4151.3	high-energy collision-induced dissociation	3.22	1594.72	1594.73	1	79 | 1605
261		597.6	2	815.322	1629.64	815.326	1629.65	controllerType=0 controllerNumber=1 scan=4420	-5.747	E.CQCLQGYTGPRCE.I		CQCLQGYTGPRCE,EI,1@57.02146,2@0.98402,3@57.02146,12@57.02146	Q2(Deamidated / 0.984)	13.9238	E.C[+57.02146]Q[+0.98402]C[+57.02146]LQGYTGPRC[+57.02146]E.I	C1(Carbamidomethyl / 57.0215); C3(Carbamidomethyl / 57.0215); C12(Carbamidomethyl / 57.0215)	1.9e-08	2.3e-08	0	0	0	0	1.6e-09	1.9e-09	7.713	483.9	195.4		Specific	13.9	>sp|P46531|NOTC1_HUMAN Neurogenic locus notch homolog protein 1 OS=Homo sapiens OX=9606 GN=NOTCH1 PE=1 SV=4	1	3621	FP070522_11.4420.4420.2	high-energy collision-induced dissociation	7.64	1628.63	1628.64	1	80 | 1754
261		764.2	2	814.831	1628.65	814.834	1628.66	controllerType=0 controllerNumber=1 scan=4150	-4.397	E.CQCLQGYTGPRCE.I		CQCLQGYTGPRCE,EI,1@57.02146,3@57.02146,12@57.02146		13.3605	E.C[+57.02146]QC[+57.02146]LQGYTGPRC[+57.02146]E.I	C1(Carbamidomethyl / 57.0215); C3(Carbamidomethyl / 57.0215); C12(Carbamidomethyl / 57.0215)	1.9e-12	2.3e-12	0	0	0	0	1.3e-13	1.5e-13	11.713	637.4	637.4		Specific	14.5	>sp|P46531|NOTC1_HUMAN Neurogenic locus notch homolog protein 1 OS=Homo sapiens OX=9606 GN=NOTCH1 PE=1 SV=4	1	3284	FP070522_11.4150.4150.2	high-energy collision-induced dissociation	11.64	1627.65	1627.65	1	81 | 1600
261		565	2	814.831	1628.66	814.834	1628.66	controllerType=0 controllerNumber=1 scan=5330	-3.722	E.CQCLQGYTGPRCE.I		CQCLQGYTGPRCE,EI,1@57.02146,3@57.02146,12@57.02146		15.9215	E.C[+57.02146]QC[+57.02146]LQGYTGPRC[+57.02146]E.I	C1(Carbamidomethyl / 57.0215); C3(Carbamidomethyl / 57.0215); C12(Carbamidomethyl / 57.0215)	1.9e-08	2.3e-08	0	0	0	0	1.8e-09	2.1e-09	7.713	531	531		Specific	15.5	>sp|P46531|NOTC1_HUMAN Neurogenic locus notch homolog protein 1 OS=Homo sapiens OX=9606 GN=NOTCH1 PE=1 SV=4	1	4779	FP070522_11.5330.5330.2	high-energy collision-induced dissociation	7.64	1627.65	1627.65	1	82 | 2100
261		562.8	2	814.833	1628.66	814.834	1628.66	controllerType=0 controllerNumber=1 scan=5277	-1.399	E.CQCLQGYTGPRCE.I		CQCLQGYTGPRCE,EI,1@57.02146,3@57.02146,12@57.02146		15.8038	E.C[+57.02146]QC[+57.02146]LQGYTGPRC[+57.02146]E.I	C1(Carbamidomethyl / 57.0215); C3(Carbamidomethyl / 57.0215); C12(Carbamidomethyl / 57.0215)	1.7e-08	2e-08	0	0	0	0	1.3e-09	1.5e-09	7.771	469.5	469.5		Specific	15.3	>sp|P46531|NOTC1_HUMAN Neurogenic locus notch homolog protein 1 OS=Homo sapiens OX=9606 GN=NOTCH1 PE=1 SV=4	1	4717	FP070522_11.5277.5277.2	high-energy collision-induced dissociation	7.7	1627.65	1627.65	1	83 | 2011
261		512.1	3	543.556	1628.65	543.559	1628.66	controllerType=0 controllerNumber=1 scan=4162	-4.592	E.CQCLQGYTGPRCE.I		CQCLQGYTGPRCE,EI,1@57.02146,3@57.02146,12@57.02146		13.3854	E.C[+57.02146]QC[+57.02146]LQGYTGPRC[+57.02146]E.I	C1(Carbamidomethyl / 57.0215); C3(Carbamidomethyl / 57.0215); C12(Carbamidomethyl / 57.0215)	8.4e-06	9.9e-06	0	0	0	0	5.2e-07	6.2e-07	5.076	430.2	430.2		Specific	10	>sp|P46531|NOTC1_HUMAN Neurogenic locus notch homolog protein 1 OS=Homo sapiens OX=9606 GN=NOTCH1 PE=1 SV=4	1	3301	FP070522_11.4162.4162.3	high-energy collision-induced dissociation	6.09	1627.65	1627.65	1	84 | 1630
261		207	2	814.832	1628.66	814.834	1628.66	controllerType=0 controllerNumber=1 scan=5353	-3.048	E.CQCLQGYTGPRCE.I		CQCLQGYTGPRCE,EI,1@57.02146,3@57.02146,12@57.02146		15.9679	E.C[+57.02146]QC[+57.02146]LQGYTGPRC[+57.02146]E.I	C1(Carbamidomethyl / 57.0215); C3(Carbamidomethyl / 57.0215); C12(Carbamidomethyl / 57.0215)	0.0023	0.0028	0	0	0	0	0.00016	0.00019	2.63	188.4	188.4		Specific	7.7	>sp|P46531|NOTC1_HUMAN Neurogenic locus notch homolog protein 1 OS=Homo sapiens OX=9606 GN=NOTCH1 PE=1 SV=4	1	4806	FP070522_11.5353.5353.3	high-energy collision-induced dissociation	2.75	1627.65	1627.65	1	85 | 2135
274	HexNAc(1)Hex(1)Fuc(1)NeuAc(1); Hex(1)Pent(2)	412.7	3	1299.18	3895.52	1299.18	3895.52	controllerType=0 controllerNumber=1 scan=6370	0.003	E.IDVNECVSNPCQNDATCLDQIGE.F	8;16	IDVNECVSNPCQNDATCLDQIGE,EF,6@57.02146,8@802.28552,11@57.02146,14@15.99492,16@426.13734,17@57.02146	S8(OGlycan / 802.2855); D14(Oxidation / 15.9949); T16(OGlycan / 426.1373)	18.2606	E.IDVNEC[+57.02146]VS[+802.28552]NPC[+57.02146]QND[+15.99492]AT[+426.13734]C[+57.02146]LDQIGE.F	C6(Carbamidomethyl / 57.0215); C11(Carbamidomethyl / 57.0215); C17(Carbamidomethyl / 57.0215)	1.2e-07	1.4e-07	0	0	0	0	1.4e-08	1.7e-08	6.929	412.7	7.7		Specific	16.6	>sp|P46531|NOTC1_HUMAN Neurogenic locus notch homolog protein 1 OS=Homo sapiens OX=9606 GN=NOTCH1 PE=1 SV=4	1	5998	FP070522_11.6370.6370.3	high-energy collision-induced dissociation	6.26	3894.51	3894.51	1	86 | 56513
274	HexNAc(1)Hex(1)Fuc(1)NeuAc(1); Hex(1)Pent(2)	548.3	3	1294.17	3880.51	1294.17	3880.51	controllerType=0 controllerNumber=1 scan=6369	0.075	E.IDVNECVSNPCQNDATCLDQIGE.F	8;16	IDVNECVSNPCQNDATCLDQIGE,EF,6@57.02146,8@802.28552,11@57.02146,12@0.98402,16@426.13734,17@57.02146	S8(OGlycan / 802.2855); Q12(Deamidated / 0.984); T16(OGlycan / 426.1373)	18.2583	E.IDVNEC[+57.02146]VS[+802.28552]NPC[+57.02146]Q[+0.98402]NDAT[+426.13734]C[+57.02146]LDQIGE.F	C6(Carbamidomethyl / 57.0215); C11(Carbamidomethyl / 57.0215); C17(Carbamidomethyl / 57.0215)	5.3e-08	6.3e-08	0	0	0	0	5.5e-09	6.5e-09	7.276	548.3	4.6		Specific	16.9	>sp|P46531|NOTC1_HUMAN Neurogenic locus notch homolog protein 1 OS=Homo sapiens OX=9606 GN=NOTCH1 PE=1 SV=4	1	5997	FP070522_11.6369.6369.3	high-energy collision-induced dissociation	7.44	3879.5	3879.5	1	87 | 56473
274	HexNAc(1)Hex(1)Fuc(1)NeuAc(1); Hex(1)Pent(2)	501.7	3	1293.84	3879.52	1293.85	3879.52	controllerType=0 controllerNumber=1 scan=6419	-1.433	E.IDVNECVSNPCQNDATCLDQIGE.F	8;16	IDVNECVSNPCQNDATCLDQIGE,EF,6@57.02146,8@802.28552,11@57.02146,16@426.13734,17@57.02146	S8(OGlycan / 802.2855); T16(OGlycan / 426.1373)	18.3729	E.IDVNEC[+57.02146]VS[+802.28552]NPC[+57.02146]QNDAT[+426.13734]C[+57.02146]LDQIGE.F	C6(Carbamidomethyl / 57.0215); C11(Carbamidomethyl / 57.0215); C17(Carbamidomethyl / 57.0215)	6.3e-08	7.5e-08	0	0	0	0	7.4e-09	8.7e-09	7.199	501.7	7.3		Specific	16.5	>sp|P46531|NOTC1_HUMAN Neurogenic locus notch homolog protein 1 OS=Homo sapiens OX=9606 GN=NOTCH1 PE=1 SV=4	1	6061	FP070522_11.6419.6419.3	high-energy collision-induced dissociation	6.91	3878.51	3878.52	1	88 | 56713
274	Hex(1)Pent(2); HexNAc(1)Hex(1)Fuc(1)NeuAc(1)	493.3	3	1293.84	3879.51	1293.85	3879.52	controllerType=0 controllerNumber=1 scan=6474	-3.982	E.IDVNECVSNPCQNDATCLDQIGE.F	8;16	IDVNECVSNPCQNDATCLDQIGE,EF,6@57.02146,8@426.13734,11@57.02146,16@802.28552,17@57.02146	S8(OGlycan / 426.1373); T16(OGlycan / 802.2855)	18.5028	E.IDVNEC[+57.02146]VS[+426.13734]NPC[+57.02146]QNDAT[+802.28552]C[+57.02146]LDQIGE.F	C6(Carbamidomethyl / 57.0215); C11(Carbamidomethyl / 57.0215); C17(Carbamidomethyl / 57.0215)	7.2e-08	8.6e-08	0	0	0	0	9.6e-09	1.1e-08	7.141	493.3	1.2		Specific	18	>sp|P46531|NOTC1_HUMAN Neurogenic locus notch homolog protein 1 OS=Homo sapiens OX=9606 GN=NOTCH1 PE=1 SV=4	1	6142	FP070522_11.6474.6474.3	high-energy collision-induced dissociation	6.85	3878.5	3878.52	1	89 | 56953
274	Hex(1)Pent(2); HexNAc(1)Hex(1)Fuc(1)	556.9	3	1196.81	3588.42	1196.81	3588.43	controllerType=0 controllerNumber=1 scan=5787	-2.412	E.IDVNECVSNPCQNDATCLDQIGE.F	8;16	IDVNECVSNPCQNDATCLDQIGE,EF,6@57.02146,8@426.13734,11@57.02146,16@511.19010,17@57.02146	S8(OGlycan / 426.1373); T16(OGlycan / 511.1901)	16.924	E.IDVNEC[+57.02146]VS[+426.13734]NPC[+57.02146]QNDAT[+511.19010]C[+57.02146]LDQIGE.F	C6(Carbamidomethyl / 57.0215); C11(Carbamidomethyl / 57.0215); C17(Carbamidomethyl / 57.0215)	3.9e-08	4.6e-08	0	0	0	0	2.4e-09	2.9e-09	7.413	553.9	1.2		Specific	15.8	>sp|P46531|NOTC1_HUMAN Neurogenic locus notch homolog protein 1 OS=Homo sapiens OX=9606 GN=NOTCH1 PE=1 SV=4	1	5298	FP070522_11.5787.5787.3	high-energy collision-induced dissociation	7.78	3587.41	3587.42	1	90 | 55164
274	Hex(1)Pent(2); HexNAc(1)Fuc(1)	496	3	1142.8	3426.37	1142.8	3426.38	controllerType=0 controllerNumber=1 scan=5850	-1.242	E.IDVNECVSNPCQNDATCLDQIGE.F	8;16	IDVNECVSNPCQNDATCLDQIGE,EF,6@57.02146,8@426.13734,11@57.02146,16@349.13728,17@57.02146	S8(OGlycan / 426.1373); T16(OGlycan / 349.1373)	17.0655	E.IDVNEC[+57.02146]VS[+426.13734]NPC[+57.02146]QNDAT[+349.13728]C[+57.02146]LDQIGE.F	C6(Carbamidomethyl / 57.0215); C11(Carbamidomethyl / 57.0215); C17(Carbamidomethyl / 57.0215)	6.3e-08	7.5e-08	0	0	0	0	6.9e-09	8.2e-09	7.199	496	1.2		Specific	16.4	>sp|P46531|NOTC1_HUMAN Neurogenic locus notch homolog protein 1 OS=Homo sapiens OX=9606 GN=NOTCH1 PE=1 SV=4	1	5373	FP070522_11.5850.5850.3	high-energy collision-induced dissociation	6.91	3425.36	3425.37	1	91 | 55284
274	Hex(1)Pent(2); HexNAc(1)Fuc(1)	469.8	3	1142.8	3426.37	1142.8	3426.38	controllerType=0 controllerNumber=1 scan=5909	-1.349	E.IDVNECVSNPCQNDATCLDQIGE.F	8;16	IDVNECVSNPCQNDATCLDQIGE,EF,6@57.02146,8@426.13734,11@57.02146,16@349.13728,17@57.02146	S8(OGlycan / 426.1373); T16(OGlycan / 349.1373)	17.193	E.IDVNEC[+57.02146]VS[+426.13734]NPC[+57.02146]QNDAT[+349.13728]C[+57.02146]LDQIGE.F	C6(Carbamidomethyl / 57.0215); C11(Carbamidomethyl / 57.0215); C17(Carbamidomethyl / 57.0215)	7.7e-08	9.1e-08	0	0	0	0	1e-08	1.2e-08	7.112	469.8	1.2		Specific	14.3	>sp|P46531|NOTC1_HUMAN Neurogenic locus notch homolog protein 1 OS=Homo sapiens OX=9606 GN=NOTCH1 PE=1 SV=4	1	5444	FP070522_11.5909.5909.3	high-energy collision-induced dissociation	6.69	3425.36	3425.37	1	92 | 55524
274	Hex(1)Pent(2); HexNAc(1)	118.5	2	1640.66	3280.3	1640.66	3280.32	controllerType=0 controllerNumber=1 scan=6136	-4.684	E.IDVNECVSNPCQNDATCLDQIGE.F	8;16	IDVNECVSNPCQNDATCLDQIGE,EF,6@57.02146,8@426.13734,11@57.02146,16@203.07937,17@57.02146	S8(OGlycan / 426.1373); T16(OGlycan / 203.0794)	17.7172	E.IDVNEC[+57.02146]VS[+426.13734]NPC[+57.02146]QNDAT[+203.07937]C[+57.02146]LDQIGE.F	C6(Carbamidomethyl / 57.0215); C11(Carbamidomethyl / 57.0215); C17(Carbamidomethyl / 57.0215)	0.0026	0.0031	0	0	0	0	0.0002	0.00023	2.586	118.5	1.2		Specific	7.8	>sp|P46531|NOTC1_HUMAN Neurogenic locus notch homolog protein 1 OS=Homo sapiens OX=9606 GN=NOTCH1 PE=1 SV=4	1	5713	FP070522_11.6136.6136.2	high-energy collision-induced dissociation	2.11	3279.3	3279.31	1	93 | 56033
274	Hex(1)Pent(2); HexNAc(1)	17.9	3	1094.11	3280.32	1094.11	3280.32	controllerType=0 controllerNumber=1 scan=6134	0.094	E.IDVNECVSNPCQNDATCLDQIGE.F	8;16	IDVNECVSNPCQNDATCLDQIGE,EF,6@57.02146,8@426.13734,11@57.02146,16@203.07937,17@57.02146	S8(OGlycan / 426.1373); T16(OGlycan / 203.0794)	17.7127	E.IDVNEC[+57.02146]VS[+426.13734]NPC[+57.02146]QNDAT[+203.07937]C[+57.02146]LDQIGE.F	C6(Carbamidomethyl / 57.0215); C11(Carbamidomethyl / 57.0215); C17(Carbamidomethyl / 57.0215)	0.026	0.031	0	0	0	0	0.0032	0.0038	1.586	17.9	5.1		Specific	5.9	>sp|P46531|NOTC1_HUMAN Neurogenic locus notch homolog protein 1 OS=Homo sapiens OX=9606 GN=NOTCH1 PE=1 SV=4	1	5711	FP070522_11.6134.6134.3	high-energy collision-induced dissociation	1.34	3279.31	3279.31	1	94 | 55993
274	Hex(1)Pent(1); Hex(1)Pent(1)	258.6	3	1081.11	3241.32	1081.09	3241.26	controllerType=0 controllerNumber=1 scan=6207	18.036	E.IDVNECVSNPCQNDATCLDQIGE.F	8;16	IDVNECVSNPCQNDATCLDQIGE,EF,6@57.02146,8@294.09508,9@0.98402,11@57.02146,12@0.98402,16@294.09508,17@57.02146	S8(OGlycan / 294.0951); N9(Deamidated / 0.984); Q12(Deamidated / 0.984); T16(OGlycan / 294.0951)	17.8825	E.IDVNEC[+57.02146]VS[+294.09508]N[+0.98402]PC[+57.02146]Q[+0.98402]NDAT[+294.09508]C[+57.02146]LDQIGE.F	C6(Carbamidomethyl / 57.0215); C11(Carbamidomethyl / 57.0215); C17(Carbamidomethyl / 57.0215)	7.8e-05	9.2e-05	0	0	0	0	4.8e-06	5.7e-06	4.107	258.6	1.2		Specific	11.3	>sp|P46531|NOTC1_HUMAN Neurogenic locus notch homolog protein 1 OS=Homo sapiens OX=9606 GN=NOTCH1 PE=1 SV=4	1	5797	FP070522_11.6207.6207.3	high-energy collision-induced dissociation	3	3240.31	3240.25	1	95 | 28363
274	Hex(1)Pent(1); Hex(1)Pent(1)	537.2	3	1080.77	3240.3	1080.76	3240.28	controllerType=0 controllerNumber=1 scan=6150	8.437	E.IDVNECVSNPCQNDATCLDQIGE.F	8;16	IDVNECVSNPCQNDATCLDQIGE,EF,6@57.02146,8@294.09508,11@57.02146,13@0.98402,16@294.09508,17@57.02146	S8(OGlycan / 294.0951); N13(Deamidated / 0.984); T16(OGlycan / 294.0951)	17.7491	E.IDVNEC[+57.02146]VS[+294.09508]NPC[+57.02146]QN[+0.98402]DAT[+294.09508]C[+57.02146]LDQIGE.F	C6(Carbamidomethyl / 57.0215); C11(Carbamidomethyl / 57.0215); C17(Carbamidomethyl / 57.0215)	2e-07	2.4e-07	0	0	0	0	2.9e-08	3.4e-08	6.69	537.2	3.2		Specific	12.9	>sp|P46531|NOTC1_HUMAN Neurogenic locus notch homolog protein 1 OS=Homo sapiens OX=9606 GN=NOTCH1 PE=1 SV=4	1	5729	FP070522_11.6150.6150.3	high-energy collision-induced dissociation	6.85	3239.3	3239.27	1	96 | 27847
274	Hex(1)Pent(1); Hex(1)Pent(1)	461	2	1620.66	3240.32	1620.64	3240.28	controllerType=0 controllerNumber=1 scan=6074	14.035	E.IDVNECVSNPCQNDATCLDQIGE.F	8;16	IDVNECVSNPCQNDATCLDQIGE,EF,6@57.02146,8@294.09508,11@57.02146,13@0.98402,16@294.09508,17@57.02146	S8(OGlycan / 294.0951); N13(Deamidated / 0.984); T16(OGlycan / 294.0951)	17.5746	E.IDVNEC[+57.02146]VS[+294.09508]NPC[+57.02146]QN[+0.98402]DAT[+294.09508]C[+57.02146]LDQIGE.F	C6(Carbamidomethyl / 57.0215); C11(Carbamidomethyl / 57.0215); C17(Carbamidomethyl / 57.0215)	6.5e-07	7.6e-07	0	0	0	0	4.5e-08	5.3e-08	6.19	461	15.3		Specific	13.5	>sp|P46531|NOTC1_HUMAN Neurogenic locus notch homolog protein 1 OS=Homo sapiens OX=9606 GN=NOTCH1 PE=1 SV=4	1	5641	FP070522_11.6074.6074.2	high-energy collision-induced dissociation	5.56	3239.31	3239.27	1	97 | 27055
274	Hex(1)Pent(1); Hex(1)Pent(1)	443.7	3	1080.78	3240.31	1080.76	3240.28	controllerType=0 controllerNumber=1 scan=6095	11.036	E.IDVNECVSNPCQNDATCLDQIGE.F	8;16	IDVNECVSNPCQNDATCLDQIGE,EF,6@57.02146,8@294.09508,11@57.02146,13@0.98402,16@294.09508,17@57.02146	S8(OGlycan / 294.0951); N13(Deamidated / 0.984); T16(OGlycan / 294.0951)	17.6235	E.IDVNEC[+57.02146]VS[+294.09508]NPC[+57.02146]QN[+0.98402]DAT[+294.09508]C[+57.02146]LDQIGE.F	C6(Carbamidomethyl / 57.0215); C11(Carbamidomethyl / 57.0215); C17(Carbamidomethyl / 57.0215)	8.5e-06	1e-05	0	0	0	0	5.7e-07	6.8e-07	5.07	443.7	9.2		Specific	10.9	>sp|P46531|NOTC1_HUMAN Neurogenic locus notch homolog protein 1 OS=Homo sapiens OX=9606 GN=NOTCH1 PE=1 SV=4	1	5664	FP070522_11.6095.6095.3	high-energy collision-induced dissociation	4.44	3239.3	3239.27	1	98 | 27175
274	Hex(1)Pent(1); Hex(1)Pent(1)	274.5	3	1080.77	3240.29	1080.76	3240.28	controllerType=0 controllerNumber=1 scan=6020	3.577	E.IDVNECVSNPCQNDATCLDQIGE.F	8;16	IDVNECVSNPCQNDATCLDQIGE,EF,6@57.02146,8@294.09508,11@57.02146,13@0.98402,16@294.09508,17@57.02146	S8(OGlycan / 294.0951); N13(Deamidated / 0.984); T16(OGlycan / 294.0951)	17.4497	E.IDVNEC[+57.02146]VS[+294.09508]NPC[+57.02146]QN[+0.98402]DAT[+294.09508]C[+57.02146]LDQIGE.F	C6(Carbamidomethyl / 57.0215); C11(Carbamidomethyl / 57.0215); C17(Carbamidomethyl / 57.0215)	1.4e-05	1.7e-05	0	0	0	0	7.7e-07	9.1e-07	4.842	274.5	15		Specific	12.7	>sp|P46531|NOTC1_HUMAN Neurogenic locus notch homolog protein 1 OS=Homo sapiens OX=9606 GN=NOTCH1 PE=1 SV=4	1	5578	FP070522_11.6020.6020.3	high-energy collision-induced dissociation	4.18	3239.28	3239.27	1	99 | 26415
274	Hex(1)Pent(2); Fuc(1)	199.2	3	1075.77	3225.29	1075.76	3225.27	controllerType=0 controllerNumber=1 scan=6727	8.31	E.IDVNECVSNPCQNDATCLDQIGE.F	8;16	IDVNECVSNPCQNDATCLDQIGE,EF,6@57.02146,8@426.13734,11@57.02146,13@0.98402,16@146.05791,17@57.02146,20@0.98402	S8(OGlycan / 426.1373); N13(Deamidated / 0.984); T16(OGlycan / 146.0579); Q20(Deamidated / 0.984)	19.097	E.IDVNEC[+57.02146]VS[+426.13734]NPC[+57.02146]QN[+0.98402]DAT[+146.05791]C[+57.02146]LDQ[+0.98402]IGE.F	C6(Carbamidomethyl / 57.0215); C11(Carbamidomethyl / 57.0215); C17(Carbamidomethyl / 57.0215)	6.9e-05	8.1e-05	0	0	0	0	3.7e-06	4.3e-06	4.163	189.9	1.2		Specific	12.1	>sp|P46531|NOTC1_HUMAN Neurogenic locus notch homolog protein 1 OS=Homo sapiens OX=9606 GN=NOTCH1 PE=1 SV=4	1	6481	FP070522_11.6727.6727.3	high-energy collision-induced dissociation	3	3224.28	3224.26	1	100 | 30271
274	Hex(1)Pent(2); Fuc(1)	546.9	3	1075.43	3224.29	1075.43	3224.28	controllerType=0 controllerNumber=1 scan=6155	1.753	E.IDVNECVSNPCQNDATCLDQIGE.F	8;16	IDVNECVSNPCQNDATCLDQIGE,EF,6@57.02146,8@426.13734,11@57.02146,13@0.98402,16@146.05791,17@57.02146	S8(OGlycan / 426.1373); N13(Deamidated / 0.984); T16(OGlycan / 146.0579)	17.7616	E.IDVNEC[+57.02146]VS[+426.13734]NPC[+57.02146]QN[+0.98402]DAT[+146.05791]C[+57.02146]LDQIGE.F	C6(Carbamidomethyl / 57.0215); C11(Carbamidomethyl / 57.0215); C17(Carbamidomethyl / 57.0215)	1.2e-07	1.4e-07	0	0	0	0	1.5e-08	1.8e-08	6.924	546.9	6.6		Specific	12.6	>sp|P46531|NOTC1_HUMAN Neurogenic locus notch homolog protein 1 OS=Homo sapiens OX=9606 GN=NOTCH1 PE=1 SV=4	1	5734	FP070522_11.6155.6155.3	high-energy collision-induced dissociation	7.08	3223.28	3223.27	1	101 | 27967
274	Hex(1)Pent(2); Fuc(1)	519.2	3	1075.43	3224.29	1075.43	3224.28	controllerType=0 controllerNumber=1 scan=6209	1.412	E.IDVNECVSNPCQNDATCLDQIGE.F	8;16	IDVNECVSNPCQNDATCLDQIGE,EF,6@57.02146,8@426.13734,9@0.98402,11@57.02146,16@146.05791,17@57.02146	S8(OGlycan / 426.1373); N9(Deamidated / 0.984); T16(OGlycan / 146.0579)	17.8887	E.IDVNEC[+57.02146]VS[+426.13734]N[+0.98402]PC[+57.02146]QNDAT[+146.05791]C[+57.02146]LDQIGE.F	C6(Carbamidomethyl / 57.0215); C11(Carbamidomethyl / 57.0215); C17(Carbamidomethyl / 57.0215)	2e-07	2.3e-07	0	0	0	0	2.6e-08	3.1e-08	6.71	519.2	0.7		Specific	13.5	>sp|P46531|NOTC1_HUMAN Neurogenic locus notch homolog protein 1 OS=Homo sapiens OX=9606 GN=NOTCH1 PE=1 SV=4	1	5798	FP070522_11.6209.6209.3	high-energy collision-induced dissociation	6.21	3223.28	3223.27	1	102 | 28403
274	Hex(1)Pent(2); Fuc(1)	263.5	3	1075.43	3224.28	1075.43	3224.28	controllerType=0 controllerNumber=1 scan=6558	1.185	E.IDVNECVSNPCQNDATCLDQIGE.F	8;16	IDVNECVSNPCQNDATCLDQIGE,EF,6@57.02146,8@426.13734,11@57.02146,13@0.98402,16@146.05791,17@57.02146	S8(OGlycan / 426.1373); N13(Deamidated / 0.984); T16(OGlycan / 146.0579)	18.6984	E.IDVNEC[+57.02146]VS[+426.13734]NPC[+57.02146]QN[+0.98402]DAT[+146.05791]C[+57.02146]LDQIGE.F	C6(Carbamidomethyl / 57.0215); C11(Carbamidomethyl / 57.0215); C17(Carbamidomethyl / 57.0215)	8.7e-06	1e-05	0	0	0	0	6.2e-07	7.3e-07	5.061	263.5	1.2		Specific	11.2	>sp|P46531|NOTC1_HUMAN Neurogenic locus notch homolog protein 1 OS=Homo sapiens OX=9606 GN=NOTCH1 PE=1 SV=4	1	6255	FP070522_11.6558.6558.3	high-energy collision-induced dissociation	4.4	3223.28	3223.27	1	103 | 30001
274	Hex(1)Pent(2); Fuc(1)	131.6	3	1075.44	3224.29	1075.43	3224.28	controllerType=0 controllerNumber=1 scan=7426	3.343	E.IDVNECVSNPCQNDATCLDQIGE.F	8;16	IDVNECVSNPCQNDATCLDQIGE,EF,6@57.02146,8@426.13734,11@57.02146,12@0.98402,16@146.05791,17@57.02146	S8(OGlycan / 426.1373); Q12(Deamidated / 0.984); T16(OGlycan / 146.0579)	20.7363	E.IDVNEC[+57.02146]VS[+426.13734]NPC[+57.02146]Q[+0.98402]NDAT[+146.05791]C[+57.02146]LDQIGE.F	C6(Carbamidomethyl / 57.0215); C11(Carbamidomethyl / 57.0215); C17(Carbamidomethyl / 57.0215)	0.00019	0.00022	0	0	0	0	1e-05	1.2e-05	3.725	131.6	1.2		Specific	12.1	>sp|P46531|NOTC1_HUMAN Neurogenic locus notch homolog protein 1 OS=Homo sapiens OX=9606 GN=NOTCH1 PE=1 SV=4	1	7423	FP070522_11.7426.7426.3	high-energy collision-induced dissociation	3.01	3223.28	3223.27	1	104 | 31908
274	Hex(1)Pent(2); Fuc(1)	792.6	2	1612.15	3223.29	1612.15	3223.3	controllerType=0 controllerNumber=1 scan=6104	-3.334	E.IDVNECVSNPCQNDATCLDQIGE.F	8;16	IDVNECVSNPCQNDATCLDQIGE,EF,6@57.02146,8@426.13734,11@57.02146,16@146.05791,17@57.02146	S8(OGlycan / 426.1373); T16(OGlycan / 146.0579)	17.6428	E.IDVNEC[+57.02146]VS[+426.13734]NPC[+57.02146]QNDAT[+146.05791]C[+57.02146]LDQIGE.F	C6(Carbamidomethyl / 57.0215); C11(Carbamidomethyl / 57.0215); C17(Carbamidomethyl / 57.0215)	3.5e-13	4.1e-13	0	0	0	0	5.2e-14	6.2e-14	12.457	792.6	17.7		Specific	23.4	>sp|P46531|NOTC1_HUMAN Neurogenic locus notch homolog protein 1 OS=Homo sapiens OX=9606 GN=NOTCH1 PE=1 SV=4	1	5675	FP070522_11.6104.6104.4	high-energy collision-induced dissociation	12.95	3222.28	3222.29	1	105 | 27407
274	Hex(1)Pent(2); Fuc(1)	721.3	2	1612.15	3223.3	1612.15	3223.3	controllerType=0 controllerNumber=1 scan=6046	0.68	E.IDVNECVSNPCQNDATCLDQIGE.F	8;16	IDVNECVSNPCQNDATCLDQIGE,EF,6@57.02146,8@426.13734,11@57.02146,16@146.05791,17@57.02146	S8(OGlycan / 426.1373); T16(OGlycan / 146.0579)	17.5115	E.IDVNEC[+57.02146]VS[+426.13734]NPC[+57.02146]QNDAT[+146.05791]C[+57.02146]LDQIGE.F	C6(Carbamidomethyl / 57.0215); C11(Carbamidomethyl / 57.0215); C17(Carbamidomethyl / 57.0215)	4.8e-12	5.7e-12	0	0	0	0	5e-13	5.9e-13	11.32	721.3	1.2		Specific	18.2	>sp|P46531|NOTC1_HUMAN Neurogenic locus notch homolog protein 1 OS=Homo sapiens OX=9606 GN=NOTCH1 PE=1 SV=4	1	5610	FP070522_11.6046.6046.2	high-energy collision-induced dissociation	11.81	3222.29	3222.29	1	106 | 26599
274	Hex(1)Pent(2); Fuc(1)	696.2	2	1612.14	3223.28	1612.15	3223.3	controllerType=0 controllerNumber=1 scan=6154	-4.773	E.IDVNECVSNPCQNDATCLDQIGE.F	8;16	IDVNECVSNPCQNDATCLDQIGE,EF,6@57.02146,8@426.13734,11@57.02146,16@146.05791,17@57.02146	S8(OGlycan / 426.1373); T16(OGlycan / 146.0579)	17.7604	E.IDVNEC[+57.02146]VS[+426.13734]NPC[+57.02146]QNDAT[+146.05791]C[+57.02146]LDQIGE.F	C6(Carbamidomethyl / 57.0215); C11(Carbamidomethyl / 57.0215); C17(Carbamidomethyl / 57.0215)	4e-11	4.7e-11	0	0	0	0	3.6e-12	4.3e-12	10.399	696.2	9.4		Specific	16.3	>sp|P46531|NOTC1_HUMAN Neurogenic locus notch homolog protein 1 OS=Homo sapiens OX=9606 GN=NOTCH1 PE=1 SV=4	1	5732	FP070522_11.6154.6154.2	high-energy collision-induced dissociation	10.89	3222.27	3222.29	1	107 | 27927
274	Hex(1)Pent(2); Fuc(1)	585.1	2	1612.14	3223.28	1612.15	3223.3	controllerType=0 controllerNumber=1 scan=6214	-4.47	E.IDVNECVSNPCQNDATCLDQIGE.F	8;16	IDVNECVSNPCQNDATCLDQIGE,EF,6@57.02146,8@426.13734,11@57.02146,16@146.05791,17@57.02146	S8(OGlycan / 426.1373); T16(OGlycan / 146.0579)	17.8988	E.IDVNEC[+57.02146]VS[+426.13734]NPC[+57.02146]QNDAT[+146.05791]C[+57.02146]LDQIGE.F	C6(Carbamidomethyl / 57.0215); C11(Carbamidomethyl / 57.0215); C17(Carbamidomethyl / 57.0215)	4e-09	4.7e-09	0	0	0	0	2.7e-10	3.2e-10	8.399	585.1	4.5		Specific	16	>sp|P46531|NOTC1_HUMAN Neurogenic locus notch homolog protein 1 OS=Homo sapiens OX=9606 GN=NOTCH1 PE=1 SV=4	1	5805	FP070522_11.6214.6214.2	high-energy collision-induced dissociation	8.89	3222.28	3222.29	1	108 | 28483
274	Hex(1)Pent(2); Fuc(1)	565.1	3	1075.1	3223.29	1075.1	3223.3	controllerType=0 controllerNumber=1 scan=6047	-2.448	E.IDVNECVSNPCQNDATCLDQIGE.F	8;16	IDVNECVSNPCQNDATCLDQIGE,EF,6@57.02146,8@426.13734,11@57.02146,16@146.05791,17@57.02146	S8(OGlycan / 426.1373); T16(OGlycan / 146.0579)	17.5127	E.IDVNEC[+57.02146]VS[+426.13734]NPC[+57.02146]QNDAT[+146.05791]C[+57.02146]LDQIGE.F	C6(Carbamidomethyl / 57.0215); C11(Carbamidomethyl / 57.0215); C17(Carbamidomethyl / 57.0215)	5.2e-09	6.1e-09	0	0	0	0	4.7e-10	5.6e-10	8.288	565.1	1.2		Specific	15	>sp|P46531|NOTC1_HUMAN Neurogenic locus notch homolog protein 1 OS=Homo sapiens OX=9606 GN=NOTCH1 PE=1 SV=4	1	5611	FP070522_11.6047.6047.3	high-energy collision-induced dissociation	8.78	3222.28	3222.29	1	109 | 26639
274	Hex(1)Pent(2); Fuc(1)	536.5	3	1075.1	3223.29	1075.1	3223.3	controllerType=0 controllerNumber=1 scan=6099	-0.858	E.IDVNECVSNPCQNDATCLDQIGE.F	8;16	IDVNECVSNPCQNDATCLDQIGE,EF,6@57.02146,8@426.13734,11@57.02146,16@146.05791,17@57.02146	S8(OGlycan / 426.1373); T16(OGlycan / 146.0579)	17.6341	E.IDVNEC[+57.02146]VS[+426.13734]NPC[+57.02146]QNDAT[+146.05791]C[+57.02146]LDQIGE.F	C6(Carbamidomethyl / 57.0215); C11(Carbamidomethyl / 57.0215); C17(Carbamidomethyl / 57.0215)	5.3e-08	6.3e-08	0	0	0	0	5.1e-09	6e-09	7.276	536.5	5.3		Specific	13	>sp|P46531|NOTC1_HUMAN Neurogenic locus notch homolog protein 1 OS=Homo sapiens OX=9606 GN=NOTCH1 PE=1 SV=4	1	5667	FP070522_11.6099.6099.3	high-energy collision-induced dissociation	7.64	3222.29	3222.29	1	110 | 27215
274	Hex(1)Pent(2); Fuc(1)	506.1	3	1075.1	3223.29	1075.1	3223.3	controllerType=0 controllerNumber=1 scan=6269	-3.471	E.IDVNECVSNPCQNDATCLDQIGE.F	8;16	IDVNECVSNPCQNDATCLDQIGE,EF,6@57.02146,8@426.13734,11@57.02146,16@146.05791,17@57.02146	S8(OGlycan / 426.1373); T16(OGlycan / 146.0579)	18.0265	E.IDVNEC[+57.02146]VS[+426.13734]NPC[+57.02146]QNDAT[+146.05791]C[+57.02146]LDQIGE.F	C6(Carbamidomethyl / 57.0215); C11(Carbamidomethyl / 57.0215); C17(Carbamidomethyl / 57.0215)	7.2e-08	8.6e-08	0	0	0	0	8.5e-09	1e-08	7.141	506.1	1.2		Specific	12.8	>sp|P46531|NOTC1_HUMAN Neurogenic locus notch homolog protein 1 OS=Homo sapiens OX=9606 GN=NOTCH1 PE=1 SV=4	1	5869	FP070522_11.6269.6269.3	high-energy collision-induced dissociation	6.85	3222.28	3222.29	1	111 | 28843
274	Hex(1)Pent(2); Fuc(1)	492.6	3	1075.1	3223.28	1075.1	3223.3	controllerType=0 controllerNumber=1 scan=6327	-4.266	E.IDVNECVSNPCQNDATCLDQIGE.F	8;16	IDVNECVSNPCQNDATCLDQIGE,EF,6@57.02146,8@426.13734,11@57.02146,16@146.05791,17@57.02146	S8(OGlycan / 426.1373); T16(OGlycan / 146.0579)	18.1612	E.IDVNEC[+57.02146]VS[+426.13734]NPC[+57.02146]QNDAT[+146.05791]C[+57.02146]LDQIGE.F	C6(Carbamidomethyl / 57.0215); C11(Carbamidomethyl / 57.0215); C17(Carbamidomethyl / 57.0215)	7.2e-08	8.6e-08	0	0	0	0	9e-09	1.1e-08	7.141	492.6	1.2		Specific	14.4	>sp|P46531|NOTC1_HUMAN Neurogenic locus notch homolog protein 1 OS=Homo sapiens OX=9606 GN=NOTCH1 PE=1 SV=4	1	5945	FP070522_11.6327.6327.3	high-energy collision-induced dissociation	6.85	3222.28	3222.29	1	112 | 29303
274	Hex(1)Pent(2); Fuc(1)	389.4	3	1075.1	3223.29	1075.1	3223.3	controllerType=0 controllerNumber=1 scan=6436	-2.221	E.IDVNECVSNPCQNDATCLDQIGE.F	8;16	IDVNECVSNPCQNDATCLDQIGE,EF,6@57.02146,8@426.13734,11@57.02146,16@146.05791,17@57.02146	S8(OGlycan / 426.1373); T16(OGlycan / 146.0579)	18.4119	E.IDVNEC[+57.02146]VS[+426.13734]NPC[+57.02146]QNDAT[+146.05791]C[+57.02146]LDQIGE.F	C6(Carbamidomethyl / 57.0215); C11(Carbamidomethyl / 57.0215); C17(Carbamidomethyl / 57.0215)	1.5e-07	1.8e-07	0	0	0	0	1.7e-08	2e-08	6.811	389.4	1.2		Specific	13.3	>sp|P46531|NOTC1_HUMAN Neurogenic locus notch homolog protein 1 OS=Homo sapiens OX=9606 GN=NOTCH1 PE=1 SV=4	1	6086	FP070522_11.6436.6436.3	high-energy collision-induced dissociation	6.56	3222.28	3222.29	1	113 | 29721
274	Hex(1)Pent(2); Fuc(1)	384.6	3	1075.11	3223.33	1075.1	3223.3	controllerType=0 controllerNumber=1 scan=7879	10.049	E.IDVNECVSNPCQNDATCLDQIGE.F	8;16	IDVNECVSNPCQNDATCLDQIGE,EF,6@57.02146,8@426.13734,11@57.02146,16@146.05791,17@57.02146	S8(OGlycan / 426.1373); T16(OGlycan / 146.0579)	21.8073	E.IDVNEC[+57.02146]VS[+426.13734]NPC[+57.02146]QNDAT[+146.05791]C[+57.02146]LDQIGE.F	C6(Carbamidomethyl / 57.0215); C11(Carbamidomethyl / 57.0215); C17(Carbamidomethyl / 57.0215)	3.8e-06	4.5e-06	0	0	0	0	2.6e-07	3.1e-07	5.419	384.6	1.2		Specific	12.9	>sp|P46531|NOTC1_HUMAN Neurogenic locus notch homolog protein 1 OS=Homo sapiens OX=9606 GN=NOTCH1 PE=1 SV=4	1	7995	FP070522_11.7879.7879.3	high-energy collision-induced dissociation	5.17	3222.32	3222.29	1	114 | 32493
274	Hex(1)Pent(2); Fuc(1)	373.8	3	1075.1	3223.29	1075.1	3223.3	controllerType=0 controllerNumber=1 scan=6493	-1.54	E.IDVNECVSNPCQNDATCLDQIGE.F	8;16	IDVNECVSNPCQNDATCLDQIGE,EF,6@57.02146,8@426.13734,11@57.02146,16@146.05791,17@57.02146	S8(OGlycan / 426.1373); T16(OGlycan / 146.0579)	18.5461	E.IDVNEC[+57.02146]VS[+426.13734]NPC[+57.02146]QNDAT[+146.05791]C[+57.02146]LDQIGE.F	C6(Carbamidomethyl / 57.0215); C11(Carbamidomethyl / 57.0215); C17(Carbamidomethyl / 57.0215)	1.5e-07	1.8e-07	0	0	0	0	1.8e-08	2.2e-08	6.811	373.8	1.2		Specific	14.5	>sp|P46531|NOTC1_HUMAN Neurogenic locus notch homolog protein 1 OS=Homo sapiens OX=9606 GN=NOTCH1 PE=1 SV=4	1	6167	FP070522_11.6493.6493.3	high-energy collision-induced dissociation	6.56	3222.28	3222.29	1	115 | 29801
274	Hex(1)Pent(2); Fuc(1)	359.5	3	1075.1	3223.29	1075.1	3223.3	controllerType=0 controllerNumber=1 scan=6382	-0.631	E.IDVNECVSNPCQNDATCLDQIGE.F	8;16	IDVNECVSNPCQNDATCLDQIGE,EF,6@57.02146,8@426.13734,11@57.02146,16@146.05791,17@57.02146	S8(OGlycan / 426.1373); T16(OGlycan / 146.0579)	18.2867	E.IDVNEC[+57.02146]VS[+426.13734]NPC[+57.02146]QNDAT[+146.05791]C[+57.02146]LDQIGE.F	C6(Carbamidomethyl / 57.0215); C11(Carbamidomethyl / 57.0215); C17(Carbamidomethyl / 57.0215)	3.3e-06	3.9e-06	0	0	0	0	2e-07	2.4e-07	5.485	359.5	1.2		Specific	12.7	>sp|P46531|NOTC1_HUMAN Neurogenic locus notch homolog protein 1 OS=Homo sapiens OX=9606 GN=NOTCH1 PE=1 SV=4	1	6015	FP070522_11.6382.6382.3	high-energy collision-induced dissociation	5.04	3222.29	3222.29	1	116 | 29441
274	Hex(1)Pent(2); Fuc(1)	328.8	3	1075.1	3223.29	1075.1	3223.3	controllerType=0 controllerNumber=1 scan=6612	-3.698	E.IDVNECVSNPCQNDATCLDQIGE.F	8;16	IDVNECVSNPCQNDATCLDQIGE,EF,6@57.02146,8@426.13734,11@57.02146,16@146.05791,17@57.02146	S8(OGlycan / 426.1373); T16(OGlycan / 146.0579)	18.8249	E.IDVNEC[+57.02146]VS[+426.13734]NPC[+57.02146]QNDAT[+146.05791]C[+57.02146]LDQIGE.F	C6(Carbamidomethyl / 57.0215); C11(Carbamidomethyl / 57.0215); C17(Carbamidomethyl / 57.0215)	3.4e-06	4e-06	0	0	0	0	2.4e-07	2.8e-07	5.47	328.8	1.2		Specific	12.3	>sp|P46531|NOTC1_HUMAN Neurogenic locus notch homolog protein 1 OS=Homo sapiens OX=9606 GN=NOTCH1 PE=1 SV=4	1	6329	FP070522_11.6612.6612.3	high-energy collision-induced dissociation	5.03	3222.28	3222.29	1	117 | 30081
274	Hex(1)Pent(2); Fuc(1)	294.9	3	1075.1	3223.29	1075.1	3223.3	controllerType=0 controllerNumber=1 scan=6677	-0.971	E.IDVNECVSNPCQNDATCLDQIGE.F	8;16	IDVNECVSNPCQNDATCLDQIGE,EF,6@57.02146,8@426.13734,11@57.02146,16@146.05791,17@57.02146	S8(OGlycan / 426.1373); T16(OGlycan / 146.0579)	18.9783	E.IDVNEC[+57.02146]VS[+426.13734]NPC[+57.02146]QNDAT[+146.05791]C[+57.02146]LDQIGE.F	C6(Carbamidomethyl / 57.0215); C11(Carbamidomethyl / 57.0215); C17(Carbamidomethyl / 57.0215)	5.7e-06	6.7e-06	0	0	0	0	3.5e-07	4.2e-07	5.245	294.9	1.2		Specific	12.9	>sp|P46531|NOTC1_HUMAN Neurogenic locus notch homolog protein 1 OS=Homo sapiens OX=9606 GN=NOTCH1 PE=1 SV=4	1	6416	FP070522_11.6677.6677.3	high-energy collision-induced dissociation	4.8	3222.29	3222.29	1	118 | 30191
274	Hex(1)Pent(2); Fuc(1)	156.9	3	1075.1	3223.29	1075.1	3223.3	controllerType=0 controllerNumber=1 scan=7140	-1.994	E.IDVNECVSNPCQNDATCLDQIGE.F	8;16	IDVNECVSNPCQNDATCLDQIGE,EF,6@57.02146,8@426.13734,11@57.02146,16@146.05791,17@57.02146	S8(OGlycan / 426.1373); T16(OGlycan / 146.0579)	20.0651	E.IDVNEC[+57.02146]VS[+426.13734]NPC[+57.02146]QNDAT[+146.05791]C[+57.02146]LDQIGE.F	C6(Carbamidomethyl / 57.0215); C11(Carbamidomethyl / 57.0215); C17(Carbamidomethyl / 57.0215)	3.1e-05	3.6e-05	0	0	0	0	1.3e-06	1.5e-06	4.514	156.9	1.2		Specific	11.5	>sp|P46531|NOTC1_HUMAN Neurogenic locus notch homolog protein 1 OS=Homo sapiens OX=9606 GN=NOTCH1 PE=1 SV=4	1	7039	FP070522_11.7140.7140.3	high-energy collision-induced dissociation	4.01	3222.28	3222.29	1	119 | 31242
274	Hex(1)Pent(2); Fuc(1)	85.4	3	1075.11	3223.31	1075.1	3223.3	controllerType=0 controllerNumber=1 scan=7227	2.778	E.IDVNECVSNPCQNDATCLDQIGE.F	8;16	IDVNECVSNPCQNDATCLDQIGE,EF,6@57.02146,8@426.13734,11@57.02146,16@146.05791,17@57.02146	S8(OGlycan / 426.1373); T16(OGlycan / 146.0579)	20.2696	E.IDVNEC[+57.02146]VS[+426.13734]NPC[+57.02146]QNDAT[+146.05791]C[+57.02146]LDQIGE.F	C6(Carbamidomethyl / 57.0215); C11(Carbamidomethyl / 57.0215); C17(Carbamidomethyl / 57.0215)	0.0096	0.011	0	0	0	0	0.00086	0.001	2.02	85.4	1.2		Specific	9	>sp|P46531|NOTC1_HUMAN Neurogenic locus notch homolog protein 1 OS=Homo sapiens OX=9606 GN=NOTCH1 PE=1 SV=4	1	7148	FP070522_11.7227.7227.3	high-energy collision-induced dissociation	1.63	3222.3	3222.29	1	120 | 31450
274	Hex(1)Pent(2); Fuc(1)	4.6	3	1075.1	3223.28	1075.1	3223.3	controllerType=0 controllerNumber=1 scan=7943	-5.857	E.IDVNECVSNPCQNDATCLDQIGE.F	8;16	IDVNECVSNPCQNDATCLDQIGE,EF,6@57.02146,8@426.13734,11@57.02146,16@146.05791,17@57.02146	S8(OGlycan / 426.1373); T16(OGlycan / 146.0579)	21.9599	E.IDVNEC[+57.02146]VS[+426.13734]NPC[+57.02146]QNDAT[+146.05791]C[+57.02146]LDQIGE.F	C6(Carbamidomethyl / 57.0215); C11(Carbamidomethyl / 57.0215); C17(Carbamidomethyl / 57.0215)	0.004	0.0047	0	0	0	0	0.00037	0.00044	2.401	4.6	1.2		Specific	9.3	>sp|P46531|NOTC1_HUMAN Neurogenic locus notch homolog protein 1 OS=Homo sapiens OX=9606 GN=NOTCH1 PE=1 SV=4	1	8080	FP070522_11.7943.7943.3	high-energy collision-induced dissociation	1.94	3222.27	3222.29	1	121 | 32777
274	Hex(1)Pent(2)	421.3	3	1032.09	3094.26	1032.08	3094.22	controllerType=0 controllerNumber=1 scan=6115	12.322	E.IDVNECVSNPCQNDATCLDQIGE.F	16	IDVNECVSNPCQNDATCLDQIGE,EF,6@57.02146,11@57.02146,13@0.98402,14@15.99492,16@426.13734,17@57.02146	N13(Deamidated / 0.984); D14(Oxidation / 15.9949); T16(OGlycan / 426.1373)	17.6682	E.IDVNEC[+57.02146]VSNPC[+57.02146]QN[+0.98402]D[+15.99492]AT[+426.13734]C[+57.02146]LDQIGE.F	C6(Carbamidomethyl / 57.0215); C11(Carbamidomethyl / 57.0215); C17(Carbamidomethyl / 57.0215)	1.1e-06	1.3e-06	0	0	0	0	9e-08	1.1e-07	5.975	421.3	19.2		Specific	11.9	>sp|P46531|NOTC1_HUMAN Neurogenic locus notch homolog protein 1 OS=Homo sapiens OX=9606 GN=NOTCH1 PE=1 SV=4	1	5689	FP070522_11.6115.6115.3	high-energy collision-induced dissociation	5.31	3093.25	3093.21	1	122 | 27567
274	Hex(1)Pent(2)	620.7	2	1539.61	3078.22	1539.62	3078.22	controllerType=0 controllerNumber=1 scan=6166	-0.504	E.IDVNECVSNPCQNDATCLDQIGE.F	16	IDVNECVSNPCQNDATCLDQIGE,EF,6@57.02146,11@57.02146,13@0.98402,16@426.13734,17@57.02146	N13(Deamidated / 0.984); T16(OGlycan / 426.1373)	17.7875	E.IDVNEC[+57.02146]VSNPC[+57.02146]QN[+0.98402]DAT[+426.13734]C[+57.02146]LDQIGE.F	C6(Carbamidomethyl / 57.0215); C11(Carbamidomethyl / 57.0215); C17(Carbamidomethyl / 57.0215)	4.8e-10	5.7e-10	0	0	0	0	2.6e-11	3.1e-11	9.32	620.7	6.8		Specific	15.1	>sp|P46531|NOTC1_HUMAN Neurogenic locus notch homolog protein 1 OS=Homo sapiens OX=9606 GN=NOTCH1 PE=1 SV=4	1	5746	FP070522_11.6166.6166.2	high-energy collision-induced dissociation	9.81	3077.21	3077.22	1	123 | 28083
274	Hex(1)Pent(2)	491.3	3	1026.75	3078.22	1026.75	3078.22	controllerType=0 controllerNumber=1 scan=6253	-0.132	E.IDVNECVSNPCQNDATCLDQIGE.F	16	IDVNECVSNPCQNDATCLDQIGE,EF,6@57.02146,9@0.98402,11@57.02146,16@426.13734,17@57.02146	N9(Deamidated / 0.984); T16(OGlycan / 426.1373)	17.9906	E.IDVNEC[+57.02146]VSN[+0.98402]PC[+57.02146]QNDAT[+426.13734]C[+57.02146]LDQIGE.F	C6(Carbamidomethyl / 57.0215); C11(Carbamidomethyl / 57.0215); C17(Carbamidomethyl / 57.0215)	8.7e-08	1e-07	0	0	0	0	1.2e-08	1.4e-08	7.062	491.3	25.4		Specific	11.3	>sp|P46531|NOTC1_HUMAN Neurogenic locus notch homolog protein 1 OS=Homo sapiens OX=9606 GN=NOTCH1 PE=1 SV=4	1	5850	FP070522_11.6253.6253.3	high-energy collision-induced dissociation	6.77	3077.22	3077.22	1	124 | 28723
274	Hex(1)Pent(2)	458.1	2	1539.62	3078.23	1539.62	3078.22	controllerType=0 controllerNumber=1 scan=6227	3.065	E.IDVNECVSNPCQNDATCLDQIGE.F	16	IDVNECVSNPCQNDATCLDQIGE,EF,6@57.02146,9@0.98402,11@57.02146,16@426.13734,17@57.02146	N9(Deamidated / 0.984); T16(OGlycan / 426.1373)	17.9281	E.IDVNEC[+57.02146]VSN[+0.98402]PC[+57.02146]QNDAT[+426.13734]C[+57.02146]LDQIGE.F	C6(Carbamidomethyl / 57.0215); C11(Carbamidomethyl / 57.0215); C17(Carbamidomethyl / 57.0215)	1.6e-07	1.9e-07	0	0	0	0	2e-08	2.4e-08	6.792	453.4	23.6		Specific	17	>sp|P46531|NOTC1_HUMAN Neurogenic locus notch homolog protein 1 OS=Homo sapiens OX=9606 GN=NOTCH1 PE=1 SV=4	1	5820	FP070522_11.6227.6227.2	high-energy collision-induced dissociation	6.37	3077.23	3077.22	1	125 | 28603
274	Hex(1)Pent(2)	707.7	2	1539.12	3077.23	1539.12	3077.24	controllerType=0 controllerNumber=1 scan=6100	-2.684	E.IDVNECVSNPCQNDATCLDQIGE.F	16	IDVNECVSNPCQNDATCLDQIGE,EF,6@57.02146,11@57.02146,16@426.13734,17@57.02146	T16(OGlycan / 426.1373)	17.6357	E.IDVNEC[+57.02146]VSNPC[+57.02146]QNDAT[+426.13734]C[+57.02146]LDQIGE.F	C6(Carbamidomethyl / 57.0215); C11(Carbamidomethyl / 57.0215); C17(Carbamidomethyl / 57.0215)	3.5e-12	4.1e-12	0	0	0	0	2.6e-13	3e-13	11.457	707.7	27.8		Specific	17.3	>sp|P46531|NOTC1_HUMAN Neurogenic locus notch homolog protein 1 OS=Homo sapiens OX=9606 GN=NOTCH1 PE=1 SV=4	1	5668	FP070522_11.6100.6100.2	high-energy collision-induced dissociation	11.38	3076.22	3076.23	1	126 | 27255
274	Hex(1)Pent(2)	693.9	2	1539.12	3077.23	1539.12	3077.24	controllerType=0 controllerNumber=1 scan=6048	-1.811	E.IDVNECVSNPCQNDATCLDQIGE.F	16	IDVNECVSNPCQNDATCLDQIGE,EF,6@57.02146,11@57.02146,16@426.13734,17@57.02146	T16(OGlycan / 426.1373)	17.515	E.IDVNEC[+57.02146]VSNPC[+57.02146]QNDAT[+426.13734]C[+57.02146]LDQIGE.F	C6(Carbamidomethyl / 57.0215); C11(Carbamidomethyl / 57.0215); C17(Carbamidomethyl / 57.0215)	3.5e-11	4.1e-11	0	0	0	0	3.1e-12	3.6e-12	10.457	693.9	25.6		Specific	17.2	>sp|P46531|NOTC1_HUMAN Neurogenic locus notch homolog protein 1 OS=Homo sapiens OX=9606 GN=NOTCH1 PE=1 SV=4	1	5612	FP070522_11.6048.6048.2	high-energy collision-induced dissociation	11.38	3076.23	3076.23	1	127 | 26679
274	Hex(1)Pent(2)	598.5	3	1026.41	3077.23	1026.42	3077.24	controllerType=0 controllerNumber=1 scan=6038	-2.867	E.IDVNECVSNPCQNDATCLDQIGE.F	16	IDVNECVSNPCQNDATCLDQIGE,EF,6@57.02146,11@57.02146,16@426.13734,17@57.02146	T16(OGlycan / 426.1373)	17.4919	E.IDVNEC[+57.02146]VSNPC[+57.02146]QNDAT[+426.13734]C[+57.02146]LDQIGE.F	C6(Carbamidomethyl / 57.0215); C11(Carbamidomethyl / 57.0215); C17(Carbamidomethyl / 57.0215)	5.2e-09	6.1e-09	0	0	0	0	4.2e-10	4.9e-10	8.288	598.5	22.9		Specific	13.9	>sp|P46531|NOTC1_HUMAN Neurogenic locus notch homolog protein 1 OS=Homo sapiens OX=9606 GN=NOTCH1 PE=1 SV=4	1	5601	FP070522_11.6038.6038.3	high-energy collision-induced dissociation	9.21	3076.22	3076.23	1	128 | 26527
274	Hex(1)Pent(2)	585.5	3	1026.42	3077.24	1026.42	3077.24	controllerType=0 controllerNumber=1 scan=6143	-1.319	E.IDVNECVSNPCQNDATCLDQIGE.F	16	IDVNECVSNPCQNDATCLDQIGE,EF,6@57.02146,11@57.02146,16@426.13734,17@57.02146	T16(OGlycan / 426.1373)	17.7343	E.IDVNEC[+57.02146]VSNPC[+57.02146]QNDAT[+426.13734]C[+57.02146]LDQIGE.F	C6(Carbamidomethyl / 57.0215); C11(Carbamidomethyl / 57.0215); C17(Carbamidomethyl / 57.0215)	5.2e-09	6.1e-09	0	0	0	0	5.2e-10	6.2e-10	8.288	585.5	18		Specific	12.8	>sp|P46531|NOTC1_HUMAN Neurogenic locus notch homolog protein 1 OS=Homo sapiens OX=9606 GN=NOTCH1 PE=1 SV=4	1	5721	FP070522_11.6143.6143.3	high-energy collision-induced dissociation	9.21	3076.23	3076.23	1	129 | 27807
274	Hex(1)Pent(2)	547.1	3	1026.42	3077.23	1026.42	3077.24	controllerType=0 controllerNumber=1 scan=6088	-1.676	E.IDVNECVSNPCQNDATCLDQIGE.F	16	IDVNECVSNPCQNDATCLDQIGE,EF,6@57.02146,11@57.02146,16@426.13734,17@57.02146	T16(OGlycan / 426.1373)	17.6091	E.IDVNEC[+57.02146]VSNPC[+57.02146]QNDAT[+426.13734]C[+57.02146]LDQIGE.F	C6(Carbamidomethyl / 57.0215); C11(Carbamidomethyl / 57.0215); C17(Carbamidomethyl / 57.0215)	3.9e-08	4.6e-08	0	0	0	0	2.8e-09	3.3e-09	7.413	547.1	17.7		Specific	12.8	>sp|P46531|NOTC1_HUMAN Neurogenic locus notch homolog protein 1 OS=Homo sapiens OX=9606 GN=NOTCH1 PE=1 SV=4	1	5654	FP070522_11.6088.6088.3	high-energy collision-induced dissociation	8.21	3076.23	3076.23	1	130 | 27135
274	Hex(1)Pent(2)	487.3	3	1026.41	3077.22	1026.42	3077.24	controllerType=0 controllerNumber=1 scan=6201	-5.366	E.IDVNECVSNPCQNDATCLDQIGE.F	16	IDVNECVSNPCQNDATCLDQIGE,EF,6@57.02146,11@57.02146,16@426.13734,17@57.02146	T16(OGlycan / 426.1373)	17.8693	E.IDVNEC[+57.02146]VSNPC[+57.02146]QNDAT[+426.13734]C[+57.02146]LDQIGE.F	C6(Carbamidomethyl / 57.0215); C11(Carbamidomethyl / 57.0215); C17(Carbamidomethyl / 57.0215)	7.2e-08	8.6e-08	0	0	0	0	8e-09	9.4e-09	7.141	487.3	15.6		Specific	12	>sp|P46531|NOTC1_HUMAN Neurogenic locus notch homolog protein 1 OS=Homo sapiens OX=9606 GN=NOTCH1 PE=1 SV=4	1	5791	FP070522_11.6201.6201.3	high-energy collision-induced dissociation	7.28	3076.22	3076.23	1	131 | 28323
274	Hex(1)Pent(2)	414	3	1026.41	3077.23	1026.42	3077.24	controllerType=0 controllerNumber=1 scan=6309	-3.105	E.IDVNECVSNPCQNDATCLDQIGE.F	16	IDVNECVSNPCQNDATCLDQIGE,EF,6@57.02146,11@57.02146,16@426.13734,17@57.02146	T16(OGlycan / 426.1373)	18.122	E.IDVNEC[+57.02146]VSNPC[+57.02146]QNDAT[+426.13734]C[+57.02146]LDQIGE.F	C6(Carbamidomethyl / 57.0215); C11(Carbamidomethyl / 57.0215); C17(Carbamidomethyl / 57.0215)	8.6e-08	1e-07	0	0	0	0	1.1e-08	1.3e-08	7.066	414	10.8		Specific	12.8	>sp|P46531|NOTC1_HUMAN Neurogenic locus notch homolog protein 1 OS=Homo sapiens OX=9606 GN=NOTCH1 PE=1 SV=4	1	5922	FP070522_11.6309.6309.3	high-energy collision-induced dissociation	7.04	3076.22	3076.23	1	132 | 29163
274	Hex(1)Pent(2)	297.8	3	1026.41	3077.22	1026.42	3077.24	controllerType=0 controllerNumber=1 scan=6383	-5.009	E.IDVNECVSNPCQNDATCLDQIGE.F	16	IDVNECVSNPCQNDATCLDQIGE,EF,6@57.02146,11@57.02146,16@426.13734,17@57.02146	T16(OGlycan / 426.1373)	18.2889	E.IDVNEC[+57.02146]VSNPC[+57.02146]QNDAT[+426.13734]C[+57.02146]LDQIGE.F	C6(Carbamidomethyl / 57.0215); C11(Carbamidomethyl / 57.0215); C17(Carbamidomethyl / 57.0215)	4.7e-06	5.6e-06	0	0	0	0	2.9e-07	3.4e-07	5.323	297.8	11.8		Specific	12.2	>sp|P46531|NOTC1_HUMAN Neurogenic locus notch homolog protein 1 OS=Homo sapiens OX=9606 GN=NOTCH1 PE=1 SV=4	1	6016	FP070522_11.6383.6383.3	high-energy collision-induced dissociation	5.31	3076.22	3076.23	1	133 | 29481
274	Hex(1)Pent(1)	431.6	3	982.408	2945.21	982.404	2945.2	controllerType=0 controllerNumber=1 scan=6083	3.955	E.IDVNECVSNPCQNDATCLDQIGE.F	16	IDVNECVSNPCQNDATCLDQIGE,EF,6@57.02146,11@57.02146,16@294.09508,17@57.02146	T16(OGlycan / 294.0951)	17.5962	E.IDVNEC[+57.02146]VSNPC[+57.02146]QNDAT[+294.09508]C[+57.02146]LDQIGE.F	C6(Carbamidomethyl / 57.0215); C11(Carbamidomethyl / 57.0215); C17(Carbamidomethyl / 57.0215)	5.7e-06	6.7e-06	0	0	0	0	3.2e-07	3.8e-07	5.246	431.6	17.3		Specific	10.4	>sp|P46531|NOTC1_HUMAN Neurogenic locus notch homolog protein 1 OS=Homo sapiens OX=9606 GN=NOTCH1 PE=1 SV=4	1	5650	FP070522_11.6083.6083.3	high-energy collision-induced dissociation	5.22	2944.2	2944.19	1	134 | 27095
274	Hex(1)Pent(1)	346.7	3	982.397	2945.18	982.404	2945.2	controllerType=0 controllerNumber=1 scan=6132	-7.111	E.IDVNECVSNPCQNDATCLDQIGE.F	16	IDVNECVSNPCQNDATCLDQIGE,EF,6@57.02146,11@57.02146,16@294.09508,17@57.02146	T16(OGlycan / 294.0951)	17.7092	E.IDVNEC[+57.02146]VSNPC[+57.02146]QNDAT[+294.09508]C[+57.02146]LDQIGE.F	C6(Carbamidomethyl / 57.0215); C11(Carbamidomethyl / 57.0215); C17(Carbamidomethyl / 57.0215)	3.8e-05	4.5e-05	0	0	0	0	2.2e-06	2.6e-06	4.422	346.7	11.6		Specific	10.1	>sp|P46531|NOTC1_HUMAN Neurogenic locus notch homolog protein 1 OS=Homo sapiens OX=9606 GN=NOTCH1 PE=1 SV=4	1	5709	FP070522_11.6132.6132.3	high-energy collision-induced dissociation	4.42	2944.17	2944.19	1	135 | 27687
274	Hex(1)	428.8	3	938.389	2813.15	938.39	2813.15	controllerType=0 controllerNumber=1 scan=6114	-0.755	E.IDVNECVSNPCQNDATCLDQIGE.F	16	IDVNECVSNPCQNDATCLDQIGE,EF,6@57.02146,11@57.02146,16@162.05282,17@57.02146	T16(OGlycan / 162.0528)	17.666	E.IDVNEC[+57.02146]VSNPC[+57.02146]QNDAT[+162.05282]C[+57.02146]LDQIGE.F	C6(Carbamidomethyl / 57.0215); C11(Carbamidomethyl / 57.0215); C17(Carbamidomethyl / 57.0215)	1.1e-06	1.2e-06	0	0	0	0	8.3e-08	9.9e-08	5.978	428.8	16.5		Specific	10.9	>sp|P46531|NOTC1_HUMAN Neurogenic locus notch homolog protein 1 OS=Homo sapiens OX=9606 GN=NOTCH1 PE=1 SV=4	1	5688	FP070522_11.6114.6114.3	high-energy collision-induced dissociation	5.95	2812.15	2812.15	1	136 | 27527
274		317.7	3	890.046	2668.12	890.032	2668.08	controllerType=0 controllerNumber=1 scan=6292	16.216	E.IDVNECVSNPCQNDATCLDQIGE.F		IDVNECVSNPCQNDATCLDQIGE,EF,6@57.02146,11@57.02146,12@0.98402,13@15.99492,17@57.02146	Q12(Deamidated / 0.984); N13(Oxidation / 15.9949)	18.0806	E.IDVNEC[+57.02146]VSNPC[+57.02146]Q[+0.98402]N[+15.99492]DATC[+57.02146]LDQIGE.F	C6(Carbamidomethyl / 57.0215); C11(Carbamidomethyl / 57.0215); C17(Carbamidomethyl / 57.0215)	0.0012	0.0014	0	0	0	0	7.8e-05	9.2e-05	2.938	317.7	0		Specific	9.4	>sp|P46531|NOTC1_HUMAN Neurogenic locus notch homolog protein 1 OS=Homo sapiens OX=9606 GN=NOTCH1 PE=1 SV=4	1	5899	FP070522_11.6292.6292.3	high-energy collision-induced dissociation	2.5	2667.12	2667.07	1	137 | 29083
274		428.4	2	1326.55	2652.08	1326.55	2652.09	controllerType=0 controllerNumber=1 scan=6413	-0.719	E.IDVNECVSNPCQNDATCLDQIGE.F		IDVNECVSNPCQNDATCLDQIGE,EF,6@57.02146,11@57.02146,13@0.98402,17@57.02146	N13(Deamidated / 0.984)	18.3588	E.IDVNEC[+57.02146]VSNPC[+57.02146]QN[+0.98402]DATC[+57.02146]LDQIGE.F	C6(Carbamidomethyl / 57.0215); C11(Carbamidomethyl / 57.0215); C17(Carbamidomethyl / 57.0215)	8e-08	9.4e-08	0	0	0	0	1.1e-08	1.3e-08	7.099	428.4	9.2		Specific	14.8	>sp|P46531|NOTC1_HUMAN Neurogenic locus notch homolog protein 1 OS=Homo sapiens OX=9606 GN=NOTCH1 PE=1 SV=4	1	6054	FP070522_11.6413.6413.2	high-energy collision-induced dissociation	7.07	2651.08	2651.08	1	138 | 29641
274		298.4	3	884.701	2652.09	884.7	2652.09	controllerType=0 controllerNumber=1 scan=6399	0.611	E.IDVNECVSNPCQNDATCLDQIGE.F		IDVNECVSNPCQNDATCLDQIGE,EF,6@57.02146,11@57.02146,12@0.98402,17@57.02146	Q12(Deamidated / 0.984)	18.3264	E.IDVNEC[+57.02146]VSNPC[+57.02146]Q[+0.98402]NDATC[+57.02146]LDQIGE.F	C6(Carbamidomethyl / 57.0215); C11(Carbamidomethyl / 57.0215); C17(Carbamidomethyl / 57.0215)	7.9e-05	9.3e-05	0	0	0	0	5.2e-06	6.1e-06	4.104	298.4	0.5		Specific	10.4	>sp|P46531|NOTC1_HUMAN Neurogenic locus notch homolog protein 1 OS=Homo sapiens OX=9606 GN=NOTCH1 PE=1 SV=4	1	6035	FP070522_11.6399.6399.3	high-energy collision-induced dissociation	4.09	2651.08	2651.08	1	139 | 29561
274		233.4	3	884.702	2652.09	884.7	2652.09	controllerType=0 controllerNumber=1 scan=6452	2.682	E.IDVNECVSNPCQNDATCLDQIGE.F		IDVNECVSNPCQNDATCLDQIGE,EF,6@57.02146,9@0.98402,11@57.02146,17@57.02146	N9(Deamidated / 0.984)	18.4511	E.IDVNEC[+57.02146]VSN[+0.98402]PC[+57.02146]QNDATC[+57.02146]LDQIGE.F	C6(Carbamidomethyl / 57.0215); C11(Carbamidomethyl / 57.0215); C17(Carbamidomethyl / 57.0215)	0.0011	0.0013	0	0	0	0	7.3e-05	8.7e-05	2.959	233.4	6.6		Specific	9.2	>sp|P46531|NOTC1_HUMAN Neurogenic locus notch homolog protein 1 OS=Homo sapiens OX=9606 GN=NOTCH1 PE=1 SV=4	1	6111	FP070522_11.6452.6452.3	high-energy collision-induced dissociation	3.03	2651.09	2651.08	1	140 | 29761
274		544.9	2	1326.05	2651.1	1326.05	2651.1	controllerType=0 controllerNumber=1 scan=6336	-2.512	E.IDVNECVSNPCQNDATCLDQIGE.F		IDVNECVSNPCQNDATCLDQIGE,EF,6@57.02146,11@57.02146,17@57.02146		18.182	E.IDVNEC[+57.02146]VSNPC[+57.02146]QNDATC[+57.02146]LDQIGE.F	C6(Carbamidomethyl / 57.0215); C11(Carbamidomethyl / 57.0215); C17(Carbamidomethyl / 57.0215)	2.6e-08	3.1e-08	0	0	0	0	2.1e-09	2.4e-09	7.582	544.9	544.9		Specific	15.5	>sp|P46531|NOTC1_HUMAN Neurogenic locus notch homolog protein 1 OS=Homo sapiens OX=9606 GN=NOTCH1 PE=1 SV=4	1	5955	FP070522_11.6336.6336.2	high-energy collision-induced dissociation	8.38	2650.09	2650.09	1	141 | 29383
274		508.8	2	1326.05	2651.09	1326.05	2651.1	controllerType=0 controllerNumber=1 scan=6281	-2.972	E.IDVNECVSNPCQNDATCLDQIGE.F		IDVNECVSNPCQNDATCLDQIGE,EF,6@57.02146,11@57.02146,17@57.02146		18.0548	E.IDVNEC[+57.02146]VSNPC[+57.02146]QNDATC[+57.02146]LDQIGE.F	C6(Carbamidomethyl / 57.0215); C11(Carbamidomethyl / 57.0215); C17(Carbamidomethyl / 57.0215)	4.3e-08	5.1e-08	0	0	0	0	3.8e-09	4.5e-09	7.369	508.8	508.8		Specific	14.1	>sp|P46531|NOTC1_HUMAN Neurogenic locus notch homolog protein 1 OS=Homo sapiens OX=9606 GN=NOTCH1 PE=1 SV=4	1	5885	FP070522_11.6281.6281.2	high-energy collision-induced dissociation	7.51	2650.09	2650.09	1	142 | 29003
274		438.5	3	884.37	2651.1	884.372	2651.1	controllerType=0 controllerNumber=1 scan=6330	-2.08	E.IDVNECVSNPCQNDATCLDQIGE.F		IDVNECVSNPCQNDATCLDQIGE,EF,6@57.02146,11@57.02146,17@57.02146		18.1696	E.IDVNEC[+57.02146]VSNPC[+57.02146]QNDATC[+57.02146]LDQIGE.F	C6(Carbamidomethyl / 57.0215); C11(Carbamidomethyl / 57.0215); C17(Carbamidomethyl / 57.0215)	7.7e-07	9.1e-07	0	0	0	0	5.8e-08	6.9e-08	6.115	438.5	438.5		Specific	10.5	>sp|P46531|NOTC1_HUMAN Neurogenic locus notch homolog protein 1 OS=Homo sapiens OX=9606 GN=NOTCH1 PE=1 SV=4	1	5947	FP070522_11.6330.6330.3	high-energy collision-induced dissociation	6.09	2650.09	2650.09	1	143 | 29343
274		371.7	3	884.37	2651.1	884.372	2651.1	controllerType=0 controllerNumber=1 scan=6277	-2.08	E.IDVNECVSNPCQNDATCLDQIGE.F		IDVNECVSNPCQNDATCLDQIGE,EF,6@57.02146,11@57.02146,17@57.02146		18.0459	E.IDVNEC[+57.02146]VSNPC[+57.02146]QNDATC[+57.02146]LDQIGE.F	C6(Carbamidomethyl / 57.0215); C11(Carbamidomethyl / 57.0215); C17(Carbamidomethyl / 57.0215)	2.1e-06	2.5e-06	0	0	0	0	1.1e-07	1.3e-07	5.669	371.7	371.7		Specific	9.6	>sp|P46531|NOTC1_HUMAN Neurogenic locus notch homolog protein 1 OS=Homo sapiens OX=9606 GN=NOTCH1 PE=1 SV=4	1	5881	FP070522_11.6277.6277.3	high-energy collision-induced dissociation	5.85	2650.09	2650.09	1	144 | 28963
274	Hex(1)Pent(2)	566.8	2	1045.4	2089.8	1045.41	2089.81	controllerType=0 controllerNumber=1 scan=4595	-3.476	E.IDVNECVSNPCQND.A	8	IDVNECVSNPCQND,EA,6@57.02146,8@426.13734,11@57.02146	S8(OGlycan / 426.1373)	14.2929	E.IDVNEC[+57.02146]VS[+426.13734]NPC[+57.02146]QND.A	C6(Carbamidomethyl / 57.0215); C11(Carbamidomethyl / 57.0215)	5.2e-08	6.1e-08	0	0	0	0	4.6e-09	5.5e-09	7.285	566.8	566.8		Specific	17.7	>sp|P46531|NOTC1_HUMAN Neurogenic locus notch homolog protein 1 OS=Homo sapiens OX=9606 GN=NOTCH1 PE=1 SV=4	1	3843	FP070522_11.4595.4595.2	high-energy collision-induced dissociation	8.21	2088.79	2088.8	1	145 | 8240
274	Hex(1)Pent(2)	478	2	1045.4	2089.8	1045.41	2089.81	controllerType=0 controllerNumber=1 scan=4648	-4.527	E.IDVNECVSNPCQND.A	8	IDVNECVSNPCQND,EA,6@57.02146,8@426.13734,11@57.02146	S8(OGlycan / 426.1373)	14.4056	E.IDVNEC[+57.02146]VS[+426.13734]NPC[+57.02146]QND.A	C6(Carbamidomethyl / 57.0215); C11(Carbamidomethyl / 57.0215)	8.9e-07	1.1e-06	0	0	0	0	6.4e-08	7.5e-08	6.051	478	478		Specific	17	>sp|P46531|NOTC1_HUMAN Neurogenic locus notch homolog protein 1 OS=Homo sapiens OX=9606 GN=NOTCH1 PE=1 SV=4	1	3911	FP070522_11.4648.4648.2	high-energy collision-induced dissociation	6.06	2088.79	2088.8	1	146 | 8259
276	Hex(1)Pent(2); Hex(1)Pent(2)	84.3	3	1092.74	3276.2	1092.75	3276.25	controllerType=0 controllerNumber=1 scan=6101	-13.864	D.VNECVSNPCQNDATCLDQIGE.F	6;14	VNECVSNPCQNDATCLDQIGE,DF,4@57.02146,6@426.13734,7@0.98402,9@57.02146,14@426.13734,15@57.02146	S6(OGlycan / 426.1373); N7(Deamidated / 0.984); T14(OGlycan / 426.1373)	17.6372	D.VNEC[+57.02146]VS[+426.13734]N[+0.98402]PC[+57.02146]QNDAT[+426.13734]C[+57.02146]LDQIGE.F	C4(Carbamidomethyl / 57.0215); C9(Carbamidomethyl / 57.0215); C15(Carbamidomethyl / 57.0215)	0.014	0.016	0	0	0	0	0.0012	0.0014	1.863	84.3	23.6		Specific	9.3	>sp|P46531|NOTC1_HUMAN Neurogenic locus notch homolog protein 1 OS=Homo sapiens OX=9606 GN=NOTCH1 PE=1 SV=4	1	5670	FP070522_11.6101.6101.3	high-energy collision-induced dissociation	1.41	3275.2	3275.24	1	147 | 27295
276	Hex(1)Pent(2); Hex(1)Pent(2)	64	3	1092.74	3276.2	1092.75	3276.25	controllerType=0 controllerNumber=1 scan=6053	-14.535	D.VNECVSNPCQNDATCLDQIGE.F	6;14	VNECVSNPCQNDATCLDQIGE,DF,4@57.02146,6@426.13734,7@0.98402,9@57.02146,14@426.13734,15@57.02146	S6(OGlycan / 426.1373); N7(Deamidated / 0.984); T14(OGlycan / 426.1373)	17.526	D.VNEC[+57.02146]VS[+426.13734]N[+0.98402]PC[+57.02146]QNDAT[+426.13734]C[+57.02146]LDQIGE.F	C4(Carbamidomethyl / 57.0215); C9(Carbamidomethyl / 57.0215); C15(Carbamidomethyl / 57.0215)	0.021	0.025	0	0	0	0	0.0022	0.0026	1.672	64	18.9		Specific	8.1	>sp|P46531|NOTC1_HUMAN Neurogenic locus notch homolog protein 1 OS=Homo sapiens OX=9606 GN=NOTCH1 PE=1 SV=4	1	5617	FP070522_11.6053.6053.3	high-energy collision-induced dissociation	1.32	3275.19	3275.24	1	148 | 26815
279	Fuc(1); Hex(1)Pent(2)	652.5	2	1327.01	2653.02	1327.02	2653.03	controllerType=0 controllerNumber=1 scan=5338	-3.669	E.CVSNPCQNDATCLDQIGE.F	3;11	CVSNPCQNDATCLDQIGE,EF,1@57.02146,3@146.05791,6@57.02146,11@426.13734,12@57.02146	S3(OGlycan / 146.0579); T11(OGlycan / 426.1373)	15.936	E.C[+57.02146]VS[+146.05791]NPC[+57.02146]QNDAT[+426.13734]C[+57.02146]LDQIGE.F	C1(Carbamidomethyl / 57.0215); C6(Carbamidomethyl / 57.0215); C12(Carbamidomethyl / 57.0215)	5.2e-10	6.1e-10	0	0	0	0	3.3e-11	3.9e-11	9.288	535.5	2.4		Specific	19.3	>sp|P46531|NOTC1_HUMAN Neurogenic locus notch homolog protein 1 OS=Homo sapiens OX=9606 GN=NOTCH1 PE=1 SV=4	1	4789	FP070522_11.5338.5338.2	high-energy collision-induced dissociation	8.78	2652.02	2652.02	1	149 | 24974
279	Fuc(1); Hex(1)Pent(2)	393.9	3	885.012	2653.02	885.016	2653.03	controllerType=0 controllerNumber=1 scan=5316	-3.674	E.CVSNPCQNDATCLDQIGE.F	3;11	CVSNPCQNDATCLDQIGE,EF,1@57.02146,3@146.05791,6@57.02146,11@426.13734,12@57.02146	S3(OGlycan / 146.0579); T11(OGlycan / 426.1373)	15.8901	E.C[+57.02146]VS[+146.05791]NPC[+57.02146]QNDAT[+426.13734]C[+57.02146]LDQIGE.F	C1(Carbamidomethyl / 57.0215); C6(Carbamidomethyl / 57.0215); C12(Carbamidomethyl / 57.0215)	2.3e-06	2.7e-06	0	0	0	0	1.2e-07	1.5e-07	5.642	373.4	2.4		Specific	12.9	>sp|P46531|NOTC1_HUMAN Neurogenic locus notch homolog protein 1 OS=Homo sapiens OX=9606 GN=NOTCH1 PE=1 SV=4	1	4766	FP070522_11.5316.5316.3	high-energy collision-induced dissociation	5.39	2652.02	2652.02	1	150 | 24934
279	Hex(1)Pent(2)	814.4	2	1253.99	2506.97	1253.99	2506.97	controllerType=0 controllerNumber=1 scan=5280	-0.358	E.CVSNPCQNDATCLDQIGE.F	11	CVSNPCQNDATCLDQIGE,EF,1@57.02146,6@57.02146,11@426.13734,12@57.02146	T11(OGlycan / 426.1373)	15.8103	E.C[+57.02146]VSNPC[+57.02146]QNDAT[+426.13734]C[+57.02146]LDQIGE.F	C1(Carbamidomethyl / 57.0215); C6(Carbamidomethyl / 57.0215); C12(Carbamidomethyl / 57.0215)	6.2e-13	7.3e-13	0	0	0	0	8.4e-14	1e-13	12.209	762.3	67.5		Specific	19.8	>sp|P46531|NOTC1_HUMAN Neurogenic locus notch homolog protein 1 OS=Homo sapiens OX=9606 GN=NOTCH1 PE=1 SV=4	1	4721	FP070522_11.5280.5280.2	high-energy collision-induced dissociation	12.14	2505.97	2505.97	1	151 | 24654
279	Hex(1)Pent(2)	233.1	2	1253.99	2506.97	1253.99	2506.97	controllerType=0 controllerNumber=1 scan=6955	-3.084	E.CVSNPCQNDATCLDQIGE.F	3	CVSNPCQNDATCLDQIGE,EF,1@57.02146,3@426.13734,6@57.02146,12@57.02146	S3(OGlycan / 426.1373)	19.6289	E.C[+57.02146]VS[+426.13734]NPC[+57.02146]QNDATC[+57.02146]LDQIGE.F	C1(Carbamidomethyl / 57.0215); C6(Carbamidomethyl / 57.0215); C12(Carbamidomethyl / 57.0215)	0.00011	0.00013	0	0	0	0	6.7e-06	7.9e-06	3.949	233.1	9.3		Specific	12.8	>sp|P46531|NOTC1_HUMAN Neurogenic locus notch homolog protein 1 OS=Homo sapiens OX=9606 GN=NOTCH1 PE=1 SV=4	1	6785	FP070522_11.6955.6955.2	high-energy collision-induced dissociation	4.02	2505.96	2505.97	1	152 | 30877
288		462	2	503.728	1006.45	503.729	1006.45	controllerType=0 controllerNumber=1 scan=4842	-2.476	D.ATCLDQIGE.F		ATCLDQIGE,DF,3@57.02146		14.8313	D.ATC[+57.02146]LDQIGE.F	C3(Carbamidomethyl / 57.0215)	8.2e-06	9.7e-06	0	0	0	0	4.8e-07	5.7e-07	5.086	462	462		Specific	9.8	>sp|P46531|NOTC1_HUMAN Neurogenic locus notch homolog protein 1 OS=Homo sapiens OX=9606 GN=NOTCH1 PE=1 SV=4	1	4171	FP070522_11.4842.4842.2	high-energy collision-induced dissociation	5.1	1005.44	1005.44	1	153 | 20
288		450.2	2	503.727	1006.45	503.729	1006.45	controllerType=0 controllerNumber=1 scan=4893	-3.265	D.ATCLDQIGE.F		ATCLDQIGE,DF,3@57.02146		14.9441	D.ATC[+57.02146]LDQIGE.F	C3(Carbamidomethyl / 57.0215)	5.9e-07	7e-07	0	0	0	0	4e-08	4.8e-08	6.228	450.2	450.2		Specific	11.3	>sp|P46531|NOTC1_HUMAN Neurogenic locus notch homolog protein 1 OS=Homo sapiens OX=9606 GN=NOTCH1 PE=1 SV=4	1	4238	FP070522_11.4893.4893.2	high-energy collision-induced dissociation	6.24	1005.44	1005.44	1	154 | 21
297	HexNAc(1)Hex(1)Fuc(1)NeuAc(1)	88.7	4	1227.73	4907.91	1227.48	4906.9	controllerType=0 controllerNumber=1 scan=5886	1.132	E.FQCICMPGYEGVHCEVNTDECASSPCLHNGRCLD.K	23	FQCICMPGYEGVHCEVNTDECASSPCLHNGRCLD,EK,3@57.02146,5@57.02146,14@57.02146,21@57.02146,23@802.28552,26@57.02146,28@15.99492,29@15.99492,32@57.02146	S23(OGlycan / 802.2855); H28(Oxidation / 15.9949); N29(Oxidation / 15.9949)	17.1437	E.FQC[+57.02146]IC[+57.02146]MPGYEGVHC[+57.02146]EVNTDEC[+57.02146]AS[+802.28552]SPC[+57.02146]LH[+15.99492]N[+15.99492]GRC[+57.02146]LD.K	C3(Carbamidomethyl / 57.0215); C5(Carbamidomethyl / 57.0215); C14(Carbamidomethyl / 57.0215); C21(Carbamidomethyl / 57.0215); C26(Carbamidomethyl / 57.0215); C32(Carbamidomethyl / 57.0215)	0.02	0.024	0	0	0	0	0.0022	0.0026	1.699	88.7	1.2	1	Specific	9.4	>sp|P46531|NOTC1_HUMAN Neurogenic locus notch homolog protein 1 OS=Homo sapiens OX=9606 GN=NOTCH1 PE=1 SV=4	1	5416	FP070522_11.5886.5886.4	high-energy collision-induced dissociation	1.33	4906.9	4905.89	1	155 | 55404
297		601.9	2	1230.97	2460.94	1230.98	2460.96	controllerType=0 controllerNumber=1 scan=5057	-6.188	E.FQCICMPGYEGVHCEVNTDE.C		FQCICMPGYEGVHCEVNTDE,EC,3@57.02146,5@57.02146,6@15.99492,14@57.02146	M6(Oxidation / 15.9949)	15.3097	E.FQC[+57.02146]IC[+57.02146]M[+15.99492]PGYEGVHC[+57.02146]EVNTDE.C	C3(Carbamidomethyl / 57.0215); C5(Carbamidomethyl / 57.0215); C14(Carbamidomethyl / 57.0215)	1.2e-09	1.4e-09	0	0	0	0	9.9e-11	1.2e-10	8.918	378.5	331.3		Specific	15.5	>sp|P46531|NOTC1_HUMAN Neurogenic locus notch homolog protein 1 OS=Homo sapiens OX=9606 GN=NOTCH1 PE=1 SV=4	1	4443	FP070522_11.5057.5057.2	high-energy collision-induced dissociation	9.84	2459.93	2459.95	1	156 | 8430
297		459.2	3	820.989	2460.95	820.99	2460.96	controllerType=0 controllerNumber=1 scan=5062	-1.877	E.FQCICMPGYEGVHCEVNTDE.C		FQCICMPGYEGVHCEVNTDE,EC,3@57.02146,5@57.02146,6@15.99492,14@57.02146	M6(Oxidation / 15.9949)	15.3206	E.FQC[+57.02146]IC[+57.02146]M[+15.99492]PGYEGVHC[+57.02146]EVNTDE.C	C3(Carbamidomethyl / 57.0215); C5(Carbamidomethyl / 57.0215); C14(Carbamidomethyl / 57.0215)	7.6e-05	9e-05	0	0	0	0	4.4e-06	5.2e-06	4.118	123.2	123.2		Specific	11.2	>sp|P46531|NOTC1_HUMAN Neurogenic locus notch homolog protein 1 OS=Homo sapiens OX=9606 GN=NOTCH1 PE=1 SV=4	1	4450	FP070522_11.5062.5062.3	high-energy collision-induced dissociation	4.13	2459.94	2459.95	1	157 | 8470
297		624.8	2	1222.98	2444.96	1222.98	2444.96	controllerType=0 controllerNumber=1 scan=5913	-1.518	E.FQCICMPGYEGVHCEVNTDE.C		FQCICMPGYEGVHCEVNTDE,EC,3@57.02146,5@57.02146,14@57.02146		17.2026	E.FQC[+57.02146]IC[+57.02146]MPGYEGVHC[+57.02146]EVNTDE.C	C3(Carbamidomethyl / 57.0215); C5(Carbamidomethyl / 57.0215); C14(Carbamidomethyl / 57.0215)	1.1e-09	1.2e-09	0	0	0	0	8.5e-11	1e-10	8.976	489.5	489.5		Specific	17.8	>sp|P46531|NOTC1_HUMAN Neurogenic locus notch homolog protein 1 OS=Homo sapiens OX=9606 GN=NOTCH1 PE=1 SV=4	1	5447	FP070522_11.5913.5913.2	high-energy collision-induced dissociation	8.9	2443.95	2443.95	1	158 | 8904
297		613.6	2	1222.98	2444.95	1222.98	2444.96	controllerType=0 controllerNumber=1 scan=5863	-5.212	E.FQCICMPGYEGVHCEVNTDE.C		FQCICMPGYEGVHCEVNTDE,EC,3@57.02146,5@57.02146,14@57.02146		17.0928	E.FQC[+57.02146]IC[+57.02146]MPGYEGVHC[+57.02146]EVNTDE.C	C3(Carbamidomethyl / 57.0215); C5(Carbamidomethyl / 57.0215); C14(Carbamidomethyl / 57.0215)	1.2e-09	1.4e-09	0	0	0	0	1.1e-10	1.3e-10	8.918	534.6	534.6		Specific	17.3	>sp|P46531|NOTC1_HUMAN Neurogenic locus notch homolog protein 1 OS=Homo sapiens OX=9606 GN=NOTCH1 PE=1 SV=4	1	5389	FP070522_11.5863.5863.2	high-energy collision-induced dissociation	9.84	2443.94	2443.95	1	159 | 8764
297		602.6	2	1222.98	2444.96	1222.98	2444.96	controllerType=0 controllerNumber=1 scan=5969	-1.018	E.FQCICMPGYEGVHCEVNTDE.C		FQCICMPGYEGVHCEVNTDE,EC,3@57.02146,5@57.02146,14@57.02146		17.3305	E.FQC[+57.02146]IC[+57.02146]MPGYEGVHC[+57.02146]EVNTDE.C	C3(Carbamidomethyl / 57.0215); C5(Carbamidomethyl / 57.0215); C14(Carbamidomethyl / 57.0215)	1.4e-09	1.7e-09	0	0	0	0	1.3e-10	1.5e-10	8.839	492.3	492.3		Specific	16.3	>sp|P46531|NOTC1_HUMAN Neurogenic locus notch homolog protein 1 OS=Homo sapiens OX=9606 GN=NOTCH1 PE=1 SV=4	1	5514	FP070522_11.5969.5969.2	high-energy collision-induced dissociation	8.77	2443.95	2443.95	1	160 | 9043
297		352.4	3	815.657	2444.96	815.659	2444.96	controllerType=0 controllerNumber=1 scan=5912	-1.623	E.FQCICMPGYEGVHCEVNTDE.C		FQCICMPGYEGVHCEVNTDE,EC,3@57.02146,5@57.02146,14@57.02146		17.2014	E.FQC[+57.02146]IC[+57.02146]MPGYEGVHC[+57.02146]EVNTDE.C	C3(Carbamidomethyl / 57.0215); C5(Carbamidomethyl / 57.0215); C14(Carbamidomethyl / 57.0215)	0.0049	0.0058	0	0	0	0	0.00048	0.00057	2.312	96.9	96.9		Specific	10.3	>sp|P46531|NOTC1_HUMAN Neurogenic locus notch homolog protein 1 OS=Homo sapiens OX=9606 GN=NOTCH1 PE=1 SV=4	1	5446	FP070522_11.5912.5912.3	high-energy collision-induced dissociation	2.3	2443.95	2443.95	1	161 | 8874
297		344	3	815.658	2444.96	815.659	2444.96	controllerType=0 controllerNumber=1 scan=5859	-1.099	E.FQCICMPGYEGVHCEVNTDE.C		FQCICMPGYEGVHCEVNTDE,EC,3@57.02146,5@57.02146,14@57.02146		17.0848	E.FQC[+57.02146]IC[+57.02146]MPGYEGVHC[+57.02146]EVNTDE.C	C3(Carbamidomethyl / 57.0215); C5(Carbamidomethyl / 57.0215); C14(Carbamidomethyl / 57.0215)	0.015	0.018	0	0	0	0	0.0016	0.0019	1.823	71.7	71.7		Specific	8.8	>sp|P46531|NOTC1_HUMAN Neurogenic locus notch homolog protein 1 OS=Homo sapiens OX=9606 GN=NOTCH1 PE=1 SV=4	1	5384	FP070522_11.5859.5859.3	high-energy collision-induced dissociation	1.8	2443.95	2443.95	1	162 | 8734
297		311	3	815.658	2444.96	815.659	2444.96	controllerType=0 controllerNumber=1 scan=5970	-0.949	E.FQCICMPGYEGVHCEVNTDE.C		FQCICMPGYEGVHCEVNTDE,EC,3@57.02146,5@57.02146,14@57.02146		17.3327	E.FQC[+57.02146]IC[+57.02146]MPGYEGVHC[+57.02146]EVNTDE.C	C3(Carbamidomethyl / 57.0215); C5(Carbamidomethyl / 57.0215); C14(Carbamidomethyl / 57.0215)	0.0019	0.0022	0	0	0	0	0.00012	0.00015	2.729	143.4	143.4		Specific	9.7	>sp|P46531|NOTC1_HUMAN Neurogenic locus notch homolog protein 1 OS=Homo sapiens OX=9606 GN=NOTCH1 PE=1 SV=4	1	5515	FP070522_11.5970.5970.3	high-energy collision-induced dissociation	2.71	2443.95	2443.95	1	163 | 9073
297		252	3	815.656	2444.95	815.659	2444.96	controllerType=0 controllerNumber=1 scan=6023	-3.046	E.FQCICMPGYEGVHCEVNTDE.C		FQCICMPGYEGVHCEVNTDE,EC,3@57.02146,5@57.02146,14@57.02146		17.4581	E.FQC[+57.02146]IC[+57.02146]MPGYEGVHC[+57.02146]EVNTDE.C	C3(Carbamidomethyl / 57.0215); C5(Carbamidomethyl / 57.0215); C14(Carbamidomethyl / 57.0215)	0.00066	0.00079	0	0	0	0	4.7e-05	5.5e-05	3.178	191.8	191.8		Specific	9.9	>sp|P46531|NOTC1_HUMAN Neurogenic locus notch homolog protein 1 OS=Homo sapiens OX=9606 GN=NOTCH1 PE=1 SV=4	1	5580	FP070522_11.6023.6023.3	high-energy collision-induced dissociation	3.16	2443.95	2443.95	1	164 | 9183
297		127.6	3	815.657	2444.96	815.659	2444.96	controllerType=0 controllerNumber=1 scan=6344	-2.597	E.FQCICMPGYEGVHCEVNTDE.C		FQCICMPGYEGVHCEVNTDE,EC,3@57.02146,5@57.02146,14@57.02146		18.2011	E.FQC[+57.02146]IC[+57.02146]MPGYEGVHC[+57.02146]EVNTDE.C	C3(Carbamidomethyl / 57.0215); C5(Carbamidomethyl / 57.0215); C14(Carbamidomethyl / 57.0215)	0.018	0.022	0	0	0	0	0.0019	0.0022	1.74	88.5	88.5		Specific	6.8	>sp|P46531|NOTC1_HUMAN Neurogenic locus notch homolog protein 1 OS=Homo sapiens OX=9606 GN=NOTCH1 PE=1 SV=4	1	5965	FP070522_11.6344.6344.3	high-energy collision-induced dissociation	1.67	2443.95	2443.95	1	165 | 9582
297		110.8	2	1222.98	2444.96	1222.98	2444.96	controllerType=0 controllerNumber=1 scan=6339	-2.017	E.FQCICMPGYEGVHCEVNTDE.C		FQCICMPGYEGVHCEVNTDE,EC,3@57.02146,5@57.02146,14@57.02146		18.1886	E.FQC[+57.02146]IC[+57.02146]MPGYEGVHC[+57.02146]EVNTDE.C	C3(Carbamidomethyl / 57.0215); C5(Carbamidomethyl / 57.0215); C14(Carbamidomethyl / 57.0215)	0.012	0.014	0	0	0	0	0.001	0.0012	1.938	5.3	5.3		Specific	8.3	>sp|P46531|NOTC1_HUMAN Neurogenic locus notch homolog protein 1 OS=Homo sapiens OX=9606 GN=NOTCH1 PE=1 SV=4	1	5959	FP070522_11.6339.6339.2	high-energy collision-induced dissociation	1.87	2443.95	2443.95	1	166 | 9548
297		611	2	951.865	1902.72	951.867	1902.73	controllerType=0 controllerNumber=1 scan=4835	-2.724	E.FQCICMPGYEGVHCE.V		FQCICMPGYEGVHCE,EV,3@57.02146,5@57.02146,6@15.99492,14@57.02146	M6(Oxidation / 15.9949)	14.8175	E.FQC[+57.02146]IC[+57.02146]M[+15.99492]PGYEGVHC[+57.02146]E.V	C3(Carbamidomethyl / 57.0215); C5(Carbamidomethyl / 57.0215); C14(Carbamidomethyl / 57.0215)	5.4e-10	6.4e-10	0	0	0	0	4e-11	4.7e-11	9.268	491.9	339.9		Specific	15.7	>sp|P46531|NOTC1_HUMAN Neurogenic locus notch homolog protein 1 OS=Homo sapiens OX=9606 GN=NOTCH1 PE=1 SV=4	1	4161	FP070522_11.4835.4835.2	high-energy collision-induced dissociation	10.2	1901.72	1901.72	1	167 | 1863
297		583.7	2	951.864	1902.72	951.867	1902.73	controllerType=0 controllerNumber=1 scan=4782	-3.237	E.FQCICMPGYEGVHCE.V		FQCICMPGYEGVHCE,EV,3@57.02146,5@57.02146,6@15.99492,14@57.02146	M6(Oxidation / 15.9949)	14.6987	E.FQC[+57.02146]IC[+57.02146]M[+15.99492]PGYEGVHC[+57.02146]E.V	C3(Carbamidomethyl / 57.0215); C5(Carbamidomethyl / 57.0215); C14(Carbamidomethyl / 57.0215)	5.4e-09	6.4e-09	0	0	0	0	5.7e-10	6.8e-10	8.268	475	328.2		Specific	18.7	>sp|P46531|NOTC1_HUMAN Neurogenic locus notch homolog protein 1 OS=Homo sapiens OX=9606 GN=NOTCH1 PE=1 SV=4	1	4097	FP070522_11.4782.4782.2	high-energy collision-induced dissociation	9.2	1901.71	1901.72	1	168 | 1817
297		579.5	3	634.911	1902.72	634.914	1902.73	controllerType=0 controllerNumber=1 scan=4793	-4.72	E.FQCICMPGYEGVHCE.V		FQCICMPGYEGVHCE,EV,3@57.02146,5@57.02146,6@15.99492,14@57.02146	M6(Oxidation / 15.9949)	14.7223	E.FQC[+57.02146]IC[+57.02146]M[+15.99492]PGYEGVHC[+57.02146]E.V	C3(Carbamidomethyl / 57.0215); C5(Carbamidomethyl / 57.0215); C14(Carbamidomethyl / 57.0215)	1.6e-08	1.9e-08	0	0	0	0	9.8e-10	1.2e-09	7.803	425.5	355.2		Specific	14.6	>sp|P46531|NOTC1_HUMAN Neurogenic locus notch homolog protein 1 OS=Homo sapiens OX=9606 GN=NOTCH1 PE=1 SV=4	1	4111	FP070522_11.4793.4793.3	high-energy collision-induced dissociation	8.73	1901.71	1901.72	1	169 | 1829
297		550.9	2	951.868	1902.73	951.867	1902.73	controllerType=0 controllerNumber=1 scan=7864	0.163	E.FQCICMPGYEGVHCE.V		FQCICMPGYEGVHCE,EV,3@57.02146,5@57.02146,6@15.99492,14@57.02146	M6(Oxidation / 15.9949)	21.7731	E.FQC[+57.02146]IC[+57.02146]M[+15.99492]PGYEGVHC[+57.02146]E.V	C3(Carbamidomethyl / 57.0215); C5(Carbamidomethyl / 57.0215); C14(Carbamidomethyl / 57.0215)	5.5e-08	6.6e-08	0	0	0	0	6.4e-09	7.6e-09	7.256	430.9	286		Specific	13.2	>sp|P46531|NOTC1_HUMAN Neurogenic locus notch homolog protein 1 OS=Homo sapiens OX=9606 GN=NOTCH1 PE=1 SV=4	1	7975	FP070522_11.7864.7864.2	high-energy collision-induced dissociation	9.06	1901.72	1901.72	1	170 | 3127
297		136.1	2	951.869	1902.73	951.867	1902.73	controllerType=0 controllerNumber=1 scan=7917	1.125	E.FQCICMPGYEGVHCE.V		FQCICMPGYEGVHCE,EV,3@57.02146,5@57.02146,6@15.99492,14@57.02146	M6(Oxidation / 15.9949)	21.8986	E.FQC[+57.02146]IC[+57.02146]M[+15.99492]PGYEGVHC[+57.02146]E.V	C3(Carbamidomethyl / 57.0215); C5(Carbamidomethyl / 57.0215); C14(Carbamidomethyl / 57.0215)	0.00077	0.00092	0	0	0	0	5.6e-05	6.6e-05	3.112	136.1	136.1		Specific	10.7	>sp|P46531|NOTC1_HUMAN Neurogenic locus notch homolog protein 1 OS=Homo sapiens OX=9606 GN=NOTCH1 PE=1 SV=4	1	8048	FP070522_11.7917.7917.2	high-energy collision-induced dissociation	3.04	1901.72	1901.72	1	171 | 3147
297		55	2	951.865	1902.72	951.867	1902.73	controllerType=0 controllerNumber=1 scan=7972	-2.596	E.FQCICMPGYEGVHCE.V		FQCICMPGYEGVHCE,EV,3@57.02146,5@57.02146,6@15.99492,14@57.02146	M6(Oxidation / 15.9949)	22.0297	E.FQC[+57.02146]IC[+57.02146]M[+15.99492]PGYEGVHC[+57.02146]E.V	C3(Carbamidomethyl / 57.0215); C5(Carbamidomethyl / 57.0215); C14(Carbamidomethyl / 57.0215)	0.0037	0.0043	0	0	0	0	0.0003	0.00035	2.437	55	55		Specific	8.8	>sp|P46531|NOTC1_HUMAN Neurogenic locus notch homolog protein 1 OS=Homo sapiens OX=9606 GN=NOTCH1 PE=1 SV=4	1	8120	FP070522_11.7972.7972.2	high-energy collision-induced dissociation	2.36	1901.72	1901.72	1	172 | 3195
297		35.6	2	951.868	1902.73	951.867	1902.73	controllerType=0 controllerNumber=1 scan=8050	0.612	E.FQCICMPGYEGVHCE.V		FQCICMPGYEGVHCE,EV,3@57.02146,5@57.02146,6@15.99492,14@57.02146	M6(Oxidation / 15.9949)	22.2142	E.FQC[+57.02146]IC[+57.02146]M[+15.99492]PGYEGVHC[+57.02146]E.V	C3(Carbamidomethyl / 57.0215); C5(Carbamidomethyl / 57.0215); C14(Carbamidomethyl / 57.0215)	0.0086	0.01	0	0	0	0	0.00074	0.00087	2.065	35.6	35.6		Specific	8.4	>sp|P46531|NOTC1_HUMAN Neurogenic locus notch homolog protein 1 OS=Homo sapiens OX=9606 GN=NOTCH1 PE=1 SV=4	1	8221	FP070522_11.8050.8050.2	high-energy collision-induced dissociation	1.99	1901.72	1901.72	1	173 | 3274
297		346.6	3	629.914	1887.73	629.91	1887.72	controllerType=0 controllerNumber=1 scan=5737	5.478	E.FQCICMPGYEGVHCE.V		FQCICMPGYEGVHCE,EV,2@0.98402,3@57.02146,5@57.02146,14@57.02146	Q2(Deamidated / 0.984)	16.8151	E.FQ[+0.98402]C[+57.02146]IC[+57.02146]MPGYEGVHC[+57.02146]E.V	C3(Carbamidomethyl / 57.0215); C5(Carbamidomethyl / 57.0215); C14(Carbamidomethyl / 57.0215)	0.00063	0.00075	0	0	0	0	4.4e-05	5.2e-05	3.198	276	276		Specific	10.7	>sp|P46531|NOTC1_HUMAN Neurogenic locus notch homolog protein 1 OS=Homo sapiens OX=9606 GN=NOTCH1 PE=1 SV=4	1	5241	FP070522_11.5737.5737.3	high-energy collision-induced dissociation	3.44	1886.72	1886.71	1	174 | 2318
297		615.9	2	943.865	1886.72	943.87	1886.73	controllerType=0 controllerNumber=1 scan=5606	-5.636	E.FQCICMPGYEGVHCE.V		FQCICMPGYEGVHCE,EV,3@57.02146,5@57.02146,14@57.02146		16.5301	E.FQC[+57.02146]IC[+57.02146]MPGYEGVHC[+57.02146]E.V	C3(Carbamidomethyl / 57.0215); C5(Carbamidomethyl / 57.0215); C14(Carbamidomethyl / 57.0215)	6.2e-10	7.3e-10	0	0	0	0	4.7e-11	5.6e-11	9.21	483	483		Specific	16.8	>sp|P46531|NOTC1_HUMAN Neurogenic locus notch homolog protein 1 OS=Homo sapiens OX=9606 GN=NOTCH1 PE=1 SV=4	1	5102	FP070522_11.5606.5606.2	high-energy collision-induced dissociation	10.14	1885.71	1885.73	1	175 | 2227
297		600.5	2	943.867	1886.73	943.87	1886.73	controllerType=0 controllerNumber=1 scan=5824	-3.501	E.FQCICMPGYEGVHCE.V		FQCICMPGYEGVHCE,EV,3@57.02146,5@57.02146,14@57.02146		17.0113	E.FQC[+57.02146]IC[+57.02146]MPGYEGVHC[+57.02146]E.V	C3(Carbamidomethyl / 57.0215); C5(Carbamidomethyl / 57.0215); C14(Carbamidomethyl / 57.0215)	6.2e-10	7.3e-10	0	0	0	0	5.5e-11	6.5e-11	9.21	456.3	456.3		Specific	18.2	>sp|P46531|NOTC1_HUMAN Neurogenic locus notch homolog protein 1 OS=Homo sapiens OX=9606 GN=NOTCH1 PE=1 SV=4	1	5340	FP070522_11.5824.5824.2	high-energy collision-induced dissociation	9.14	1885.72	1885.73	1	176 | 2383
297		599	3	629.58	1886.73	629.582	1886.73	controllerType=0 controllerNumber=1 scan=5628	-3.541	E.FQCICMPGYEGVHCE.V		FQCICMPGYEGVHCE,EV,3@57.02146,5@57.02146,14@57.02146		16.5779	E.FQC[+57.02146]IC[+57.02146]MPGYEGVHC[+57.02146]E.V	C3(Carbamidomethyl / 57.0215); C5(Carbamidomethyl / 57.0215); C14(Carbamidomethyl / 57.0215)	1.6e-08	1.9e-08	0	0	0	0	1.1e-09	1.3e-09	7.803	487	487		Specific	14.4	>sp|P46531|NOTC1_HUMAN Neurogenic locus notch homolog protein 1 OS=Homo sapiens OX=9606 GN=NOTCH1 PE=1 SV=4	1	5123	FP070522_11.5628.5628.3	high-energy collision-induced dissociation	8.73	1885.72	1885.73	1	177 | 2241
297		597.7	2	943.867	1886.73	943.87	1886.73	controllerType=0 controllerNumber=1 scan=5714	-3.242	E.FQCICMPGYEGVHCE.V		FQCICMPGYEGVHCE,EV,3@57.02146,5@57.02146,14@57.02146		16.7651	E.FQC[+57.02146]IC[+57.02146]MPGYEGVHC[+57.02146]E.V	C3(Carbamidomethyl / 57.0215); C5(Carbamidomethyl / 57.0215); C14(Carbamidomethyl / 57.0215)	5.4e-09	6.4e-09	0	0	0	0	6.3e-10	7.4e-10	8.268	416.3	416.3		Specific	16.4	>sp|P46531|NOTC1_HUMAN Neurogenic locus notch homolog protein 1 OS=Homo sapiens OX=9606 GN=NOTCH1 PE=1 SV=4	1	5218	FP070522_11.5714.5714.2	high-energy collision-induced dissociation	9.2	1885.72	1885.73	1	178 | 2304
297		592.9	3	629.58	1886.73	629.582	1886.73	controllerType=0 controllerNumber=1 scan=5683	-3.347	E.FQCICMPGYEGVHCE.V		FQCICMPGYEGVHCE,EV,3@57.02146,5@57.02146,14@57.02146		16.6961	E.FQC[+57.02146]IC[+57.02146]MPGYEGVHC[+57.02146]E.V	C3(Carbamidomethyl / 57.0215); C5(Carbamidomethyl / 57.0215); C14(Carbamidomethyl / 57.0215)	1.4e-08	1.6e-08	0	0	0	0	8.2e-10	9.8e-10	7.861	484.5	484.5		Specific	14.3	>sp|P46531|NOTC1_HUMAN Neurogenic locus notch homolog protein 1 OS=Homo sapiens OX=9606 GN=NOTCH1 PE=1 SV=4	1	5183	FP070522_11.5683.5683.3	high-energy collision-induced dissociation	8.79	1885.72	1885.73	1	179 | 2290
297		556.7	2	943.869	1886.73	943.87	1886.73	controllerType=0 controllerNumber=1 scan=5888	-0.59	E.FQCICMPGYEGVHCE.V		FQCICMPGYEGVHCE,EV,3@57.02146,5@57.02146,14@57.02146		17.148	E.FQC[+57.02146]IC[+57.02146]MPGYEGVHC[+57.02146]E.V	C3(Carbamidomethyl / 57.0215); C5(Carbamidomethyl / 57.0215); C14(Carbamidomethyl / 57.0215)	5.5e-08	6.6e-08	0	0	0	0	6e-09	7.1e-09	7.256	489.5	489.5		Specific	17.5	>sp|P46531|NOTC1_HUMAN Neurogenic locus notch homolog protein 1 OS=Homo sapiens OX=9606 GN=NOTCH1 PE=1 SV=4	1	5420	FP070522_11.5888.5888.2	high-energy collision-induced dissociation	8.06	1885.72	1885.73	1	180 | 2453
297		554.1	2	943.867	1886.73	943.87	1886.73	controllerType=0 controllerNumber=1 scan=5659	-3.307	E.FQCICMPGYEGVHCE.V		FQCICMPGYEGVHCE,EV,3@57.02146,5@57.02146,14@57.02146		16.6468	E.FQC[+57.02146]IC[+57.02146]MPGYEGVHC[+57.02146]E.V	C3(Carbamidomethyl / 57.0215); C5(Carbamidomethyl / 57.0215); C14(Carbamidomethyl / 57.0215)	4e-08	4.8e-08	0	0	0	0	3.1e-09	3.7e-09	7.393	410.2	410.2		Specific	16.6	>sp|P46531|NOTC1_HUMAN Neurogenic locus notch homolog protein 1 OS=Homo sapiens OX=9606 GN=NOTCH1 PE=1 SV=4	1	5157	FP070522_11.5659.5659.2	high-energy collision-induced dissociation	8.2	1885.72	1885.73	1	181 | 2276
297		553.9	2	943.868	1886.73	943.87	1886.73	controllerType=0 controllerNumber=1 scan=5769	-1.948	E.FQCICMPGYEGVHCE.V		FQCICMPGYEGVHCE,EV,3@57.02146,5@57.02146,14@57.02146		16.8852	E.FQC[+57.02146]IC[+57.02146]MPGYEGVHC[+57.02146]E.V	C3(Carbamidomethyl / 57.0215); C5(Carbamidomethyl / 57.0215); C14(Carbamidomethyl / 57.0215)	4e-08	4.8e-08	0	0	0	0	3.5e-09	4.1e-09	7.393	419.9	419.9		Specific	18.1	>sp|P46531|NOTC1_HUMAN Neurogenic locus notch homolog protein 1 OS=Homo sapiens OX=9606 GN=NOTCH1 PE=1 SV=4	1	5276	FP070522_11.5769.5769.2	high-energy collision-induced dissociation	8.2	1885.72	1885.73	1	182 | 2351
297		500.2	2	943.877	1886.75	943.87	1886.73	controllerType=0 controllerNumber=1 scan=7878	7.239	E.FQCICMPGYEGVHCE.V		FQCICMPGYEGVHCE,EV,3@57.02146,5@57.02146,14@57.02146		21.8051	E.FQC[+57.02146]IC[+57.02146]MPGYEGVHC[+57.02146]E.V	C3(Carbamidomethyl / 57.0215); C5(Carbamidomethyl / 57.0215); C14(Carbamidomethyl / 57.0215)	3.5e-07	4.1e-07	0	0	0	0	3.4e-08	4e-08	6.456	492.8	492.8		Specific	14.1	>sp|P46531|NOTC1_HUMAN Neurogenic locus notch homolog protein 1 OS=Homo sapiens OX=9606 GN=NOTCH1 PE=1 SV=4	1	7994	FP070522_11.7878.7878.2	high-energy collision-induced dissociation	7.47	1885.74	1885.73	1	183 | 3139
297		494.8	2	943.873	1886.74	943.87	1886.73	controllerType=0 controllerNumber=1 scan=5960	3.422	E.FQCICMPGYEGVHCE.V		FQCICMPGYEGVHCE,EV,3@57.02146,5@57.02146,14@57.02146		17.309	E.FQC[+57.02146]IC[+57.02146]MPGYEGVHC[+57.02146]E.V	C3(Carbamidomethyl / 57.0215); C5(Carbamidomethyl / 57.0215); C14(Carbamidomethyl / 57.0215)	2e-07	2.4e-07	0	0	0	0	2.7e-08	3.2e-08	6.69	422.2	422.2		Specific	13.8	>sp|P46531|NOTC1_HUMAN Neurogenic locus notch homolog protein 1 OS=Homo sapiens OX=9606 GN=NOTCH1 PE=1 SV=4	1	5504	FP070522_11.5960.5960.2	high-energy collision-induced dissociation	7.71	1885.73	1885.73	1	184 | 2492
297		386.5	2	943.868	1886.73	943.87	1886.73	controllerType=0 controllerNumber=1 scan=7928	-2.401	E.FQCICMPGYEGVHCE.V		FQCICMPGYEGVHCE,EV,3@57.02146,5@57.02146,14@57.02146		21.9245	E.FQC[+57.02146]IC[+57.02146]MPGYEGVHC[+57.02146]E.V	C3(Carbamidomethyl / 57.0215); C5(Carbamidomethyl / 57.0215); C14(Carbamidomethyl / 57.0215)	1.6e-07	1.9e-07	0	0	0	0	2.2e-08	2.5e-08	6.791	386.5	386.5		Specific	16.5	>sp|P46531|NOTC1_HUMAN Neurogenic locus notch homolog protein 1 OS=Homo sapiens OX=9606 GN=NOTCH1 PE=1 SV=4	1	8063	FP070522_11.7928.7928.2	high-energy collision-induced dissociation	7.02	1885.72	1885.73	1	185 | 3166
297		177.2	2	943.868	1886.73	943.87	1886.73	controllerType=0 controllerNumber=1 scan=8021	-1.884	E.FQCICMPGYEGVHCE.V		FQCICMPGYEGVHCE,EV,3@57.02146,5@57.02146,14@57.02146		22.1452	E.FQC[+57.02146]IC[+57.02146]MPGYEGVHC[+57.02146]E.V	C3(Carbamidomethyl / 57.0215); C5(Carbamidomethyl / 57.0215); C14(Carbamidomethyl / 57.0215)	1.4e-05	1.6e-05	0	0	0	0	6.9e-07	8.2e-07	4.867	177.2	177.2		Specific	11.2	>sp|P46531|NOTC1_HUMAN Neurogenic locus notch homolog protein 1 OS=Homo sapiens OX=9606 GN=NOTCH1 PE=1 SV=4	1	8186	FP070522_11.8021.8021.2	high-energy collision-induced dissociation	4.94	1885.72	1885.73	1	186 | 3250
297		406.9	2	660.755	1320.5	660.756	1320.51	controllerType=0 controllerNumber=1 scan=5177	-2.905	E.FQCICMPGYE.G		FQCICMPGYE,EG,3@57.02146,5@57.02146,6@15.99492	M6(Oxidation / 15.9949)	15.5792	E.FQC[+57.02146]IC[+57.02146]M[+15.99492]PGYE.G	C3(Carbamidomethyl / 57.0215); C5(Carbamidomethyl / 57.0215)	3.4e-05	4e-05	0	0	0	0	1.6e-06	1.9e-06	4.47	317.1	317.1		Specific	12.3	>sp|P46531|NOTC1_HUMAN Neurogenic locus notch homolog protein 1 OS=Homo sapiens OX=9606 GN=NOTCH1 PE=1 SV=4	1	4596	FP070522_11.5177.5177.2	high-energy collision-induced dissociation	4.44	1319.49	1319.5	1	187 | 625
297		401.2	2	660.754	1320.5	660.756	1320.51	controllerType=0 controllerNumber=1 scan=5123	-3.459	E.FQCICMPGYE.G		FQCICMPGYE,EG,3@57.02146,5@57.02146,6@15.99492	M6(Oxidation / 15.9949)	15.4594	E.FQC[+57.02146]IC[+57.02146]M[+15.99492]PGYE.G	C3(Carbamidomethyl / 57.0215); C5(Carbamidomethyl / 57.0215)	0.00042	0.0005	0	0	0	0	2.5e-05	3e-05	3.375	284.8	284.8		Specific	11	>sp|P46531|NOTC1_HUMAN Neurogenic locus notch homolog protein 1 OS=Homo sapiens OX=9606 GN=NOTCH1 PE=1 SV=4	1	4525	FP070522_11.5123.5123.2	high-energy collision-induced dissociation	3.35	1319.49	1319.5	1	188 | 609
297		377.4	2	660.756	1320.5	660.756	1320.51	controllerType=0 controllerNumber=1 scan=6423	-1.148	E.FQCICMPGYE.G		FQCICMPGYE,EG,3@57.02146,5@57.02146,6@15.99492	M6(Oxidation / 15.9949)	18.3816	E.FQC[+57.02146]IC[+57.02146]M[+15.99492]PGYE.G	C3(Carbamidomethyl / 57.0215); C5(Carbamidomethyl / 57.0215)	7.5e-05	8.8e-05	0	0	0	0	4e-06	4.8e-06	4.126	284.9	284.9		Specific	11.3	>sp|P46531|NOTC1_HUMAN Neurogenic locus notch homolog protein 1 OS=Homo sapiens OX=9606 GN=NOTCH1 PE=1 SV=4	1	6068	FP070522_11.6423.6423.2	high-energy collision-induced dissociation	4.31	1319.5	1319.5	1	189 | 709
297		363.5	2	660.755	1320.5	660.756	1320.51	controllerType=0 controllerNumber=1 scan=5237	-2.905	E.FQCICMPGYE.G		FQCICMPGYE,EG,3@57.02146,5@57.02146,6@15.99492	M6(Oxidation / 15.9949)	15.7133	E.FQC[+57.02146]IC[+57.02146]M[+15.99492]PGYE.G	C3(Carbamidomethyl / 57.0215); C5(Carbamidomethyl / 57.0215)	0.002	0.0024	0	0	0	0	0.00014	0.00017	2.692	298.4	298.4		Specific	9.4	>sp|P46531|NOTC1_HUMAN Neurogenic locus notch homolog protein 1 OS=Homo sapiens OX=9606 GN=NOTCH1 PE=1 SV=4	1	4670	FP070522_11.5237.5237.2	high-energy collision-induced dissociation	2.87	1319.49	1319.5	1	190 | 629
297		362.9	2	660.755	1320.5	660.756	1320.51	controllerType=0 controllerNumber=1 scan=6326	-2.165	E.FQCICMPGYE.G		FQCICMPGYE,EG,3@57.02146,5@57.02146,6@15.99492	M6(Oxidation / 15.9949)	18.159	E.FQC[+57.02146]IC[+57.02146]M[+15.99492]PGYE.G	C3(Carbamidomethyl / 57.0215); C5(Carbamidomethyl / 57.0215)	0.0027	0.0032	0	0	0	0	0.00022	0.00026	2.564	263.8	263.8		Specific	9.4	>sp|P46531|NOTC1_HUMAN Neurogenic locus notch homolog protein 1 OS=Homo sapiens OX=9606 GN=NOTCH1 PE=1 SV=4	1	5943	FP070522_11.6326.6326.2	high-energy collision-induced dissociation	2.74	1319.5	1319.5	1	191 | 662
297		349.9	2	660.754	1320.5	660.756	1320.51	controllerType=0 controllerNumber=1 scan=6376	-3.922	E.FQCICMPGYE.G		FQCICMPGYE,EG,3@57.02146,5@57.02146,6@15.99492	M6(Oxidation / 15.9949)	18.2735	E.FQC[+57.02146]IC[+57.02146]M[+15.99492]PGYE.G	C3(Carbamidomethyl / 57.0215); C5(Carbamidomethyl / 57.0215)	0.0018	0.0022	0	0	0	0	0.00012	0.00014	2.74	249.4	249.4		Specific	9.7	>sp|P46531|NOTC1_HUMAN Neurogenic locus notch homolog protein 1 OS=Homo sapiens OX=9606 GN=NOTCH1 PE=1 SV=4	1	6005	FP070522_11.6376.6376.2	high-energy collision-induced dissociation	2.73	1319.49	1319.5	1	192 | 684
297		317.1	2	660.754	1320.5	660.756	1320.51	controllerType=0 controllerNumber=1 scan=6301	-4.199	E.FQCICMPGYE.G		FQCICMPGYE,EG,3@57.02146,5@57.02146,6@15.99492	M6(Oxidation / 15.9949)	18.1026	E.FQC[+57.02146]IC[+57.02146]M[+15.99492]PGYE.G	C3(Carbamidomethyl / 57.0215); C5(Carbamidomethyl / 57.0215)	0.0057	0.0067	0	0	0	0	0.00057	0.00067	2.244	216	216		Specific	9.5	>sp|P46531|NOTC1_HUMAN Neurogenic locus notch homolog protein 1 OS=Homo sapiens OX=9606 GN=NOTCH1 PE=1 SV=4	1	5913	FP070522_11.6301.6301.2	high-energy collision-induced dissociation	2.22	1319.49	1319.5	1	193 | 653
297		124.3	2	660.757	1320.51	660.756	1320.51	controllerType=0 controllerNumber=1 scan=7909	0.516	E.FQCICMPGYE.G		FQCICMPGYE,EG,3@57.02146,5@57.02146,6@15.99492	M6(Oxidation / 15.9949)	21.8791	E.FQC[+57.02146]IC[+57.02146]M[+15.99492]PGYE.G	C3(Carbamidomethyl / 57.0215); C5(Carbamidomethyl / 57.0215)	0.038	0.044	0	0	0	0	0.0057	0.0067	1.426	124.3	124.3		Specific	7.7	>sp|P46531|NOTC1_HUMAN Neurogenic locus notch homolog protein 1 OS=Homo sapiens OX=9606 GN=NOTCH1 PE=1 SV=4	1	8038	FP070522_11.7909.7909.2	high-energy collision-induced dissociation	1.35	1319.5	1319.5	1	194 | 792
297		486.9	2	652.758	1304.51	652.759	1304.51	controllerType=0 controllerNumber=1 scan=6311	-2.253	E.FQCICMPGYE.G		FQCICMPGYE,EG,3@57.02146,5@57.02146		18.1244	E.FQC[+57.02146]IC[+57.02146]MPGYE.G	C3(Carbamidomethyl / 57.0215); C5(Carbamidomethyl / 57.0215)	0.00027	0.00032	0	0	0	0	1.2e-05	1.5e-05	3.565	275.1	275.1		Specific	11	>sp|P46531|NOTC1_HUMAN Neurogenic locus notch homolog protein 1 OS=Homo sapiens OX=9606 GN=NOTCH1 PE=1 SV=4	1	5924	FP070522_11.6311.6311.2	high-energy collision-induced dissociation	3.7	1303.5	1303.5	1	195 | 657
297		484.6	2	652.758	1304.51	652.759	1304.51	controllerType=0 controllerNumber=1 scan=6363	-1.972	E.FQCICMPGYE.G		FQCICMPGYE,EG,3@57.02146,5@57.02146		18.2462	E.FQC[+57.02146]IC[+57.02146]MPGYE.G	C3(Carbamidomethyl / 57.0215); C5(Carbamidomethyl / 57.0215)	3.1e-05	3.6e-05	0	0	0	0	1.5e-06	1.7e-06	4.514	274.5	274.5		Specific	12.6	>sp|P46531|NOTC1_HUMAN Neurogenic locus notch homolog protein 1 OS=Homo sapiens OX=9606 GN=NOTCH1 PE=1 SV=4	1	5990	FP070522_11.6363.6363.2	high-energy collision-induced dissociation	4.65	1303.5	1303.5	1	196 | 679
297		468.5	2	652.758	1304.51	652.759	1304.51	controllerType=0 controllerNumber=1 scan=6418	-1.692	E.FQCICMPGYE.G		FQCICMPGYE,EG,3@57.02146,5@57.02146		18.3716	E.FQC[+57.02146]IC[+57.02146]MPGYE.G	C3(Carbamidomethyl / 57.0215); C5(Carbamidomethyl / 57.0215)	5.1e-05	6e-05	0	0	0	0	2.7e-06	3.2e-06	4.294	245.6	245.6		Specific	11.4	>sp|P46531|NOTC1_HUMAN Neurogenic locus notch homolog protein 1 OS=Homo sapiens OX=9606 GN=NOTCH1 PE=1 SV=4	1	6060	FP070522_11.6418.6418.2	high-energy collision-induced dissociation	4.31	1303.5	1303.5	1	197 | 707
297		461	2	652.758	1304.51	652.759	1304.51	controllerType=0 controllerNumber=1 scan=6473	-1.879	E.FQCICMPGYE.G		FQCICMPGYE,EG,3@57.02146,5@57.02146		18.5006	E.FQC[+57.02146]IC[+57.02146]MPGYE.G	C3(Carbamidomethyl / 57.0215); C5(Carbamidomethyl / 57.0215)	0.00045	0.00053	0	0	0	0	2.9e-05	3.4e-05	3.346	249.2	249.2		Specific	10.9	>sp|P46531|NOTC1_HUMAN Neurogenic locus notch homolog protein 1 OS=Homo sapiens OX=9606 GN=NOTCH1 PE=1 SV=4	1	6140	FP070522_11.6473.6473.2	high-energy collision-induced dissociation	3.36	1303.5	1303.5	1	198 | 716
297		367.1	2	652.758	1304.51	652.759	1304.51	controllerType=0 controllerNumber=1 scan=6647	-1.505	E.FQCICMPGYE.G		FQCICMPGYE,EG,3@57.02146,5@57.02146		18.9074	E.FQC[+57.02146]IC[+57.02146]MPGYE.G	C3(Carbamidomethyl / 57.0215); C5(Carbamidomethyl / 57.0215)	0.00089	0.0011	0	0	0	0	6e-05	7.1e-05	3.049	248.2	248.2		Specific	10.7	>sp|P46531|NOTC1_HUMAN Neurogenic locus notch homolog protein 1 OS=Homo sapiens OX=9606 GN=NOTCH1 PE=1 SV=4	1	6374	FP070522_11.6647.6647.2	high-energy collision-induced dissociation	3.23	1303.5	1303.5	1	199 | 739
307	Hex(1); Hex(1)Pent(1)	747.3	5	746.509	3728.52	746.512	3728.53	controllerType=0 controllerNumber=1 scan=4369	-3.926	E.GVHCEVNTDECASSPCLHNGRCLDKINE.F	13;14	GVHCEVNTDECASSPCLHNGRCLDKINE,EF,4@57.02146,11@57.02146,13@162.05282,14@294.09508,16@57.02146,19@0.98402,22@57.02146	S13(OGlycan / 162.0528); S14(OGlycan / 294.0951); N19(Deamidated / 0.984)	13.8142	E.GVHC[+57.02146]EVNTDEC[+57.02146]AS[+162.05282]S[+294.09508]PC[+57.02146]LHN[+0.98402]GRC[+57.02146]LDKINE.F	C4(Carbamidomethyl / 57.0215); C11(Carbamidomethyl / 57.0215); C16(Carbamidomethyl / 57.0215); C22(Carbamidomethyl / 57.0215)	2.3e-11	2.7e-11	0	0	0	0	2.5e-12	3e-12	10.636	747.3	0		Specific	14.6	>sp|P46531|NOTC1_HUMAN Neurogenic locus notch homolog protein 1 OS=Homo sapiens OX=9606 GN=NOTCH1 PE=1 SV=4	1	3558	FP070522_11.4369.4369.5	high-energy collision-induced dissociation	10.92	3727.51	3727.52	1	200 | 47775
307	Hex(1)Pent(2)	945.2	4	929.382	3714.5	929.384	3714.51	controllerType=0 controllerNumber=1 scan=4421	-2.715	E.GVHCEVNTDECASSPCLHNGRCLDKINE.F	13	GVHCEVNTDECASSPCLHNGRCLDKINE,EF,4@57.02146,11@57.02146,13@426.13734,16@57.02146,19@0.98402,22@57.02146,24@15.99492	S13(OGlycan / 426.1373); N19(Deamidated / 0.984); D24(Oxidation / 15.9949)	13.9259	E.GVHC[+57.02146]EVNTDEC[+57.02146]AS[+426.13734]SPC[+57.02146]LHN[+0.98402]GRC[+57.02146]LD[+15.99492]KINE.F	C4(Carbamidomethyl / 57.0215); C11(Carbamidomethyl / 57.0215); C16(Carbamidomethyl / 57.0215); C22(Carbamidomethyl / 57.0215)	3.9e-14	4.6e-14	0	0	0	0	5.4e-15	6.4e-15	13.413	945.2	0		Specific	18.9	>sp|P46531|NOTC1_HUMAN Neurogenic locus notch homolog protein 1 OS=Homo sapiens OX=9606 GN=NOTCH1 PE=1 SV=4	1	3623	FP070522_11.4421.4421.4	high-energy collision-induced dissociation	13.7	3713.5	3713.51	1	201 | 48295
307	Hex(1)Pent(2)	1170.5	4	925.382	3698.51	925.385	3698.52	controllerType=0 controllerNumber=1 scan=4431	-3.574	E.GVHCEVNTDECASSPCLHNGRCLDKINE.F	14	GVHCEVNTDECASSPCLHNGRCLDKINE,EF,4@57.02146,11@57.02146,14@426.13734,16@57.02146,19@0.98402,22@57.02146	S14(OGlycan / 426.1373); N19(Deamidated / 0.984)	13.9485	E.GVHC[+57.02146]EVNTDEC[+57.02146]ASS[+426.13734]PC[+57.02146]LHN[+0.98402]GRC[+57.02146]LDKINE.F	C4(Carbamidomethyl / 57.0215); C11(Carbamidomethyl / 57.0215); C16(Carbamidomethyl / 57.0215); C22(Carbamidomethyl / 57.0215)	4.4e-19	5.2e-19	0	0	0	0	4.4e-19	5.2e-19	18.354	1170.5	0		Specific	24.2	>sp|P46531|NOTC1_HUMAN Neurogenic locus notch homolog protein 1 OS=Homo sapiens OX=9606 GN=NOTCH1 PE=1 SV=4	1	3634	FP070522_11.4431.4431.4	high-energy collision-induced dissociation	17.85	3697.5	3697.51	1	202 | 48381
307	Hex(1)Pent(2)	1098.2	4	925.382	3698.5	925.385	3698.52	controllerType=0 controllerNumber=1 scan=4376	-4.036	E.GVHCEVNTDECASSPCLHNGRCLDKINE.F	14	GVHCEVNTDECASSPCLHNGRCLDKINE,EF,4@57.02146,11@57.02146,14@426.13734,16@57.02146,19@0.98402,22@57.02146	S14(OGlycan / 426.1373); N19(Deamidated / 0.984)	13.8293	E.GVHC[+57.02146]EVNTDEC[+57.02146]ASS[+426.13734]PC[+57.02146]LHN[+0.98402]GRC[+57.02146]LDKINE.F	C4(Carbamidomethyl / 57.0215); C11(Carbamidomethyl / 57.0215); C16(Carbamidomethyl / 57.0215); C22(Carbamidomethyl / 57.0215)	4.4e-17	5.2e-17	0	0	0	0	3e-17	3.5e-17	16.354	1098.2	0		Specific	22.7	>sp|P46531|NOTC1_HUMAN Neurogenic locus notch homolog protein 1 OS=Homo sapiens OX=9606 GN=NOTCH1 PE=1 SV=4	1	3568	FP070522_11.4376.4376.4	high-energy collision-induced dissociation	15.85	3697.5	3697.51	1	203 | 47935
307	Hex(1)Pent(2)	1088.5	4	925.381	3698.5	925.385	3698.52	controllerType=0 controllerNumber=1 scan=4115	-4.564	E.GVHCEVNTDECASSPCLHNGRCLDKINE.F	14	GVHCEVNTDECASSPCLHNGRCLDKINE,EF,4@57.02146,11@57.02146,14@426.13734,16@57.02146,19@0.98402,22@57.02146	S14(OGlycan / 426.1373); N19(Deamidated / 0.984)	13.2892	E.GVHC[+57.02146]EVNTDEC[+57.02146]ASS[+426.13734]PC[+57.02146]LHN[+0.98402]GRC[+57.02146]LDKINE.F	C4(Carbamidomethyl / 57.0215); C11(Carbamidomethyl / 57.0215); C16(Carbamidomethyl / 57.0215); C22(Carbamidomethyl / 57.0215)	4.4e-17	5.2e-17	0	0	0	0	2.2e-17	2.6e-17	16.354	1088.5	0		Specific	23.1	>sp|P46531|NOTC1_HUMAN Neurogenic locus notch homolog protein 1 OS=Homo sapiens OX=9606 GN=NOTCH1 PE=1 SV=4	1	3240	FP070522_11.4115.4115.4	high-energy collision-induced dissociation	15.85	3697.5	3697.51	1	204 | 46905
307	Hex(1)Pent(2)	1085.6	4	925.382	3698.5	925.385	3698.52	controllerType=0 controllerNumber=1 scan=4228	-3.97	E.GVHCEVNTDECASSPCLHNGRCLDKINE.F	14	GVHCEVNTDECASSPCLHNGRCLDKINE,EF,4@57.02146,11@57.02146,14@426.13734,16@57.02146,19@0.98402,22@57.02146	S14(OGlycan / 426.1373); N19(Deamidated / 0.984)	13.5134	E.GVHC[+57.02146]EVNTDEC[+57.02146]ASS[+426.13734]PC[+57.02146]LHN[+0.98402]GRC[+57.02146]LDKINE.F	C4(Carbamidomethyl / 57.0215); C11(Carbamidomethyl / 57.0215); C16(Carbamidomethyl / 57.0215); C22(Carbamidomethyl / 57.0215)	4.4e-17	5.2e-17	0	0	0	0	2.7e-17	3.2e-17	16.354	1085.6	0		Specific	21.5	>sp|P46531|NOTC1_HUMAN Neurogenic locus notch homolog protein 1 OS=Homo sapiens OX=9606 GN=NOTCH1 PE=1 SV=4	1	3381	FP070522_11.4228.4228.4	high-energy collision-induced dissociation	15.85	3697.5	3697.51	1	205 | 47275
307	Hex(1)Pent(2)	963.7	4	925.381	3698.5	925.385	3698.52	controllerType=0 controllerNumber=1 scan=4524	-5.092	E.GVHCEVNTDECASSPCLHNGRCLDKINE.F	14	GVHCEVNTDECASSPCLHNGRCLDKINE,EF,4@57.02146,11@57.02146,14@426.13734,16@57.02146,19@0.98402,22@57.02146	S14(OGlycan / 426.1373); N19(Deamidated / 0.984)	14.1429	E.GVHC[+57.02146]EVNTDEC[+57.02146]ASS[+426.13734]PC[+57.02146]LHN[+0.98402]GRC[+57.02146]LDKINE.F	C4(Carbamidomethyl / 57.0215); C11(Carbamidomethyl / 57.0215); C16(Carbamidomethyl / 57.0215); C22(Carbamidomethyl / 57.0215)	4.4e-15	5.2e-15	0	0	0	0	5.7e-16	6.7e-16	14.354	963.7	0		Specific	21.5	>sp|P46531|NOTC1_HUMAN Neurogenic locus notch homolog protein 1 OS=Homo sapiens OX=9606 GN=NOTCH1 PE=1 SV=4	1	3750	FP070522_11.4524.4524.4	high-energy collision-induced dissociation	14.85	3697.49	3697.51	1	206 | 48741
307	Hex(1)Pent(2)	960.8	3	1233.5	3698.5	1233.51	3698.52	controllerType=0 controllerNumber=1 scan=4380	-5.237	E.GVHCEVNTDECASSPCLHNGRCLDKINE.F	14	GVHCEVNTDECASSPCLHNGRCLDKINE,EF,4@57.02146,11@57.02146,14@426.13734,16@57.02146,19@0.98402,22@57.02146	S14(OGlycan / 426.1373); N19(Deamidated / 0.984)	13.8377	E.GVHC[+57.02146]EVNTDEC[+57.02146]ASS[+426.13734]PC[+57.02146]LHN[+0.98402]GRC[+57.02146]LDKINE.F	C4(Carbamidomethyl / 57.0215); C11(Carbamidomethyl / 57.0215); C16(Carbamidomethyl / 57.0215); C22(Carbamidomethyl / 57.0215)	9.1e-16	1.1e-15	0	0	0	0	3.5e-16	4.2e-16	15.039	960.8	0		Specific	21.6	>sp|P46531|NOTC1_HUMAN Neurogenic locus notch homolog protein 1 OS=Homo sapiens OX=9606 GN=NOTCH1 PE=1 SV=4	1	3574	FP070522_11.4380.4380.3	high-energy collision-induced dissociation	15.53	3697.49	3697.51	1	207 | 47975
307	Hex(1)Pent(2)	862	5	740.507	3698.51	740.51	3698.52	controllerType=0 controllerNumber=1 scan=4375	-3.907	E.GVHCEVNTDECASSPCLHNGRCLDKINE.F	14	GVHCEVNTDECASSPCLHNGRCLDKINE,EF,4@57.02146,11@57.02146,14@426.13734,16@57.02146,19@0.98402,22@57.02146	S14(OGlycan / 426.1373); N19(Deamidated / 0.984)	13.8281	E.GVHC[+57.02146]EVNTDEC[+57.02146]ASS[+426.13734]PC[+57.02146]LHN[+0.98402]GRC[+57.02146]LDKINE.F	C4(Carbamidomethyl / 57.0215); C11(Carbamidomethyl / 57.0215); C16(Carbamidomethyl / 57.0215); C22(Carbamidomethyl / 57.0215)	2.3e-14	2.7e-14	0	0	0	0	3.3e-15	4e-15	13.636	862	0		Specific	18.2	>sp|P46531|NOTC1_HUMAN Neurogenic locus notch homolog protein 1 OS=Homo sapiens OX=9606 GN=NOTCH1 PE=1 SV=4	1	3567	FP070522_11.4375.4375.5	high-energy collision-induced dissociation	14.13	3697.5	3697.51	1	208 | 47895
307	Hex(1)Pent(2)	835.2	5	740.507	3698.51	740.51	3698.52	controllerType=0 controllerNumber=1 scan=4097	-3.33	E.GVHCEVNTDECASSPCLHNGRCLDKINE.F	14	GVHCEVNTDECASSPCLHNGRCLDKINE,EF,4@57.02146,11@57.02146,14@426.13734,16@57.02146,19@0.98402,22@57.02146	S14(OGlycan / 426.1373); N19(Deamidated / 0.984)	13.256	E.GVHC[+57.02146]EVNTDEC[+57.02146]ASS[+426.13734]PC[+57.02146]LHN[+0.98402]GRC[+57.02146]LDKINE.F	C4(Carbamidomethyl / 57.0215); C11(Carbamidomethyl / 57.0215); C16(Carbamidomethyl / 57.0215); C22(Carbamidomethyl / 57.0215)	2e-13	2.4e-13	0	0	0	0	2.3e-14	2.7e-14	12.695	835.2	0		Specific	17.6	>sp|P46531|NOTC1_HUMAN Neurogenic locus notch homolog protein 1 OS=Homo sapiens OX=9606 GN=NOTCH1 PE=1 SV=4	1	3218	FP070522_11.4097.4097.5	high-energy collision-induced dissociation	13.19	3697.5	3697.51	1	209 | 46825
307	Hex(1)Pent(2)	809.4	5	740.506	3698.5	740.51	3698.52	controllerType=0 controllerNumber=1 scan=4159	-4.897	E.GVHCEVNTDECASSPCLHNGRCLDKINE.F	14	GVHCEVNTDECASSPCLHNGRCLDKINE,EF,4@57.02146,11@57.02146,14@426.13734,16@57.02146,19@0.98402,22@57.02146	S14(OGlycan / 426.1373); N19(Deamidated / 0.984)	13.3795	E.GVHC[+57.02146]EVNTDEC[+57.02146]ASS[+426.13734]PC[+57.02146]LHN[+0.98402]GRC[+57.02146]LDKINE.F	C4(Carbamidomethyl / 57.0215); C11(Carbamidomethyl / 57.0215); C16(Carbamidomethyl / 57.0215); C22(Carbamidomethyl / 57.0215)	2.3e-13	2.7e-13	0	0	0	0	3.8e-14	4.5e-14	12.636	809.4	0		Specific	18	>sp|P46531|NOTC1_HUMAN Neurogenic locus notch homolog protein 1 OS=Homo sapiens OX=9606 GN=NOTCH1 PE=1 SV=4	1	3295	FP070522_11.4159.4159.5	high-energy collision-induced dissociation	12.13	3697.49	3697.51	1	210 | 47115
307	Hex(1)Pent(2)	536	5	740.503	3698.49	740.51	3698.52	controllerType=0 controllerNumber=1 scan=4568	-8.61	E.GVHCEVNTDECASSPCLHNGRCLDKINE.F	14	GVHCEVNTDECASSPCLHNGRCLDKINE,EF,4@57.02146,11@57.02146,14@426.13734,16@57.02146,19@0.98402,22@57.02146	S14(OGlycan / 426.1373); N19(Deamidated / 0.984)	14.2366	E.GVHC[+57.02146]EVNTDEC[+57.02146]ASS[+426.13734]PC[+57.02146]LHN[+0.98402]GRC[+57.02146]LDKINE.F	C4(Carbamidomethyl / 57.0215); C11(Carbamidomethyl / 57.0215); C16(Carbamidomethyl / 57.0215); C22(Carbamidomethyl / 57.0215)	1.7e-07	2.1e-07	0	0	0	0	2.5e-08	2.9e-08	6.761	536	0		Specific	13.5	>sp|P46531|NOTC1_HUMAN Neurogenic locus notch homolog protein 1 OS=Homo sapiens OX=9606 GN=NOTCH1 PE=1 SV=4	1	3809	FP070522_11.4568.4568.5	high-energy collision-induced dissociation	7.13	3697.48	3697.51	1	211 | 48901
307	Hex(1)Pent(2)	1160.5	4	925.135	3697.52	925.139	3697.54	controllerType=0 controllerNumber=1 scan=3995	-5.19	E.GVHCEVNTDECASSPCLHNGRCLDKINE.F	14	GVHCEVNTDECASSPCLHNGRCLDKINE,EF,4@57.02146,11@57.02146,14@426.13734,16@57.02146,22@57.02146	S14(OGlycan / 426.1373)	13.0503	E.GVHC[+57.02146]EVNTDEC[+57.02146]ASS[+426.13734]PC[+57.02146]LHNGRC[+57.02146]LDKINE.F	C4(Carbamidomethyl / 57.0215); C11(Carbamidomethyl / 57.0215); C16(Carbamidomethyl / 57.0215); C22(Carbamidomethyl / 57.0215)	4.4e-19	5.2e-19	0	0	0	0	4.4e-19	5.2e-19	18.354	1160.5	0		Specific	21.7	>sp|P46531|NOTC1_HUMAN Neurogenic locus notch homolog protein 1 OS=Homo sapiens OX=9606 GN=NOTCH1 PE=1 SV=4	1	3097	FP070522_11.3995.3995.4	high-energy collision-induced dissociation	18.28	3696.51	3696.53	1	212 | 46305
307	Hex(1)Pent(2)	1094.4	4	925.135	3697.52	925.139	3697.54	controllerType=0 controllerNumber=1 scan=4051	-4.662	E.GVHCEVNTDECASSPCLHNGRCLDKINE.F	13	GVHCEVNTDECASSPCLHNGRCLDKINE,EF,4@57.02146,11@57.02146,13@426.13734,16@57.02146,22@57.02146	S13(OGlycan / 426.1373)	13.1655	E.GVHC[+57.02146]EVNTDEC[+57.02146]AS[+426.13734]SPC[+57.02146]LHNGRC[+57.02146]LDKINE.F	C4(Carbamidomethyl / 57.0215); C11(Carbamidomethyl / 57.0215); C16(Carbamidomethyl / 57.0215); C22(Carbamidomethyl / 57.0215)	4.4e-17	5.2e-17	0	0	0	0	1.5e-17	1.8e-17	16.354	1094.4	0		Specific	22.1	>sp|P46531|NOTC1_HUMAN Neurogenic locus notch homolog protein 1 OS=Homo sapiens OX=9606 GN=NOTCH1 PE=1 SV=4	1	3163	FP070522_11.4051.4051.4	high-energy collision-induced dissociation	16.28	3696.51	3696.53	1	213 | 46625
307	Hex(1)Pent(2)	987.9	3	1233.18	3697.53	1233.18	3697.54	controllerType=0 controllerNumber=1 scan=4010	-1.076	E.GVHCEVNTDECASSPCLHNGRCLDKINE.F	14	GVHCEVNTDECASSPCLHNGRCLDKINE,EF,4@57.02146,11@57.02146,14@426.13734,16@57.02146,22@57.02146	S14(OGlycan / 426.1373)	13.0815	E.GVHC[+57.02146]EVNTDEC[+57.02146]ASS[+426.13734]PC[+57.02146]LHNGRC[+57.02146]LDKINE.F	C4(Carbamidomethyl / 57.0215); C11(Carbamidomethyl / 57.0215); C16(Carbamidomethyl / 57.0215); C22(Carbamidomethyl / 57.0215)	8e-16	9.4e-16	0	0	0	0	3.2e-16	3.8e-16	15.098	987.9	0		Specific	18.7	>sp|P46531|NOTC1_HUMAN Neurogenic locus notch homolog protein 1 OS=Homo sapiens OX=9606 GN=NOTCH1 PE=1 SV=4	1	3115	FP070522_11.4010.4010.3	high-energy collision-induced dissociation	17.02	3696.52	3696.53	1	214 | 46505
307	Hex(1)Pent(2)	845.6	5	740.309	3697.52	740.313	3697.54	controllerType=0 controllerNumber=1 scan=4007	-4.781	E.GVHCEVNTDECASSPCLHNGRCLDKINE.F	13	GVHCEVNTDECASSPCLHNGRCLDKINE,EF,4@57.02146,11@57.02146,13@426.13734,16@57.02146,22@57.02146	S13(OGlycan / 426.1373)	13.0767	E.GVHC[+57.02146]EVNTDEC[+57.02146]AS[+426.13734]SPC[+57.02146]LHNGRC[+57.02146]LDKINE.F	C4(Carbamidomethyl / 57.0215); C11(Carbamidomethyl / 57.0215); C16(Carbamidomethyl / 57.0215); C22(Carbamidomethyl / 57.0215)	2.3e-13	2.7e-13	0	0	0	0	3.3e-14	3.9e-14	12.636	845.6	0		Specific	18	>sp|P46531|NOTC1_HUMAN Neurogenic locus notch homolog protein 1 OS=Homo sapiens OX=9606 GN=NOTCH1 PE=1 SV=4	1	3109	FP070522_11.4007.4007.5	high-energy collision-induced dissociation	13.56	3696.51	3696.53	1	215 | 46385
307	Hex(1)Pent(2)	771.8	3	1233.18	3697.52	1233.18	3697.54	controllerType=0 controllerNumber=1 scan=4035	-3.156	E.GVHCEVNTDECASSPCLHNGRCLDKINE.F	13	GVHCEVNTDECASSPCLHNGRCLDKINE,EF,4@57.02146,11@57.02146,13@426.13734,16@57.02146,22@57.02146	S13(OGlycan / 426.1373)	13.1334	E.GVHC[+57.02146]EVNTDEC[+57.02146]AS[+426.13734]SPC[+57.02146]LHNGRC[+57.02146]LDKINE.F	C4(Carbamidomethyl / 57.0215); C11(Carbamidomethyl / 57.0215); C16(Carbamidomethyl / 57.0215); C22(Carbamidomethyl / 57.0215)	8e-12	9.4e-12	0	0	0	0	8.2e-13	9.8e-13	11.098	771.8	0		Specific	20	>sp|P46531|NOTC1_HUMAN Neurogenic locus notch homolog protein 1 OS=Homo sapiens OX=9606 GN=NOTCH1 PE=1 SV=4	1	3146	FP070522_11.4035.4035.3	high-energy collision-induced dissociation	12.02	3696.52	3696.53	1	216 | 46545
307	Hex(1)Pent(2)	635.6	4	925.13	3697.5	925.139	3697.54	controllerType=0 controllerNumber=1 scan=4171	-9.878	E.GVHCEVNTDECASSPCLHNGRCLDKINE.F	14	GVHCEVNTDECASSPCLHNGRCLDKINE,EF,4@57.02146,11@57.02146,14@426.13734,16@57.02146,22@57.02146	S14(OGlycan / 426.1373)	13.4047	E.GVHC[+57.02146]EVNTDEC[+57.02146]ASS[+426.13734]PC[+57.02146]LHNGRC[+57.02146]LDKINE.F	C4(Carbamidomethyl / 57.0215); C11(Carbamidomethyl / 57.0215); C16(Carbamidomethyl / 57.0215); C22(Carbamidomethyl / 57.0215)	4.4e-08	5.2e-08	0	0	0	0	4.2e-09	5e-09	7.354	635.6	0		Specific	14.4	>sp|P46531|NOTC1_HUMAN Neurogenic locus notch homolog protein 1 OS=Homo sapiens OX=9606 GN=NOTCH1 PE=1 SV=4	1	3312	FP070522_11.4171.4171.4	high-energy collision-induced dissociation	8.28	3696.49	3696.53	1	217 | 47155
307	Hex(1)	814	4	859.364	3434.43	859.364	3434.44	controllerType=0 controllerNumber=1 scan=4393	-0.59	E.GVHCEVNTDECASSPCLHNGRCLDKINE.F	14	GVHCEVNTDECASSPCLHNGRCLDKINE,EF,4@57.02146,11@57.02146,14@162.05282,16@57.02146,19@0.98402,22@57.02146	S14(OGlycan / 162.0528); N19(Deamidated / 0.984)	13.865	E.GVHC[+57.02146]EVNTDEC[+57.02146]ASS[+162.05282]PC[+57.02146]LHN[+0.98402]GRC[+57.02146]LDKINE.F	C4(Carbamidomethyl / 57.0215); C11(Carbamidomethyl / 57.0215); C16(Carbamidomethyl / 57.0215); C22(Carbamidomethyl / 57.0215)	5.3e-12	6.3e-12	0	0	0	0	6e-13	7e-13	11.276	814	1.2		Specific	15.3	>sp|P46531|NOTC1_HUMAN Neurogenic locus notch homolog protein 1 OS=Homo sapiens OX=9606 GN=NOTCH1 PE=1 SV=4	1	3590	FP070522_11.4393.4393.4	high-energy collision-induced dissociation	11.77	3433.43	3433.43	1	218 | 48095
307	Hex(1)	805	5	687.691	3434.42	687.693	3434.44	controllerType=0 controllerNumber=1 scan=4392	-3.278	E.GVHCEVNTDECASSPCLHNGRCLDKINE.F	14	GVHCEVNTDECASSPCLHNGRCLDKINE,EF,4@57.02146,11@57.02146,14@162.05282,16@57.02146,19@0.98402,22@57.02146	S14(OGlycan / 162.0528); N19(Deamidated / 0.984)	13.8628	E.GVHC[+57.02146]EVNTDEC[+57.02146]ASS[+162.05282]PC[+57.02146]LHN[+0.98402]GRC[+57.02146]LDKINE.F	C4(Carbamidomethyl / 57.0215); C11(Carbamidomethyl / 57.0215); C16(Carbamidomethyl / 57.0215); C22(Carbamidomethyl / 57.0215)	2e-13	2.4e-13	0	0	0	0	2.8e-14	3.3e-14	12.695	805	1.2		Specific	16.9	>sp|P46531|NOTC1_HUMAN Neurogenic locus notch homolog protein 1 OS=Homo sapiens OX=9606 GN=NOTCH1 PE=1 SV=4	1	3588	FP070522_11.4392.4392.5	high-energy collision-induced dissociation	12.19	3433.42	3433.43	1	219 | 48055
307		1026	4	818.847	3272.37	818.851	3272.38	controllerType=0 controllerNumber=1 scan=4434	-4.919	E.GVHCEVNTDECASSPCLHNGRCLDKINE.F		GVHCEVNTDECASSPCLHNGRCLDKINE,EF,4@57.02146,11@57.02146,16@57.02146,19@0.98402,22@57.02146	N19(Deamidated / 0.984)	13.955	E.GVHC[+57.02146]EVNTDEC[+57.02146]ASSPC[+57.02146]LHN[+0.98402]GRC[+57.02146]LDKINE.F	C4(Carbamidomethyl / 57.0215); C11(Carbamidomethyl / 57.0215); C16(Carbamidomethyl / 57.0215); C22(Carbamidomethyl / 57.0215)	4.4e-16	5.2e-16	0	0	0	0	8.1e-17	9.6e-17	15.354	1026	82.1		Specific	17.5	>sp|P46531|NOTC1_HUMAN Neurogenic locus notch homolog protein 1 OS=Homo sapiens OX=9606 GN=NOTCH1 PE=1 SV=4	1	3638	FP070522_11.4434.4434.4	high-energy collision-induced dissociation	17.28	3271.36	3271.38	1	220 | 21295
307		731.7	5	655.281	3272.38	655.282	3272.38	controllerType=0 controllerNumber=1 scan=4435	-1.79	E.GVHCEVNTDECASSPCLHNGRCLDKINE.F		GVHCEVNTDECASSPCLHNGRCLDKINE,EF,4@57.02146,11@57.02146,16@57.02146,19@0.98402,22@57.02146	N19(Deamidated / 0.984)	13.9572	E.GVHC[+57.02146]EVNTDEC[+57.02146]ASSPC[+57.02146]LHN[+0.98402]GRC[+57.02146]LDKINE.F	C4(Carbamidomethyl / 57.0215); C11(Carbamidomethyl / 57.0215); C16(Carbamidomethyl / 57.0215); C22(Carbamidomethyl / 57.0215)	2e-11	2.4e-11	0	0	0	0	2.2e-12	2.6e-12	10.695	731.7	57.7		Specific	14.9	>sp|P46531|NOTC1_HUMAN Neurogenic locus notch homolog protein 1 OS=Homo sapiens OX=9606 GN=NOTCH1 PE=1 SV=4	1	3639	FP070522_11.4435.4435.5	high-energy collision-induced dissociation	11.62	3271.37	3271.38	1	221 | 21335
307		521.4	5	655.08	3271.37	655.085	3271.4	controllerType=0 controllerNumber=1 scan=4055	-8.561	E.GVHCEVNTDECASSPCLHNGRCLDKINE.F		GVHCEVNTDECASSPCLHNGRCLDKINE,EF,4@57.02146,11@57.02146,16@57.02146,22@57.02146		13.1723	E.GVHC[+57.02146]EVNTDEC[+57.02146]ASSPC[+57.02146]LHNGRC[+57.02146]LDKINE.F	C4(Carbamidomethyl / 57.0215); C11(Carbamidomethyl / 57.0215); C16(Carbamidomethyl / 57.0215); C22(Carbamidomethyl / 57.0215)	1.7e-07	2.1e-07	0	0	0	0	2.4e-08	2.8e-08	6.761	521.4	521.4		Specific	12.1	>sp|P46531|NOTC1_HUMAN Neurogenic locus notch homolog protein 1 OS=Homo sapiens OX=9606 GN=NOTCH1 PE=1 SV=4	1	3169	FP070522_11.4055.4055.5	high-energy collision-induced dissociation	7.56	3270.36	3270.39	1	222 | 20069
307		476.1	2	580.236	1159.46	580.238	1159.47	controllerType=0 controllerNumber=1 scan=3104	-3.873	E.GVHCEVNTDE.C		GVHCEVNTDE,EC,4@57.02146		11.1005	E.GVHC[+57.02146]EVNTDE.C	C4(Carbamidomethyl / 57.0215)	0.00024	0.00029	0	0	0	0	1.1e-05	1.3e-05	3.614	236.4	236.4		Specific	11.1	>sp|P46531|NOTC1_HUMAN Neurogenic locus notch homolog protein 1 OS=Homo sapiens OX=9606 GN=NOTCH1 PE=1 SV=4	1	2032	FP070522_11.3104.3104.4	high-energy collision-induced dissociation	3.63	1158.46	1158.46	1	223 | 529
307		462.9	2	580.235	1159.46	580.238	1159.47	controllerType=0 controllerNumber=1 scan=3147	-4.505	E.GVHCEVNTDE.C		GVHCEVNTDE,EC,4@57.02146		11.2075	E.GVHC[+57.02146]EVNTDE.C	C4(Carbamidomethyl / 57.0215)	2.7e-05	3.2e-05	0	0	0	0	1.1e-06	1.3e-06	4.563	243.3	243.3		Specific	11.5	>sp|P46531|NOTC1_HUMAN Neurogenic locus notch homolog protein 1 OS=Homo sapiens OX=9606 GN=NOTCH1 PE=1 SV=4	1	2072	FP070522_11.3147.3147.2	high-energy collision-induced dissociation	4.58	1158.46	1158.46	1	224 | 531
307		417.4	2	580.235	1159.46	580.238	1159.47	controllerType=0 controllerNumber=1 scan=3200	-4.715	E.GVHCEVNTDE.C		GVHCEVNTDE,EC,4@57.02146		11.3294	E.GVHC[+57.02146]EVNTDE.C	C4(Carbamidomethyl / 57.0215)	0.00013	0.00016	0	0	0	0	8.5e-06	1e-05	3.882	360.4	360.4		Specific	10.5	>sp|P46531|NOTC1_HUMAN Neurogenic locus notch homolog protein 1 OS=Homo sapiens OX=9606 GN=NOTCH1 PE=1 SV=4	1	2128	FP070522_11.3200.3200.2	high-energy collision-induced dissociation	3.85	1158.46	1158.46	1	225 | 533
307		382.2	2	580.236	1159.46	580.238	1159.47	controllerType=0 controllerNumber=1 scan=3059	-3.662	E.GVHCEVNTDE.C		GVHCEVNTDE,EC,4@57.02146		10.9763	E.GVHC[+57.02146]EVNTDE.C	C4(Carbamidomethyl / 57.0215)	0.0011	0.0013	0	0	0	0	6.9e-05	8.1e-05	2.967	234.4	234.4		Specific	9.9	>sp|P46531|NOTC1_HUMAN Neurogenic locus notch homolog protein 1 OS=Homo sapiens OX=9606 GN=NOTCH1 PE=1 SV=4	1	2003	FP070522_11.3059.3059.2	high-energy collision-induced dissociation	3.15	1158.46	1158.46	1	226 | 527
312	Hex(1)Pent(1); Hex(1)	879.2	4	787.33	3146.3	787.332	3146.31	controllerType=0 controllerNumber=1 scan=4433	-3.134	E.VNTDECASSPCLHNGRCLDKINE.F	8;9	VNTDECASSPCLHNGRCLDKINE,EF,6@57.02146,8@294.09508,9@162.05282,11@57.02146,14@0.98402,17@57.02146	S8(OGlycan / 294.0951); S9(OGlycan / 162.0528); N14(Deamidated / 0.984)	13.9528	E.VNTDEC[+57.02146]AS[+294.09508]S[+162.05282]PC[+57.02146]LHN[+0.98402]GRC[+57.02146]LDKINE.F	C6(Carbamidomethyl / 57.0215); C11(Carbamidomethyl / 57.0215); C17(Carbamidomethyl / 57.0215)	5.8e-15	6.9e-15	0	0	0	0	1.3e-15	1.5e-15	14.235	879.2	0		Specific	19.1	>sp|P46531|NOTC1_HUMAN Neurogenic locus notch homolog protein 1 OS=Homo sapiens OX=9606 GN=NOTCH1 PE=1 SV=4	1	3636	FP070522_11.4433.4433.4	high-energy collision-induced dissociation	15.52	3145.29	3145.3	1	227 | 21255
312	Hex(1)Pent(2)	968.2	4	783.824	3132.28	783.829	3132.29	controllerType=0 controllerNumber=1 scan=4478	-5.556	E.VNTDECASSPCLHNGRCLDKINE.F	9	VNTDECASSPCLHNGRCLDKINE,EF,6@57.02146,9@426.13734,11@57.02146,14@0.98402,17@57.02146,19@15.99492	S9(OGlycan / 426.1373); N14(Deamidated / 0.984); D19(Oxidation / 15.9949)	14.0472	E.VNTDEC[+57.02146]ASS[+426.13734]PC[+57.02146]LHN[+0.98402]GRC[+57.02146]LD[+15.99492]KINE.F	C6(Carbamidomethyl / 57.0215); C11(Carbamidomethyl / 57.0215); C17(Carbamidomethyl / 57.0215)	6.7e-17	7.9e-17	0	0	0	0	4.1e-17	4.9e-17	16.177	968.2	1.2		Specific	21.1	>sp|P46531|NOTC1_HUMAN Neurogenic locus notch homolog protein 1 OS=Homo sapiens OX=9606 GN=NOTCH1 PE=1 SV=4	1	3688	FP070522_11.4478.4478.4	high-energy collision-induced dissociation	16.46	3131.27	3131.29	1	228 | 21861
312	Hex(1)Pent(2)	896.1	4	783.826	3132.28	783.829	3132.29	controllerType=0 controllerNumber=1 scan=4164	-3.14	E.VNTDECASSPCLHNGRCLDKINE.F	9	VNTDECASSPCLHNGRCLDKINE,EF,6@57.02146,9@426.13734,11@57.02146,14@0.98402,17@57.02146,19@15.99492	S9(OGlycan / 426.1373); N14(Deamidated / 0.984); D19(Oxidation / 15.9949)	13.3885	E.VNTDEC[+57.02146]ASS[+426.13734]PC[+57.02146]LHN[+0.98402]GRC[+57.02146]LD[+15.99492]KINE.F	C6(Carbamidomethyl / 57.0215); C11(Carbamidomethyl / 57.0215); C17(Carbamidomethyl / 57.0215)	5.8e-15	6.9e-15	0	0	0	0	8.3e-16	9.8e-16	14.235	896.1	1.2		Specific	17.2	>sp|P46531|NOTC1_HUMAN Neurogenic locus notch homolog protein 1 OS=Homo sapiens OX=9606 GN=NOTCH1 PE=1 SV=4	1	3303	FP070522_11.4164.4164.4	high-energy collision-induced dissociation	15.52	3131.28	3131.29	1	229 | 20429
312	Hex(1)Pent(2)	968.3	4	783.579	3131.3	783.583	3131.31	controllerType=0 controllerNumber=1 scan=4032	-4.269	E.VNTDECASSPCLHNGRCLDKINE.F	9	VNTDECASSPCLHNGRCLDKINE,EF,6@57.02146,9@426.13734,11@57.02146,17@57.02146,19@15.99492	S9(OGlycan / 426.1373); D19(Oxidation / 15.9949)	13.1282	E.VNTDEC[+57.02146]ASS[+426.13734]PC[+57.02146]LHNGRC[+57.02146]LD[+15.99492]KINE.F	C6(Carbamidomethyl / 57.0215); C11(Carbamidomethyl / 57.0215); C17(Carbamidomethyl / 57.0215)	6.7e-17	7.9e-17	0	0	0	0	3.8e-17	4.5e-17	16.177	968.3	1.2		Specific	20.1	>sp|P46531|NOTC1_HUMAN Neurogenic locus notch homolog protein 1 OS=Homo sapiens OX=9606 GN=NOTCH1 PE=1 SV=4	1	3143	FP070522_11.4032.4032.4	high-energy collision-induced dissociation	16.67	3130.29	3130.3	1	230 | 19981
312	Hex(1)Pent(2)	974.8	4	779.827	3116.29	779.83	3116.3	controllerType=0 controllerNumber=1 scan=4461	-3.221	E.VNTDECASSPCLHNGRCLDKINE.F	9	VNTDECASSPCLHNGRCLDKINE,EF,6@57.02146,9@426.13734,11@57.02146,14@0.98402,17@57.02146	S9(OGlycan / 426.1373); N14(Deamidated / 0.984)	14.0123	E.VNTDEC[+57.02146]ASS[+426.13734]PC[+57.02146]LHN[+0.98402]GRC[+57.02146]LDKINE.F	C6(Carbamidomethyl / 57.0215); C11(Carbamidomethyl / 57.0215); C17(Carbamidomethyl / 57.0215)	5.8e-17	6.9e-17	0	0	0	0	3.4e-17	4e-17	16.235	974.8	1.2		Specific	19.8	>sp|P46531|NOTC1_HUMAN Neurogenic locus notch homolog protein 1 OS=Homo sapiens OX=9606 GN=NOTCH1 PE=1 SV=4	1	3668	FP070522_11.4461.4461.4	high-energy collision-induced dissociation	16.73	3115.28	3115.29	1	231 | 21701
312	Hex(1)Pent(2)	939.3	4	779.826	3116.28	779.83	3116.3	controllerType=0 controllerNumber=1 scan=4626	-5.101	E.VNTDECASSPCLHNGRCLDKINE.F	9	VNTDECASSPCLHNGRCLDKINE,EF,6@57.02146,9@426.13734,11@57.02146,14@0.98402,17@57.02146	S9(OGlycan / 426.1373); N14(Deamidated / 0.984)	14.361	E.VNTDEC[+57.02146]ASS[+426.13734]PC[+57.02146]LHN[+0.98402]GRC[+57.02146]LDKINE.F	C6(Carbamidomethyl / 57.0215); C11(Carbamidomethyl / 57.0215); C17(Carbamidomethyl / 57.0215)	6.7e-16	7.9e-16	0	0	0	0	2.9e-16	3.4e-16	15.177	939.3	1.2		Specific	20.1	>sp|P46531|NOTC1_HUMAN Neurogenic locus notch homolog protein 1 OS=Homo sapiens OX=9606 GN=NOTCH1 PE=1 SV=4	1	3883	FP070522_11.4626.4626.4	high-energy collision-induced dissociation	15.67	3115.27	3115.29	1	232 | 22568
312	Hex(1)Pent(2)	936.3	4	779.827	3116.28	779.83	3116.3	controllerType=0 controllerNumber=1 scan=4516	-4.083	E.VNTDECASSPCLHNGRCLDKINE.F	9	VNTDECASSPCLHNGRCLDKINE,EF,6@57.02146,9@426.13734,11@57.02146,14@0.98402,17@57.02146	S9(OGlycan / 426.1373); N14(Deamidated / 0.984)	14.1276	E.VNTDEC[+57.02146]ASS[+426.13734]PC[+57.02146]LHN[+0.98402]GRC[+57.02146]LDKINE.F	C6(Carbamidomethyl / 57.0215); C11(Carbamidomethyl / 57.0215); C17(Carbamidomethyl / 57.0215)	6.7e-16	7.9e-16	0	0	0	0	2.6e-16	3.1e-16	15.177	936.3	1.2		Specific	19	>sp|P46531|NOTC1_HUMAN Neurogenic locus notch homolog protein 1 OS=Homo sapiens OX=9606 GN=NOTCH1 PE=1 SV=4	1	3740	FP070522_11.4516.4516.4	high-energy collision-induced dissociation	15.67	3115.28	3115.29	1	233 | 22114
312	Hex(1)Pent(2)	934.4	4	779.827	3116.29	779.83	3116.3	controllerType=0 controllerNumber=1 scan=4148	-3.378	E.VNTDECASSPCLHNGRCLDKINE.F	9	VNTDECASSPCLHNGRCLDKINE,EF,6@57.02146,9@426.13734,11@57.02146,14@0.98402,17@57.02146	S9(OGlycan / 426.1373); N14(Deamidated / 0.984)	13.3581	E.VNTDEC[+57.02146]ASS[+426.13734]PC[+57.02146]LHN[+0.98402]GRC[+57.02146]LDKINE.F	C6(Carbamidomethyl / 57.0215); C11(Carbamidomethyl / 57.0215); C17(Carbamidomethyl / 57.0215)	5.8e-16	6.9e-16	0	0	0	0	1.3e-16	1.5e-16	15.235	934.4	1.2		Specific	18.3	>sp|P46531|NOTC1_HUMAN Neurogenic locus notch homolog protein 1 OS=Homo sapiens OX=9606 GN=NOTCH1 PE=1 SV=4	1	3282	FP070522_11.4148.4148.4	high-energy collision-induced dissociation	16.73	3115.28	3115.29	1	234 | 20349
312	Hex(1)Pent(2)	919.1	4	779.827	3116.29	779.83	3116.3	controllerType=0 controllerNumber=1 scan=4263	-3.926	E.VNTDECASSPCLHNGRCLDKINE.F	9	VNTDECASSPCLHNGRCLDKINE,EF,6@57.02146,9@426.13734,11@57.02146,14@0.98402,17@57.02146	S9(OGlycan / 426.1373); N14(Deamidated / 0.984)	13.5892	E.VNTDEC[+57.02146]ASS[+426.13734]PC[+57.02146]LHN[+0.98402]GRC[+57.02146]LDKINE.F	C6(Carbamidomethyl / 57.0215); C11(Carbamidomethyl / 57.0215); C17(Carbamidomethyl / 57.0215)	6.7e-16	7.9e-16	0	0	0	0	2.4e-16	2.8e-16	15.177	919.1	1.2		Specific	19.7	>sp|P46531|NOTC1_HUMAN Neurogenic locus notch homolog protein 1 OS=Homo sapiens OX=9606 GN=NOTCH1 PE=1 SV=4	1	3428	FP070522_11.4263.4263.4	high-energy collision-induced dissociation	15.67	3115.28	3115.29	1	235 | 20691
312	Hex(1)Pent(2)	914.3	4	779.827	3116.29	779.83	3116.3	controllerType=0 controllerNumber=1 scan=4321	-3.3	E.VNTDECASSPCLHNGRCLDKINE.F	9	VNTDECASSPCLHNGRCLDKINE,EF,6@57.02146,9@426.13734,11@57.02146,14@0.98402,17@57.02146	S9(OGlycan / 426.1373); N14(Deamidated / 0.984)	13.7108	E.VNTDEC[+57.02146]ASS[+426.13734]PC[+57.02146]LHN[+0.98402]GRC[+57.02146]LDKINE.F	C6(Carbamidomethyl / 57.0215); C11(Carbamidomethyl / 57.0215); C17(Carbamidomethyl / 57.0215)	5.8e-16	6.9e-16	0	0	0	0	1.6e-16	1.9e-16	15.235	914.3	1.2		Specific	18.1	>sp|P46531|NOTC1_HUMAN Neurogenic locus notch homolog protein 1 OS=Homo sapiens OX=9606 GN=NOTCH1 PE=1 SV=4	1	3500	FP070522_11.4321.4321.4	high-energy collision-induced dissociation	15.73	3115.28	3115.29	1	236 | 20919
312	Hex(1)Pent(2)	911.7	3	1039.43	3116.29	1039.44	3116.3	controllerType=0 controllerNumber=1 scan=4441	-3.041	E.VNTDECASSPCLHNGRCLDKINE.F	9	VNTDECASSPCLHNGRCLDKINE,EF,6@57.02146,9@426.13734,11@57.02146,14@0.98402,17@57.02146	S9(OGlycan / 426.1373); N14(Deamidated / 0.984)	13.9693	E.VNTDEC[+57.02146]ASS[+426.13734]PC[+57.02146]LHN[+0.98402]GRC[+57.02146]LDKINE.F	C6(Carbamidomethyl / 57.0215); C11(Carbamidomethyl / 57.0215); C17(Carbamidomethyl / 57.0215)	1.1e-14	1.3e-14	0	0	0	0	2.3e-15	2.7e-15	13.953	911.7	1.2		Specific	20.1	>sp|P46531|NOTC1_HUMAN Neurogenic locus notch homolog protein 1 OS=Homo sapiens OX=9606 GN=NOTCH1 PE=1 SV=4	1	3646	FP070522_11.4441.4441.3	high-energy collision-induced dissociation	14.45	3115.28	3115.29	1	237 | 21421
312	Hex(1)Pent(2)	896.8	3	1039.43	3116.29	1039.44	3116.3	controllerType=0 controllerNumber=1 scan=4496	-3.746	E.VNTDECASSPCLHNGRCLDKINE.F	9	VNTDECASSPCLHNGRCLDKINE,EF,6@57.02146,9@426.13734,11@57.02146,14@0.98402,17@57.02146	S9(OGlycan / 426.1373); N14(Deamidated / 0.984)	14.0843	E.VNTDEC[+57.02146]ASS[+426.13734]PC[+57.02146]LHN[+0.98402]GRC[+57.02146]LDKINE.F	C6(Carbamidomethyl / 57.0215); C11(Carbamidomethyl / 57.0215); C17(Carbamidomethyl / 57.0215)	1.3e-13	1.5e-13	0	0	0	0	1.8e-14	2.1e-14	12.895	896.8	1.2		Specific	24.2	>sp|P46531|NOTC1_HUMAN Neurogenic locus notch homolog protein 1 OS=Homo sapiens OX=9606 GN=NOTCH1 PE=1 SV=4	1	3714	FP070522_11.4496.4496.3	high-energy collision-induced dissociation	14.39	3115.28	3115.29	1	238 | 22042
312	Hex(1)Pent(2)	894.9	4	779.828	3116.29	779.83	3116.3	controllerType=0 controllerNumber=1 scan=4203	-2.046	E.VNTDECASSPCLHNGRCLDKINE.F	9	VNTDECASSPCLHNGRCLDKINE,EF,6@57.02146,9@426.13734,11@57.02146,14@0.98402,17@57.02146	S9(OGlycan / 426.1373); N14(Deamidated / 0.984)	13.4639	E.VNTDEC[+57.02146]ASS[+426.13734]PC[+57.02146]LHN[+0.98402]GRC[+57.02146]LDKINE.F	C6(Carbamidomethyl / 57.0215); C11(Carbamidomethyl / 57.0215); C17(Carbamidomethyl / 57.0215)	5.8e-15	6.9e-15	0	0	0	0	1.1e-15	1.3e-15	14.235	894.9	1.2		Specific	18.9	>sp|P46531|NOTC1_HUMAN Neurogenic locus notch homolog protein 1 OS=Homo sapiens OX=9606 GN=NOTCH1 PE=1 SV=4	1	3352	FP070522_11.4203.4203.4	high-energy collision-induced dissociation	15.73	3115.28	3115.29	1	239 | 20509
312	Hex(1)Pent(2)	876.3	4	779.826	3116.28	779.83	3116.3	controllerType=0 controllerNumber=1 scan=4575	-4.945	E.VNTDECASSPCLHNGRCLDKINE.F	9	VNTDECASSPCLHNGRCLDKINE,EF,6@57.02146,9@426.13734,11@57.02146,14@0.98402,17@57.02146	S9(OGlycan / 426.1373); N14(Deamidated / 0.984)	14.2507	E.VNTDEC[+57.02146]ASS[+426.13734]PC[+57.02146]LHN[+0.98402]GRC[+57.02146]LDKINE.F	C6(Carbamidomethyl / 57.0215); C11(Carbamidomethyl / 57.0215); C17(Carbamidomethyl / 57.0215)	6.7e-15	7.9e-15	0	0	0	0	1.9e-15	2.3e-15	14.177	876.3	1.2		Specific	19	>sp|P46531|NOTC1_HUMAN Neurogenic locus notch homolog protein 1 OS=Homo sapiens OX=9606 GN=NOTCH1 PE=1 SV=4	1	3819	FP070522_11.4575.4575.4	high-energy collision-induced dissociation	14.67	3115.27	3115.29	1	240 | 22326
312	Hex(1)Pent(2)	876.1	3	1039.43	3116.28	1039.44	3116.3	controllerType=0 controllerNumber=1 scan=4268	-4.333	E.VNTDECASSPCLHNGRCLDKINE.F	9	VNTDECASSPCLHNGRCLDKINE,EF,6@57.02146,9@426.13734,11@57.02146,14@0.98402,17@57.02146	S9(OGlycan / 426.1373); N14(Deamidated / 0.984)	13.5984	E.VNTDEC[+57.02146]ASS[+426.13734]PC[+57.02146]LHN[+0.98402]GRC[+57.02146]LDKINE.F	C6(Carbamidomethyl / 57.0215); C11(Carbamidomethyl / 57.0215); C17(Carbamidomethyl / 57.0215)	1.3e-13	1.5e-13	0	0	0	0	1.5e-14	1.7e-14	12.895	876.1	1.2		Specific	21.8	>sp|P46531|NOTC1_HUMAN Neurogenic locus notch homolog protein 1 OS=Homo sapiens OX=9606 GN=NOTCH1 PE=1 SV=4	1	3434	FP070522_11.4268.4268.3	high-energy collision-induced dissociation	14.39	3115.28	3115.29	1	241 | 20743
312	Hex(1)Pent(2)	795.7	4	779.828	3116.29	779.83	3116.3	controllerType=0 controllerNumber=1 scan=4401	-1.811	E.VNTDECASSPCLHNGRCLDKINE.F	9	VNTDECASSPCLHNGRCLDKINE,EF,6@57.02146,9@426.13734,11@57.02146,14@0.98402,17@57.02146	S9(OGlycan / 426.1373); N14(Deamidated / 0.984)	13.8833	E.VNTDEC[+57.02146]ASS[+426.13734]PC[+57.02146]LHN[+0.98402]GRC[+57.02146]LDKINE.F	C6(Carbamidomethyl / 57.0215); C11(Carbamidomethyl / 57.0215); C17(Carbamidomethyl / 57.0215)	5.8e-13	6.9e-13	0	0	0	0	7.2e-14	8.5e-14	12.235	795.7	1.2		Specific	15.5	>sp|P46531|NOTC1_HUMAN Neurogenic locus notch homolog protein 1 OS=Homo sapiens OX=9606 GN=NOTCH1 PE=1 SV=4	1	3598	FP070522_11.4401.4401.4	high-energy collision-induced dissociation	13.73	3115.28	3115.29	1	242 | 21055
312	Hex(1)Pent(2)	790.3	3	1039.44	3116.29	1039.44	3116.3	controllerType=0 controllerNumber=1 scan=4128	-1.866	E.VNTDECASSPCLHNGRCLDKINE.F	9	VNTDECASSPCLHNGRCLDKINE,EF,6@57.02146,9@426.13734,11@57.02146,14@0.98402,17@57.02146	S9(OGlycan / 426.1373); N14(Deamidated / 0.984)	13.3142	E.VNTDEC[+57.02146]ASS[+426.13734]PC[+57.02146]LHN[+0.98402]GRC[+57.02146]LDKINE.F	C6(Carbamidomethyl / 57.0215); C11(Carbamidomethyl / 57.0215); C17(Carbamidomethyl / 57.0215)	1.1e-11	1.3e-11	0	0	0	0	1.7e-12	2e-12	10.953	790.3	1.2		Specific	16.4	>sp|P46531|NOTC1_HUMAN Neurogenic locus notch homolog protein 1 OS=Homo sapiens OX=9606 GN=NOTCH1 PE=1 SV=4	1	3255	FP070522_11.4128.4128.3	high-energy collision-induced dissociation	12.45	3115.28	3115.29	1	243 | 20309
312	Hex(1)Pent(2)	683.1	4	779.831	3116.3	779.83	3116.3	controllerType=0 controllerNumber=1 scan=3976	1.871	E.VNTDECASSPCLHNGRCLDKINE.F	9	VNTDECASSPCLHNGRCLDKINE,EF,2@0.98402,6@57.02146,9@426.13734,11@57.02146,17@57.02146	N2(Deamidated / 0.984); S9(OGlycan / 426.1373)	13.008	E.VN[+0.98402]TDEC[+57.02146]ASS[+426.13734]PC[+57.02146]LHNGRC[+57.02146]LDKINE.F	C6(Carbamidomethyl / 57.0215); C11(Carbamidomethyl / 57.0215); C17(Carbamidomethyl / 57.0215)	1.8e-10	2.1e-10	0	0	0	0	1.1e-11	1.3e-11	9.746	683.1	1.2		Specific	15.6	>sp|P46531|NOTC1_HUMAN Neurogenic locus notch homolog protein 1 OS=Homo sapiens OX=9606 GN=NOTCH1 PE=1 SV=4	1	3080	FP070522_11.3976.3976.4	high-energy collision-induced dissociation	10.24	3115.3	3115.29	1	244 | 19741
312	Hex(1)Pent(2)	590.8	4	779.832	3116.3	779.83	3116.3	controllerType=0 controllerNumber=1 scan=7888	2.184	E.VNTDECASSPCLHNGRCLDKINE.F	9	VNTDECASSPCLHNGRCLDKINE,EF,6@57.02146,9@426.13734,11@57.02146,14@0.98402,17@57.02146	S9(OGlycan / 426.1373); N14(Deamidated / 0.984)	21.8287	E.VNTDEC[+57.02146]ASS[+426.13734]PC[+57.02146]LHN[+0.98402]GRC[+57.02146]LDKINE.F	C6(Carbamidomethyl / 57.0215); C11(Carbamidomethyl / 57.0215); C17(Carbamidomethyl / 57.0215)	1.8e-08	2.1e-08	0	0	0	0	1.5e-09	1.7e-09	7.746	590.8	1.2		Specific	16.7	>sp|P46531|NOTC1_HUMAN Neurogenic locus notch homolog protein 1 OS=Homo sapiens OX=9606 GN=NOTCH1 PE=1 SV=4	1	8007	FP070522_11.7888.7888.4	high-energy collision-induced dissociation	8.24	3115.3	3115.29	1	245 | 32533
312	Hex(1)Pent(2)	588.3	3	1039.43	3116.29	1039.44	3116.3	controllerType=0 controllerNumber=1 scan=4105	-3.276	E.VNTDECASSPCLHNGRCLDKINE.F	9	VNTDECASSPCLHNGRCLDKINE,EF,6@57.02146,9@426.13734,11@57.02146,14@0.98402,17@57.02146	S9(OGlycan / 426.1373); N14(Deamidated / 0.984)	13.2737	E.VNTDEC[+57.02146]ASS[+426.13734]PC[+57.02146]LHN[+0.98402]GRC[+57.02146]LDKINE.F	C6(Carbamidomethyl / 57.0215); C11(Carbamidomethyl / 57.0215); C17(Carbamidomethyl / 57.0215)	1.1e-07	1.3e-07	0	0	0	0	1.3e-08	1.6e-08	6.953	588.3	1.2		Specific	20.1	>sp|P46531|NOTC1_HUMAN Neurogenic locus notch homolog protein 1 OS=Homo sapiens OX=9606 GN=NOTCH1 PE=1 SV=4	1	3226	FP070522_11.4105.4105.5	high-energy collision-induced dissociation	7.45	3115.28	3115.29	1	246 | 20189
312	Hex(1)Pent(2)	553	2	1558.65	3116.29	1558.65	3116.3	controllerType=0 controllerNumber=1 scan=4470	-2.625	E.VNTDECASSPCLHNGRCLDKINE.F	9	VNTDECASSPCLHNGRCLDKINE,EF,6@57.02146,9@426.13734,11@57.02146,14@0.98402,17@57.02146	S9(OGlycan / 426.1373); N14(Deamidated / 0.984)	14.0292	E.VNTDEC[+57.02146]ASS[+426.13734]PC[+57.02146]LHN[+0.98402]GRC[+57.02146]LDKINE.F	C6(Carbamidomethyl / 57.0215); C11(Carbamidomethyl / 57.0215); C17(Carbamidomethyl / 57.0215)	1.7e-07	2e-07	0	0	0	0	2.3e-08	2.7e-08	6.764	553	1.2		Specific	15.3	>sp|P46531|NOTC1_HUMAN Neurogenic locus notch homolog protein 1 OS=Homo sapiens OX=9606 GN=NOTCH1 PE=1 SV=4	1	3679	FP070522_11.4470.4470.2	high-energy collision-induced dissociation	7.13	3115.28	3115.29	1	247 | 21821
312	Hex(1)Pent(2)	152.6	4	779.831	3116.3	779.83	3116.3	controllerType=0 controllerNumber=1 scan=7947	1.479	E.VNTDECASSPCLHNGRCLDKINE.F	9	VNTDECASSPCLHNGRCLDKINE,EF,6@57.02146,9@426.13734,11@57.02146,16@0.98402,17@57.02146	S9(OGlycan / 426.1373); R16(Deamidated / 0.984)	21.9686	E.VNTDEC[+57.02146]ASS[+426.13734]PC[+57.02146]LHNGR[+0.98402]C[+57.02146]LDKINE.F	C6(Carbamidomethyl / 57.0215); C11(Carbamidomethyl / 57.0215); C17(Carbamidomethyl / 57.0215)	0.00011	0.00013	0	0	0	0	6.1e-06	7.3e-06	3.973	152.6	0		Specific	12.8	>sp|P46531|NOTC1_HUMAN Neurogenic locus notch homolog protein 1 OS=Homo sapiens OX=9606 GN=NOTCH1 PE=1 SV=4	1	8085	FP070522_11.7947.7947.4	high-energy collision-induced dissociation	3.47	3115.29	3115.29	1	248 | 32817
312	Hex(1)Pent(2)	904.8	4	779.58	3115.3	779.584	3115.31	controllerType=0 controllerNumber=1 scan=4028	-5.062	E.VNTDECASSPCLHNGRCLDKINE.F	9	VNTDECASSPCLHNGRCLDKINE,EF,6@57.02146,9@426.13734,11@57.02146,17@57.02146	S9(OGlycan / 426.1373)	13.1219	E.VNTDEC[+57.02146]ASS[+426.13734]PC[+57.02146]LHNGRC[+57.02146]LDKINE.F	C6(Carbamidomethyl / 57.0215); C11(Carbamidomethyl / 57.0215); C17(Carbamidomethyl / 57.0215)	6.7e-16	7.9e-16	0	0	0	0	2e-16	2.4e-16	15.177	904.8	1.2		Specific	19.3	>sp|P46531|NOTC1_HUMAN Neurogenic locus notch homolog protein 1 OS=Homo sapiens OX=9606 GN=NOTCH1 PE=1 SV=4	1	3137	FP070522_11.4028.4028.4	high-energy collision-induced dissociation	16.1	3114.29	3114.31	1	249 | 19941
312	Hex(1)Pent(2)	870.6	4	779.58	3115.3	779.584	3115.31	controllerType=0 controllerNumber=1 scan=3976	-4.67	E.VNTDECASSPCLHNGRCLDKINE.F	9	VNTDECASSPCLHNGRCLDKINE,EF,6@57.02146,9@426.13734,11@57.02146,17@57.02146	S9(OGlycan / 426.1373)	13.008	E.VNTDEC[+57.02146]ASS[+426.13734]PC[+57.02146]LHNGRC[+57.02146]LDKINE.F	C6(Carbamidomethyl / 57.0215); C11(Carbamidomethyl / 57.0215); C17(Carbamidomethyl / 57.0215)	6.7e-15	7.9e-15	0	0	0	0	1.5e-15	1.8e-15	14.177	870.6	1.2		Specific	17.9	>sp|P46531|NOTC1_HUMAN Neurogenic locus notch homolog protein 1 OS=Homo sapiens OX=9606 GN=NOTCH1 PE=1 SV=4	1	3079	FP070522_11.3976.3976.4	high-energy collision-induced dissociation	16.1	3114.29	3114.31	1	250 | 19701
312	Hex(1)Pent(2)	866.7	4	779.578	3115.29	779.584	3115.31	controllerType=0 controllerNumber=1 scan=4083	-7.021	E.VNTDECASSPCLHNGRCLDKINE.F	9	VNTDECASSPCLHNGRCLDKINE,EF,6@57.02146,9@426.13734,11@57.02146,17@57.02146	S9(OGlycan / 426.1373)	13.2314	E.VNTDEC[+57.02146]ASS[+426.13734]PC[+57.02146]LHNGRC[+57.02146]LDKINE.F	C6(Carbamidomethyl / 57.0215); C11(Carbamidomethyl / 57.0215); C17(Carbamidomethyl / 57.0215)	6.7e-15	7.9e-15	0	0	0	0	1.7e-15	2e-15	14.177	866.7	1.2		Specific	18.6	>sp|P46531|NOTC1_HUMAN Neurogenic locus notch homolog protein 1 OS=Homo sapiens OX=9606 GN=NOTCH1 PE=1 SV=4	1	3202	FP070522_11.4083.4083.4	high-energy collision-induced dissociation	15.1	3114.28	3114.31	1	251 | 20149
312	Hex(1)	601.4	4	714.054	2853.19	714.055	2853.2	controllerType=0 controllerNumber=1 scan=4453	-0.981	E.VNTDECASSPCLHNGRCLDKINE.F	9	VNTDECASSPCLHNGRCLDKINE,EF,2@0.98402,6@57.02146,9@162.05282,11@57.02146,16@0.98402,17@57.02146	N2(Deamidated / 0.984); S9(OGlycan / 162.0528); R16(Deamidated / 0.984)	13.9931	E.VN[+0.98402]TDEC[+57.02146]ASS[+162.05282]PC[+57.02146]LHNGR[+0.98402]C[+57.02146]LDKINE.F	C6(Carbamidomethyl / 57.0215); C11(Carbamidomethyl / 57.0215); C17(Carbamidomethyl / 57.0215)	8e-10	9.4e-10	0	0	0	0	7.2e-11	8.5e-11	9.098	486.6	1.2		Specific	13.2	>sp|P46531|NOTC1_HUMAN Neurogenic locus notch homolog protein 1 OS=Homo sapiens OX=9606 GN=NOTCH1 PE=1 SV=4	1	3660	FP070522_11.4453.4453.4	high-energy collision-induced dissociation	8.38	2852.19	2852.19	1	252 | 21581
312	Hex(1)	842	4	713.81	2852.22	713.809	2852.21	controllerType=0 controllerNumber=1 scan=4453	1.29	E.VNTDECASSPCLHNGRCLDKINE.F	9	VNTDECASSPCLHNGRCLDKINE,EF,6@57.02146,9@162.05282,11@57.02146,14@0.98402,17@57.02146	S9(OGlycan / 162.0528); N14(Deamidated / 0.984)	13.9931	E.VNTDEC[+57.02146]ASS[+162.05282]PC[+57.02146]LHN[+0.98402]GRC[+57.02146]LDKINE.F	C6(Carbamidomethyl / 57.0215); C11(Carbamidomethyl / 57.0215); C17(Carbamidomethyl / 57.0215)	8e-14	9.4e-14	0	0	0	0	1.1e-14	1.3e-14	13.098	435.9	1.2		Specific	16.5	>sp|P46531|NOTC1_HUMAN Neurogenic locus notch homolog protein 1 OS=Homo sapiens OX=9606 GN=NOTCH1 PE=1 SV=4	1	3659	FP070522_11.4453.4453.4	high-energy collision-induced dissociation	14.59	2851.21	2851.21	1	253 | 21541
312		923.4	3	897.389	2690.15	897.392	2690.16	controllerType=0 controllerNumber=1 scan=4525	-2.429	E.VNTDECASSPCLHNGRCLDKINE.F		VNTDECASSPCLHNGRCLDKINE,EF,6@57.02146,11@57.02146,14@0.98402,17@57.02146	N14(Deamidated / 0.984)	14.1451	E.VNTDEC[+57.02146]ASSPC[+57.02146]LHN[+0.98402]GRC[+57.02146]LDKINE.F	C6(Carbamidomethyl / 57.0215); C11(Carbamidomethyl / 57.0215); C17(Carbamidomethyl / 57.0215)	1.1e-14	1.3e-14	0	0	0	0	2.6e-15	3.1e-15	13.953	917.1	100.8		Specific	13.7	>sp|P46531|NOTC1_HUMAN Neurogenic locus notch homolog protein 1 OS=Homo sapiens OX=9606 GN=NOTCH1 PE=1 SV=4	1	3751	FP070522_11.4525.4525.3	high-energy collision-induced dissociation	15.88	2689.15	2689.15	1	254 | 22154
312		822.1	4	673.293	2690.15	673.296	2690.16	controllerType=0 controllerNumber=1 scan=4502	-3.046	E.VNTDECASSPCLHNGRCLDKINE.F		VNTDECASSPCLHNGRCLDKINE,EF,6@57.02146,11@57.02146,14@0.98402,17@57.02146	N14(Deamidated / 0.984)	14.0974	E.VNTDEC[+57.02146]ASSPC[+57.02146]LHN[+0.98402]GRC[+57.02146]LDKINE.F	C6(Carbamidomethyl / 57.0215); C11(Carbamidomethyl / 57.0215); C17(Carbamidomethyl / 57.0215)	5.8e-14	6.9e-14	0	0	0	0	7.1e-15	8.4e-15	13.235	822.1	53.9		Specific	15.1	>sp|P46531|NOTC1_HUMAN Neurogenic locus notch homolog protein 1 OS=Homo sapiens OX=9606 GN=NOTCH1 PE=1 SV=4	1	3723	FP070522_11.4502.4502.4	high-energy collision-induced dissociation	15.16	2689.14	2689.15	1	255 | 22106
312		804.7	4	673.292	2690.15	673.296	2690.16	controllerType=0 controllerNumber=1 scan=4168	-4.68	E.VNTDECASSPCLHNGRCLDKINE.F		VNTDECASSPCLHNGRCLDKINE,EF,6@57.02146,11@57.02146,14@0.98402,17@57.02146	N14(Deamidated / 0.984)	13.3966	E.VNTDEC[+57.02146]ASSPC[+57.02146]LHN[+0.98402]GRC[+57.02146]LDKINE.F	C6(Carbamidomethyl / 57.0215); C11(Carbamidomethyl / 57.0215); C17(Carbamidomethyl / 57.0215)	6.7e-14	7.9e-14	0	0	0	0	9e-15	1.1e-14	13.177	804.7	49.1		Specific	14.3	>sp|P46531|NOTC1_HUMAN Neurogenic locus notch homolog protein 1 OS=Homo sapiens OX=9606 GN=NOTCH1 PE=1 SV=4	1	3309	FP070522_11.4168.4168.4	high-energy collision-induced dissociation	14.1	2689.14	2689.15	1	256 | 20493
312		571.3	4	673.298	2690.17	673.296	2690.16	controllerType=0 controllerNumber=1 scan=4045	3.034	E.VNTDECASSPCLHNGRCLDKINE.F		VNTDECASSPCLHNGRCLDKINE,EF,2@0.98402,6@57.02146,11@57.02146,17@57.02146	N2(Deamidated / 0.984)	13.1531	E.VN[+0.98402]TDEC[+57.02146]ASSPC[+57.02146]LHNGRC[+57.02146]LDKINE.F	C6(Carbamidomethyl / 57.0215); C11(Carbamidomethyl / 57.0215); C17(Carbamidomethyl / 57.0215)	1.6e-07	1.9e-07	0	0	0	0	1.9e-08	2.3e-08	6.795	571.3	117.9		Specific	11.1	>sp|P46531|NOTC1_HUMAN Neurogenic locus notch homolog protein 1 OS=Homo sapiens OX=9606 GN=NOTCH1 PE=1 SV=4	1	3158	FP070522_11.4045.4045.4	high-energy collision-induced dissociation	7.72	2689.16	2689.15	1	257 | 20021
312		517.6	4	673.293	2690.15	673.296	2690.16	controllerType=0 controllerNumber=1 scan=4561	-3.954	E.VNTDECASSPCLHNGRCLDKINE.F		VNTDECASSPCLHNGRCLDKINE,EF,6@57.02146,11@57.02146,14@0.98402,17@57.02146	N14(Deamidated / 0.984)	14.2229	E.VNTDEC[+57.02146]ASSPC[+57.02146]LHN[+0.98402]GRC[+57.02146]LDKINE.F	C6(Carbamidomethyl / 57.0215); C11(Carbamidomethyl / 57.0215); C17(Carbamidomethyl / 57.0215)	7.3e-07	8.6e-07	0	0	0	0	5.3e-08	6.3e-08	6.137	517.6	51.7		Specific	11	>sp|P46531|NOTC1_HUMAN Neurogenic locus notch homolog protein 1 OS=Homo sapiens OX=9606 GN=NOTCH1 PE=1 SV=4	1	3798	FP070522_11.4561.4561.4	high-energy collision-induced dissociation	6.28	2689.14	2689.15	1	258 | 22318
316	HexNAc(1)Fuc(1); Hex(1)Pent(1)	183.6	4	726.548	2903.17	726.561	2903.22	controllerType=0 controllerNumber=1 scan=4402	-17.416	D.ECASSPCLHNGRCLDKINE.F	4;5	ECASSPCLHNGRCLDKINE,DF,2@57.02146,4@349.13728,5@294.09508,7@57.02146,13@57.02146	S4(OGlycan / 349.1373); S5(OGlycan / 294.0951)	13.8854	D.EC[+57.02146]AS[+349.13728]S[+294.09508]PC[+57.02146]LHNGRC[+57.02146]LDKINE.F	C2(Carbamidomethyl / 57.0215); C7(Carbamidomethyl / 57.0215); C13(Carbamidomethyl / 57.0215)	0.00076	0.0009	0	0	0	0	5.3e-05	6.2e-05	3.117	183.6	0		Specific	7.5	>sp|P46531|NOTC1_HUMAN Neurogenic locus notch homolog protein 1 OS=Homo sapiens OX=9606 GN=NOTCH1 PE=1 SV=4	1	3600	FP070522_11.4402.4402.4	high-energy collision-induced dissociation	2.62	2902.16	2902.22	1	259 | 21095
316	Hex(1)Pent(2)	258.2	4	672.776	2688.08	672.779	2688.1	controllerType=0 controllerNumber=1 scan=4168	-5.536	D.ECASSPCLHNGRCLDKINE.F	5	ECASSPCLHNGRCLDKINE,DF,2@57.02146,5@426.13734,7@57.02146,10@0.98402,12@0.98402,13@57.02146	S5(OGlycan / 426.1373); N10(Deamidated / 0.984); R12(Deamidated / 0.984)	13.3966	D.EC[+57.02146]ASS[+426.13734]PC[+57.02146]LHN[+0.98402]GR[+0.98402]C[+57.02146]LDKINE.F	C2(Carbamidomethyl / 57.0215); C7(Carbamidomethyl / 57.0215); C13(Carbamidomethyl / 57.0215)	0.00038	0.00044	0	0	0	0	2e-05	2.3e-05	3.425	258.2	1.2		Specific	7.8	>sp|P46531|NOTC1_HUMAN Neurogenic locus notch homolog protein 1 OS=Homo sapiens OX=9606 GN=NOTCH1 PE=1 SV=4	1	3308	FP070522_11.4168.4168.4	high-energy collision-induced dissociation	2.77	2687.07	2687.09	1	260 | 20469
317	Hex(1)Pent(2)	708.5	3	853.355	2558.05	853.361	2558.07	controllerType=0 controllerNumber=1 scan=4270	-7.771	E.CASSPCLHNGRCLDKINE.F	4	CASSPCLHNGRCLDKINE,EF,1@57.02146,4@426.13734,6@57.02146,9@0.98402,12@57.02146	S4(OGlycan / 426.1373); N9(Deamidated / 0.984)	13.6017	E.C[+57.02146]ASS[+426.13734]PC[+57.02146]LHN[+0.98402]GRC[+57.02146]LDKINE.F	C1(Carbamidomethyl / 57.0215); C6(Carbamidomethyl / 57.0215); C12(Carbamidomethyl / 57.0215)	1e-10	1.2e-10	0	0	0	0	6.5e-12	7.7e-12	9.989	708.5	17.6		Specific	13.1	>sp|P46531|NOTC1_HUMAN Neurogenic locus notch homolog protein 1 OS=Homo sapiens OX=9606 GN=NOTCH1 PE=1 SV=4	1	3438	FP070522_11.4270.4270.3	high-energy collision-induced dissociation	9.48	2557.04	2557.06	1	261 | 20783
317	Hex(1)Pent(2)	707.6	4	640.27	2558.06	640.273	2558.07	controllerType=0 controllerNumber=1 scan=4266	-4.674	E.CASSPCLHNGRCLDKINE.F	4	CASSPCLHNGRCLDKINE,EF,1@57.02146,4@426.13734,6@57.02146,9@0.98402,12@57.02146	S4(OGlycan / 426.1373); N9(Deamidated / 0.984)	13.5944	E.C[+57.02146]ASS[+426.13734]PC[+57.02146]LHN[+0.98402]GRC[+57.02146]LDKINE.F	C1(Carbamidomethyl / 57.0215); C6(Carbamidomethyl / 57.0215); C12(Carbamidomethyl / 57.0215)	5.4e-12	6.3e-12	0	0	0	0	6.9e-13	8.1e-13	11.271	707.6	17.6		Specific	15.1	>sp|P46531|NOTC1_HUMAN Neurogenic locus notch homolog protein 1 OS=Homo sapiens OX=9606 GN=NOTCH1 PE=1 SV=4	1	3432	FP070522_11.4266.4266.4	high-energy collision-induced dissociation	11.76	2557.05	2557.06	1	262 | 20731
317	Hex(1)Pent(2)	679.4	4	640.023	2557.07	640.027	2557.09	controllerType=0 controllerNumber=1 scan=3766	-5.485	E.CASSPCLHNGRCLDKINE.F	4	CASSPCLHNGRCLDKINE,EF,1@57.02146,4@426.13734,6@57.02146,12@57.02146	S4(OGlycan / 426.1373)	12.572	E.C[+57.02146]ASS[+426.13734]PC[+57.02146]LHNGRC[+57.02146]LDKINE.F	C1(Carbamidomethyl / 57.0215); C6(Carbamidomethyl / 57.0215); C12(Carbamidomethyl / 57.0215)	5.4e-11	6.3e-11	0	0	0	0	5e-12	5.9e-12	10.271	679.4	17.8		Specific	16.2	>sp|P46531|NOTC1_HUMAN Neurogenic locus notch homolog protein 1 OS=Homo sapiens OX=9606 GN=NOTCH1 PE=1 SV=4	1	2855	FP070522_11.3766.3766.4	high-energy collision-induced dissociation	12.2	2556.06	2556.08	1	263 | 19428
317	Hex(1)Pent(2)	542.7	3	853.029	2557.07	853.033	2557.09	controllerType=0 controllerNumber=1 scan=3773	-5.408	E.CASSPCLHNGRCLDKINE.F	4	CASSPCLHNGRCLDKINE,EF,1@57.02146,4@426.13734,6@57.02146,12@57.02146	S4(OGlycan / 426.1373)	12.5858	E.C[+57.02146]ASS[+426.13734]PC[+57.02146]LHNGRC[+57.02146]LDKINE.F	C1(Carbamidomethyl / 57.0215); C6(Carbamidomethyl / 57.0215); C12(Carbamidomethyl / 57.0215)	6.9e-06	8.1e-06	0	0	0	0	3.9e-07	4.6e-07	5.163	537.2	19.3		Specific	11	>sp|P46531|NOTC1_HUMAN Neurogenic locus notch homolog protein 1 OS=Homo sapiens OX=9606 GN=NOTCH1 PE=1 SV=4	1	2865	FP070522_11.3773.3773.3	high-energy collision-induced dissociation	6.97	2556.06	2556.08	1	264 | 19536
317	Fuc(1)	381.8	3	759.989	2277.95	760.001	2277.99	controllerType=0 controllerNumber=1 scan=4472	-16.195	E.CASSPCLHNGRCLDKINE.F	3	CASSPCLHNGRCLDKINE,EF,1@57.02146,3@146.05791,6@57.02146,9@0.98402,12@57.02146	S3(OGlycan / 146.0579); N9(Deamidated / 0.984)	14.0354	E.C[+57.02146]AS[+146.05791]SPC[+57.02146]LHN[+0.98402]GRC[+57.02146]LDKINE.F	C1(Carbamidomethyl / 57.0215); C6(Carbamidomethyl / 57.0215); C12(Carbamidomethyl / 57.0215)	3.1e-06	3.6e-06	0	0	0	0	1.6e-07	1.9e-07	5.512	381.8	0.8		Specific	11.8	>sp|P46531|NOTC1_HUMAN Neurogenic locus notch homolog protein 1 OS=Homo sapiens OX=9606 GN=NOTCH1 PE=1 SV=4	1	3680	FP070522_11.4472.4472.3	high-energy collision-induced dissociation	5.26	2276.95	2276.98	1	265 | 8141
335	Hex(1)Pent(2)	718.9	4	1113.94	4452.76	1113.94	4452.75	controllerType=0 controllerNumber=1 scan=5262	0.302	E.FQCECPTGFTGHLCQYDVDECASTPCKNGAKCLD.G	23	FQCECPTGFTGHLCQYDVDECASTPCKNGAKCLD,EG,3@57.02146,5@57.02146,14@57.02146,21@57.02146,23@426.13734,26@57.02146,28@0.98402,32@57.02146	S23(OGlycan / 426.1373); N28(Deamidated / 0.984)	15.7689	E.FQC[+57.02146]EC[+57.02146]PTGFTGHLC[+57.02146]QYDVDEC[+57.02146]AS[+426.13734]TPC[+57.02146]KN[+0.98402]GAKC[+57.02146]LD.G	C3(Carbamidomethyl / 57.0215); C5(Carbamidomethyl / 57.0215); C14(Carbamidomethyl / 57.0215); C21(Carbamidomethyl / 57.0215); C26(Carbamidomethyl / 57.0215); C32(Carbamidomethyl / 57.0215)	4.3e-11	5.1e-11	0	0	0	0	4.3e-12	5e-12	10.366	718.9	1.2		Specific	20.1	>sp|P46531|NOTC1_HUMAN Neurogenic locus notch homolog protein 1 OS=Homo sapiens OX=9606 GN=NOTCH1 PE=1 SV=4	1	4701	FP070522_11.5262.5262.4	high-energy collision-induced dissociation	10.86	4451.75	4451.75	1	266 | 53004
335	HexNAc(1); Hex(1)Pent(1)	149.2	2	1416.06	2831.11	1416.05	2831.1	controllerType=0 controllerNumber=1 scan=5927	4.501	E.FQCECPTGFTGHLCQYDVD.E	7;10	FQCECPTGFTGHLCQYDVD,EE,3@57.02146,5@57.02146,7@203.07937,10@294.09508,14@57.02146	T7(OGlycan / 203.0794); T10(OGlycan / 294.0951)	17.2347	E.FQC[+57.02146]EC[+57.02146]PT[+203.07937]GFT[+294.09508]GHLC[+57.02146]QYDVD.E	C3(Carbamidomethyl / 57.0215); C5(Carbamidomethyl / 57.0215); C14(Carbamidomethyl / 57.0215)	0.009	0.011	0	0	0	0	0.00082	0.00098	2.045	149.2	4.1		Specific	9.9	>sp|P46531|NOTC1_HUMAN Neurogenic locus notch homolog protein 1 OS=Homo sapiens OX=9606 GN=NOTCH1 PE=1 SV=4	1	5463	FP070522_11.5927.5927.4	high-energy collision-induced dissociation	1.64	2830.11	2830.09	1	267 | 26259
335		730	2	1231.98	2462.96	1231.99	2462.97	controllerType=0 controllerNumber=1 scan=5890	-2.646	E.FQCECPTGFTGHLCQYDVDE.C		FQCECPTGFTGHLCQYDVDE,EC,3@57.02146,5@57.02146,14@57.02146		17.1543	E.FQC[+57.02146]EC[+57.02146]PTGFTGHLC[+57.02146]QYDVDE.C	C3(Carbamidomethyl / 57.0215); C5(Carbamidomethyl / 57.0215); C14(Carbamidomethyl / 57.0215)	1.1e-11	1.2e-11	0	0	0	0	1.2e-12	1.4e-12	10.976	416.8	416.8		Specific	16.1	>sp|P46531|NOTC1_HUMAN Neurogenic locus notch homolog protein 1 OS=Homo sapiens OX=9606 GN=NOTCH1 PE=1 SV=4	1	5421	FP070522_11.5890.5890.2	high-energy collision-induced dissociation	10.9	2461.95	2461.96	1	268 | 8794
335		721.6	2	1231.98	2462.96	1231.99	2462.97	controllerType=0 controllerNumber=1 scan=5837	-2.646	E.FQCECPTGFTGHLCQYDVDE.C		FQCECPTGFTGHLCQYDVDE,EC,3@57.02146,5@57.02146,14@57.02146		17.04	E.FQC[+57.02146]EC[+57.02146]PTGFTGHLC[+57.02146]QYDVDE.C	C3(Carbamidomethyl / 57.0215); C5(Carbamidomethyl / 57.0215); C14(Carbamidomethyl / 57.0215)	1.1e-11	1.2e-11	0	0	0	0	1e-12	1.2e-12	10.976	416.5	416.5		Specific	18.3	>sp|P46531|NOTC1_HUMAN Neurogenic locus notch homolog protein 1 OS=Homo sapiens OX=9606 GN=NOTCH1 PE=1 SV=4	1	5355	FP070522_11.5837.5837.2	high-energy collision-induced dissociation	10.9	2461.95	2461.96	1	269 | 8654
335		713.8	2	1231.99	2462.96	1231.99	2462.97	controllerType=0 controllerNumber=1 scan=6000	-1.853	E.FQCECPTGFTGHLCQYDVDE.C		FQCECPTGFTGHLCQYDVDE,EC,3@57.02146,5@57.02146,14@57.02146		17.4039	E.FQC[+57.02146]EC[+57.02146]PTGFTGHLC[+57.02146]QYDVDE.C	C3(Carbamidomethyl / 57.0215); C5(Carbamidomethyl / 57.0215); C14(Carbamidomethyl / 57.0215)	1.1e-11	1.2e-11	0	0	0	0	1.5e-12	1.8e-12	10.976	416.9	416.9		Specific	17.5	>sp|P46531|NOTC1_HUMAN Neurogenic locus notch homolog protein 1 OS=Homo sapiens OX=9606 GN=NOTCH1 PE=1 SV=4	1	5547	FP070522_11.6000.6000.2	high-energy collision-induced dissociation	11.9	2461.96	2461.96	1	270 | 9103
335		704.2	2	1231.99	2462.96	1231.99	2462.97	controllerType=0 controllerNumber=1 scan=5946	-2.249	E.FQCECPTGFTGHLCQYDVDE.C		FQCECPTGFTGHLCQYDVDE,EC,3@57.02146,5@57.02146,14@57.02146		17.2791	E.FQC[+57.02146]EC[+57.02146]PTGFTGHLC[+57.02146]QYDVDE.C	C3(Carbamidomethyl / 57.0215); C5(Carbamidomethyl / 57.0215); C14(Carbamidomethyl / 57.0215)	1.1e-11	1.2e-11	0	0	0	0	1.3e-12	1.6e-12	10.976	404.9	404.9		Specific	16.1	>sp|P46531|NOTC1_HUMAN Neurogenic locus notch homolog protein 1 OS=Homo sapiens OX=9606 GN=NOTCH1 PE=1 SV=4	1	5487	FP070522_11.5946.5946.2	high-energy collision-induced dissociation	10.9	2461.96	2461.96	1	271 | 8963
335		675	2	1231.99	2462.97	1231.99	2462.97	controllerType=0 controllerNumber=1 scan=6055	-0.861	E.FQCECPTGFTGHLCQYDVDE.C		FQCECPTGFTGHLCQYDVDE,EC,3@57.02146,5@57.02146,14@57.02146		17.5322	E.FQC[+57.02146]EC[+57.02146]PTGFTGHLC[+57.02146]QYDVDE.C	C3(Carbamidomethyl / 57.0215); C5(Carbamidomethyl / 57.0215); C14(Carbamidomethyl / 57.0215)	1.9e-09	2.3e-09	0	0	0	0	1.8e-10	2.2e-10	8.717	360.6	360.6		Specific	14.2	>sp|P46531|NOTC1_HUMAN Neurogenic locus notch homolog protein 1 OS=Homo sapiens OX=9606 GN=NOTCH1 PE=1 SV=4	1	5619	FP070522_11.6055.6055.2	high-energy collision-induced dissociation	9.64	2461.96	2461.96	1	272 | 9213
335		545.5	2	1231.99	2462.97	1231.99	2462.97	controllerType=0 controllerNumber=1 scan=6185	-1.357	E.FQCECPTGFTGHLCQYDVDE.C		FQCECPTGFTGHLCQYDVDE,EC,3@57.02146,5@57.02146,14@57.02146		17.831	E.FQC[+57.02146]EC[+57.02146]PTGFTGHLC[+57.02146]QYDVDE.C	C3(Carbamidomethyl / 57.0215); C5(Carbamidomethyl / 57.0215); C14(Carbamidomethyl / 57.0215)	1e-06	1.2e-06	0	0	0	0	7e-08	8.3e-08	5.979	340.7	340.7		Specific	17.2	>sp|P46531|NOTC1_HUMAN Neurogenic locus notch homolog protein 1 OS=Homo sapiens OX=9606 GN=NOTCH1 PE=1 SV=4	1	5771	FP070522_11.6185.6185.2	high-energy collision-induced dissociation	6.78	2461.96	2461.96	1	273 | 9405
335		531.4	2	1231.98	2462.96	1231.99	2462.97	controllerType=0 controllerNumber=1 scan=6110	-2.447	E.FQCECPTGFTGHLCQYDVDE.C		FQCECPTGFTGHLCQYDVDE,EC,3@57.02146,5@57.02146,14@57.02146		17.6575	E.FQC[+57.02146]EC[+57.02146]PTGFTGHLC[+57.02146]QYDVDE.C	C3(Carbamidomethyl / 57.0215); C5(Carbamidomethyl / 57.0215); C14(Carbamidomethyl / 57.0215)	1.3e-06	1.5e-06	0	0	0	0	9.7e-08	1.2e-07	5.886	318.2	318.2		Specific	15.4	>sp|P46531|NOTC1_HUMAN Neurogenic locus notch homolog protein 1 OS=Homo sapiens OX=9606 GN=NOTCH1 PE=1 SV=4	1	5682	FP070522_11.6110.6110.2	high-energy collision-induced dissociation	6.69	2461.96	2461.96	1	274 | 9293
335		444.6	2	1231.98	2462.96	1231.99	2462.97	controllerType=0 controllerNumber=1 scan=6246	-2.447	E.FQCECPTGFTGHLCQYDVDE.C		FQCECPTGFTGHLCQYDVDE,EC,3@57.02146,5@57.02146,14@57.02146		17.9735	E.FQC[+57.02146]EC[+57.02146]PTGFTGHLC[+57.02146]QYDVDE.C	C3(Carbamidomethyl / 57.0215); C5(Carbamidomethyl / 57.0215); C14(Carbamidomethyl / 57.0215)	3.2e-06	3.8e-06	0	0	0	0	1.8e-07	2.1e-07	5.496	282.2	282.2		Specific	15.8	>sp|P46531|NOTC1_HUMAN Neurogenic locus notch homolog protein 1 OS=Homo sapiens OX=9606 GN=NOTCH1 PE=1 SV=4	1	5840	FP070522_11.6246.6246.2	high-energy collision-induced dissociation	5.51	2461.96	2461.96	1	275 | 9449
335		406.9	2	1231.99	2462.98	1231.99	2462.97	controllerType=0 controllerNumber=1 scan=7877	3.897	E.FQCECPTGFTGHLCQYDVDE.C		FQCECPTGFTGHLCQYDVDE,EC,3@57.02146,5@57.02146,14@57.02146		21.8029	E.FQC[+57.02146]EC[+57.02146]PTGFTGHLC[+57.02146]QYDVDE.C	C3(Carbamidomethyl / 57.0215); C5(Carbamidomethyl / 57.0215); C14(Carbamidomethyl / 57.0215)	3.6e-05	4.2e-05	0	0	0	0	1.8e-06	2.2e-06	4.448	241.7	241.7		Specific	12.8	>sp|P46531|NOTC1_HUMAN Neurogenic locus notch homolog protein 1 OS=Homo sapiens OX=9606 GN=NOTCH1 PE=1 SV=4	1	7993	FP070522_11.7877.7877.2	high-energy collision-induced dissociation	4.42	2461.97	2461.96	1	276 | 10631
335		385.1	2	1231.99	2462.97	1231.99	2462.97	controllerType=0 controllerNumber=1 scan=6334	-0.762	E.FQCECPTGFTGHLCQYDVDE.C		FQCECPTGFTGHLCQYDVDE,EC,3@57.02146,5@57.02146,14@57.02146		18.1776	E.FQC[+57.02146]EC[+57.02146]PTGFTGHLC[+57.02146]QYDVDE.C	C3(Carbamidomethyl / 57.0215); C5(Carbamidomethyl / 57.0215); C14(Carbamidomethyl / 57.0215)	7.1e-06	8.4e-06	0	0	0	0	4.3e-07	5.1e-07	5.147	327.9	327.9		Specific	14.9	>sp|P46531|NOTC1_HUMAN Neurogenic locus notch homolog protein 1 OS=Homo sapiens OX=9606 GN=NOTCH1 PE=1 SV=4	1	5953	FP070522_11.6334.6334.2	high-energy collision-induced dissociation	5.33	2461.96	2461.96	1	277 | 9508
335		361.7	3	821.659	2462.96	821.661	2462.97	controllerType=0 controllerNumber=1 scan=5891	-2.453	E.FQCECPTGFTGHLCQYDVDE.C		FQCECPTGFTGHLCQYDVDE,EC,3@57.02146,5@57.02146,14@57.02146		17.1555	E.FQC[+57.02146]EC[+57.02146]PTGFTGHLC[+57.02146]QYDVDE.C	C3(Carbamidomethyl / 57.0215); C5(Carbamidomethyl / 57.0215); C14(Carbamidomethyl / 57.0215)	0.00029	0.00034	0	0	0	0	1.5e-05	1.8e-05	3.541	187.6	187.6		Specific	10.9	>sp|P46531|NOTC1_HUMAN Neurogenic locus notch homolog protein 1 OS=Homo sapiens OX=9606 GN=NOTCH1 PE=1 SV=4	1	5422	FP070522_11.5891.5891.3	high-energy collision-induced dissociation	3.77	2461.96	2461.96	1	278 | 8834
335		359.7	3	821.66	2462.96	821.661	2462.97	controllerType=0 controllerNumber=1 scan=5948	-1.635	E.FQCECPTGFTGHLCQYDVDE.C		FQCECPTGFTGHLCQYDVDE,EC,3@57.02146,5@57.02146,14@57.02146		17.2816	E.FQC[+57.02146]EC[+57.02146]PTGFTGHLC[+57.02146]QYDVDE.C	C3(Carbamidomethyl / 57.0215); C5(Carbamidomethyl / 57.0215); C14(Carbamidomethyl / 57.0215)	0.0024	0.0028	0	0	0	0	0.00018	0.00021	2.627	120.4	120.4		Specific	10.4	>sp|P46531|NOTC1_HUMAN Neurogenic locus notch homolog protein 1 OS=Homo sapiens OX=9606 GN=NOTCH1 PE=1 SV=4	1	5489	FP070522_11.5948.5948.3	high-energy collision-induced dissociation	2.87	2461.96	2461.96	1	279 | 9003
335		355.7	3	821.659	2462.96	821.661	2462.97	controllerType=0 controllerNumber=1 scan=5838	-2.23	E.FQCECPTGFTGHLCQYDVDE.C		FQCECPTGFTGHLCQYDVDE,EC,3@57.02146,5@57.02146,14@57.02146		17.0412	E.FQC[+57.02146]EC[+57.02146]PTGFTGHLC[+57.02146]QYDVDE.C	C3(Carbamidomethyl / 57.0215); C5(Carbamidomethyl / 57.0215); C14(Carbamidomethyl / 57.0215)	0.0024	0.0028	0	0	0	0	0.00017	0.0002	2.627	117	117		Specific	10	>sp|P46531|NOTC1_HUMAN Neurogenic locus notch homolog protein 1 OS=Homo sapiens OX=9606 GN=NOTCH1 PE=1 SV=4	1	5356	FP070522_11.5838.5838.3	high-energy collision-induced dissociation	2.87	2461.96	2461.96	1	280 | 8694
335		346.3	3	821.66	2462.97	821.661	2462.97	controllerType=0 controllerNumber=1 scan=6001	-0.966	E.FQCECPTGFTGHLCQYDVDE.C		FQCECPTGFTGHLCQYDVDE,EC,3@57.02146,5@57.02146,14@57.02146		17.4061	E.FQC[+57.02146]EC[+57.02146]PTGFTGHLC[+57.02146]QYDVDE.C	C3(Carbamidomethyl / 57.0215); C5(Carbamidomethyl / 57.0215); C14(Carbamidomethyl / 57.0215)	0.0016	0.0019	0	0	0	0	0.00011	0.00013	2.785	158.9	158.9		Specific	10.1	>sp|P46531|NOTC1_HUMAN Neurogenic locus notch homolog protein 1 OS=Homo sapiens OX=9606 GN=NOTCH1 PE=1 SV=4	1	5548	FP070522_11.6001.6001.3	high-energy collision-induced dissociation	3.03	2461.96	2461.96	1	281 | 9143
335		252.1	3	821.659	2462.96	821.661	2462.97	controllerType=0 controllerNumber=1 scan=6063	-2.007	E.FQCECPTGFTGHLCQYDVDE.C		FQCECPTGFTGHLCQYDVDE,EC,3@57.02146,5@57.02146,14@57.02146		17.5497	E.FQC[+57.02146]EC[+57.02146]PTGFTGHLC[+57.02146]QYDVDE.C	C3(Carbamidomethyl / 57.0215); C5(Carbamidomethyl / 57.0215); C14(Carbamidomethyl / 57.0215)	0.0015	0.0018	0	0	0	0	9e-05	0.00011	2.812	158.7	158.7		Specific	9.9	>sp|P46531|NOTC1_HUMAN Neurogenic locus notch homolog protein 1 OS=Homo sapiens OX=9606 GN=NOTCH1 PE=1 SV=4	1	5630	FP070522_11.6063.6063.3	high-energy collision-induced dissociation	2.85	2461.96	2461.96	1	282 | 9253
335		145.2	2	1231.99	2462.97	1231.99	2462.97	controllerType=0 controllerNumber=1 scan=6657	-1.258	E.FQCECPTGFTGHLCQYDVDE.C		FQCECPTGFTGHLCQYDVDE,EC,3@57.02146,5@57.02146,14@57.02146		18.9303	E.FQC[+57.02146]EC[+57.02146]PTGFTGHLC[+57.02146]QYDVDE.C	C3(Carbamidomethyl / 57.0215); C5(Carbamidomethyl / 57.0215); C14(Carbamidomethyl / 57.0215)	0.00055	0.00066	0	0	0	0	3.6e-05	4.2e-05	3.256	145.2	145.2		Specific	10.4	>sp|P46531|NOTC1_HUMAN Neurogenic locus notch homolog protein 1 OS=Homo sapiens OX=9606 GN=NOTCH1 PE=1 SV=4	1	6389	FP070522_11.6657.6657.2	high-energy collision-induced dissociation	3.18	2461.96	2461.96	1	283 | 9903
335		139.8	3	821.659	2462.96	821.661	2462.97	controllerType=0 controllerNumber=1 scan=6487	-2.824	E.FQCECPTGFTGHLCQYDVDE.C		FQCECPTGFTGHLCQYDVDE,EC,3@57.02146,5@57.02146,14@57.02146		18.533	E.FQC[+57.02146]EC[+57.02146]PTGFTGHLC[+57.02146]QYDVDE.C	C3(Carbamidomethyl / 57.0215); C5(Carbamidomethyl / 57.0215); C14(Carbamidomethyl / 57.0215)	0.0074	0.0088	0	0	0	0	0.00068	0.00081	2.129	139.8	139.8		Specific	8.1	>sp|P46531|NOTC1_HUMAN Neurogenic locus notch homolog protein 1 OS=Homo sapiens OX=9606 GN=NOTCH1 PE=1 SV=4	1	6158	FP070522_11.6487.6487.3	high-energy collision-induced dissociation	2.06	2461.95	2461.96	1	284 | 9691
335		109.4	2	1231.99	2462.97	1231.99	2462.97	controllerType=0 controllerNumber=1 scan=7930	0.427	E.FQCECPTGFTGHLCQYDVDE.C		FQCECPTGFTGHLCQYDVDE,EC,3@57.02146,5@57.02146,14@57.02146		21.9289	E.FQC[+57.02146]EC[+57.02146]PTGFTGHLC[+57.02146]QYDVDE.C	C3(Carbamidomethyl / 57.0215); C5(Carbamidomethyl / 57.0215); C14(Carbamidomethyl / 57.0215)	0.0023	0.0027	0	0	0	0	0.00015	0.00018	2.641	109.4	109.4		Specific	10.3	>sp|P46531|NOTC1_HUMAN Neurogenic locus notch homolog protein 1 OS=Homo sapiens OX=9606 GN=NOTCH1 PE=1 SV=4	1	8066	FP070522_11.7930.7930.2	high-energy collision-induced dissociation	2.57	2461.96	2461.96	1	285 | 10728
335		103.7	3	821.658	2462.96	821.661	2462.97	controllerType=0 controllerNumber=1 scan=6173	-3.419	E.FQCECPTGFTGHLCQYDVDE.C		FQCECPTGFTGHLCQYDVDE,EC,3@57.02146,5@57.02146,14@57.02146		17.8028	E.FQC[+57.02146]EC[+57.02146]PTGFTGHLC[+57.02146]QYDVDE.C	C3(Carbamidomethyl / 57.0215); C5(Carbamidomethyl / 57.0215); C14(Carbamidomethyl / 57.0215)	0.018	0.022	0	0	0	0	0.0018	0.0022	1.74	47.5	47.5		Specific	7.2	>sp|P46531|NOTC1_HUMAN Neurogenic locus notch homolog protein 1 OS=Homo sapiens OX=9606 GN=NOTCH1 PE=1 SV=4	1	5756	FP070522_11.6173.6173.3	high-energy collision-induced dissociation	1.67	2461.95	2461.96	1	286 | 9365
335		101.5	3	821.659	2462.96	821.661	2462.97	controllerType=0 controllerNumber=1 scan=6416	-2.007	E.FQCECPTGFTGHLCQYDVDE.C		FQCECPTGFTGHLCQYDVDE,EC,3@57.02146,5@57.02146,14@57.02146		18.3653	E.FQC[+57.02146]EC[+57.02146]PTGFTGHLC[+57.02146]QYDVDE.C	C3(Carbamidomethyl / 57.0215); C5(Carbamidomethyl / 57.0215); C14(Carbamidomethyl / 57.0215)	0.023	0.027	0	0	0	0	0.0024	0.0029	1.635	101.5	101.5		Specific	7.3	>sp|P46531|NOTC1_HUMAN Neurogenic locus notch homolog protein 1 OS=Homo sapiens OX=9606 GN=NOTCH1 PE=1 SV=4	1	6058	FP070522_11.6416.6416.3	high-energy collision-induced dissociation	1.56	2461.96	2461.96	1	287 | 9648
335		21.8	2	1231.99	2462.97	1231.99	2462.97	controllerType=0 controllerNumber=1 scan=8033	0.13	E.FQCECPTGFTGHLCQYDVDE.C		FQCECPTGFTGHLCQYDVDE,EC,3@57.02146,5@57.02146,14@57.02146		22.1746	E.FQC[+57.02146]EC[+57.02146]PTGFTGHLC[+57.02146]QYDVDE.C	C3(Carbamidomethyl / 57.0215); C5(Carbamidomethyl / 57.0215); C14(Carbamidomethyl / 57.0215)	0.015	0.017	0	0	0	0	0.0014	0.0016	1.833	21.8	21.8		Specific	8.1	>sp|P46531|NOTC1_HUMAN Neurogenic locus notch homolog protein 1 OS=Homo sapiens OX=9606 GN=NOTCH1 PE=1 SV=4	1	8200	FP070522_11.8033.8033.2	high-energy collision-induced dissociation	1.76	2461.96	2461.96	1	288 | 10879
335		579.7	2	1060.42	2119.83	1060.42	2119.83	controllerType=0 controllerNumber=1 scan=5519	-1.807	E.FQCECPTGFTGHLCQYD.V		FQCECPTGFTGHLCQYD,EV,3@57.02146,5@57.02146,14@57.02146		16.339	E.FQC[+57.02146]EC[+57.02146]PTGFTGHLC[+57.02146]QYD.V	C3(Carbamidomethyl / 57.0215); C5(Carbamidomethyl / 57.0215); C14(Carbamidomethyl / 57.0215)	4.7e-09	5.5e-09	0	0	0	0	3.6e-10	4.3e-10	8.329	536.5	536.5		Specific	15.3	>sp|P46531|NOTC1_HUMAN Neurogenic locus notch homolog protein 1 OS=Homo sapiens OX=9606 GN=NOTCH1 PE=1 SV=4	1	5002	FP070522_11.5519.5519.2	high-energy collision-induced dissociation	9.26	2118.82	2118.82	1	289 | 8613
339	HexNAc(1)Hex(1)Fuc(1)NeuAc(1); HexNAc(1)	119	4	1438.56	5751.23	1438.57	5751.26	controllerType=0 controllerNumber=1 scan=5448	-5.707	E.CPTGFTGHLCQYDVDECASTPCKNGAKCLDGPNTYTCVCTE.G	3;6	CPTGFTGHLCQYDVDECASTPCKNGAKCLDGPNTYTCVCTE,EG,1@57.02146,3@802.28552,6@203.07937,10@57.02146,11@0.98402,17@57.02146,22@57.02146,24@0.98402,28@57.02146,37@57.02146,39@57.02146	T3(OGlycan / 802.2855); T6(OGlycan / 203.0794); Q11(Deamidated / 0.984); N24(Deamidated / 0.984)	16.1745	E.C[+57.02146]PT[+802.28552]GFT[+203.07937]GHLC[+57.02146]Q[+0.98402]YDVDEC[+57.02146]ASTPC[+57.02146]KN[+0.98402]GAKC[+57.02146]LDGPNTYTC[+57.02146]VC[+57.02146]TE.G	C1(Carbamidomethyl / 57.0215); C10(Carbamidomethyl / 57.0215); C17(Carbamidomethyl / 57.0215); C22(Carbamidomethyl / 57.0215); C28(Carbamidomethyl / 57.0215); C37(Carbamidomethyl / 57.0215); C39(Carbamidomethyl / 57.0215)	0.00061	0.00072	0	0	0	0	3.8e-05	4.6e-05	3.218	119	0		Specific	10.3	>sp|P46531|NOTC1_HUMAN Neurogenic locus notch homolog protein 1 OS=Homo sapiens OX=9606 GN=NOTCH1 PE=1 SV=4	1	4916	FP070522_11.5448.5448.4	high-energy collision-induced dissociation	2.1	5750.22	5750.25	1	290 | 80488
339	HexNAc(1)Hex(1)Fuc(1)NeuAc(1); HexNAc(1)	161.4	4	1438.31	5750.23	1438.32	5750.28	controllerType=0 controllerNumber=1 scan=5536	-7.639	E.CPTGFTGHLCQYDVDECASTPCKNGAKCLDGPNTYTCVCTE.G	3;6	CPTGFTGHLCQYDVDECASTPCKNGAKCLDGPNTYTCVCTE,EG,1@57.02146,3@802.28552,6@203.07937,10@57.02146,17@57.02146,22@57.02146,24@0.98402,28@57.02146,37@57.02146,39@57.02146	T3(OGlycan / 802.2855); T6(OGlycan / 203.0794); N24(Deamidated / 0.984)	16.3766	E.C[+57.02146]PT[+802.28552]GFT[+203.07937]GHLC[+57.02146]QYDVDEC[+57.02146]ASTPC[+57.02146]KN[+0.98402]GAKC[+57.02146]LDGPNTYTC[+57.02146]VC[+57.02146]TE.G	C1(Carbamidomethyl / 57.0215); C10(Carbamidomethyl / 57.0215); C17(Carbamidomethyl / 57.0215); C22(Carbamidomethyl / 57.0215); C28(Carbamidomethyl / 57.0215); C37(Carbamidomethyl / 57.0215); C39(Carbamidomethyl / 57.0215)	0.0012	0.0015	0	0	0	0	8.3e-05	9.8e-05	2.906	161.4	0		Specific	7.9	>sp|P46531|NOTC1_HUMAN Neurogenic locus notch homolog protein 1 OS=Homo sapiens OX=9606 GN=NOTCH1 PE=1 SV=4	1	5022	FP070522_11.5536.5536.4	high-energy collision-induced dissociation	2.22	5749.23	5749.27	1	291 | 81484
339	HexNAc(1)Hex(1)Fuc(1)NeuAc(1); HexNAc(1)	147	4	1438.57	5751.24	1438.32	5750.28	controllerType=0 controllerNumber=1 scan=5979	-6.609	E.CPTGFTGHLCQYDVDECASTPCKNGAKCLDGPNTYTCVCTE.G	3;6	CPTGFTGHLCQYDVDECASTPCKNGAKCLDGPNTYTCVCTE,EG,1@57.02146,3@802.28552,6@203.07937,10@57.02146,17@57.02146,22@57.02146,24@0.98402,28@57.02146,37@57.02146,39@57.02146	T3(OGlycan / 802.2855); T6(OGlycan / 203.0794); N24(Deamidated / 0.984)	17.355	E.C[+57.02146]PT[+802.28552]GFT[+203.07937]GHLC[+57.02146]QYDVDEC[+57.02146]ASTPC[+57.02146]KN[+0.98402]GAKC[+57.02146]LDGPNTYTC[+57.02146]VC[+57.02146]TE.G	C1(Carbamidomethyl / 57.0215); C10(Carbamidomethyl / 57.0215); C17(Carbamidomethyl / 57.0215); C22(Carbamidomethyl / 57.0215); C28(Carbamidomethyl / 57.0215); C37(Carbamidomethyl / 57.0215); C39(Carbamidomethyl / 57.0215)	0.00062	0.00073	0	0	0	0	4.1e-05	4.9e-05	3.21	147	0	1	Specific	8.9	>sp|P46531|NOTC1_HUMAN Neurogenic locus notch homolog protein 1 OS=Homo sapiens OX=9606 GN=NOTCH1 PE=1 SV=4	1	5523	FP070522_11.5979.5979.4	high-energy collision-induced dissociation	2.51	5750.24	5749.27	1	292 | 88604
339	HexNAc(1)Fuc(1); HexNAc(1)Hex(1)Fuc(1)	202.8	4	1405.8	5620.18	1406.06	5621.23	controllerType=0 controllerNumber=1 scan=5784	-9.456	E.CPTGFTGHLCQYDVDECASTPCKNGAKCLDGPNTYTCVCTE.G	3;6	CPTGFTGHLCQYDVDECASTPCKNGAKCLDGPNTYTCVCTE,EG,1@57.02146,3@349.13728,6@511.19010,10@57.02146,17@57.02146,22@57.02146,24@0.98402,28@57.02146,30@15.99492,37@57.02146,39@57.02146	T3(OGlycan / 349.1373); T6(OGlycan / 511.1901); N24(Deamidated / 0.984); D30(Oxidation / 15.9949)	16.9176	E.C[+57.02146]PT[+349.13728]GFT[+511.19010]GHLC[+57.02146]QYDVDEC[+57.02146]ASTPC[+57.02146]KN[+0.98402]GAKC[+57.02146]LD[+15.99492]GPNTYTC[+57.02146]VC[+57.02146]TE.G	C1(Carbamidomethyl / 57.0215); C10(Carbamidomethyl / 57.0215); C17(Carbamidomethyl / 57.0215); C22(Carbamidomethyl / 57.0215); C28(Carbamidomethyl / 57.0215); C37(Carbamidomethyl / 57.0215); C39(Carbamidomethyl / 57.0215)	0.00045	0.00054	0	0	0	0	3.1e-05	3.7e-05	3.344	202.8	0	-1	Specific	10.4	>sp|P46531|NOTC1_HUMAN Neurogenic locus notch homolog protein 1 OS=Homo sapiens OX=9606 GN=NOTCH1 PE=1 SV=4	1	5295	FP070522_11.5784.5784.4	high-energy collision-induced dissociation	2.35	5619.17	5620.23	1	293 | 86684
339	HexNAc(1)Fuc(1); HexNAc(1)Hex(1)Fuc(1)	519.4	4	1401.8	5604.18	1402.07	5605.24	controllerType=0 controllerNumber=1 scan=5639	-9.17	E.CPTGFTGHLCQYDVDECASTPCKNGAKCLDGPNTYTCVCTE.G	3;6	CPTGFTGHLCQYDVDECASTPCKNGAKCLDGPNTYTCVCTE,EG,1@57.02146,3@349.13728,6@511.19010,10@57.02146,17@57.02146,22@57.02146,24@0.98402,28@57.02146,37@57.02146,39@57.02146	T3(OGlycan / 349.1373); T6(OGlycan / 511.1901); N24(Deamidated / 0.984)	16.6016	E.C[+57.02146]PT[+349.13728]GFT[+511.19010]GHLC[+57.02146]QYDVDEC[+57.02146]ASTPC[+57.02146]KN[+0.98402]GAKC[+57.02146]LDGPNTYTC[+57.02146]VC[+57.02146]TE.G	C1(Carbamidomethyl / 57.0215); C10(Carbamidomethyl / 57.0215); C17(Carbamidomethyl / 57.0215); C22(Carbamidomethyl / 57.0215); C28(Carbamidomethyl / 57.0215); C37(Carbamidomethyl / 57.0215); C39(Carbamidomethyl / 57.0215)	2.5e-07	2.9e-07	0	0	0	0	3e-08	3.6e-08	6.604	519.4	8.3	-1	Specific	12.6	>sp|P46531|NOTC1_HUMAN Neurogenic locus notch homolog protein 1 OS=Homo sapiens OX=9606 GN=NOTCH1 PE=1 SV=4	1	5135	FP070522_11.5639.5639.4	high-energy collision-induced dissociation	6.1	5603.18	5604.23	1	294 | 83484
339	HexNAc(1)Fuc(1); HexNAc(1)Hex(1)Fuc(1)	496.9	4	1401.8	5604.19	1402.07	5605.24	controllerType=0 controllerNumber=1 scan=5777	-7.428	E.CPTGFTGHLCQYDVDECASTPCKNGAKCLDGPNTYTCVCTE.G	3;6	CPTGFTGHLCQYDVDECASTPCKNGAKCLDGPNTYTCVCTE,EG,1@57.02146,3@349.13728,6@511.19010,10@57.02146,17@57.02146,22@57.02146,24@0.98402,28@57.02146,37@57.02146,39@57.02146	T3(OGlycan / 349.1373); T6(OGlycan / 511.1901); N24(Deamidated / 0.984)	16.9019	E.C[+57.02146]PT[+349.13728]GFT[+511.19010]GHLC[+57.02146]QYDVDEC[+57.02146]ASTPC[+57.02146]KN[+0.98402]GAKC[+57.02146]LDGPNTYTC[+57.02146]VC[+57.02146]TE.G	C1(Carbamidomethyl / 57.0215); C10(Carbamidomethyl / 57.0215); C17(Carbamidomethyl / 57.0215); C22(Carbamidomethyl / 57.0215); C28(Carbamidomethyl / 57.0215); C37(Carbamidomethyl / 57.0215); C39(Carbamidomethyl / 57.0215)	2.5e-07	2.9e-07	0	0	0	0	3.2e-08	3.8e-08	6.604	496.9	11.5	-1	Specific	15.3	>sp|P46531|NOTC1_HUMAN Neurogenic locus notch homolog protein 1 OS=Homo sapiens OX=9606 GN=NOTCH1 PE=1 SV=4	1	5287	FP070522_11.5777.5777.4	high-energy collision-induced dissociation	6.1	5603.19	5604.23	1	295 | 86604
339	HexNAc(1)Fuc(1); HexNAc(1)Hex(1)Fuc(1)	317.7	4	1401.55	5603.19	1401.82	5604.26	controllerType=0 controllerNumber=1 scan=5719	-11.501	E.CPTGFTGHLCQYDVDECASTPCKNGAKCLDGPNTYTCVCTE.G	3;34	CPTGFTGHLCQYDVDECASTPCKNGAKCLDGPNTYTCVCTE,EG,1@57.02146,3@349.13728,10@57.02146,17@57.02146,22@57.02146,28@57.02146,34@511.19010,37@57.02146,39@57.02146	T3(OGlycan / 349.1373); T34(OGlycan / 511.1901)	16.7731	E.C[+57.02146]PT[+349.13728]GFTGHLC[+57.02146]QYDVDEC[+57.02146]ASTPC[+57.02146]KNGAKC[+57.02146]LDGPNT[+511.19010]YTC[+57.02146]VC[+57.02146]TE.G	C1(Carbamidomethyl / 57.0215); C10(Carbamidomethyl / 57.0215); C17(Carbamidomethyl / 57.0215); C22(Carbamidomethyl / 57.0215); C28(Carbamidomethyl / 57.0215); C37(Carbamidomethyl / 57.0215); C39(Carbamidomethyl / 57.0215)	0.00012	0.00014	0	0	0	0	7.3e-06	8.6e-06	3.926	317.7	0.2	-1	Specific	10.6	>sp|P46531|NOTC1_HUMAN Neurogenic locus notch homolog protein 1 OS=Homo sapiens OX=9606 GN=NOTCH1 PE=1 SV=4	1	5223	FP070522_11.5719.5719.4	high-energy collision-induced dissociation	3.48	5602.18	5603.25	1	296 | 85444
339	Hex(1)Pent(2); Hex(1)Pent(1)	174.6	2	1253.49	2505.97	1253.48	2505.95	controllerType=0 controllerNumber=1 scan=7177	6.108	E.CPTGFTGHLCQYDVD.E	3;6	CPTGFTGHLCQYDVD,EE,1@57.02146,3@426.13734,6@294.09508,10@57.02146,15@15.99492	T3(OGlycan / 426.1373); T6(OGlycan / 294.0951); D15(Oxidation / 15.9949)	20.153	E.C[+57.02146]PT[+426.13734]GFT[+294.09508]GHLC[+57.02146]QYDVD[+15.99492].E	C1(Carbamidomethyl / 57.0215); C10(Carbamidomethyl / 57.0215)	0.0038	0.0045	0	0	0	0	0.00034	0.0004	2.416	174.6	5		Specific	7.8	>sp|P46531|NOTC1_HUMAN Neurogenic locus notch homolog protein 1 OS=Homo sapiens OX=9606 GN=NOTCH1 PE=1 SV=4	1	7083	FP070522_11.7177.7177.2	high-energy collision-induced dissociation	1.44	2504.96	2504.95	1	297 | 31410
339		34.6	2	885.851	1770.7	885.859	1770.71	controllerType=0 controllerNumber=1 scan=5356	-8.135	E.CPTGFTGHLCQYDVD.E		CPTGFTGHLCQYDVD,EE,1@57.02146,10@57.02146,11@0.98402	Q11(Deamidated / 0.984)	15.973	E.C[+57.02146]PTGFTGHLC[+57.02146]Q[+0.98402]YDVD.E	C1(Carbamidomethyl / 57.0215); C10(Carbamidomethyl / 57.0215)	0.035	0.042	0	0	0	0	0.005	0.0059	1.455	34.6	34.6		Specific	5	>sp|P46531|NOTC1_HUMAN Neurogenic locus notch homolog protein 1 OS=Homo sapiens OX=9606 GN=NOTCH1 PE=1 SV=4	1	4811	FP070522_11.5356.5356.2	high-energy collision-induced dissociation	1.38	1769.69	1769.7	1	298 | 2144
354		149.9	3	1003.74	3009.19	1003.74	3009.22	controllerType=0 controllerNumber=1 scan=4751	-7.931	D.ECASTPCKNGAKCLDGPNTYTCVCTE.G		ECASTPCKNGAKCLDGPNTYTCVCTE,DG,2@57.02146,7@57.02146,13@57.02146,15@15.99492,22@57.02146,24@57.02146	D15(Oxidation / 15.9949)	14.629	D.EC[+57.02146]ASTPC[+57.02146]KNGAKC[+57.02146]LD[+15.99492]GPNTYTC[+57.02146]VC[+57.02146]TE.G	C2(Carbamidomethyl / 57.0215); C7(Carbamidomethyl / 57.0215); C13(Carbamidomethyl / 57.0215); C22(Carbamidomethyl / 57.0215); C24(Carbamidomethyl / 57.0215)	0.04	0.047	0	0	0	0	0.0059	0.007	1.402	124.9	6.8		Specific	5.6	>sp|P46531|NOTC1_HUMAN Neurogenic locus notch homolog protein 1 OS=Homo sapiens OX=9606 GN=NOTCH1 PE=1 SV=4	1	4055	FP070522_11.4751.4751.3	high-energy collision-induced dissociation	1.33	3008.18	3008.21	1	299 | 22848
355	Hex(1)Pent(2)	787.2	3	1103.1	3307.28	1103.1	3307.29	controllerType=0 controllerNumber=1 scan=4388	-3.092	E.CASTPCKNGAKCLDGPNTYTCVCTE.G	18	CASTPCKNGAKCLDGPNTYTCVCTE,EG,1@57.02146,6@57.02146,8@0.98402,12@57.02146,14@15.99492,18@426.13734,21@57.02146,23@57.02146	N8(Deamidated / 0.984); D14(Oxidation / 15.9949); T18(OGlycan / 426.1373)	13.8541	E.C[+57.02146]ASTPC[+57.02146]KN[+0.98402]GAKC[+57.02146]LD[+15.99492]GPNT[+426.13734]YTC[+57.02146]VC[+57.02146]TE.G	C1(Carbamidomethyl / 57.0215); C6(Carbamidomethyl / 57.0215); C12(Carbamidomethyl / 57.0215); C21(Carbamidomethyl / 57.0215); C23(Carbamidomethyl / 57.0215)	3.8e-12	4.5e-12	0	0	0	0	3.3e-13	3.9e-13	11.419	709	2.4		Specific	14.6	>sp|P46531|NOTC1_HUMAN Neurogenic locus notch homolog protein 1 OS=Homo sapiens OX=9606 GN=NOTCH1 PE=1 SV=4	1	3583	FP070522_11.4388.4388.3	high-energy collision-induced dissociation	12.7	3306.28	3306.29	1	300 | 48015
355	Hex(1)Pent(2)	597.6	3	1103.11	3307.3	1103.1	3307.29	controllerType=0 controllerNumber=1 scan=4232	2.112	E.CASTPCKNGAKCLDGPNTYTCVCTE.G	18	CASTPCKNGAKCLDGPNTYTCVCTE,EG,1@57.02146,6@57.02146,12@57.02146,14@15.99492,17@0.98402,18@426.13734,21@57.02146,23@57.02146	D14(Oxidation / 15.9949); N17(Deamidated / 0.984); T18(OGlycan / 426.1373)	13.5212	E.C[+57.02146]ASTPC[+57.02146]KNGAKC[+57.02146]LD[+15.99492]GPN[+0.98402]T[+426.13734]YTC[+57.02146]VC[+57.02146]TE.G	C1(Carbamidomethyl / 57.0215); C6(Carbamidomethyl / 57.0215); C12(Carbamidomethyl / 57.0215); C21(Carbamidomethyl / 57.0215); C23(Carbamidomethyl / 57.0215)	1e-06	1.2e-06	0	0	0	0	7.7e-08	9.1e-08	5.979	489	2.4		Specific	10.5	>sp|P46531|NOTC1_HUMAN Neurogenic locus notch homolog protein 1 OS=Homo sapiens OX=9606 GN=NOTCH1 PE=1 SV=4	1	3388	FP070522_11.4232.4232.3	high-energy collision-induced dissociation	7.26	3306.29	3306.29	1	301 | 47355
355	Hex(1)Pent(2)	392.4	3	1103.1	3307.28	1103.1	3307.29	controllerType=0 controllerNumber=1 scan=4997	-5.085	E.CASTPCKNGAKCLDGPNTYTCVCTE.G	18	CASTPCKNGAKCLDGPNTYTCVCTE,EG,1@57.02146,6@57.02146,8@0.98402,12@57.02146,14@15.99492,18@426.13734,21@57.02146,23@57.02146	N8(Deamidated / 0.984); D14(Oxidation / 15.9949); T18(OGlycan / 426.1373)	15.1721	E.C[+57.02146]ASTPC[+57.02146]KN[+0.98402]GAKC[+57.02146]LD[+15.99492]GPNT[+426.13734]YTC[+57.02146]VC[+57.02146]TE.G	C1(Carbamidomethyl / 57.0215); C6(Carbamidomethyl / 57.0215); C12(Carbamidomethyl / 57.0215); C21(Carbamidomethyl / 57.0215); C23(Carbamidomethyl / 57.0215)	1.8e-05	2.1e-05	0	0	0	0	8.7e-07	1e-06	4.742	370.7	2.4		Specific	9.7	>sp|P46531|NOTC1_HUMAN Neurogenic locus notch homolog protein 1 OS=Homo sapiens OX=9606 GN=NOTCH1 PE=1 SV=4	1	4366	FP070522_11.4997.4997.3	high-energy collision-induced dissociation	4.28	3306.27	3306.29	1	302 | 51032
355	Hex(1)Pent(2)	357.3	3	1102.77	3306.3	1102.77	3306.31	controllerType=0 controllerNumber=1 scan=4794	-4.42	E.CASTPCKNGAKCLDGPNTYTCVCTE.G	18	CASTPCKNGAKCLDGPNTYTCVCTE,EG,1@57.02146,6@57.02146,12@57.02146,14@15.99492,18@426.13734,21@57.02146,23@57.02146	D14(Oxidation / 15.9949); T18(OGlycan / 426.1373)	14.7245	E.C[+57.02146]ASTPC[+57.02146]KNGAKC[+57.02146]LD[+15.99492]GPNT[+426.13734]YTC[+57.02146]VC[+57.02146]TE.G	C1(Carbamidomethyl / 57.0215); C6(Carbamidomethyl / 57.0215); C12(Carbamidomethyl / 57.0215); C21(Carbamidomethyl / 57.0215); C23(Carbamidomethyl / 57.0215)	0.00027	0.00032	0	0	0	0	1.4e-05	1.6e-05	3.564	288.2	2.4		Specific	11	>sp|P46531|NOTC1_HUMAN Neurogenic locus notch homolog protein 1 OS=Homo sapiens OX=9606 GN=NOTCH1 PE=1 SV=4	1	4113	FP070522_11.4794.4794.3	high-energy collision-induced dissociation	3.13	3305.29	3305.3	1	303 | 49702
355	Hex(1)Pent(2)	768.7	3	1097.77	3291.28	1097.77	3291.3	controllerType=0 controllerNumber=1 scan=4365	-4.355	E.CASTPCKNGAKCLDGPNTYTCVCTE.G	18	CASTPCKNGAKCLDGPNTYTCVCTE,EG,1@57.02146,6@57.02146,8@0.98402,12@57.02146,18@426.13734,21@57.02146,23@57.02146	N8(Deamidated / 0.984); T18(OGlycan / 426.1373)	13.8058	E.C[+57.02146]ASTPC[+57.02146]KN[+0.98402]GAKC[+57.02146]LDGPNT[+426.13734]YTC[+57.02146]VC[+57.02146]TE.G	C1(Carbamidomethyl / 57.0215); C6(Carbamidomethyl / 57.0215); C12(Carbamidomethyl / 57.0215); C21(Carbamidomethyl / 57.0215); C23(Carbamidomethyl / 57.0215)	4.4e-12	5.2e-12	0	0	0	0	4.1e-13	4.9e-13	11.361	705.1	2.4		Specific	13.7	>sp|P46531|NOTC1_HUMAN Neurogenic locus notch homolog protein 1 OS=Homo sapiens OX=9606 GN=NOTCH1 PE=1 SV=4	1	3554	FP070522_11.4365.4365.3	high-energy collision-induced dissociation	11.85	3290.28	3290.29	1	304 | 47695
355	Hex(1)Pent(2)	648.3	3	1097.76	3291.28	1097.77	3291.3	controllerType=0 controllerNumber=1 scan=4298	-6.914	E.CASTPCKNGAKCLDGPNTYTCVCTE.G	18	CASTPCKNGAKCLDGPNTYTCVCTE,EG,1@57.02146,6@57.02146,8@0.98402,12@57.02146,18@426.13734,21@57.02146,23@57.02146	N8(Deamidated / 0.984); T18(OGlycan / 426.1373)	13.6633	E.C[+57.02146]ASTPC[+57.02146]KN[+0.98402]GAKC[+57.02146]LDGPNT[+426.13734]YTC[+57.02146]VC[+57.02146]TE.G	C1(Carbamidomethyl / 57.0215); C6(Carbamidomethyl / 57.0215); C12(Carbamidomethyl / 57.0215); C21(Carbamidomethyl / 57.0215); C23(Carbamidomethyl / 57.0215)	4.4e-09	5.2e-09	0	0	0	0	3.1e-10	3.7e-10	8.361	578.3	2.4		Specific	13.5	>sp|P46531|NOTC1_HUMAN Neurogenic locus notch homolog protein 1 OS=Homo sapiens OX=9606 GN=NOTCH1 PE=1 SV=4	1	3471	FP070522_11.4298.4298.3	high-energy collision-induced dissociation	9.85	3290.27	3290.29	1	305 | 47495
355	Hex(1)Pent(2)	414.2	3	1097.76	3291.28	1097.77	3291.3	controllerType=0 controllerNumber=1 scan=4960	-6.58	E.CASTPCKNGAKCLDGPNTYTCVCTE.G	18	CASTPCKNGAKCLDGPNTYTCVCTE,EG,1@57.02146,6@57.02146,8@0.98402,12@57.02146,18@426.13734,21@57.02146,23@57.02146	N8(Deamidated / 0.984); T18(OGlycan / 426.1373)	15.0893	E.C[+57.02146]ASTPC[+57.02146]KN[+0.98402]GAKC[+57.02146]LDGPNT[+426.13734]YTC[+57.02146]VC[+57.02146]TE.G	C1(Carbamidomethyl / 57.0215); C6(Carbamidomethyl / 57.0215); C12(Carbamidomethyl / 57.0215); C21(Carbamidomethyl / 57.0215); C23(Carbamidomethyl / 57.0215)	0.00013	0.00016	0	0	0	0	9.1e-06	1.1e-05	3.876	355.7	2.4		Specific	10	>sp|P46531|NOTC1_HUMAN Neurogenic locus notch homolog protein 1 OS=Homo sapiens OX=9606 GN=NOTCH1 PE=1 SV=4	1	4320	FP070522_11.4960.4960.3	high-energy collision-induced dissociation	3.42	3290.27	3290.29	1	306 | 50852
355	Hex(1)Pent(2)	809.4	3	1097.44	3290.31	1097.44	3290.31	controllerType=0 controllerNumber=1 scan=4179	-1.906	E.CASTPCKNGAKCLDGPNTYTCVCTE.G	18	CASTPCKNGAKCLDGPNTYTCVCTE,EG,1@57.02146,6@57.02146,12@57.02146,18@426.13734,21@57.02146,23@57.02146	T18(OGlycan / 426.1373)	13.4166	E.C[+57.02146]ASTPC[+57.02146]KNGAKC[+57.02146]LDGPNT[+426.13734]YTC[+57.02146]VC[+57.02146]TE.G	C1(Carbamidomethyl / 57.0215); C6(Carbamidomethyl / 57.0215); C12(Carbamidomethyl / 57.0215); C21(Carbamidomethyl / 57.0215); C23(Carbamidomethyl / 57.0215)	3.8e-13	4.5e-13	0	0	0	0	6e-14	7.1e-14	12.419	678.6	2.4		Specific	16.1	>sp|P46531|NOTC1_HUMAN Neurogenic locus notch homolog protein 1 OS=Homo sapiens OX=9606 GN=NOTCH1 PE=1 SV=4	1	3325	FP070522_11.4179.4179.3	high-energy collision-induced dissociation	12.35	3289.3	3289.31	1	307 | 47195
355	Hex(1)Pent(2)	385	3	1097.44	3290.3	1097.44	3290.31	controllerType=0 controllerNumber=1 scan=4741	-3.019	E.CASTPCKNGAKCLDGPNTYTCVCTE.G	18	CASTPCKNGAKCLDGPNTYTCVCTE,EG,1@57.02146,6@57.02146,12@57.02146,18@426.13734,21@57.02146,23@57.02146	T18(OGlycan / 426.1373)	14.6064	E.C[+57.02146]ASTPC[+57.02146]KNGAKC[+57.02146]LDGPNT[+426.13734]YTC[+57.02146]VC[+57.02146]TE.G	C1(Carbamidomethyl / 57.0215); C6(Carbamidomethyl / 57.0215); C12(Carbamidomethyl / 57.0215); C21(Carbamidomethyl / 57.0215); C23(Carbamidomethyl / 57.0215)	0.00042	0.0005	0	0	0	0	2.7e-05	3.2e-05	3.373	350.9	2.4		Specific	9.3	>sp|P46531|NOTC1_HUMAN Neurogenic locus notch homolog protein 1 OS=Homo sapiens OX=9606 GN=NOTCH1 PE=1 SV=4	1	4040	FP070522_11.4741.4741.3	high-energy collision-induced dissociation	3.55	3289.3	3289.31	1	308 | 49261
355	Hex(1)Pent(2)	126.1	3	1097.42	3290.26	1097.44	3290.31	controllerType=0 controllerNumber=1 scan=5011	-16.597	E.CASTPCKNGAKCLDGPNTYTCVCTE.G	18	CASTPCKNGAKCLDGPNTYTCVCTE,EG,1@57.02146,6@57.02146,12@57.02146,18@426.13734,21@57.02146,23@57.02146	T18(OGlycan / 426.1373)	15.2059	E.C[+57.02146]ASTPC[+57.02146]KNGAKC[+57.02146]LDGPNT[+426.13734]YTC[+57.02146]VC[+57.02146]TE.G	C1(Carbamidomethyl / 57.0215); C6(Carbamidomethyl / 57.0215); C12(Carbamidomethyl / 57.0215); C21(Carbamidomethyl / 57.0215); C23(Carbamidomethyl / 57.0215)	0.015	0.018	0	0	0	0	0.0016	0.0018	1.829	122.9	2.4		Specific	6.8	>sp|P46531|NOTC1_HUMAN Neurogenic locus notch homolog protein 1 OS=Homo sapiens OX=9606 GN=NOTCH1 PE=1 SV=4	1	4384	FP070522_11.5011.5011.3	high-energy collision-induced dissociation	1.76	3289.25	3289.31	1	309 | 51112
355	Hex(1)Pent(2)	125.6	3	1097.42	3290.26	1097.44	3290.31	controllerType=0 controllerNumber=1 scan=4901	-16.708	E.CASTPCKNGAKCLDGPNTYTCVCTE.G	18	CASTPCKNGAKCLDGPNTYTCVCTE,EG,1@57.02146,6@57.02146,12@57.02146,18@426.13734,21@57.02146,23@57.02146	T18(OGlycan / 426.1373)	14.9627	E.C[+57.02146]ASTPC[+57.02146]KNGAKC[+57.02146]LDGPNT[+426.13734]YTC[+57.02146]VC[+57.02146]TE.G	C1(Carbamidomethyl / 57.0215); C6(Carbamidomethyl / 57.0215); C12(Carbamidomethyl / 57.0215); C21(Carbamidomethyl / 57.0215); C23(Carbamidomethyl / 57.0215)	0.015	0.018	0	0	0	0	0.0015	0.0018	1.829	110	2.4		Specific	6.6	>sp|P46531|NOTC1_HUMAN Neurogenic locus notch homolog protein 1 OS=Homo sapiens OX=9606 GN=NOTCH1 PE=1 SV=4	1	4250	FP070522_11.4901.4901.3	high-energy collision-induced dissociation	1.76	3289.25	3289.31	1	310 | 50572
355	Hex(1)Pent(2)	124.4	3	1097.42	3290.26	1097.44	3290.31	controllerType=0 controllerNumber=1 scan=5122	-17.487	E.CASTPCKNGAKCLDGPNTYTCVCTE.G	18	CASTPCKNGAKCLDGPNTYTCVCTE,EG,1@57.02146,6@57.02146,12@57.02146,18@426.13734,21@57.02146,23@57.02146	T18(OGlycan / 426.1373)	15.4581	E.C[+57.02146]ASTPC[+57.02146]KNGAKC[+57.02146]LDGPNT[+426.13734]YTC[+57.02146]VC[+57.02146]TE.G	C1(Carbamidomethyl / 57.0215); C6(Carbamidomethyl / 57.0215); C12(Carbamidomethyl / 57.0215); C21(Carbamidomethyl / 57.0215); C23(Carbamidomethyl / 57.0215)	0.019	0.023	0	0	0	0	0.0021	0.0024	1.713	124.4	2.4		Specific	7.5	>sp|P46531|NOTC1_HUMAN Neurogenic locus notch homolog protein 1 OS=Homo sapiens OX=9606 GN=NOTCH1 PE=1 SV=4	1	4523	FP070522_11.5122.5122.3	high-energy collision-induced dissociation	1.64	3289.25	3289.31	1	311 | 51724
369		436.2	2	651.257	1301.51	651.26	1301.51	controllerType=0 controllerNumber=1 scan=4382	-4.917	D.GPNTYTCVCTE.G		GPNTYTCVCTE,DG,7@57.02146,9@57.02146		13.8413	D.GPNTYTC[+57.02146]VC[+57.02146]TE.G	C7(Carbamidomethyl / 57.0215); C9(Carbamidomethyl / 57.0215)	2.1e-05	2.5e-05	0	0	0	0	9.9e-07	1.2e-06	4.676	436.2	436.2		Specific	11	>sp|P46531|NOTC1_HUMAN Neurogenic locus notch homolog protein 1 OS=Homo sapiens OX=9606 GN=NOTCH1 PE=1 SV=4	1	3577	FP070522_11.4382.4382.2	high-energy collision-induced dissociation	4.65	1300.5	1300.51	1	312 | 569
380	Hex(1); HexNAc(1)	176.9	2	645.243	1289.48	645.246	1289.48	controllerType=0 controllerNumber=1 scan=1667	-3.486	E.GYTGTHCE.-	3;5	GYTGTHCE,E-,3@162.05282,5@203.07937,7@57.02146	T3(OGlycan / 162.0528); T5(OGlycan / 203.0794)	6.6327	E.GYT[+162.05282]GT[+203.07937]HC[+57.02146]E.-	C7(Carbamidomethyl / 57.0215)	0.0028	0.0033	0	0	0	0	0.00024	0.00028	2.553	154.8	0		Specific	10.7	>sp|P46531|NOTC1_HUMAN Neurogenic locus notch homolog protein 1 OS=Homo sapiens OX=9606 GN=NOTCH1 PE=1 SV=4	1	914	FP070522_11.1667.1667.2	high-energy collision-induced dissociation	2.08	1288.47	1288.48	1	313 | 205
380	Hex(1); HexNAc(1)	137.7	2	645.244	1289.48	645.246	1289.48	controllerType=0 controllerNumber=1 scan=1812	-2.54	E.GYTGTHCE.-	3;5	GYTGTHCE,E-,3@162.05282,5@203.07937,7@57.02146	T3(OGlycan / 162.0528); T5(OGlycan / 203.0794)	7.0645	E.GYT[+162.05282]GT[+203.07937]HC[+57.02146]E.-	C7(Carbamidomethyl / 57.0215)	0.007	0.0083	0	0	0	0	0.00063	0.00075	2.156	130.2	0		Specific	9.7	>sp|P46531|NOTC1_HUMAN Neurogenic locus notch homolog protein 1 OS=Homo sapiens OX=9606 GN=NOTCH1 PE=1 SV=4	1	1049	FP070522_11.1812.1812.2	high-energy collision-induced dissociation	1.73	1288.47	1288.48	1	314 | 284
380	Hex(1); HexNAc(1)	125.6	2	645.243	1289.48	645.246	1289.48	controllerType=0 controllerNumber=1 scan=1703	-3.486	E.GYTGTHCE.-	3;5	GYTGTHCE,E-,3@162.05282,5@203.07937,7@57.02146	T3(OGlycan / 162.0528); T5(OGlycan / 203.0794)	6.7381	E.GYT[+162.05282]GT[+203.07937]HC[+57.02146]E.-	C7(Carbamidomethyl / 57.0215)	0.014	0.016	0	0	0	0	0.0012	0.0015	1.856	125.6	0		Specific	9.4	>sp|P46531|NOTC1_HUMAN Neurogenic locus notch homolog protein 1 OS=Homo sapiens OX=9606 GN=NOTCH1 PE=1 SV=4	1	949	FP070522_11.1703.1703.2	high-energy collision-induced dissociation	1.5	1288.47	1288.48	1	315 | 223
380	Hex(1); HexNAc(1)	109.8	2	645.243	1289.48	645.246	1289.48	controllerType=0 controllerNumber=1 scan=1847	-3.581	E.GYTGTHCE.-	3;5	GYTGTHCE,E-,3@162.05282,5@203.07937,7@57.02146	T3(OGlycan / 162.0528); T5(OGlycan / 203.0794)	7.1738	E.GYT[+162.05282]GT[+203.07937]HC[+57.02146]E.-	C7(Carbamidomethyl / 57.0215)	0.023	0.028	0	0	0	0	0.0026	0.003	1.632	96.5	0		Specific	9	>sp|P46531|NOTC1_HUMAN Neurogenic locus notch homolog protein 1 OS=Homo sapiens OX=9606 GN=NOTCH1 PE=1 SV=4	1	1077	FP070522_11.1847.1847.2	high-energy collision-induced dissociation	1.36	1288.47	1288.48	1	316 | 305
380	Hex(1); HexNAc(1)	31	2	645.243	1289.48	645.246	1289.48	controllerType=0 controllerNumber=1 scan=1885	-4.054	E.GYTGTHCE.-	3;5	GYTGTHCE,E-,3@162.05282,5@203.07937,7@57.02146	T3(OGlycan / 162.0528); T5(OGlycan / 203.0794)	7.2828	E.GYT[+162.05282]GT[+203.07937]HC[+57.02146]E.-	C7(Carbamidomethyl / 57.0215)	0.028	0.033	0	0	0	0	0.0038	0.0044	1.556	31	0		Specific	7	>sp|P46531|NOTC1_HUMAN Neurogenic locus notch homolog protein 1 OS=Homo sapiens OX=9606 GN=NOTCH1 PE=1 SV=4	1	1110	FP070522_11.1885.1885.2	high-energy collision-induced dissociation	1.32	1288.47	1288.48	1	317 | 329
380	HexNAc(1); Hex(1)	20.6	2	645.243	1289.48	645.246	1289.48	controllerType=0 controllerNumber=1 scan=1919	-3.392	E.GYTGTHCE.-	3;5	GYTGTHCE,E-,3@203.07937,5@162.05282,7@57.02146	T3(OGlycan / 203.0794); T5(OGlycan / 162.0528)	7.3905	E.GYT[+203.07937]GT[+162.05282]HC[+57.02146]E.-	C7(Carbamidomethyl / 57.0215)	0.026	0.031	0	0	0	0	0.0033	0.0039	1.586	20.6	0		Specific	6.8	>sp|P46531|NOTC1_HUMAN Neurogenic locus notch homolog protein 1 OS=Homo sapiens OX=9606 GN=NOTCH1 PE=1 SV=4	1	1138	FP070522_11.1919.1919.2	high-energy collision-induced dissociation	1.33	1288.47	1288.48	1	318 | 347
380	Hex(1); HexNAc(1)	19.4	2	645.244	1289.48	645.246	1289.48	controllerType=0 controllerNumber=1 scan=2091	-1.972	E.GYTGTHCE.-	3;5	GYTGTHCE,E-,3@162.05282,5@203.07937,7@57.02146	T3(OGlycan / 162.0528); T5(OGlycan / 203.0794)	7.9229	E.GYT[+162.05282]GT[+203.07937]HC[+57.02146]E.-	C7(Carbamidomethyl / 57.0215)	0.026	0.031	0	0	0	0	0.0034	0.004	1.586	19.4	0		Specific	6.8	>sp|P46531|NOTC1_HUMAN Neurogenic locus notch homolog protein 1 OS=Homo sapiens OX=9606 GN=NOTCH1 PE=1 SV=4	1	1275	FP070522_11.2091.2091.2	high-energy collision-induced dissociation	1.33	1288.47	1288.48	1	319 | 451
380	Hex(1); HexNAc(1)	11	2	645.244	1289.48	645.246	1289.48	controllerType=0 controllerNumber=1 scan=1777	-3.013	E.GYTGTHCE.-	3;5	GYTGTHCE,E-,3@162.05282,5@203.07937,7@57.02146	T3(OGlycan / 162.0528); T5(OGlycan / 203.0794)	6.9561	E.GYT[+162.05282]GT[+203.07937]HC[+57.02146]E.-	C7(Carbamidomethyl / 57.0215)	0.026	0.031	0	0	0	0	0.0033	0.0039	1.586	11	0		Specific	6.5	>sp|P46531|NOTC1_HUMAN Neurogenic locus notch homolog protein 1 OS=Homo sapiens OX=9606 GN=NOTCH1 PE=1 SV=4	1	1019	FP070522_11.1777.1777.2	high-energy collision-induced dissociation	1.33	1288.47	1288.48	1	320 | 263
380	Hex(1); HexNAc(1)	6.7	2	645.242	1289.48	645.246	1289.48	controllerType=0 controllerNumber=1 scan=2020	-4.717	E.GYTGTHCE.-	3;5	GYTGTHCE,E-,3@162.05282,5@203.07937,7@57.02146	T3(OGlycan / 162.0528); T5(OGlycan / 203.0794)	7.7038	E.GYT[+162.05282]GT[+203.07937]HC[+57.02146]E.-	C7(Carbamidomethyl / 57.0215)	0.028	0.033	0	0	0	0	0.0038	0.0045	1.556	6.7	0		Specific	6.5	>sp|P46531|NOTC1_HUMAN Neurogenic locus notch homolog protein 1 OS=Homo sapiens OX=9606 GN=NOTCH1 PE=1 SV=4	1	1217	FP070522_11.2020.2020.2	high-energy collision-induced dissociation	1.32	1288.47	1288.48	1	321 | 409
380	HexNAc(1)	250.1	2	564.217	1127.43	564.219	1127.43	controllerType=0 controllerNumber=1 scan=1835	-3.367	E.GYTGTHCE.-	3	GYTGTHCE,E-,3@203.07937,7@57.02146	T3(OGlycan / 203.0794)	7.1399	E.GYT[+203.07937]GTHC[+57.02146]E.-	C7(Carbamidomethyl / 57.0215)	6e-05	7.1e-05	0	0	0	0	3e-06	3.6e-06	4.224	236.5	4		Specific	12	>sp|P46531|NOTC1_HUMAN Neurogenic locus notch homolog protein 1 OS=Homo sapiens OX=9606 GN=NOTCH1 PE=1 SV=4	1	1065	FP070522_11.1835.1835.2	high-energy collision-induced dissociation	4.15	1126.42	1126.42	1	322 | 298
380	HexNAc(1)	223.5	2	564.217	1127.43	564.219	1127.43	controllerType=0 controllerNumber=1 scan=1660	-3.367	E.GYTGTHCE.-	3	GYTGTHCE,E-,3@203.07937,7@57.02146	T3(OGlycan / 203.0794)	6.6135	E.GYT[+203.07937]GTHC[+57.02146]E.-	C7(Carbamidomethyl / 57.0215)	0.00012	0.00014	0	0	0	0	7.8e-06	9.3e-06	3.916	209.2	4		Specific	11.3	>sp|P46531|NOTC1_HUMAN Neurogenic locus notch homolog protein 1 OS=Homo sapiens OX=9606 GN=NOTCH1 PE=1 SV=4	1	907	FP070522_11.1660.1660.2	high-energy collision-induced dissociation	3.84	1126.42	1126.42	1	323 | 201
380	HexNAc(1)	190.3	2	564.218	1127.43	564.219	1127.43	controllerType=0 controllerNumber=1 scan=1941	-1.743	E.GYTGTHCE.-	3	GYTGTHCE,E-,3@203.07937,7@57.02146	T3(OGlycan / 203.0794)	7.4572	E.GYT[+203.07937]GTHC[+57.02146]E.-	C7(Carbamidomethyl / 57.0215)	0.0011	0.0013	0	0	0	0	6.4e-05	7.6e-05	2.97	190.3	4		Specific	10.5	>sp|P46531|NOTC1_HUMAN Neurogenic locus notch homolog protein 1 OS=Homo sapiens OX=9606 GN=NOTCH1 PE=1 SV=4	1	1157	FP070522_11.1941.1941.2	high-energy collision-induced dissociation	2.9	1126.42	1126.42	1	324 | 364
380	HexNAc(1)	168.6	2	564.218	1127.43	564.219	1127.43	controllerType=0 controllerNumber=1 scan=1871	-1.527	E.GYTGTHCE.-	3	GYTGTHCE,E-,3@203.07937,7@57.02146	T3(OGlycan / 203.0794)	7.2425	E.GYT[+203.07937]GTHC[+57.02146]E.-	C7(Carbamidomethyl / 57.0215)	0.0037	0.0044	0	0	0	0	0.00033	0.00039	2.428	163.2	4		Specific	10	>sp|P46531|NOTC1_HUMAN Neurogenic locus notch homolog protein 1 OS=Homo sapiens OX=9606 GN=NOTCH1 PE=1 SV=4	1	1098	FP070522_11.1871.1871.2	high-energy collision-induced dissociation	2.36	1126.42	1126.42	1	325 | 322
380	HexNAc(1)	138.2	2	564.218	1127.43	564.219	1127.43	controllerType=0 controllerNumber=1 scan=1906	-2.284	E.GYTGTHCE.-	3	GYTGTHCE,E-,3@203.07937,7@57.02146	T3(OGlycan / 203.0794)	7.3535	E.GYT[+203.07937]GTHC[+57.02146]E.-	C7(Carbamidomethyl / 57.0215)	0.013	0.015	0	0	0	0	0.0011	0.0013	1.9	129.6	4		Specific	9.2	>sp|P46531|NOTC1_HUMAN Neurogenic locus notch homolog protein 1 OS=Homo sapiens OX=9606 GN=NOTCH1 PE=1 SV=4	1	1126	FP070522_11.1906.1906.2	high-energy collision-induced dissociation	1.83	1126.42	1126.42	1	326 | 343
380	HexNAc(1)	130.6	2	564.217	1127.43	564.219	1127.43	controllerType=0 controllerNumber=1 scan=1730	-2.934	E.GYTGTHCE.-	3	GYTGTHCE,E-,3@203.07937,7@57.02146	T3(OGlycan / 203.0794)	6.8204	E.GYT[+203.07937]GTHC[+57.02146]E.-	C7(Carbamidomethyl / 57.0215)	0.013	0.015	0	0	0	0	0.0011	0.0013	1.9	109	4		Specific	9.1	>sp|P46531|NOTC1_HUMAN Neurogenic locus notch homolog protein 1 OS=Homo sapiens OX=9606 GN=NOTCH1 PE=1 SV=4	1	976	FP070522_11.1730.1730.2	high-energy collision-induced dissociation	1.83	1126.42	1126.42	1	327 | 237
380	HexNAc(1)	119.9	2	564.217	1127.43	564.219	1127.43	controllerType=0 controllerNumber=1 scan=1766	-3.692	E.GYTGTHCE.-	3	GYTGTHCE,E-,3@203.07937,7@57.02146	T3(OGlycan / 203.0794)	6.9284	E.GYT[+203.07937]GTHC[+57.02146]E.-	C7(Carbamidomethyl / 57.0215)	0.014	0.016	0	0	0	0	0.0013	0.0015	1.856	110.1	4		Specific	8.8	>sp|P46531|NOTC1_HUMAN Neurogenic locus notch homolog protein 1 OS=Homo sapiens OX=9606 GN=NOTCH1 PE=1 SV=4	1	1006	FP070522_11.1766.1766.2	high-energy collision-induced dissociation	1.78	1126.42	1126.42	1	328 | 258
[truncated: 8 more rows]

## Sheet: FP070522_13
Pos.	Glycans	Score	z	Obs._x000D_ m/z	Obs._x000D_ MH	Calc._x000D_ m/z	Calc._x000D_ MH	Scan #	ppm_x000D_ err.	SequenceOriginalDebug	Glycans_x000D_ Pos.	PeptideParseFriendly	Mods_x000D_ (variable)	Scan_x000D_ Time	Sequence	Mods_x000D_ (fixed)	PEP_x000D_ 2D	PEP_x000D_ 1D	FDR_x000D_ 2D	FDR_x000D_ 1D	FDR uniq._x000D_ 2D	FDR uniq._x000D_ 1D	q-value_x000D_ 2D	q-value_x000D_ 1D	|Log Prob|	Delta_x000D_ Score	Delta Mod._x000D_ Score	Off-_x000D_ By-X	Cleavage	Z-Score	Protein_x000D_ Name	Prot._x000D_ Id	QID	Comment	Fragment_x000D_ Type	|LogProbOld|	Obs.M	Calc.M	Prot._x000D_ Rank	PID
[truncated: 194 more rows]
