# Supplementary material for: Cancer-associated Notch receptor variants lead to O-fucosylation defects that deregulate Notch signaling
Source: J Biol Chem. 2022 Oct 18;298(12):102616. doi: 10.1016/j.jbc.2022.102616 (PMC9672452; doi:10.1016/j.jbc.2022.102616)
Supplement: Table S6 [file mmc5.xlsx]

## Sheet: Table S6
	Table S6: V8 digestion of hN1 EGF5-14 G230R + LFNG analyzed for Figure 2.
	V8 digestion
	Tab			Biological replicate number						The peptides used to generate the EICs are highlighted in red and bold
	FP070522_14			1
	FP070522_15			2
	FP070522_17			3

## Sheet: FP070522_14
Pos.	Glycans	Score	z	Obs._x000D_ m/z	Obs._x000D_ MH	Calc._x000D_ m/z	Calc._x000D_ MH	Scan #	ppm_x000D_ err.	SequenceOriginalDebug	Glycans_x000D_ Pos.	PeptideParseFriendly	Mods_x000D_ (variable)	Scan_x000D_ Time	Sequence	Mods_x000D_ (fixed)	PEP_x000D_ 2D	PEP_x000D_ 1D	FDR_x000D_ 2D	FDR_x000D_ 1D	FDR uniq._x000D_ 2D	FDR uniq._x000D_ 1D	q-value_x000D_ 2D	q-value_x000D_ 1D	|Log Prob|	Delta_x000D_ Score	Delta Mod._x000D_ Score	Off-_x000D_ By-X	Cleavage	Z-Score	Protein_x000D_ Name	Prot._x000D_ Id	QID	Comment	Fragment_x000D_ Type	|LogProbOld|	Obs.M	Calc.M	Prot._x000D_ Rank	PID
5	HexNAc(1)	118.8	4	543.483	2170.91	543.485	2170.92	controllerType=0 controllerNumber=1 scan=2121	-2.479	E.CGQKPGLCRHGGTCHNE.V	13	CGQKPGLCRHGGTCHNE,EV,1@57.02146,8@57.02146,13@203.07937,14@57.02146	T13(OGlycan / 203.0794)	7.5208	E.C[+57.02146]GQKPGLC[+57.02146]RHGGT[+203.07937]C[+57.02146]HNE.V	C1(Carbamidomethyl / 57.0215); C8(Carbamidomethyl / 57.0215); C14(Carbamidomethyl / 57.0215)	0.04	0.047	0	0	0	0	0.0035	0.0041	1.397	118.8	118.8		Specific	7.8	>sp|P46531|NOTC1_HUMAN Neurogenic locus notch homolog protein 1 OS=Homo sapiens OX=9606 GN=NOTCH1 PE=1 SV=4	1	1540	FP070522_14.2121.2121.4	high-energy collision-induced dissociation	1.33	2169.9	2169.91	1	1 | 3305
22	HexNAc(1)Hex(1)Fuc(1)	233.3	6	941.908	5646.41	941.744	5645.43	controllerType=0 controllerNumber=1 scan=4418	-3.34	E.VGSYRCVCRATHTGPNCERPYVPCSPSPCQNRGTCRPTGDVTHE.C	25	VGSYRCVCRATHTGPNCERPYVPCSPSPCQNRGTCRPTGDVTHE,EC,6@57.02146,8@57.02146,16@0.98402,17@57.02146,24@57.02146,25@511.19010,29@57.02146,35@57.02146	N16(Deamidated / 0.984); S25(OGlycan / 511.1901)	13.0851	E.VGSYRC[+57.02146]VC[+57.02146]RATHTGPN[+0.98402]C[+57.02146]ERPYVPC[+57.02146]S[+511.19010]PSPC[+57.02146]QNRGTC[+57.02146]RPTGDVTHE.C	C6(Carbamidomethyl / 57.0215); C8(Carbamidomethyl / 57.0215); C17(Carbamidomethyl / 57.0215); C24(Carbamidomethyl / 57.0215); C29(Carbamidomethyl / 57.0215); C35(Carbamidomethyl / 57.0215)	0.01	0.012	0	0	0	0	0.00071	0.00083	1.996	233.3	0	1	Specific	8.1	>sp|P46531|NOTC1_HUMAN Neurogenic locus notch homolog protein 1 OS=Homo sapiens OX=9606 GN=NOTCH1 PE=1 SV=4	1	4160	FP070522_14.4418.4418.3	high-energy collision-induced dissociation	1.74	5645.41	5644.42	1	2 | 75327
22	HexNAc(1)Hex(1)Fuc(1)	167.8	6	941.577	5644.43	941.58	5644.45	controllerType=0 controllerNumber=1 scan=4302	-3.22	E.VGSYRCVCRATHTGPNCERPYVPCSPSPCQNRGTCRPTGDVTHE.C	25	VGSYRCVCRATHTGPNCERPYVPCSPSPCQNRGTCRPTGDVTHE,EC,6@57.02146,8@57.02146,17@57.02146,24@57.02146,25@511.19010,29@57.02146,35@57.02146	S25(OGlycan / 511.1901)	12.8548	E.VGSYRC[+57.02146]VC[+57.02146]RATHTGPNC[+57.02146]ERPYVPC[+57.02146]S[+511.19010]PSPC[+57.02146]QNRGTC[+57.02146]RPTGDVTHE.C	C6(Carbamidomethyl / 57.0215); C8(Carbamidomethyl / 57.0215); C17(Carbamidomethyl / 57.0215); C24(Carbamidomethyl / 57.0215); C29(Carbamidomethyl / 57.0215); C35(Carbamidomethyl / 57.0215)	0.022	0.026	0	0	0	0	0.0014	0.0016	1.653	167.8	0		Specific	7.5	>sp|P46531|NOTC1_HUMAN Neurogenic locus notch homolog protein 1 OS=Homo sapiens OX=9606 GN=NOTCH1 PE=1 SV=4	1	4029	FP070522_14.4302.4302.6	high-energy collision-induced dissociation	1.59	5643.42	5643.44	1	3 | 74447
22	HexNAc(1)	250.2	6	890.393	5337.32	890.229	5336.34	controllerType=0 controllerNumber=1 scan=4292	-2.728	E.VGSYRCVCRATHTGPNCERPYVPCSPSPCQNRGTCRPTGDVTHE.C	25	VGSYRCVCRATHTGPNCERPYVPCSPSPCQNRGTCRPTGDVTHE,EC,6@57.02146,8@57.02146,17@57.02146,24@57.02146,25@203.07937,29@57.02146,35@57.02146	S25(OGlycan / 203.0794)	12.8378	E.VGSYRC[+57.02146]VC[+57.02146]RATHTGPNC[+57.02146]ERPYVPC[+57.02146]S[+203.07937]PSPC[+57.02146]QNRGTC[+57.02146]RPTGDVTHE.C	C6(Carbamidomethyl / 57.0215); C8(Carbamidomethyl / 57.0215); C17(Carbamidomethyl / 57.0215); C24(Carbamidomethyl / 57.0215); C29(Carbamidomethyl / 57.0215); C35(Carbamidomethyl / 57.0215)	0.0023	0.0027	0	0	0	0	0.00018	0.00021	2.64	250.2	0	1	Specific	7.6	>sp|P46531|NOTC1_HUMAN Neurogenic locus notch homolog protein 1 OS=Homo sapiens OX=9606 GN=NOTCH1 PE=1 SV=4	1	4017	FP070522_14.4292.4292.6	high-energy collision-induced dissociation	2.43	5336.32	5335.33	1	4 | 74367
22	Hex(1)	221.1	6	883.389	5295.29	883.391	5295.31	controllerType=0 controllerNumber=1 scan=4282	-2.635	E.VGSYRCVCRATHTGPNCERPYVPCSPSPCQNRGTCRPTGDVTHE.C	3	VGSYRCVCRATHTGPNCERPYVPCSPSPCQNRGTCRPTGDVTHE,EC,3@162.05282,6@57.02146,8@57.02146,17@57.02146,24@57.02146,29@57.02146,35@57.02146	S3(OGlycan / 162.0528)	12.8176	E.VGS[+162.05282]YRC[+57.02146]VC[+57.02146]RATHTGPNC[+57.02146]ERPYVPC[+57.02146]SPSPC[+57.02146]QNRGTC[+57.02146]RPTGDVTHE.C	C6(Carbamidomethyl / 57.0215); C8(Carbamidomethyl / 57.0215); C17(Carbamidomethyl / 57.0215); C24(Carbamidomethyl / 57.0215); C29(Carbamidomethyl / 57.0215); C35(Carbamidomethyl / 57.0215)	0.012	0.014	0	0	0	0	0.00092	0.0011	1.922	221.1	1.6		Specific	7.1	>sp|P46531|NOTC1_HUMAN Neurogenic locus notch homolog protein 1 OS=Homo sapiens OX=9606 GN=NOTCH1 PE=1 SV=4	1	4003	FP070522_14.4282.4282.6	high-energy collision-induced dissociation	2.28	5294.29	5294.3	1	5 | 74287
22		294.6	6	856.544	5134.23	856.546	5134.24	controllerType=0 controllerNumber=1 scan=4410	-2.559	E.VGSYRCVCRATHTGPNCERPYVPCSPSPCQNRGTCRPTGDVTHE.C		VGSYRCVCRATHTGPNCERPYVPCSPSPCQNRGTCRPTGDVTHE,EC,6@57.02146,8@57.02146,16@0.98402,17@57.02146,24@57.02146,29@57.02146,35@57.02146	N16(Deamidated / 0.984)	13.0701	E.VGSYRC[+57.02146]VC[+57.02146]RATHTGPN[+0.98402]C[+57.02146]ERPYVPC[+57.02146]SPSPC[+57.02146]QNRGTC[+57.02146]RPTGDVTHE.C	C6(Carbamidomethyl / 57.0215); C8(Carbamidomethyl / 57.0215); C17(Carbamidomethyl / 57.0215); C24(Carbamidomethyl / 57.0215); C29(Carbamidomethyl / 57.0215); C35(Carbamidomethyl / 57.0215)	0.0025	0.0029	0	0	0	0	0.00023	0.00027	2.597	294.6	14.2		Specific	7.6	>sp|P46531|NOTC1_HUMAN Neurogenic locus notch homolog protein 1 OS=Homo sapiens OX=9606 GN=NOTCH1 PE=1 SV=4	1	4149	FP070522_14.4410.4410.6	high-energy collision-induced dissociation	2.56	5133.22	5133.23	1	6 | 51417
22		225.6	6	856.543	5134.22	856.546	5134.24	controllerType=0 controllerNumber=1 scan=4476	-3.629	E.VGSYRCVCRATHTGPNCERPYVPCSPSPCQNRGTCRPTGDVTHE.C		VGSYRCVCRATHTGPNCERPYVPCSPSPCQNRGTCRPTGDVTHE,EC,6@57.02146,8@57.02146,16@0.98402,17@57.02146,24@57.02146,29@57.02146,35@57.02146	N16(Deamidated / 0.984)	13.197	E.VGSYRC[+57.02146]VC[+57.02146]RATHTGPN[+0.98402]C[+57.02146]ERPYVPC[+57.02146]SPSPC[+57.02146]QNRGTC[+57.02146]RPTGDVTHE.C	C6(Carbamidomethyl / 57.0215); C8(Carbamidomethyl / 57.0215); C17(Carbamidomethyl / 57.0215); C24(Carbamidomethyl / 57.0215); C29(Carbamidomethyl / 57.0215); C35(Carbamidomethyl / 57.0215)	0.018	0.021	0	0	0	0	0.0012	0.0014	1.734	225.6	6.6		Specific	6.7	>sp|P46531|NOTC1_HUMAN Neurogenic locus notch homolog protein 1 OS=Homo sapiens OX=9606 GN=NOTCH1 PE=1 SV=4	1	4229	FP070522_14.4476.4476.6	high-energy collision-induced dissociation	2.05	5133.21	5133.23	1	7 | 51737
22		352.6	6	856.379	5133.24	856.382	5133.26	controllerType=0 controllerNumber=1 scan=4674	-3.842	E.VGSYRCVCRATHTGPNCERPYVPCSPSPCQNRGTCRPTGDVTHE.C		VGSYRCVCRATHTGPNCERPYVPCSPSPCQNRGTCRPTGDVTHE,EC,6@57.02146,8@57.02146,17@57.02146,24@57.02146,29@57.02146,35@57.02146		13.5497	E.VGSYRC[+57.02146]VC[+57.02146]RATHTGPNC[+57.02146]ERPYVPC[+57.02146]SPSPC[+57.02146]QNRGTC[+57.02146]RPTGDVTHE.C	C6(Carbamidomethyl / 57.0215); C8(Carbamidomethyl / 57.0215); C17(Carbamidomethyl / 57.0215); C24(Carbamidomethyl / 57.0215); C29(Carbamidomethyl / 57.0215); C35(Carbamidomethyl / 57.0215)	0.0029	0.0034	0	0	0	0	0.00027	0.00032	2.533	352.6	38.4		Specific	8	>sp|P46531|NOTC1_HUMAN Neurogenic locus notch homolog protein 1 OS=Homo sapiens OX=9606 GN=NOTCH1 PE=1 SV=4	1	4492	FP070522_14.4674.4674.6	high-energy collision-induced dissociation	2.61	5132.23	5132.25	1	8 | 52436
22		335.4	6	856.379	5133.23	856.382	5133.26	controllerType=0 controllerNumber=1 scan=4358	-4.127	E.VGSYRCVCRATHTGPNCERPYVPCSPSPCQNRGTCRPTGDVTHE.C		VGSYRCVCRATHTGPNCERPYVPCSPSPCQNRGTCRPTGDVTHE,EC,6@57.02146,8@57.02146,17@57.02146,24@57.02146,29@57.02146,35@57.02146		12.965	E.VGSYRC[+57.02146]VC[+57.02146]RATHTGPNC[+57.02146]ERPYVPC[+57.02146]SPSPC[+57.02146]QNRGTC[+57.02146]RPTGDVTHE.C	C6(Carbamidomethyl / 57.0215); C8(Carbamidomethyl / 57.0215); C17(Carbamidomethyl / 57.0215); C24(Carbamidomethyl / 57.0215); C29(Carbamidomethyl / 57.0215); C35(Carbamidomethyl / 57.0215)	0.0036	0.0042	0	0	0	0	0.0003	0.00035	2.446	335.4	56.9		Specific	7.8	>sp|P46531|NOTC1_HUMAN Neurogenic locus notch homolog protein 1 OS=Homo sapiens OX=9606 GN=NOTCH1 PE=1 SV=4	1	4094	FP070522_14.4358.4358.6	high-energy collision-induced dissociation	2.53	5132.23	5132.25	1	9 | 51127
22		316	6	856.377	5133.23	856.382	5133.26	controllerType=0 controllerNumber=1 scan=4542	-5.768	E.VGSYRCVCRATHTGPNCERPYVPCSPSPCQNRGTCRPTGDVTHE.C		VGSYRCVCRATHTGPNCERPYVPCSPSPCQNRGTCRPTGDVTHE,EC,6@57.02146,8@57.02146,17@57.02146,24@57.02146,29@57.02146,35@57.02146		13.3147	E.VGSYRC[+57.02146]VC[+57.02146]RATHTGPNC[+57.02146]ERPYVPC[+57.02146]SPSPC[+57.02146]QNRGTC[+57.02146]RPTGDVTHE.C	C6(Carbamidomethyl / 57.0215); C8(Carbamidomethyl / 57.0215); C17(Carbamidomethyl / 57.0215); C24(Carbamidomethyl / 57.0215); C29(Carbamidomethyl / 57.0215); C35(Carbamidomethyl / 57.0215)	0.0043	0.005	0	0	0	0	0.00041	0.00048	2.362	316	18.7		Specific	7.6	>sp|P46531|NOTC1_HUMAN Neurogenic locus notch homolog protein 1 OS=Homo sapiens OX=9606 GN=NOTCH1 PE=1 SV=4	1	4314	FP070522_14.4542.4542.6	high-energy collision-induced dissociation	2.32	5132.22	5132.25	1	10 | 51958
22		304	6	856.379	5133.24	856.382	5133.26	controllerType=0 controllerNumber=1 scan=4300	-3.2	E.VGSYRCVCRATHTGPNCERPYVPCSPSPCQNRGTCRPTGDVTHE.C		VGSYRCVCRATHTGPNCERPYVPCSPSPCQNRGTCRPTGDVTHE,EC,6@57.02146,8@57.02146,17@57.02146,24@57.02146,29@57.02146,35@57.02146		12.8524	E.VGSYRC[+57.02146]VC[+57.02146]RATHTGPNC[+57.02146]ERPYVPC[+57.02146]SPSPC[+57.02146]QNRGTC[+57.02146]RPTGDVTHE.C	C6(Carbamidomethyl / 57.0215); C8(Carbamidomethyl / 57.0215); C17(Carbamidomethyl / 57.0215); C24(Carbamidomethyl / 57.0215); C29(Carbamidomethyl / 57.0215); C35(Carbamidomethyl / 57.0215)	0.0025	0.0029	0	0	0	0	0.00022	0.00025	2.597	304	44.5		Specific	7.9	>sp|P46531|NOTC1_HUMAN Neurogenic locus notch homolog protein 1 OS=Homo sapiens OX=9606 GN=NOTCH1 PE=1 SV=4	1	4027	FP070522_14.4300.4300.6	high-energy collision-induced dissociation	2.56	5132.23	5132.25	1	11 | 50717
22		302.1	6	856.545	5134.23	856.382	5133.26	controllerType=0 controllerNumber=1 scan=4740	-4.829	E.VGSYRCVCRATHTGPNCERPYVPCSPSPCQNRGTCRPTGDVTHE.C		VGSYRCVCRATHTGPNCERPYVPCSPSPCQNRGTCRPTGDVTHE,EC,6@57.02146,8@57.02146,17@57.02146,24@57.02146,29@57.02146,35@57.02146		13.6755	E.VGSYRC[+57.02146]VC[+57.02146]RATHTGPNC[+57.02146]ERPYVPC[+57.02146]SPSPC[+57.02146]QNRGTC[+57.02146]RPTGDVTHE.C	C6(Carbamidomethyl / 57.0215); C8(Carbamidomethyl / 57.0215); C17(Carbamidomethyl / 57.0215); C24(Carbamidomethyl / 57.0215); C29(Carbamidomethyl / 57.0215); C35(Carbamidomethyl / 57.0215)	0.0073	0.0084	0	0	0	0	0.00057	0.00066	2.139	302.1	40.8	1	Specific	6.8	>sp|P46531|NOTC1_HUMAN Neurogenic locus notch homolog protein 1 OS=Homo sapiens OX=9606 GN=NOTCH1 PE=1 SV=4	1	4581	FP070522_14.4740.4740.6	high-energy collision-induced dissociation	2.1	5133.23	5132.25	1	12 | 52586
22		291.2	6	856.546	5134.24	856.382	5133.26	controllerType=0 controllerNumber=1 scan=4821	-4.401	E.VGSYRCVCRATHTGPNCERPYVPCSPSPCQNRGTCRPTGDVTHE.C		VGSYRCVCRATHTGPNCERPYVPCSPSPCQNRGTCRPTGDVTHE,EC,6@57.02146,8@57.02146,17@57.02146,24@57.02146,29@57.02146,35@57.02146		13.829	E.VGSYRC[+57.02146]VC[+57.02146]RATHTGPNC[+57.02146]ERPYVPC[+57.02146]SPSPC[+57.02146]QNRGTC[+57.02146]RPTGDVTHE.C	C6(Carbamidomethyl / 57.0215); C8(Carbamidomethyl / 57.0215); C17(Carbamidomethyl / 57.0215); C24(Carbamidomethyl / 57.0215); C29(Carbamidomethyl / 57.0215); C35(Carbamidomethyl / 57.0215)	0.0073	0.0084	0	0	0	0	0.0006	0.00069	2.139	291.2	51.8	1	Specific	6.9	>sp|P46531|NOTC1_HUMAN Neurogenic locus notch homolog protein 1 OS=Homo sapiens OX=9606 GN=NOTCH1 PE=1 SV=4	1	4693	FP070522_14.4821.4821.6	high-energy collision-induced dissociation	2.1	5133.23	5132.25	1	13 | 52706
22		278.6	6	856.377	5133.23	856.382	5133.26	controllerType=0 controllerNumber=1 scan=4607	-5.554	E.VGSYRCVCRATHTGPNCERPYVPCSPSPCQNRGTCRPTGDVTHE.C		VGSYRCVCRATHTGPNCERPYVPCSPSPCQNRGTCRPTGDVTHE,EC,6@57.02146,8@57.02146,17@57.02146,24@57.02146,29@57.02146,35@57.02146		13.4349	E.VGSYRC[+57.02146]VC[+57.02146]RATHTGPNC[+57.02146]ERPYVPC[+57.02146]SPSPC[+57.02146]QNRGTC[+57.02146]RPTGDVTHE.C	C6(Carbamidomethyl / 57.0215); C8(Carbamidomethyl / 57.0215); C17(Carbamidomethyl / 57.0215); C24(Carbamidomethyl / 57.0215); C29(Carbamidomethyl / 57.0215); C35(Carbamidomethyl / 57.0215)	0.0039	0.0046	0	0	0	0	0.00037	0.00042	2.404	278.6	30.4		Specific	7.2	>sp|P46531|NOTC1_HUMAN Neurogenic locus notch homolog protein 1 OS=Homo sapiens OX=9606 GN=NOTCH1 PE=1 SV=4	1	4402	FP070522_14.4607.4607.6	high-energy collision-induced dissociation	2.2	5132.22	5132.25	1	14 | 52232
22		261	6	856.379	5133.24	856.382	5133.26	controllerType=0 controllerNumber=1 scan=4922	-3.771	E.VGSYRCVCRATHTGPNCERPYVPCSPSPCQNRGTCRPTGDVTHE.C		VGSYRCVCRATHTGPNCERPYVPCSPSPCQNRGTCRPTGDVTHE,EC,6@57.02146,8@57.02146,17@57.02146,24@57.02146,29@57.02146,35@57.02146		14.0161	E.VGSYRC[+57.02146]VC[+57.02146]RATHTGPNC[+57.02146]ERPYVPC[+57.02146]SPSPC[+57.02146]QNRGTC[+57.02146]RPTGDVTHE.C	C6(Carbamidomethyl / 57.0215); C8(Carbamidomethyl / 57.0215); C17(Carbamidomethyl / 57.0215); C24(Carbamidomethyl / 57.0215); C29(Carbamidomethyl / 57.0215); C35(Carbamidomethyl / 57.0215)	0.0039	0.0046	0	0	0	0	0.00038	0.00044	2.404	261	38.6		Specific	7.3	>sp|P46531|NOTC1_HUMAN Neurogenic locus notch homolog protein 1 OS=Homo sapiens OX=9606 GN=NOTCH1 PE=1 SV=4	1	4824	FP070522_14.4922.4922.6	high-energy collision-induced dissociation	2.2	5132.23	5132.25	1	15 | 53066
22		368.1	3	708.642	2123.91	708.644	2123.92	controllerType=0 controllerNumber=1 scan=3858	-3.193	E.VGSYRCVCRATHTGPNCE.R		VGSYRCVCRATHTGPNCE,ER,6@57.02146,8@57.02146,17@57.02146		11.9963	E.VGSYRC[+57.02146]VC[+57.02146]RATHTGPNC[+57.02146]E.R	C6(Carbamidomethyl / 57.0215); C8(Carbamidomethyl / 57.0215); C17(Carbamidomethyl / 57.0215)	0.011	0.013	0	0	0	0	0.00084	0.00097	1.954	303.3	303.3		Specific	6.9	>sp|P46531|NOTC1_HUMAN Neurogenic locus notch homolog protein 1 OS=Homo sapiens OX=9606 GN=NOTCH1 PE=1 SV=4	1	3433	FP070522_14.3858.3858.3	high-energy collision-induced dissociation	1.89	2122.9	2122.91	1	16 | 4794
22		185.1	4	531.733	2123.91	531.735	2123.92	controllerType=0 controllerNumber=1 scan=3863	-2.539	E.VGSYRCVCRATHTGPNCE.R		VGSYRCVCRATHTGPNCE,ER,6@57.02146,8@57.02146,17@57.02146		12.0065	E.VGSYRC[+57.02146]VC[+57.02146]RATHTGPNC[+57.02146]E.R	C6(Carbamidomethyl / 57.0215); C8(Carbamidomethyl / 57.0215); C17(Carbamidomethyl / 57.0215)	0.00086	0.001	0	0	0	0	5.9e-05	6.9e-05	3.064	185.1	185.1		Specific	7.5	>sp|P46531|NOTC1_HUMAN Neurogenic locus notch homolog protein 1 OS=Homo sapiens OX=9606 GN=NOTCH1 PE=1 SV=4	1	3437	FP070522_14.3863.3863.4	high-energy collision-induced dissociation	3	2122.9	2122.91	1	17 | 4800
40		660.3	4	757.843	3028.35	757.845	3028.36	controllerType=0 controllerNumber=1 scan=4205	-2.534	E.RPYVPCSPSPCQNRGTCRPTGDVTHE.C		RPYVPCSPSPCQNRGTCRPTGDVTHE,EC,6@57.02146,11@57.02146,17@57.02146		12.6799	E.RPYVPC[+57.02146]SPSPC[+57.02146]QNRGTC[+57.02146]RPTGDVTHE.C	C6(Carbamidomethyl / 57.0215); C11(Carbamidomethyl / 57.0215); C17(Carbamidomethyl / 57.0215)	2.3e-06	2.6e-06	0	0	0	0	1.4e-07	1.7e-07	5.645	607.9	607.9		Specific	9	>sp|P46531|NOTC1_HUMAN Neurogenic locus notch homolog protein 1 OS=Homo sapiens OX=9606 GN=NOTCH1 PE=1 SV=4	1	3897	FP070522_14.4205.4205.4	high-energy collision-induced dissociation	5.58	3027.34	3027.35	1	18 | 26886
40		499.7	5	606.477	3028.36	606.477	3028.36	controllerType=0 controllerNumber=1 scan=4202	0.082	E.RPYVPCSPSPCQNRGTCRPTGDVTHE.C		RPYVPCSPSPCQNRGTCRPTGDVTHE,EC,6@57.02146,11@57.02146,17@57.02146		12.6748	E.RPYVPC[+57.02146]SPSPC[+57.02146]QNRGTC[+57.02146]RPTGDVTHE.C	C6(Carbamidomethyl / 57.0215); C11(Carbamidomethyl / 57.0215); C17(Carbamidomethyl / 57.0215)	1.8e-05	2.1e-05	0	0	0	0	1.3e-06	1.5e-06	4.735	499.7	499.7		Specific	10.9	>sp|P46531|NOTC1_HUMAN Neurogenic locus notch homolog protein 1 OS=Homo sapiens OX=9606 GN=NOTCH1 PE=1 SV=4	1	3893	FP070522_14.4202.4202.5	high-energy collision-induced dissociation	5.82	3027.35	3027.35	1	19 | 26846
66	HexNAc(1)Fuc(1)	126.6	2	996.369	1991.73	996.387	1991.77	controllerType=0 controllerNumber=1 scan=7893	-17.871	E.CACLPGFTGQNCEE.N	8	CACLPGFTGQNCEE,EN,1@57.02146,3@57.02146,8@349.13728,12@57.02146	T8(OGlycan / 349.1373)	20.5839	E.C[+57.02146]AC[+57.02146]LPGFT[+349.13728]GQNC[+57.02146]EE.N	C1(Carbamidomethyl / 57.0215); C3(Carbamidomethyl / 57.0215); C12(Carbamidomethyl / 57.0215)	0.036	0.042	0	0	0	0	0.0025	0.0029	1.444	86.5	86.5		Specific	9	>sp|P46531|NOTC1_HUMAN Neurogenic locus notch homolog protein 1 OS=Homo sapiens OX=9606 GN=NOTCH1 PE=1 SV=4	1	8800	FP070522_14.7893.7893.2	high-energy collision-induced dissociation	1.38	1990.72	1990.76	1	20 | 5708
66	HexNAc(1)	234.9	2	923.356	1845.71	923.358	1845.71	controllerType=0 controllerNumber=1 scan=7978	-1.779	E.CACLPGFTGQNCEE.N	8	CACLPGFTGQNCEE,EN,1@57.02146,3@57.02146,8@203.07937,12@57.02146	T8(OGlycan / 203.0794)	20.7849	E.C[+57.02146]AC[+57.02146]LPGFT[+203.07937]GQNC[+57.02146]EE.N	C1(Carbamidomethyl / 57.0215); C3(Carbamidomethyl / 57.0215); C12(Carbamidomethyl / 57.0215)	0.00052	0.00061	0	0	0	0	2.8e-05	3.2e-05	3.281	234.9	234.9		Specific	11.1	>sp|P46531|NOTC1_HUMAN Neurogenic locus notch homolog protein 1 OS=Homo sapiens OX=9606 GN=NOTCH1 PE=1 SV=4	1	8917	FP070522_14.7978.7978.2	high-energy collision-induced dissociation	3.22	1844.7	1844.7	1	21 | 2091
80	Fuc(1); Hex(1)Pent(1)	588	4	1228.48	4910.88	1228.23	4909.88	controllerType=0 controllerNumber=1 scan=6230	-1.149	E.NIDDCPGNNCKNGGACVDGVNTYNCRCPPEWTGQYCTE.D	32;37	NIDDCPGNNCKNGGACVDGVNTYNCRCPPEWTGQYCTE,ED,5@57.02146,10@57.02146,12@0.98402,16@57.02146,25@57.02146,27@57.02146,31@15.99492,32@146.05791,36@57.02146,37@294.09508	N12(Deamidated / 0.984); W31(Oxidation / 15.9949); T32(OGlycan / 146.0579); T37(OGlycan / 294.0951)	16.7714	E.NIDDC[+57.02146]PGNNC[+57.02146]KN[+0.98402]GGAC[+57.02146]VDGVNTYNC[+57.02146]RC[+57.02146]PPEW[+15.99492]T[+146.05791]GQYC[+57.02146]T[+294.09508]E.D	C5(Carbamidomethyl / 57.0215); C10(Carbamidomethyl / 57.0215); C16(Carbamidomethyl / 57.0215); C25(Carbamidomethyl / 57.0215); C27(Carbamidomethyl / 57.0215); C36(Carbamidomethyl / 57.0215)	1.9e-07	2.2e-07	0	0	0	0	1.4e-08	1.7e-08	6.732	588	3.4	1	Specific	15.3	>sp|P46531|NOTC1_HUMAN Neurogenic locus notch homolog protein 1 OS=Homo sapiens OX=9606 GN=NOTCH1 PE=1 SV=4	1	6574	FP070522_14.6230.6230.4	high-energy collision-induced dissociation	5.63	4909.87	4908.88	1	22 | 55558
80	Hex(1); Hex(1)Pent(1)	445.2	4	1228.48	4910.91	1228.23	4909.88	controllerType=0 controllerNumber=1 scan=6074	5.315	E.NIDDCPGNNCKNGGACVDGVNTYNCRCPPEWTGQYCTE.D	32;37	NIDDCPGNNCKNGGACVDGVNTYNCRCPPEWTGQYCTE,ED,5@57.02146,10@57.02146,16@57.02146,25@57.02146,27@57.02146,32@162.05282,34@0.98402,36@57.02146,37@294.09508	T32(OGlycan / 162.0528); Q34(Deamidated / 0.984); T37(OGlycan / 294.0951)	16.4329	E.NIDDC[+57.02146]PGNNC[+57.02146]KNGGAC[+57.02146]VDGVNTYNC[+57.02146]RC[+57.02146]PPEWT[+162.05282]GQ[+0.98402]YC[+57.02146]T[+294.09508]E.D	C5(Carbamidomethyl / 57.0215); C10(Carbamidomethyl / 57.0215); C16(Carbamidomethyl / 57.0215); C25(Carbamidomethyl / 57.0215); C27(Carbamidomethyl / 57.0215); C36(Carbamidomethyl / 57.0215)	1.3e-05	1.6e-05	0	0	0	0	7.9e-07	9.2e-07	4.873	445.2	1.2	1	Specific	12.5	>sp|P46531|NOTC1_HUMAN Neurogenic locus notch homolog protein 1 OS=Homo sapiens OX=9606 GN=NOTCH1 PE=1 SV=4	1	6376	FP070522_14.6074.6074.4	high-energy collision-induced dissociation	3.93	4909.91	4908.88	1	23 | 55198
98		688.9	3	984.06	2950.16	984.062	2950.17	controllerType=0 controllerNumber=1 scan=5990	-2.373	D.GVNTYNCRCPPEWTGQYCTEDVDE.C		GVNTYNCRCPPEWTGQYCTEDVDE,DC,7@57.02146,9@57.02146,18@57.02146		16.2433	D.GVNTYNC[+57.02146]RC[+57.02146]PPEWTGQYC[+57.02146]TEDVDE.C	C7(Carbamidomethyl / 57.0215); C9(Carbamidomethyl / 57.0215); C18(Carbamidomethyl / 57.0215)	1.6e-10	1.9e-10	0	0	0	0	2.1e-11	2.4e-11	9.787	466.3	466.3		Specific	13.2	>sp|P46531|NOTC1_HUMAN Neurogenic locus notch homolog protein 1 OS=Homo sapiens OX=9606 GN=NOTCH1 PE=1 SV=4	1	6256	FP070522_14.5990.5990.3	high-energy collision-induced dissociation	9.72	2949.16	2949.16	1	24 | 31962
98		436.1	3	984.06	2950.17	984.062	2950.17	controllerType=0 controllerNumber=1 scan=6054	-1.566	D.GVNTYNCRCPPEWTGQYCTEDVDE.C		GVNTYNCRCPPEWTGQYCTEDVDE,DC,7@57.02146,9@57.02146,18@57.02146		16.3869	D.GVNTYNC[+57.02146]RC[+57.02146]PPEWTGQYC[+57.02146]TEDVDE.C	C7(Carbamidomethyl / 57.0215); C9(Carbamidomethyl / 57.0215); C18(Carbamidomethyl / 57.0215)	3e-07	3.5e-07	0	0	0	0	2.8e-08	3.3e-08	6.519	379.2	379.2		Specific	12.5	>sp|P46531|NOTC1_HUMAN Neurogenic locus notch homolog protein 1 OS=Homo sapiens OX=9606 GN=NOTCH1 PE=1 SV=4	1	6346	FP070522_14.6054.6054.3	high-energy collision-induced dissociation	6.45	2949.16	2949.16	1	25 | 32002
207		662.9	4	1105.94	4420.74	1105.94	4420.75	controllerType=0 controllerNumber=1 scan=6137	-2.467	E.GSNCDTNPVNGKAICTCPSGYTGPACSQDVDECSLGANPCE.H		GSNCDTNPVNGKAICTCPSGYTGPACSQDVDECSLGANPCE,EH,4@57.02146,10@0.98402,15@57.02146,17@57.02146,26@57.02146,33@57.02146,40@57.02146	N10(Deamidated / 0.984)	16.5724	E.GSNC[+57.02146]DTNPVN[+0.98402]GKAIC[+57.02146]TC[+57.02146]PSGYTGPAC[+57.02146]SQDVDEC[+57.02146]SLGANPC[+57.02146]E.H	C4(Carbamidomethyl / 57.0215); C15(Carbamidomethyl / 57.0215); C17(Carbamidomethyl / 57.0215); C26(Carbamidomethyl / 57.0215); C33(Carbamidomethyl / 57.0215); C40(Carbamidomethyl / 57.0215)	1.1e-10	1.3e-10	0	0	0	0	1.7e-11	2e-11	9.96	662.9	28.8		Specific	14.2	>sp|P46531|NOTC1_HUMAN Neurogenic locus notch homolog protein 1 OS=Homo sapiens OX=9606 GN=NOTCH1 PE=1 SV=4	1	6458	FP070522_14.6137.6137.4	high-energy collision-induced dissociation	10.89	4419.73	4419.74	1	26 | 55438
207		648.9	4	1105.94	4420.74	1105.94	4420.75	controllerType=0 controllerNumber=1 scan=6083	-0.368	E.GSNCDTNPVNGKAICTCPSGYTGPACSQDVDECSLGANPCE.H		GSNCDTNPVNGKAICTCPSGYTGPACSQDVDECSLGANPCE,EH,4@57.02146,10@0.98402,15@57.02146,17@57.02146,26@57.02146,33@57.02146,40@57.02146	N10(Deamidated / 0.984)	16.4539	E.GSNC[+57.02146]DTNPVN[+0.98402]GKAIC[+57.02146]TC[+57.02146]PSGYTGPAC[+57.02146]SQDVDEC[+57.02146]SLGANPC[+57.02146]E.H	C4(Carbamidomethyl / 57.0215); C15(Carbamidomethyl / 57.0215); C17(Carbamidomethyl / 57.0215); C26(Carbamidomethyl / 57.0215); C33(Carbamidomethyl / 57.0215); C40(Carbamidomethyl / 57.0215)	1.1e-09	1.3e-09	0	0	0	0	9.7e-11	1.1e-10	8.96	624.7	36.8		Specific	14.9	>sp|P46531|NOTC1_HUMAN Neurogenic locus notch homolog protein 1 OS=Homo sapiens OX=9606 GN=NOTCH1 PE=1 SV=4	1	6389	FP070522_14.6083.6083.4	high-energy collision-induced dissociation	9.89	4419.74	4419.74	1	27 | 55238
207		642.5	3	1474.25	4420.74	1474.25	4420.75	controllerType=0 controllerNumber=1 scan=6098	-0.296	E.GSNCDTNPVNGKAICTCPSGYTGPACSQDVDECSLGANPCE.H		GSNCDTNPVNGKAICTCPSGYTGPACSQDVDECSLGANPCE,EH,4@57.02146,10@0.98402,15@57.02146,17@57.02146,26@57.02146,33@57.02146,40@57.02146	N10(Deamidated / 0.984)	16.4845	E.GSNC[+57.02146]DTNPVN[+0.98402]GKAIC[+57.02146]TC[+57.02146]PSGYTGPAC[+57.02146]SQDVDEC[+57.02146]SLGANPC[+57.02146]E.H	C4(Carbamidomethyl / 57.0215); C15(Carbamidomethyl / 57.0215); C17(Carbamidomethyl / 57.0215); C26(Carbamidomethyl / 57.0215); C33(Carbamidomethyl / 57.0215); C40(Carbamidomethyl / 57.0215)	1.1e-09	1.3e-09	0	0	0	0	1.1e-10	1.3e-10	8.954	620.7	65.9		Specific	18.6	>sp|P46531|NOTC1_HUMAN Neurogenic locus notch homolog protein 1 OS=Homo sapiens OX=9606 GN=NOTCH1 PE=1 SV=4	1	6407	FP070522_14.6098.6098.3	high-energy collision-induced dissociation	10.89	4419.74	4419.74	1	28 | 55318
207		556	3	1474.25	4420.73	1474.25	4420.75	controllerType=0 controllerNumber=1 scan=6154	-3.195	E.GSNCDTNPVNGKAICTCPSGYTGPACSQDVDECSLGANPCE.H		GSNCDTNPVNGKAICTCPSGYTGPACSQDVDECSLGANPCE,EH,4@57.02146,10@0.98402,15@57.02146,17@57.02146,26@57.02146,33@57.02146,40@57.02146	N10(Deamidated / 0.984)	16.6074	E.GSNC[+57.02146]DTNPVN[+0.98402]GKAIC[+57.02146]TC[+57.02146]PSGYTGPAC[+57.02146]SQDVDEC[+57.02146]SLGANPC[+57.02146]E.H	C4(Carbamidomethyl / 57.0215); C15(Carbamidomethyl / 57.0215); C17(Carbamidomethyl / 57.0215); C26(Carbamidomethyl / 57.0215); C33(Carbamidomethyl / 57.0215); C40(Carbamidomethyl / 57.0215)	1.8e-07	2e-07	0	0	0	0	1.3e-08	1.5e-08	6.757	556	57.3		Specific	17	>sp|P46531|NOTC1_HUMAN Neurogenic locus notch homolog protein 1 OS=Homo sapiens OX=9606 GN=NOTCH1 PE=1 SV=4	1	6478	FP070522_14.6154.6154.3	high-energy collision-induced dissociation	7.64	4419.72	4419.74	1	29 | 55478
207		604.5	4	1105.69	4419.76	1105.7	4419.76	controllerType=0 controllerNumber=1 scan=6007	-1.554	E.GSNCDTNPVNGKAICTCPSGYTGPACSQDVDECSLGANPCE.H		GSNCDTNPVNGKAICTCPSGYTGPACSQDVDECSLGANPCE,EH,4@57.02146,15@57.02146,17@57.02146,26@57.02146,33@57.02146,40@57.02146		16.2814	E.GSNC[+57.02146]DTNPVNGKAIC[+57.02146]TC[+57.02146]PSGYTGPAC[+57.02146]SQDVDEC[+57.02146]SLGANPC[+57.02146]E.H	C4(Carbamidomethyl / 57.0215); C15(Carbamidomethyl / 57.0215); C17(Carbamidomethyl / 57.0215); C26(Carbamidomethyl / 57.0215); C33(Carbamidomethyl / 57.0215); C40(Carbamidomethyl / 57.0215)	1.5e-08	1.7e-08	0	0	0	0	1e-09	1.2e-09	7.834	301.3	55		Specific	14.2	>sp|P46531|NOTC1_HUMAN Neurogenic locus notch homolog protein 1 OS=Homo sapiens OX=9606 GN=NOTCH1 PE=1 SV=4	1	6277	FP070522_14.6007.6007.4	high-energy collision-induced dissociation	8.77	4418.75	4418.75	1	30 | 55118
207	HexNAc(1); HexNAc(1)Hex(1)Fuc(1)	236.5	4	1009.4	4034.58	1009.15	4033.59	controllerType=0 controllerNumber=1 scan=6252	-4.665	E.GSNCDTNPVNGKAICTCPSGYTGPACSQDVD.E	16;19	GSNCDTNPVNGKAICTCPSGYTGPACSQDVD,EE,4@57.02146,10@0.98402,15@57.02146,16@203.07937,17@57.02146,19@511.19010,26@57.02146,31@15.99492	N10(Deamidated / 0.984); T16(OGlycan / 203.0794); S19(OGlycan / 511.1901); D31(Oxidation / 15.9949)	16.8188	E.GSNC[+57.02146]DTNPVN[+0.98402]GKAIC[+57.02146]T[+203.07937]C[+57.02146]PS[+511.19010]GYTGPAC[+57.02146]SQDVD[+15.99492].E	C4(Carbamidomethyl / 57.0215); C15(Carbamidomethyl / 57.0215); C17(Carbamidomethyl / 57.0215); C26(Carbamidomethyl / 57.0215)	0.028	0.033	0	0	0	0	0.0021	0.0024	1.548	236.5	0	1	Specific	8.1	>sp|P46531|NOTC1_HUMAN Neurogenic locus notch homolog protein 1 OS=Homo sapiens OX=9606 GN=NOTCH1 PE=1 SV=4	1	6598	FP070522_14.6252.6252.6	high-energy collision-induced dissociation	1.55	4033.57	4032.59	1	31 | 55598
207	Fuc(1)	370.8	3	1150.47	3449.39	1150.47	3449.39	controllerType=0 controllerNumber=1 scan=5562	-0.019	E.GSNCDTNPVNGKAICTCPSGYTGPACSQDVD.E	16	GSNCDTNPVNGKAICTCPSGYTGPACSQDVD,EE,4@57.02146,10@0.98402,15@57.02146,16@146.05791,17@57.02146,26@57.02146	N10(Deamidated / 0.984); T16(OGlycan / 146.0579)	15.325	E.GSNC[+57.02146]DTNPVN[+0.98402]GKAIC[+57.02146]T[+146.05791]C[+57.02146]PSGYTGPAC[+57.02146]SQDVD.E	C4(Carbamidomethyl / 57.0215); C15(Carbamidomethyl / 57.0215); C17(Carbamidomethyl / 57.0215); C26(Carbamidomethyl / 57.0215)	3.6e-05	4.2e-05	0	0	0	0	2.7e-06	3.1e-06	4.443	370.8	3.6		Specific	11.2	>sp|P46531|NOTC1_HUMAN Neurogenic locus notch homolog protein 1 OS=Homo sapiens OX=9606 GN=NOTCH1 PE=1 SV=4	1	5678	FP070522_14.5562.5562.3	high-energy collision-induced dissociation	3.89	3448.38	3448.38	1	32 | 54113
207		500.2	3	1150.14	3448.4	1150.13	3448.37	controllerType=0 controllerNumber=1 scan=5485	9.58	E.GSNCDTNPVNGKAICTCPSGYTGPACSQDVDE.C		GSNCDTNPVNGKAICTCPSGYTGPACSQDVDE,EC,4@57.02146,10@0.98402,15@57.02146,17@57.02146,26@57.02146,29@15.99492	N10(Deamidated / 0.984); D29(Oxidation / 15.9949)	15.1667	E.GSNC[+57.02146]DTNPVN[+0.98402]GKAIC[+57.02146]TC[+57.02146]PSGYTGPAC[+57.02146]SQD[+15.99492]VDE.C	C4(Carbamidomethyl / 57.0215); C15(Carbamidomethyl / 57.0215); C17(Carbamidomethyl / 57.0215); C26(Carbamidomethyl / 57.0215)	0.0024	0.0028	0	0	0	0	0.00021	0.00024	2.616	84.7	28.1		Specific	11.4	>sp|P46531|NOTC1_HUMAN Neurogenic locus notch homolog protein 1 OS=Homo sapiens OX=9606 GN=NOTCH1 PE=1 SV=4	1	5583	FP070522_14.5485.5485.3	high-energy collision-induced dissociation	2.07	3447.39	3447.36	1	33 | 53789
207		465.5	3	1145.13	3433.36	1145.12	3433.36	controllerType=0 controllerNumber=1 scan=5680	1.572	E.GSNCDTNPVNGKAICTCPSGYTGPACSQDVDE.C		GSNCDTNPVNGKAICTCPSGYTGPACSQDVDE,EC,3@0.98402,4@57.02146,15@57.02146,17@57.02146,26@57.02146,28@0.98402	N3(Deamidated / 0.984); Q28(Deamidated / 0.984)	15.5752	E.GSN[+0.98402]C[+57.02146]DTNPVNGKAIC[+57.02146]TC[+57.02146]PSGYTGPAC[+57.02146]SQ[+0.98402]DVDE.C	C4(Carbamidomethyl / 57.0215); C15(Carbamidomethyl / 57.0215); C17(Carbamidomethyl / 57.0215); C26(Carbamidomethyl / 57.0215)	2e-05	2.3e-05	0	0	0	0	1.5e-06	1.8e-06	4.697	465.5	24.7		Specific	10.8	>sp|P46531|NOTC1_HUMAN Neurogenic locus notch homolog protein 1 OS=Homo sapiens OX=9606 GN=NOTCH1 PE=1 SV=4	1	5833	FP070522_14.5680.5680.3	high-energy collision-induced dissociation	3.86	3432.35	3432.35	1	34 | 54513
207		419.2	3	1145.12	3433.36	1145.12	3433.36	controllerType=0 controllerNumber=1 scan=5804	1.252	E.GSNCDTNPVNGKAICTCPSGYTGPACSQDVDE.C		GSNCDTNPVNGKAICTCPSGYTGPACSQDVDE,EC,4@57.02146,7@0.98402,15@57.02146,17@57.02146,26@57.02146,28@0.98402	N7(Deamidated / 0.984); Q28(Deamidated / 0.984)	15.8405	E.GSNC[+57.02146]DTN[+0.98402]PVNGKAIC[+57.02146]TC[+57.02146]PSGYTGPAC[+57.02146]SQ[+0.98402]DVDE.C	C4(Carbamidomethyl / 57.0215); C15(Carbamidomethyl / 57.0215); C17(Carbamidomethyl / 57.0215); C26(Carbamidomethyl / 57.0215)	3e-05	3.5e-05	0	0	0	0	2.3e-06	2.7e-06	4.518	419.2	2		Specific	10.9	>sp|P46531|NOTC1_HUMAN Neurogenic locus notch homolog protein 1 OS=Homo sapiens OX=9606 GN=NOTCH1 PE=1 SV=4	1	6006	FP070522_14.5804.5804.3	high-energy collision-induced dissociation	3.92	3432.35	3432.35	1	35 | 54749
207		963.2	2	1716.68	3432.36	1716.69	3432.37	controllerType=0 controllerNumber=1 scan=5504	-2.885	E.GSNCDTNPVNGKAICTCPSGYTGPACSQDVDE.C		GSNCDTNPVNGKAICTCPSGYTGPACSQDVDE,EC,4@57.02146,10@0.98402,15@57.02146,17@57.02146,26@57.02146	N10(Deamidated / 0.984)	15.2049	E.GSNC[+57.02146]DTNPVN[+0.98402]GKAIC[+57.02146]TC[+57.02146]PSGYTGPAC[+57.02146]SQDVDE.C	C4(Carbamidomethyl / 57.0215); C15(Carbamidomethyl / 57.0215); C17(Carbamidomethyl / 57.0215); C26(Carbamidomethyl / 57.0215)	1.5e-16	1.8e-16	0	0	0	0	6.1e-17	7.1e-17	15.814	845.1	83.2		Specific	22.7	>sp|P46531|NOTC1_HUMAN Neurogenic locus notch homolog protein 1 OS=Homo sapiens OX=9606 GN=NOTCH1 PE=1 SV=4	1	5606	FP070522_14.5504.5504.4	high-energy collision-induced dissociation	15.75	3431.35	3431.36	1	36 | 53869
207		922	2	1716.68	3432.36	1716.69	3432.37	controllerType=0 controllerNumber=1 scan=5600	-4.45	E.GSNCDTNPVNGKAICTCPSGYTGPACSQDVDE.C		GSNCDTNPVNGKAICTCPSGYTGPACSQDVDE,EC,4@57.02146,10@0.98402,15@57.02146,17@57.02146,26@57.02146	N10(Deamidated / 0.984)	15.4104	E.GSNC[+57.02146]DTNPVN[+0.98402]GKAIC[+57.02146]TC[+57.02146]PSGYTGPAC[+57.02146]SQDVDE.C	C4(Carbamidomethyl / 57.0215); C15(Carbamidomethyl / 57.0215); C17(Carbamidomethyl / 57.0215); C26(Carbamidomethyl / 57.0215)	2.7e-15	3.2e-15	0	0	0	0	7.1e-16	8.2e-16	14.566	735.7	55.3		Specific	20.5	>sp|P46531|NOTC1_HUMAN Neurogenic locus notch homolog protein 1 OS=Homo sapiens OX=9606 GN=NOTCH1 PE=1 SV=4	1	5724	FP070522_14.5600.5600.2	high-energy collision-induced dissociation	14.5	3431.35	3431.36	1	37 | 54273
207		800.1	3	1144.79	3432.37	1144.8	3432.37	controllerType=0 controllerNumber=1 scan=5619	-1.84	E.GSNCDTNPVNGKAICTCPSGYTGPACSQDVDE.C		GSNCDTNPVNGKAICTCPSGYTGPACSQDVDE,EC,4@57.02146,10@0.98402,15@57.02146,17@57.02146,26@57.02146	N10(Deamidated / 0.984)	15.4513	E.GSNC[+57.02146]DTNPVN[+0.98402]GKAIC[+57.02146]TC[+57.02146]PSGYTGPAC[+57.02146]SQDVDE.C	C4(Carbamidomethyl / 57.0215); C15(Carbamidomethyl / 57.0215); C17(Carbamidomethyl / 57.0215); C26(Carbamidomethyl / 57.0215)	1.1e-12	1.3e-12	0	0	0	0	2.2e-13	2.6e-13	11.941	666.7	60.9		Specific	17.6	>sp|P46531|NOTC1_HUMAN Neurogenic locus notch homolog protein 1 OS=Homo sapiens OX=9606 GN=NOTCH1 PE=1 SV=4	1	5749	FP070522_14.5619.5619.3	high-energy collision-induced dissociation	12.88	3431.36	3431.36	1	38 | 54313
207		793.6	3	1144.79	3432.37	1144.8	3432.37	controllerType=0 controllerNumber=1 scan=5566	-1.2	E.GSNCDTNPVNGKAICTCPSGYTGPACSQDVDE.C		GSNCDTNPVNGKAICTCPSGYTGPACSQDVDE,EC,4@57.02146,10@0.98402,15@57.02146,17@57.02146,26@57.02146	N10(Deamidated / 0.984)	15.3338	E.GSNC[+57.02146]DTNPVN[+0.98402]GKAIC[+57.02146]TC[+57.02146]PSGYTGPAC[+57.02146]SQDVDE.C	C4(Carbamidomethyl / 57.0215); C15(Carbamidomethyl / 57.0215); C17(Carbamidomethyl / 57.0215); C26(Carbamidomethyl / 57.0215)	1.1e-11	1.3e-11	0	0	0	0	1.4e-12	1.6e-12	10.941	653.7	38.2		Specific	16.1	>sp|P46531|NOTC1_HUMAN Neurogenic locus notch homolog protein 1 OS=Homo sapiens OX=9606 GN=NOTCH1 PE=1 SV=4	1	5681	FP070522_14.5566.5566.3	high-energy collision-induced dissociation	12.88	3431.36	3431.36	1	39 | 54153
207		732.9	3	1144.79	3432.36	1144.8	3432.37	controllerType=0 controllerNumber=1 scan=5744	-3.654	E.GSNCDTNPVNGKAICTCPSGYTGPACSQDVDE.C		GSNCDTNPVNGKAICTCPSGYTGPACSQDVDE,EC,4@57.02146,7@0.98402,15@57.02146,17@57.02146,26@57.02146	N7(Deamidated / 0.984)	15.7115	E.GSNC[+57.02146]DTN[+0.98402]PVNGKAIC[+57.02146]TC[+57.02146]PSGYTGPAC[+57.02146]SQDVDE.C	C4(Carbamidomethyl / 57.0215); C15(Carbamidomethyl / 57.0215); C17(Carbamidomethyl / 57.0215); C26(Carbamidomethyl / 57.0215)	2e-10	2.4e-10	0	0	0	0	3.1e-11	3.6e-11	9.693	627	5.4		Specific	15.9	>sp|P46531|NOTC1_HUMAN Neurogenic locus notch homolog protein 1 OS=Homo sapiens OX=9606 GN=NOTCH1 PE=1 SV=4	1	5921	FP070522_14.5744.5744.3	high-energy collision-induced dissociation	11.63	3431.35	3431.36	1	40 | 54669
207		717.6	3	1144.79	3432.37	1144.8	3432.37	controllerType=0 controllerNumber=1 scan=5509	-0.88	E.GSNCDTNPVNGKAICTCPSGYTGPACSQDVDE.C		GSNCDTNPVNGKAICTCPSGYTGPACSQDVDE,EC,4@57.02146,10@0.98402,15@57.02146,17@57.02146,26@57.02146	N10(Deamidated / 0.984)	15.2161	E.GSNC[+57.02146]DTNPVN[+0.98402]GKAIC[+57.02146]TC[+57.02146]PSGYTGPAC[+57.02146]SQDVDE.C	C4(Carbamidomethyl / 57.0215); C15(Carbamidomethyl / 57.0215); C17(Carbamidomethyl / 57.0215); C26(Carbamidomethyl / 57.0215)	1.1e-10	1.3e-10	0	0	0	0	1.9e-11	2.2e-11	9.941	588.3	44.9		Specific	15.3	>sp|P46531|NOTC1_HUMAN Neurogenic locus notch homolog protein 1 OS=Homo sapiens OX=9606 GN=NOTCH1 PE=1 SV=4	1	5612	FP070522_14.5509.5509.3	high-energy collision-induced dissociation	10.88	3431.36	3431.36	1	41 | 53953
207		474.3	3	1144.79	3432.37	1144.8	3432.37	controllerType=0 controllerNumber=1 scan=5857	-1.947	E.GSNCDTNPVNGKAICTCPSGYTGPACSQDVDE.C		GSNCDTNPVNGKAICTCPSGYTGPACSQDVDE,EC,4@57.02146,10@0.98402,15@57.02146,17@57.02146,26@57.02146	N10(Deamidated / 0.984)	15.9602	E.GSNC[+57.02146]DTNPVN[+0.98402]GKAIC[+57.02146]TC[+57.02146]PSGYTGPAC[+57.02146]SQDVDE.C	C4(Carbamidomethyl / 57.0215); C15(Carbamidomethyl / 57.0215); C17(Carbamidomethyl / 57.0215); C26(Carbamidomethyl / 57.0215)	1.4e-06	1.6e-06	0	0	0	0	1e-07	1.2e-07	5.852	414.5	23.8		Specific	14.8	>sp|P46531|NOTC1_HUMAN Neurogenic locus notch homolog protein 1 OS=Homo sapiens OX=9606 GN=NOTCH1 PE=1 SV=4	1	6078	FP070522_14.5857.5857.3	high-energy collision-induced dissociation	5.73	3431.36	3431.36	1	42 | 54909
207		847.3	3	1144.46	3431.38	1144.47	3431.39	controllerType=0 controllerNumber=1 scan=5448	-2.906	E.GSNCDTNPVNGKAICTCPSGYTGPACSQDVDE.C		GSNCDTNPVNGKAICTCPSGYTGPACSQDVDE,EC,4@57.02146,15@57.02146,17@57.02146,26@57.02146		15.0922	E.GSNC[+57.02146]DTNPVNGKAIC[+57.02146]TC[+57.02146]PSGYTGPAC[+57.02146]SQDVDE.C	C4(Carbamidomethyl / 57.0215); C15(Carbamidomethyl / 57.0215); C17(Carbamidomethyl / 57.0215); C26(Carbamidomethyl / 57.0215)	1.1e-12	1.3e-12	0	0	0	0	1.9e-13	2.2e-13	11.941	636	636		Specific	16.6	>sp|P46531|NOTC1_HUMAN Neurogenic locus notch homolog protein 1 OS=Homo sapiens OX=9606 GN=NOTCH1 PE=1 SV=4	1	5537	FP070522_14.5448.5448.3	high-energy collision-induced dissociation	13.88	3430.37	3430.38	1	43 | 53709
212	Hex(1)Pent(1); Hex(1)Pent(2)	246	5	1211.5	6053.45	1211.51	6053.5	controllerType=0 controllerNumber=1 scan=6271	-7.373	D.TNPVNGKAICTCPSGYTGPACSQDVDECSLGANPCEHAGKCINTLGSFE.C	1;11	TNPVNGKAICTCPSGYTGPACSQDVDECSLGANPCEHAGKCINTLGSFE,DC,1@294.09508,5@15.99492,10@57.02146,11@426.13734,12@57.02146,21@57.02146,24@15.99492,28@57.02146,35@57.02146,41@57.02146	T1(OGlycan / 294.0951); N5(Oxidation / 15.9949); T11(OGlycan / 426.1373); D24(Oxidation / 15.9949)	16.8605	D.T[+294.09508]NPVN[+15.99492]GKAIC[+57.02146]T[+426.13734]C[+57.02146]PSGYTGPAC[+57.02146]SQD[+15.99492]VDEC[+57.02146]SLGANPC[+57.02146]EHAGKC[+57.02146]INTLGSFE.C	C10(Carbamidomethyl / 57.0215); C12(Carbamidomethyl / 57.0215); C21(Carbamidomethyl / 57.0215); C28(Carbamidomethyl / 57.0215); C35(Carbamidomethyl / 57.0215); C41(Carbamidomethyl / 57.0215)	0.0056	0.0065	0	0	0	0	0.00052	0.0006	2.252	246	6.7		Specific	7.4	>sp|P46531|NOTC1_HUMAN Neurogenic locus notch homolog protein 1 OS=Homo sapiens OX=9606 GN=NOTCH1 PE=1 SV=4	1	6621	FP070522_14.6271.6271.5	high-energy collision-induced dissociation	1.36	6052.44	6052.49	1	44 | 79007
212	Hex(1)Pent(1); Hex(1)Pent(2)	226.6	4	1514.37	6054.46	1514.13	6053.5	controllerType=0 controllerNumber=1 scan=6258	-6.423	D.TNPVNGKAICTCPSGYTGPACSQDVDECSLGANPCEHAGKCINTLGSFE.C	1;11	TNPVNGKAICTCPSGYTGPACSQDVDECSLGANPCEHAGKCINTLGSFE,DC,1@294.09508,5@15.99492,10@57.02146,11@426.13734,12@57.02146,21@57.02146,24@15.99492,28@57.02146,35@57.02146,41@57.02146	T1(OGlycan / 294.0951); N5(Oxidation / 15.9949); T11(OGlycan / 426.1373); D24(Oxidation / 15.9949)	16.8328	D.T[+294.09508]NPVN[+15.99492]GKAIC[+57.02146]T[+426.13734]C[+57.02146]PSGYTGPAC[+57.02146]SQD[+15.99492]VDEC[+57.02146]SLGANPC[+57.02146]EHAGKC[+57.02146]INTLGSFE.C	C10(Carbamidomethyl / 57.0215); C12(Carbamidomethyl / 57.0215); C21(Carbamidomethyl / 57.0215); C28(Carbamidomethyl / 57.0215); C35(Carbamidomethyl / 57.0215); C41(Carbamidomethyl / 57.0215)	0.0028	0.0032	0	0	0	0	0.00025	0.00029	2.557	226.6	0	1	Specific	7.5	>sp|P46531|NOTC1_HUMAN Neurogenic locus notch homolog protein 1 OS=Homo sapiens OX=9606 GN=NOTCH1 PE=1 SV=4	1	6605	FP070522_14.6258.6258.4	high-energy collision-induced dissociation	1.98	6053.45	6052.49	1	45 | 78767
212	Hex(1)Pent(2); Hex(1)Pent(1)	223.2	4	1514.37	6054.46	1514.13	6053.5	controllerType=0 controllerNumber=1 scan=6313	-6.907	D.TNPVNGKAICTCPSGYTGPACSQDVDECSLGANPCEHAGKCINTLGSFE.C	1;11	TNPVNGKAICTCPSGYTGPACSQDVDECSLGANPCEHAGKCINTLGSFE,DC,1@426.13734,5@15.99492,10@57.02146,11@294.09508,12@57.02146,21@57.02146,24@15.99492,28@57.02146,35@57.02146,41@57.02146	T1(OGlycan / 426.1373); N5(Oxidation / 15.9949); T11(OGlycan / 294.0951); D24(Oxidation / 15.9949)	16.9498	D.T[+426.13734]NPVN[+15.99492]GKAIC[+57.02146]T[+294.09508]C[+57.02146]PSGYTGPAC[+57.02146]SQD[+15.99492]VDEC[+57.02146]SLGANPC[+57.02146]EHAGKC[+57.02146]INTLGSFE.C	C10(Carbamidomethyl / 57.0215); C12(Carbamidomethyl / 57.0215); C21(Carbamidomethyl / 57.0215); C28(Carbamidomethyl / 57.0215); C35(Carbamidomethyl / 57.0215); C41(Carbamidomethyl / 57.0215)	0.0028	0.0032	0	0	0	0	0.00026	0.00031	2.557	223.2	7.7	1	Specific	7.9	>sp|P46531|NOTC1_HUMAN Neurogenic locus notch homolog protein 1 OS=Homo sapiens OX=9606 GN=NOTCH1 PE=1 SV=4	1	6671	FP070522_14.6313.6313.4	high-energy collision-induced dissociation	1.98	6053.45	6052.49	1	46 | 79567
212	Hex(1)Pent(1); Hex(1)Pent(2)	192.4	4	1514.12	6053.47	1514.13	6053.5	controllerType=0 controllerNumber=1 scan=6208	-4.255	D.TNPVNGKAICTCPSGYTGPACSQDVDECSLGANPCEHAGKCINTLGSFE.C	1;11	TNPVNGKAICTCPSGYTGPACSQDVDECSLGANPCEHAGKCINTLGSFE,DC,1@294.09508,5@15.99492,10@57.02146,11@426.13734,12@57.02146,21@57.02146,24@15.99492,28@57.02146,35@57.02146,41@57.02146	T1(OGlycan / 294.0951); N5(Oxidation / 15.9949); T11(OGlycan / 426.1373); D24(Oxidation / 15.9949)	16.724	D.T[+294.09508]NPVN[+15.99492]GKAIC[+57.02146]T[+426.13734]C[+57.02146]PSGYTGPAC[+57.02146]SQD[+15.99492]VDEC[+57.02146]SLGANPC[+57.02146]EHAGKC[+57.02146]INTLGSFE.C	C10(Carbamidomethyl / 57.0215); C12(Carbamidomethyl / 57.0215); C21(Carbamidomethyl / 57.0215); C28(Carbamidomethyl / 57.0215); C35(Carbamidomethyl / 57.0215); C41(Carbamidomethyl / 57.0215)	0.00093	0.0011	0	0	0	0	7.2e-05	8.4e-05	3.03	192.4	0		Specific	6.9	>sp|P46531|NOTC1_HUMAN Neurogenic locus notch homolog protein 1 OS=Homo sapiens OX=9606 GN=NOTCH1 PE=1 SV=4	1	6545	FP070522_14.6208.6208.4	high-energy collision-induced dissociation	1.99	6052.46	6052.49	1	47 | 78007
212	Hex(1)Pent(2); Hex(1)Pent(1)	166.3	4	1514.13	6053.49	1514.13	6053.5	controllerType=0 controllerNumber=1 scan=6150	-1.513	D.TNPVNGKAICTCPSGYTGPACSQDVDECSLGANPCEHAGKCINTLGSFE.C	44;47	TNPVNGKAICTCPSGYTGPACSQDVDECSLGANPCEHAGKCINTLGSFE,DC,5@15.99492,10@57.02146,12@57.02146,21@57.02146,24@15.99492,28@57.02146,35@57.02146,41@57.02146,44@426.13734,47@294.09508	N5(Oxidation / 15.9949); D24(Oxidation / 15.9949); T44(OGlycan / 426.1373); S47(OGlycan / 294.0951)	16.6001	D.TNPVN[+15.99492]GKAIC[+57.02146]TC[+57.02146]PSGYTGPAC[+57.02146]SQD[+15.99492]VDEC[+57.02146]SLGANPC[+57.02146]EHAGKC[+57.02146]INT[+426.13734]LGS[+294.09508]FE.C	C10(Carbamidomethyl / 57.0215); C12(Carbamidomethyl / 57.0215); C21(Carbamidomethyl / 57.0215); C28(Carbamidomethyl / 57.0215); C35(Carbamidomethyl / 57.0215); C41(Carbamidomethyl / 57.0215)	0.00053	0.00062	0	0	0	0	3e-05	3.5e-05	3.275	166.3	0		Specific	6.8	>sp|P46531|NOTC1_HUMAN Neurogenic locus notch homolog protein 1 OS=Homo sapiens OX=9606 GN=NOTCH1 PE=1 SV=4	1	6474	FP070522_14.6150.6150.4	high-energy collision-induced dissociation	2.21	6052.48	6052.49	1	48 | 77687
212	Hex(1)Pent(1); Hex(1)Pent(2)	568.4	4	1510.62	6039.46	1510.38	6038.49	controllerType=0 controllerNumber=1 scan=6583	-4.553	D.TNPVNGKAICTCPSGYTGPACSQDVDECSLGANPCEHAGKCINTLGSFE.C	1;11	TNPVNGKAICTCPSGYTGPACSQDVDECSLGANPCEHAGKCINTLGSFE,DC,1@294.09508,2@0.98402,5@15.99492,10@57.02146,11@426.13734,12@57.02146,21@57.02146,28@57.02146,35@57.02146,41@57.02146	T1(OGlycan / 294.0951); N2(Deamidated / 0.984); N5(Oxidation / 15.9949); T11(OGlycan / 426.1373)	17.5414	D.T[+294.09508]N[+0.98402]PVN[+15.99492]GKAIC[+57.02146]T[+426.13734]C[+57.02146]PSGYTGPAC[+57.02146]SQDVDEC[+57.02146]SLGANPC[+57.02146]EHAGKC[+57.02146]INTLGSFE.C	C10(Carbamidomethyl / 57.0215); C12(Carbamidomethyl / 57.0215); C21(Carbamidomethyl / 57.0215); C28(Carbamidomethyl / 57.0215); C35(Carbamidomethyl / 57.0215); C41(Carbamidomethyl / 57.0215)	3.5e-09	4e-09	0	0	0	0	1.9e-10	2.2e-10	8.46	568.4	0	1	Specific	14.5	>sp|P46531|NOTC1_HUMAN Neurogenic locus notch homolog protein 1 OS=Homo sapiens OX=9606 GN=NOTCH1 PE=1 SV=4	1	7007	FP070522_14.6583.6583.4	high-energy collision-induced dissociation	8.36	6038.45	6037.48	1	49 | 81007
212	Hex(1)Pent(1); Hex(1)Pent(2)	149.7	4	1510.36	6038.43	1510.13	6037.5	controllerType=0 controllerNumber=1 scan=6277	-12.458	D.TNPVNGKAICTCPSGYTGPACSQDVDECSLGANPCEHAGKCINTLGSFE.C	1;11	TNPVNGKAICTCPSGYTGPACSQDVDECSLGANPCEHAGKCINTLGSFE,DC,1@294.09508,10@57.02146,11@426.13734,12@57.02146,21@57.02146,28@57.02146,35@57.02146,41@57.02146,43@15.99492	T1(OGlycan / 294.0951); T11(OGlycan / 426.1373); N43(Oxidation / 15.9949)	16.8732	D.T[+294.09508]NPVNGKAIC[+57.02146]T[+426.13734]C[+57.02146]PSGYTGPAC[+57.02146]SQDVDEC[+57.02146]SLGANPC[+57.02146]EHAGKC[+57.02146]IN[+15.99492]TLGSFE.C	C10(Carbamidomethyl / 57.0215); C12(Carbamidomethyl / 57.0215); C21(Carbamidomethyl / 57.0215); C28(Carbamidomethyl / 57.0215); C35(Carbamidomethyl / 57.0215); C41(Carbamidomethyl / 57.0215)	0.0024	0.0028	0	0	0	0	0.00019	0.00022	2.625	149.7	0	1	Specific	9.1	>sp|P46531|NOTC1_HUMAN Neurogenic locus notch homolog protein 1 OS=Homo sapiens OX=9606 GN=NOTCH1 PE=1 SV=4	1	6628	FP070522_14.6277.6277.4	high-energy collision-induced dissociation	1.78	6037.42	6036.49	1	50 | 79127
212	HexNAc(1)Hex(1)Fuc(1); HexNAc(1)	367.9	5	1207.1	6031.45	1207.11	6031.54	controllerType=0 controllerNumber=1 scan=6220	-14.407	D.TNPVNGKAICTCPSGYTGPACSQDVDECSLGANPCEHAGKCINTLGSFE.C	17;22	TNPVNGKAICTCPSGYTGPACSQDVDECSLGANPCEHAGKCINTLGSFE,DC,10@57.02146,12@57.02146,17@511.19010,21@57.02146,22@203.07937,28@57.02146,35@57.02146,41@57.02146,43@15.99492	T17(OGlycan / 511.1901); S22(OGlycan / 203.0794); N43(Oxidation / 15.9949)	16.7497	D.TNPVNGKAIC[+57.02146]TC[+57.02146]PSGYT[+511.19010]GPAC[+57.02146]S[+203.07937]QDVDEC[+57.02146]SLGANPC[+57.02146]EHAGKC[+57.02146]IN[+15.99492]TLGSFE.C	C10(Carbamidomethyl / 57.0215); C12(Carbamidomethyl / 57.0215); C21(Carbamidomethyl / 57.0215); C28(Carbamidomethyl / 57.0215); C35(Carbamidomethyl / 57.0215); C41(Carbamidomethyl / 57.0215)	5.6e-05	6.5e-05	0	0	0	0	3.3e-06	3.8e-06	4.252	367.9	0		Specific	8.5	>sp|P46531|NOTC1_HUMAN Neurogenic locus notch homolog protein 1 OS=Homo sapiens OX=9606 GN=NOTCH1 PE=1 SV=4	1	6560	FP070522_14.6220.6220.5	high-energy collision-induced dissociation	3.54	6030.44	6030.53	1	51 | 78207
212	HexNAc(1)Fuc(1); HexNAc(1)Fuc(1)	377.2	4	1504.86	6016.43	1504.89	6016.53	controllerType=0 controllerNumber=1 scan=6472	-16.453	D.TNPVNGKAICTCPSGYTGPACSQDVDECSLGANPCEHAGKCINTLGSFE.C	17;22	TNPVNGKAICTCPSGYTGPACSQDVDECSLGANPCEHAGKCINTLGSFE,DC,10@57.02146,12@57.02146,17@349.13728,21@57.02146,22@349.13728,28@57.02146,35@57.02146,37@15.99492,41@57.02146,43@0.98402	T17(OGlycan / 349.1373); S22(OGlycan / 349.1373); H37(Oxidation / 15.9949); N43(Deamidated / 0.984)	17.2911	D.TNPVNGKAIC[+57.02146]TC[+57.02146]PSGYT[+349.13728]GPAC[+57.02146]S[+349.13728]QDVDEC[+57.02146]SLGANPC[+57.02146]EH[+15.99492]AGKC[+57.02146]IN[+0.98402]TLGSFE.C	C10(Carbamidomethyl / 57.0215); C12(Carbamidomethyl / 57.0215); C21(Carbamidomethyl / 57.0215); C28(Carbamidomethyl / 57.0215); C35(Carbamidomethyl / 57.0215); C41(Carbamidomethyl / 57.0215)	3.9e-06	4.5e-06	0	0	0	0	2.7e-07	3.2e-07	5.409	377.2	0		Specific	10.2	>sp|P46531|NOTC1_HUMAN Neurogenic locus notch homolog protein 1 OS=Homo sapiens OX=9606 GN=NOTCH1 PE=1 SV=4	1	6855	FP070522_14.6472.6472.4	high-energy collision-induced dissociation	4.53	6015.42	6015.52	1	52 | 80647
212	HexNAc(1)Fuc(1); HexNAc(1)Fuc(1)	520.1	5	1203.9	6015.45	1203.91	6015.54	controllerType=0 controllerNumber=1 scan=6225	-15.148	D.TNPVNGKAICTCPSGYTGPACSQDVDECSLGANPCEHAGKCINTLGSFE.C	17;22	TNPVNGKAICTCPSGYTGPACSQDVDECSLGANPCEHAGKCINTLGSFE,DC,10@57.02146,12@57.02146,17@349.13728,21@57.02146,22@349.13728,28@57.02146,35@57.02146,41@57.02146,43@15.99492	T17(OGlycan / 349.1373); S22(OGlycan / 349.1373); N43(Oxidation / 15.9949)	16.7616	D.TNPVNGKAIC[+57.02146]TC[+57.02146]PSGYT[+349.13728]GPAC[+57.02146]S[+349.13728]QDVDEC[+57.02146]SLGANPC[+57.02146]EHAGKC[+57.02146]IN[+15.99492]TLGSFE.C	C10(Carbamidomethyl / 57.0215); C12(Carbamidomethyl / 57.0215); C21(Carbamidomethyl / 57.0215); C28(Carbamidomethyl / 57.0215); C35(Carbamidomethyl / 57.0215); C41(Carbamidomethyl / 57.0215)	4e-06	4.7e-06	0	0	0	0	3e-07	3.5e-07	5.397	520.1	0		Specific	10.7	>sp|P46531|NOTC1_HUMAN Neurogenic locus notch homolog protein 1 OS=Homo sapiens OX=9606 GN=NOTCH1 PE=1 SV=4	1	6566	FP070522_14.6225.6225.5	high-energy collision-induced dissociation	5.41	6014.45	6014.54	1	53 | 78407
212	HexNAc(1)Fuc(1); HexNAc(1)Fuc(1)	470.9	5	1203.69	6014.44	1203.91	6015.54	controllerType=0 controllerNumber=1 scan=6394	-16.985	D.TNPVNGKAICTCPSGYTGPACSQDVDECSLGANPCEHAGKCINTLGSFE.C	17;29	TNPVNGKAICTCPSGYTGPACSQDVDECSLGANPCEHAGKCINTLGSFE,DC,10@57.02146,12@57.02146,17@349.13728,21@57.02146,28@57.02146,29@349.13728,35@57.02146,41@57.02146,43@15.99492	T17(OGlycan / 349.1373); S29(OGlycan / 349.1373); N43(Oxidation / 15.9949)	17.1247	D.TNPVNGKAIC[+57.02146]TC[+57.02146]PSGYT[+349.13728]GPAC[+57.02146]SQDVDEC[+57.02146]S[+349.13728]LGANPC[+57.02146]EHAGKC[+57.02146]IN[+15.99492]TLGSFE.C	C10(Carbamidomethyl / 57.0215); C12(Carbamidomethyl / 57.0215); C21(Carbamidomethyl / 57.0215); C28(Carbamidomethyl / 57.0215); C35(Carbamidomethyl / 57.0215); C41(Carbamidomethyl / 57.0215)	8.1e-07	9.5e-07	0	0	0	0	5.3e-08	6.2e-08	6.089	470.9	0	-1	Specific	11.2	>sp|P46531|NOTC1_HUMAN Neurogenic locus notch homolog protein 1 OS=Homo sapiens OX=9606 GN=NOTCH1 PE=1 SV=4	1	6769	FP070522_14.6394.6394.5	high-energy collision-induced dissociation	5.09	6013.43	6014.54	1	54 | 80247
212	HexNAc(1)Fuc(1); HexNAc(1)Fuc(1)	403	5	1203.69	6014.43	1203.91	6015.54	controllerType=0 controllerNumber=1 scan=6464	-19.116	D.TNPVNGKAICTCPSGYTGPACSQDVDECSLGANPCEHAGKCINTLGSFE.C	17;22	TNPVNGKAICTCPSGYTGPACSQDVDECSLGANPCEHAGKCINTLGSFE,DC,10@57.02146,12@57.02146,17@349.13728,21@57.02146,22@349.13728,28@57.02146,35@57.02146,41@57.02146,43@15.99492	T17(OGlycan / 349.1373); S22(OGlycan / 349.1373); N43(Oxidation / 15.9949)	17.2742	D.TNPVNGKAIC[+57.02146]TC[+57.02146]PSGYT[+349.13728]GPAC[+57.02146]S[+349.13728]QDVDEC[+57.02146]SLGANPC[+57.02146]EHAGKC[+57.02146]IN[+15.99492]TLGSFE.C	C10(Carbamidomethyl / 57.0215); C12(Carbamidomethyl / 57.0215); C21(Carbamidomethyl / 57.0215); C28(Carbamidomethyl / 57.0215); C35(Carbamidomethyl / 57.0215); C41(Carbamidomethyl / 57.0215)	8.3e-06	9.7e-06	0	0	0	0	5.1e-07	5.9e-07	5.078	403	0	-1	Specific	10.8	>sp|P46531|NOTC1_HUMAN Neurogenic locus notch homolog protein 1 OS=Homo sapiens OX=9606 GN=NOTCH1 PE=1 SV=4	1	6848	FP070522_14.6464.6464.5	high-energy collision-induced dissociation	4.32	6013.42	6014.54	1	55 | 80607
212	HexNAc(1)Fuc(1); HexNAc(1)Fuc(1)	229.6	4	1504.36	6014.43	1504.64	6015.54	controllerType=0 controllerNumber=1 scan=6581	-18.637	D.TNPVNGKAICTCPSGYTGPACSQDVDECSLGANPCEHAGKCINTLGSFE.C	17;22	TNPVNGKAICTCPSGYTGPACSQDVDECSLGANPCEHAGKCINTLGSFE,DC,10@57.02146,12@57.02146,17@349.13728,21@57.02146,22@349.13728,28@57.02146,35@57.02146,41@57.02146,43@15.99492	T17(OGlycan / 349.1373); S22(OGlycan / 349.1373); N43(Oxidation / 15.9949)	17.537	D.TNPVNGKAIC[+57.02146]TC[+57.02146]PSGYT[+349.13728]GPAC[+57.02146]S[+349.13728]QDVDEC[+57.02146]SLGANPC[+57.02146]EHAGKC[+57.02146]IN[+15.99492]TLGSFE.C	C10(Carbamidomethyl / 57.0215); C12(Carbamidomethyl / 57.0215); C21(Carbamidomethyl / 57.0215); C28(Carbamidomethyl / 57.0215); C35(Carbamidomethyl / 57.0215); C41(Carbamidomethyl / 57.0215)	0.00079	0.00092	0	0	0	0	5.5e-05	6.4e-05	3.101	229.6	0	-1	Specific	9.3	>sp|P46531|NOTC1_HUMAN Neurogenic locus notch homolog protein 1 OS=Homo sapiens OX=9606 GN=NOTCH1 PE=1 SV=4	1	7004	FP070522_14.6581.6581.4	high-energy collision-induced dissociation	2.65	6013.42	6014.54	1	56 | 80967
212	HexNAc(1)Fuc(1); HexNAc(1)Fuc(1)	168	4	1504.36	6014.43	1504.64	6015.54	controllerType=0 controllerNumber=1 scan=6413	-18.474	D.TNPVNGKAICTCPSGYTGPACSQDVDECSLGANPCEHAGKCINTLGSFE.C	17;22	TNPVNGKAICTCPSGYTGPACSQDVDECSLGANPCEHAGKCINTLGSFE,DC,10@57.02146,12@57.02146,17@349.13728,21@57.02146,22@349.13728,28@57.02146,35@57.02146,41@57.02146,43@15.99492	T17(OGlycan / 349.1373); S22(OGlycan / 349.1373); N43(Oxidation / 15.9949)	17.1634	D.TNPVNGKAIC[+57.02146]TC[+57.02146]PSGYT[+349.13728]GPAC[+57.02146]S[+349.13728]QDVDEC[+57.02146]SLGANPC[+57.02146]EHAGKC[+57.02146]IN[+15.99492]TLGSFE.C	C10(Carbamidomethyl / 57.0215); C12(Carbamidomethyl / 57.0215); C21(Carbamidomethyl / 57.0215); C28(Carbamidomethyl / 57.0215); C35(Carbamidomethyl / 57.0215); C41(Carbamidomethyl / 57.0215)	0.0014	0.0016	0	0	0	0	0.00012	0.00014	2.869	168	0	-1	Specific	7.8	>sp|P46531|NOTC1_HUMAN Neurogenic locus notch homolog protein 1 OS=Homo sapiens OX=9606 GN=NOTCH1 PE=1 SV=4	1	6788	FP070522_14.6413.6413.4	high-energy collision-induced dissociation	1.99	6013.42	6014.54	1	57 | 80407
212	HexNAc(1)Fuc(1); HexNAc(1)Fuc(1)	534.7	4	1500.37	5998.44	1500.64	5999.55	controllerType=0 controllerNumber=1 scan=6433	-16.848	D.TNPVNGKAICTCPSGYTGPACSQDVDECSLGANPCEHAGKCINTLGSFE.C	17;29	TNPVNGKAICTCPSGYTGPACSQDVDECSLGANPCEHAGKCINTLGSFE,DC,10@57.02146,12@57.02146,17@349.13728,21@57.02146,28@57.02146,29@349.13728,35@57.02146,41@57.02146	T17(OGlycan / 349.1373); S29(OGlycan / 349.1373)	17.2054	D.TNPVNGKAIC[+57.02146]TC[+57.02146]PSGYT[+349.13728]GPAC[+57.02146]SQDVDEC[+57.02146]S[+349.13728]LGANPC[+57.02146]EHAGKC[+57.02146]INTLGSFE.C	C10(Carbamidomethyl / 57.0215); C12(Carbamidomethyl / 57.0215); C21(Carbamidomethyl / 57.0215); C28(Carbamidomethyl / 57.0215); C35(Carbamidomethyl / 57.0215); C41(Carbamidomethyl / 57.0215)	5.4e-07	6.2e-07	0	0	0	0	4.3e-08	5e-08	6.27	534.7	0	-1	Specific	11.2	>sp|P46531|NOTC1_HUMAN Neurogenic locus notch homolog protein 1 OS=Homo sapiens OX=9606 GN=NOTCH1 PE=1 SV=4	1	6811	FP070522_14.6433.6433.4	high-energy collision-induced dissociation	6.44	5997.44	5998.54	1	58 | 80487
212	HexNAc(1)Fuc(1); HexNAc(1)Fuc(1)	427.2	4	1500.37	5998.45	1500.64	5999.55	controllerType=0 controllerNumber=1 scan=6492	-16.441	D.TNPVNGKAICTCPSGYTGPACSQDVDECSLGANPCEHAGKCINTLGSFE.C	17;29	TNPVNGKAICTCPSGYTGPACSQDVDECSLGANPCEHAGKCINTLGSFE,DC,10@57.02146,12@57.02146,17@349.13728,21@57.02146,28@57.02146,29@349.13728,35@57.02146,41@57.02146	T17(OGlycan / 349.1373); S29(OGlycan / 349.1373)	17.3365	D.TNPVNGKAIC[+57.02146]TC[+57.02146]PSGYT[+349.13728]GPAC[+57.02146]SQDVDEC[+57.02146]S[+349.13728]LGANPC[+57.02146]EHAGKC[+57.02146]INTLGSFE.C	C10(Carbamidomethyl / 57.0215); C12(Carbamidomethyl / 57.0215); C21(Carbamidomethyl / 57.0215); C28(Carbamidomethyl / 57.0215); C35(Carbamidomethyl / 57.0215); C41(Carbamidomethyl / 57.0215)	1.1e-06	1.3e-06	0	0	0	0	8.3e-08	9.7e-08	5.952	427.2	0	-1	Specific	10.6	>sp|P46531|NOTC1_HUMAN Neurogenic locus notch homolog protein 1 OS=Homo sapiens OX=9606 GN=NOTCH1 PE=1 SV=4	1	6878	FP070522_14.6492.6492.4	high-energy collision-induced dissociation	5.35	5997.44	5998.54	1	59 | 80727
212	HexNAc(1)Fuc(1); HexNAc(1)Fuc(1)	369.4	4	1500.37	5998.44	1500.64	5999.55	controllerType=0 controllerNumber=1 scan=6376	-17.174	D.TNPVNGKAICTCPSGYTGPACSQDVDECSLGANPCEHAGKCINTLGSFE.C	17;29	TNPVNGKAICTCPSGYTGPACSQDVDECSLGANPCEHAGKCINTLGSFE,DC,10@57.02146,12@57.02146,17@349.13728,21@57.02146,28@57.02146,29@349.13728,35@57.02146,41@57.02146	T17(OGlycan / 349.1373); S29(OGlycan / 349.1373)	17.086	D.TNPVNGKAIC[+57.02146]TC[+57.02146]PSGYT[+349.13728]GPAC[+57.02146]SQDVDEC[+57.02146]S[+349.13728]LGANPC[+57.02146]EHAGKC[+57.02146]INTLGSFE.C	C10(Carbamidomethyl / 57.0215); C12(Carbamidomethyl / 57.0215); C21(Carbamidomethyl / 57.0215); C28(Carbamidomethyl / 57.0215); C35(Carbamidomethyl / 57.0215); C41(Carbamidomethyl / 57.0215)	1.2e-05	1.5e-05	0	0	0	0	7.1e-07	8.2e-07	4.904	369.4	0	-1	Specific	9.6	>sp|P46531|NOTC1_HUMAN Neurogenic locus notch homolog protein 1 OS=Homo sapiens OX=9606 GN=NOTCH1 PE=1 SV=4	1	6747	FP070522_14.6376.6376.4	high-energy collision-induced dissociation	4.35	5997.44	5998.54	1	60 | 80127
212	Hex(1)Pent(1); Hex(1)Pent(1)	186.4	4	1481.36	5922.43	1481.12	5921.45	controllerType=0 controllerNumber=1 scan=6288	-5.119	D.TNPVNGKAICTCPSGYTGPACSQDVDECSLGANPCEHAGKCINTLGSFE.C	1;29	TNPVNGKAICTCPSGYTGPACSQDVDECSLGANPCEHAGKCINTLGSFE,DC,1@294.09508,5@15.99492,10@57.02146,12@57.02146,21@57.02146,28@57.02146,29@294.09508,35@57.02146,37@15.99492,41@57.02146	T1(OGlycan / 294.0951); N5(Oxidation / 15.9949); S29(OGlycan / 294.0951); H37(Oxidation / 15.9949)	16.8968	D.T[+294.09508]NPVN[+15.99492]GKAIC[+57.02146]TC[+57.02146]PSGYTGPAC[+57.02146]SQDVDEC[+57.02146]S[+294.09508]LGANPC[+57.02146]EH[+15.99492]AGKC[+57.02146]INTLGSFE.C	C10(Carbamidomethyl / 57.0215); C12(Carbamidomethyl / 57.0215); C21(Carbamidomethyl / 57.0215); C28(Carbamidomethyl / 57.0215); C35(Carbamidomethyl / 57.0215); C41(Carbamidomethyl / 57.0215)	0.00072	0.00083	0	0	0	0	4e-05	4.6e-05	3.144	186.4	0	1	Specific	9.5	>sp|P46531|NOTC1_HUMAN Neurogenic locus notch homolog protein 1 OS=Homo sapiens OX=9606 GN=NOTCH1 PE=1 SV=4	1	6642	FP070522_14.6288.6288.4	high-energy collision-induced dissociation	2.09	5921.42	5920.45	1	61 | 79287
212	Hex(1); Hex(1)Pent(2)	59.5	4	1477.61	5907.43	1477.37	5906.44	controllerType=0 controllerNumber=1 scan=6262	-2.378	D.TNPVNGKAICTCPSGYTGPACSQDVDECSLGANPCEHAGKCINTLGSFE.C	1;11	TNPVNGKAICTCPSGYTGPACSQDVDECSLGANPCEHAGKCINTLGSFE,DC,1@162.05282,5@15.99492,10@57.02146,11@426.13734,12@57.02146,21@57.02146,23@0.98402,28@57.02146,35@57.02146,41@57.02146	T1(OGlycan / 162.0528); N5(Oxidation / 15.9949); T11(OGlycan / 426.1373); Q23(Deamidated / 0.984)	16.8406	D.T[+162.05282]NPVN[+15.99492]GKAIC[+57.02146]T[+426.13734]C[+57.02146]PSGYTGPAC[+57.02146]SQ[+0.98402]DVDEC[+57.02146]SLGANPC[+57.02146]EHAGKC[+57.02146]INTLGSFE.C	C10(Carbamidomethyl / 57.0215); C12(Carbamidomethyl / 57.0215); C21(Carbamidomethyl / 57.0215); C28(Carbamidomethyl / 57.0215); C35(Carbamidomethyl / 57.0215); C41(Carbamidomethyl / 57.0215)	0.0038	0.0044	0	0	0	0	0.00033	0.00039	2.423	59.5	0	1	Specific	6.8	>sp|P46531|NOTC1_HUMAN Neurogenic locus notch homolog protein 1 OS=Homo sapiens OX=9606 GN=NOTCH1 PE=1 SV=4	1	6611	FP070522_14.6262.6262.2	high-energy collision-induced dissociation	1.52	5906.43	5905.44	1	62 | 78847
212	Fuc(1); Hex(1)Pent(2)	199.8	4	1473.6	5891.39	1473.37	5890.45	controllerType=0 controllerNumber=1 scan=6430	-10.128	D.TNPVNGKAICTCPSGYTGPACSQDVDECSLGANPCEHAGKCINTLGSFE.C	1;47	TNPVNGKAICTCPSGYTGPACSQDVDECSLGANPCEHAGKCINTLGSFE,DC,1@146.05791,2@15.99492,5@0.98402,10@57.02146,12@57.02146,21@57.02146,28@57.02146,35@57.02146,41@57.02146,47@426.13734	T1(OGlycan / 146.0579); N2(Oxidation / 15.9949); N5(Deamidated / 0.984); S47(OGlycan / 426.1373)	17.197	D.T[+146.05791]N[+15.99492]PVN[+0.98402]GKAIC[+57.02146]TC[+57.02146]PSGYTGPAC[+57.02146]SQDVDEC[+57.02146]SLGANPC[+57.02146]EHAGKC[+57.02146]INTLGS[+426.13734]FE.C	C10(Carbamidomethyl / 57.0215); C12(Carbamidomethyl / 57.0215); C21(Carbamidomethyl / 57.0215); C28(Carbamidomethyl / 57.0215); C35(Carbamidomethyl / 57.0215); C41(Carbamidomethyl / 57.0215)	0.0014	0.0016	0	0	0	0	0.00012	0.00014	2.869	199.8	3.4	1	Specific	7.8	>sp|P46531|NOTC1_HUMAN Neurogenic locus notch homolog protein 1 OS=Homo sapiens OX=9606 GN=NOTCH1 PE=1 SV=4	1	6809	FP070522_14.6430.6430.4	high-energy collision-induced dissociation	1.85	5890.38	5889.44	1	63 | 80447
238		230.7	2	1284.04	2567.08	1284.05	2567.1	controllerType=0 controllerNumber=1 scan=6360	-6.008	D.ECSLGANPCEHAGKCINTLGSFE.C		ECSLGANPCEHAGKCINTLGSFE,DC,2@57.02146,7@15.99492,9@57.02146,15@57.02146	N7(Oxidation / 15.9949)	17.0516	D.EC[+57.02146]SLGAN[+15.99492]PC[+57.02146]EHAGKC[+57.02146]INTLGSFE.C	C2(Carbamidomethyl / 57.0215); C9(Carbamidomethyl / 57.0215); C15(Carbamidomethyl / 57.0215)	0.04	0.047	0	0	0	0	0.0037	0.0043	1.396	230.7	98.9		Specific	6.6	>sp|P46531|NOTC1_HUMAN Neurogenic locus notch homolog protein 1 OS=Homo sapiens OX=9606 GN=NOTCH1 PE=1 SV=4	1	6727	FP070522_14.6360.6360.2	high-energy collision-induced dissociation	1.57	2566.07	2566.09	1	64 | 11779
238		135	3	856.366	2567.08	856.37	2567.1	controllerType=0 controllerNumber=1 scan=6369	-5.133	D.ECSLGANPCEHAGKCINTLGSFE.C		ECSLGANPCEHAGKCINTLGSFE,DC,2@57.02146,7@15.99492,9@57.02146,15@57.02146	N7(Oxidation / 15.9949)	17.0717	D.EC[+57.02146]SLGAN[+15.99492]PC[+57.02146]EHAGKC[+57.02146]INTLGSFE.C	C2(Carbamidomethyl / 57.0215); C9(Carbamidomethyl / 57.0215); C15(Carbamidomethyl / 57.0215)	0.017	0.02	0	0	0	0	0.0012	0.0014	1.763	135	102.4		Specific	5.8	>sp|P46531|NOTC1_HUMAN Neurogenic locus notch homolog protein 1 OS=Homo sapiens OX=9606 GN=NOTCH1 PE=1 SV=4	1	6738	FP070522_14.6369.6369.3	high-energy collision-induced dissociation	1.7	2566.08	2566.09	1	65 | 11884
238		127.5	3	856.366	2567.08	856.37	2567.1	controllerType=0 controllerNumber=1 scan=6549	-5.062	D.ECSLGANPCEHAGKCINTLGSFE.C		ECSLGANPCEHAGKCINTLGSFE,DC,2@57.02146,7@15.99492,9@57.02146,15@57.02146	N7(Oxidation / 15.9949)	17.4631	D.EC[+57.02146]SLGAN[+15.99492]PC[+57.02146]EHAGKC[+57.02146]INTLGSFE.C	C2(Carbamidomethyl / 57.0215); C9(Carbamidomethyl / 57.0215); C15(Carbamidomethyl / 57.0215)	0.024	0.028	0	0	0	0	0.0016	0.0018	1.614	127.5	79.8		Specific	5	>sp|P46531|NOTC1_HUMAN Neurogenic locus notch homolog protein 1 OS=Homo sapiens OX=9606 GN=NOTCH1 PE=1 SV=4	1	6957	FP070522_14.6549.6549.3	high-energy collision-induced dissociation	1.55	2566.08	2566.09	1	66 | 13292
239	HexNAc(1)	383.8	3	881.049	2641.13	881.049	2641.13	controllerType=0 controllerNumber=1 scan=5385	-0.452	E.CSLGANPCEHAGKCINTLGSFE.C	20	CSLGANPCEHAGKCINTLGSFE,EC,1@57.02146,8@57.02146,10@15.99492,14@57.02146,20@203.07937	H10(Oxidation / 15.9949); S20(OGlycan / 203.0794)	14.9575	E.C[+57.02146]SLGANPC[+57.02146]EH[+15.99492]AGKC[+57.02146]INTLGS[+203.07937]FE.C	C1(Carbamidomethyl / 57.0215); C8(Carbamidomethyl / 57.0215); C14(Carbamidomethyl / 57.0215)	1e-05	1.2e-05	0	0	0	0	6.3e-07	7.3e-07	4.996	383.8	1.5		Specific	7.7	>sp|P46531|NOTC1_HUMAN Neurogenic locus notch homolog protein 1 OS=Homo sapiens OX=9606 GN=NOTCH1 PE=1 SV=4	1	5455	FP070522_14.5385.5385.3	high-energy collision-induced dissociation	4.45	2640.12	2640.13	1	67 | 10604
239	Hex(1)	671	3	867.7	2601.08	867.702	2601.09	controllerType=0 controllerNumber=1 scan=5686	-2.034	E.CSLGANPCEHAGKCINTLGSFE.C	20	CSLGANPCEHAGKCINTLGSFE,EC,1@57.02146,8@57.02146,10@15.99492,14@57.02146,16@0.98402,20@162.05282	H10(Oxidation / 15.9949); N16(Deamidated / 0.984); S20(OGlycan / 162.0528)	15.5889	E.C[+57.02146]SLGANPC[+57.02146]EH[+15.99492]AGKC[+57.02146]IN[+0.98402]TLGS[+162.05282]FE.C	C1(Carbamidomethyl / 57.0215); C8(Carbamidomethyl / 57.0215); C14(Carbamidomethyl / 57.0215)	9.7e-11	1.1e-10	0	0	0	0	1.6e-11	1.8e-11	10.013	642.9	2.4		Specific	13.4	>sp|P46531|NOTC1_HUMAN Neurogenic locus notch homolog protein 1 OS=Homo sapiens OX=9606 GN=NOTCH1 PE=1 SV=4	1	5840	FP070522_14.5686.5686.3	high-energy collision-induced dissociation	11.07	2600.08	2600.08	1	68 | 11334
239	Hex(1)	662.9	3	867.701	2601.09	867.702	2601.09	controllerType=0 controllerNumber=1 scan=5634	-0.978	E.CSLGANPCEHAGKCINTLGSFE.C	17	CSLGANPCEHAGKCINTLGSFE,EC,1@57.02146,8@57.02146,10@15.99492,14@57.02146,16@0.98402,17@162.05282	H10(Oxidation / 15.9949); N16(Deamidated / 0.984); T17(OGlycan / 162.0528)	15.4808	E.C[+57.02146]SLGANPC[+57.02146]EH[+15.99492]AGKC[+57.02146]IN[+0.98402]T[+162.05282]LGSFE.C	C1(Carbamidomethyl / 57.0215); C8(Carbamidomethyl / 57.0215); C14(Carbamidomethyl / 57.0215)	9.7e-11	1.1e-10	0	0	0	0	1.5e-11	1.7e-11	10.013	610.5	3.6		Specific	11.9	>sp|P46531|NOTC1_HUMAN Neurogenic locus notch homolog protein 1 OS=Homo sapiens OX=9606 GN=NOTCH1 PE=1 SV=4	1	5768	FP070522_14.5634.5634.3	high-energy collision-induced dissociation	10.07	2600.08	2600.08	1	69 | 11288
239	Hex(1)	161.8	3	867.701	2601.09	867.702	2601.09	controllerType=0 controllerNumber=1 scan=6752	-0.486	E.CSLGANPCEHAGKCINTLGSFE.C	2	CSLGANPCEHAGKCINTLGSFE,EC,1@57.02146,2@162.05282,8@57.02146,10@15.99492,14@57.02146,16@0.98402	S2(OGlycan / 162.0528); H10(Oxidation / 15.9949); N16(Deamidated / 0.984)	17.929	E.C[+57.02146]S[+162.05282]LGANPC[+57.02146]EH[+15.99492]AGKC[+57.02146]IN[+0.98402]TLGSFE.C	C1(Carbamidomethyl / 57.0215); C8(Carbamidomethyl / 57.0215); C14(Carbamidomethyl / 57.0215)	0.0033	0.0039	0	0	0	0	0.00029	0.00034	2.478	161.8	6.8		Specific	6.5	>sp|P46531|NOTC1_HUMAN Neurogenic locus notch homolog protein 1 OS=Homo sapiens OX=9606 GN=NOTCH1 PE=1 SV=4	1	7222	FP070522_14.6752.6752.3	high-energy collision-induced dissociation	1.67	2600.08	2600.08	1	70 | 14338
239	Hex(1)	842.4	3	867.372	2600.1	867.374	2600.11	controllerType=0 controllerNumber=1 scan=5379	-1.891	E.CSLGANPCEHAGKCINTLGSFE.C	20	CSLGANPCEHAGKCINTLGSFE,EC,1@57.02146,8@57.02146,14@57.02146,16@15.99492,20@162.05282	N16(Oxidation / 15.9949); S20(OGlycan / 162.0528)	14.9483	E.C[+57.02146]SLGANPC[+57.02146]EHAGKC[+57.02146]IN[+15.99492]TLGS[+162.05282]FE.C	C1(Carbamidomethyl / 57.0215); C8(Carbamidomethyl / 57.0215); C14(Carbamidomethyl / 57.0215)	9.7e-14	1.1e-13	0	0	0	0	2.1e-14	2.4e-14	13.013	794.7	6.9		Specific	14.2	>sp|P46531|NOTC1_HUMAN Neurogenic locus notch homolog protein 1 OS=Homo sapiens OX=9606 GN=NOTCH1 PE=1 SV=4	1	5446	FP070522_14.5379.5379.3	high-energy collision-induced dissociation	14.23	2599.09	2599.1	1	71 | 10537
239	Hex(1)	399.8	3	867.372	2600.1	867.374	2600.11	controllerType=0 controllerNumber=1 scan=6362	-1.962	E.CSLGANPCEHAGKCINTLGSFE.C	20	CSLGANPCEHAGKCINTLGSFE,EC,1@57.02146,8@57.02146,14@57.02146,16@15.99492,20@162.05282	N16(Oxidation / 15.9949); S20(OGlycan / 162.0528)	17.056	E.C[+57.02146]SLGANPC[+57.02146]EHAGKC[+57.02146]IN[+15.99492]TLGS[+162.05282]FE.C	C1(Carbamidomethyl / 57.0215); C8(Carbamidomethyl / 57.0215); C14(Carbamidomethyl / 57.0215)	4.3e-06	4.9e-06	0	0	0	0	3.5e-07	4.1e-07	5.371	370.4	1.1		Specific	9.6	>sp|P46531|NOTC1_HUMAN Neurogenic locus notch homolog protein 1 OS=Homo sapiens OX=9606 GN=NOTCH1 PE=1 SV=4	1	6729	FP070522_14.6362.6362.3	high-energy collision-induced dissociation	4.82	2599.09	2599.1	1	72 | 11844
239	Fuc(1)	275.5	3	862.026	2584.06	862.042	2584.11	controllerType=0 controllerNumber=1 scan=6568	-18.869	E.CSLGANPCEHAGKCINTLGSFE.C	20	CSLGANPCEHAGKCINTLGSFE,EC,1@57.02146,8@57.02146,14@57.02146,16@15.99492,20@146.05791	N16(Oxidation / 15.9949); S20(OGlycan / 146.0579)	17.5068	E.C[+57.02146]SLGANPC[+57.02146]EHAGKC[+57.02146]IN[+15.99492]TLGS[+146.05791]FE.C	C1(Carbamidomethyl / 57.0215); C8(Carbamidomethyl / 57.0215); C14(Carbamidomethyl / 57.0215)	0.00078	0.0009	0	0	0	0	5.1e-05	6e-05	3.109	231.6	1.7		Specific	8.5	>sp|P46531|NOTC1_HUMAN Neurogenic locus notch homolog protein 1 OS=Homo sapiens OX=9606 GN=NOTCH1 PE=1 SV=4	1	6985	FP070522_14.6568.6568.3	high-energy collision-induced dissociation	2.21	2583.06	2583.1	1	73 | 13485
239	Fuc(1)	238.2	3	862.026	2584.06	862.042	2584.11	controllerType=0 controllerNumber=1 scan=6721	-18.657	E.CSLGANPCEHAGKCINTLGSFE.C	2	CSLGANPCEHAGKCINTLGSFE,EC,1@57.02146,2@146.05791,8@57.02146,14@57.02146,16@15.99492	S2(OGlycan / 146.0579); N16(Oxidation / 15.9949)	17.8562	E.C[+57.02146]S[+146.05791]LGANPC[+57.02146]EHAGKC[+57.02146]IN[+15.99492]TLGSFE.C	C1(Carbamidomethyl / 57.0215); C8(Carbamidomethyl / 57.0215); C14(Carbamidomethyl / 57.0215)	0.0048	0.0056	0	0	0	0	0.00043	0.0005	2.319	238.2	15.5		Specific	6.8	>sp|P46531|NOTC1_HUMAN Neurogenic locus notch homolog protein 1 OS=Homo sapiens OX=9606 GN=NOTCH1 PE=1 SV=4	1	7177	FP070522_14.6721.6721.3	high-energy collision-induced dissociation	2.04	2583.06	2583.1	1	74 | 14113
239	Hex(1)	922.2	2	1292.55	2584.1	1292.56	2584.11	controllerType=0 controllerNumber=1 scan=5417	-4.81	E.CSLGANPCEHAGKCINTLGSFE.C	17	CSLGANPCEHAGKCINTLGSFE,EC,1@57.02146,8@57.02146,14@57.02146,17@162.05282	T17(OGlycan / 162.0528)	15.0226	E.C[+57.02146]SLGANPC[+57.02146]EHAGKC[+57.02146]INT[+162.05282]LGSFE.C	C1(Carbamidomethyl / 57.0215); C8(Carbamidomethyl / 57.0215); C14(Carbamidomethyl / 57.0215)	9.5e-14	1.1e-13	0	0	0	0	1.7e-14	2e-14	13.023	776.6	3.6		Specific	16.7	>sp|P46531|NOTC1_HUMAN Neurogenic locus notch homolog protein 1 OS=Homo sapiens OX=9606 GN=NOTCH1 PE=1 SV=4	1	5499	FP070522_14.5417.5417.2	high-energy collision-induced dissociation	12.96	2583.09	2583.1	1	75 | 10736
239	Hex(1)	844.7	3	862.04	2584.11	862.042	2584.11	controllerType=0 controllerNumber=1 scan=5390	-2.218	E.CSLGANPCEHAGKCINTLGSFE.C	17	CSLGANPCEHAGKCINTLGSFE,EC,1@57.02146,8@57.02146,14@57.02146,17@162.05282	T17(OGlycan / 162.0528)	14.9693	E.C[+57.02146]SLGANPC[+57.02146]EHAGKC[+57.02146]INT[+162.05282]LGSFE.C	C1(Carbamidomethyl / 57.0215); C8(Carbamidomethyl / 57.0215); C14(Carbamidomethyl / 57.0215)	9.7e-14	1.1e-13	0	0	0	0	2.4e-14	2.8e-14	13.013	770.5	3.6		Specific	13.4	>sp|P46531|NOTC1_HUMAN Neurogenic locus notch homolog protein 1 OS=Homo sapiens OX=9606 GN=NOTCH1 PE=1 SV=4	1	5462	FP070522_14.5390.5390.3	high-energy collision-induced dissociation	14.95	2583.1	2583.1	1	76 | 10644
239	Hex(1)	762.5	3	862.038	2584.1	862.042	2584.11	controllerType=0 controllerNumber=1 scan=5443	-4.202	E.CSLGANPCEHAGKCINTLGSFE.C	17	CSLGANPCEHAGKCINTLGSFE,EC,1@57.02146,8@57.02146,14@57.02146,17@162.05282	T17(OGlycan / 162.0528)	15.0819	E.C[+57.02146]SLGANPC[+57.02146]EHAGKC[+57.02146]INT[+162.05282]LGSFE.C	C1(Carbamidomethyl / 57.0215); C8(Carbamidomethyl / 57.0215); C14(Carbamidomethyl / 57.0215)	1.7e-12	2e-12	0	0	0	0	3.3e-13	3.8e-13	11.765	705.9	3.6		Specific	13.3	>sp|P46531|NOTC1_HUMAN Neurogenic locus notch homolog protein 1 OS=Homo sapiens OX=9606 GN=NOTCH1 PE=1 SV=4	1	5531	FP070522_14.5443.5443.3	high-energy collision-induced dissociation	12.7	2583.09	2583.1	1	77 | 10838
239	Hex(1)	602.9	3	862.04	2584.1	862.042	2584.11	controllerType=0 controllerNumber=1 scan=5502	-2.572	E.CSLGANPCEHAGKCINTLGSFE.C	17	CSLGANPCEHAGKCINTLGSFE,EC,1@57.02146,8@57.02146,14@57.02146,17@162.05282	T17(OGlycan / 162.0528)	15.2013	E.C[+57.02146]SLGANPC[+57.02146]EHAGKC[+57.02146]INT[+162.05282]LGSFE.C	C1(Carbamidomethyl / 57.0215); C8(Carbamidomethyl / 57.0215); C14(Carbamidomethyl / 57.0215)	9.7e-10	1.1e-09	0	0	0	0	8.5e-11	9.9e-11	9.013	602.9	2.2		Specific	13.4	>sp|P46531|NOTC1_HUMAN Neurogenic locus notch homolog protein 1 OS=Homo sapiens OX=9606 GN=NOTCH1 PE=1 SV=4	1	5604	FP070522_14.5502.5502.3	high-energy collision-induced dissociation	9.95	2583.1	2583.1	1	78 | 11081
239	Fuc(1)	416.4	2	1284.54	2568.08	1284.56	2568.12	controllerType=0 controllerNumber=1 scan=6577	-13.951	E.CSLGANPCEHAGKCINTLGSFE.C	2	CSLGANPCEHAGKCINTLGSFE,EC,1@57.02146,2@146.05791,8@57.02146,14@57.02146	S2(OGlycan / 146.0579)	17.5288	E.C[+57.02146]S[+146.05791]LGANPC[+57.02146]EHAGKC[+57.02146]INTLGSFE.C	C1(Carbamidomethyl / 57.0215); C8(Carbamidomethyl / 57.0215); C14(Carbamidomethyl / 57.0215)	0.00052	0.0006	0	0	0	0	2.5e-05	2.9e-05	3.286	335.3	18.2		Specific	12.5	>sp|P46531|NOTC1_HUMAN Neurogenic locus notch homolog protein 1 OS=Homo sapiens OX=9606 GN=NOTCH1 PE=1 SV=4	1	6997	FP070522_14.6577.6577.2	high-energy collision-induced dissociation	3.4	2567.07	2567.11	1	79 | 13525
239		701.6	3	808.022	2422.05	808.024	2422.06	controllerType=0 controllerNumber=1 scan=5578	-3.463	E.CSLGANPCEHAGKCINTLGSFE.C		CSLGANPCEHAGKCINTLGSFE,EC,1@57.02146,8@57.02146,14@57.02146		15.3613	E.C[+57.02146]SLGANPC[+57.02146]EHAGKC[+57.02146]INTLGSFE.C	C1(Carbamidomethyl / 57.0215); C8(Carbamidomethyl / 57.0215); C14(Carbamidomethyl / 57.0215)	1.7e-11	2e-11	0	0	0	0	2.2e-12	2.6e-12	10.765	588.7	588.7		Specific	11.2	>sp|P46531|NOTC1_HUMAN Neurogenic locus notch homolog protein 1 OS=Homo sapiens OX=9606 GN=NOTCH1 PE=1 SV=4	1	5694	FP070522_14.5578.5578.3	high-energy collision-induced dissociation	11.7	2421.04	2421.05	1	80 | 11267
239		310.9	2	504.198	1007.39	504.2	1007.39	controllerType=0 controllerNumber=1 scan=4524	-3.749	E.CSLGANPCE.H		CSLGANPCE,EH,1@57.02146,8@57.02146		13.278	E.C[+57.02146]SLGANPC[+57.02146]E.H	C1(Carbamidomethyl / 57.0215); C8(Carbamidomethyl / 57.0215)	0.01	0.012	0	0	0	0	0.00067	0.00078	1.997	258.6	258.6		Specific	8.5	>sp|P46531|NOTC1_HUMAN Neurogenic locus notch homolog protein 1 OS=Homo sapiens OX=9606 GN=NOTCH1 PE=1 SV=4	1	4287	FP070522_14.4524.4524.2	high-energy collision-induced dissociation	1.96	1006.38	1006.38	1	81 | 84
248	Hex(1)	556.6	2	806.367	1611.73	806.37	1611.73	controllerType=0 controllerNumber=1 scan=4600	-3.424	E.HAGKCINTLGSFE.C	11	HAGKCINTLGSFE,EC,5@57.02146,7@15.99492,11@162.05282	N7(Oxidation / 15.9949); S11(OGlycan / 162.0528)	13.4223	E.HAGKC[+57.02146]IN[+15.99492]TLGS[+162.05282]FE.C	C5(Carbamidomethyl / 57.0215)	0.00055	0.00064	0	0	0	0	3.3e-05	3.8e-05	3.26	334.9	44.7		Specific	10.6	>sp|P46531|NOTC1_HUMAN Neurogenic locus notch homolog protein 1 OS=Homo sapiens OX=9606 GN=NOTCH1 PE=1 SV=4	1	4394	FP070522_14.4600.4600.2	high-energy collision-induced dissociation	4.43	1610.72	1610.72	1	82 | 1154
248	Hex(1)	330.2	3	537.914	1611.73	537.915	1611.73	controllerType=0 controllerNumber=1 scan=4598	-3.205	E.HAGKCINTLGSFE.C	8	HAGKCINTLGSFE,EC,5@57.02146,7@15.99492,8@162.05282	N7(Oxidation / 15.9949); T8(OGlycan / 162.0528)	13.4192	E.HAGKC[+57.02146]IN[+15.99492]T[+162.05282]LGSFE.C	C5(Carbamidomethyl / 57.0215)	0.0002	0.00023	0	0	0	0	6.7e-06	7.8e-06	3.704	330.2	0.3		Specific	8.2	>sp|P46531|NOTC1_HUMAN Neurogenic locus notch homolog protein 1 OS=Homo sapiens OX=9606 GN=NOTCH1 PE=1 SV=4	1	4392	FP070522_14.4598.4598.3	high-energy collision-induced dissociation	3.31	1610.72	1610.72	1	83 | 1142
248	Hex(1)	235.8	3	537.914	1611.73	537.915	1611.73	controllerType=0 controllerNumber=1 scan=4662	-2.296	E.HAGKCINTLGSFE.C	8	HAGKCINTLGSFE,EC,5@57.02146,7@15.99492,8@162.05282	N7(Oxidation / 15.9949); T8(OGlycan / 162.0528)	13.5297	E.HAGKC[+57.02146]IN[+15.99492]T[+162.05282]LGSFE.C	C5(Carbamidomethyl / 57.0215)	0.00094	0.0011	0	0	0	0	7.6e-05	8.9e-05	3.027	235.8	6		Specific	7.2	>sp|P46531|NOTC1_HUMAN Neurogenic locus notch homolog protein 1 OS=Homo sapiens OX=9606 GN=NOTCH1 PE=1 SV=4	1	4478	FP070522_14.4662.4662.3	high-energy collision-induced dissociation	2.73	1610.72	1610.72	1	84 | 1195
248	Hex(1)	584.2	2	798.37	1595.73	798.372	1595.74	controllerType=0 controllerNumber=1 scan=4611	-3.049	E.HAGKCINTLGSFE.C	11	HAGKCINTLGSFE,EC,5@57.02146,11@162.05282	S11(OGlycan / 162.0528)	13.4397	E.HAGKC[+57.02146]INTLGS[+162.05282]FE.C	C5(Carbamidomethyl / 57.0215)	4.5e-07	5.2e-07	0	0	0	0	3.9e-08	4.6e-08	6.349	440.4	50.7		Specific	12.1	>sp|P46531|NOTC1_HUMAN Neurogenic locus notch homolog protein 1 OS=Homo sapiens OX=9606 GN=NOTCH1 PE=1 SV=4	1	4408	FP070522_14.4611.4611.2	high-energy collision-induced dissociation	7.28	1594.72	1594.73	1	85 | 1166
248	Hex(1)	366.2	3	532.582	1595.73	532.584	1595.74	controllerType=0 controllerNumber=1 scan=4620	-2.943	E.HAGKCINTLGSFE.C	11	HAGKCINTLGSFE,EC,5@57.02146,11@162.05282	S11(OGlycan / 162.0528)	13.4547	E.HAGKC[+57.02146]INTLGS[+162.05282]FE.C	C5(Carbamidomethyl / 57.0215)	2e-05	2.3e-05	0	0	0	0	1.4e-06	1.6e-06	4.699	356.3	12		Specific	10.7	>sp|P46531|NOTC1_HUMAN Neurogenic locus notch homolog protein 1 OS=Homo sapiens OX=9606 GN=NOTCH1 PE=1 SV=4	1	4418	FP070522_14.4620.4620.3	high-energy collision-induced dissociation	5.04	1594.72	1594.73	1	86 | 1178
248	Hex(1)	280.5	3	532.581	1595.73	532.584	1595.74	controllerType=0 controllerNumber=1 scan=4685	-5.582	E.HAGKCINTLGSFE.C	11	HAGKCINTLGSFE,EC,5@57.02146,11@162.05282	S11(OGlycan / 162.0528)	13.5688	E.HAGKC[+57.02146]INTLGS[+162.05282]FE.C	C5(Carbamidomethyl / 57.0215)	0.00031	0.00036	0	0	0	0	1.6e-05	1.8e-05	3.506	280.5	26.8		Specific	8.2	>sp|P46531|NOTC1_HUMAN Neurogenic locus notch homolog protein 1 OS=Homo sapiens OX=9606 GN=NOTCH1 PE=1 SV=4	1	4508	FP070522_14.4685.4685.3	high-energy collision-induced dissociation	3.47	1594.72	1594.73	1	87 | 1212
248		341.9	3	483.895	1449.67	483.898	1449.68	controllerType=0 controllerNumber=1 scan=4614	-5.333	E.HAGKCINTLGSFE.C		HAGKCINTLGSFE,EC,5@57.02146,7@15.99492	N7(Oxidation / 15.9949)	13.4435	E.HAGKC[+57.02146]IN[+15.99492]TLGSFE.C	C5(Carbamidomethyl / 57.0215)	0.00028	0.00033	0	0	0	0	1.4e-05	1.6e-05	3.551	320.9	110.4		Specific	7.9	>sp|P46531|NOTC1_HUMAN Neurogenic locus notch homolog protein 1 OS=Homo sapiens OX=9606 GN=NOTCH1 PE=1 SV=4	1	4412	FP070522_14.4614.4614.4	high-energy collision-induced dissociation	3.86	1448.66	1448.67	1	88 | 378
248		415.3	3	478.565	1433.68	478.566	1433.68	controllerType=0 controllerNumber=1 scan=4621	-2.511	E.HAGKCINTLGSFE.C		HAGKCINTLGSFE,EC,5@57.02146		13.4559	E.HAGKC[+57.02146]INTLGSFE.C	C5(Carbamidomethyl / 57.0215)	2.1e-06	2.4e-06	0	0	0	0	1.3e-07	1.5e-07	5.678	394.7	394.7		Specific	9.7	>sp|P46531|NOTC1_HUMAN Neurogenic locus notch homolog protein 1 OS=Homo sapiens OX=9606 GN=NOTCH1 PE=1 SV=4	1	4420	FP070522_14.4621.4621.3	high-energy collision-induced dissociation	5.79	1432.67	1432.68	1	89 | 382
248		289.2	3	478.564	1433.68	478.566	1433.68	controllerType=0 controllerNumber=1 scan=4785	-3.979	E.HAGKCINTLGSFE.C		HAGKCINTLGSFE,EC,5@57.02146		13.762	E.HAGKC[+57.02146]INTLGSFE.C	C5(Carbamidomethyl / 57.0215)	0.00024	0.00028	0	0	0	0	8.1e-06	9.4e-06	3.614	289.2	289.2		Specific	8.8	>sp|P46531|NOTC1_HUMAN Neurogenic locus notch homolog protein 1 OS=Homo sapiens OX=9606 GN=NOTCH1 PE=1 SV=4	1	4640	FP070522_14.4785.4785.3	high-energy collision-induced dissociation	3.58	1432.67	1432.68	1	90 | 385
261		589.8	2	815.324	1629.64	815.326	1629.65	controllerType=0 controllerNumber=1 scan=4931	-2.826	E.CQCLQGYTGPRCE.I		CQCLQGYTGPRCE,EI,1@57.02146,2@0.98402,3@57.02146,12@57.02146	Q2(Deamidated / 0.984)	14.0346	E.C[+57.02146]Q[+0.98402]C[+57.02146]LQGYTGPRC[+57.02146]E.I	C1(Carbamidomethyl / 57.0215); C3(Carbamidomethyl / 57.0215); C12(Carbamidomethyl / 57.0215)	8.1e-09	9.4e-09	0	0	0	0	5.8e-10	6.7e-10	8.091	523.8	206.3		Specific	14	>sp|P46531|NOTC1_HUMAN Neurogenic locus notch homolog protein 1 OS=Homo sapiens OX=9606 GN=NOTCH1 PE=1 SV=4	1	4833	FP070522_14.4931.4931.2	high-energy collision-induced dissociation	8.03	1628.63	1628.64	1	91 | 1255
261		779.1	2	814.831	1628.66	814.834	1628.66	controllerType=0 controllerNumber=1 scan=4624	-3.722	E.CQCLQGYTGPRCE.I		CQCLQGYTGPRCE,EI,1@57.02146,3@57.02146,12@57.02146		13.4612	E.C[+57.02146]QC[+57.02146]LQGYTGPRC[+57.02146]E.I	C1(Carbamidomethyl / 57.0215); C3(Carbamidomethyl / 57.0215); C12(Carbamidomethyl / 57.0215)	1.4e-12	1.7e-12	0	0	0	0	2.5e-13	3e-13	11.843	638.6	638.6		Specific	14.9	>sp|P46531|NOTC1_HUMAN Neurogenic locus notch homolog protein 1 OS=Homo sapiens OX=9606 GN=NOTCH1 PE=1 SV=4	1	4424	FP070522_14.4624.4624.2	high-energy collision-induced dissociation	11.78	1627.65	1627.65	1	92 | 1190
261		709.1	2	814.831	1628.65	814.834	1628.66	controllerType=0 controllerNumber=1 scan=4684	-4.397	E.CQCLQGYTGPRCE.I		CQCLQGYTGPRCE,EI,1@57.02146,3@57.02146,12@57.02146		13.5676	E.C[+57.02146]QC[+57.02146]LQGYTGPRC[+57.02146]E.I	C1(Carbamidomethyl / 57.0215); C3(Carbamidomethyl / 57.0215); C12(Carbamidomethyl / 57.0215)	1.4e-11	1.7e-11	0	0	0	0	1.6e-12	1.9e-12	10.843	631.3	631.3		Specific	15.6	>sp|P46531|NOTC1_HUMAN Neurogenic locus notch homolog protein 1 OS=Homo sapiens OX=9606 GN=NOTCH1 PE=1 SV=4	1	4507	FP070522_14.4684.4684.2	high-energy collision-induced dissociation	10.78	1627.65	1627.65	1	93 | 1207
261		594.6	2	814.832	1628.66	814.834	1628.66	controllerType=0 controllerNumber=1 scan=5905	-2.973	E.CQCLQGYTGPRCE.I		CQCLQGYTGPRCE,EI,1@57.02146,3@57.02146,12@57.02146		16.0656	E.C[+57.02146]QC[+57.02146]LQGYTGPRC[+57.02146]E.I	C1(Carbamidomethyl / 57.0215); C3(Carbamidomethyl / 57.0215); C12(Carbamidomethyl / 57.0215)	8.1e-09	9.4e-09	0	0	0	0	7.3e-10	8.5e-10	8.091	503.8	503.8		Specific	15.3	>sp|P46531|NOTC1_HUMAN Neurogenic locus notch homolog protein 1 OS=Homo sapiens OX=9606 GN=NOTCH1 PE=1 SV=4	1	6146	FP070522_14.5905.5905.2	high-energy collision-induced dissociation	8.03	1627.65	1627.65	1	94 | 1577
261		566.7	2	814.833	1628.66	814.834	1628.66	controllerType=0 controllerNumber=1 scan=5848	-1.474	E.CQCLQGYTGPRCE.I		CQCLQGYTGPRCE,EI,1@57.02146,3@57.02146,12@57.02146		15.9406	E.C[+57.02146]QC[+57.02146]LQGYTGPRC[+57.02146]E.I	C1(Carbamidomethyl / 57.0215); C3(Carbamidomethyl / 57.0215); C12(Carbamidomethyl / 57.0215)	8.1e-09	9.4e-09	0	0	0	0	6.5e-10	7.6e-10	8.091	477.2	477.2		Specific	16.8	>sp|P46531|NOTC1_HUMAN Neurogenic locus notch homolog protein 1 OS=Homo sapiens OX=9606 GN=NOTCH1 PE=1 SV=4	1	6066	FP070522_14.5848.5848.2	high-energy collision-induced dissociation	8.03	1627.65	1627.65	1	95 | 1484
274	Hex(1)Pent(2); HexNAc(1)Hex(1)Fuc(1)NeuAc(1)	363.4	3	1299.51	3896.51	1299.51	3896.5	controllerType=0 controllerNumber=1 scan=6921	2.351	E.IDVNECVSNPCQNDATCLDQIGE.F	8;16	IDVNECVSNPCQNDATCLDQIGE,EF,6@57.02146,8@426.13734,11@57.02146,13@0.98402,14@15.99492,16@802.28552,17@57.02146	S8(OGlycan / 426.1373); N13(Deamidated / 0.984); D14(Oxidation / 15.9949); T16(OGlycan / 802.2855)	18.3172	E.IDVNEC[+57.02146]VS[+426.13734]NPC[+57.02146]QN[+0.98402]D[+15.99492]AT[+802.28552]C[+57.02146]LDQIGE.F	C6(Carbamidomethyl / 57.0215); C11(Carbamidomethyl / 57.0215); C17(Carbamidomethyl / 57.0215)	1.1e-06	1.2e-06	0	0	0	0	7.5e-08	8.8e-08	5.972	363.4	0		Specific	12.4	>sp|P46531|NOTC1_HUMAN Neurogenic locus notch homolog protein 1 OS=Homo sapiens OX=9606 GN=NOTCH1 PE=1 SV=4	1	7467	FP070522_14.6921.6921.3	high-energy collision-induced dissociation	5.1	3895.51	3895.5	1	96 | 56678
274	HexNAc(1)Hex(1)Fuc(1)NeuAc(1); Hex(1)Pent(2)	566.7	3	1294.17	3880.49	1294.17	3880.51	controllerType=0 controllerNumber=1 scan=7045	-3.7	E.IDVNECVSNPCQNDATCLDQIGE.F	8;16	IDVNECVSNPCQNDATCLDQIGE,EF,6@57.02146,8@802.28552,11@57.02146,12@0.98402,16@426.13734,17@57.02146	S8(OGlycan / 802.2855); Q12(Deamidated / 0.984); T16(OGlycan / 426.1373)	18.6015	E.IDVNEC[+57.02146]VS[+802.28552]NPC[+57.02146]Q[+0.98402]NDAT[+426.13734]C[+57.02146]LDQIGE.F	C6(Carbamidomethyl / 57.0215); C11(Carbamidomethyl / 57.0215); C17(Carbamidomethyl / 57.0215)	2.9e-08	3.3e-08	0	0	0	0	1.9e-09	2.3e-09	7.545	566.7	2.5		Specific	17.6	>sp|P46531|NOTC1_HUMAN Neurogenic locus notch homolog protein 1 OS=Homo sapiens OX=9606 GN=NOTCH1 PE=1 SV=4	1	7628	FP070522_14.7045.7045.3	high-energy collision-induced dissociation	7.61	3879.49	3879.5	1	97 | 57118
274	Hex(1)Pent(2); HexNAc(1)Hex(1)Fuc(1)NeuAc(1)	576.3	3	1293.84	3879.52	1293.85	3879.52	controllerType=0 controllerNumber=1 scan=6983	-1.811	E.IDVNECVSNPCQNDATCLDQIGE.F	8;16	IDVNECVSNPCQNDATCLDQIGE,EF,6@57.02146,8@426.13734,11@57.02146,16@802.28552,17@57.02146	S8(OGlycan / 426.1373); T16(OGlycan / 802.2855)	18.4593	E.IDVNEC[+57.02146]VS[+426.13734]NPC[+57.02146]QNDAT[+802.28552]C[+57.02146]LDQIGE.F	C6(Carbamidomethyl / 57.0215); C11(Carbamidomethyl / 57.0215); C17(Carbamidomethyl / 57.0215)	1.6e-08	1.9e-08	0	0	0	0	1.3e-09	1.5e-09	7.793	576.3	1.2		Specific	17.2	>sp|P46531|NOTC1_HUMAN Neurogenic locus notch homolog protein 1 OS=Homo sapiens OX=9606 GN=NOTCH1 PE=1 SV=4	1	7547	FP070522_14.6983.6983.3	high-energy collision-induced dissociation	8.01	3878.51	3878.52	1	98 | 57038
274	Hex(1)Pent(2); HexNAc(1)Hex(1)Fuc(1)NeuAc(1)	558.3	3	1293.85	3879.53	1293.85	3879.52	controllerType=0 controllerNumber=1 scan=6931	1.493	E.IDVNECVSNPCQNDATCLDQIGE.F	8;16	IDVNECVSNPCQNDATCLDQIGE,EF,6@57.02146,8@426.13734,11@57.02146,16@802.28552,17@57.02146	S8(OGlycan / 426.1373); T16(OGlycan / 802.2855)	18.341	E.IDVNEC[+57.02146]VS[+426.13734]NPC[+57.02146]QNDAT[+802.28552]C[+57.02146]LDQIGE.F	C6(Carbamidomethyl / 57.0215); C11(Carbamidomethyl / 57.0215); C17(Carbamidomethyl / 57.0215)	3e-07	3.5e-07	0	0	0	0	2.6e-08	3e-08	6.52	558.3	1.2		Specific	17.3	>sp|P46531|NOTC1_HUMAN Neurogenic locus notch homolog protein 1 OS=Homo sapiens OX=9606 GN=NOTCH1 PE=1 SV=4	1	7480	FP070522_14.6931.6931.3	high-energy collision-induced dissociation	6.69	3878.52	3878.52	1	99 | 56798
274	Hex(1)Pent(2); HexNAc(1)Hex(1)Fuc(1)NeuAc(1)	302.6	3	1293.85	3879.53	1293.85	3879.52	controllerType=0 controllerNumber=1 scan=7112	0.266	E.IDVNECVSNPCQNDATCLDQIGE.F	8;16	IDVNECVSNPCQNDATCLDQIGE,EF,6@57.02146,8@426.13734,11@57.02146,16@802.28552,17@57.02146	S8(OGlycan / 426.1373); T16(OGlycan / 802.2855)	18.7566	E.IDVNEC[+57.02146]VS[+426.13734]NPC[+57.02146]QNDAT[+802.28552]C[+57.02146]LDQIGE.F	C6(Carbamidomethyl / 57.0215); C11(Carbamidomethyl / 57.0215); C17(Carbamidomethyl / 57.0215)	2.2e-05	2.5e-05	0	0	0	0	1.6e-06	1.9e-06	4.667	302.6	1.2		Specific	15.4	>sp|P46531|NOTC1_HUMAN Neurogenic locus notch homolog protein 1 OS=Homo sapiens OX=9606 GN=NOTCH1 PE=1 SV=4	1	7726	FP070522_14.7112.7112.3	high-energy collision-induced dissociation	3.92	3878.52	3878.52	1	100 | 57278
274	HexNAc(1)Hex(1)Fuc(1); Hex(1)Pent(2)	346.7	3	1197.14	3589.41	1197.14	3589.41	controllerType=0 controllerNumber=1 scan=6508	-0.781	E.IDVNECVSNPCQNDATCLDQIGE.F	8;16	IDVNECVSNPCQNDATCLDQIGE,EF,4@0.98402,6@57.02146,8@511.19010,11@57.02146,16@426.13734,17@57.02146	N4(Deamidated / 0.984); S8(OGlycan / 511.1901); T16(OGlycan / 426.1373)	17.3728	E.IDVN[+0.98402]EC[+57.02146]VS[+511.19010]NPC[+57.02146]QNDAT[+426.13734]C[+57.02146]LDQIGE.F	C6(Carbamidomethyl / 57.0215); C11(Carbamidomethyl / 57.0215); C17(Carbamidomethyl / 57.0215)	8.3e-06	9.7e-06	0	0	0	0	4.6e-07	5.3e-07	5.081	346.7	3.4		Specific	15.1	>sp|P46531|NOTC1_HUMAN Neurogenic locus notch homolog protein 1 OS=Homo sapiens OX=9606 GN=NOTCH1 PE=1 SV=4	1	6903	FP070522_14.6508.6508.3	high-energy collision-induced dissociation	4.29	3588.4	3588.41	1	101 | 56278
274	HexNAc(1)Hex(1)Fuc(1); Hex(1)Pent(2)	534.6	3	1196.81	3588.43	1196.81	3588.43	controllerType=0 controllerNumber=1 scan=6348	-0.575	E.IDVNECVSNPCQNDATCLDQIGE.F	8;16	IDVNECVSNPCQNDATCLDQIGE,EF,6@57.02146,8@511.19010,11@57.02146,16@426.13734,17@57.02146	S8(OGlycan / 511.1901); T16(OGlycan / 426.1373)	17.0262	E.IDVNEC[+57.02146]VS[+511.19010]NPC[+57.02146]QNDAT[+426.13734]C[+57.02146]LDQIGE.F	C6(Carbamidomethyl / 57.0215); C11(Carbamidomethyl / 57.0215); C17(Carbamidomethyl / 57.0215)	1.4e-07	1.7e-07	0	0	0	0	5.3e-09	6.2e-09	6.844	534.6	1.8		Specific	16.7	>sp|P46531|NOTC1_HUMAN Neurogenic locus notch homolog protein 1 OS=Homo sapiens OX=9606 GN=NOTCH1 PE=1 SV=4	1	6712	FP070522_14.6348.6348.3	high-energy collision-induced dissociation	7.01	3587.42	3587.42	1	102 | 55718
274	Hex(1)Pent(2); HexNAc(1)Hex(1)Fuc(1)	518.5	3	1196.81	3588.42	1196.81	3588.43	controllerType=0 controllerNumber=1 scan=6401	-2.106	E.IDVNECVSNPCQNDATCLDQIGE.F	8;16	IDVNECVSNPCQNDATCLDQIGE,EF,6@57.02146,8@426.13734,11@57.02146,16@511.19010,17@57.02146	S8(OGlycan / 426.1373); T16(OGlycan / 511.1901)	17.1408	E.IDVNEC[+57.02146]VS[+426.13734]NPC[+57.02146]QNDAT[+511.19010]C[+57.02146]LDQIGE.F	C6(Carbamidomethyl / 57.0215); C11(Carbamidomethyl / 57.0215); C17(Carbamidomethyl / 57.0215)	2.3e-07	2.6e-07	0	0	0	0	1.6e-08	1.9e-08	6.645	518.5	1.2		Specific	16.9	>sp|P46531|NOTC1_HUMAN Neurogenic locus notch homolog protein 1 OS=Homo sapiens OX=9606 GN=NOTCH1 PE=1 SV=4	1	6775	FP070522_14.6401.6401.3	high-energy collision-induced dissociation	6.06	3587.41	3587.42	1	103 | 55838
274	Hex(1)Pent(2); HexNAc(1)Fuc(1)	558.3	2	1714.19	3427.36	1714.18	3427.36	controllerType=0 controllerNumber=1 scan=6441	1.021	E.IDVNECVSNPCQNDATCLDQIGE.F	8;16	IDVNECVSNPCQNDATCLDQIGE,EF,6@57.02146,8@426.13734,11@57.02146,12@0.98402,16@349.13728,17@57.02146	S8(OGlycan / 426.1373); Q12(Deamidated / 0.984); T16(OGlycan / 349.1373)	17.223	E.IDVNEC[+57.02146]VS[+426.13734]NPC[+57.02146]Q[+0.98402]NDAT[+349.13728]C[+57.02146]LDQIGE.F	C6(Carbamidomethyl / 57.0215); C11(Carbamidomethyl / 57.0215); C17(Carbamidomethyl / 57.0215)	3.1e-07	3.6e-07	0	0	0	0	3e-08	3.5e-08	6.513	468.1	1.2		Specific	17.4	>sp|P46531|NOTC1_HUMAN Neurogenic locus notch homolog protein 1 OS=Homo sapiens OX=9606 GN=NOTCH1 PE=1 SV=4	1	6822	FP070522_14.6441.6441.2	high-energy collision-induced dissociation	6.52	3426.36	3426.35	1	104 | 56038
274	Hex(1)Pent(2); HexNAc(1)Fuc(1)	353.8	3	1143.13	3427.36	1143.12	3427.36	controllerType=0 controllerNumber=1 scan=6516	1	E.IDVNECVSNPCQNDATCLDQIGE.F	8;16	IDVNECVSNPCQNDATCLDQIGE,EF,6@57.02146,8@426.13734,11@57.02146,12@0.98402,16@349.13728,17@57.02146	S8(OGlycan / 426.1373); Q12(Deamidated / 0.984); T16(OGlycan / 349.1373)	17.3892	E.IDVNEC[+57.02146]VS[+426.13734]NPC[+57.02146]Q[+0.98402]NDAT[+349.13728]C[+57.02146]LDQIGE.F	C6(Carbamidomethyl / 57.0215); C11(Carbamidomethyl / 57.0215); C17(Carbamidomethyl / 57.0215)	1.8e-05	2e-05	0	0	0	0	1.2e-06	1.4e-06	4.757	353.8	1.2		Specific	13.6	>sp|P46531|NOTC1_HUMAN Neurogenic locus notch homolog protein 1 OS=Homo sapiens OX=9606 GN=NOTCH1 PE=1 SV=4	1	6912	FP070522_14.6516.6516.3	high-energy collision-induced dissociation	3.97	3426.36	3426.35	1	105 | 56318
274	Hex(1)Pent(2); HexNAc(1)Fuc(1)	544.8	3	1142.79	3426.37	1142.8	3426.38	controllerType=0 controllerNumber=1 scan=6404	-1.991	E.IDVNECVSNPCQNDATCLDQIGE.F	8;16	IDVNECVSNPCQNDATCLDQIGE,EF,6@57.02146,8@426.13734,11@57.02146,16@349.13728,17@57.02146	S8(OGlycan / 426.1373); T16(OGlycan / 349.1373)	17.1455	E.IDVNEC[+57.02146]VS[+426.13734]NPC[+57.02146]QNDAT[+349.13728]C[+57.02146]LDQIGE.F	C6(Carbamidomethyl / 57.0215); C11(Carbamidomethyl / 57.0215); C17(Carbamidomethyl / 57.0215)	1.4e-07	1.7e-07	0	0	0	0	6.6e-09	7.7e-09	6.844	544.8	1.2		Specific	16.2	>sp|P46531|NOTC1_HUMAN Neurogenic locus notch homolog protein 1 OS=Homo sapiens OX=9606 GN=NOTCH1 PE=1 SV=4	1	6778	FP070522_14.6404.6404.3	high-energy collision-induced dissociation	7.01	3425.36	3425.37	1	106 | 55878
274	Hex(1)Pent(2); HexNAc(1)Fuc(1)	544.2	3	1142.79	3426.37	1142.8	3426.38	controllerType=0 controllerNumber=1 scan=6462	-2.846	E.IDVNECVSNPCQNDATCLDQIGE.F	8;16	IDVNECVSNPCQNDATCLDQIGE,EF,6@57.02146,8@426.13734,11@57.02146,16@349.13728,17@57.02146	S8(OGlycan / 426.1373); T16(OGlycan / 349.1373)	17.2699	E.IDVNEC[+57.02146]VS[+426.13734]NPC[+57.02146]QNDAT[+349.13728]C[+57.02146]LDQIGE.F	C6(Carbamidomethyl / 57.0215); C11(Carbamidomethyl / 57.0215); C17(Carbamidomethyl / 57.0215)	1.4e-07	1.7e-07	0	0	0	0	7.9e-09	9.1e-09	6.844	544.2	1.2		Specific	14.6	>sp|P46531|NOTC1_HUMAN Neurogenic locus notch homolog protein 1 OS=Homo sapiens OX=9606 GN=NOTCH1 PE=1 SV=4	1	6846	FP070522_14.6462.6462.3	high-energy collision-induced dissociation	7.01	3425.36	3425.37	1	107 | 56118
274	Hex(1)Pent(2); HexNAc(1)	200.3	3	1094.11	3280.32	1094.11	3280.32	controllerType=0 controllerNumber=1 scan=6700	0.429	E.IDVNECVSNPCQNDATCLDQIGE.F	8;16	IDVNECVSNPCQNDATCLDQIGE,EF,6@57.02146,8@426.13734,11@57.02146,16@203.07937,17@57.02146	S8(OGlycan / 426.1373); T16(OGlycan / 203.0794)	17.8085	E.IDVNEC[+57.02146]VS[+426.13734]NPC[+57.02146]QNDAT[+203.07937]C[+57.02146]LDQIGE.F	C6(Carbamidomethyl / 57.0215); C11(Carbamidomethyl / 57.0215); C17(Carbamidomethyl / 57.0215)	0.0052	0.006	0	0	0	0	0.00045	0.00053	2.285	145.5	10.5		Specific	8.2	>sp|P46531|NOTC1_HUMAN Neurogenic locus notch homolog protein 1 OS=Homo sapiens OX=9606 GN=NOTCH1 PE=1 SV=4	1	7147	FP070522_14.6700.6700.3	high-energy collision-induced dissociation	2.01	3279.31	3279.31	1	108 | 32832
274	Hex(1)Pent(2); Fuc(1)	695.4	2	1612.15	3223.29	1612.15	3223.3	controllerType=0 controllerNumber=1 scan=6675	-2.35	E.IDVNECVSNPCQNDATCLDQIGE.F	8;16	IDVNECVSNPCQNDATCLDQIGE,EF,6@57.02146,8@426.13734,11@57.02146,16@146.05791,17@57.02146	S8(OGlycan / 426.1373); T16(OGlycan / 146.0579)	17.7508	E.IDVNEC[+57.02146]VS[+426.13734]NPC[+57.02146]QNDAT[+146.05791]C[+57.02146]LDQIGE.F	C6(Carbamidomethyl / 57.0215); C11(Carbamidomethyl / 57.0215); C17(Carbamidomethyl / 57.0215)	1.6e-10	1.9e-10	0	0	0	0	2.5e-11	2.9e-11	9.787	691.7	6.9		Specific	17.1	>sp|P46531|NOTC1_HUMAN Neurogenic locus notch homolog protein 1 OS=Homo sapiens OX=9606 GN=NOTCH1 PE=1 SV=4	1	7113	FP070522_14.6675.6675.2	high-energy collision-induced dissociation	10.01	3222.28	3222.29	1	109 | 32752
274	Hex(1)Pent(2); Fuc(1)	676.4	2	1612.15	3223.29	1612.15	3223.3	controllerType=0 controllerNumber=1 scan=6627	-3.486	E.IDVNECVSNPCQNDATCLDQIGE.F	8;16	IDVNECVSNPCQNDATCLDQIGE,EF,6@57.02146,8@426.13734,11@57.02146,16@146.05791,17@57.02146	S8(OGlycan / 426.1373); T16(OGlycan / 146.0579)	17.6417	E.IDVNEC[+57.02146]VS[+426.13734]NPC[+57.02146]QNDAT[+146.05791]C[+57.02146]LDQIGE.F	C6(Carbamidomethyl / 57.0215); C11(Carbamidomethyl / 57.0215); C17(Carbamidomethyl / 57.0215)	2.9e-10	3.4e-10	0	0	0	0	3.4e-11	4e-11	9.539	676.4	5.4		Specific	17.2	>sp|P46531|NOTC1_HUMAN Neurogenic locus notch homolog protein 1 OS=Homo sapiens OX=9606 GN=NOTCH1 PE=1 SV=4	1	7060	FP070522_14.6627.6627.2	high-energy collision-induced dissociation	9.76	3222.28	3222.29	1	110 | 32414
274	Hex(1)Pent(2); Fuc(1)	612.3	3	1075.1	3223.29	1075.1	3223.3	controllerType=0 controllerNumber=1 scan=6664	-0.971	E.IDVNECVSNPCQNDATCLDQIGE.F	8;16	IDVNECVSNPCQNDATCLDQIGE,EF,6@57.02146,8@426.13734,11@57.02146,16@146.05791,17@57.02146	S8(OGlycan / 426.1373); T16(OGlycan / 146.0579)	17.7273	E.IDVNEC[+57.02146]VS[+426.13734]NPC[+57.02146]QNDAT[+146.05791]C[+57.02146]LDQIGE.F	C6(Carbamidomethyl / 57.0215); C11(Carbamidomethyl / 57.0215); C17(Carbamidomethyl / 57.0215)	1.6e-09	1.9e-09	0	0	0	0	1.3e-10	1.5e-10	8.793	612.3	5.3		Specific	13.4	>sp|P46531|NOTC1_HUMAN Neurogenic locus notch homolog protein 1 OS=Homo sapiens OX=9606 GN=NOTCH1 PE=1 SV=4	1	7099	FP070522_14.6664.6664.3	high-energy collision-induced dissociation	9.01	3222.29	3222.29	1	111 | 32712
274	Hex(1)Pent(2); Fuc(1)	549.9	3	1075.1	3223.29	1075.1	3223.3	controllerType=0 controllerNumber=1 scan=6618	-2.448	E.IDVNECVSNPCQNDATCLDQIGE.F	8;16	IDVNECVSNPCQNDATCLDQIGE,EF,6@57.02146,8@426.13734,11@57.02146,16@146.05791,17@57.02146	S8(OGlycan / 426.1373); T16(OGlycan / 146.0579)	17.6205	E.IDVNEC[+57.02146]VS[+426.13734]NPC[+57.02146]QNDAT[+146.05791]C[+57.02146]LDQIGE.F	C6(Carbamidomethyl / 57.0215); C11(Carbamidomethyl / 57.0215); C17(Carbamidomethyl / 57.0215)	1.4e-07	1.7e-07	0	0	0	0	9.1e-09	1.1e-08	6.844	549.9	1.2		Specific	14.3	>sp|P46531|NOTC1_HUMAN Neurogenic locus notch homolog protein 1 OS=Homo sapiens OX=9606 GN=NOTCH1 PE=1 SV=4	1	7049	FP070522_14.6618.6618.3	high-energy collision-induced dissociation	7.01	3222.28	3222.29	1	112 | 32334
274	Hex(1)Pent(2); Fuc(1)	540.5	3	1075.1	3223.29	1075.1	3223.3	controllerType=0 controllerNumber=1 scan=6722	-1.767	E.IDVNECVSNPCQNDATCLDQIGE.F	8;16	IDVNECVSNPCQNDATCLDQIGE,EF,6@57.02146,8@426.13734,11@57.02146,16@146.05791,17@57.02146	S8(OGlycan / 426.1373); T16(OGlycan / 146.0579)	17.8583	E.IDVNEC[+57.02146]VS[+426.13734]NPC[+57.02146]QNDAT[+146.05791]C[+57.02146]LDQIGE.F	C6(Carbamidomethyl / 57.0215); C11(Carbamidomethyl / 57.0215); C17(Carbamidomethyl / 57.0215)	1.4e-07	1.7e-07	0	0	0	0	1e-08	1.2e-08	6.844	540.5	1.2		Specific	12.6	>sp|P46531|NOTC1_HUMAN Neurogenic locus notch homolog protein 1 OS=Homo sapiens OX=9606 GN=NOTCH1 PE=1 SV=4	1	7178	FP070522_14.6722.6722.3	high-energy collision-induced dissociation	7.01	3222.28	3222.29	1	113 | 32952
274	Hex(1)Pent(2); Fuc(1)	407.4	3	1075.1	3223.28	1075.1	3223.3	controllerType=0 controllerNumber=1 scan=6778	-4.38	E.IDVNECVSNPCQNDATCLDQIGE.F	8;16	IDVNECVSNPCQNDATCLDQIGE,EF,6@57.02146,8@426.13734,11@57.02146,16@146.05791,17@57.02146	S8(OGlycan / 426.1373); T16(OGlycan / 146.0579)	17.9879	E.IDVNEC[+57.02146]VS[+426.13734]NPC[+57.02146]QNDAT[+146.05791]C[+57.02146]LDQIGE.F	C6(Carbamidomethyl / 57.0215); C11(Carbamidomethyl / 57.0215); C17(Carbamidomethyl / 57.0215)	3.6e-06	4.2e-06	0	0	0	0	2.5e-07	2.9e-07	5.445	387.2	1.2		Specific	10.9	>sp|P46531|NOTC1_HUMAN Neurogenic locus notch homolog protein 1 OS=Homo sapiens OX=9606 GN=NOTCH1 PE=1 SV=4	1	7259	FP070522_14.6778.6778.3	high-energy collision-induced dissociation	4.85	3222.28	3222.29	1	114 | 33072
274	Hex(1)Pent(2); Fuc(1)	258.6	3	1075.11	3223.31	1075.1	3223.3	controllerType=0 controllerNumber=1 scan=6933	5.19	E.IDVNECVSNPCQNDATCLDQIGE.F	8;16	IDVNECVSNPCQNDATCLDQIGE,EF,6@57.02146,8@426.13734,11@57.02146,16@146.05791,17@57.02146	S8(OGlycan / 426.1373); T16(OGlycan / 146.0579)	18.3453	E.IDVNEC[+57.02146]VS[+426.13734]NPC[+57.02146]QNDAT[+146.05791]C[+57.02146]LDQIGE.F	C6(Carbamidomethyl / 57.0215); C11(Carbamidomethyl / 57.0215); C17(Carbamidomethyl / 57.0215)	0.00075	0.00087	0	0	0	0	4.7e-05	5.5e-05	3.123	258.6	1.2		Specific	10.1	>sp|P46531|NOTC1_HUMAN Neurogenic locus notch homolog protein 1 OS=Homo sapiens OX=9606 GN=NOTCH1 PE=1 SV=4	1	7482	FP070522_14.6933.6933.3	high-energy collision-induced dissociation	2.22	3222.31	3222.29	1	115 | 33334
274	Hex(1)Pent(2)	400.2	3	1032.09	3094.26	1032.08	3094.22	controllerType=0 controllerNumber=1 scan=6657	12.085	E.IDVNECVSNPCQNDATCLDQIGE.F	16	IDVNECVSNPCQNDATCLDQIGE,EF,6@57.02146,11@57.02146,13@0.98402,14@15.99492,16@426.13734,17@57.02146	N13(Deamidated / 0.984); D14(Oxidation / 15.9949); T16(OGlycan / 426.1373)	17.7101	E.IDVNEC[+57.02146]VSNPC[+57.02146]QN[+0.98402]D[+15.99492]AT[+426.13734]C[+57.02146]LDQIGE.F	C6(Carbamidomethyl / 57.0215); C11(Carbamidomethyl / 57.0215); C17(Carbamidomethyl / 57.0215)	2.9e-06	3.4e-06	0	0	0	0	1.8e-07	2.1e-07	5.532	400.2	23.2		Specific	11.4	>sp|P46531|NOTC1_HUMAN Neurogenic locus notch homolog protein 1 OS=Homo sapiens OX=9606 GN=NOTCH1 PE=1 SV=4	1	7091	FP070522_14.6657.6657.3	high-energy collision-induced dissociation	4.77	3093.25	3093.21	1	116 | 32672
274	Hex(1)Pent(2)	528.8	3	1026.75	3078.22	1026.75	3078.22	controllerType=0 controllerNumber=1 scan=6768	-0.608	E.IDVNECVSNPCQNDATCLDQIGE.F	16	IDVNECVSNPCQNDATCLDQIGE,EF,6@57.02146,9@0.98402,11@57.02146,16@426.13734,17@57.02146	N9(Deamidated / 0.984); T16(OGlycan / 426.1373)	17.9652	E.IDVNEC[+57.02146]VSN[+0.98402]PC[+57.02146]QNDAT[+426.13734]C[+57.02146]LDQIGE.F	C6(Carbamidomethyl / 57.0215); C11(Carbamidomethyl / 57.0215); C17(Carbamidomethyl / 57.0215)	9.7e-07	1.1e-06	0	0	0	0	6e-08	7e-08	6.012	528.8	25.5		Specific	11	>sp|P46531|NOTC1_HUMAN Neurogenic locus notch homolog protein 1 OS=Homo sapiens OX=9606 GN=NOTCH1 PE=1 SV=4	1	7245	FP070522_14.6768.6768.3	high-energy collision-induced dissociation	6.18	3077.21	3077.22	1	117 | 33032
274	Hex(1)Pent(2)	508.1	2	1539.61	3078.22	1539.62	3078.22	controllerType=0 controllerNumber=1 scan=6748	-0.583	E.IDVNECVSNPCQNDATCLDQIGE.F	16	IDVNECVSNPCQNDATCLDQIGE,EF,6@57.02146,11@57.02146,13@0.98402,16@426.13734,17@57.02146	N13(Deamidated / 0.984); T16(OGlycan / 426.1373)	17.9179	E.IDVNEC[+57.02146]VSNPC[+57.02146]QN[+0.98402]DAT[+426.13734]C[+57.02146]LDQIGE.F	C6(Carbamidomethyl / 57.0215); C11(Carbamidomethyl / 57.0215); C17(Carbamidomethyl / 57.0215)	2.3e-07	2.7e-07	0	0	0	0	2.2e-08	2.5e-08	6.639	508.1	7.7		Specific	16.4	>sp|P46531|NOTC1_HUMAN Neurogenic locus notch homolog protein 1 OS=Homo sapiens OX=9606 GN=NOTCH1 PE=1 SV=4	1	7216	FP070522_14.6748.6748.2	high-energy collision-induced dissociation	6.06	3077.21	3077.22	1	118 | 32992
274	Hex(1)Pent(2)	673.4	2	1539.12	3077.23	1539.12	3077.24	controllerType=0 controllerNumber=1 scan=6676	-3.001	E.IDVNECVSNPCQNDATCLDQIGE.F	16	IDVNECVSNPCQNDATCLDQIGE,EF,6@57.02146,11@57.02146,16@426.13734,17@57.02146	T16(OGlycan / 426.1373)	17.753	E.IDVNEC[+57.02146]VSNPC[+57.02146]QNDAT[+426.13734]C[+57.02146]LDQIGE.F	C6(Carbamidomethyl / 57.0215); C11(Carbamidomethyl / 57.0215); C17(Carbamidomethyl / 57.0215)	1.6e-10	1.9e-10	0	0	0	0	2.7e-11	3.1e-11	9.787	673.4	19		Specific	16.9	>sp|P46531|NOTC1_HUMAN Neurogenic locus notch homolog protein 1 OS=Homo sapiens OX=9606 GN=NOTCH1 PE=1 SV=4	1	7115	FP070522_14.6676.6676.2	high-energy collision-induced dissociation	10.72	3076.22	3076.23	1	119 | 32792
274	Hex(1)Pent(2)	666.5	2	1539.12	3077.23	1539.12	3077.24	controllerType=0 controllerNumber=1 scan=6623	-2.604	E.IDVNECVSNPCQNDATCLDQIGE.F	16	IDVNECVSNPCQNDATCLDQIGE,EF,6@57.02146,11@57.02146,16@426.13734,17@57.02146	T16(OGlycan / 426.1373)	17.6334	E.IDVNEC[+57.02146]VSNPC[+57.02146]QNDAT[+426.13734]C[+57.02146]LDQIGE.F	C6(Carbamidomethyl / 57.0215); C11(Carbamidomethyl / 57.0215); C17(Carbamidomethyl / 57.0215)	1.6e-10	1.9e-10	0	0	0	0	2.3e-11	2.6e-11	9.787	666.5	27.9		Specific	18	>sp|P46531|NOTC1_HUMAN Neurogenic locus notch homolog protein 1 OS=Homo sapiens OX=9606 GN=NOTCH1 PE=1 SV=4	1	7054	FP070522_14.6623.6623.2	high-energy collision-induced dissociation	10.72	3076.22	3076.23	1	120 | 32374
274	Hex(1)Pent(2)	569.9	3	1026.42	3077.23	1026.42	3077.24	controllerType=0 controllerNumber=1 scan=6653	-1.438	E.IDVNECVSNPCQNDATCLDQIGE.F	16	IDVNECVSNPCQNDATCLDQIGE,EF,6@57.02146,11@57.02146,16@426.13734,17@57.02146	T16(OGlycan / 426.1373)	17.7024	E.IDVNEC[+57.02146]VSNPC[+57.02146]QNDAT[+426.13734]C[+57.02146]LDQIGE.F	C6(Carbamidomethyl / 57.0215); C11(Carbamidomethyl / 57.0215); C17(Carbamidomethyl / 57.0215)	1.6e-08	1.9e-08	0	0	0	0	1.2e-09	1.3e-09	7.793	569.9	22.7		Specific	13.5	>sp|P46531|NOTC1_HUMAN Neurogenic locus notch homolog protein 1 OS=Homo sapiens OX=9606 GN=NOTCH1 PE=1 SV=4	1	7087	FP070522_14.6653.6653.3	high-energy collision-induced dissociation	8.73	3076.23	3076.23	1	121 | 32592
274	Hex(1)Pent(2)	519.3	3	1026.42	3077.23	1026.42	3077.24	controllerType=0 controllerNumber=1 scan=6604	-1.438	E.IDVNECVSNPCQNDATCLDQIGE.F	16	IDVNECVSNPCQNDATCLDQIGE,EF,6@57.02146,11@57.02146,16@426.13734,17@57.02146	T16(OGlycan / 426.1373)	17.5901	E.IDVNEC[+57.02146]VSNPC[+57.02146]QNDAT[+426.13734]C[+57.02146]LDQIGE.F	C6(Carbamidomethyl / 57.0215); C11(Carbamidomethyl / 57.0215); C17(Carbamidomethyl / 57.0215)	2.3e-07	2.6e-07	0	0	0	0	1.8e-08	2.1e-08	6.645	519.3	16.3		Specific	13.2	>sp|P46531|NOTC1_HUMAN Neurogenic locus notch homolog protein 1 OS=Homo sapiens OX=9606 GN=NOTCH1 PE=1 SV=4	1	7032	FP070522_14.6604.6604.3	high-energy collision-induced dissociation	6.78	3076.23	3076.23	1	122 | 32294
274	Hex(1)Pent(2)	513.4	3	1026.42	3077.23	1026.42	3077.24	controllerType=0 controllerNumber=1 scan=6709	-1.676	E.IDVNECVSNPCQNDATCLDQIGE.F	16	IDVNECVSNPCQNDATCLDQIGE,EF,6@57.02146,11@57.02146,16@426.13734,17@57.02146	T16(OGlycan / 426.1373)	17.83	E.IDVNEC[+57.02146]VSNPC[+57.02146]QNDAT[+426.13734]C[+57.02146]LDQIGE.F	C6(Carbamidomethyl / 57.0215); C11(Carbamidomethyl / 57.0215); C17(Carbamidomethyl / 57.0215)	2.3e-07	2.6e-07	0	0	0	0	2e-08	2.3e-08	6.645	513.4	17.5		Specific	11.8	>sp|P46531|NOTC1_HUMAN Neurogenic locus notch homolog protein 1 OS=Homo sapiens OX=9606 GN=NOTCH1 PE=1 SV=4	1	7159	FP070522_14.6709.6709.3	high-energy collision-induced dissociation	6.78	3076.23	3076.23	1	123 | 32912
274		548.1	2	1326.05	2651.1	1326.05	2651.1	controllerType=0 controllerNumber=1 scan=6863	-1.407	E.IDVNECVSNPCQNDATCLDQIGE.F		IDVNECVSNPCQNDATCLDQIGE,EF,6@57.02146,11@57.02146,17@57.02146		18.1849	E.IDVNEC[+57.02146]VSNPC[+57.02146]QNDATC[+57.02146]LDQIGE.F	C6(Carbamidomethyl / 57.0215); C11(Carbamidomethyl / 57.0215); C17(Carbamidomethyl / 57.0215)	1.5e-07	1.7e-07	0	0	0	0	1.1e-08	1.3e-08	6.837	548.1	548.1		Specific	14.3	>sp|P46531|NOTC1_HUMAN Neurogenic locus notch homolog protein 1 OS=Homo sapiens OX=9606 GN=NOTCH1 PE=1 SV=4	1	7385	FP070522_14.6863.6863.2	high-energy collision-induced dissociation	7.72	2650.09	2650.09	1	124 | 14828
274		417.8	3	884.371	2651.1	884.372	2651.1	controllerType=0 controllerNumber=1 scan=6858	-1.803	E.IDVNECVSNPCQNDATCLDQIGE.F		IDVNECVSNPCQNDATCLDQIGE,EF,6@57.02146,11@57.02146,17@57.02146		18.1716	E.IDVNEC[+57.02146]VSNPC[+57.02146]QNDATC[+57.02146]LDQIGE.F	C6(Carbamidomethyl / 57.0215); C11(Carbamidomethyl / 57.0215); C17(Carbamidomethyl / 57.0215)	4.2e-06	4.9e-06	0	0	0	0	3.3e-07	3.8e-07	5.379	417.8	417.8		Specific	9.8	>sp|P46531|NOTC1_HUMAN Neurogenic locus notch homolog protein 1 OS=Homo sapiens OX=9606 GN=NOTCH1 PE=1 SV=4	1	7379	FP070522_14.6858.6858.3	high-energy collision-induced dissociation	5.49	2650.09	2650.09	1	125 | 14788
274	Hex(1)Pent(2)	618.2	2	1045.4	2089.8	1045.41	2089.81	controllerType=0 controllerNumber=1 scan=5117	-2.074	E.IDVNECVSNPCQND.A	8	IDVNECVSNPCQND,EA,6@57.02146,8@426.13734,11@57.02146	S8(OGlycan / 426.1373)	14.4027	E.IDVNEC[+57.02146]VS[+426.13734]NPC[+57.02146]QND.A	C6(Carbamidomethyl / 57.0215); C11(Carbamidomethyl / 57.0215)	1.4e-08	1.6e-08	0	0	0	0	8.7e-10	1e-09	7.866	618.2	618.2		Specific	18.6	>sp|P46531|NOTC1_HUMAN Neurogenic locus notch homolog protein 1 OS=Homo sapiens OX=9606 GN=NOTCH1 PE=1 SV=4	1	5080	FP070522_14.5117.5117.2	high-energy collision-induced dissociation	8.8	2088.79	2088.8	1	126 | 4988
274	Hex(1)Pent(2)	545.5	2	1045.41	2089.8	1045.41	2089.81	controllerType=0 controllerNumber=1 scan=5179	-1.256	E.IDVNECVSNPCQND.A	8	IDVNECVSNPCQND,EA,6@57.02146,8@426.13734,11@57.02146	S8(OGlycan / 426.1373)	14.5293	E.IDVNEC[+57.02146]VS[+426.13734]NPC[+57.02146]QND.A	C6(Carbamidomethyl / 57.0215); C11(Carbamidomethyl / 57.0215)	1.2e-06	1.4e-06	0	0	0	0	9.2e-08	1.1e-07	5.917	545.5	545.5		Specific	15.6	>sp|P46531|NOTC1_HUMAN Neurogenic locus notch homolog protein 1 OS=Homo sapiens OX=9606 GN=NOTCH1 PE=1 SV=4	1	5165	FP070522_14.5179.5179.2	high-energy collision-induced dissociation	6.8	2088.8	2088.8	1	127 | 5022
274	Hex(1)Pent(2)	503.6	3	697.272	2089.8	697.274	2089.81	controllerType=0 controllerNumber=1 scan=5133	-2.255	E.IDVNECVSNPCQND.A	8	IDVNECVSNPCQND,EA,6@57.02146,8@426.13734,11@57.02146	S8(OGlycan / 426.1373)	14.434	E.IDVNEC[+57.02146]VS[+426.13734]NPC[+57.02146]QND.A	C6(Carbamidomethyl / 57.0215); C11(Carbamidomethyl / 57.0215)	1.9e-06	2.2e-06	0	0	0	0	1.1e-07	1.3e-07	5.725	503.6	503.6		Specific	13.2	>sp|P46531|NOTC1_HUMAN Neurogenic locus notch homolog protein 1 OS=Homo sapiens OX=9606 GN=NOTCH1 PE=1 SV=4	1	5101	FP070522_14.5133.5133.3	high-energy collision-induced dissociation	5.86	2088.79	2088.8	1	128 | 5005
276	Hex(1)Pent(1); HexNAc(1)Hex(1)Fuc(1)	155.2	3	1082.09	3244.27	1082.1	3244.27	controllerType=0 controllerNumber=1 scan=6651	-1.484	D.VNECVSNPCQNDATCLDQIGE.F	6;14	VNECVSNPCQNDATCLDQIGE,DF,4@57.02146,6@294.09508,9@57.02146,12@15.99492,14@511.19010,15@57.02146	S6(OGlycan / 294.0951); D12(Oxidation / 15.9949); T14(OGlycan / 511.1901)	17.6961	D.VNEC[+57.02146]VS[+294.09508]NPC[+57.02146]QND[+15.99492]AT[+511.19010]C[+57.02146]LDQIGE.F	C4(Carbamidomethyl / 57.0215); C9(Carbamidomethyl / 57.0215); C15(Carbamidomethyl / 57.0215)	0.0093	0.011	0	0	0	0	0.00063	0.00074	2.032	155.2	0.5		Specific	7.7	>sp|P46531|NOTC1_HUMAN Neurogenic locus notch homolog protein 1 OS=Homo sapiens OX=9606 GN=NOTCH1 PE=1 SV=4	1	7086	FP070522_14.6651.6651.3	high-energy collision-induced dissociation	1.38	3243.26	3243.26	1	129 | 32552
279	HexNAc(1)Hex(1)Fuc(1)NeuAc(1); Hex(1)Pent(2)	748.4	3	1103.76	3309.26	1103.76	3309.26	controllerType=0 controllerNumber=1 scan=6231	-1.105	E.CVSNPCQNDATCLDQIGE.F	3;11	CVSNPCQNDATCLDQIGE,EF,1@57.02146,3@802.28552,6@57.02146,11@426.13734,12@57.02146	S3(OGlycan / 802.2855); T11(OGlycan / 426.1373)	16.7736	E.C[+57.02146]VS[+802.28552]NPC[+57.02146]QNDAT[+426.13734]C[+57.02146]LDQIGE.F	C1(Carbamidomethyl / 57.0215); C6(Carbamidomethyl / 57.0215); C12(Carbamidomethyl / 57.0215)	9.3e-11	1.1e-10	0	0	0	0	1.2e-11	1.4e-11	10.03	699.4	2		Specific	23.2	>sp|P46531|NOTC1_HUMAN Neurogenic locus notch homolog protein 1 OS=Homo sapiens OX=9606 GN=NOTCH1 PE=1 SV=4	1	6575	FP070522_14.6231.6231.3	high-energy collision-induced dissociation	11.25	3308.25	3308.25	1	130 | 32162
279	Hex(1)Pent(2); HexNAc(1)Hex(1)Fuc(1)NeuAc(1)	321.7	3	1103.76	3309.25	1103.76	3309.26	controllerType=0 controllerNumber=1 scan=8044	-2.433	E.CVSNPCQNDATCLDQIGE.F	3;11	CVSNPCQNDATCLDQIGE,EF,1@57.02146,3@426.13734,6@57.02146,11@802.28552,12@57.02146	S3(OGlycan / 426.1373); T11(OGlycan / 802.2855)	20.9391	E.C[+57.02146]VS[+426.13734]NPC[+57.02146]QNDAT[+802.28552]C[+57.02146]LDQIGE.F	C1(Carbamidomethyl / 57.0215); C6(Carbamidomethyl / 57.0215); C12(Carbamidomethyl / 57.0215)	4.8e-05	5.6e-05	0	0	0	0	2.9e-06	3.4e-06	4.318	321.7	2.4		Specific	15.2	>sp|P46531|NOTC1_HUMAN Neurogenic locus notch homolog protein 1 OS=Homo sapiens OX=9606 GN=NOTCH1 PE=1 SV=4	1	9007	FP070522_14.8044.8044.3	high-energy collision-induced dissociation	3.69	3308.24	3308.25	1	131 | 34339
279	Hex(1)Pent(2); HexNAc(1)Hex(1)Fuc(1)	686.6	3	1006.72	3018.16	1006.73	3018.16	controllerType=0 controllerNumber=1 scan=5623	-2.479	E.CVSNPCQNDATCLDQIGE.F	3;11	CVSNPCQNDATCLDQIGE,EF,1@57.02146,3@426.13734,6@57.02146,11@511.19010,12@57.02146	S3(OGlycan / 426.1373); T11(OGlycan / 511.1901)	15.4578	E.C[+57.02146]VS[+426.13734]NPC[+57.02146]QNDAT[+511.19010]C[+57.02146]LDQIGE.F	C1(Carbamidomethyl / 57.0215); C6(Carbamidomethyl / 57.0215); C12(Carbamidomethyl / 57.0215)	9.3e-10	1.1e-09	0	0	0	0	6.4e-11	7.4e-11	9.03	615.9	8.4		Specific	18.4	>sp|P46531|NOTC1_HUMAN Neurogenic locus notch homolog protein 1 OS=Homo sapiens OX=9606 GN=NOTCH1 PE=1 SV=4	1	5754	FP070522_14.5623.5623.3	high-energy collision-induced dissociation	10.25	3017.15	3017.16	1	132 | 30930
279	HexNAc(1)Fuc(1); Hex(1)Pent(2)	624.5	3	952.704	2856.1	952.709	2856.11	controllerType=0 controllerNumber=1 scan=5669	-4.64	E.CVSNPCQNDATCLDQIGE.F	3;11	CVSNPCQNDATCLDQIGE,EF,1@57.02146,3@349.13728,6@57.02146,11@426.13734,12@57.02146	S3(OGlycan / 349.1373); T11(OGlycan / 426.1373)	15.5511	E.C[+57.02146]VS[+349.13728]NPC[+57.02146]QNDAT[+426.13734]C[+57.02146]LDQIGE.F	C1(Carbamidomethyl / 57.0215); C6(Carbamidomethyl / 57.0215); C12(Carbamidomethyl / 57.0215)	1.7e-08	1.9e-08	0	0	0	0	1.5e-09	1.7e-09	7.782	556.1	0		Specific	18.6	>sp|P46531|NOTC1_HUMAN Neurogenic locus notch homolog protein 1 OS=Homo sapiens OX=9606 GN=NOTCH1 PE=1 SV=4	1	5820	FP070522_14.5669.5669.3	high-energy collision-induced dissociation	9	2855.09	2855.1	1	133 | 31170
279	Fuc(1); Hex(1)Pent(2)	736.1	2	1327.01	2653.02	1327.02	2653.03	controllerType=0 controllerNumber=1 scan=5878	-4.129	E.CVSNPCQNDATCLDQIGE.F	3;11	CVSNPCQNDATCLDQIGE,EF,1@57.02146,3@146.05791,6@57.02146,11@426.13734,12@57.02146	S3(OGlycan / 146.0579); T11(OGlycan / 426.1373)	16.0041	E.C[+57.02146]VS[+146.05791]NPC[+57.02146]QNDAT[+426.13734]C[+57.02146]LDQIGE.F	C1(Carbamidomethyl / 57.0215); C6(Carbamidomethyl / 57.0215); C12(Carbamidomethyl / 57.0215)	1.7e-10	1.9e-10	0	0	0	0	2.8e-11	3.3e-11	9.775	599	5.5		Specific	21.6	>sp|P46531|NOTC1_HUMAN Neurogenic locus notch homolog protein 1 OS=Homo sapiens OX=9606 GN=NOTCH1 PE=1 SV=4	1	6110	FP070522_14.5878.5878.2	high-energy collision-induced dissociation	11	2652.01	2652.02	1	134 | 11484
279	Fuc(1); Hex(1)Pent(2)	578.3	3	885.013	2653.03	885.016	2653.03	controllerType=0 controllerNumber=1 scan=5883	-2.569	E.CVSNPCQNDATCLDQIGE.F	3;11	CVSNPCQNDATCLDQIGE,EF,1@57.02146,3@146.05791,6@57.02146,11@426.13734,12@57.02146	S3(OGlycan / 146.0579); T11(OGlycan / 426.1373)	16.0155	E.C[+57.02146]VS[+146.05791]NPC[+57.02146]QNDAT[+426.13734]C[+57.02146]LDQIGE.F	C1(Carbamidomethyl / 57.0215); C6(Carbamidomethyl / 57.0215); C12(Carbamidomethyl / 57.0215)	9.3e-08	1.1e-07	0	0	0	0	4.1e-09	4.7e-09	7.03	514.8	2.4		Specific	13.5	>sp|P46531|NOTC1_HUMAN Neurogenic locus notch homolog protein 1 OS=Homo sapiens OX=9606 GN=NOTCH1 PE=1 SV=4	1	6117	FP070522_14.5883.5883.3	high-energy collision-induced dissociation	8.25	2652.02	2652.02	1	135 | 11524
279	Hex(1)Pent(2)	866.6	2	1253.99	2506.97	1253.99	2506.97	controllerType=0 controllerNumber=1 scan=5832	-0.358	E.CVSNPCQNDATCLDQIGE.F	11	CVSNPCQNDATCLDQIGE,EF,1@57.02146,6@57.02146,11@426.13734,12@57.02146	T11(OGlycan / 426.1373)	15.9066	E.C[+57.02146]VSNPC[+57.02146]QNDAT[+426.13734]C[+57.02146]LDQIGE.F	C1(Carbamidomethyl / 57.0215); C6(Carbamidomethyl / 57.0215); C12(Carbamidomethyl / 57.0215)	9.5e-14	1.1e-13	0	0	0	0	1.3e-14	1.6e-14	13.023	785.3	77		Specific	22.1	>sp|P46531|NOTC1_HUMAN Neurogenic locus notch homolog protein 1 OS=Homo sapiens OX=9606 GN=NOTCH1 PE=1 SV=4	1	6045	FP070522_14.5832.5832.2	high-energy collision-induced dissociation	12.96	2505.97	2505.97	1	136 | 11398
279	Hex(1)Pent(2)	769.4	2	1253.99	2506.97	1253.99	2506.97	controllerType=0 controllerNumber=1 scan=5884	-3.182	E.CVSNPCQNDATCLDQIGE.F	11	CVSNPCQNDATCLDQIGE,EF,1@57.02146,6@57.02146,11@426.13734,12@57.02146	T11(OGlycan / 426.1373)	16.0177	E.C[+57.02146]VSNPC[+57.02146]QNDAT[+426.13734]C[+57.02146]LDQIGE.F	C1(Carbamidomethyl / 57.0215); C6(Carbamidomethyl / 57.0215); C12(Carbamidomethyl / 57.0215)	9.5e-12	1.1e-11	0	0	0	0	1.1e-12	1.3e-12	11.023	725.7	66.6		Specific	18.5	>sp|P46531|NOTC1_HUMAN Neurogenic locus notch homolog protein 1 OS=Homo sapiens OX=9606 GN=NOTCH1 PE=1 SV=4	1	6120	FP070522_14.5884.5884.2	high-energy collision-induced dissociation	10.96	2505.96	2505.97	1	137 | 11564
279	Hex(1)Pent(2)	691	3	836.329	2506.97	836.33	2506.97	controllerType=0 controllerNumber=1 scan=5852	-1.264	E.CVSNPCQNDATCLDQIGE.F	11	CVSNPCQNDATCLDQIGE,EF,1@57.02146,6@57.02146,11@426.13734,12@57.02146	T11(OGlycan / 426.1373)	15.9502	E.C[+57.02146]VSNPC[+57.02146]QNDAT[+426.13734]C[+57.02146]LDQIGE.F	C1(Carbamidomethyl / 57.0215); C6(Carbamidomethyl / 57.0215); C12(Carbamidomethyl / 57.0215)	9.3e-10	1.1e-09	0	0	0	0	7.4e-11	8.6e-11	9.03	691	52.9		Specific	16.3	>sp|P46531|NOTC1_HUMAN Neurogenic locus notch homolog protein 1 OS=Homo sapiens OX=9606 GN=NOTCH1 PE=1 SV=4	1	6071	FP070522_14.5852.5852.3	high-energy collision-induced dissociation	10.96	2505.96	2505.97	1	138 | 11444
279	Hex(1)Pent(2)	286.7	2	1253.99	2506.97	1253.99	2506.97	controllerType=0 controllerNumber=1 scan=7515	-0.845	E.CVSNPCQNDATCLDQIGE.F	3	CVSNPCQNDATCLDQIGE,EF,1@57.02146,3@426.13734,6@57.02146,12@57.02146	S3(OGlycan / 426.1373)	19.6991	E.C[+57.02146]VS[+426.13734]NPC[+57.02146]QNDATC[+57.02146]LDQIGE.F	C1(Carbamidomethyl / 57.0215); C6(Carbamidomethyl / 57.0215); C12(Carbamidomethyl / 57.0215)	6e-05	7e-05	0	0	0	0	3.6e-06	4.2e-06	4.222	286.7	9.3		Specific	12.1	>sp|P46531|NOTC1_HUMAN Neurogenic locus notch homolog protein 1 OS=Homo sapiens OX=9606 GN=NOTCH1 PE=1 SV=4	1	8282	FP070522_14.7515.7515.2	high-energy collision-induced dissociation	4.18	2505.96	2505.97	1	139 | 15462
279		709.5	2	1040.92	2080.83	1040.92	2080.84	controllerType=0 controllerNumber=1 scan=6006	-1.07	E.CVSNPCQNDATCLDQIGE.F		CVSNPCQNDATCLDQIGE,EF,1@57.02146,6@57.02146,12@57.02146		16.2792	E.C[+57.02146]VSNPC[+57.02146]QNDATC[+57.02146]LDQIGE.F	C1(Carbamidomethyl / 57.0215); C6(Carbamidomethyl / 57.0215); C12(Carbamidomethyl / 57.0215)	9.5e-11	1.1e-10	0	0	0	0	1.3e-11	1.6e-11	10.023	693.6	693.6		Specific	16.4	>sp|P46531|NOTC1_HUMAN Neurogenic locus notch homolog protein 1 OS=Homo sapiens OX=9606 GN=NOTCH1 PE=1 SV=4	1	6276	FP070522_14.6006.6006.2	high-energy collision-induced dissociation	10.96	2079.83	2079.83	1	140 | 5186
279	Hex(1)Pent(2)	528.7	2	760.272	1519.54	760.274	1519.54	controllerType=0 controllerNumber=1 scan=3853	-2.643	E.CVSNPCQND.A	3	CVSNPCQND,EA,1@57.02146,3@426.13734,6@57.02146	S3(OGlycan / 426.1373)	11.9863	E.C[+57.02146]VS[+426.13734]NPC[+57.02146]QND.A	C1(Carbamidomethyl / 57.0215); C6(Carbamidomethyl / 57.0215)	2.8e-06	3.2e-06	0	0	0	0	1.6e-07	1.9e-07	5.56	528.7	528.7		Specific	15.2	>sp|P46531|NOTC1_HUMAN Neurogenic locus notch homolog protein 1 OS=Homo sapiens OX=9606 GN=NOTCH1 PE=1 SV=4	1	3427	FP070522_14.3853.3853.2	high-energy collision-induced dissociation	6.44	1518.53	1518.53	1	141 | 349
288	HexNAc(1)Hex(1)Fuc(1)NeuAc(1)	411.7	2	904.872	1808.74	904.872	1808.74	controllerType=0 controllerNumber=1 scan=5997	0.073	D.ATCLDQIGE.F	2	ATCLDQIGE,DF,2@802.28552,3@57.02146	T2(OGlycan / 802.2855)	16.2581	D.AT[+802.28552]C[+57.02146]LDQIGE.F	C3(Carbamidomethyl / 57.0215)	7.7e-06	8.9e-06	0	0	0	0	4e-07	4.7e-07	5.114	411.7	411.7		Specific	12.6	>sp|P46531|NOTC1_HUMAN Neurogenic locus notch homolog protein 1 OS=Homo sapiens OX=9606 GN=NOTCH1 PE=1 SV=4	1	6264	FP070522_14.5997.5997.2	high-energy collision-induced dissociation	5.23	1807.73	1807.73	1	142 | 1612
288		462.5	2	503.728	1006.45	503.729	1006.45	controllerType=0 controllerNumber=1 scan=5432	-2.962	D.ATCLDQIGE.F		ATCLDQIGE,DF,3@57.02146		15.059	D.ATC[+57.02146]LDQIGE.F	C3(Carbamidomethyl / 57.0215)	1.6e-05	1.9e-05	0	0	0	0	1.1e-06	1.2e-06	4.785	462.5	462.5		Specific	11	>sp|P46531|NOTC1_HUMAN Neurogenic locus notch homolog protein 1 OS=Homo sapiens OX=9606 GN=NOTCH1 PE=1 SV=4	1	5517	FP070522_14.5432.5432.2	high-energy collision-induced dissociation	4.66	1005.44	1005.44	1	143 | 93
288		461	2	503.728	1006.45	503.729	1006.45	controllerType=0 controllerNumber=1 scan=5378	-1.749	D.ATCLDQIGE.F		ATCLDQIGE,DF,3@57.02146		14.9461	D.ATC[+57.02146]LDQIGE.F	C3(Carbamidomethyl / 57.0215)	1.6e-05	1.9e-05	0	0	0	0	9.7e-07	1.1e-06	4.785	461	461		Specific	10.8	>sp|P46531|NOTC1_HUMAN Neurogenic locus notch homolog protein 1 OS=Homo sapiens OX=9606 GN=NOTCH1 PE=1 SV=4	1	5445	FP070522_14.5378.5378.2	high-energy collision-induced dissociation	4.66	1005.44	1005.44	1	144 | 92
288		447.2	2	503.728	1006.45	503.729	1006.45	controllerType=0 controllerNumber=1 scan=5494	-2.719	D.ATCLDQIGE.F		ATCLDQIGE,DF,3@57.02146		15.1829	D.ATC[+57.02146]LDQIGE.F	C3(Carbamidomethyl / 57.0215)	3.4e-05	3.9e-05	0	0	0	0	2.5e-06	2.9e-06	4.471	447.2	447.2		Specific	10.1	>sp|P46531|NOTC1_HUMAN Neurogenic locus notch homolog protein 1 OS=Homo sapiens OX=9606 GN=NOTCH1 PE=1 SV=4	1	5594	FP070522_14.5494.5494.2	high-energy collision-induced dissociation	4.35	1005.44	1005.44	1	145 | 95
297		263.9	3	815.991	2445.96	815.987	2445.95	controllerType=0 controllerNumber=1 scan=6463	4.738	E.FQCICMPGYEGVHCEVNTDE.C		FQCICMPGYEGVHCEVNTDE,EC,3@57.02146,5@57.02146,14@57.02146,17@0.98402	N17(Deamidated / 0.984)	17.2721	E.FQC[+57.02146]IC[+57.02146]MPGYEGVHC[+57.02146]EVN[+0.98402]TDE.C	C3(Carbamidomethyl / 57.0215); C5(Carbamidomethyl / 57.0215); C14(Carbamidomethyl / 57.0215)	0.037	0.043	0	0	0	0	0.0029	0.0033	1.429	4.9	4.9		Specific	8.8	>sp|P46531|NOTC1_HUMAN Neurogenic locus notch homolog protein 1 OS=Homo sapiens OX=9606 GN=NOTCH1 PE=1 SV=4	1	6847	FP070522_14.6463.6463.3	high-energy collision-induced dissociation	1.31	2444.95	2444.94	1	146 | 12660
297		573.2	2	1222.98	2444.95	1222.98	2444.96	controllerType=0 controllerNumber=1 scan=6451	-4.314	E.FQCICMPGYEGVHCEVNTDE.C		FQCICMPGYEGVHCEVNTDE,EC,3@57.02146,5@57.02146,14@57.02146		17.2454	E.FQC[+57.02146]IC[+57.02146]MPGYEGVHC[+57.02146]EVNTDE.C	C3(Carbamidomethyl / 57.0215); C5(Carbamidomethyl / 57.0215); C14(Carbamidomethyl / 57.0215)	4.7e-09	5.5e-09	0	0	0	0	2.9e-10	3.3e-10	8.326	453.7	453.7		Specific	16.6	>sp|P46531|NOTC1_HUMAN Neurogenic locus notch homolog protein 1 OS=Homo sapiens OX=9606 GN=NOTCH1 PE=1 SV=4	1	6834	FP070522_14.6451.6451.2	high-energy collision-induced dissociation	9.26	2443.94	2443.95	1	147 | 12544
297		620.4	2	951.866	1902.72	951.867	1902.73	controllerType=0 controllerNumber=1 scan=5335	-2.018	E.FQCICMPGYEGVHCE.V		FQCICMPGYEGVHCE,EV,3@57.02146,5@57.02146,6@15.99492,14@57.02146	M6(Oxidation / 15.9949)	14.8546	E.FQC[+57.02146]IC[+57.02146]M[+15.99492]PGYEGVHC[+57.02146]E.V	C3(Carbamidomethyl / 57.0215); C5(Carbamidomethyl / 57.0215); C14(Carbamidomethyl / 57.0215)	5.2e-10	6e-10	0	0	0	0	4e-11	4.7e-11	9.288	488.9	343.5		Specific	17.5	>sp|P46531|NOTC1_HUMAN Neurogenic locus notch homolog protein 1 OS=Homo sapiens OX=9606 GN=NOTCH1 PE=1 SV=4	1	5389	FP070522_14.5335.5335.2	high-energy collision-induced dissociation	11.22	1901.72	1901.72	1	148 | 1319
297		605.6	2	951.866	1902.73	951.867	1902.73	controllerType=0 controllerNumber=1 scan=5388	-1.12	E.FQCICMPGYEGVHCE.V		FQCICMPGYEGVHCE,EV,3@57.02146,5@57.02146,6@15.99492,14@57.02146	M6(Oxidation / 15.9949)	14.9659	E.FQC[+57.02146]IC[+57.02146]M[+15.99492]PGYEGVHC[+57.02146]E.V	C3(Carbamidomethyl / 57.0215); C5(Carbamidomethyl / 57.0215); C14(Carbamidomethyl / 57.0215)	5.2e-10	6e-10	0	0	0	0	4.7e-11	5.4e-11	9.288	520.6	338.5		Specific	15.9	>sp|P46531|NOTC1_HUMAN Neurogenic locus notch homolog protein 1 OS=Homo sapiens OX=9606 GN=NOTCH1 PE=1 SV=4	1	5459	FP070522_14.5388.5388.2	high-energy collision-induced dissociation	10.22	1901.72	1901.72	1	149 | 1377
297		528.3	3	634.913	1902.73	634.914	1902.73	controllerType=0 controllerNumber=1 scan=5339	-0.967	E.FQCICMPGYEGVHCE.V		FQCICMPGYEGVHCE,EV,3@57.02146,5@57.02146,6@15.99492,14@57.02146	M6(Oxidation / 15.9949)	14.8629	E.FQC[+57.02146]IC[+57.02146]M[+15.99492]PGYEGVHC[+57.02146]E.V	C3(Carbamidomethyl / 57.0215); C5(Carbamidomethyl / 57.0215); C14(Carbamidomethyl / 57.0215)	3.4e-07	4e-07	0	0	0	0	3.3e-08	3.8e-08	6.465	394.7	368.3		Specific	13.3	>sp|P46531|NOTC1_HUMAN Neurogenic locus notch homolog protein 1 OS=Homo sapiens OX=9606 GN=NOTCH1 PE=1 SV=4	1	5394	FP070522_14.5339.5339.3	high-energy collision-induced dissociation	8.35	1901.72	1901.72	1	150 | 1331
297		637.4	3	629.581	1886.73	629.582	1886.73	controllerType=0 controllerNumber=1 scan=6205	-2.376	E.FQCICMPGYEGVHCE.V		FQCICMPGYEGVHCE,EV,3@57.02146,5@57.02146,14@57.02146		16.7185	E.FQC[+57.02146]IC[+57.02146]MPGYEGVHC[+57.02146]E.V	C3(Carbamidomethyl / 57.0215); C5(Carbamidomethyl / 57.0215); C14(Carbamidomethyl / 57.0215)	3.9e-09	4.5e-09	0	0	0	0	2.3e-10	2.7e-10	8.414	520.3	520.3		Specific	14.5	>sp|P46531|NOTC1_HUMAN Neurogenic locus notch homolog protein 1 OS=Homo sapiens OX=9606 GN=NOTCH1 PE=1 SV=4	1	6541	FP070522_14.6205.6205.3	high-energy collision-induced dissociation	8.35	1885.72	1885.73	1	151 | 1714
297		601.1	2	943.868	1886.73	943.87	1886.73	controllerType=0 controllerNumber=1 scan=6346	-1.69	E.FQCICMPGYEGVHCE.V		FQCICMPGYEGVHCE,EV,3@57.02146,5@57.02146,14@57.02146		17.0224	E.FQC[+57.02146]IC[+57.02146]MPGYEGVHC[+57.02146]E.V	C3(Carbamidomethyl / 57.0215); C5(Carbamidomethyl / 57.0215); C14(Carbamidomethyl / 57.0215)	5.2e-10	6e-10	0	0	0	0	5.2e-11	6.1e-11	9.288	486.1	486.1		Specific	17.1	>sp|P46531|NOTC1_HUMAN Neurogenic locus notch homolog protein 1 OS=Homo sapiens OX=9606 GN=NOTCH1 PE=1 SV=4	1	6709	FP070522_14.6346.6346.2	high-energy collision-induced dissociation	10.22	1885.72	1885.73	1	152 | 1814
297		595.3	3	629.581	1886.73	629.582	1886.73	controllerType=0 controllerNumber=1 scan=6257	-2.764	E.FQCICMPGYEGVHCE.V		FQCICMPGYEGVHCE,EV,3@57.02146,5@57.02146,14@57.02146		16.8316	E.FQC[+57.02146]IC[+57.02146]MPGYEGVHC[+57.02146]E.V	C3(Carbamidomethyl / 57.0215); C5(Carbamidomethyl / 57.0215); C14(Carbamidomethyl / 57.0215)	3.9e-08	4.5e-08	0	0	0	0	2.3e-09	2.7e-09	7.414	504.2	504.2		Specific	14.1	>sp|P46531|NOTC1_HUMAN Neurogenic locus notch homolog protein 1 OS=Homo sapiens OX=9606 GN=NOTCH1 PE=1 SV=4	1	6604	FP070522_14.6257.6257.3	high-energy collision-induced dissociation	9.35	1885.72	1885.73	1	153 | 1742
297		579.7	2	943.868	1886.73	943.87	1886.73	controllerType=0 controllerNumber=1 scan=6183	-2.013	E.FQCICMPGYEGVHCE.V		FQCICMPGYEGVHCE,EV,3@57.02146,5@57.02146,14@57.02146		16.6694	E.FQC[+57.02146]IC[+57.02146]MPGYEGVHC[+57.02146]E.V	C3(Carbamidomethyl / 57.0215); C5(Carbamidomethyl / 57.0215); C14(Carbamidomethyl / 57.0215)	5.2e-09	6e-09	0	0	0	0	3.4e-10	3.9e-10	8.288	426	426		Specific	19.5	>sp|P46531|NOTC1_HUMAN Neurogenic locus notch homolog protein 1 OS=Homo sapiens OX=9606 GN=NOTCH1 PE=1 SV=4	1	6512	FP070522_14.6183.6183.2	high-energy collision-induced dissociation	10.22	1885.72	1885.73	1	154 | 1685
297		569.7	2	943.868	1886.73	943.87	1886.73	controllerType=0 controllerNumber=1 scan=6409	-2.013	E.FQCICMPGYEGVHCE.V		FQCICMPGYEGVHCE,EV,3@57.02146,5@57.02146,14@57.02146		17.1547	E.FQC[+57.02146]IC[+57.02146]MPGYEGVHC[+57.02146]E.V	C3(Carbamidomethyl / 57.0215); C5(Carbamidomethyl / 57.0215); C14(Carbamidomethyl / 57.0215)	5.2e-09	6e-09	0	0	0	0	4.9e-10	5.7e-10	8.288	479.3	479.3		Specific	16.1	>sp|P46531|NOTC1_HUMAN Neurogenic locus notch homolog protein 1 OS=Homo sapiens OX=9606 GN=NOTCH1 PE=1 SV=4	1	6784	FP070522_14.6409.6409.2	high-energy collision-induced dissociation	9.22	1885.72	1885.73	1	155 | 1843
297		565.7	2	943.868	1886.73	943.87	1886.73	controllerType=0 controllerNumber=1 scan=6291	-2.466	E.FQCICMPGYEGVHCE.V		FQCICMPGYEGVHCE,EV,3@57.02146,5@57.02146,14@57.02146		16.9042	E.FQC[+57.02146]IC[+57.02146]MPGYEGVHC[+57.02146]E.V	C3(Carbamidomethyl / 57.0215); C5(Carbamidomethyl / 57.0215); C14(Carbamidomethyl / 57.0215)	5.2e-09	6e-09	0	0	0	0	4.4e-10	5.2e-10	8.288	464.6	464.6		Specific	14.7	>sp|P46531|NOTC1_HUMAN Neurogenic locus notch homolog protein 1 OS=Homo sapiens OX=9606 GN=NOTCH1 PE=1 SV=4	1	6644	FP070522_14.6291.6291.2	high-energy collision-induced dissociation	9.22	1885.72	1885.73	1	156 | 1756
297		562.5	2	943.867	1886.73	943.87	1886.73	controllerType=0 controllerNumber=1 scan=6235	-2.919	E.FQCICMPGYEGVHCE.V		FQCICMPGYEGVHCE,EV,3@57.02146,5@57.02146,14@57.02146		16.7842	E.FQC[+57.02146]IC[+57.02146]MPGYEGVHC[+57.02146]E.V	C3(Carbamidomethyl / 57.0215); C5(Carbamidomethyl / 57.0215); C14(Carbamidomethyl / 57.0215)	5.2e-09	6e-09	0	0	0	0	3.9e-10	4.6e-10	8.288	421	421		Specific	17.6	>sp|P46531|NOTC1_HUMAN Neurogenic locus notch homolog protein 1 OS=Homo sapiens OX=9606 GN=NOTCH1 PE=1 SV=4	1	6578	FP070522_14.6235.6235.2	high-energy collision-induced dissociation	9.22	1885.72	1885.73	1	157 | 1728
297		530.9	2	943.867	1886.73	943.87	1886.73	controllerType=0 controllerNumber=1 scan=6501	-2.919	E.FQCICMPGYEGVHCE.V		FQCICMPGYEGVHCE,EV,3@57.02146,5@57.02146,14@57.02146		17.3586	E.FQC[+57.02146]IC[+57.02146]MPGYEGVHC[+57.02146]E.V	C3(Carbamidomethyl / 57.0215); C5(Carbamidomethyl / 57.0215); C14(Carbamidomethyl / 57.0215)	4.6e-08	5.3e-08	0	0	0	0	2.7e-09	3.1e-09	7.339	502.8	502.8		Specific	15.5	>sp|P46531|NOTC1_HUMAN Neurogenic locus notch homolog protein 1 OS=Homo sapiens OX=9606 GN=NOTCH1 PE=1 SV=4	1	6890	FP070522_14.6501.6501.2	high-energy collision-induced dissociation	9.22	1885.72	1885.73	1	158 | 1871
297		491.9	3	629.581	1886.73	629.582	1886.73	controllerType=0 controllerNumber=1 scan=6312	-1.988	E.FQCICMPGYEGVHCE.V		FQCICMPGYEGVHCE,EV,3@57.02146,5@57.02146,14@57.02146		16.9478	E.FQC[+57.02146]IC[+57.02146]MPGYEGVHC[+57.02146]E.V	C3(Carbamidomethyl / 57.0215); C5(Carbamidomethyl / 57.0215); C14(Carbamidomethyl / 57.0215)	5.4e-07	6.3e-07	0	0	0	0	4.7e-08	5.5e-08	6.267	426.9	426.9		Specific	11.6	>sp|P46531|NOTC1_HUMAN Neurogenic locus notch homolog protein 1 OS=Homo sapiens OX=9606 GN=NOTCH1 PE=1 SV=4	1	6670	FP070522_14.6312.6312.3	high-energy collision-induced dissociation	6.4	1885.72	1885.73	1	159 | 1771
297		135.1	3	629.581	1886.73	629.582	1886.73	controllerType=0 controllerNumber=1 scan=6327	-1.697	E.FQCICMPGYEGVHCE.V		FQCICMPGYEGVHCE,EV,3@57.02146,5@57.02146,14@57.02146		16.9796	E.FQC[+57.02146]IC[+57.02146]MPGYEGVHC[+57.02146]E.V	C3(Carbamidomethyl / 57.0215); C5(Carbamidomethyl / 57.0215); C14(Carbamidomethyl / 57.0215)	0.011	0.013	0	0	0	0	0.00088	0.001	1.943	135.1	135.1		Specific	6.8	>sp|P46531|NOTC1_HUMAN Neurogenic locus notch homolog protein 1 OS=Homo sapiens OX=9606 GN=NOTCH1 PE=1 SV=4	1	6688	FP070522_14.6327.6327.2	high-energy collision-induced dissociation	1.88	1885.72	1885.73	1	160 | 1800
297		393.8	2	660.755	1320.5	660.756	1320.51	controllerType=0 controllerNumber=1 scan=6950	-2.442	E.FQCICMPGYE.G		FQCICMPGYE,EG,3@57.02146,5@57.02146,6@15.99492	M6(Oxidation / 15.9949)	18.3853	E.FQC[+57.02146]IC[+57.02146]M[+15.99492]PGYE.G	C3(Carbamidomethyl / 57.0215); C5(Carbamidomethyl / 57.0215)	0.0026	0.003	0	0	0	0	0.00024	0.00028	2.584	241.7	241.7		Specific	9.8	>sp|P46531|NOTC1_HUMAN Neurogenic locus notch homolog protein 1 OS=Homo sapiens OX=9606 GN=NOTCH1 PE=1 SV=4	1	7501	FP070522_14.6950.6950.2	high-energy collision-induced dissociation	2.92	1319.5	1319.5	1	161 | 483
297		371.1	2	660.755	1320.5	660.756	1320.51	controllerType=0 controllerNumber=1 scan=5687	-2.073	E.FQCICMPGYE.G		FQCICMPGYE,EG,3@57.02146,5@57.02146,6@15.99492	M6(Oxidation / 15.9949)	15.5901	E.FQC[+57.02146]IC[+57.02146]M[+15.99492]PGYE.G	C3(Carbamidomethyl / 57.0215); C5(Carbamidomethyl / 57.0215)	0.00087	0.001	0	0	0	0	6.3e-05	7.4e-05	3.061	283	283		Specific	10.5	>sp|P46531|NOTC1_HUMAN Neurogenic locus notch homolog protein 1 OS=Homo sapiens OX=9606 GN=NOTCH1 PE=1 SV=4	1	5842	FP070522_14.5687.5687.4	high-energy collision-induced dissociation	3.4	1319.5	1319.5	1	162 | 424
297		369.4	2	660.755	1320.5	660.756	1320.51	controllerType=0 controllerNumber=1 scan=5743	-1.98	E.FQCICMPGYE.G		FQCICMPGYE,EG,3@57.02146,5@57.02146,6@15.99492	M6(Oxidation / 15.9949)	15.7095	E.FQC[+57.02146]IC[+57.02146]M[+15.99492]PGYE.G	C3(Carbamidomethyl / 57.0215); C5(Carbamidomethyl / 57.0215)	0.00017	0.00019	0	0	0	0	4.5e-06	5.3e-06	3.779	280.1	280.1		Specific	11.2	>sp|P46531|NOTC1_HUMAN Neurogenic locus notch homolog protein 1 OS=Homo sapiens OX=9606 GN=NOTCH1 PE=1 SV=4	1	5919	FP070522_14.5743.5743.2	high-energy collision-induced dissociation	4.12	1319.5	1319.5	1	163 | 441
297		343.1	2	660.753	1320.5	660.756	1320.51	controllerType=0 controllerNumber=1 scan=6898	-5.401	E.FQCICMPGYE.G		FQCICMPGYE,EG,3@57.02146,5@57.02146,6@15.99492	M6(Oxidation / 15.9949)	18.2654	E.FQC[+57.02146]IC[+57.02146]M[+15.99492]PGYE.G	C3(Carbamidomethyl / 57.0215); C5(Carbamidomethyl / 57.0215)	0.011	0.013	0	0	0	0	0.00079	0.00092	1.965	220	220		Specific	8.3	>sp|P46531|NOTC1_HUMAN Neurogenic locus notch homolog protein 1 OS=Homo sapiens OX=9606 GN=NOTCH1 PE=1 SV=4	1	7436	FP070522_14.6898.6898.2	high-energy collision-induced dissociation	2.23	1319.49	1319.5	1	164 | 464
297		502.7	2	652.758	1304.51	652.759	1304.51	controllerType=0 controllerNumber=1 scan=6917	-2.347	E.FQCICMPGYE.G		FQCICMPGYE,EG,3@57.02146,5@57.02146		18.3102	E.FQC[+57.02146]IC[+57.02146]MPGYE.G	C3(Carbamidomethyl / 57.0215); C5(Carbamidomethyl / 57.0215)	0.001	0.0012	0	0	0	0	8.1e-05	9.4e-05	2.988	270.3	270.3		Specific	10.2	>sp|P46531|NOTC1_HUMAN Neurogenic locus notch homolog protein 1 OS=Homo sapiens OX=9606 GN=NOTCH1 PE=1 SV=4	1	7462	FP070522_14.6917.6917.2	high-energy collision-induced dissociation	3.12	1303.5	1303.5	1	165 | 478
297		483.4	2	652.758	1304.51	652.759	1304.51	controllerType=0 controllerNumber=1 scan=6972	-2.347	E.FQCICMPGYE.G		FQCICMPGYE,EG,3@57.02146,5@57.02146		18.4351	E.FQC[+57.02146]IC[+57.02146]MPGYE.G	C3(Carbamidomethyl / 57.0215); C5(Carbamidomethyl / 57.0215)	0.0005	0.00058	0	0	0	0	2.2e-05	2.6e-05	3.299	265.8	265.8		Specific	10.9	>sp|P46531|NOTC1_HUMAN Neurogenic locus notch homolog protein 1 OS=Homo sapiens OX=9606 GN=NOTCH1 PE=1 SV=4	1	7532	FP070522_14.6972.6972.2	high-energy collision-induced dissociation	3.43	1303.5	1303.5	1	166 | 497
297		472.6	2	652.757	1304.51	652.759	1304.51	controllerType=0 controllerNumber=1 scan=7028	-2.815	E.FQCICMPGYE.G		FQCICMPGYE,EG,3@57.02146,5@57.02146		18.5639	E.FQC[+57.02146]IC[+57.02146]MPGYE.G	C3(Carbamidomethyl / 57.0215); C5(Carbamidomethyl / 57.0215)	0.00044	0.00051	0	0	0	0	2e-05	2.3e-05	3.357	255.5	255.5		Specific	10.9	>sp|P46531|NOTC1_HUMAN Neurogenic locus notch homolog protein 1 OS=Homo sapiens OX=9606 GN=NOTCH1 PE=1 SV=4	1	7606	FP070522_14.7028.7028.2	high-energy collision-induced dissociation	3.23	1303.5	1303.5	1	167 | 520
297		447.5	2	652.757	1304.51	652.759	1304.51	controllerType=0 controllerNumber=1 scan=7161	-2.721	E.FQCICMPGYE.G		FQCICMPGYE,EG,3@57.02146,5@57.02146		18.8719	E.FQC[+57.02146]IC[+57.02146]MPGYE.G	C3(Carbamidomethyl / 57.0215); C5(Carbamidomethyl / 57.0215)	0.0009	0.001	0	0	0	0	6.8e-05	7.9e-05	3.046	255.7	255.7		Specific	10.4	>sp|P46531|NOTC1_HUMAN Neurogenic locus notch homolog protein 1 OS=Homo sapiens OX=9606 GN=NOTCH1 PE=1 SV=4	1	7796	FP070522_14.7161.7161.2	high-energy collision-induced dissociation	2.92	1303.5	1303.5	1	168 | 538
297		438	2	652.758	1304.51	652.759	1304.51	controllerType=0 controllerNumber=1 scan=6865	-1.785	E.FQCICMPGYE.G		FQCICMPGYE,EG,3@57.02146,5@57.02146		18.1883	E.FQC[+57.02146]IC[+57.02146]MPGYE.G	C3(Carbamidomethyl / 57.0215); C5(Carbamidomethyl / 57.0215)	0.0013	0.0016	0	0	0	0	0.00011	0.00013	2.87	255.1	255.1		Specific	9.8	>sp|P46531|NOTC1_HUMAN Neurogenic locus notch homolog protein 1 OS=Homo sapiens OX=9606 GN=NOTCH1 PE=1 SV=4	1	7388	FP070522_14.6865.6865.2	high-energy collision-induced dissociation	2.98	1303.5	1303.5	1	169 | 459
297		411.6	2	652.758	1304.51	652.759	1304.51	controllerType=0 controllerNumber=1 scan=7214	-0.849	E.FQCICMPGYE.G		FQCICMPGYE,EG,3@57.02146,5@57.02146		18.9967	E.FQC[+57.02146]IC[+57.02146]MPGYE.G	C3(Carbamidomethyl / 57.0215); C5(Carbamidomethyl / 57.0215)	0.0016	0.0018	0	0	0	0	0.00014	0.00016	2.806	230.6	230.6		Specific	10.2	>sp|P46531|NOTC1_HUMAN Neurogenic locus notch homolog protein 1 OS=Homo sapiens OX=9606 GN=NOTCH1 PE=1 SV=4	1	7874	FP070522_14.7214.7214.2	high-energy collision-induced dissociation	2.92	1303.5	1303.5	1	170 | 546
297		405.8	2	652.758	1304.51	652.759	1304.51	controllerType=0 controllerNumber=1 scan=7417	-0.849	E.FQCICMPGYE.G		FQCICMPGYE,EG,3@57.02146,5@57.02146		19.4697	E.FQC[+57.02146]IC[+57.02146]MPGYE.G	C3(Carbamidomethyl / 57.0215); C5(Carbamidomethyl / 57.0215)	0.00066	0.00077	0	0	0	0	3.6e-05	4.2e-05	3.18	277.6	277.6		Specific	10.5	>sp|P46531|NOTC1_HUMAN Neurogenic locus notch homolog protein 1 OS=Homo sapiens OX=9606 GN=NOTCH1 PE=1 SV=4	1	8151	FP070522_14.7417.7417.2	high-energy collision-induced dissociation	3.29	1303.5	1303.5	1	171 | 557
297		383.1	2	652.758	1304.51	652.759	1304.51	controllerType=0 controllerNumber=1 scan=7270	-1.13	E.FQCICMPGYE.G		FQCICMPGYE,EG,3@57.02146,5@57.02146		19.1285	E.FQC[+57.02146]IC[+57.02146]MPGYE.G	C3(Carbamidomethyl / 57.0215); C5(Carbamidomethyl / 57.0215)	0.0013	0.0015	0	0	0	0	9.8e-05	0.00011	2.889	216.8	216.8		Specific	10.7	>sp|P46531|NOTC1_HUMAN Neurogenic locus notch homolog protein 1 OS=Homo sapiens OX=9606 GN=NOTCH1 PE=1 SV=4	1	7955	FP070522_14.7270.7270.2	high-energy collision-induced dissociation	3.05	1303.5	1303.5	1	172 | 550
297		373.4	2	652.756	1304.5	652.759	1304.51	controllerType=0 controllerNumber=1 scan=7325	-5.248	E.FQCICMPGYE.G		FQCICMPGYE,EG,3@57.02146,5@57.02146		19.2566	E.FQC[+57.02146]IC[+57.02146]MPGYE.G	C3(Carbamidomethyl / 57.0215); C5(Carbamidomethyl / 57.0215)	0.0019	0.0023	0	0	0	0	0.00016	0.00018	2.712	253.4	253.4		Specific	10.5	>sp|P46531|NOTC1_HUMAN Neurogenic locus notch homolog protein 1 OS=Homo sapiens OX=9606 GN=NOTCH1 PE=1 SV=4	1	8033	FP070522_14.7325.7325.2	high-energy collision-induced dissociation	2.87	1303.5	1303.5	1	173 | 555
297		342.9	2	652.757	1304.51	652.759	1304.51	controllerType=0 controllerNumber=1 scan=7472	-2.721	E.FQCICMPGYE.G		FQCICMPGYE,EG,3@57.02146,5@57.02146		19.5983	E.FQC[+57.02146]IC[+57.02146]MPGYE.G	C3(Carbamidomethyl / 57.0215); C5(Carbamidomethyl / 57.0215)	0.02	0.023	0	0	0	0	0.0013	0.0015	1.707	189.2	189.2		Specific	8.9	>sp|P46531|NOTC1_HUMAN Neurogenic locus notch homolog protein 1 OS=Homo sapiens OX=9606 GN=NOTCH1 PE=1 SV=4	1	8225	FP070522_14.7472.7472.2	high-energy collision-induced dissociation	1.75	1303.5	1303.5	1	174 | 559
297		339.6	2	652.758	1304.51	652.759	1304.51	controllerType=0 controllerNumber=1 scan=7612	-1.972	E.FQCICMPGYE.G		FQCICMPGYE,EG,3@57.02146,5@57.02146		19.9255	E.FQC[+57.02146]IC[+57.02146]MPGYE.G	C3(Carbamidomethyl / 57.0215); C5(Carbamidomethyl / 57.0215)	0.01	0.012	0	0	0	0	0.00075	0.00087	1.987	216.6	216.6		Specific	9.4	>sp|P46531|NOTC1_HUMAN Neurogenic locus notch homolog protein 1 OS=Homo sapiens OX=9606 GN=NOTCH1 PE=1 SV=4	1	8411	FP070522_14.7612.7612.2	high-energy collision-induced dissociation	2.05	1303.5	1303.5	1	175 | 561
307	Hex(1)Pent(2)	1151.9	4	925.382	3698.51	925.385	3698.52	controllerType=0 controllerNumber=1 scan=4949	-3.441	E.GVHCEVNTDECASSPCLHNGRCLDKINE.F	14	GVHCEVNTDECASSPCLHNGRCLDKINE,EF,4@57.02146,11@57.02146,14@426.13734,16@57.02146,19@0.98402,22@57.02146	S14(OGlycan / 426.1373); N19(Deamidated / 0.984)	14.0696	E.GVHC[+57.02146]EVNTDEC[+57.02146]ASS[+426.13734]PC[+57.02146]LHN[+0.98402]GRC[+57.02146]LDKINE.F	C4(Carbamidomethyl / 57.0215); C11(Carbamidomethyl / 57.0215); C16(Carbamidomethyl / 57.0215); C22(Carbamidomethyl / 57.0215)	2e-18	2.3e-18	0	0	0	0	2e-18	2.3e-18	17.695	1151.9	0		Specific	21.7	>sp|P46531|NOTC1_HUMAN Neurogenic locus notch homolog protein 1 OS=Homo sapiens OX=9606 GN=NOTCH1 PE=1 SV=4	1	4856	FP070522_14.4949.4949.4	high-energy collision-induced dissociation	16.92	3697.5	3697.51	1	176 | 53136
307	Hex(1)Pent(2)	1121.1	4	925.383	3698.51	925.385	3698.52	controllerType=0 controllerNumber=1 scan=4889	-2.913	E.GVHCEVNTDECASSPCLHNGRCLDKINE.F	14	GVHCEVNTDECASSPCLHNGRCLDKINE,EF,4@57.02146,11@57.02146,14@426.13734,16@57.02146,19@0.98402,22@57.02146	S14(OGlycan / 426.1373); N19(Deamidated / 0.984)	13.9536	E.GVHC[+57.02146]EVNTDEC[+57.02146]ASS[+426.13734]PC[+57.02146]LHN[+0.98402]GRC[+57.02146]LDKINE.F	C4(Carbamidomethyl / 57.0215); C11(Carbamidomethyl / 57.0215); C16(Carbamidomethyl / 57.0215); C22(Carbamidomethyl / 57.0215)	1.1e-17	1.3e-17	0	0	0	0	8.2e-18	9.5e-18	16.943	1121.1	0		Specific	23.8	>sp|P46531|NOTC1_HUMAN Neurogenic locus notch homolog protein 1 OS=Homo sapiens OX=9606 GN=NOTCH1 PE=1 SV=4	1	4778	FP070522_14.4889.4889.4	high-energy collision-induced dissociation	16.16	3697.5	3697.51	1	177 | 52826
307	Hex(1)Pent(2)	1082	3	1233.51	3698.51	1233.51	3698.52	controllerType=0 controllerNumber=1 scan=4899	-2.563	E.GVHCEVNTDECASSPCLHNGRCLDKINE.F	14	GVHCEVNTDECASSPCLHNGRCLDKINE,EF,4@57.02146,11@57.02146,14@426.13734,16@57.02146,19@0.98402,22@57.02146	S14(OGlycan / 426.1373); N19(Deamidated / 0.984)	13.972	E.GVHC[+57.02146]EVNTDEC[+57.02146]ASS[+426.13734]PC[+57.02146]LHN[+0.98402]GRC[+57.02146]LDKINE.F	C4(Carbamidomethyl / 57.0215); C11(Carbamidomethyl / 57.0215); C16(Carbamidomethyl / 57.0215); C22(Carbamidomethyl / 57.0215)	1.1e-17	1.3e-17	0	0	0	0	6.6e-18	7.6e-18	16.955	1082	0		Specific	22.9	>sp|P46531|NOTC1_HUMAN Neurogenic locus notch homolog protein 1 OS=Homo sapiens OX=9606 GN=NOTCH1 PE=1 SV=4	1	4790	FP070522_14.4899.4899.3	high-energy collision-induced dissociation	18.18	3697.5	3697.51	1	178 | 52906
307	Hex(1)Pent(2)	875.2	5	740.507	3698.51	740.51	3698.52	controllerType=0 controllerNumber=1 scan=4596	-3.412	E.GVHCEVNTDECASSPCLHNGRCLDKINE.F	14	GVHCEVNTDECASSPCLHNGRCLDKINE,EF,4@57.02146,11@57.02146,14@426.13734,16@57.02146,19@0.98402,22@57.02146	S14(OGlycan / 426.1373); N19(Deamidated / 0.984)	13.4169	E.GVHC[+57.02146]EVNTDEC[+57.02146]ASS[+426.13734]PC[+57.02146]LHN[+0.98402]GRC[+57.02146]LDKINE.F	C4(Carbamidomethyl / 57.0215); C11(Carbamidomethyl / 57.0215); C16(Carbamidomethyl / 57.0215); C22(Carbamidomethyl / 57.0215)	3.7e-14	4.2e-14	0	0	0	0	4.1e-15	4.8e-15	13.437	875.2	0		Specific	16.7	>sp|P46531|NOTC1_HUMAN Neurogenic locus notch homolog protein 1 OS=Homo sapiens OX=9606 GN=NOTCH1 PE=1 SV=4	1	4390	FP070522_14.4596.4596.5	high-energy collision-induced dissociation	13.66	3697.5	3697.51	1	179 | 52148
307	Hex(1)Pent(2)	844.9	4	925.387	3698.53	925.385	3698.52	controllerType=0 controllerNumber=1 scan=4457	1.509	E.GVHCEVNTDECASSPCLHNGRCLDKINE.F	13	GVHCEVNTDECASSPCLHNGRCLDKINE,EF,4@57.02146,7@0.98402,11@57.02146,13@426.13734,16@57.02146,22@57.02146	N7(Deamidated / 0.984); S13(OGlycan / 426.1373)	13.1579	E.GVHC[+57.02146]EVN[+0.98402]TDEC[+57.02146]AS[+426.13734]SPC[+57.02146]LHNGRC[+57.02146]LDKINE.F	C4(Carbamidomethyl / 57.0215); C11(Carbamidomethyl / 57.0215); C16(Carbamidomethyl / 57.0215); C22(Carbamidomethyl / 57.0215)	2.4e-11	2.8e-11	0	0	0	0	3e-12	3.5e-12	10.619	844.9	0		Specific	18.1	>sp|P46531|NOTC1_HUMAN Neurogenic locus notch homolog protein 1 OS=Homo sapiens OX=9606 GN=NOTCH1 PE=1 SV=4	1	4209	FP070522_14.4457.4457.4	high-energy collision-induced dissociation	10.84	3697.52	3697.51	1	180 | 51497
307	Hex(1)Pent(2)	783.7	5	740.507	3698.51	740.51	3698.52	controllerType=0 controllerNumber=1 scan=4888	-3.082	E.GVHCEVNTDECASSPCLHNGRCLDKINE.F	14	GVHCEVNTDECASSPCLHNGRCLDKINE,EF,4@57.02146,11@57.02146,14@426.13734,16@57.02146,19@0.98402,22@57.02146	S14(OGlycan / 426.1373); N19(Deamidated / 0.984)	13.9524	E.GVHC[+57.02146]EVNTDEC[+57.02146]ASS[+426.13734]PC[+57.02146]LHN[+0.98402]GRC[+57.02146]LDKINE.F	C4(Carbamidomethyl / 57.0215); C11(Carbamidomethyl / 57.0215); C16(Carbamidomethyl / 57.0215); C22(Carbamidomethyl / 57.0215)	2.1e-12	2.4e-12	0	0	0	0	3.8e-13	4.4e-13	11.685	783.7	0		Specific	16.9	>sp|P46531|NOTC1_HUMAN Neurogenic locus notch homolog protein 1 OS=Homo sapiens OX=9606 GN=NOTCH1 PE=1 SV=4	1	4777	FP070522_14.4888.4888.5	high-energy collision-induced dissociation	11.91	3697.5	3697.51	1	181 | 52786
307	Hex(1)Pent(2)	741.9	5	740.507	3698.51	740.51	3698.52	controllerType=0 controllerNumber=1 scan=4948	-3.412	E.GVHCEVNTDECASSPCLHNGRCLDKINE.F	14	GVHCEVNTDECASSPCLHNGRCLDKINE,EF,4@57.02146,11@57.02146,14@426.13734,16@57.02146,19@0.98402,22@57.02146	S14(OGlycan / 426.1373); N19(Deamidated / 0.984)	14.0679	E.GVHC[+57.02146]EVNTDEC[+57.02146]ASS[+426.13734]PC[+57.02146]LHN[+0.98402]GRC[+57.02146]LDKINE.F	C4(Carbamidomethyl / 57.0215); C11(Carbamidomethyl / 57.0215); C16(Carbamidomethyl / 57.0215); C22(Carbamidomethyl / 57.0215)	3.7e-11	4.2e-11	0	0	0	0	6.3e-12	7.3e-12	10.437	741.9	0		Specific	16.8	>sp|P46531|NOTC1_HUMAN Neurogenic locus notch homolog protein 1 OS=Homo sapiens OX=9606 GN=NOTCH1 PE=1 SV=4	1	4855	FP070522_14.4948.4948.5	high-energy collision-induced dissociation	10.66	3697.5	3697.51	1	182 | 53096
307	Hex(1)Pent(2)	843.5	5	740.31	3697.52	740.313	3697.54	controllerType=0 controllerNumber=1 scan=4468	-3.378	E.GVHCEVNTDECASSPCLHNGRCLDKINE.F	13	GVHCEVNTDECASSPCLHNGRCLDKINE,EF,4@57.02146,11@57.02146,13@426.13734,16@57.02146,22@57.02146	S13(OGlycan / 426.1373)	13.1806	E.GVHC[+57.02146]EVNTDEC[+57.02146]AS[+426.13734]SPC[+57.02146]LHNGRC[+57.02146]LDKINE.F	C4(Carbamidomethyl / 57.0215); C11(Carbamidomethyl / 57.0215); C16(Carbamidomethyl / 57.0215); C22(Carbamidomethyl / 57.0215)	3.7e-13	4.2e-13	0	0	0	0	4.4e-14	5.1e-14	12.437	843.5	0		Specific	19	>sp|P46531|NOTC1_HUMAN Neurogenic locus notch homolog protein 1 OS=Homo sapiens OX=9606 GN=NOTCH1 PE=1 SV=4	1	4219	FP070522_14.4468.4468.5	high-energy collision-induced dissociation	13.37	3696.52	3696.53	1	183 | 51577
307	Hex(1)Pent(2)	777.5	4	925.133	3697.51	925.139	3697.54	controllerType=0 controllerNumber=1 scan=4582	-7.039	E.GVHCEVNTDECASSPCLHNGRCLDKINE.F	13	GVHCEVNTDECASSPCLHNGRCLDKINE,EF,4@57.02146,11@57.02146,13@426.13734,16@57.02146,22@57.02146	S13(OGlycan / 426.1373)	13.3877	E.GVHC[+57.02146]EVNTDEC[+57.02146]AS[+426.13734]SPC[+57.02146]LHNGRC[+57.02146]LDKINE.F	C4(Carbamidomethyl / 57.0215); C11(Carbamidomethyl / 57.0215); C16(Carbamidomethyl / 57.0215); C22(Carbamidomethyl / 57.0215)	2.5e-09	2.9e-09	0	0	0	0	1.5e-10	1.8e-10	8.598	777.5	0		Specific	16.8	>sp|P46531|NOTC1_HUMAN Neurogenic locus notch homolog protein 1 OS=Homo sapiens OX=9606 GN=NOTCH1 PE=1 SV=4	1	4372	FP070522_14.4582.4582.4	high-energy collision-induced dissociation	9.53	3696.5	3696.53	1	184 | 52068
307	Hex(1)Pent(2)	768.7	5	740.309	3697.51	740.313	3697.54	controllerType=0 controllerNumber=1 scan=4531	-5.854	E.GVHCEVNTDECASSPCLHNGRCLDKINE.F	14	GVHCEVNTDECASSPCLHNGRCLDKINE,EF,4@57.02146,11@57.02146,14@426.13734,16@57.02146,22@57.02146	S14(OGlycan / 426.1373)	13.2945	E.GVHC[+57.02146]EVNTDEC[+57.02146]ASS[+426.13734]PC[+57.02146]LHNGRC[+57.02146]LDKINE.F	C4(Carbamidomethyl / 57.0215); C11(Carbamidomethyl / 57.0215); C16(Carbamidomethyl / 57.0215); C22(Carbamidomethyl / 57.0215)	3.7e-12	4.2e-12	0	0	0	0	6.9e-13	8e-13	11.437	768.7	0		Specific	15.3	>sp|P46531|NOTC1_HUMAN Neurogenic locus notch homolog protein 1 OS=Homo sapiens OX=9606 GN=NOTCH1 PE=1 SV=4	1	4297	FP070522_14.4531.4531.5	high-energy collision-induced dissociation	12.37	3696.51	3696.53	1	185 | 51838
307	Hex(1)Pent(2)	696.9	4	925.132	3697.51	925.139	3697.54	controllerType=0 controllerNumber=1 scan=4734	-8.095	E.GVHCEVNTDECASSPCLHNGRCLDKINE.F	14	GVHCEVNTDECASSPCLHNGRCLDKINE,EF,4@57.02146,11@57.02146,14@426.13734,16@57.02146,22@57.02146	S14(OGlycan / 426.1373)	13.6627	E.GVHC[+57.02146]EVNTDEC[+57.02146]ASS[+426.13734]PC[+57.02146]LHNGRC[+57.02146]LDKINE.F	C4(Carbamidomethyl / 57.0215); C11(Carbamidomethyl / 57.0215); C16(Carbamidomethyl / 57.0215); C22(Carbamidomethyl / 57.0215)	2.5e-07	2.9e-07	0	0	0	0	2.3e-08	2.7e-08	6.598	696.9	0		Specific	14.3	>sp|P46531|NOTC1_HUMAN Neurogenic locus notch homolog protein 1 OS=Homo sapiens OX=9606 GN=NOTCH1 PE=1 SV=4	1	4574	FP070522_14.4734.4734.4	high-energy collision-induced dissociation	7.53	3696.5	3696.53	1	186 | 52506
307		483.3	2	580.237	1159.47	580.238	1159.47	controllerType=0 controllerNumber=1 scan=3439	-1.557	E.GVHCEVNTDE.C		GVHCEVNTDE,EC,4@57.02146		11.1121	E.GVHC[+57.02146]EVNTDE.C	C4(Carbamidomethyl / 57.0215)	0.00031	0.00036	0	0	0	0	1.7e-05	2e-05	3.504	263.9	263.9		Specific	9.8	>sp|P46531|NOTC1_HUMAN Neurogenic locus notch homolog protein 1 OS=Homo sapiens OX=9606 GN=NOTCH1 PE=1 SV=4	1	2883	FP070522_14.3439.3439.2	high-energy collision-induced dissociation	3.64	1158.46	1158.46	1	187 | 69
307		462.8	2	580.235	1159.46	580.238	1159.47	controllerType=0 controllerNumber=1 scan=3490	-4.294	E.GVHCEVNTDE.C		GVHCEVNTDE,EC,4@57.02146		11.2225	E.GVHC[+57.02146]EVNTDE.C	C4(Carbamidomethyl / 57.0215)	2.7e-05	3.1e-05	0	0	0	0	1.8e-06	2.1e-06	4.568	296.9	296.9		Specific	12.9	>sp|P46531|NOTC1_HUMAN Neurogenic locus notch homolog protein 1 OS=Homo sapiens OX=9606 GN=NOTCH1 PE=1 SV=4	1	2933	FP070522_14.3490.3490.2	high-energy collision-induced dissociation	4.44	1158.46	1158.46	1	188 | 71
307		453.7	2	580.235	1159.46	580.238	1159.47	controllerType=0 controllerNumber=1 scan=3544	-4.715	E.GVHCEVNTDE.C		GVHCEVNTDE,EC,4@57.02146		11.3364	E.GVHC[+57.02146]EVNTDE.C	C4(Carbamidomethyl / 57.0215)	2.7e-05	3.1e-05	0	0	0	0	2e-06	2.3e-06	4.568	288.9	288.9		Specific	11.8	>sp|P46531|NOTC1_HUMAN Neurogenic locus notch homolog protein 1 OS=Homo sapiens OX=9606 GN=NOTCH1 PE=1 SV=4	1	3000	FP070522_14.3544.3544.2	high-energy collision-induced dissociation	4.44	1158.46	1158.46	1	189 | 73
312	Hex(1)Pent(2)	915.3	4	783.826	3132.28	783.829	3132.29	controllerType=0 controllerNumber=1 scan=5000	-3.764	E.VNTDECASSPCLHNGRCLDKINE.F	9	VNTDECASSPCLHNGRCLDKINE,EF,6@57.02146,9@426.13734,11@57.02146,14@0.98402,17@57.02146,19@15.99492	S9(OGlycan / 426.1373); N14(Deamidated / 0.984); D19(Oxidation / 15.9949)	14.1696	E.VNTDEC[+57.02146]ASS[+426.13734]PC[+57.02146]LHN[+0.98402]GRC[+57.02146]LD[+15.99492]KINE.F	C6(Carbamidomethyl / 57.0215); C11(Carbamidomethyl / 57.0215); C17(Carbamidomethyl / 57.0215)	1.3e-15	1.5e-15	0	0	0	0	4.9e-16	5.7e-16	14.894	915.3	1.2		Specific	19.1	>sp|P46531|NOTC1_HUMAN Neurogenic locus notch homolog protein 1 OS=Homo sapiens OX=9606 GN=NOTCH1 PE=1 SV=4	1	4924	FP070522_14.5000.5000.4	high-energy collision-induced dissociation	14.96	3131.27	3131.29	1	190 | 28401
312	Hex(1)Pent(2)	924.3	4	783.581	3131.3	783.583	3131.31	controllerType=0 controllerNumber=1 scan=4504	-2.554	E.VNTDECASSPCLHNGRCLDKINE.F	9	VNTDECASSPCLHNGRCLDKINE,EF,6@57.02146,9@426.13734,11@57.02146,17@57.02146,19@15.99492	S9(OGlycan / 426.1373); D19(Oxidation / 15.9949)	13.2427	E.VNTDEC[+57.02146]ASS[+426.13734]PC[+57.02146]LHNGRC[+57.02146]LD[+15.99492]KINE.F	C6(Carbamidomethyl / 57.0215); C11(Carbamidomethyl / 57.0215); C17(Carbamidomethyl / 57.0215)	7.2e-16	8.4e-16	0	0	0	0	1.7e-16	2e-16	15.142	924.3	1.2		Specific	17.7	>sp|P46531|NOTC1_HUMAN Neurogenic locus notch homolog protein 1 OS=Homo sapiens OX=9606 GN=NOTCH1 PE=1 SV=4	1	4261	FP070522_14.4504.4504.4	high-energy collision-induced dissociation	16.36	3130.29	3130.3	1	191 | 27167
312	Hex(1)Pent(2)	932.2	3	1039.43	3116.29	1039.44	3116.3	controllerType=0 controllerNumber=1 scan=4961	-2.453	E.VNTDECASSPCLHNGRCLDKINE.F	9	VNTDECASSPCLHNGRCLDKINE,EF,6@57.02146,9@426.13734,11@57.02146,14@0.98402,17@57.02146	S9(OGlycan / 426.1373); N14(Deamidated / 0.984)	14.0936	E.VNTDEC[+57.02146]ASS[+426.13734]PC[+57.02146]LHN[+0.98402]GRC[+57.02146]LDKINE.F	C6(Carbamidomethyl / 57.0215); C11(Carbamidomethyl / 57.0215); C17(Carbamidomethyl / 57.0215)	4e-14	4.6e-14	0	0	0	0	6e-15	6.9e-15	13.4	932.2	1.2		Specific	22.2	>sp|P46531|NOTC1_HUMAN Neurogenic locus notch homolog protein 1 OS=Homo sapiens OX=9606 GN=NOTCH1 PE=1 SV=4	1	4870	FP070522_14.4961.4961.3	high-energy collision-induced dissociation	13.62	3115.28	3115.29	1	192 | 28167
312	Hex(1)Pent(2)	929.5	4	779.828	3116.29	779.83	3116.3	controllerType=0 controllerNumber=1 scan=5113	-2.908	E.VNTDECASSPCLHNGRCLDKINE.F	9	VNTDECASSPCLHNGRCLDKINE,EF,6@57.02146,9@426.13734,11@57.02146,14@0.98402,17@57.02146	S9(OGlycan / 426.1373); N14(Deamidated / 0.984)	14.3963	E.VNTDEC[+57.02146]ASS[+426.13734]PC[+57.02146]LHN[+0.98402]GRC[+57.02146]LDKINE.F	C6(Carbamidomethyl / 57.0215); C11(Carbamidomethyl / 57.0215); C17(Carbamidomethyl / 57.0215)	7.2e-16	8.4e-16	0	0	0	0	4.2e-16	4.9e-16	15.142	929.5	1.2		Specific	19	>sp|P46531|NOTC1_HUMAN Neurogenic locus notch homolog protein 1 OS=Homo sapiens OX=9606 GN=NOTCH1 PE=1 SV=4	1	5074	FP070522_14.5113.5113.4	high-energy collision-induced dissociation	15.36	3115.28	3115.29	1	193 | 28727
312	Hex(1)Pent(2)	929.4	4	779.828	3116.29	779.83	3116.3	controllerType=0 controllerNumber=1 scan=4817	-2.908	E.VNTDECASSPCLHNGRCLDKINE.F	9	VNTDECASSPCLHNGRCLDKINE,EF,6@57.02146,9@426.13734,11@57.02146,14@0.98402,17@57.02146	S9(OGlycan / 426.1373); N14(Deamidated / 0.984)	13.8232	E.VNTDEC[+57.02146]ASS[+426.13734]PC[+57.02146]LHN[+0.98402]GRC[+57.02146]LDKINE.F	C6(Carbamidomethyl / 57.0215); C11(Carbamidomethyl / 57.0215); C17(Carbamidomethyl / 57.0215)	7.2e-16	8.4e-16	0	0	0	0	3.5e-16	4.1e-16	15.142	929.4	1.2		Specific	19.5	>sp|P46531|NOTC1_HUMAN Neurogenic locus notch homolog protein 1 OS=Homo sapiens OX=9606 GN=NOTCH1 PE=1 SV=4	1	4686	FP070522_14.4817.4817.4	high-energy collision-induced dissociation	16.36	3115.28	3115.29	1	194 | 27807
312	Hex(1)Pent(2)	922.1	4	779.828	3116.29	779.83	3116.3	controllerType=0 controllerNumber=1 scan=4941	-2.673	E.VNTDECASSPCLHNGRCLDKINE.F	9	VNTDECASSPCLHNGRCLDKINE,EF,6@57.02146,9@426.13734,11@57.02146,14@0.98402,17@57.02146	S9(OGlycan / 426.1373); N14(Deamidated / 0.984)	14.0556	E.VNTDEC[+57.02146]ASS[+426.13734]PC[+57.02146]LHN[+0.98402]GRC[+57.02146]LDKINE.F	C6(Carbamidomethyl / 57.0215); C11(Carbamidomethyl / 57.0215); C17(Carbamidomethyl / 57.0215)	7.2e-16	8.4e-16	0	0	0	0	3.9e-16	4.5e-16	15.142	922.1	1.2		Specific	20.2	>sp|P46531|NOTC1_HUMAN Neurogenic locus notch homolog protein 1 OS=Homo sapiens OX=9606 GN=NOTCH1 PE=1 SV=4	1	4846	FP070522_14.4941.4941.4	high-energy collision-induced dissociation	16.36	3115.28	3115.29	1	195 | 28087
312	Hex(1)Pent(2)	919.5	4	779.827	3116.29	779.83	3116.3	controllerType=0 controllerNumber=1 scan=5058	-3.221	E.VNTDECASSPCLHNGRCLDKINE.F	9	VNTDECASSPCLHNGRCLDKINE,EF,6@57.02146,9@426.13734,11@57.02146,14@0.98402,17@57.02146	S9(OGlycan / 426.1373); N14(Deamidated / 0.984)	14.2865	E.VNTDEC[+57.02146]ASS[+426.13734]PC[+57.02146]LHN[+0.98402]GRC[+57.02146]LDKINE.F	C6(Carbamidomethyl / 57.0215); C11(Carbamidomethyl / 57.0215); C17(Carbamidomethyl / 57.0215)	1.3e-15	1.5e-15	0	0	0	0	5.5e-16	6.4e-16	14.894	919.5	1.2		Specific	18.9	>sp|P46531|NOTC1_HUMAN Neurogenic locus notch homolog protein 1 OS=Homo sapiens OX=9606 GN=NOTCH1 PE=1 SV=4	1	4998	FP070522_14.5058.5058.4	high-energy collision-induced dissociation	15.11	3115.28	3115.29	1	196 | 28599
312	Hex(1)Pent(2)	919.3	4	779.828	3116.29	779.83	3116.3	controllerType=0 controllerNumber=1 scan=4752	-2.751	E.VNTDECASSPCLHNGRCLDKINE.F	9	VNTDECASSPCLHNGRCLDKINE,EF,6@57.02146,9@426.13734,11@57.02146,14@0.98402,17@57.02146	S9(OGlycan / 426.1373); N14(Deamidated / 0.984)	13.6994	E.VNTDEC[+57.02146]ASS[+426.13734]PC[+57.02146]LHN[+0.98402]GRC[+57.02146]LDKINE.F	C6(Carbamidomethyl / 57.0215); C11(Carbamidomethyl / 57.0215); C17(Carbamidomethyl / 57.0215)	7.2e-16	8.4e-16	0	0	0	0	3.1e-16	3.6e-16	15.142	919.3	1.2		Specific	18.7	>sp|P46531|NOTC1_HUMAN Neurogenic locus notch homolog protein 1 OS=Homo sapiens OX=9606 GN=NOTCH1 PE=1 SV=4	1	4596	FP070522_14.4752.4752.4	high-energy collision-induced dissociation	15.36	3115.28	3115.29	1	197 | 27687
312	Hex(1)Pent(2)	909.4	4	779.827	3116.29	779.83	3116.3	controllerType=0 controllerNumber=1 scan=4629	-3.143	E.VNTDECASSPCLHNGRCLDKINE.F	9	VNTDECASSPCLHNGRCLDKINE,EF,6@57.02146,9@426.13734,11@57.02146,14@0.98402,17@57.02146	S9(OGlycan / 426.1373); N14(Deamidated / 0.984)	13.4736	E.VNTDEC[+57.02146]ASS[+426.13734]PC[+57.02146]LHN[+0.98402]GRC[+57.02146]LDKINE.F	C6(Carbamidomethyl / 57.0215); C11(Carbamidomethyl / 57.0215); C17(Carbamidomethyl / 57.0215)	7.2e-16	8.4e-16	0	0	0	0	2.5e-16	2.9e-16	15.142	909.4	1.2		Specific	19	>sp|P46531|NOTC1_HUMAN Neurogenic locus notch homolog protein 1 OS=Homo sapiens OX=9606 GN=NOTCH1 PE=1 SV=4	1	4430	FP070522_14.4629.4629.4	high-energy collision-induced dissociation	15.36	3115.28	3115.29	1	198 | 27487
312	Hex(1)Pent(2)	896.2	4	779.828	3116.29	779.83	3116.3	controllerType=0 controllerNumber=1 scan=5003	-2.594	E.VNTDECASSPCLHNGRCLDKINE.F	9	VNTDECASSPCLHNGRCLDKINE,EF,6@57.02146,9@426.13734,11@57.02146,14@0.98402,17@57.02146	S9(OGlycan / 426.1373); N14(Deamidated / 0.984)	14.178	E.VNTDEC[+57.02146]ASS[+426.13734]PC[+57.02146]LHN[+0.98402]GRC[+57.02146]LDKINE.F	C6(Carbamidomethyl / 57.0215); C11(Carbamidomethyl / 57.0215); C17(Carbamidomethyl / 57.0215)	7.2e-15	8.4e-15	0	0	0	0	1.5e-15	1.8e-15	14.142	896.2	1.2		Specific	21.5	>sp|P46531|NOTC1_HUMAN Neurogenic locus notch homolog protein 1 OS=Homo sapiens OX=9606 GN=NOTCH1 PE=1 SV=4	1	4926	FP070522_14.5003.5003.4	high-energy collision-induced dissociation	14.36	3115.28	3115.29	1	199 | 28481
312	Hex(1)Pent(2)	887.8	4	779.828	3116.29	779.83	3116.3	controllerType=0 controllerNumber=1 scan=4696	-2.751	E.VNTDECASSPCLHNGRCLDKINE.F	9	VNTDECASSPCLHNGRCLDKINE,EF,6@57.02146,9@426.13734,11@57.02146,14@0.98402,17@57.02146	S9(OGlycan / 426.1373); N14(Deamidated / 0.984)	13.5889	E.VNTDEC[+57.02146]ASS[+426.13734]PC[+57.02146]LHN[+0.98402]GRC[+57.02146]LDKINE.F	C6(Carbamidomethyl / 57.0215); C11(Carbamidomethyl / 57.0215); C17(Carbamidomethyl / 57.0215)	7.2e-15	8.4e-15	0	0	0	0	1.1e-15	1.3e-15	14.142	887.8	1.2		Specific	18	>sp|P46531|NOTC1_HUMAN Neurogenic locus notch homolog protein 1 OS=Homo sapiens OX=9606 GN=NOTCH1 PE=1 SV=4	1	4522	FP070522_14.4696.4696.4	high-energy collision-induced dissociation	15.36	3115.28	3115.29	1	200 | 27567
312	Hex(1)Pent(2)	886.6	3	1039.44	3116.29	1039.44	3116.3	controllerType=0 controllerNumber=1 scan=4766	-0.925	E.VNTDECASSPCLHNGRCLDKINE.F	9	VNTDECASSPCLHNGRCLDKINE,EF,6@57.02146,9@426.13734,11@57.02146,14@0.98402,17@57.02146	S9(OGlycan / 426.1373); N14(Deamidated / 0.984)	13.7223	E.VNTDEC[+57.02146]ASS[+426.13734]PC[+57.02146]LHN[+0.98402]GRC[+57.02146]LDKINE.F	C6(Carbamidomethyl / 57.0215); C11(Carbamidomethyl / 57.0215); C17(Carbamidomethyl / 57.0215)	4e-13	4.6e-13	0	0	0	0	5.7e-14	6.6e-14	12.4	886.6	1.2		Specific	21.7	>sp|P46531|NOTC1_HUMAN Neurogenic locus notch homolog protein 1 OS=Homo sapiens OX=9606 GN=NOTCH1 PE=1 SV=4	1	4614	FP070522_14.4766.4766.3	high-energy collision-induced dissociation	13.62	3115.29	3115.29	1	201 | 27727
312	Hex(1)Pent(2)	867.6	3	1039.44	3116.3	1039.44	3116.3	controllerType=0 controllerNumber=1 scan=4590	-0.22	E.VNTDECASSPCLHNGRCLDKINE.F	9	VNTDECASSPCLHNGRCLDKINE,EF,6@57.02146,9@426.13734,11@57.02146,14@0.98402,17@57.02146	S9(OGlycan / 426.1373); N14(Deamidated / 0.984)	13.4029	E.VNTDEC[+57.02146]ASS[+426.13734]PC[+57.02146]LHN[+0.98402]GRC[+57.02146]LDKINE.F	C6(Carbamidomethyl / 57.0215); C11(Carbamidomethyl / 57.0215); C17(Carbamidomethyl / 57.0215)	8.4e-13	9.8e-13	0	0	0	0	8.4e-14	9.7e-14	12.076	867.6	1.2		Specific	20	>sp|P46531|NOTC1_HUMAN Neurogenic locus notch homolog protein 1 OS=Homo sapiens OX=9606 GN=NOTCH1 PE=1 SV=4	1	4382	FP070522_14.4590.4590.3	high-energy collision-induced dissociation	12.3	3115.29	3115.29	1	202 | 27367
312	Hex(1)Pent(2)	953.6	4	779.581	3115.3	779.584	3115.31	controllerType=0 controllerNumber=1 scan=4497	-3.808	E.VNTDECASSPCLHNGRCLDKINE.F	9	VNTDECASSPCLHNGRCLDKINE,EF,6@57.02146,9@426.13734,11@57.02146,17@57.02146	S9(OGlycan / 426.1373)	13.2325	E.VNTDEC[+57.02146]ASS[+426.13734]PC[+57.02146]LHNGRC[+57.02146]LDKINE.F	C6(Carbamidomethyl / 57.0215); C11(Carbamidomethyl / 57.0215); C17(Carbamidomethyl / 57.0215)	1.3e-16	1.5e-16	0	0	0	0	3.8e-17	4.4e-17	15.894	953.6	1.2		Specific	21	>sp|P46531|NOTC1_HUMAN Neurogenic locus notch homolog protein 1 OS=Homo sapiens OX=9606 GN=NOTCH1 PE=1 SV=4	1	4252	FP070522_14.4497.4497.4	high-energy collision-induced dissociation	15.83	3114.29	3114.31	1	203 | 27127
312	Hex(1)Pent(2)	895.1	4	779.581	3115.3	779.584	3115.31	controllerType=0 controllerNumber=1 scan=4435	-3.964	E.VNTDECASSPCLHNGRCLDKINE.F	9	VNTDECASSPCLHNGRCLDKINE,EF,6@57.02146,9@426.13734,11@57.02146,17@57.02146	S9(OGlycan / 426.1373)	13.1154	E.VNTDEC[+57.02146]ASS[+426.13734]PC[+57.02146]LHNGRC[+57.02146]LDKINE.F	C6(Carbamidomethyl / 57.0215); C11(Carbamidomethyl / 57.0215); C17(Carbamidomethyl / 57.0215)	1.3e-14	1.5e-14	0	0	0	0	2.2e-15	2.5e-15	13.894	895.1	1.2		Specific	18	>sp|P46531|NOTC1_HUMAN Neurogenic locus notch homolog protein 1 OS=Homo sapiens OX=9606 GN=NOTCH1 PE=1 SV=4	1	4177	FP070522_14.4435.4435.4	high-energy collision-induced dissociation	15.83	3114.29	3114.31	1	204 | 27047
312	Hex(1)Pent(2)	816.2	4	779.58	3115.3	779.584	3115.31	controllerType=0 controllerNumber=1 scan=4563	-4.591	E.VNTDECASSPCLHNGRCLDKINE.F	9	VNTDECASSPCLHNGRCLDKINE,EF,6@57.02146,9@426.13734,11@57.02146,17@57.02146	S9(OGlycan / 426.1373)	13.3527	E.VNTDEC[+57.02146]ASS[+426.13734]PC[+57.02146]LHNGRC[+57.02146]LDKINE.F	C6(Carbamidomethyl / 57.0215); C11(Carbamidomethyl / 57.0215); C17(Carbamidomethyl / 57.0215)	1.3e-13	1.5e-13	0	0	0	0	2.8e-14	3.2e-14	12.894	816.2	1.2		Specific	15.1	>sp|P46531|NOTC1_HUMAN Neurogenic locus notch homolog protein 1 OS=Homo sapiens OX=9606 GN=NOTCH1 PE=1 SV=4	1	4344	FP070522_14.4563.4563.4	high-energy collision-induced dissociation	13.83	3114.29	3114.31	1	205 | 27287
312	Hex(1)	823.5	4	713.807	2852.21	713.809	2852.21	controllerType=0 controllerNumber=1 scan=4975	-1.877	E.VNTDECASSPCLHNGRCLDKINE.F	9	VNTDECASSPCLHNGRCLDKINE,EF,6@57.02146,9@162.05282,11@57.02146,14@0.98402,17@57.02146	S9(OGlycan / 162.0528); N14(Deamidated / 0.984)	14.1197	E.VNTDEC[+57.02146]ASS[+162.05282]PC[+57.02146]LHN[+0.98402]GRC[+57.02146]LDKINE.F	C6(Carbamidomethyl / 57.0215); C11(Carbamidomethyl / 57.0215); C17(Carbamidomethyl / 57.0215)	7.2e-14	8.4e-14	0	0	0	0	9.3e-15	1.1e-14	13.142	384.2	1.2		Specific	16.2	>sp|P46531|NOTC1_HUMAN Neurogenic locus notch homolog protein 1 OS=Homo sapiens OX=9606 GN=NOTCH1 PE=1 SV=4	1	4888	FP070522_14.4975.4975.4	high-energy collision-induced dissociation	14.36	2851.2	2851.21	1	206 | 28287
312	Hex(1)	744.9	4	713.807	2852.21	713.809	2852.21	controllerType=0 controllerNumber=1 scan=4592	-2.134	E.VNTDECASSPCLHNGRCLDKINE.F	9	VNTDECASSPCLHNGRCLDKINE,EF,6@57.02146,9@162.05282,11@57.02146,14@0.98402,17@57.02146	S9(OGlycan / 162.0528); N14(Deamidated / 0.984)	13.4063	E.VNTDEC[+57.02146]ASS[+162.05282]PC[+57.02146]LHN[+0.98402]GRC[+57.02146]LDKINE.F	C6(Carbamidomethyl / 57.0215); C11(Carbamidomethyl / 57.0215); C17(Carbamidomethyl / 57.0215)	7.2e-12	8.4e-12	0	0	0	0	9.6e-13	1.1e-12	11.142	366.3	1.2		Specific	14	>sp|P46531|NOTC1_HUMAN Neurogenic locus notch homolog protein 1 OS=Homo sapiens OX=9606 GN=NOTCH1 PE=1 SV=4	1	4386	FP070522_14.4592.4592.4	high-energy collision-induced dissociation	11.36	2851.2	2851.21	1	207 | 27407
312		817	4	673.293	2690.15	673.296	2690.16	controllerType=0 controllerNumber=1 scan=5038	-3.137	E.VNTDECASSPCLHNGRCLDKINE.F		VNTDECASSPCLHNGRCLDKINE,EF,6@57.02146,11@57.02146,14@0.98402,17@57.02146	N14(Deamidated / 0.984)	14.2458	E.VNTDEC[+57.02146]ASSPC[+57.02146]LHN[+0.98402]GRC[+57.02146]LDKINE.F	C6(Carbamidomethyl / 57.0215); C11(Carbamidomethyl / 57.0215); C17(Carbamidomethyl / 57.0215)	1.3e-13	1.5e-13	0	0	0	0	3.2e-14	3.7e-14	12.894	817	52		Specific	14.8	>sp|P46531|NOTC1_HUMAN Neurogenic locus notch homolog protein 1 OS=Homo sapiens OX=9606 GN=NOTCH1 PE=1 SV=4	1	4970	FP070522_14.5038.5038.4	high-energy collision-induced dissociation	13.83	2689.14	2689.15	1	208 | 28521
312		385.1	4	673.294	2690.15	673.296	2690.16	controllerType=0 controllerNumber=1 scan=5088	-2.956	E.VNTDECASSPCLHNGRCLDKINE.F		VNTDECASSPCLHNGRCLDKINE,EF,6@57.02146,11@57.02146,14@0.98402,17@57.02146	N14(Deamidated / 0.984)	14.3441	E.VNTDEC[+57.02146]ASSPC[+57.02146]LHN[+0.98402]GRC[+57.02146]LDKINE.F	C6(Carbamidomethyl / 57.0215); C11(Carbamidomethyl / 57.0215); C17(Carbamidomethyl / 57.0215)	3.2e-06	3.7e-06	0	0	0	0	2e-07	2.4e-07	5.5	385.1	41.2		Specific	10.2	>sp|P46531|NOTC1_HUMAN Neurogenic locus notch homolog protein 1 OS=Homo sapiens OX=9606 GN=NOTCH1 PE=1 SV=4	1	5040	FP070522_14.5088.5088.3	high-energy collision-induced dissociation	5.66	2689.15	2689.15	1	209 | 28639
317	Hex(1)Pent(2)	288.7	4	644.019	2573.06	644.025	2573.08	controllerType=0 controllerNumber=1 scan=4792	-9.262	E.CASSPCLHNGRCLDKINE.F	4	CASSPCLHNGRCLDKINE,EF,1@57.02146,4@426.13734,6@57.02146,12@57.02146,14@15.99492	S4(OGlycan / 426.1373); D14(Oxidation / 15.9949)	13.7772	E.C[+57.02146]ASS[+426.13734]PC[+57.02146]LHNGRC[+57.02146]LD[+15.99492]KINE.F	C1(Carbamidomethyl / 57.0215); C6(Carbamidomethyl / 57.0215); C12(Carbamidomethyl / 57.0215)	0.00028	0.00032	0	0	0	0	1.2e-05	1.4e-05	3.559	288.7	16.4		Specific	8.7	>sp|P46531|NOTC1_HUMAN Neurogenic locus notch homolog protein 1 OS=Homo sapiens OX=9606 GN=NOTCH1 PE=1 SV=4	1	4653	FP070522_14.4792.4792.4	high-energy collision-induced dissociation	2.96	2572.05	2572.07	1	210 | 9716
317	Hex(1)Pent(2)	795	3	853.359	2558.06	853.361	2558.07	controllerType=0 controllerNumber=1 scan=4753	-2.188	E.CASSPCLHNGRCLDKINE.F	4	CASSPCLHNGRCLDKINE,EF,1@57.02146,4@426.13734,6@57.02146,9@0.98402,12@57.02146	S4(OGlycan / 426.1373); N9(Deamidated / 0.984)	13.7007	E.C[+57.02146]ASS[+426.13734]PC[+57.02146]LHN[+0.98402]GRC[+57.02146]LDKINE.F	C1(Carbamidomethyl / 57.0215); C6(Carbamidomethyl / 57.0215); C12(Carbamidomethyl / 57.0215)	2e-11	2.3e-11	0	0	0	0	2.6e-12	3e-12	10.703	795	18.8		Specific	14.2	>sp|P46531|NOTC1_HUMAN Neurogenic locus notch homolog protein 1 OS=Homo sapiens OX=9606 GN=NOTCH1 PE=1 SV=4	1	4597	FP070522_14.4753.4753.3	high-energy collision-induced dissociation	10.92	2557.06	2557.06	1	211 | 9629
317	Hex(1)Pent(2)	734.1	4	640.271	2558.06	640.273	2558.07	controllerType=0 controllerNumber=1 scan=4741	-2.288	E.CASSPCLHNGRCLDKINE.F	4	CASSPCLHNGRCLDKINE,EF,1@57.02146,4@426.13734,6@57.02146,9@0.98402,12@57.02146	S4(OGlycan / 426.1373); N9(Deamidated / 0.984)	13.6767	E.C[+57.02146]ASS[+426.13734]PC[+57.02146]LHN[+0.98402]GRC[+57.02146]LDKINE.F	C1(Carbamidomethyl / 57.0215); C6(Carbamidomethyl / 57.0215); C12(Carbamidomethyl / 57.0215)	3.6e-12	4.2e-12	0	0	0	0	6.2e-13	7.2e-13	11.445	734.1	17.6		Specific	18.3	>sp|P46531|NOTC1_HUMAN Neurogenic locus notch homolog protein 1 OS=Homo sapiens OX=9606 GN=NOTCH1 PE=1 SV=4	1	4582	FP070522_14.4741.4741.4	high-energy collision-induced dissociation	12.67	2557.06	2557.06	1	212 | 9617
317	Hex(1)Pent(2)	729.4	4	640.271	2558.06	640.273	2558.07	controllerType=0 controllerNumber=1 scan=4805	-3.338	E.CASSPCLHNGRCLDKINE.F	4	CASSPCLHNGRCLDKINE,EF,1@57.02146,4@426.13734,6@57.02146,9@0.98402,12@57.02146	S4(OGlycan / 426.1373); N9(Deamidated / 0.984)	13.8034	E.C[+57.02146]ASS[+426.13734]PC[+57.02146]LHN[+0.98402]GRC[+57.02146]LDKINE.F	C1(Carbamidomethyl / 57.0215); C6(Carbamidomethyl / 57.0215); C12(Carbamidomethyl / 57.0215)	6.3e-12	7.4e-12	0	0	0	0	8.2e-13	9.5e-13	11.197	729.4	17.2		Specific	18.6	>sp|P46531|NOTC1_HUMAN Neurogenic locus notch homolog protein 1 OS=Homo sapiens OX=9606 GN=NOTCH1 PE=1 SV=4	1	4669	FP070522_14.4805.4805.4	high-energy collision-induced dissociation	11.42	2557.05	2557.06	1	213 | 9751
317	Hex(1)Pent(2)	765.4	3	853.03	2557.08	853.033	2557.09	controllerType=0 controllerNumber=1 scan=4201	-3.833	E.CASSPCLHNGRCLDKINE.F	4	CASSPCLHNGRCLDKINE,EF,1@57.02146,4@426.13734,6@57.02146,12@57.02146	S4(OGlycan / 426.1373)	12.6734	E.C[+57.02146]ASS[+426.13734]PC[+57.02146]LHNGRC[+57.02146]LDKINE.F	C1(Carbamidomethyl / 57.0215); C6(Carbamidomethyl / 57.0215); C12(Carbamidomethyl / 57.0215)	3.5e-11	4.1e-11	0	0	0	0	5.2e-12	6.1e-12	10.455	733.1	19.6		Specific	14.7	>sp|P46531|NOTC1_HUMAN Neurogenic locus notch homolog protein 1 OS=Homo sapiens OX=9606 GN=NOTCH1 PE=1 SV=4	1	3891	FP070522_14.4201.4201.3	high-energy collision-induced dissociation	11.39	2556.07	2556.08	1	214 | 9294
317	Hex(1)Pent(2)	696.5	4	640.024	2557.08	640.027	2557.09	controllerType=0 controllerNumber=1 scan=4187	-3.766	E.CASSPCLHNGRCLDKINE.F	4	CASSPCLHNGRCLDKINE,EF,1@57.02146,4@426.13734,6@57.02146,12@57.02146	S4(OGlycan / 426.1373)	12.6518	E.C[+57.02146]ASS[+426.13734]PC[+57.02146]LHNGRC[+57.02146]LDKINE.F	C1(Carbamidomethyl / 57.0215); C6(Carbamidomethyl / 57.0215); C12(Carbamidomethyl / 57.0215)	6.3e-11	7.4e-11	0	0	0	0	7.2e-12	8.4e-12	10.197	696.5	18.7		Specific	16.7	>sp|P46531|NOTC1_HUMAN Neurogenic locus notch homolog protein 1 OS=Homo sapiens OX=9606 GN=NOTCH1 PE=1 SV=4	1	3870	FP070522_14.4187.4187.4	high-energy collision-induced dissociation	12.13	2556.07	2556.08	1	215 | 9260
317	Hex(1)Pent(2)	653.7	4	640.024	2557.07	640.027	2557.09	controllerType=0 controllerNumber=1 scan=4251	-4.244	E.CASSPCLHNGRCLDKINE.F	4	CASSPCLHNGRCLDKINE,EF,1@57.02146,4@426.13734,6@57.02146,12@57.02146	S4(OGlycan / 426.1373)	12.7665	E.C[+57.02146]ASS[+426.13734]PC[+57.02146]LHNGRC[+57.02146]LDKINE.F	C1(Carbamidomethyl / 57.0215); C6(Carbamidomethyl / 57.0215); C12(Carbamidomethyl / 57.0215)	6.3e-11	7.4e-11	0	0	0	0	8.1e-12	9.5e-12	10.197	653.7	17.2		Specific	14.6	>sp|P46531|NOTC1_HUMAN Neurogenic locus notch homolog protein 1 OS=Homo sapiens OX=9606 GN=NOTCH1 PE=1 SV=4	1	3959	FP070522_14.4251.4251.4	high-energy collision-induced dissociation	11.13	2556.07	2556.08	1	216 | 9352
335	HexNAc(1)	485.5	3	889.352	2666.04	889.354	2666.05	controllerType=0 controllerNumber=1 scan=6215	-2.345	E.FQCECPTGFTGHLCQYDVDE.C	10	FQCECPTGFTGHLCQYDVDE,EC,3@57.02146,5@57.02146,10@203.07937,14@57.02146	T10(OGlycan / 203.0794)	16.7391	E.FQC[+57.02146]EC[+57.02146]PTGFT[+203.07937]GHLC[+57.02146]QYDVDE.C	C3(Carbamidomethyl / 57.0215); C5(Carbamidomethyl / 57.0215); C14(Carbamidomethyl / 57.0215)	3.2e-06	3.8e-06	0	0	0	0	2.3e-07	2.6e-07	5.489	352.3	1.7		Specific	13.9	>sp|P46531|NOTC1_HUMAN Neurogenic locus notch homolog protein 1 OS=Homo sapiens OX=9606 GN=NOTCH1 PE=1 SV=4	1	6552	FP070522_14.6215.6215.3	high-energy collision-induced dissociation	6.57	2665.03	2665.04	1	217 | 32082
335		182.6	2	1232.48	2463.96	1232.48	2463.95	controllerType=0 controllerNumber=1 scan=7553	3.644	E.FQCECPTGFTGHLCQYDVDE.C		FQCECPTGFTGHLCQYDVDE,EC,3@57.02146,5@57.02146,14@57.02146,15@0.98402	Q15(Deamidated / 0.984)	19.7874	E.FQC[+57.02146]EC[+57.02146]PTGFTGHLC[+57.02146]Q[+0.98402]YDVDE.C	C3(Carbamidomethyl / 57.0215); C5(Carbamidomethyl / 57.0215); C14(Carbamidomethyl / 57.0215)	0.0013	0.0016	0	0	0	0	0.0001	0.00012	2.874	161.8	130.5		Specific	9.7	>sp|P46531|NOTC1_HUMAN Neurogenic locus notch homolog protein 1 OS=Homo sapiens OX=9606 GN=NOTCH1 PE=1 SV=4	1	8329	FP070522_14.7553.7553.2	high-energy collision-induced dissociation	2.81	2462.95	2462.95	1	218 | 15689
335		733.1	2	1231.98	2462.96	1231.99	2462.97	controllerType=0 controllerNumber=1 scan=6620	-2.447	E.FQCECPTGFTGHLCQYDVDE.C		FQCECPTGFTGHLCQYDVDE,EC,3@57.02146,5@57.02146,14@57.02146		17.6267	E.FQC[+57.02146]EC[+57.02146]PTGFTGHLC[+57.02146]QYDVDE.C	C3(Carbamidomethyl / 57.0215); C5(Carbamidomethyl / 57.0215); C14(Carbamidomethyl / 57.0215)	2.7e-12	3.1e-12	0	0	0	0	5.4e-13	6.3e-13	11.574	392.5	392.5		Specific	16.7	>sp|P46531|NOTC1_HUMAN Neurogenic locus notch homolog protein 1 OS=Homo sapiens OX=9606 GN=NOTCH1 PE=1 SV=4	1	7050	FP070522_14.6620.6620.2	high-energy collision-induced dissociation	11.51	2461.96	2461.96	1	219 | 13766
335		727.5	2	1231.99	2462.96	1231.99	2462.97	controllerType=0 controllerNumber=1 scan=6567	-1.456	E.FQCECPTGFTGHLCQYDVDE.C		FQCECPTGFTGHLCQYDVDE,EC,3@57.02146,5@57.02146,14@57.02146		17.5046	E.FQC[+57.02146]EC[+57.02146]PTGFTGHLC[+57.02146]QYDVDE.C	C3(Carbamidomethyl / 57.0215); C5(Carbamidomethyl / 57.0215); C14(Carbamidomethyl / 57.0215)	2.7e-12	3.1e-12	0	0	0	0	4.9e-13	5.7e-13	11.574	408.7	408.7		Specific	16.6	>sp|P46531|NOTC1_HUMAN Neurogenic locus notch homolog protein 1 OS=Homo sapiens OX=9606 GN=NOTCH1 PE=1 SV=4	1	6983	FP070522_14.6567.6567.2	high-energy collision-induced dissociation	11.51	2461.96	2461.96	1	220 | 13405
335		701.3	2	1231.98	2462.96	1231.99	2462.97	controllerType=0 controllerNumber=1 scan=6402	-2.844	E.FQCECPTGFTGHLCQYDVDE.C		FQCECPTGFTGHLCQYDVDE,EC,3@57.02146,5@57.02146,14@57.02146		17.1421	E.FQC[+57.02146]EC[+57.02146]PTGFTGHLC[+57.02146]QYDVDE.C	C3(Carbamidomethyl / 57.0215); C5(Carbamidomethyl / 57.0215); C14(Carbamidomethyl / 57.0215)	2.7e-12	3.1e-12	0	0	0	0	4.4e-13	5.1e-13	11.574	395.8	395.8		Specific	17.8	>sp|P46531|NOTC1_HUMAN Neurogenic locus notch homolog protein 1 OS=Homo sapiens OX=9606 GN=NOTCH1 PE=1 SV=4	1	6776	FP070522_14.6402.6402.2	high-energy collision-induced dissociation	11.51	2461.95	2461.96	1	221 | 12088
335		696	2	1231.98	2462.96	1231.99	2462.97	controllerType=0 controllerNumber=1 scan=6455	-2.447	E.FQCECPTGFTGHLCQYDVDE.C		FQCECPTGFTGHLCQYDVDE,EC,3@57.02146,5@57.02146,14@57.02146		17.256	E.FQC[+57.02146]EC[+57.02146]PTGFTGHLC[+57.02146]QYDVDE.C	C3(Carbamidomethyl / 57.0215); C5(Carbamidomethyl / 57.0215); C14(Carbamidomethyl / 57.0215)	2.7e-11	3.1e-11	0	0	0	0	3.4e-12	4e-12	10.574	377.3	377.3		Specific	15	>sp|P46531|NOTC1_HUMAN Neurogenic locus notch homolog protein 1 OS=Homo sapiens OX=9606 GN=NOTCH1 PE=1 SV=4	1	6838	FP070522_14.6455.6455.2	high-energy collision-induced dissociation	10.51	2461.96	2461.96	1	222 | 12574
335		675	2	1231.99	2462.96	1231.99	2462.97	controllerType=0 controllerNumber=1 scan=6737	-1.952	E.FQCECPTGFTGHLCQYDVDE.C		FQCECPTGFTGHLCQYDVDE,EC,3@57.02146,5@57.02146,14@57.02146		17.892	E.FQC[+57.02146]EC[+57.02146]PTGFTGHLC[+57.02146]QYDVDE.C	C3(Carbamidomethyl / 57.0215); C5(Carbamidomethyl / 57.0215); C14(Carbamidomethyl / 57.0215)	2.7e-11	3.1e-11	0	0	0	0	4.7e-12	5.4e-12	10.574	415.6	415.6		Specific	15.4	>sp|P46531|NOTC1_HUMAN Neurogenic locus notch homolog protein 1 OS=Homo sapiens OX=9606 GN=NOTCH1 PE=1 SV=4	1	7201	FP070522_14.6737.6737.2	high-energy collision-induced dissociation	10.51	2461.96	2461.96	1	223 | 14217
335		674.6	2	1231.99	2462.96	1231.99	2462.97	controllerType=0 controllerNumber=1 scan=6510	-2.051	E.FQCECPTGFTGHLCQYDVDE.C		FQCECPTGFTGHLCQYDVDE,EC,3@57.02146,5@57.02146,14@57.02146		17.3791	E.FQC[+57.02146]EC[+57.02146]PTGFTGHLC[+57.02146]QYDVDE.C	C3(Carbamidomethyl / 57.0215); C5(Carbamidomethyl / 57.0215); C14(Carbamidomethyl / 57.0215)	2.7e-11	3.1e-11	0	0	0	0	3.9e-12	4.5e-12	10.574	379.2	379.2		Specific	16.5	>sp|P46531|NOTC1_HUMAN Neurogenic locus notch homolog protein 1 OS=Homo sapiens OX=9606 GN=NOTCH1 PE=1 SV=4	1	6905	FP070522_14.6510.6510.2	high-energy collision-induced dissociation	10.51	2461.96	2461.96	1	224 | 13012
335		656.2	2	1231.99	2462.96	1231.99	2462.97	controllerType=0 controllerNumber=1 scan=6677	-1.952	E.FQCECPTGFTGHLCQYDVDE.C		FQCECPTGFTGHLCQYDVDE,EC,3@57.02146,5@57.02146,14@57.02146		17.7553	E.FQC[+57.02146]EC[+57.02146]PTGFTGHLC[+57.02146]QYDVDE.C	C3(Carbamidomethyl / 57.0215); C5(Carbamidomethyl / 57.0215); C14(Carbamidomethyl / 57.0215)	2.7e-11	3.1e-11	0	0	0	0	4.3e-12	5e-12	10.574	373.9	373.9		Specific	14	>sp|P46531|NOTC1_HUMAN Neurogenic locus notch homolog protein 1 OS=Homo sapiens OX=9606 GN=NOTCH1 PE=1 SV=4	1	7116	FP070522_14.6677.6677.2	high-energy collision-induced dissociation	10.51	2461.96	2461.96	1	225 | 13993
335		522	2	1231.99	2462.97	1231.99	2462.97	controllerType=0 controllerNumber=1 scan=6869	-1.159	E.FQCECPTGFTGHLCQYDVDE.C		FQCECPTGFTGHLCQYDVDE,EC,3@57.02146,5@57.02146,14@57.02146		18.1969	E.FQC[+57.02146]EC[+57.02146]PTGFTGHLC[+57.02146]QYDVDE.C	C3(Carbamidomethyl / 57.0215); C5(Carbamidomethyl / 57.0215); C14(Carbamidomethyl / 57.0215)	2.4e-08	2.8e-08	0	0	0	0	1.7e-09	1.9e-09	7.625	364.4	364.4		Specific	15	>sp|P46531|NOTC1_HUMAN Neurogenic locus notch homolog protein 1 OS=Homo sapiens OX=9606 GN=NOTCH1 PE=1 SV=4	1	7396	FP070522_14.6869.6869.2	high-energy collision-induced dissociation	8.51	2461.96	2461.96	1	226 | 14868
335		519.9	2	1231.99	2462.97	1231.99	2462.97	controllerType=0 controllerNumber=1 scan=6794	-0.267	E.FQCECPTGFTGHLCQYDVDE.C		FQCECPTGFTGHLCQYDVDE,EC,3@57.02146,5@57.02146,14@57.02146		18.0227	E.FQC[+57.02146]EC[+57.02146]PTGFTGHLC[+57.02146]QYDVDE.C	C3(Carbamidomethyl / 57.0215); C5(Carbamidomethyl / 57.0215); C14(Carbamidomethyl / 57.0215)	1.1e-06	1.2e-06	0	0	0	0	6.8e-08	7.9e-08	5.976	317.2	317.2		Specific	14	>sp|P46531|NOTC1_HUMAN Neurogenic locus notch homolog protein 1 OS=Homo sapiens OX=9606 GN=NOTCH1 PE=1 SV=4	1	7284	FP070522_14.6794.6794.2	high-energy collision-induced dissociation	6.11	2461.96	2461.96	1	227 | 14570
335		449.4	2	1231.99	2462.97	1231.99	2462.97	controllerType=0 controllerNumber=1 scan=7043	-1.258	E.FQCECPTGFTGHLCQYDVDE.C		FQCECPTGFTGHLCQYDVDE,EC,3@57.02146,5@57.02146,14@57.02146		18.5972	E.FQC[+57.02146]EC[+57.02146]PTGFTGHLC[+57.02146]QYDVDE.C	C3(Carbamidomethyl / 57.0215); C5(Carbamidomethyl / 57.0215); C14(Carbamidomethyl / 57.0215)	4.4e-07	5.1e-07	0	0	0	0	3.6e-08	4.2e-08	6.359	316.5	316.5		Specific	14.2	>sp|P46531|NOTC1_HUMAN Neurogenic locus notch homolog protein 1 OS=Homo sapiens OX=9606 GN=NOTCH1 PE=1 SV=4	1	7625	FP070522_14.7043.7043.2	high-energy collision-induced dissociation	6.24	2461.96	2461.96	1	228 | 15008
335		387.6	3	821.659	2462.96	821.661	2462.97	controllerType=0 controllerNumber=1 scan=6398	-2.155	E.FQCECPTGFTGHLCQYDVDE.C		FQCECPTGFTGHLCQYDVDE,EC,3@57.02146,5@57.02146,14@57.02146		17.1332	E.FQC[+57.02146]EC[+57.02146]PTGFTGHLC[+57.02146]QYDVDE.C	C3(Carbamidomethyl / 57.0215); C5(Carbamidomethyl / 57.0215); C14(Carbamidomethyl / 57.0215)	2.9e-05	3.4e-05	0	0	0	0	2.1e-06	2.5e-06	4.538	170.9	170.9		Specific	11.3	>sp|P46531|NOTC1_HUMAN Neurogenic locus notch homolog protein 1 OS=Homo sapiens OX=9606 GN=NOTCH1 PE=1 SV=4	1	6773	FP070522_14.6398.6398.3	high-energy collision-induced dissociation	4.88	2461.96	2461.96	1	229 | 12042
335		382.5	3	821.659	2462.96	821.661	2462.97	controllerType=0 controllerNumber=1 scan=6456	-2.155	E.FQCECPTGFTGHLCQYDVDE.C		FQCECPTGFTGHLCQYDVDE,EC,3@57.02146,5@57.02146,14@57.02146		17.2572	E.FQC[+57.02146]EC[+57.02146]PTGFTGHLC[+57.02146]QYDVDE.C	C3(Carbamidomethyl / 57.0215); C5(Carbamidomethyl / 57.0215); C14(Carbamidomethyl / 57.0215)	0.00026	0.0003	0	0	0	0	9.5e-06	1.1e-05	3.586	132.5	132.5		Specific	11	>sp|P46531|NOTC1_HUMAN Neurogenic locus notch homolog protein 1 OS=Homo sapiens OX=9606 GN=NOTCH1 PE=1 SV=4	1	6840	FP070522_14.6456.6456.3	high-energy collision-induced dissociation	3.93	2461.96	2461.96	1	230 | 12614
335		372.6	3	821.66	2462.97	821.661	2462.97	controllerType=0 controllerNumber=1 scan=6566	-1.412	E.FQCECPTGFTGHLCQYDVDE.C		FQCECPTGFTGHLCQYDVDE,EC,3@57.02146,5@57.02146,14@57.02146		17.503	E.FQC[+57.02146]EC[+57.02146]PTGFTGHLC[+57.02146]QYDVDE.C	C3(Carbamidomethyl / 57.0215); C5(Carbamidomethyl / 57.0215); C14(Carbamidomethyl / 57.0215)	0.00026	0.0003	0	0	0	0	1.1e-05	1.3e-05	3.586	143.7	143.7		Specific	10.7	>sp|P46531|NOTC1_HUMAN Neurogenic locus notch homolog protein 1 OS=Homo sapiens OX=9606 GN=NOTCH1 PE=1 SV=4	1	6982	FP070522_14.6566.6566.3	high-energy collision-induced dissociation	3.93	2461.96	2461.96	1	231 | 13365
335		328	3	821.659	2462.96	821.661	2462.97	controllerType=0 controllerNumber=1 scan=6511	-1.932	E.FQCECPTGFTGHLCQYDVDE.C		FQCECPTGFTGHLCQYDVDE,EC,3@57.02146,5@57.02146,14@57.02146		17.3803	E.FQC[+57.02146]EC[+57.02146]PTGFTGHLC[+57.02146]QYDVDE.C	C3(Carbamidomethyl / 57.0215); C5(Carbamidomethyl / 57.0215); C14(Carbamidomethyl / 57.0215)	0.0018	0.0021	0	0	0	0	0.00015	0.00017	2.748	173.4	173.4		Specific	9.6	>sp|P46531|NOTC1_HUMAN Neurogenic locus notch homolog protein 1 OS=Homo sapiens OX=9606 GN=NOTCH1 PE=1 SV=4	1	6906	FP070522_14.6511.6511.3	high-energy collision-induced dissociation	3.06	2461.96	2461.96	1	232 | 13052
335		320.9	3	821.659	2462.96	821.661	2462.97	controllerType=0 controllerNumber=1 scan=6678	-2.824	E.FQCECPTGFTGHLCQYDVDE.C		FQCECPTGFTGHLCQYDVDE,EC,3@57.02146,5@57.02146,14@57.02146		17.7574	E.FQC[+57.02146]EC[+57.02146]PTGFTGHLC[+57.02146]QYDVDE.C	C3(Carbamidomethyl / 57.0215); C5(Carbamidomethyl / 57.0215); C14(Carbamidomethyl / 57.0215)	0.0013	0.0015	0	0	0	0	9.2e-05	0.00011	2.89	102.1	102.1		Specific	10.3	>sp|P46531|NOTC1_HUMAN Neurogenic locus notch homolog protein 1 OS=Homo sapiens OX=9606 GN=NOTCH1 PE=1 SV=4	1	7117	FP070522_14.6678.6678.3	high-energy collision-induced dissociation	3.2	2461.95	2461.96	1	233 | 14033
335		313.5	3	821.659	2462.96	821.661	2462.97	controllerType=0 controllerNumber=1 scan=6622	-2.453	E.FQCECPTGFTGHLCQYDVDE.C		FQCECPTGFTGHLCQYDVDE,EC,3@57.02146,5@57.02146,14@57.02146		17.6311	E.FQC[+57.02146]EC[+57.02146]PTGFTGHLC[+57.02146]QYDVDE.C	C3(Carbamidomethyl / 57.0215); C5(Carbamidomethyl / 57.0215); C14(Carbamidomethyl / 57.0215)	0.0042	0.0049	0	0	0	0	0.0004	0.00046	2.378	90.2	90.2		Specific	9.4	>sp|P46531|NOTC1_HUMAN Neurogenic locus notch homolog protein 1 OS=Homo sapiens OX=9606 GN=NOTCH1 PE=1 SV=4	1	7052	FP070522_14.6622.6622.3	high-energy collision-induced dissociation	2.48	2461.96	2461.96	1	234 | 13806
335		225.5	2	1231.99	2462.97	1231.99	2462.97	controllerType=0 controllerNumber=1 scan=7871	-0.663	E.FQCECPTGFTGHLCQYDVDE.C		FQCECPTGFTGHLCQYDVDE,EC,3@57.02146,5@57.02146,14@57.02146		20.5321	E.FQC[+57.02146]EC[+57.02146]PTGFTGHLC[+57.02146]QYDVDE.C	C3(Carbamidomethyl / 57.0215); C5(Carbamidomethyl / 57.0215); C14(Carbamidomethyl / 57.0215)	0.00019	0.00022	0	0	0	0	5.6e-06	6.5e-06	3.713	114.2	114.2		Specific	10.7	>sp|P46531|NOTC1_HUMAN Neurogenic locus notch homolog protein 1 OS=Homo sapiens OX=9606 GN=NOTCH1 PE=1 SV=4	1	8775	FP070522_14.7871.7871.2	high-energy collision-induced dissociation	4.13	2461.96	2461.96	1	235 | 16530
335		224.1	3	821.659	2462.96	821.661	2462.97	controllerType=0 controllerNumber=1 scan=6798	-2.304	E.FQCECPTGFTGHLCQYDVDE.C		FQCECPTGFTGHLCQYDVDE,EC,3@57.02146,5@57.02146,14@57.02146		18.0339	E.FQC[+57.02146]EC[+57.02146]PTGFTGHLC[+57.02146]QYDVDE.C	C3(Carbamidomethyl / 57.0215); C5(Carbamidomethyl / 57.0215); C14(Carbamidomethyl / 57.0215)	0.0053	0.0061	0	0	0	0	0.00047	0.00055	2.279	89.1	89.1		Specific	8.8	>sp|P46531|NOTC1_HUMAN Neurogenic locus notch homolog protein 1 OS=Homo sapiens OX=9606 GN=NOTCH1 PE=1 SV=4	1	7289	FP070522_14.6798.6798.3	high-energy collision-induced dissociation	2.52	2461.96	2461.96	1	236 | 14610
335		221.2	3	821.66	2462.97	821.661	2462.97	controllerType=0 controllerNumber=1 scan=6736	-0.966	E.FQCECPTGFTGHLCQYDVDE.C		FQCECPTGFTGHLCQYDVDE,EC,3@57.02146,5@57.02146,14@57.02146		17.8898	E.FQC[+57.02146]EC[+57.02146]PTGFTGHLC[+57.02146]QYDVDE.C	C3(Carbamidomethyl / 57.0215); C5(Carbamidomethyl / 57.0215); C14(Carbamidomethyl / 57.0215)	0.014	0.017	0	0	0	0	0.0011	0.0013	1.84	64	64		Specific	8.5	>sp|P46531|NOTC1_HUMAN Neurogenic locus notch homolog protein 1 OS=Homo sapiens OX=9606 GN=NOTCH1 PE=1 SV=4	1	7200	FP070522_14.6736.6736.3	high-energy collision-induced dissociation	2.05	2461.96	2461.96	1	237 | 14177
335		219.9	2	1231.98	2462.96	1231.99	2462.97	controllerType=0 controllerNumber=1 scan=7817	-3.538	E.FQCECPTGFTGHLCQYDVDE.C		FQCECPTGFTGHLCQYDVDE,EC,3@57.02146,5@57.02146,14@57.02146		20.4057	E.FQC[+57.02146]EC[+57.02146]PTGFTGHLC[+57.02146]QYDVDE.C	C3(Carbamidomethyl / 57.0215); C5(Carbamidomethyl / 57.0215); C14(Carbamidomethyl / 57.0215)	9.5e-06	1.1e-05	0	0	0	0	5.7e-07	6.6e-07	5.021	219.9	219.9		Specific	11.6	>sp|P46531|NOTC1_HUMAN Neurogenic locus notch homolog protein 1 OS=Homo sapiens OX=9606 GN=NOTCH1 PE=1 SV=4	1	8699	FP070522_14.7817.7817.2	high-energy collision-induced dissociation	5.44	2461.95	2461.96	1	238 | 16370
335		214.2	3	821.658	2462.96	821.661	2462.97	controllerType=0 controllerNumber=1 scan=6853	-3.419	E.FQCECPTGFTGHLCQYDVDE.C		FQCECPTGFTGHLCQYDVDE,EC,3@57.02146,5@57.02146,14@57.02146		18.1607	E.FQC[+57.02146]EC[+57.02146]PTGFTGHLC[+57.02146]QYDVDE.C	C3(Carbamidomethyl / 57.0215); C5(Carbamidomethyl / 57.0215); C14(Carbamidomethyl / 57.0215)	0.0054	0.0062	0	0	0	0	0.0005	0.00058	2.27	130.4	130.4		Specific	8.6	>sp|P46531|NOTC1_HUMAN Neurogenic locus notch homolog protein 1 OS=Homo sapiens OX=9606 GN=NOTCH1 PE=1 SV=4	1	7370	FP070522_14.6853.6853.3	high-energy collision-induced dissociation	2.51	2461.95	2461.96	1	239 | 14748
335		163.6	3	821.659	2462.96	821.661	2462.97	controllerType=0 controllerNumber=1 scan=6907	-2.304	E.FQCECPTGFTGHLCQYDVDE.C		FQCECPTGFTGHLCQYDVDE,EC,3@57.02146,5@57.02146,14@57.02146		18.2869	E.FQC[+57.02146]EC[+57.02146]PTGFTGHLC[+57.02146]QYDVDE.C	C3(Carbamidomethyl / 57.0215); C5(Carbamidomethyl / 57.0215); C14(Carbamidomethyl / 57.0215)	0.0064	0.0074	0	0	0	0	0.00054	0.00063	2.196	102.2	102.2		Specific	7.4	>sp|P46531|NOTC1_HUMAN Neurogenic locus notch homolog protein 1 OS=Homo sapiens OX=9606 GN=NOTCH1 PE=1 SV=4	1	7449	FP070522_14.6907.6907.3	high-energy collision-induced dissociation	2.58	2461.96	2461.96	1	240 | 14948
335		162.1	3	821.662	2462.97	821.661	2462.97	controllerType=0 controllerNumber=1 scan=7197	0.67	E.FQCECPTGFTGHLCQYDVDE.C		FQCECPTGFTGHLCQYDVDE,EC,3@57.02146,5@57.02146,14@57.02146		18.9565	E.FQC[+57.02146]EC[+57.02146]PTGFTGHLC[+57.02146]QYDVDE.C	C3(Carbamidomethyl / 57.0215); C5(Carbamidomethyl / 57.0215); C14(Carbamidomethyl / 57.0215)	0.012	0.014	0	0	0	0	0.00097	0.0011	1.918	118.7	118.7		Specific	7.8	>sp|P46531|NOTC1_HUMAN Neurogenic locus notch homolog protein 1 OS=Homo sapiens OX=9606 GN=NOTCH1 PE=1 SV=4	1	7850	FP070522_14.7197.7197.3	high-energy collision-induced dissociation	1.85	2461.96	2461.96	1	241 | 15128
335		160.5	2	1232	2463	1231.99	2462.97	controllerType=0 controllerNumber=1 scan=8299	12.223	E.FQCECPTGFTGHLCQYDVDE.C		FQCECPTGFTGHLCQYDVDE,EC,3@57.02146,5@57.02146,14@57.02146		21.5395	E.FQC[+57.02146]EC[+57.02146]PTGFTGHLC[+57.02146]QYDVDE.C	C3(Carbamidomethyl / 57.0215); C5(Carbamidomethyl / 57.0215); C14(Carbamidomethyl / 57.0215)	0.0011	0.0013	0	0	0	0	8.6e-05	0.0001	2.965	160.5	160.5		Specific	10.4	>sp|P46531|NOTC1_HUMAN Neurogenic locus notch homolog protein 1 OS=Homo sapiens OX=9606 GN=NOTCH1 PE=1 SV=4	1	9337	FP070522_14.8299.8299.2	high-energy collision-induced dissociation	2.9	2461.99	2461.96	1	242 | 16845
335		92.1	3	821.663	2462.97	821.661	2462.97	controllerType=0 controllerNumber=1 scan=7794	2.157	E.FQCECPTGFTGHLCQYDVDE.C		FQCECPTGFTGHLCQYDVDE,EC,3@57.02146,5@57.02146,14@57.02146		20.3517	E.FQC[+57.02146]EC[+57.02146]PTGFTGHLC[+57.02146]QYDVDE.C	C3(Carbamidomethyl / 57.0215); C5(Carbamidomethyl / 57.0215); C14(Carbamidomethyl / 57.0215)	0.012	0.014	0	0	0	0	0.001	0.0012	1.918	92.1	92.1		Specific	7.4	>sp|P46531|NOTC1_HUMAN Neurogenic locus notch homolog protein 1 OS=Homo sapiens OX=9606 GN=NOTCH1 PE=1 SV=4	1	8669	FP070522_14.7794.7794.3	high-energy collision-induced dissociation	1.85	2461.97	2461.96	1	243 | 16270
335		77	3	821.661	2462.97	821.661	2462.97	controllerType=0 controllerNumber=1 scan=8147	0.521	E.FQCECPTGFTGHLCQYDVDE.C		FQCECPTGFTGHLCQYDVDE,EC,3@57.02146,5@57.02146,14@57.02146		21.1808	E.FQC[+57.02146]EC[+57.02146]PTGFTGHLC[+57.02146]QYDVDE.C	C3(Carbamidomethyl / 57.0215); C5(Carbamidomethyl / 57.0215); C14(Carbamidomethyl / 57.0215)	0.028	0.032	0	0	0	0	0.0019	0.0023	1.561	77	77		Specific	7.8	>sp|P46531|NOTC1_HUMAN Neurogenic locus notch homolog protein 1 OS=Homo sapiens OX=9606 GN=NOTCH1 PE=1 SV=4	1	9139	FP070522_14.8147.8147.3	high-energy collision-induced dissociation	1.5	2461.96	2461.96	1	244 | 16779
335		62.7	2	1231.98	2462.96	1231.99	2462.97	controllerType=0 controllerNumber=1 scan=8778	-2.745	E.FQCECPTGFTGHLCQYDVDE.C		FQCECPTGFTGHLCQYDVDE,EC,3@57.02146,5@57.02146,14@57.02146		22.6789	E.FQC[+57.02146]EC[+57.02146]PTGFTGHLC[+57.02146]QYDVDE.C	C3(Carbamidomethyl / 57.0215); C5(Carbamidomethyl / 57.0215); C14(Carbamidomethyl / 57.0215)	0.0039	0.0046	0	0	0	0	0.00035	0.00041	2.406	62.7	62.7		Specific	9.1	>sp|P46531|NOTC1_HUMAN Neurogenic locus notch homolog protein 1 OS=Homo sapiens OX=9606 GN=NOTCH1 PE=1 SV=4	1	9934	FP070522_14.8778.8778.2	high-energy collision-induced dissociation	2.34	2461.95	2461.96	1	245 | 17208
335		52.6	3	821.659	2462.96	821.661	2462.97	controllerType=0 controllerNumber=1 scan=9008	-2.824	E.FQCECPTGFTGHLCQYDVDE.C		FQCECPTGFTGHLCQYDVDE,EC,3@57.02146,5@57.02146,14@57.02146		23.23	E.FQC[+57.02146]EC[+57.02146]PTGFTGHLC[+57.02146]QYDVDE.C	C3(Carbamidomethyl / 57.0215); C5(Carbamidomethyl / 57.0215); C14(Carbamidomethyl / 57.0215)	0.025	0.029	0	0	0	0	0.0017	0.0019	1.606	52.6	52.6		Specific	7.1	>sp|P46531|NOTC1_HUMAN Neurogenic locus notch homolog protein 1 OS=Homo sapiens OX=9606 GN=NOTCH1 PE=1 SV=4	1	10214	FP070522_14.9008.9008.3	high-energy collision-induced dissociation	1.54	2461.95	2461.96	1	246 | 17424
335		22.8	3	821.66	2462.96	821.661	2462.97	controllerType=0 controllerNumber=1 scan=9112	-1.561	E.FQCECPTGFTGHLCQYDVDE.C		FQCECPTGFTGHLCQYDVDE,EC,3@57.02146,5@57.02146,14@57.02146		23.4854	E.FQC[+57.02146]EC[+57.02146]PTGFTGHLC[+57.02146]QYDVDE.C	C3(Carbamidomethyl / 57.0215); C5(Carbamidomethyl / 57.0215); C14(Carbamidomethyl / 57.0215)	0.039	0.045	0	0	0	0	0.0033	0.0038	1.41	22.8	22.8		Specific	7.2	>sp|P46531|NOTC1_HUMAN Neurogenic locus notch homolog protein 1 OS=Homo sapiens OX=9606 GN=NOTCH1 PE=1 SV=4	1	10335	FP070522_14.9112.9112.3	high-energy collision-induced dissociation	1.35	2461.96	2461.96	1	247 | 17515
335		1	3	821.659	2462.96	821.661	2462.97	controllerType=0 controllerNumber=1 scan=9235	-2.527	E.FQCECPTGFTGHLCQYDVDE.C		FQCECPTGFTGHLCQYDVDE,EC,3@57.02146,5@57.02146,14@57.02146		23.7826	E.FQC[+57.02146]EC[+57.02146]PTGFTGHLC[+57.02146]QYDVDE.C	C3(Carbamidomethyl / 57.0215); C5(Carbamidomethyl / 57.0215); C14(Carbamidomethyl / 57.0215)	0.03	0.035	0	0	0	0	0.0023	0.0026	1.521	1	1		Specific	7.2	>sp|P46531|NOTC1_HUMAN Neurogenic locus notch homolog protein 1 OS=Homo sapiens OX=9606 GN=NOTCH1 PE=1 SV=4	1	10492	FP070522_14.9235.9235.3	high-energy collision-induced dissociation	1.46	2461.96	2461.96	1	248 | 17577
335		650.9	2	1060.42	2119.83	1060.42	2119.83	controllerType=0 controllerNumber=1 scan=6090	-1.461	E.FQCECPTGFTGHLCQYD.V		FQCECPTGFTGHLCQYD,EV,3@57.02146,5@57.02146,14@57.02146		16.4685	E.FQC[+57.02146]EC[+57.02146]PTGFTGHLC[+57.02146]QYD.V	C3(Carbamidomethyl / 57.0215); C5(Carbamidomethyl / 57.0215); C14(Carbamidomethyl / 57.0215)	3.6e-11	4.2e-11	0	0	0	0	5.7e-12	6.7e-12	10.445	558.2	558.2		Specific	16.4	>sp|P46531|NOTC1_HUMAN Neurogenic locus notch homolog protein 1 OS=Homo sapiens OX=9606 GN=NOTCH1 PE=1 SV=4	1	6400	FP070522_14.6090.6090.2	high-energy collision-induced dissociation	10.38	2118.82	2118.82	1	249 | 5214
335		528.7	2	1060.42	2119.82	1060.42	2119.83	controllerType=0 controllerNumber=1 scan=6155	-3.649	E.FQCECPTGFTGHLCQYD.V		FQCECPTGFTGHLCQYD,EV,3@57.02146,5@57.02146,14@57.02146		16.6096	E.FQC[+57.02146]EC[+57.02146]PTGFTGHLC[+57.02146]QYD.V	C3(Carbamidomethyl / 57.0215); C5(Carbamidomethyl / 57.0215); C14(Carbamidomethyl / 57.0215)	5.6e-08	6.6e-08	0	0	0	0	3.2e-09	3.7e-09	7.248	528.7	528.7		Specific	16.8	>sp|P46531|NOTC1_HUMAN Neurogenic locus notch homolog protein 1 OS=Homo sapiens OX=9606 GN=NOTCH1 PE=1 SV=4	1	6479	FP070522_14.6155.6155.2	high-energy collision-induced dissociation	8.13	2118.82	2118.82	1	250 | 5251
339	HexNAc(1)Hex(1)Fuc(1)NeuAc(1); HexNAc(1)	125.6	4	1438.56	5751.22	1438.32	5750.28	controllerType=0 controllerNumber=1 scan=6282	-10.26	E.CPTGFTGHLCQYDVDECASTPCKNGAKCLDGPNTYTCVCTE.G	3;6	CPTGFTGHLCQYDVDECASTPCKNGAKCLDGPNTYTCVCTE,EG,1@57.02146,3@802.28552,6@203.07937,10@57.02146,11@0.98402,17@57.02146,22@57.02146,28@57.02146,37@57.02146,39@57.02146	T3(OGlycan / 802.2855); T6(OGlycan / 203.0794); Q11(Deamidated / 0.984)	16.8848	E.C[+57.02146]PT[+802.28552]GFT[+203.07937]GHLC[+57.02146]Q[+0.98402]YDVDEC[+57.02146]ASTPC[+57.02146]KNGAKC[+57.02146]LDGPNTYTC[+57.02146]VC[+57.02146]TE.G	C1(Carbamidomethyl / 57.0215); C10(Carbamidomethyl / 57.0215); C17(Carbamidomethyl / 57.0215); C22(Carbamidomethyl / 57.0215); C28(Carbamidomethyl / 57.0215); C37(Carbamidomethyl / 57.0215); C39(Carbamidomethyl / 57.0215)	0.0014	0.0016	0	0	0	0	0.00013	0.00015	2.867	125.6	1.3	1	Specific	7.4	>sp|P46531|NOTC1_HUMAN Neurogenic locus notch homolog protein 1 OS=Homo sapiens OX=9606 GN=NOTCH1 PE=1 SV=4	1	6634	FP070522_14.6282.6282.4	high-energy collision-induced dissociation	1.99	5750.21	5749.27	1	251 | 79207
339	HexNAc(1)Fuc(1); HexNAc(1)Hex(1)Fuc(1)	206	4	1401.56	5603.2	1401.82	5604.26	controllerType=0 controllerNumber=1 scan=6310	-9.497	E.CPTGFTGHLCQYDVDECASTPCKNGAKCLDGPNTYTCVCTE.G	3;6	CPTGFTGHLCQYDVDECASTPCKNGAKCLDGPNTYTCVCTE,EG,1@57.02146,3@349.13728,6@511.19010,10@57.02146,17@57.02146,22@57.02146,28@57.02146,37@57.02146,39@57.02146	T3(OGlycan / 349.1373); T6(OGlycan / 511.1901)	16.9416	E.C[+57.02146]PT[+349.13728]GFT[+511.19010]GHLC[+57.02146]QYDVDEC[+57.02146]ASTPC[+57.02146]KNGAKC[+57.02146]LDGPNTYTC[+57.02146]VC[+57.02146]TE.G	C1(Carbamidomethyl / 57.0215); C10(Carbamidomethyl / 57.0215); C17(Carbamidomethyl / 57.0215); C22(Carbamidomethyl / 57.0215); C28(Carbamidomethyl / 57.0215); C37(Carbamidomethyl / 57.0215); C39(Carbamidomethyl / 57.0215)	1.4e-05	1.6e-05	0	0	0	0	8.7e-07	1e-06	4.865	206	6.1	-1	Specific	12.1	>sp|P46531|NOTC1_HUMAN Neurogenic locus notch homolog protein 1 OS=Homo sapiens OX=9606 GN=NOTCH1 PE=1 SV=4	1	6668	FP070522_14.6310.6310.4	high-energy collision-induced dissociation	4.57	5602.19	5603.25	1	252 | 79527
355	Hex(1)Pent(2)	750.1	3	1103.1	3307.28	1103.1	3307.29	controllerType=0 controllerNumber=1 scan=4891	-3.202	E.CASTPCKNGAKCLDGPNTYTCVCTE.G	18	CASTPCKNGAKCLDGPNTYTCVCTE,EG,1@57.02146,6@57.02146,8@0.98402,12@57.02146,14@15.99492,18@426.13734,21@57.02146,23@57.02146	N8(Deamidated / 0.984); D14(Oxidation / 15.9949); T18(OGlycan / 426.1373)	13.9575	E.C[+57.02146]ASTPC[+57.02146]KN[+0.98402]GAKC[+57.02146]LD[+15.99492]GPNT[+426.13734]YTC[+57.02146]VC[+57.02146]TE.G	C1(Carbamidomethyl / 57.0215); C6(Carbamidomethyl / 57.0215); C12(Carbamidomethyl / 57.0215); C21(Carbamidomethyl / 57.0215); C23(Carbamidomethyl / 57.0215)	1.6e-11	1.9e-11	0	0	0	0	1.9e-12	2.2e-12	10.79	655	2.4		Specific	14.6	>sp|P46531|NOTC1_HUMAN Neurogenic locus notch homolog protein 1 OS=Homo sapiens OX=9606 GN=NOTCH1 PE=1 SV=4	1	4780	FP070522_14.4891.4891.3	high-energy collision-induced dissociation	10.85	3306.28	3306.29	1	253 | 28007
355	Hex(1)Pent(2)	722.4	3	1103.1	3307.29	1103.1	3307.29	controllerType=0 controllerNumber=1 scan=4822	-2.538	E.CASTPCKNGAKCLDGPNTYTCVCTE.G	18	CASTPCKNGAKCLDGPNTYTCVCTE,EG,1@57.02146,6@57.02146,8@0.98402,12@57.02146,14@15.99492,18@426.13734,21@57.02146,23@57.02146	N8(Deamidated / 0.984); D14(Oxidation / 15.9949); T18(OGlycan / 426.1373)	13.8312	E.C[+57.02146]ASTPC[+57.02146]KN[+0.98402]GAKC[+57.02146]LD[+15.99492]GPNT[+426.13734]YTC[+57.02146]VC[+57.02146]TE.G	C1(Carbamidomethyl / 57.0215); C6(Carbamidomethyl / 57.0215); C12(Carbamidomethyl / 57.0215); C21(Carbamidomethyl / 57.0215); C23(Carbamidomethyl / 57.0215)	9.2e-11	1.1e-10	0	0	0	0	1.1e-11	1.3e-11	10.038	594.3	2.4		Specific	13.1	>sp|P46531|NOTC1_HUMAN Neurogenic locus notch homolog protein 1 OS=Homo sapiens OX=9606 GN=NOTCH1 PE=1 SV=4	1	4694	FP070522_14.4822.4822.3	high-energy collision-induced dissociation	11.1	3306.28	3306.29	1	254 | 27847
355	Hex(1)Pent(2)	354.4	3	1103.1	3307.28	1103.1	3307.29	controllerType=0 controllerNumber=1 scan=5547	-2.76	E.CASTPCKNGAKCLDGPNTYTCVCTE.G	18	CASTPCKNGAKCLDGPNTYTCVCTE,EG,1@57.02146,6@57.02146,8@0.98402,12@57.02146,14@15.99492,18@426.13734,21@57.02146,23@57.02146	N8(Deamidated / 0.984); D14(Oxidation / 15.9949); T18(OGlycan / 426.1373)	15.2957	E.C[+57.02146]ASTPC[+57.02146]KN[+0.98402]GAKC[+57.02146]LD[+15.99492]GPNT[+426.13734]YTC[+57.02146]VC[+57.02146]TE.G	C1(Carbamidomethyl / 57.0215); C6(Carbamidomethyl / 57.0215); C12(Carbamidomethyl / 57.0215); C21(Carbamidomethyl / 57.0215); C23(Carbamidomethyl / 57.0215)	0.00075	0.00087	0	0	0	0	4.4e-05	5.1e-05	3.123	297	2.4		Specific	9.8	>sp|P46531|NOTC1_HUMAN Neurogenic locus notch homolog protein 1 OS=Homo sapiens OX=9606 GN=NOTCH1 PE=1 SV=4	1	5657	FP070522_14.5547.5547.3	high-energy collision-induced dissociation	2.58	3306.28	3306.29	1	255 | 30458
355	Hex(1)Pent(2)	304	3	1103.1	3307.29	1103.1	3307.29	controllerType=0 controllerNumber=1 scan=5603	-2.317	E.CASTPCKNGAKCLDGPNTYTCVCTE.G	18	CASTPCKNGAKCLDGPNTYTCVCTE,EG,1@57.02146,6@57.02146,8@0.98402,12@57.02146,14@15.99492,18@426.13734,21@57.02146,23@57.02146	N8(Deamidated / 0.984); D14(Oxidation / 15.9949); T18(OGlycan / 426.1373)	15.417	E.C[+57.02146]ASTPC[+57.02146]KN[+0.98402]GAKC[+57.02146]LD[+15.99492]GPNT[+426.13734]YTC[+57.02146]VC[+57.02146]TE.G	C1(Carbamidomethyl / 57.0215); C6(Carbamidomethyl / 57.0215); C12(Carbamidomethyl / 57.0215); C21(Carbamidomethyl / 57.0215); C23(Carbamidomethyl / 57.0215)	0.0024	0.0028	0	0	0	0	0.0002	0.00023	2.624	266.4	2.4		Specific	8	>sp|P46531|NOTC1_HUMAN Neurogenic locus notch homolog protein 1 OS=Homo sapiens OX=9606 GN=NOTCH1 PE=1 SV=4	1	5728	FP070522_14.5603.5603.3	high-energy collision-induced dissociation	1.92	3306.28	3306.29	1	256 | 30850
355	Hex(1)Pent(2)	734.5	3	1102.77	3306.3	1102.77	3306.31	controllerType=0 controllerNumber=1 scan=4719	-2.647	E.CASTPCKNGAKCLDGPNTYTCVCTE.G	18	CASTPCKNGAKCLDGPNTYTCVCTE,EG,1@57.02146,6@57.02146,12@57.02146,14@15.99492,18@426.13734,21@57.02146,23@57.02146	D14(Oxidation / 15.9949); T18(OGlycan / 426.1373)	13.6332	E.C[+57.02146]ASTPC[+57.02146]KNGAKC[+57.02146]LD[+15.99492]GPNT[+426.13734]YTC[+57.02146]VC[+57.02146]TE.G	C1(Carbamidomethyl / 57.0215); C6(Carbamidomethyl / 57.0215); C12(Carbamidomethyl / 57.0215); C21(Carbamidomethyl / 57.0215); C23(Carbamidomethyl / 57.0215)	9.2e-11	1.1e-10	0	0	0	0	9.5e-12	1.1e-11	10.038	619.6	2.4		Specific	13.9	>sp|P46531|NOTC1_HUMAN Neurogenic locus notch homolog protein 1 OS=Homo sapiens OX=9606 GN=NOTCH1 PE=1 SV=4	1	4555	FP070522_14.4719.4719.3	high-energy collision-induced dissociation	11.26	3305.29	3305.3	1	257 | 27647
355	Hex(1)Pent(2)	328.2	3	1102.77	3306.3	1102.77	3306.31	controllerType=0 controllerNumber=1 scan=5330	-2.426	E.CASTPCKNGAKCLDGPNTYTCVCTE.G	18	CASTPCKNGAKCLDGPNTYTCVCTE,EG,1@57.02146,6@57.02146,12@57.02146,14@15.99492,18@426.13734,21@57.02146,23@57.02146	D14(Oxidation / 15.9949); T18(OGlycan / 426.1373)	14.8424	E.C[+57.02146]ASTPC[+57.02146]KNGAKC[+57.02146]LD[+15.99492]GPNT[+426.13734]YTC[+57.02146]VC[+57.02146]TE.G	C1(Carbamidomethyl / 57.0215); C6(Carbamidomethyl / 57.0215); C12(Carbamidomethyl / 57.0215); C21(Carbamidomethyl / 57.0215); C23(Carbamidomethyl / 57.0215)	0.0021	0.0025	0	0	0	0	0.00017	0.00019	2.675	202.7	2.4		Specific	8.4	>sp|P46531|NOTC1_HUMAN Neurogenic locus notch homolog protein 1 OS=Homo sapiens OX=9606 GN=NOTCH1 PE=1 SV=4	1	5383	FP070522_14.5330.5330.3	high-energy collision-induced dissociation	2.29	3305.29	3305.3	1	258 | 29311
355	Hex(1)Pent(2)	844.4	3	1097.77	3291.29	1097.77	3291.3	controllerType=0 controllerNumber=1 scan=4863	-3.242	E.CASTPCKNGAKCLDGPNTYTCVCTE.G	18	CASTPCKNGAKCLDGPNTYTCVCTE,EG,1@57.02146,6@57.02146,8@0.98402,12@57.02146,18@426.13734,21@57.02146,23@57.02146	N8(Deamidated / 0.984); T18(OGlycan / 426.1373)	13.9076	E.C[+57.02146]ASTPC[+57.02146]KN[+0.98402]GAKC[+57.02146]LDGPNT[+426.13734]YTC[+57.02146]VC[+57.02146]TE.G	C1(Carbamidomethyl / 57.0215); C6(Carbamidomethyl / 57.0215); C12(Carbamidomethyl / 57.0215); C21(Carbamidomethyl / 57.0215); C23(Carbamidomethyl / 57.0215)	1.6e-12	1.9e-12	0	0	0	0	2.9e-13	3.4e-13	11.79	739.4	2.4		Specific	15.7	>sp|P46531|NOTC1_HUMAN Neurogenic locus notch homolog protein 1 OS=Homo sapiens OX=9606 GN=NOTCH1 PE=1 SV=4	1	4743	FP070522_14.4863.4863.3	high-energy collision-induced dissociation	11.01	3290.28	3290.29	1	259 | 27887
355	Hex(1)Pent(2)	834.5	3	1097.77	3291.29	1097.77	3291.3	controllerType=0 controllerNumber=1 scan=4928	-2.463	E.CASTPCKNGAKCLDGPNTYTCVCTE.G	18	CASTPCKNGAKCLDGPNTYTCVCTE,EG,1@57.02146,6@57.02146,8@0.98402,12@57.02146,18@426.13734,21@57.02146,23@57.02146	N8(Deamidated / 0.984); T18(OGlycan / 426.1373)	14.0296	E.C[+57.02146]ASTPC[+57.02146]KN[+0.98402]GAKC[+57.02146]LDGPNT[+426.13734]YTC[+57.02146]VC[+57.02146]TE.G	C1(Carbamidomethyl / 57.0215); C6(Carbamidomethyl / 57.0215); C12(Carbamidomethyl / 57.0215); C21(Carbamidomethyl / 57.0215); C23(Carbamidomethyl / 57.0215)	9.2e-13	1.1e-12	0	0	0	0	1.6e-13	1.9e-13	12.038	731.9	2.4		Specific	14.7	>sp|P46531|NOTC1_HUMAN Neurogenic locus notch homolog protein 1 OS=Homo sapiens OX=9606 GN=NOTCH1 PE=1 SV=4	1	4829	FP070522_14.4928.4928.3	high-energy collision-induced dissociation	11.26	3290.28	3290.29	1	260 | 28047
355	Hex(1)Pent(2)	815.2	3	1097.77	3291.29	1097.77	3291.3	controllerType=0 controllerNumber=1 scan=4780	-2.463	E.CASTPCKNGAKCLDGPNTYTCVCTE.G	18	CASTPCKNGAKCLDGPNTYTCVCTE,EG,1@57.02146,6@57.02146,8@0.98402,12@57.02146,18@426.13734,21@57.02146,23@57.02146	N8(Deamidated / 0.984); T18(OGlycan / 426.1373)	13.7512	E.C[+57.02146]ASTPC[+57.02146]KN[+0.98402]GAKC[+57.02146]LDGPNT[+426.13734]YTC[+57.02146]VC[+57.02146]TE.G	C1(Carbamidomethyl / 57.0215); C6(Carbamidomethyl / 57.0215); C12(Carbamidomethyl / 57.0215); C21(Carbamidomethyl / 57.0215); C23(Carbamidomethyl / 57.0215)	9.2e-13	1.1e-12	0	0	0	0	1.4e-13	1.6e-13	12.038	746.6	2.4		Specific	15.1	>sp|P46531|NOTC1_HUMAN Neurogenic locus notch homolog protein 1 OS=Homo sapiens OX=9606 GN=NOTCH1 PE=1 SV=4	1	4633	FP070522_14.4780.4780.3	high-energy collision-induced dissociation	11.26	3290.28	3290.29	1	261 | 27767
355	Hex(1)Pent(2)	387.7	3	1097.77	3291.28	1097.77	3291.3	controllerType=0 controllerNumber=1 scan=5524	-5.468	E.CASTPCKNGAKCLDGPNTYTCVCTE.G	18	CASTPCKNGAKCLDGPNTYTCVCTE,EG,1@57.02146,6@57.02146,8@0.98402,12@57.02146,18@426.13734,21@57.02146,23@57.02146	N8(Deamidated / 0.984); T18(OGlycan / 426.1373)	15.2444	E.C[+57.02146]ASTPC[+57.02146]KN[+0.98402]GAKC[+57.02146]LDGPNT[+426.13734]YTC[+57.02146]VC[+57.02146]TE.G	C1(Carbamidomethyl / 57.0215); C6(Carbamidomethyl / 57.0215); C12(Carbamidomethyl / 57.0215); C21(Carbamidomethyl / 57.0215); C23(Carbamidomethyl / 57.0215)	0.0037	0.0043	0	0	0	0	0.00032	0.00037	2.434	269.8	2.4		Specific	9.5	>sp|P46531|NOTC1_HUMAN Neurogenic locus notch homolog protein 1 OS=Homo sapiens OX=9606 GN=NOTCH1 PE=1 SV=4	1	5630	FP070522_14.5524.5524.3	high-energy collision-induced dissociation	2.09	3290.27	3290.29	1	262 | 30178
355	Hex(1)Pent(2)	837.3	3	1097.44	3290.3	1097.44	3290.31	controllerType=0 controllerNumber=1 scan=4663	-3.019	E.CASTPCKNGAKCLDGPNTYTCVCTE.G	18	CASTPCKNGAKCLDGPNTYTCVCTE,EG,1@57.02146,6@57.02146,12@57.02146,18@426.13734,21@57.02146,23@57.02146	T18(OGlycan / 426.1373)	13.5309	E.C[+57.02146]ASTPC[+57.02146]KNGAKC[+57.02146]LDGPNT[+426.13734]YTC[+57.02146]VC[+57.02146]TE.G	C1(Carbamidomethyl / 57.0215); C6(Carbamidomethyl / 57.0215); C12(Carbamidomethyl / 57.0215); C21(Carbamidomethyl / 57.0215); C23(Carbamidomethyl / 57.0215)	9.2e-13	1.1e-12	0	0	0	0	1.1e-13	1.3e-13	12.038	728.5	2.4		Specific	15.1	>sp|P46531|NOTC1_HUMAN Neurogenic locus notch homolog protein 1 OS=Homo sapiens OX=9606 GN=NOTCH1 PE=1 SV=4	1	4480	FP070522_14.4663.4663.3	high-energy collision-induced dissociation	11.97	3289.3	3289.31	1	263 | 27527
355	Hex(1)Pent(2)	368.3	3	1097.44	3290.31	1097.44	3290.31	controllerType=0 controllerNumber=1 scan=5291	-2.462	E.CASTPCKNGAKCLDGPNTYTCVCTE.G	18	CASTPCKNGAKCLDGPNTYTCVCTE,EG,1@57.02146,6@57.02146,12@57.02146,18@426.13734,21@57.02146,23@57.02146	T18(OGlycan / 426.1373)	14.7618	E.C[+57.02146]ASTPC[+57.02146]KNGAKC[+57.02146]LDGPNT[+426.13734]YTC[+57.02146]VC[+57.02146]TE.G	C1(Carbamidomethyl / 57.0215); C6(Carbamidomethyl / 57.0215); C12(Carbamidomethyl / 57.0215); C21(Carbamidomethyl / 57.0215); C23(Carbamidomethyl / 57.0215)	0.0015	0.0017	0	0	0	0	0.00013	0.00016	2.837	335.4	2.4		Specific	9.5	>sp|P46531|NOTC1_HUMAN Neurogenic locus notch homolog protein 1 OS=Homo sapiens OX=9606 GN=NOTCH1 PE=1 SV=4	1	5326	FP070522_14.5291.5291.3	high-energy collision-induced dissociation	3.17	3289.3	3289.31	1	264 | 28975
355	Hex(1)Pent(2)	317.3	3	1097.43	3290.28	1097.44	3290.31	controllerType=0 controllerNumber=1 scan=5399	-11.923	E.CASTPCKNGAKCLDGPNTYTCVCTE.G	18	CASTPCKNGAKCLDGPNTYTCVCTE,EG,1@57.02146,6@57.02146,12@57.02146,18@426.13734,21@57.02146,23@57.02146	T18(OGlycan / 426.1373)	14.9895	E.C[+57.02146]ASTPC[+57.02146]KNGAKC[+57.02146]LDGPNT[+426.13734]YTC[+57.02146]VC[+57.02146]TE.G	C1(Carbamidomethyl / 57.0215); C6(Carbamidomethyl / 57.0215); C12(Carbamidomethyl / 57.0215); C21(Carbamidomethyl / 57.0215); C23(Carbamidomethyl / 57.0215)	0.012	0.014	0	0	0	0	0.0011	0.0012	1.913	259.2	2.4		Specific	8.8	>sp|P46531|NOTC1_HUMAN Neurogenic locus notch homolog protein 1 OS=Homo sapiens OX=9606 GN=NOTCH1 PE=1 SV=4	1	5473	FP070522_14.5399.5399.3	high-energy collision-induced dissociation	2	3289.27	3289.31	1	265 | 29626
355	Hex(1)Pent(2)	184	3	1097.43	3290.26	1097.44	3290.31	controllerType=0 controllerNumber=1 scan=5752	-15.818	E.CASTPCKNGAKCLDGPNTYTCVCTE.G	18	CASTPCKNGAKCLDGPNTYTCVCTE,EG,1@57.02146,6@57.02146,12@57.02146,18@426.13734,21@57.02146,23@57.02146	T18(OGlycan / 426.1373)	15.7293	E.C[+57.02146]ASTPC[+57.02146]KNGAKC[+57.02146]LDGPNT[+426.13734]YTC[+57.02146]VC[+57.02146]TE.G	C1(Carbamidomethyl / 57.0215); C6(Carbamidomethyl / 57.0215); C12(Carbamidomethyl / 57.0215); C21(Carbamidomethyl / 57.0215); C23(Carbamidomethyl / 57.0215)	0.036	0.042	0	0	0	0	0.0026	0.0031	1.441	127	2.4		Specific	7.9	>sp|P46531|NOTC1_HUMAN Neurogenic locus notch homolog protein 1 OS=Homo sapiens OX=9606 GN=NOTCH1 PE=1 SV=4	1	5931	FP070522_14.5752.5752.3	high-energy collision-induced dissociation	1.65	3289.26	3289.31	1	266 | 31378
355	Hex(1)Pent(2)	175.8	3	1097.43	3290.26	1097.44	3290.31	controllerType=0 controllerNumber=1 scan=5693	-16.375	E.CASTPCKNGAKCLDGPNTYTCVCTE.G	18	CASTPCKNGAKCLDGPNTYTCVCTE,EG,1@57.02146,6@57.02146,12@57.02146,18@426.13734,21@57.02146,23@57.02146	T18(OGlycan / 426.1373)	15.6023	E.C[+57.02146]ASTPC[+57.02146]KNGAKC[+57.02146]LDGPNT[+426.13734]YTC[+57.02146]VC[+57.02146]TE.G	C1(Carbamidomethyl / 57.0215); C6(Carbamidomethyl / 57.0215); C12(Carbamidomethyl / 57.0215); C21(Carbamidomethyl / 57.0215); C23(Carbamidomethyl / 57.0215)	0.044	0.051	0	0.0036	0	0	0.0045	0.0055	1.353	132.4	2.4		Specific	6.8	>sp|P46531|NOTC1_HUMAN Neurogenic locus notch homolog protein 1 OS=Homo sapiens OX=9606 GN=NOTCH1 PE=1 SV=4	1	5853	FP070522_14.5693.5693.3	high-energy collision-induced dissociation	1.49	3289.25	3289.31	1	267 | 31250
380	HexNAc(1)	78.2	2	564.218	1127.43	564.219	1127.43	controllerType=0 controllerNumber=1 scan=1919	-2.501	E.GYTGTHCE.-	3	GYTGTHCE,E-,3@203.07937,7@57.02146	T3(OGlycan / 203.0794)	6.93	E.GYT[+203.07937]GTHC[+57.02146]E.-	C7(Carbamidomethyl / 57.0215)	0.027	0.032	0	0	0	0	0.0019	0.0022	1.564	78.2	4		Specific	7.7	>sp|P46531|NOTC1_HUMAN Neurogenic locus notch homolog protein 1 OS=Homo sapiens OX=9606 GN=NOTCH1 PE=1 SV=4	1	1341	FP070522_14.1919.1919.2	high-energy collision-induced dissociation	1.5	1126.42	1126.42	1	268 | 61

## Sheet: FP070522_15
Pos.	Glycans	Score	z	Obs._x000D_ m/z	Obs._x000D_ MH	Calc._x000D_ m/z	Calc._x000D_ MH	Scan #	ppm_x000D_ err.	SequenceOriginalDebug	Glycans_x000D_ Pos.	PeptideParseFriendly	Mods_x000D_ (variable)	Scan_x000D_ Time	Sequence	Mods_x000D_ (fixed)	PEP_x000D_ 2D	PEP_x000D_ 1D	FDR_x000D_ 2D	FDR_x000D_ 1D	FDR uniq._x000D_ 2D	FDR uniq._x000D_ 1D	q-value_x000D_ 2D	q-value_x000D_ 1D	|Log Prob|	Delta_x000D_ Score	Delta Mod._x000D_ Score	Off-_x000D_ By-X	Cleavage	Z-Score	Protein_x000D_ Name	Prot._x000D_ Id	QID	Comment	Fragment_x000D_ Type	|LogProbOld|	Obs.M	Calc.M	Prot._x000D_ Rank	PID
22	HexNAc(1)Hex(1)Fuc(1)	227.3	6	941.576	5644.42	941.58	5644.45	controllerType=0 controllerNumber=1 scan=4243	-4.777	E.VGSYRCVCRATHTGPNCERPYVPCSPSPCQNRGTCRPTGDVTHE.C	25	VGSYRCVCRATHTGPNCERPYVPCSPSPCQNRGTCRPTGDVTHE,EC,6@57.02146,8@57.02146,17@57.02146,24@57.02146,25@511.19010,29@57.02146,35@57.02146	S25(OGlycan / 511.1901)	12.6523	E.VGSYRC[+57.02146]VC[+57.02146]RATHTGPNC[+57.02146]ERPYVPC[+57.02146]S[+511.19010]PSPC[+57.02146]QNRGTC[+57.02146]RPTGDVTHE.C	C6(Carbamidomethyl / 57.0215); C8(Carbamidomethyl / 57.0215); C17(Carbamidomethyl / 57.0215); C24(Carbamidomethyl / 57.0215); C29(Carbamidomethyl / 57.0215); C35(Carbamidomethyl / 57.0215)	0.018	0.02	0	0	0	0	0.0014	0.0017	1.748	227.3	0		Specific	7	>sp|P46531|NOTC1_HUMAN Neurogenic locus notch homolog protein 1 OS=Homo sapiens OX=9606 GN=NOTCH1 PE=1 SV=4	1	3838	FP070522_15.4243.4243.6	high-energy collision-induced dissociation	1.68	5643.41	5643.44	1	1 | 72512
22	HexNAc(1)	229.9	6	890.058	5335.31	890.229	5336.34	controllerType=0 controllerNumber=1 scan=4226	-3.713	E.VGSYRCVCRATHTGPNCERPYVPCSPSPCQNRGTCRPTGDVTHE.C	25	VGSYRCVCRATHTGPNCERPYVPCSPSPCQNRGTCRPTGDVTHE,EC,6@57.02146,8@57.02146,17@57.02146,24@57.02146,25@203.07937,29@57.02146,35@57.02146	S25(OGlycan / 203.0794)	12.6228	E.VGSYRC[+57.02146]VC[+57.02146]RATHTGPNC[+57.02146]ERPYVPC[+57.02146]S[+203.07937]PSPC[+57.02146]QNRGTC[+57.02146]RPTGDVTHE.C	C6(Carbamidomethyl / 57.0215); C8(Carbamidomethyl / 57.0215); C17(Carbamidomethyl / 57.0215); C24(Carbamidomethyl / 57.0215); C29(Carbamidomethyl / 57.0215); C35(Carbamidomethyl / 57.0215)	0.017	0.019	0	0	0	0	0.0014	0.0016	1.774	229.9	0	-1	Specific	8.5	>sp|P46531|NOTC1_HUMAN Neurogenic locus notch homolog protein 1 OS=Homo sapiens OX=9606 GN=NOTCH1 PE=1 SV=4	1	3818	FP070522_15.4226.4226.6	high-energy collision-induced dissociation	1.7	5334.3	5335.33	1	2 | 72242
22	Hex(1)	309	6	883.555	5296.29	883.391	5295.31	controllerType=0 controllerNumber=1 scan=4214	-3.729	E.VGSYRCVCRATHTGPNCERPYVPCSPSPCQNRGTCRPTGDVTHE.C	3	VGSYRCVCRATHTGPNCERPYVPCSPSPCQNRGTCRPTGDVTHE,EC,3@162.05282,6@57.02146,8@57.02146,17@57.02146,24@57.02146,29@57.02146,35@57.02146	S3(OGlycan / 162.0528)	12.6029	E.VGS[+162.05282]YRC[+57.02146]VC[+57.02146]RATHTGPNC[+57.02146]ERPYVPC[+57.02146]SPSPC[+57.02146]QNRGTC[+57.02146]RPTGDVTHE.C	C6(Carbamidomethyl / 57.0215); C8(Carbamidomethyl / 57.0215); C17(Carbamidomethyl / 57.0215); C24(Carbamidomethyl / 57.0215); C29(Carbamidomethyl / 57.0215); C35(Carbamidomethyl / 57.0215)	0.0071	0.0081	0	0	0	0	0.00037	0.00042	2.15	309	1.6	1	Specific	7.8	>sp|P46531|NOTC1_HUMAN Neurogenic locus notch homolog protein 1 OS=Homo sapiens OX=9606 GN=NOTCH1 PE=1 SV=4	1	3800	FP070522_15.4214.4214.6	high-energy collision-induced dissociation	1.78	5295.29	5294.3	1	3 | 72082
22		282.3	6	856.71	5135.23	856.546	5134.24	controllerType=0 controllerNumber=1 scan=4588	-3.403	E.VGSYRCVCRATHTGPNCERPYVPCSPSPCQNRGTCRPTGDVTHE.C		VGSYRCVCRATHTGPNCERPYVPCSPSPCQNRGTCRPTGDVTHE,EC,6@57.02146,8@57.02146,17@57.02146,19@0.98402,24@57.02146,29@57.02146,35@57.02146	R19(Deamidated / 0.984)	13.2546	E.VGSYRC[+57.02146]VC[+57.02146]RATHTGPNC[+57.02146]ER[+0.98402]PYVPC[+57.02146]SPSPC[+57.02146]QNRGTC[+57.02146]RPTGDVTHE.C	C6(Carbamidomethyl / 57.0215); C8(Carbamidomethyl / 57.0215); C17(Carbamidomethyl / 57.0215); C24(Carbamidomethyl / 57.0215); C29(Carbamidomethyl / 57.0215); C35(Carbamidomethyl / 57.0215)	0.0096	0.011	0	0	0	0	0.00068	0.00078	2.018	282.3	1.6	1	Specific	7.4	>sp|P46531|NOTC1_HUMAN Neurogenic locus notch homolog protein 1 OS=Homo sapiens OX=9606 GN=NOTCH1 PE=1 SV=4	1	4292	FP070522_15.4588.4588.6	high-energy collision-induced dissociation	1.67	5134.22	5133.23	1	4 | 75197
22		386	6	856.545	5134.23	856.382	5133.26	controllerType=0 controllerNumber=1 scan=4665	-5.114	E.VGSYRCVCRATHTGPNCERPYVPCSPSPCQNRGTCRPTGDVTHE.C		VGSYRCVCRATHTGPNCERPYVPCSPSPCQNRGTCRPTGDVTHE,EC,6@57.02146,8@57.02146,17@57.02146,24@57.02146,29@57.02146,35@57.02146		13.3797	E.VGSYRC[+57.02146]VC[+57.02146]RATHTGPNC[+57.02146]ERPYVPC[+57.02146]SPSPC[+57.02146]QNRGTC[+57.02146]RPTGDVTHE.C	C6(Carbamidomethyl / 57.0215); C8(Carbamidomethyl / 57.0215); C17(Carbamidomethyl / 57.0215); C24(Carbamidomethyl / 57.0215); C29(Carbamidomethyl / 57.0215); C35(Carbamidomethyl / 57.0215)	0.0019	0.0022	0	0	0	0	0.0001	0.00012	2.72	386	31.3	1	Specific	7.7	>sp|P46531|NOTC1_HUMAN Neurogenic locus notch homolog protein 1 OS=Homo sapiens OX=9606 GN=NOTCH1 PE=1 SV=4	1	4405	FP070522_15.4665.4665.6	high-energy collision-induced dissociation	2.71	5133.23	5132.25	1	5 | 75437
22		357.6	6	856.379	5133.24	856.382	5133.26	controllerType=0 controllerNumber=1 scan=4236	-3.985	E.VGSYRCVCRATHTGPNCERPYVPCSPSPCQNRGTCRPTGDVTHE.C		VGSYRCVCRATHTGPNCERPYVPCSPSPCQNRGTCRPTGDVTHE,EC,6@57.02146,8@57.02146,17@57.02146,24@57.02146,29@57.02146,35@57.02146		12.6398	E.VGSYRC[+57.02146]VC[+57.02146]RATHTGPNC[+57.02146]ERPYVPC[+57.02146]SPSPC[+57.02146]QNRGTC[+57.02146]RPTGDVTHE.C	C6(Carbamidomethyl / 57.0215); C8(Carbamidomethyl / 57.0215); C17(Carbamidomethyl / 57.0215); C24(Carbamidomethyl / 57.0215); C29(Carbamidomethyl / 57.0215); C35(Carbamidomethyl / 57.0215)	0.0042	0.0048	0	0	0	0	0.00029	0.00033	2.374	357.6	47.3		Specific	8.5	>sp|P46531|NOTC1_HUMAN Neurogenic locus notch homolog protein 1 OS=Homo sapiens OX=9606 GN=NOTCH1 PE=1 SV=4	1	3832	FP070522_15.4236.4236.6	high-energy collision-induced dissociation	2.46	5132.23	5132.25	1	6 | 72362
22		307.6	6	856.378	5133.23	856.382	5133.26	controllerType=0 controllerNumber=1 scan=4294	-4.698	E.VGSYRCVCRATHTGPNCERPYVPCSPSPCQNRGTCRPTGDVTHE.C		VGSYRCVCRATHTGPNCERPYVPCSPSPCQNRGTCRPTGDVTHE,EC,6@57.02146,8@57.02146,17@57.02146,24@57.02146,29@57.02146,35@57.02146		12.7471	E.VGSYRC[+57.02146]VC[+57.02146]RATHTGPNC[+57.02146]ERPYVPC[+57.02146]SPSPC[+57.02146]QNRGTC[+57.02146]RPTGDVTHE.C	C6(Carbamidomethyl / 57.0215); C8(Carbamidomethyl / 57.0215); C17(Carbamidomethyl / 57.0215); C24(Carbamidomethyl / 57.0215); C29(Carbamidomethyl / 57.0215); C35(Carbamidomethyl / 57.0215)	0.0071	0.0081	0	0	0	0	0.0004	0.00046	2.15	307.6	35.2		Specific	7.4	>sp|P46531|NOTC1_HUMAN Neurogenic locus notch homolog protein 1 OS=Homo sapiens OX=9606 GN=NOTCH1 PE=1 SV=4	1	3896	FP070522_15.4294.4294.6	high-energy collision-induced dissociation	2.15	5132.22	5132.25	1	7 | 73142
22		258.7	6	856.544	5134.23	856.382	5133.26	controllerType=0 controllerNumber=1 scan=4493	-5.613	E.VGSYRCVCRATHTGPNCERPYVPCSPSPCQNRGTCRPTGDVTHE.C		VGSYRCVCRATHTGPNCERPYVPCSPSPCQNRGTCRPTGDVTHE,EC,6@57.02146,8@57.02146,17@57.02146,24@57.02146,29@57.02146,35@57.02146		13.0927	E.VGSYRC[+57.02146]VC[+57.02146]RATHTGPNC[+57.02146]ERPYVPC[+57.02146]SPSPC[+57.02146]QNRGTC[+57.02146]RPTGDVTHE.C	C6(Carbamidomethyl / 57.0215); C8(Carbamidomethyl / 57.0215); C17(Carbamidomethyl / 57.0215); C24(Carbamidomethyl / 57.0215); C29(Carbamidomethyl / 57.0215); C35(Carbamidomethyl / 57.0215)	0.034	0.039	0	0	0	0	0.0026	0.003	1.465	258.7	9	1	Specific	7.4	>sp|P46531|NOTC1_HUMAN Neurogenic locus notch homolog protein 1 OS=Homo sapiens OX=9606 GN=NOTCH1 PE=1 SV=4	1	4161	FP070522_15.4493.4493.6	high-energy collision-induced dissociation	1.36	5133.22	5132.25	1	8 | 74945
22		257.8	6	856.543	5134.22	856.382	5133.26	controllerType=0 controllerNumber=1 scan=4354	-7.896	E.VGSYRCVCRATHTGPNCERPYVPCSPSPCQNRGTCRPTGDVTHE.C		VGSYRCVCRATHTGPNCERPYVPCSPSPCQNRGTCRPTGDVTHE,EC,6@57.02146,8@57.02146,17@57.02146,24@57.02146,29@57.02146,35@57.02146		12.8506	E.VGSYRC[+57.02146]VC[+57.02146]RATHTGPNC[+57.02146]ERPYVPC[+57.02146]SPSPC[+57.02146]QNRGTC[+57.02146]RPTGDVTHE.C	C6(Carbamidomethyl / 57.0215); C8(Carbamidomethyl / 57.0215); C17(Carbamidomethyl / 57.0215); C24(Carbamidomethyl / 57.0215); C29(Carbamidomethyl / 57.0215); C35(Carbamidomethyl / 57.0215)	0.031	0.035	0	0	0	0	0.0024	0.0027	1.51	257.8	9.8	1	Specific	6.8	>sp|P46531|NOTC1_HUMAN Neurogenic locus notch homolog protein 1 OS=Homo sapiens OX=9606 GN=NOTCH1 PE=1 SV=4	1	3968	FP070522_15.4354.4354.6	high-energy collision-induced dissociation	1.4	5133.21	5132.25	1	9 | 73793
22		213.6	6	856.543	5134.22	856.382	5133.26	controllerType=0 controllerNumber=1 scan=4419	-7.682	E.VGSYRCVCRATHTGPNCERPYVPCSPSPCQNRGTCRPTGDVTHE.C		VGSYRCVCRATHTGPNCERPYVPCSPSPCQNRGTCRPTGDVTHE,EC,6@57.02146,8@57.02146,17@57.02146,24@57.02146,29@57.02146,35@57.02146		12.9667	E.VGSYRC[+57.02146]VC[+57.02146]RATHTGPNC[+57.02146]ERPYVPC[+57.02146]SPSPC[+57.02146]QNRGTC[+57.02146]RPTGDVTHE.C	C6(Carbamidomethyl / 57.0215); C8(Carbamidomethyl / 57.0215); C17(Carbamidomethyl / 57.0215); C24(Carbamidomethyl / 57.0215); C29(Carbamidomethyl / 57.0215); C35(Carbamidomethyl / 57.0215)	0.056	0.065	0	0	0	0	0.0075	0.0086	1.248	213.6	11.7	1	Specific	7	>sp|P46531|NOTC1_HUMAN Neurogenic locus notch homolog protein 1 OS=Homo sapiens OX=9606 GN=NOTCH1 PE=1 SV=4	1	4062	FP070522_15.4419.4419.6	high-energy collision-induced dissociation	1.31	5133.21	5132.25	1	10 | 74601
22		203.1	4	1284.06	5133.24	1284.07	5133.26	controllerType=0 controllerNumber=1 scan=4257	-4.075	E.VGSYRCVCRATHTGPNCERPYVPCSPSPCQNRGTCRPTGDVTHE.C		VGSYRCVCRATHTGPNCERPYVPCSPSPCQNRGTCRPTGDVTHE,EC,6@57.02146,8@57.02146,17@57.02146,24@57.02146,29@57.02146,35@57.02146		12.6745	E.VGSYRC[+57.02146]VC[+57.02146]RATHTGPNC[+57.02146]ERPYVPC[+57.02146]SPSPC[+57.02146]QNRGTC[+57.02146]RPTGDVTHE.C	C6(Carbamidomethyl / 57.0215); C8(Carbamidomethyl / 57.0215); C17(Carbamidomethyl / 57.0215); C24(Carbamidomethyl / 57.0215); C29(Carbamidomethyl / 57.0215); C35(Carbamidomethyl / 57.0215)	0.056	0.064	0	0	0	0	0.0073	0.0084	1.249	203.1	98.3		Specific	6.9	>sp|P46531|NOTC1_HUMAN Neurogenic locus notch homolog protein 1 OS=Homo sapiens OX=9606 GN=NOTCH1 PE=1 SV=4	1	3854	FP070522_15.4257.4257.4	high-energy collision-induced dissociation	1.31	5132.23	5132.25	1	11 | 72752
22		177.8	4	531.733	2123.91	531.735	2123.92	controllerType=0 controllerNumber=1 scan=3726	-3.458	E.VGSYRCVCRATHTGPNCE.R		VGSYRCVCRATHTGPNCE,ER,6@57.02146,8@57.02146,17@57.02146		11.726	E.VGSYRC[+57.02146]VC[+57.02146]RATHTGPNC[+57.02146]E.R	C6(Carbamidomethyl / 57.0215); C8(Carbamidomethyl / 57.0215); C17(Carbamidomethyl / 57.0215)	0.0012	0.0014	0	0	0	0	5.9e-05	6.8e-05	2.917	177.8	177.8		Specific	6.7	>sp|P46531|NOTC1_HUMAN Neurogenic locus notch homolog protein 1 OS=Homo sapiens OX=9606 GN=NOTCH1 PE=1 SV=4	1	3156	FP070522_15.3726.3726.4	high-energy collision-induced dissociation	2.86	2122.9	2122.91	1	12 | 5775
40		511	4	758.091	3029.34	758.091	3029.34	controllerType=0 controllerNumber=1 scan=4132	0.97	E.RPYVPCSPSPCQNRGTCRPTGDVTHE.C		RPYVPCSPSPCQNRGTCRPTGDVTHE,EC,6@57.02146,11@57.02146,17@57.02146,18@0.98402	R18(Deamidated / 0.984)	12.4652	E.RPYVPC[+57.02146]SPSPC[+57.02146]QNRGTC[+57.02146]R[+0.98402]PTGDVTHE.C	C6(Carbamidomethyl / 57.0215); C11(Carbamidomethyl / 57.0215); C17(Carbamidomethyl / 57.0215)	0.0036	0.0041	0	0	0	0	0.00021	0.00024	2.448	492.5	0.1		Specific	8.2	>sp|P46531|NOTC1_HUMAN Neurogenic locus notch homolog protein 1 OS=Homo sapiens OX=9606 GN=NOTCH1 PE=1 SV=4	1	3693	FP070522_15.4132.4132.4	high-energy collision-induced dissociation	2	3028.34	3028.33	1	13 | 30292
80	Hex(1); Hex(1)Pent(1)	571.5	4	1228.48	4910.91	1228.23	4909.88	controllerType=0 controllerNumber=1 scan=6241	5.315	E.NIDDCPGNNCKNGGACVDGVNTYNCRCPPEWTGQYCTE.D	22;32	NIDDCPGNNCKNGGACVDGVNTYNCRCPPEWTGQYCTE,ED,5@57.02146,10@57.02146,16@57.02146,22@162.05282,25@57.02146,27@57.02146,32@294.09508,34@0.98402,36@57.02146	T22(OGlycan / 162.0528); T32(OGlycan / 294.0951); Q34(Deamidated / 0.984)	16.2738	E.NIDDC[+57.02146]PGNNC[+57.02146]KNGGAC[+57.02146]VDGVNT[+162.05282]YNC[+57.02146]RC[+57.02146]PPEWT[+294.09508]GQ[+0.98402]YC[+57.02146]TE.D	C5(Carbamidomethyl / 57.0215); C10(Carbamidomethyl / 57.0215); C16(Carbamidomethyl / 57.0215); C25(Carbamidomethyl / 57.0215); C27(Carbamidomethyl / 57.0215); C36(Carbamidomethyl / 57.0215)	5.9e-06	6.8e-06	0	0	0	0	3.1e-07	3.6e-07	5.226	571.5	1	1	Specific	13.5	>sp|P46531|NOTC1_HUMAN Neurogenic locus notch homolog protein 1 OS=Homo sapiens OX=9606 GN=NOTCH1 PE=1 SV=4	1	6563	FP070522_15.6241.6241.4	high-energy collision-induced dissociation	4.6	4909.91	4908.88	1	14 | 79117
98		655.1	3	984.055	2950.15	984.062	2950.17	controllerType=0 controllerNumber=1 scan=6158	-7.152	D.GVNTYNCRCPPEWTGQYCTEDVDE.C		GVNTYNCRCPPEWTGQYCTEDVDE,DC,7@57.02146,9@57.02146,18@57.02146		16.1062	D.GVNTYNC[+57.02146]RC[+57.02146]PPEWTGQYC[+57.02146]TEDVDE.C	C7(Carbamidomethyl / 57.0215); C9(Carbamidomethyl / 57.0215); C18(Carbamidomethyl / 57.0215)	2.2e-09	2.5e-09	0	0	0	0	1.6e-10	1.9e-10	8.661	470.7	470.7		Specific	13.2	>sp|P46531|NOTC1_HUMAN Neurogenic locus notch homolog protein 1 OS=Homo sapiens OX=9606 GN=NOTCH1 PE=1 SV=4	1	6449	FP070522_15.6158.6158.3	high-energy collision-induced dissociation	8.6	2949.14	2949.16	1	15 | 33992
98		361.1	3	984.06	2950.17	984.062	2950.17	controllerType=0 controllerNumber=1 scan=6216	-1.612	D.GVNTYNCRCPPEWTGQYCTEDVDE.C		GVNTYNCRCPPEWTGQYCTEDVDE,DC,7@57.02146,9@57.02146,18@57.02146		16.2222	D.GVNTYNC[+57.02146]RC[+57.02146]PPEWTGQYC[+57.02146]TEDVDE.C	C7(Carbamidomethyl / 57.0215); C9(Carbamidomethyl / 57.0215); C18(Carbamidomethyl / 57.0215)	3e-05	3.4e-05	0	0	0	0	1.7e-06	2e-06	4.522	359.5	359.5		Specific	11.7	>sp|P46531|NOTC1_HUMAN Neurogenic locus notch homolog protein 1 OS=Homo sapiens OX=9606 GN=NOTCH1 PE=1 SV=4	1	6530	FP070522_15.6216.6216.3	high-energy collision-induced dissociation	4.46	2949.16	2949.16	1	16 | 34032
198	HexNAc(1)Hex(1)Fuc(1); HexNAc(1)Hex(1)Fuc(1)NeuAc(1)	231.2	5	1159.06	5791.26	1159.05	5791.24	controllerType=0 controllerNumber=1 scan=6389	2.731	D.ACISNPCNEGSNCDTNPVNGKAICTCPSGYTGPACSQDVDE.C	4;11	ACISNPCNEGSNCDTNPVNGKAICTCPSGYTGPACSQDVDE,DC,2@57.02146,4@511.19010,7@57.02146,11@802.28552,13@57.02146,19@0.98402,24@57.02146,26@57.02146,35@57.02146	S4(OGlycan / 511.1901); S11(OGlycan / 802.2855); N19(Deamidated / 0.984)	16.563	D.AC[+57.02146]IS[+511.19010]NPC[+57.02146]NEGS[+802.28552]NC[+57.02146]DTNPVN[+0.98402]GKAIC[+57.02146]TC[+57.02146]PSGYTGPAC[+57.02146]SQDVDE.C	C2(Carbamidomethyl / 57.0215); C7(Carbamidomethyl / 57.0215); C13(Carbamidomethyl / 57.0215); C24(Carbamidomethyl / 57.0215); C26(Carbamidomethyl / 57.0215); C35(Carbamidomethyl / 57.0215)	0.008	0.0092	0	0	0	0	0.00047	0.00054	2.096	231.2	0.5		Specific	8.6	>sp|P46531|NOTC1_HUMAN Neurogenic locus notch homolog protein 1 OS=Homo sapiens OX=9606 GN=NOTCH1 PE=1 SV=4	1	6758	FP070522_15.6389.6389.5	high-energy collision-induced dissociation	1.91	5790.25	5790.24	1	17 | 80637
207		438.9	4	1105.94	4420.73	1106.19	4421.73	controllerType=0 controllerNumber=1 scan=6387	1.135	E.GSNCDTNPVNGKAICTCPSGYTGPACSQDVDECSLGANPCE.H		GSNCDTNPVNGKAICTCPSGYTGPACSQDVDECSLGANPCE,EH,4@57.02146,10@0.98402,15@57.02146,17@57.02146,26@57.02146,28@0.98402,33@57.02146,40@57.02146	N10(Deamidated / 0.984); Q28(Deamidated / 0.984)	16.5586	E.GSNC[+57.02146]DTNPVN[+0.98402]GKAIC[+57.02146]TC[+57.02146]PSGYTGPAC[+57.02146]SQ[+0.98402]DVDEC[+57.02146]SLGANPC[+57.02146]E.H	C4(Carbamidomethyl / 57.0215); C15(Carbamidomethyl / 57.0215); C17(Carbamidomethyl / 57.0215); C26(Carbamidomethyl / 57.0215); C33(Carbamidomethyl / 57.0215); C40(Carbamidomethyl / 57.0215)	2.2e-06	2.5e-06	0	0	0	0	1.4e-07	1.6e-07	5.66	438.2	13.8	-1	Specific	11.6	>sp|P46531|NOTC1_HUMAN Neurogenic locus notch homolog protein 1 OS=Homo sapiens OX=9606 GN=NOTCH1 PE=1 SV=4	1	6755	FP070522_15.6387.6387.4	high-energy collision-induced dissociation	5.12	4419.72	4420.72	1	18 | 80597
207		622.9	4	1105.94	4420.73	1105.94	4420.75	controllerType=0 controllerNumber=1 scan=6278	-2.908	E.GSNCDTNPVNGKAICTCPSGYTGPACSQDVDECSLGANPCE.H		GSNCDTNPVNGKAICTCPSGYTGPACSQDVDECSLGANPCE,EH,4@57.02146,10@0.98402,15@57.02146,17@57.02146,26@57.02146,33@57.02146,40@57.02146	N10(Deamidated / 0.984)	16.3499	E.GSNC[+57.02146]DTNPVN[+0.98402]GKAIC[+57.02146]TC[+57.02146]PSGYTGPAC[+57.02146]SQDVDEC[+57.02146]SLGANPC[+57.02146]E.H	C4(Carbamidomethyl / 57.0215); C15(Carbamidomethyl / 57.0215); C17(Carbamidomethyl / 57.0215); C26(Carbamidomethyl / 57.0215); C33(Carbamidomethyl / 57.0215); C40(Carbamidomethyl / 57.0215)	3.8e-09	4.3e-09	0	0	0	0	2.9e-10	3.3e-10	8.423	555.1	5.9		Specific	14.1	>sp|P46531|NOTC1_HUMAN Neurogenic locus notch homolog protein 1 OS=Homo sapiens OX=9606 GN=NOTCH1 PE=1 SV=4	1	6617	FP070522_15.6278.6278.4	high-energy collision-induced dissociation	8.93	4419.73	4419.74	1	19 | 79437
207	Fuc(1)	483.3	3	1150.47	3449.39	1150.47	3449.39	controllerType=0 controllerNumber=1 scan=5606	-0.019	E.GSNCDTNPVNGKAICTCPSGYTGPACSQDVD.E	16	GSNCDTNPVNGKAICTCPSGYTGPACSQDVD,EE,4@57.02146,10@0.98402,15@57.02146,16@146.05791,17@57.02146,26@57.02146	N10(Deamidated / 0.984); T16(OGlycan / 146.0579)	15.0405	E.GSNC[+57.02146]DTNPVN[+0.98402]GKAIC[+57.02146]T[+146.05791]C[+57.02146]PSGYTGPAC[+57.02146]SQDVD.E	C4(Carbamidomethyl / 57.0215); C15(Carbamidomethyl / 57.0215); C17(Carbamidomethyl / 57.0215); C26(Carbamidomethyl / 57.0215)	1.2e-05	1.4e-05	0	0	0	0	4.9e-07	5.6e-07	4.92	472	3.6		Specific	11.4	>sp|P46531|NOTC1_HUMAN Neurogenic locus notch homolog protein 1 OS=Homo sapiens OX=9606 GN=NOTCH1 PE=1 SV=4	1	5692	FP070522_15.5606.5606.3	high-energy collision-induced dissociation	4.22	3448.38	3448.38	1	20 | 51618
207	Fuc(1)	419.3	3	1150.47	3449.39	1150.47	3449.39	controllerType=0 controllerNumber=1 scan=5728	1.361	E.GSNCDTNPVNGKAICTCPSGYTGPACSQDVD.E	16	GSNCDTNPVNGKAICTCPSGYTGPACSQDVD,EE,4@57.02146,10@0.98402,15@57.02146,16@146.05791,17@57.02146,26@57.02146	N10(Deamidated / 0.984); T16(OGlycan / 146.0579)	15.2633	E.GSNC[+57.02146]DTNPVN[+0.98402]GKAIC[+57.02146]T[+146.05791]C[+57.02146]PSGYTGPAC[+57.02146]SQDVD.E	C4(Carbamidomethyl / 57.0215); C15(Carbamidomethyl / 57.0215); C17(Carbamidomethyl / 57.0215); C26(Carbamidomethyl / 57.0215)	0.00019	0.00022	0	0	0	0	7.7e-06	8.8e-06	3.714	419.3	3.6		Specific	11.1	>sp|P46531|NOTC1_HUMAN Neurogenic locus notch homolog protein 1 OS=Homo sapiens OX=9606 GN=NOTCH1 PE=1 SV=4	1	5857	FP070522_15.5728.5728.3	high-energy collision-induced dissociation	3.17	3448.38	3448.38	1	21 | 52218
207		851.3	2	1716.68	3432.36	1716.69	3432.37	controllerType=0 controllerNumber=1 scan=5723	-4.877	E.GSNCDTNPVNGKAICTCPSGYTGPACSQDVDE.C		GSNCDTNPVNGKAICTCPSGYTGPACSQDVDE,EC,4@57.02146,10@0.98402,15@57.02146,17@57.02146,26@57.02146	N10(Deamidated / 0.984)	15.2531	E.GSNC[+57.02146]DTNPVN[+0.98402]GKAIC[+57.02146]TC[+57.02146]PSGYTGPAC[+57.02146]SQDVDE.C	C4(Carbamidomethyl / 57.0215); C15(Carbamidomethyl / 57.0215); C17(Carbamidomethyl / 57.0215); C26(Carbamidomethyl / 57.0215)	2.7e-14	3.1e-14	0	0	0	0	3.7e-15	4.2e-15	13.57	652	40		Specific	21.4	>sp|P46531|NOTC1_HUMAN Neurogenic locus notch homolog protein 1 OS=Homo sapiens OX=9606 GN=NOTCH1 PE=1 SV=4	1	5849	FP070522_15.5723.5723.2	high-energy collision-induced dissociation	13.08	3431.35	3431.36	1	22 | 52178
207		804.9	3	1144.79	3432.36	1144.8	3432.37	controllerType=0 controllerNumber=1 scan=5681	-2.267	E.GSNCDTNPVNGKAICTCPSGYTGPACSQDVDE.C		GSNCDTNPVNGKAICTCPSGYTGPACSQDVDE,EC,4@57.02146,10@0.98402,15@57.02146,17@57.02146,26@57.02146	N10(Deamidated / 0.984)	15.1781	E.GSNC[+57.02146]DTNPVN[+0.98402]GKAIC[+57.02146]TC[+57.02146]PSGYTGPAC[+57.02146]SQDVDE.C	C4(Carbamidomethyl / 57.0215); C15(Carbamidomethyl / 57.0215); C17(Carbamidomethyl / 57.0215); C26(Carbamidomethyl / 57.0215)	1.7e-12	2e-12	0	0	0	0	3.1e-13	3.6e-13	11.766	654.9	41.4		Specific	14.7	>sp|P46531|NOTC1_HUMAN Neurogenic locus notch homolog protein 1 OS=Homo sapiens OX=9606 GN=NOTCH1 PE=1 SV=4	1	5795	FP070522_15.5681.5681.3	high-energy collision-induced dissociation	12.28	3431.36	3431.36	1	23 | 51938
207		795.4	3	1144.79	3432.36	1144.8	3432.37	controllerType=0 controllerNumber=1 scan=5742	-2.48	E.GSNCDTNPVNGKAICTCPSGYTGPACSQDVDE.C		GSNCDTNPVNGKAICTCPSGYTGPACSQDVDE,EC,4@57.02146,10@0.98402,15@57.02146,17@57.02146,26@57.02146	N10(Deamidated / 0.984)	15.2903	E.GSNC[+57.02146]DTNPVN[+0.98402]GKAIC[+57.02146]TC[+57.02146]PSGYTGPAC[+57.02146]SQDVDE.C	C4(Carbamidomethyl / 57.0215); C15(Carbamidomethyl / 57.0215); C17(Carbamidomethyl / 57.0215); C26(Carbamidomethyl / 57.0215)	1.7e-11	2e-11	0	0	0	0	1.4e-12	1.6e-12	10.766	625.8	38.6		Specific	15.8	>sp|P46531|NOTC1_HUMAN Neurogenic locus notch homolog protein 1 OS=Homo sapiens OX=9606 GN=NOTCH1 PE=1 SV=4	1	5875	FP070522_15.5742.5742.3	high-energy collision-induced dissociation	12.28	3431.36	3431.36	1	24 | 52298
207		780.7	3	1144.79	3432.37	1144.8	3432.37	controllerType=0 controllerNumber=1 scan=5610	-1.52	E.GSNCDTNPVNGKAICTCPSGYTGPACSQDVDE.C		GSNCDTNPVNGKAICTCPSGYTGPACSQDVDE,EC,4@57.02146,10@0.98402,15@57.02146,17@57.02146,26@57.02146	N10(Deamidated / 0.984)	15.05	E.GSNC[+57.02146]DTNPVN[+0.98402]GKAIC[+57.02146]TC[+57.02146]PSGYTGPAC[+57.02146]SQDVDE.C	C4(Carbamidomethyl / 57.0215); C15(Carbamidomethyl / 57.0215); C17(Carbamidomethyl / 57.0215); C26(Carbamidomethyl / 57.0215)	4.3e-11	5e-11	0	0	0	0	4.4e-12	5e-12	10.363	552.6	16.4		Specific	15.9	>sp|P46531|NOTC1_HUMAN Neurogenic locus notch homolog protein 1 OS=Homo sapiens OX=9606 GN=NOTCH1 PE=1 SV=4	1	5697	FP070522_15.5610.5610.3	high-energy collision-induced dissociation	11.87	3431.36	3431.36	1	25 | 51698
207		714.4	3	1144.79	3432.37	1144.8	3432.37	controllerType=0 controllerNumber=1 scan=5797	-0.56	E.GSNCDTNPVNGKAICTCPSGYTGPACSQDVDE.C		GSNCDTNPVNGKAICTCPSGYTGPACSQDVDE,EC,4@57.02146,7@0.98402,15@57.02146,17@57.02146,26@57.02146	N7(Deamidated / 0.984)	15.3987	E.GSNC[+57.02146]DTN[+0.98402]PVNGKAIC[+57.02146]TC[+57.02146]PSGYTGPAC[+57.02146]SQDVDE.C	C4(Carbamidomethyl / 57.0215); C15(Carbamidomethyl / 57.0215); C17(Carbamidomethyl / 57.0215); C26(Carbamidomethyl / 57.0215)	4.3e-10	5e-10	0	0	0	0	3.7e-11	4.3e-11	9.363	506.3	41.6		Specific	15.5	>sp|P46531|NOTC1_HUMAN Neurogenic locus notch homolog protein 1 OS=Homo sapiens OX=9606 GN=NOTCH1 PE=1 SV=4	1	5954	FP070522_15.5797.5797.3	high-energy collision-induced dissociation	9.87	3431.36	3431.36	1	26 | 52396
207		652	3	1144.79	3432.36	1144.8	3432.37	controllerType=0 controllerNumber=1 scan=5868	-3.867	E.GSNCDTNPVNGKAICTCPSGYTGPACSQDVDE.C		GSNCDTNPVNGKAICTCPSGYTGPACSQDVDE,EC,4@57.02146,7@0.98402,15@57.02146,17@57.02146,26@57.02146	N7(Deamidated / 0.984)	15.5275	E.GSNC[+57.02146]DTN[+0.98402]PVNGKAIC[+57.02146]TC[+57.02146]PSGYTGPAC[+57.02146]SQDVDE.C	C4(Carbamidomethyl / 57.0215); C15(Carbamidomethyl / 57.0215); C17(Carbamidomethyl / 57.0215); C26(Carbamidomethyl / 57.0215)	1.7e-09	2e-09	0	0	0	0	1.2e-10	1.4e-10	8.766	479.7	22.3		Specific	14.4	>sp|P46531|NOTC1_HUMAN Neurogenic locus notch homolog protein 1 OS=Homo sapiens OX=9606 GN=NOTCH1 PE=1 SV=4	1	6060	FP070522_15.5868.5868.3	high-energy collision-induced dissociation	9.28	3431.35	3431.36	1	27 | 52476
207		647.8	3	1144.79	3432.37	1144.8	3432.37	controllerType=0 controllerNumber=1 scan=5948	-0.666	E.GSNCDTNPVNGKAICTCPSGYTGPACSQDVDE.C		GSNCDTNPVNGKAICTCPSGYTGPACSQDVDE,EC,4@57.02146,10@0.98402,15@57.02146,17@57.02146,26@57.02146	N10(Deamidated / 0.984)	15.6865	E.GSNC[+57.02146]DTNPVN[+0.98402]GKAIC[+57.02146]TC[+57.02146]PSGYTGPAC[+57.02146]SQDVDE.C	C4(Carbamidomethyl / 57.0215); C15(Carbamidomethyl / 57.0215); C17(Carbamidomethyl / 57.0215); C26(Carbamidomethyl / 57.0215)	4.3e-08	5e-08	0	0	0	0	2.5e-09	2.9e-09	7.363	531.6	12.6		Specific	14.8	>sp|P46531|NOTC1_HUMAN Neurogenic locus notch homolog protein 1 OS=Homo sapiens OX=9606 GN=NOTCH1 PE=1 SV=4	1	6168	FP070522_15.5948.5948.3	high-energy collision-induced dissociation	8.87	3431.36	3431.36	1	28 | 52636
207		832.9	2	1716.19	3431.37	1716.2	3431.39	controllerType=0 controllerNumber=1 scan=5595	-6.121	E.GSNCDTNPVNGKAICTCPSGYTGPACSQDVDE.C		GSNCDTNPVNGKAICTCPSGYTGPACSQDVDE,EC,4@57.02146,15@57.02146,17@57.02146,26@57.02146		15.018	E.GSNC[+57.02146]DTNPVNGKAIC[+57.02146]TC[+57.02146]PSGYTGPAC[+57.02146]SQDVDE.C	C4(Carbamidomethyl / 57.0215); C15(Carbamidomethyl / 57.0215); C17(Carbamidomethyl / 57.0215); C26(Carbamidomethyl / 57.0215)	2e-12	2.3e-12	0	0	0	0	3.5e-13	4e-13	11.692	673	673		Specific	18.8	>sp|P46531|NOTC1_HUMAN Neurogenic locus notch homolog protein 1 OS=Homo sapiens OX=9606 GN=NOTCH1 PE=1 SV=4	1	5675	FP070522_15.5595.5595.2	high-energy collision-induced dissociation	11.63	3430.36	3430.38	1	29 | 51578
207		823.1	3	1144.46	3431.38	1144.47	3431.39	controllerType=0 controllerNumber=1 scan=5547	-2.265	E.GSNCDTNPVNGKAICTCPSGYTGPACSQDVDE.C		GSNCDTNPVNGKAICTCPSGYTGPACSQDVDE,EC,4@57.02146,15@57.02146,17@57.02146,26@57.02146		14.9337	E.GSNC[+57.02146]DTNPVNGKAIC[+57.02146]TC[+57.02146]PSGYTGPAC[+57.02146]SQDVDE.C	C4(Carbamidomethyl / 57.0215); C15(Carbamidomethyl / 57.0215); C17(Carbamidomethyl / 57.0215); C26(Carbamidomethyl / 57.0215)	1.7e-12	2e-12	0	0	0	0	2.8e-13	3.2e-13	11.766	670.4	670.4		Specific	16.4	>sp|P46531|NOTC1_HUMAN Neurogenic locus notch homolog protein 1 OS=Homo sapiens OX=9606 GN=NOTCH1 PE=1 SV=4	1	5613	FP070522_15.5547.5547.3	high-energy collision-induced dissociation	13.71	3430.37	3430.38	1	30 | 51458
212	Hex(1)Pent(2); Hex(1)Pent(1)	311.1	5	1211.7	6054.47	1211.51	6053.5	controllerType=0 controllerNumber=1 scan=6421	-4.439	D.TNPVNGKAICTCPSGYTGPACSQDVDECSLGANPCEHAGKCINTLGSFE.C	1;11	TNPVNGKAICTCPSGYTGPACSQDVDECSLGANPCEHAGKCINTLGSFE,DC,1@426.13734,5@15.99492,10@57.02146,11@294.09508,12@57.02146,21@57.02146,24@15.99492,28@57.02146,35@57.02146,41@57.02146	T1(OGlycan / 426.1373); N5(Oxidation / 15.9949); T11(OGlycan / 294.0951); D24(Oxidation / 15.9949)	16.6203	D.T[+426.13734]NPVN[+15.99492]GKAIC[+57.02146]T[+294.09508]C[+57.02146]PSGYTGPAC[+57.02146]SQD[+15.99492]VDEC[+57.02146]SLGANPC[+57.02146]EHAGKC[+57.02146]INTLGSFE.C	C10(Carbamidomethyl / 57.0215); C12(Carbamidomethyl / 57.0215); C21(Carbamidomethyl / 57.0215); C28(Carbamidomethyl / 57.0215); C35(Carbamidomethyl / 57.0215); C41(Carbamidomethyl / 57.0215)	0.0012	0.0014	0	0	0	0	6.5e-05	7.5e-05	2.917	311.1	0	1	Specific	7.9	>sp|P46531|NOTC1_HUMAN Neurogenic locus notch homolog protein 1 OS=Homo sapiens OX=9606 GN=NOTCH1 PE=1 SV=4	1	6796	FP070522_15.6421.6421.5	high-energy collision-induced dissociation	2.14	6053.47	6052.49	1	31 | 80957
212	Hex(1)Pent(2); Hex(1)Pent(1)	271.8	5	1211.7	6054.46	1211.51	6053.5	controllerType=0 controllerNumber=1 scan=6486	-6.859	D.TNPVNGKAICTCPSGYTGPACSQDVDECSLGANPCEHAGKCINTLGSFE.C	1;11	TNPVNGKAICTCPSGYTGPACSQDVDECSLGANPCEHAGKCINTLGSFE,DC,1@426.13734,5@15.99492,10@57.02146,11@294.09508,12@57.02146,21@57.02146,24@15.99492,28@57.02146,35@57.02146,41@57.02146	T1(OGlycan / 426.1373); N5(Oxidation / 15.9949); T11(OGlycan / 294.0951); D24(Oxidation / 15.9949)	16.7521	D.T[+426.13734]NPVN[+15.99492]GKAIC[+57.02146]T[+294.09508]C[+57.02146]PSGYTGPAC[+57.02146]SQD[+15.99492]VDEC[+57.02146]SLGANPC[+57.02146]EHAGKC[+57.02146]INTLGSFE.C	C10(Carbamidomethyl / 57.0215); C12(Carbamidomethyl / 57.0215); C21(Carbamidomethyl / 57.0215); C28(Carbamidomethyl / 57.0215); C35(Carbamidomethyl / 57.0215); C41(Carbamidomethyl / 57.0215)	0.0091	0.01	0	0	0	0	0.00056	0.00064	2.042	271.8	0	1	Specific	7.9	>sp|P46531|NOTC1_HUMAN Neurogenic locus notch homolog protein 1 OS=Homo sapiens OX=9606 GN=NOTCH1 PE=1 SV=4	1	6882	FP070522_15.6486.6486.5	high-energy collision-induced dissociation	1.35	6053.45	6052.49	1	32 | 81917
212	Hex(1)Pent(2); Hex(1)Pent(1)	226.5	5	1211.7	6054.48	1211.51	6053.5	controllerType=0 controllerNumber=1 scan=6355	-2.826	D.TNPVNGKAICTCPSGYTGPACSQDVDECSLGANPCEHAGKCINTLGSFE.C	1;11	TNPVNGKAICTCPSGYTGPACSQDVDECSLGANPCEHAGKCINTLGSFE,DC,1@426.13734,5@15.99492,10@57.02146,11@294.09508,12@57.02146,21@57.02146,24@15.99492,28@57.02146,35@57.02146,41@57.02146	T1(OGlycan / 426.1373); N5(Oxidation / 15.9949); T11(OGlycan / 294.0951); D24(Oxidation / 15.9949)	16.4947	D.T[+426.13734]NPVN[+15.99492]GKAIC[+57.02146]T[+294.09508]C[+57.02146]PSGYTGPAC[+57.02146]SQD[+15.99492]VDEC[+57.02146]SLGANPC[+57.02146]EHAGKC[+57.02146]INTLGSFE.C	C10(Carbamidomethyl / 57.0215); C12(Carbamidomethyl / 57.0215); C21(Carbamidomethyl / 57.0215); C28(Carbamidomethyl / 57.0215); C35(Carbamidomethyl / 57.0215); C41(Carbamidomethyl / 57.0215)	0.0036	0.0041	0	0	0	0	0.0002	0.00022	2.449	226.5	0	1	Specific	7.1	>sp|P46531|NOTC1_HUMAN Neurogenic locus notch homolog protein 1 OS=Homo sapiens OX=9606 GN=NOTCH1 PE=1 SV=4	1	6713	FP070522_15.6355.6355.5	high-energy collision-induced dissociation	2.02	6053.48	6052.49	1	33 | 80197
212	Hex(1)Pent(1); Hex(1)Pent(2)	190.7	4	1514.12	6053.48	1514.13	6053.5	controllerType=0 controllerNumber=1 scan=6408	-3.287	D.TNPVNGKAICTCPSGYTGPACSQDVDECSLGANPCEHAGKCINTLGSFE.C	1;11	TNPVNGKAICTCPSGYTGPACSQDVDECSLGANPCEHAGKCINTLGSFE,DC,1@294.09508,5@15.99492,10@57.02146,11@426.13734,12@57.02146,21@57.02146,24@15.99492,28@57.02146,35@57.02146,41@57.02146	T1(OGlycan / 294.0951); N5(Oxidation / 15.9949); T11(OGlycan / 426.1373); D24(Oxidation / 15.9949)	16.5988	D.T[+294.09508]NPVN[+15.99492]GKAIC[+57.02146]T[+426.13734]C[+57.02146]PSGYTGPAC[+57.02146]SQD[+15.99492]VDEC[+57.02146]SLGANPC[+57.02146]EHAGKC[+57.02146]INTLGSFE.C	C10(Carbamidomethyl / 57.0215); C12(Carbamidomethyl / 57.0215); C21(Carbamidomethyl / 57.0215); C28(Carbamidomethyl / 57.0215); C35(Carbamidomethyl / 57.0215); C41(Carbamidomethyl / 57.0215)	0.0009	0.001	0	0	0	0	4.7e-05	5.4e-05	3.045	190.7	1.1		Specific	6.9	>sp|P46531|NOTC1_HUMAN Neurogenic locus notch homolog protein 1 OS=Homo sapiens OX=9606 GN=NOTCH1 PE=1 SV=4	1	6778	FP070522_15.6408.6408.4	high-energy collision-induced dissociation	2.2	6052.47	6052.49	1	34 | 80837
212	Hex(1)Pent(1); Hex(1)Pent(2)	179.7	4	1514.37	6054.46	1514.13	6053.5	controllerType=0 controllerNumber=1 scan=6484	-5.939	D.TNPVNGKAICTCPSGYTGPACSQDVDECSLGANPCEHAGKCINTLGSFE.C	1;11	TNPVNGKAICTCPSGYTGPACSQDVDECSLGANPCEHAGKCINTLGSFE,DC,1@294.09508,2@15.99492,10@57.02146,11@426.13734,12@57.02146,21@57.02146,24@15.99492,28@57.02146,35@57.02146,41@57.02146	T1(OGlycan / 294.0951); N2(Oxidation / 15.9949); T11(OGlycan / 426.1373); D24(Oxidation / 15.9949)	16.7496	D.T[+294.09508]N[+15.99492]PVNGKAIC[+57.02146]T[+426.13734]C[+57.02146]PSGYTGPAC[+57.02146]SQD[+15.99492]VDEC[+57.02146]SLGANPC[+57.02146]EHAGKC[+57.02146]INTLGSFE.C	C10(Carbamidomethyl / 57.0215); C12(Carbamidomethyl / 57.0215); C21(Carbamidomethyl / 57.0215); C28(Carbamidomethyl / 57.0215); C35(Carbamidomethyl / 57.0215); C41(Carbamidomethyl / 57.0215)	0.0095	0.011	0	0	0	0	0.00064	0.00073	2.023	179.7	0	1	Specific	7.1	>sp|P46531|NOTC1_HUMAN Neurogenic locus notch homolog protein 1 OS=Homo sapiens OX=9606 GN=NOTCH1 PE=1 SV=4	1	6879	FP070522_15.6484.6484.4	high-energy collision-induced dissociation	1.39	6053.46	6052.49	1	35 | 81837
212	Hex(1)Pent(1); Hex(1)Pent(2)	142.3	4	1514.13	6053.48	1514.13	6053.5	controllerType=0 controllerNumber=1 scan=6330	-2.239	D.TNPVNGKAICTCPSGYTGPACSQDVDECSLGANPCEHAGKCINTLGSFE.C	1;11	TNPVNGKAICTCPSGYTGPACSQDVDECSLGANPCEHAGKCINTLGSFE,DC,1@294.09508,5@15.99492,10@57.02146,11@426.13734,12@57.02146,21@57.02146,24@15.99492,28@57.02146,35@57.02146,41@57.02146	T1(OGlycan / 294.0951); N5(Oxidation / 15.9949); T11(OGlycan / 426.1373); D24(Oxidation / 15.9949)	16.4497	D.T[+294.09508]NPVN[+15.99492]GKAIC[+57.02146]T[+426.13734]C[+57.02146]PSGYTGPAC[+57.02146]SQD[+15.99492]VDEC[+57.02146]SLGANPC[+57.02146]EHAGKC[+57.02146]INTLGSFE.C	C10(Carbamidomethyl / 57.0215); C12(Carbamidomethyl / 57.0215); C21(Carbamidomethyl / 57.0215); C28(Carbamidomethyl / 57.0215); C35(Carbamidomethyl / 57.0215); C41(Carbamidomethyl / 57.0215)	0.0038	0.0044	0	0	0	0	0.00027	0.0003	2.416	142.3	9.4		Specific	6.6	>sp|P46531|NOTC1_HUMAN Neurogenic locus notch homolog protein 1 OS=Homo sapiens OX=9606 GN=NOTCH1 PE=1 SV=4	1	6683	FP070522_15.6330.6330.4	high-energy collision-induced dissociation	1.65	6052.48	6052.49	1	36 | 79997
212	HexNAc(1)Hex(1)Fuc(1); HexNAc(1)	362	5	1207.29	6032.44	1207.11	6031.54	controllerType=0 controllerNumber=1 scan=6449	-17.634	D.TNPVNGKAICTCPSGYTGPACSQDVDECSLGANPCEHAGKCINTLGSFE.C	17;22	TNPVNGKAICTCPSGYTGPACSQDVDECSLGANPCEHAGKCINTLGSFE,DC,10@57.02146,12@57.02146,17@511.19010,21@57.02146,22@203.07937,28@57.02146,33@15.99492,35@57.02146,41@57.02146	T17(OGlycan / 511.1901); S22(OGlycan / 203.0794); N33(Oxidation / 15.9949)	16.6809	D.TNPVNGKAIC[+57.02146]TC[+57.02146]PSGYT[+511.19010]GPAC[+57.02146]S[+203.07937]QDVDEC[+57.02146]SLGAN[+15.99492]PC[+57.02146]EHAGKC[+57.02146]INTLGSFE.C	C10(Carbamidomethyl / 57.0215); C12(Carbamidomethyl / 57.0215); C21(Carbamidomethyl / 57.0215); C28(Carbamidomethyl / 57.0215); C35(Carbamidomethyl / 57.0215); C41(Carbamidomethyl / 57.0215)	0.0016	0.0018	0	0	0	0	7.4e-05	8.4e-05	2.794	362	0	1	Specific	8.9	>sp|P46531|NOTC1_HUMAN Neurogenic locus notch homolog protein 1 OS=Homo sapiens OX=9606 GN=NOTCH1 PE=1 SV=4	1	6832	FP070522_15.6449.6449.5	high-energy collision-induced dissociation	2.24	6031.43	6030.53	1	37 | 81357
212	HexNAc(1)Fuc(1); HexNAc(1)Fuc(1)	544.3	5	1203.7	6014.45	1203.91	6015.54	controllerType=0 controllerNumber=1 scan=6469	-14.854	D.TNPVNGKAICTCPSGYTGPACSQDVDECSLGANPCEHAGKCINTLGSFE.C	17;29	TNPVNGKAICTCPSGYTGPACSQDVDECSLGANPCEHAGKCINTLGSFE,DC,10@57.02146,12@57.02146,17@349.13728,21@57.02146,28@57.02146,29@349.13728,35@57.02146,41@57.02146,43@15.99492	T17(OGlycan / 349.1373); S29(OGlycan / 349.1373); N43(Oxidation / 15.9949)	16.7239	D.TNPVNGKAIC[+57.02146]TC[+57.02146]PSGYT[+349.13728]GPAC[+57.02146]SQDVDEC[+57.02146]S[+349.13728]LGANPC[+57.02146]EHAGKC[+57.02146]IN[+15.99492]TLGSFE.C	C10(Carbamidomethyl / 57.0215); C12(Carbamidomethyl / 57.0215); C21(Carbamidomethyl / 57.0215); C28(Carbamidomethyl / 57.0215); C35(Carbamidomethyl / 57.0215); C41(Carbamidomethyl / 57.0215)	1.3e-05	1.5e-05	0	0	0	0	6.5e-07	7.5e-07	4.879	544.3	0	-1	Specific	11.1	>sp|P46531|NOTC1_HUMAN Neurogenic locus notch homolog protein 1 OS=Homo sapiens OX=9606 GN=NOTCH1 PE=1 SV=4	1	6856	FP070522_15.6469.6469.5	high-energy collision-induced dissociation	5.21	6013.44	6014.54	1	38 | 81797
212	HexNAc(1)Fuc(1); HexNAc(1)Fuc(1)	381.8	5	1203.69	6014.43	1203.91	6015.54	controllerType=0 controllerNumber=1 scan=6626	-19.116	D.TNPVNGKAICTCPSGYTGPACSQDVDECSLGANPCEHAGKCINTLGSFE.C	17;22	TNPVNGKAICTCPSGYTGPACSQDVDECSLGANPCEHAGKCINTLGSFE,DC,10@57.02146,12@57.02146,17@349.13728,21@57.02146,22@349.13728,28@57.02146,35@57.02146,41@57.02146,43@15.99492	T17(OGlycan / 349.1373); S22(OGlycan / 349.1373); N43(Oxidation / 15.9949)	17.0287	D.TNPVNGKAIC[+57.02146]TC[+57.02146]PSGYT[+349.13728]GPAC[+57.02146]S[+349.13728]QDVDEC[+57.02146]SLGANPC[+57.02146]EHAGKC[+57.02146]IN[+15.99492]TLGSFE.C	C10(Carbamidomethyl / 57.0215); C12(Carbamidomethyl / 57.0215); C21(Carbamidomethyl / 57.0215); C28(Carbamidomethyl / 57.0215); C35(Carbamidomethyl / 57.0215); C41(Carbamidomethyl / 57.0215)	9.6e-05	0.00011	0	0	0	0	3.9e-06	4.5e-06	4.017	381.8	0	-1	Specific	10	>sp|P46531|NOTC1_HUMAN Neurogenic locus notch homolog protein 1 OS=Homo sapiens OX=9606 GN=NOTCH1 PE=1 SV=4	1	7049	FP070522_15.6626.6626.5	high-energy collision-induced dissociation	3.44	6013.42	6014.54	1	39 | 83597
212	HexNAc(1)Fuc(1); HexNAc(1)Fuc(1)	350.7	4	1504.36	6014.43	1504.64	6015.54	controllerType=0 controllerNumber=1 scan=6722	-18.231	D.TNPVNGKAICTCPSGYTGPACSQDVDECSLGANPCEHAGKCINTLGSFE.C	17;22	TNPVNGKAICTCPSGYTGPACSQDVDECSLGANPCEHAGKCINTLGSFE,DC,10@57.02146,12@57.02146,17@349.13728,21@57.02146,22@349.13728,28@57.02146,35@57.02146,41@57.02146,43@15.99492	T17(OGlycan / 349.1373); S22(OGlycan / 349.1373); N43(Oxidation / 15.9949)	17.2106	D.TNPVNGKAIC[+57.02146]TC[+57.02146]PSGYT[+349.13728]GPAC[+57.02146]S[+349.13728]QDVDEC[+57.02146]SLGANPC[+57.02146]EHAGKC[+57.02146]IN[+15.99492]TLGSFE.C	C10(Carbamidomethyl / 57.0215); C12(Carbamidomethyl / 57.0215); C21(Carbamidomethyl / 57.0215); C28(Carbamidomethyl / 57.0215); C35(Carbamidomethyl / 57.0215); C41(Carbamidomethyl / 57.0215)	0.00037	0.00042	0	0	0	0	1.7e-05	2e-05	3.435	350.7	0	-1	Specific	9.4	>sp|P46531|NOTC1_HUMAN Neurogenic locus notch homolog protein 1 OS=Homo sapiens OX=9606 GN=NOTCH1 PE=1 SV=4	1	7160	FP070522_15.6722.6722.4	high-energy collision-induced dissociation	2.97	6013.42	6014.54	1	40 | 84157
212	HexNAc(1)Fuc(1); HexNAc(1)Fuc(1)	131.9	4	1504.36	6014.42	1504.64	6015.54	controllerType=0 controllerNumber=1 scan=6661	-19.692	D.TNPVNGKAICTCPSGYTGPACSQDVDECSLGANPCEHAGKCINTLGSFE.C	14;17	TNPVNGKAICTCPSGYTGPACSQDVDECSLGANPCEHAGKCINTLGSFE,DC,10@57.02146,12@57.02146,14@349.13728,17@349.13728,21@57.02146,28@57.02146,35@57.02146,41@57.02146,43@15.99492	S14(OGlycan / 349.1373); T17(OGlycan / 349.1373); N43(Oxidation / 15.9949)	17.0927	D.TNPVNGKAIC[+57.02146]TC[+57.02146]PS[+349.13728]GYT[+349.13728]GPAC[+57.02146]SQDVDEC[+57.02146]SLGANPC[+57.02146]EHAGKC[+57.02146]IN[+15.99492]TLGSFE.C	C10(Carbamidomethyl / 57.0215); C12(Carbamidomethyl / 57.0215); C21(Carbamidomethyl / 57.0215); C28(Carbamidomethyl / 57.0215); C35(Carbamidomethyl / 57.0215); C41(Carbamidomethyl / 57.0215)	0.018	0.021	0	0	0	0	0.0016	0.0018	1.743	131.9	1.8	-1	Specific	7.1	>sp|P46531|NOTC1_HUMAN Neurogenic locus notch homolog protein 1 OS=Homo sapiens OX=9606 GN=NOTCH1 PE=1 SV=4	1	7085	FP070522_15.6661.6661.4	high-energy collision-induced dissociation	1.35	6013.41	6014.54	1	41 | 83717
212	HexNAc(1)Fuc(1); HexNAc(1)Fuc(1)	764.7	4	1500.37	5998.45	1500.64	5999.55	controllerType=0 controllerNumber=1 scan=6326	-15.139	D.TNPVNGKAICTCPSGYTGPACSQDVDECSLGANPCEHAGKCINTLGSFE.C	17;29	TNPVNGKAICTCPSGYTGPACSQDVDECSLGANPCEHAGKCINTLGSFE,DC,10@57.02146,12@57.02146,17@349.13728,21@57.02146,28@57.02146,29@349.13728,35@57.02146,41@57.02146	T17(OGlycan / 349.1373); S29(OGlycan / 349.1373)	16.4428	D.TNPVNGKAIC[+57.02146]TC[+57.02146]PSGYT[+349.13728]GPAC[+57.02146]SQDVDEC[+57.02146]S[+349.13728]LGANPC[+57.02146]EHAGKC[+57.02146]INTLGSFE.C	C10(Carbamidomethyl / 57.0215); C12(Carbamidomethyl / 57.0215); C21(Carbamidomethyl / 57.0215); C28(Carbamidomethyl / 57.0215); C35(Carbamidomethyl / 57.0215); C41(Carbamidomethyl / 57.0215)	2.6e-12	3e-12	0	0	0	0	4.3e-13	5e-13	11.586	764.7	0	-1	Specific	15.3	>sp|P46531|NOTC1_HUMAN Neurogenic locus notch homolog protein 1 OS=Homo sapiens OX=9606 GN=NOTCH1 PE=1 SV=4	1	6679	FP070522_15.6326.6326.4	high-energy collision-induced dissociation	11.73	5997.45	5998.54	1	42 | 79877
212	HexNAc(1)Fuc(1); HexNAc(1)Fuc(1)	600.3	5	1200.5	5998.45	1200.72	5999.55	controllerType=0 controllerNumber=1 scan=6609	-15.904	D.TNPVNGKAICTCPSGYTGPACSQDVDECSLGANPCEHAGKCINTLGSFE.C	17;29	TNPVNGKAICTCPSGYTGPACSQDVDECSLGANPCEHAGKCINTLGSFE,DC,10@57.02146,12@57.02146,17@349.13728,21@57.02146,28@57.02146,29@349.13728,35@57.02146,41@57.02146	T17(OGlycan / 349.1373); S29(OGlycan / 349.1373)	16.9932	D.TNPVNGKAIC[+57.02146]TC[+57.02146]PSGYT[+349.13728]GPAC[+57.02146]SQDVDEC[+57.02146]S[+349.13728]LGANPC[+57.02146]EHAGKC[+57.02146]INTLGSFE.C	C10(Carbamidomethyl / 57.0215); C12(Carbamidomethyl / 57.0215); C21(Carbamidomethyl / 57.0215); C28(Carbamidomethyl / 57.0215); C35(Carbamidomethyl / 57.0215); C41(Carbamidomethyl / 57.0215)	1.7e-08	1.9e-08	0	0	0	0	1.2e-09	1.4e-09	7.782	600.3	0	-1	Specific	11.9	>sp|P46531|NOTC1_HUMAN Neurogenic locus notch homolog protein 1 OS=Homo sapiens OX=9606 GN=NOTCH1 PE=1 SV=4	1	7032	FP070522_15.6609.6609.5	high-energy collision-induced dissociation	6.93	5997.44	5998.54	1	43 | 83397
212	HexNAc(1)Fuc(1); HexNAc(1)Fuc(1)	600.3	4	1500.36	5998.43	1500.64	5999.55	controllerType=0 controllerNumber=1 scan=6639	-19.371	D.TNPVNGKAICTCPSGYTGPACSQDVDECSLGANPCEHAGKCINTLGSFE.C	17;22	TNPVNGKAICTCPSGYTGPACSQDVDECSLGANPCEHAGKCINTLGSFE,DC,10@57.02146,12@57.02146,17@349.13728,21@57.02146,22@349.13728,28@57.02146,35@57.02146,41@57.02146	T17(OGlycan / 349.1373); S22(OGlycan / 349.1373)	17.0548	D.TNPVNGKAIC[+57.02146]TC[+57.02146]PSGYT[+349.13728]GPAC[+57.02146]S[+349.13728]QDVDEC[+57.02146]SLGANPC[+57.02146]EHAGKC[+57.02146]INTLGSFE.C	C10(Carbamidomethyl / 57.0215); C12(Carbamidomethyl / 57.0215); C21(Carbamidomethyl / 57.0215); C28(Carbamidomethyl / 57.0215); C35(Carbamidomethyl / 57.0215); C41(Carbamidomethyl / 57.0215)	2.6e-09	3e-09	0	0	0	0	1.9e-10	2.2e-10	8.586	600.3	0	-1	Specific	11.6	>sp|P46531|NOTC1_HUMAN Neurogenic locus notch homolog protein 1 OS=Homo sapiens OX=9606 GN=NOTCH1 PE=1 SV=4	1	7063	FP070522_15.6639.6639.4	high-energy collision-induced dissociation	7.73	5997.42	5998.54	1	44 | 83677
212	Hex(1)Pent(2); Hex(1)	466.5	4	1477.36	5906.44	1477.12	5905.46	controllerType=0 controllerNumber=1 scan=6550	-4.671	D.TNPVNGKAICTCPSGYTGPACSQDVDECSLGANPCEHAGKCINTLGSFE.C	1;11	TNPVNGKAICTCPSGYTGPACSQDVDECSLGANPCEHAGKCINTLGSFE,DC,1@426.13734,5@15.99492,10@57.02146,11@162.05282,12@57.02146,21@57.02146,28@57.02146,35@57.02146,41@57.02146	T1(OGlycan / 426.1373); N5(Oxidation / 15.9949); T11(OGlycan / 162.0528)	16.8765	D.T[+426.13734]NPVN[+15.99492]GKAIC[+57.02146]T[+162.05282]C[+57.02146]PSGYTGPAC[+57.02146]SQDVDEC[+57.02146]SLGANPC[+57.02146]EHAGKC[+57.02146]INTLGSFE.C	C10(Carbamidomethyl / 57.0215); C12(Carbamidomethyl / 57.0215); C21(Carbamidomethyl / 57.0215); C28(Carbamidomethyl / 57.0215); C35(Carbamidomethyl / 57.0215); C41(Carbamidomethyl / 57.0215)	1.1e-06	1.3e-06	0	0	0	0	6.5e-08	7.5e-08	5.958	466.5	2.3	1	Specific	10.1	>sp|P46531|NOTC1_HUMAN Neurogenic locus notch homolog protein 1 OS=Homo sapiens OX=9606 GN=NOTCH1 PE=1 SV=4	1	6963	FP070522_15.6550.6550.4	high-energy collision-induced dissociation	5.4	5905.43	5904.45	1	45 | 82917
212	Hex(1)Pent(2); Hex(1)	557.3	4	1473.86	5892.42	1473.61	5891.43	controllerType=0 controllerNumber=1 scan=6618	-1.86	D.TNPVNGKAICTCPSGYTGPACSQDVDECSLGANPCEHAGKCINTLGSFE.C	44;47	TNPVNGKAICTCPSGYTGPACSQDVDECSLGANPCEHAGKCINTLGSFE,DC,5@0.98402,10@57.02146,12@57.02146,21@57.02146,23@0.98402,28@57.02146,35@57.02146,41@57.02146,44@426.13734,47@162.05282	N5(Deamidated / 0.984); Q23(Deamidated / 0.984); T44(OGlycan / 426.1373); S47(OGlycan / 162.0528)	17.0103	D.TNPVN[+0.98402]GKAIC[+57.02146]TC[+57.02146]PSGYTGPAC[+57.02146]SQ[+0.98402]DVDEC[+57.02146]SLGANPC[+57.02146]EHAGKC[+57.02146]INT[+426.13734]LGS[+162.05282]FE.C	C10(Carbamidomethyl / 57.0215); C12(Carbamidomethyl / 57.0215); C21(Carbamidomethyl / 57.0215); C28(Carbamidomethyl / 57.0215); C35(Carbamidomethyl / 57.0215); C41(Carbamidomethyl / 57.0215)	9.8e-08	1.1e-07	0	0	0	0	7.7e-09	8.8e-09	7.007	557.3	0.8	1	Specific	11.7	>sp|P46531|NOTC1_HUMAN Neurogenic locus notch homolog protein 1 OS=Homo sapiens OX=9606 GN=NOTCH1 PE=1 SV=4	1	7042	FP070522_15.6618.6618.4	high-energy collision-induced dissociation	7.08	5891.42	5890.43	1	46 | 83477
212	HexNAc(1); HexNAc(1)	910.6	4	1431.34	5722.35	1431.61	5723.43	controllerType=0 controllerNumber=1 scan=7066	-13.514	D.TNPVNGKAICTCPSGYTGPACSQDVDECSLGANPCEHAGKCINTLGSFE.C	17;29	TNPVNGKAICTCPSGYTGPACSQDVDECSLGANPCEHAGKCINTLGSFE,DC,5@15.99492,10@57.02146,12@57.02146,17@203.07937,21@57.02146,28@57.02146,29@203.07937,35@57.02146,41@57.02146	N5(Oxidation / 15.9949); T17(OGlycan / 203.0794); S29(OGlycan / 203.0794)	17.9478	D.TNPVN[+15.99492]GKAIC[+57.02146]TC[+57.02146]PSGYT[+203.07937]GPAC[+57.02146]SQDVDEC[+57.02146]S[+203.07937]LGANPC[+57.02146]EHAGKC[+57.02146]INTLGSFE.C	C10(Carbamidomethyl / 57.0215); C12(Carbamidomethyl / 57.0215); C21(Carbamidomethyl / 57.0215); C28(Carbamidomethyl / 57.0215); C35(Carbamidomethyl / 57.0215); C41(Carbamidomethyl / 57.0215)	2.6e-15	3e-15	0	0	0	0	7.8e-16	8.9e-16	14.586	910.6	0	-1	Specific	18.6	>sp|P46531|NOTC1_HUMAN Neurogenic locus notch homolog protein 1 OS=Homo sapiens OX=9606 GN=NOTCH1 PE=1 SV=4	1	7619	FP070522_15.7066.7066.4	high-energy collision-induced dissociation	13.96	5721.34	5722.42	1	47 | 84913
239	Hex(1)	660.1	3	867.698	2601.08	867.702	2601.09	controllerType=0 controllerNumber=1 scan=5769	-3.794	E.CSLGANPCEHAGKCINTLGSFE.C	20	CSLGANPCEHAGKCINTLGSFE,EC,1@57.02146,8@57.02146,10@15.99492,14@57.02146,16@0.98402,20@162.05282	H10(Oxidation / 15.9949); N16(Deamidated / 0.984); S20(OGlycan / 162.0528)	15.3386	E.C[+57.02146]SLGANPC[+57.02146]EH[+15.99492]AGKC[+57.02146]IN[+0.98402]TLGS[+162.05282]FE.C	C1(Carbamidomethyl / 57.0215); C8(Carbamidomethyl / 57.0215); C14(Carbamidomethyl / 57.0215)	1.1e-10	1.3e-10	0	0	0	0	1.1e-11	1.2e-11	9.952	660.1	1.3		Specific	13.3	>sp|P46531|NOTC1_HUMAN Neurogenic locus notch homolog protein 1 OS=Homo sapiens OX=9606 GN=NOTCH1 PE=1 SV=4	1	5914	FP070522_15.5769.5769.3	high-energy collision-induced dissociation	10.33	2600.07	2600.08	1	48 | 12225
239	Hex(1)	815.6	3	867.372	2600.1	867.374	2600.11	controllerType=0 controllerNumber=1 scan=5451	-1.68	E.CSLGANPCEHAGKCINTLGSFE.C	20	CSLGANPCEHAGKCINTLGSFE,EC,1@57.02146,8@57.02146,14@57.02146,16@15.99492,20@162.05282	N16(Oxidation / 15.9949); S20(OGlycan / 162.0528)	14.769	E.C[+57.02146]SLGANPC[+57.02146]EHAGKC[+57.02146]IN[+15.99492]TLGS[+162.05282]FE.C	C1(Carbamidomethyl / 57.0215); C8(Carbamidomethyl / 57.0215); C14(Carbamidomethyl / 57.0215)	2.8e-13	3.2e-13	0	0	0	0	4.4e-14	5e-14	12.549	779.1	13.6		Specific	14.1	>sp|P46531|NOTC1_HUMAN Neurogenic locus notch homolog protein 1 OS=Homo sapiens OX=9606 GN=NOTCH1 PE=1 SV=4	1	5482	FP070522_15.5451.5451.3	high-energy collision-induced dissociation	12.69	2599.09	2599.1	1	49 | 11739
239	Hex(1)	421.9	3	867.371	2600.1	867.374	2600.11	controllerType=0 controllerNumber=1 scan=6591	-3.018	E.CSLGANPCEHAGKCINTLGSFE.C	2	CSLGANPCEHAGKCINTLGSFE,EC,1@57.02146,2@162.05282,8@57.02146,14@57.02146,16@15.99492	S2(OGlycan / 162.0528); N16(Oxidation / 15.9949)	16.9615	E.C[+57.02146]S[+162.05282]LGANPC[+57.02146]EHAGKC[+57.02146]IN[+15.99492]TLGSFE.C	C1(Carbamidomethyl / 57.0215); C8(Carbamidomethyl / 57.0215); C14(Carbamidomethyl / 57.0215)	5.8e-06	6.6e-06	0	0	0	0	2.7e-07	3.1e-07	5.236	380.3	9		Specific	10.3	>sp|P46531|NOTC1_HUMAN Neurogenic locus notch homolog protein 1 OS=Homo sapiens OX=9606 GN=NOTCH1 PE=1 SV=4	1	7011	FP070522_15.6591.6591.3	high-energy collision-induced dissociation	4.69	2599.09	2599.1	1	50 | 12902
239	Fuc(1)	207.3	3	862.027	2584.07	862.042	2584.11	controllerType=0 controllerNumber=1 scan=6977	-17.665	E.CSLGANPCEHAGKCINTLGSFE.C	2	CSLGANPCEHAGKCINTLGSFE,EC,1@57.02146,2@146.05791,8@57.02146,14@57.02146,16@15.99492	S2(OGlycan / 146.0579); N16(Oxidation / 15.9949)	17.7465	E.C[+57.02146]S[+146.05791]LGANPC[+57.02146]EHAGKC[+57.02146]IN[+15.99492]TLGSFE.C	C1(Carbamidomethyl / 57.0215); C8(Carbamidomethyl / 57.0215); C14(Carbamidomethyl / 57.0215)	0.011	0.013	0	0	0	0	0.00087	0.00099	1.961	205.1	4.1		Specific	7.3	>sp|P46531|NOTC1_HUMAN Neurogenic locus notch homolog protein 1 OS=Homo sapiens OX=9606 GN=NOTCH1 PE=1 SV=4	1	7495	FP070522_15.6977.6977.3	high-energy collision-induced dissociation	1.6	2583.06	2583.1	1	51 | 14569
239	Hex(1)	866.2	2	1292.55	2584.1	1292.56	2584.11	controllerType=0 controllerNumber=1 scan=5501	-4.716	E.CSLGANPCEHAGKCINTLGSFE.C	17	CSLGANPCEHAGKCINTLGSFE,EC,1@57.02146,8@57.02146,14@57.02146,17@162.05282	T17(OGlycan / 162.0528)	14.8557	E.C[+57.02146]SLGANPC[+57.02146]EHAGKC[+57.02146]INT[+162.05282]LGSFE.C	C1(Carbamidomethyl / 57.0215); C8(Carbamidomethyl / 57.0215); C14(Carbamidomethyl / 57.0215)	4e-13	4.5e-13	0	0	0	0	6.2e-14	7.1e-14	12.403	712.2	2.8		Specific	15.8	>sp|P46531|NOTC1_HUMAN Neurogenic locus notch homolog protein 1 OS=Homo sapiens OX=9606 GN=NOTCH1 PE=1 SV=4	1	5550	FP070522_15.5501.5501.2	high-energy collision-induced dissociation	12.91	2583.09	2583.1	1	52 | 11843
239	Hex(1)	818.7	3	862.039	2584.1	862.042	2584.11	controllerType=0 controllerNumber=1 scan=5449	-2.855	E.CSLGANPCEHAGKCINTLGSFE.C	17	CSLGANPCEHAGKCINTLGSFE,EC,1@57.02146,8@57.02146,14@57.02146,17@162.05282	T17(OGlycan / 162.0528)	14.7663	E.C[+57.02146]SLGANPC[+57.02146]EHAGKC[+57.02146]INT[+162.05282]LGSFE.C	C1(Carbamidomethyl / 57.0215); C8(Carbamidomethyl / 57.0215); C14(Carbamidomethyl / 57.0215)	1.1e-13	1.3e-13	0	0	0	0	2.4e-14	2.7e-14	12.952	768.8	3.6		Specific	12.3	>sp|P46531|NOTC1_HUMAN Neurogenic locus notch homolog protein 1 OS=Homo sapiens OX=9606 GN=NOTCH1 PE=1 SV=4	1	5479	FP070522_15.5449.5449.3	high-energy collision-induced dissociation	13.46	2583.1	2583.1	1	53 | 11699
239	Hex(1)	770.5	3	862.038	2584.1	862.042	2584.11	controllerType=0 controllerNumber=1 scan=5512	-3.989	E.CSLGANPCEHAGKCINTLGSFE.C	17	CSLGANPCEHAGKCINTLGSFE,EC,1@57.02146,8@57.02146,14@57.02146,17@162.05282	T17(OGlycan / 162.0528)	14.8736	E.C[+57.02146]SLGANPC[+57.02146]EHAGKC[+57.02146]INT[+162.05282]LGSFE.C	C1(Carbamidomethyl / 57.0215); C8(Carbamidomethyl / 57.0215); C14(Carbamidomethyl / 57.0215)	1.1e-12	1.3e-12	0	0	0	0	1.7e-13	1.9e-13	11.952	701.1	3.6		Specific	12.9	>sp|P46531|NOTC1_HUMAN Neurogenic locus notch homolog protein 1 OS=Homo sapiens OX=9606 GN=NOTCH1 PE=1 SV=4	1	5566	FP070522_15.5512.5512.3	high-energy collision-induced dissociation	12.46	2583.09	2583.1	1	54 | 11889
239	Fuc(1)	248.4	3	856.695	2568.07	856.71	2568.12	controllerType=0 controllerNumber=1 scan=6860	-17.449	E.CSLGANPCEHAGKCINTLGSFE.C	2	CSLGANPCEHAGKCINTLGSFE,EC,1@57.02146,2@146.05791,8@57.02146,14@57.02146	S2(OGlycan / 146.0579)	17.5034	E.C[+57.02146]S[+146.05791]LGANPC[+57.02146]EHAGKC[+57.02146]INTLGSFE.C	C1(Carbamidomethyl / 57.0215); C8(Carbamidomethyl / 57.0215); C14(Carbamidomethyl / 57.0215)	0.018	0.02	0	0	0	0	0.0015	0.0017	1.747	145.3	8.5		Specific	7.2	>sp|P46531|NOTC1_HUMAN Neurogenic locus notch homolog protein 1 OS=Homo sapiens OX=9606 GN=NOTCH1 PE=1 SV=4	1	7352	FP070522_15.6860.6860.3	high-energy collision-induced dissociation	1.36	2567.06	2567.11	1	55 | 14344
239		713.6	3	808.024	2422.06	808.024	2422.06	controllerType=0 controllerNumber=1 scan=5662	-0.59	E.CSLGANPCEHAGKCINTLGSFE.C		CSLGANPCEHAGKCINTLGSFE,EC,1@57.02146,8@57.02146,14@57.02146		15.1449	E.C[+57.02146]SLGANPC[+57.02146]EHAGKC[+57.02146]INTLGSFE.C	C1(Carbamidomethyl / 57.0215); C8(Carbamidomethyl / 57.0215); C14(Carbamidomethyl / 57.0215)	2.8e-11	3.2e-11	0	0	0	0	2.2e-12	2.5e-12	10.549	620.6	620.6		Specific	11.9	>sp|P46531|NOTC1_HUMAN Neurogenic locus notch homolog protein 1 OS=Homo sapiens OX=9606 GN=NOTCH1 PE=1 SV=4	1	5773	FP070522_15.5662.5662.3	high-energy collision-induced dissociation	11.49	2421.05	2421.05	1	56 | 12153
248	Hex(1)	157.9	3	538.242	1612.71	538.243	1612.72	controllerType=0 controllerNumber=1 scan=4970	-1.845	E.HAGKCINTLGSFE.C	11	HAGKCINTLGSFE,EC,1@15.99492,5@57.02146,7@0.98402,11@162.05282	H1(Oxidation / 15.9949); N7(Deamidated / 0.984); S11(OGlycan / 162.0528)	13.8899	E.H[+15.99492]AGKC[+57.02146]IN[+0.98402]TLGS[+162.05282]FE.C	C5(Carbamidomethyl / 57.0215)	0.012	0.014	0	0	0	0	0.00097	0.0011	1.906	157.9	25.3		Specific	5.7	>sp|P46531|NOTC1_HUMAN Neurogenic locus notch homolog protein 1 OS=Homo sapiens OX=9606 GN=NOTCH1 PE=1 SV=4	1	4802	FP070522_15.4970.4970.3	high-energy collision-induced dissociation	1.45	1611.71	1611.71	1	57 | 622
248	Hex(1)	523.8	2	806.366	1611.73	806.37	1611.73	controllerType=0 controllerNumber=1 scan=4569	-3.878	E.HAGKCINTLGSFE.C	11	HAGKCINTLGSFE,EC,5@57.02146,7@15.99492,11@162.05282	N7(Oxidation / 15.9949); S11(OGlycan / 162.0528)	13.2228	E.HAGKC[+57.02146]IN[+15.99492]TLGS[+162.05282]FE.C	C5(Carbamidomethyl / 57.0215)	2.3e-05	2.7e-05	0	0	0	0	1.2e-06	1.4e-06	4.633	306.9	45.3		Specific	11.7	>sp|P46531|NOTC1_HUMAN Neurogenic locus notch homolog protein 1 OS=Homo sapiens OX=9606 GN=NOTCH1 PE=1 SV=4	1	4267	FP070522_15.4569.4569.2	high-energy collision-induced dissociation	5.73	1610.72	1610.72	1	58 | 507
248	Hex(1)	375.3	3	537.914	1611.73	537.915	1611.73	controllerType=0 controllerNumber=1 scan=4558	-2.182	E.HAGKCINTLGSFE.C	11	HAGKCINTLGSFE,EC,5@57.02146,7@15.99492,11@162.05282	N7(Oxidation / 15.9949); S11(OGlycan / 162.0528)	13.2045	E.HAGKC[+57.02146]IN[+15.99492]TLGS[+162.05282]FE.C	C5(Carbamidomethyl / 57.0215)	3.3e-06	3.8e-06	0	0	0	0	2e-07	2.2e-07	5.478	369.7	27.4		Specific	9.6	>sp|P46531|NOTC1_HUMAN Neurogenic locus notch homolog protein 1 OS=Homo sapiens OX=9606 GN=NOTCH1 PE=1 SV=4	1	4253	FP070522_15.4558.4558.3	high-energy collision-induced dissociation	4.98	1610.72	1610.72	1	59 | 495
248	Hex(1)	243.5	3	537.914	1611.73	537.915	1611.73	controllerType=0 controllerNumber=1 scan=4632	-2.182	E.HAGKCINTLGSFE.C	8	HAGKCINTLGSFE,EC,5@57.02146,7@15.99492,8@162.05282	N7(Oxidation / 15.9949); T8(OGlycan / 162.0528)	13.3243	E.HAGKC[+57.02146]IN[+15.99492]T[+162.05282]LGSFE.C	C5(Carbamidomethyl / 57.0215)	0.00019	0.00022	0	0	0	0	8.8e-06	1e-05	3.711	238.7	6		Specific	7.3	>sp|P46531|NOTC1_HUMAN Neurogenic locus notch homolog protein 1 OS=Homo sapiens OX=9606 GN=NOTCH1 PE=1 SV=4	1	4356	FP070522_15.4632.4632.3	high-energy collision-induced dissociation	2.83	1610.72	1610.72	1	60 | 550
248	Hex(1)	583.8	2	798.369	1595.73	798.372	1595.74	controllerType=0 controllerNumber=1 scan=4571	-3.738	E.HAGKCINTLGSFE.C	11	HAGKCINTLGSFE,EC,5@57.02146,11@162.05282	S11(OGlycan / 162.0528)	13.2254	E.HAGKC[+57.02146]INTLGS[+162.05282]FE.C	C5(Carbamidomethyl / 57.0215)	1.4e-07	1.6e-07	0	0	0	0	1e-08	1.1e-08	6.843	397.2	48.6		Specific	12.9	>sp|P46531|NOTC1_HUMAN Neurogenic locus notch homolog protein 1 OS=Homo sapiens OX=9606 GN=NOTCH1 PE=1 SV=4	1	4270	FP070522_15.4571.4571.2	high-energy collision-induced dissociation	8.35	1594.72	1594.73	1	61 | 519
248	Hex(1)	505.3	2	798.369	1595.73	798.372	1595.74	controllerType=0 controllerNumber=1 scan=4642	-4.197	E.HAGKCINTLGSFE.C	11	HAGKCINTLGSFE,EC,5@57.02146,11@162.05282	S11(OGlycan / 162.0528)	13.3404	E.HAGKC[+57.02146]INTLGS[+162.05282]FE.C	C5(Carbamidomethyl / 57.0215)	1.8e-06	2.1e-06	0	0	0	0	9.5e-08	1.1e-07	5.738	401.3	48.9		Specific	13.1	>sp|P46531|NOTC1_HUMAN Neurogenic locus notch homolog protein 1 OS=Homo sapiens OX=9606 GN=NOTCH1 PE=1 SV=4	1	4371	FP070522_15.4642.4642.2	high-energy collision-induced dissociation	6.35	1594.72	1594.73	1	62 | 567
248	Hex(1)	377.4	3	532.582	1595.73	532.584	1595.74	controllerType=0 controllerNumber=1 scan=4589	-3.402	E.HAGKCINTLGSFE.C	11	HAGKCINTLGSFE,EC,5@57.02146,11@162.05282	S11(OGlycan / 162.0528)	13.2558	E.HAGKC[+57.02146]INTLGS[+162.05282]FE.C	C5(Carbamidomethyl / 57.0215)	1.2e-06	1.4e-06	0	0	0	0	8.2e-08	9.4e-08	5.91	377.4	15.6		Specific	10.4	>sp|P46531|NOTC1_HUMAN Neurogenic locus notch homolog protein 1 OS=Homo sapiens OX=9606 GN=NOTCH1 PE=1 SV=4	1	4293	FP070522_15.4589.4589.3	high-energy collision-induced dissociation	5.78	1594.72	1594.73	1	63 | 531
248		643.2	2	717.344	1433.68	717.346	1433.68	controllerType=0 controllerNumber=1 scan=4777	-1.714	E.HAGKCINTLGSFE.C		HAGKCINTLGSFE,EC,5@57.02146		13.5628	E.HAGKC[+57.02146]INTLGSFE.C	C5(Carbamidomethyl / 57.0215)	3.3e-07	3.7e-07	0	0	0	0	1.9e-08	2.2e-08	6.488	402.1	402.1		Specific	10.4	>sp|P46531|NOTC1_HUMAN Neurogenic locus notch homolog protein 1 OS=Homo sapiens OX=9606 GN=NOTCH1 PE=1 SV=4	1	4550	FP070522_15.4777.4777.2	high-energy collision-induced dissociation	7.43	1432.67	1432.68	1	64 | 586
248		435.9	3	478.564	1433.68	478.566	1433.68	controllerType=0 controllerNumber=1 scan=4759	-3.852	E.HAGKCINTLGSFE.C		HAGKCINTLGSFE,EC,5@57.02146		13.5324	E.HAGKC[+57.02146]INTLGSFE.C	C5(Carbamidomethyl / 57.0215)	1.1e-06	1.3e-06	0	0	0	0	5.7e-08	6.5e-08	5.959	390	390		Specific	11	>sp|P46531|NOTC1_HUMAN Neurogenic locus notch homolog protein 1 OS=Homo sapiens OX=9606 GN=NOTCH1 PE=1 SV=4	1	4526	FP070522_15.4759.4759.3	high-energy collision-induced dissociation	6.28	1432.67	1432.68	1	65 | 584
248		367.9	3	478.564	1433.68	478.566	1433.68	controllerType=0 controllerNumber=1 scan=4590	-3.852	E.HAGKCINTLGSFE.C		HAGKCINTLGSFE,EC,5@57.02146		13.2569	E.HAGKC[+57.02146]INTLGSFE.C	C5(Carbamidomethyl / 57.0215)	6e-05	6.9e-05	0	0	0	0	2.8e-06	3.2e-06	4.219	308.2	308.2		Specific	9.3	>sp|P46531|NOTC1_HUMAN Neurogenic locus notch homolog protein 1 OS=Homo sapiens OX=9606 GN=NOTCH1 PE=1 SV=4	1	4294	FP070522_15.4590.4590.3	high-energy collision-induced dissociation	4.52	1432.67	1432.68	1	66 | 543
261		569.6	2	815.323	1629.64	815.326	1629.65	controllerType=0 controllerNumber=1 scan=4955	-3.949	E.CQCLQGYTGPRCE.I		CQCLQGYTGPRCE,EI,1@57.02146,2@0.98402,3@57.02146,12@57.02146	Q2(Deamidated / 0.984)	13.8671	E.C[+57.02146]Q[+0.98402]C[+57.02146]LQGYTGPRC[+57.02146]E.I	C1(Carbamidomethyl / 57.0215); C3(Carbamidomethyl / 57.0215); C12(Carbamidomethyl / 57.0215)	4e-09	4.6e-09	0	0	0	0	3.3e-10	3.8e-10	8.393	477.6	216.7		Specific	14.6	>sp|P46531|NOTC1_HUMAN Neurogenic locus notch homolog protein 1 OS=Homo sapiens OX=9606 GN=NOTCH1 PE=1 SV=4	1	4782	FP070522_15.4955.4955.2	high-energy collision-induced dissociation	7.9	1628.63	1628.64	1	67 | 601
261		337.6	2	815.333	1629.66	815.326	1629.65	controllerType=0 controllerNumber=1 scan=5991	7.736	E.CQCLQGYTGPRCE.I		CQCLQGYTGPRCE,EI,1@57.02146,2@0.98402,3@57.02146,12@57.02146	Q2(Deamidated / 0.984)	15.7786	E.C[+57.02146]Q[+0.98402]C[+57.02146]LQGYTGPRC[+57.02146]E.I	C1(Carbamidomethyl / 57.0215); C3(Carbamidomethyl / 57.0215); C12(Carbamidomethyl / 57.0215)	0.00049	0.00056	0	0	0	0	2.5e-05	2.8e-05	3.308	282.3	14.6		Specific	10.3	>sp|P46531|NOTC1_HUMAN Neurogenic locus notch homolog protein 1 OS=Homo sapiens OX=9606 GN=NOTCH1 PE=1 SV=4	1	6230	FP070522_15.5991.5991.2	high-energy collision-induced dissociation	3.03	1628.65	1628.64	1	68 | 735
261		799.8	2	814.831	1628.65	814.834	1628.66	controllerType=0 controllerNumber=1 scan=4600	-4.097	E.CQCLQGYTGPRCE.I		CQCLQGYTGPRCE,EI,1@57.02146,3@57.02146,12@57.02146		13.273	E.C[+57.02146]QC[+57.02146]LQGYTGPRC[+57.02146]E.I	C1(Carbamidomethyl / 57.0215); C3(Carbamidomethyl / 57.0215); C12(Carbamidomethyl / 57.0215)	4e-13	4.6e-13	0	0	0	0	7.1e-14	8.1e-14	12.393	646.6	646.6		Specific	14.2	>sp|P46531|NOTC1_HUMAN Neurogenic locus notch homolog protein 1 OS=Homo sapiens OX=9606 GN=NOTCH1 PE=1 SV=4	1	4308	FP070522_15.4600.4600.2	high-energy collision-induced dissociation	12.33	1627.65	1627.65	1	69 | 545
261		671.1	2	814.832	1628.66	814.834	1628.66	controllerType=0 controllerNumber=1 scan=4676	-3.123	E.CQCLQGYTGPRCE.I		CQCLQGYTGPRCE,EI,1@57.02146,3@57.02146,12@57.02146		13.3974	E.C[+57.02146]QC[+57.02146]LQGYTGPRC[+57.02146]E.I	C1(Carbamidomethyl / 57.0215); C3(Carbamidomethyl / 57.0215); C12(Carbamidomethyl / 57.0215)	4e-11	4.6e-11	0	0	0	0	3.7e-12	4.3e-12	10.393	606	606		Specific	13.8	>sp|P46531|NOTC1_HUMAN Neurogenic locus notch homolog protein 1 OS=Homo sapiens OX=9606 GN=NOTCH1 PE=1 SV=4	1	4419	FP070522_15.4676.4676.2	high-energy collision-induced dissociation	10.33	1627.65	1627.65	1	70 | 579
261		602.5	2	814.832	1628.66	814.834	1628.66	controllerType=0 controllerNumber=1 scan=6050	-3.422	E.CQCLQGYTGPRCE.I		CQCLQGYTGPRCE,EI,1@57.02146,3@57.02146,12@57.02146		15.8895	E.C[+57.02146]QC[+57.02146]LQGYTGPRC[+57.02146]E.I	C1(Carbamidomethyl / 57.0215); C3(Carbamidomethyl / 57.0215); C12(Carbamidomethyl / 57.0215)	4e-10	4.6e-10	0	0	0	0	3.2e-11	3.7e-11	9.393	497.1	497.1		Specific	15.8	>sp|P46531|NOTC1_HUMAN Neurogenic locus notch homolog protein 1 OS=Homo sapiens OX=9606 GN=NOTCH1 PE=1 SV=4	1	6307	FP070522_15.6050.6050.2	high-energy collision-induced dissociation	9.33	1627.65	1627.65	1	71 | 793
261		529.7	2	814.83	1628.65	814.834	1628.66	controllerType=0 controllerNumber=1 scan=5991	-5.896	E.CQCLQGYTGPRCE.I		CQCLQGYTGPRCE,EI,1@57.02146,3@57.02146,12@57.02146		15.7786	E.C[+57.02146]QC[+57.02146]LQGYTGPRC[+57.02146]E.I	C1(Carbamidomethyl / 57.0215); C3(Carbamidomethyl / 57.0215); C12(Carbamidomethyl / 57.0215)	2.7e-07	3.1e-07	0	0	0	0	1.2e-08	1.4e-08	6.564	470.5	470.5		Specific	14.2	>sp|P46531|NOTC1_HUMAN Neurogenic locus notch homolog protein 1 OS=Homo sapiens OX=9606 GN=NOTCH1 PE=1 SV=4	1	6229	FP070522_15.5991.5991.2	high-energy collision-induced dissociation	6.51	1627.64	1627.65	1	72 | 730
261		410.8	3	543.558	1628.66	543.559	1628.66	controllerType=0 controllerNumber=1 scan=4637	-2.119	E.CQCLQGYTGPRCE.I		CQCLQGYTGPRCE,EI,1@57.02146,3@57.02146,12@57.02146		13.3309	E.C[+57.02146]QC[+57.02146]LQGYTGPRC[+57.02146]E.I	C1(Carbamidomethyl / 57.0215); C3(Carbamidomethyl / 57.0215); C12(Carbamidomethyl / 57.0215)	0.00023	0.00026	0	0	0	0	1e-05	1.2e-05	3.641	340.3	340.3		Specific	9.5	>sp|P46531|NOTC1_HUMAN Neurogenic locus notch homolog protein 1 OS=Homo sapiens OX=9606 GN=NOTCH1 PE=1 SV=4	1	4364	FP070522_15.4637.4637.3	high-energy collision-induced dissociation	3.96	1627.65	1627.65	1	73 | 562
261		176	2	814.832	1628.66	814.834	1628.66	controllerType=0 controllerNumber=1 scan=6085	-3.422	E.CQCLQGYTGPRCE.I		CQCLQGYTGPRCE,EI,1@57.02146,3@57.02146,12@57.02146		15.9639	E.C[+57.02146]QC[+57.02146]LQGYTGPRC[+57.02146]E.I	C1(Carbamidomethyl / 57.0215); C3(Carbamidomethyl / 57.0215); C12(Carbamidomethyl / 57.0215)	0.0036	0.0041	0	0	0	0	0.00023	0.00026	2.445	150.8	150.8		Specific	6.8	>sp|P46531|NOTC1_HUMAN Neurogenic locus notch homolog protein 1 OS=Homo sapiens OX=9606 GN=NOTCH1 PE=1 SV=4	1	6350	FP070522_15.6085.6085.3	high-energy collision-induced dissociation	2.79	1627.65	1627.65	1	74 | 827
274	Hex(1)Pent(2); HexNAc(1)Hex(1)Fuc(1)NeuAc(1)	651.5	3	1293.84	3879.52	1293.85	3879.52	controllerType=0 controllerNumber=1 scan=7228	-2.283	E.IDVNECVSNPCQNDATCLDQIGE.F	8;16	IDVNECVSNPCQNDATCLDQIGE,EF,6@57.02146,8@426.13734,11@57.02146,16@802.28552,17@57.02146	S8(OGlycan / 426.1373); T16(OGlycan / 802.2855)	18.3154	E.IDVNEC[+57.02146]VS[+426.13734]NPC[+57.02146]QNDAT[+802.28552]C[+57.02146]LDQIGE.F	C6(Carbamidomethyl / 57.0215); C11(Carbamidomethyl / 57.0215); C17(Carbamidomethyl / 57.0215)	2.9e-10	3.3e-10	0	0	0	0	2.7e-11	3.1e-11	9.538	651.5	1.2		Specific	19.8	>sp|P46531|NOTC1_HUMAN Neurogenic locus notch homolog protein 1 OS=Homo sapiens OX=9606 GN=NOTCH1 PE=1 SV=4	1	7846	FP070522_15.7228.7228.3	high-energy collision-induced dissociation	8.68	3878.51	3878.52	1	75 | 53497
274	Hex(1)Pent(2); HexNAc(1)Hex(1)Fuc(1)NeuAc(1)	625	3	1293.84	3879.52	1293.85	3879.52	controllerType=0 controllerNumber=1 scan=7283	-2.472	E.IDVNECVSNPCQNDATCLDQIGE.F	8;16	IDVNECVSNPCQNDATCLDQIGE,EF,6@57.02146,8@426.13734,11@57.02146,16@802.28552,17@57.02146	S8(OGlycan / 426.1373); T16(OGlycan / 802.2855)	18.4341	E.IDVNEC[+57.02146]VS[+426.13734]NPC[+57.02146]QNDAT[+802.28552]C[+57.02146]LDQIGE.F	C6(Carbamidomethyl / 57.0215); C11(Carbamidomethyl / 57.0215); C17(Carbamidomethyl / 57.0215)	2.9e-09	3.3e-09	0	0	0	0	2.5e-10	2.9e-10	8.538	625	1.2		Specific	17.8	>sp|P46531|NOTC1_HUMAN Neurogenic locus notch homolog protein 1 OS=Homo sapiens OX=9606 GN=NOTCH1 PE=1 SV=4	1	7923	FP070522_15.7283.7283.3	high-energy collision-induced dissociation	8.68	3878.51	3878.52	1	76 | 53657
274	Hex(1)Pent(2); HexNAc(1)Hex(1)Fuc(1)NeuAc(1)	497.2	3	1293.84	3879.51	1293.85	3879.52	controllerType=0 controllerNumber=1 scan=7341	-3.604	E.IDVNECVSNPCQNDATCLDQIGE.F	8;16	IDVNECVSNPCQNDATCLDQIGE,EF,6@57.02146,8@426.13734,11@57.02146,16@802.28552,17@57.02146	S8(OGlycan / 426.1373); T16(OGlycan / 802.2855)	18.5543	E.IDVNEC[+57.02146]VS[+426.13734]NPC[+57.02146]QNDAT[+802.28552]C[+57.02146]LDQIGE.F	C6(Carbamidomethyl / 57.0215); C11(Carbamidomethyl / 57.0215); C17(Carbamidomethyl / 57.0215)	3.7e-07	4.2e-07	0	0	0	0	2.2e-08	2.5e-08	6.433	497.2	1.2		Specific	16.3	>sp|P46531|NOTC1_HUMAN Neurogenic locus notch homolog protein 1 OS=Homo sapiens OX=9606 GN=NOTCH1 PE=1 SV=4	1	8003	FP070522_15.7341.7341.3	high-energy collision-induced dissociation	5.73	3878.5	3878.52	1	77 | 53777
274	HexNAc(1)Hex(1)Fuc(1); Hex(1)Pent(2)	603.6	3	1196.81	3588.42	1196.81	3588.43	controllerType=0 controllerNumber=1 scan=6601	-1.698	E.IDVNECVSNPCQNDATCLDQIGE.F	8;16	IDVNECVSNPCQNDATCLDQIGE,EF,6@57.02146,8@511.19010,11@57.02146,16@426.13734,17@57.02146	S8(OGlycan / 511.1901); T16(OGlycan / 426.1373)	16.9814	E.IDVNEC[+57.02146]VS[+511.19010]NPC[+57.02146]QNDAT[+426.13734]C[+57.02146]LDQIGE.F	C6(Carbamidomethyl / 57.0215); C11(Carbamidomethyl / 57.0215); C17(Carbamidomethyl / 57.0215)	7.3e-09	8.4e-09	0	0	0	0	5.7e-10	6.5e-10	8.135	603.6	2.3		Specific	15.6	>sp|P46531|NOTC1_HUMAN Neurogenic locus notch homolog protein 1 OS=Homo sapiens OX=9606 GN=NOTCH1 PE=1 SV=4	1	7021	FP070522_15.6601.6601.3	high-energy collision-induced dissociation	7.28	3587.42	3587.42	1	78 | 53156
274	Hex(1)Pent(2); HexNAc(1)Hex(1)Fuc(1)	490.5	3	1196.8	3588.4	1196.81	3588.43	controllerType=0 controllerNumber=1 scan=6716	-8.739	E.IDVNECVSNPCQNDATCLDQIGE.F	8;16	IDVNECVSNPCQNDATCLDQIGE,EF,6@57.02146,8@426.13734,11@57.02146,16@511.19010,17@57.02146	S8(OGlycan / 426.1373); T16(OGlycan / 511.1901)	17.1955	E.IDVNEC[+57.02146]VS[+426.13734]NPC[+57.02146]QNDAT[+511.19010]C[+57.02146]LDQIGE.F	C6(Carbamidomethyl / 57.0215); C11(Carbamidomethyl / 57.0215); C17(Carbamidomethyl / 57.0215)	2.2e-06	2.5e-06	0	0	0	0	1.5e-07	1.8e-07	5.657	487.6	7		Specific	13.8	>sp|P46531|NOTC1_HUMAN Neurogenic locus notch homolog protein 1 OS=Homo sapiens OX=9606 GN=NOTCH1 PE=1 SV=4	1	7154	FP070522_15.6716.6716.3	high-energy collision-induced dissociation	4.95	3587.39	3587.42	1	79 | 53276
274	Hex(1)Pent(2); HexNAc(1)Fuc(1)	648.3	3	1142.79	3426.36	1142.8	3426.38	controllerType=0 controllerNumber=1 scan=6679	-4.342	E.IDVNECVSNPCQNDATCLDQIGE.F	8;16	IDVNECVSNPCQNDATCLDQIGE,EF,6@57.02146,8@426.13734,11@57.02146,16@349.13728,17@57.02146	S8(OGlycan / 426.1373); T16(OGlycan / 349.1373)	17.1247	E.IDVNEC[+57.02146]VS[+426.13734]NPC[+57.02146]QNDAT[+349.13728]C[+57.02146]LDQIGE.F	C6(Carbamidomethyl / 57.0215); C11(Carbamidomethyl / 57.0215); C17(Carbamidomethyl / 57.0215)	2.9e-09	3.3e-09	0	0	0	0	2.2e-10	2.5e-10	8.538	643.5	1.2		Specific	17.1	>sp|P46531|NOTC1_HUMAN Neurogenic locus notch homolog protein 1 OS=Homo sapiens OX=9606 GN=NOTCH1 PE=1 SV=4	1	7103	FP070522_15.6679.6679.3	high-energy collision-induced dissociation	8.68	3425.35	3425.37	1	80 | 53196
274	Hex(1)Pent(2); HexNAc(1)	216.1	3	1094.11	3280.33	1094.11	3280.32	controllerType=0 controllerNumber=1 scan=6975	2.215	E.IDVNECVSNPCQNDATCLDQIGE.F	8;16	IDVNECVSNPCQNDATCLDQIGE,EF,6@57.02146,8@426.13734,11@57.02146,16@203.07937,17@57.02146	S8(OGlycan / 426.1373); T16(OGlycan / 203.0794)	17.7424	E.IDVNEC[+57.02146]VS[+426.13734]NPC[+57.02146]QNDAT[+203.07937]C[+57.02146]LDQIGE.F	C6(Carbamidomethyl / 57.0215); C11(Carbamidomethyl / 57.0215); C17(Carbamidomethyl / 57.0215)	0.014	0.016	0	0	0	0	0.0013	0.0015	1.86	169.1	1.2		Specific	8	>sp|P46531|NOTC1_HUMAN Neurogenic locus notch homolog protein 1 OS=Homo sapiens OX=9606 GN=NOTCH1 PE=1 SV=4	1	7493	FP070522_15.6975.6975.3	high-energy collision-induced dissociation	1.52	3279.32	3279.31	1	81 | 34915
274	Hex(1)Pent(1); Hex(1)Pent(1)	394.9	3	1080.78	3240.31	1080.76	3240.28	controllerType=0 controllerNumber=1 scan=6922	10.697	E.IDVNECVSNPCQNDATCLDQIGE.F	8;16	IDVNECVSNPCQNDATCLDQIGE,EF,6@57.02146,8@294.09508,11@57.02146,13@0.98402,16@294.09508,17@57.02146	S8(OGlycan / 294.0951); N13(Deamidated / 0.984); T16(OGlycan / 294.0951)	17.6336	E.IDVNEC[+57.02146]VS[+294.09508]NPC[+57.02146]QN[+0.98402]DAT[+294.09508]C[+57.02146]LDQIGE.F	C6(Carbamidomethyl / 57.0215); C11(Carbamidomethyl / 57.0215); C17(Carbamidomethyl / 57.0215)	1.4e-05	1.6e-05	0	0	0	0	8.3e-07	9.5e-07	4.851	394.9	0.2		Specific	11.3	>sp|P46531|NOTC1_HUMAN Neurogenic locus notch homolog protein 1 OS=Homo sapiens OX=9606 GN=NOTCH1 PE=1 SV=4	1	7428	FP070522_15.6922.6922.3	high-energy collision-induced dissociation	4.28	3239.3	3239.27	1	82 | 34595
274	Hex(1)Pent(2); Fuc(1)	647.6	2	1612.14	3223.28	1612.15	3223.3	controllerType=0 controllerNumber=1 scan=6895	-5.076	E.IDVNECVSNPCQNDATCLDQIGE.F	8;16	IDVNECVSNPCQNDATCLDQIGE,EF,6@57.02146,8@426.13734,11@57.02146,16@146.05791,17@57.02146	S8(OGlycan / 426.1373); T16(OGlycan / 146.0579)	17.5736	E.IDVNEC[+57.02146]VS[+426.13734]NPC[+57.02146]QNDAT[+146.05791]C[+57.02146]LDQIGE.F	C6(Carbamidomethyl / 57.0215); C11(Carbamidomethyl / 57.0215); C17(Carbamidomethyl / 57.0215)	2.2e-08	2.5e-08	0	0	0	0	1.5e-09	1.8e-09	7.661	637.5	5.5		Specific	17.1	>sp|P46531|NOTC1_HUMAN Neurogenic locus notch homolog protein 1 OS=Homo sapiens OX=9606 GN=NOTCH1 PE=1 SV=4	1	7397	FP070522_15.6895.6895.2	high-energy collision-induced dissociation	7.8	3222.27	3222.29	1	83 | 34395
274	Hex(1)Pent(2); Fuc(1)	576.6	3	1075.1	3223.29	1075.1	3223.3	controllerType=0 controllerNumber=1 scan=6931	-1.653	E.IDVNECVSNPCQNDATCLDQIGE.F	8;16	IDVNECVSNPCQNDATCLDQIGE,EF,6@57.02146,8@426.13734,11@57.02146,16@146.05791,17@57.02146	S8(OGlycan / 426.1373); T16(OGlycan / 146.0579)	17.6542	E.IDVNEC[+57.02146]VS[+426.13734]NPC[+57.02146]QNDAT[+146.05791]C[+57.02146]LDQIGE.F	C6(Carbamidomethyl / 57.0215); C11(Carbamidomethyl / 57.0215); C17(Carbamidomethyl / 57.0215)	7.3e-08	8.4e-08	0	0	0	0	6.2e-09	7.1e-09	7.135	576.6	4.1		Specific	13.9	>sp|P46531|NOTC1_HUMAN Neurogenic locus notch homolog protein 1 OS=Homo sapiens OX=9606 GN=NOTCH1 PE=1 SV=4	1	7438	FP070522_15.6931.6931.3	high-energy collision-induced dissociation	7.28	3222.28	3222.29	1	84 | 34755
274	Hex(1)Pent(2); Fuc(1)	561.3	3	1075.1	3223.29	1075.1	3223.3	controllerType=0 controllerNumber=1 scan=6878	-1.653	E.IDVNECVSNPCQNDATCLDQIGE.F	8;16	IDVNECVSNPCQNDATCLDQIGE,EF,6@57.02146,8@426.13734,11@57.02146,16@146.05791,17@57.02146	S8(OGlycan / 426.1373); T16(OGlycan / 146.0579)	17.5391	E.IDVNEC[+57.02146]VS[+426.13734]NPC[+57.02146]QNDAT[+146.05791]C[+57.02146]LDQIGE.F	C6(Carbamidomethyl / 57.0215); C11(Carbamidomethyl / 57.0215); C17(Carbamidomethyl / 57.0215)	7.3e-08	8.4e-08	0	0	0	0	5e-09	5.7e-09	7.135	561.3	0.8		Specific	12.7	>sp|P46531|NOTC1_HUMAN Neurogenic locus notch homolog protein 1 OS=Homo sapiens OX=9606 GN=NOTCH1 PE=1 SV=4	1	7377	FP070522_15.6878.6878.3	high-energy collision-induced dissociation	7.28	3222.28	3222.29	1	85 | 34275
274	Hex(1)Pent(2); Fuc(1)	551.4	3	1075.11	3223.3	1075.1	3223.3	controllerType=0 controllerNumber=1 scan=6994	1.642	E.IDVNECVSNPCQNDATCLDQIGE.F	8;16	IDVNECVSNPCQNDATCLDQIGE,EF,6@57.02146,8@426.13734,11@57.02146,16@146.05791,17@57.02146	S8(OGlycan / 426.1373); T16(OGlycan / 146.0579)	17.7804	E.IDVNEC[+57.02146]VS[+426.13734]NPC[+57.02146]QNDAT[+146.05791]C[+57.02146]LDQIGE.F	C6(Carbamidomethyl / 57.0215); C11(Carbamidomethyl / 57.0215); C17(Carbamidomethyl / 57.0215)	4.9e-07	5.7e-07	0	0	0	0	2.9e-08	3.3e-08	6.305	551.4	5.3		Specific	13.4	>sp|P46531|NOTC1_HUMAN Neurogenic locus notch homolog protein 1 OS=Homo sapiens OX=9606 GN=NOTCH1 PE=1 SV=4	1	7519	FP070522_15.6994.6994.3	high-energy collision-induced dissociation	6.4	3222.3	3222.29	1	86 | 34955
274	Hex(1)Pent(2)	518.3	3	1026.75	3078.25	1026.75	3078.22	controllerType=0 controllerNumber=1 scan=7015	7.125	E.IDVNECVSNPCQNDATCLDQIGE.F	16	IDVNECVSNPCQNDATCLDQIGE,EF,6@57.02146,11@57.02146,13@0.98402,16@426.13734,17@57.02146	N13(Deamidated / 0.984); T16(OGlycan / 426.1373)	17.8287	E.IDVNEC[+57.02146]VSNPC[+57.02146]QN[+0.98402]DAT[+426.13734]C[+57.02146]LDQIGE.F	C6(Carbamidomethyl / 57.0215); C11(Carbamidomethyl / 57.0215); C17(Carbamidomethyl / 57.0215)	2.1e-06	2.4e-06	0	0	0	0	1.2e-07	1.4e-07	5.675	518.3	4.3		Specific	13.6	>sp|P46531|NOTC1_HUMAN Neurogenic locus notch homolog protein 1 OS=Homo sapiens OX=9606 GN=NOTCH1 PE=1 SV=4	1	7550	FP070522_15.7015.7015.3	high-energy collision-induced dissociation	4.97	3077.24	3077.22	1	87 | 34995
274	Hex(1)Pent(2)	673.7	2	1539.12	3077.23	1539.12	3077.24	controllerType=0 controllerNumber=1 scan=6892	-2.128	E.IDVNECVSNPCQNDATCLDQIGE.F	16	IDVNECVSNPCQNDATCLDQIGE,EF,6@57.02146,11@57.02146,16@426.13734,17@57.02146	T16(OGlycan / 426.1373)	17.567	E.IDVNEC[+57.02146]VSNPC[+57.02146]QNDAT[+426.13734]C[+57.02146]LDQIGE.F	C6(Carbamidomethyl / 57.0215); C11(Carbamidomethyl / 57.0215); C17(Carbamidomethyl / 57.0215)	2.9e-10	3.3e-10	0	0	0	0	2.4e-11	2.7e-11	9.538	660.3	21.2		Specific	17.3	>sp|P46531|NOTC1_HUMAN Neurogenic locus notch homolog protein 1 OS=Homo sapiens OX=9606 GN=NOTCH1 PE=1 SV=4	1	7393	FP070522_15.6892.6892.2	high-energy collision-induced dissociation	10.05	3076.23	3076.23	1	88 | 34315
274	Hex(1)Pent(2)	589.2	3	1026.42	3077.23	1026.42	3077.24	controllerType=0 controllerNumber=1 scan=6930	-1.676	E.IDVNECVSNPCQNDATCLDQIGE.F	16	IDVNECVSNPCQNDATCLDQIGE,EF,6@57.02146,11@57.02146,16@426.13734,17@57.02146	T16(OGlycan / 426.1373)	17.653	E.IDVNEC[+57.02146]VSNPC[+57.02146]QNDAT[+426.13734]C[+57.02146]LDQIGE.F	C6(Carbamidomethyl / 57.0215); C11(Carbamidomethyl / 57.0215); C17(Carbamidomethyl / 57.0215)	7.3e-08	8.4e-08	0	0	0	0	5.6e-09	6.4e-09	7.135	589.2	27.2		Specific	14.1	>sp|P46531|NOTC1_HUMAN Neurogenic locus notch homolog protein 1 OS=Homo sapiens OX=9606 GN=NOTCH1 PE=1 SV=4	1	7437	FP070522_15.6930.6930.3	high-energy collision-induced dissociation	7.65	3076.23	3076.23	1	89 | 34715
274	Hex(1)Pent(2)	546.2	3	1026.42	3077.23	1026.42	3077.24	controllerType=0 controllerNumber=1 scan=6877	-1.795	E.IDVNECVSNPCQNDATCLDQIGE.F	16	IDVNECVSNPCQNDATCLDQIGE,EF,6@57.02146,11@57.02146,16@426.13734,17@57.02146	T16(OGlycan / 426.1373)	17.5369	E.IDVNEC[+57.02146]VSNPC[+57.02146]QNDAT[+426.13734]C[+57.02146]LDQIGE.F	C6(Carbamidomethyl / 57.0215); C11(Carbamidomethyl / 57.0215); C17(Carbamidomethyl / 57.0215)	6.5e-07	7.5e-07	0	0	0	0	3.9e-08	4.4e-08	6.184	546.2	20.4		Specific	13.9	>sp|P46531|NOTC1_HUMAN Neurogenic locus notch homolog protein 1 OS=Homo sapiens OX=9606 GN=NOTCH1 PE=1 SV=4	1	7376	FP070522_15.6877.6877.3	high-energy collision-induced dissociation	6.65	3076.23	3076.23	1	90 | 34235
274	Hex(1)Pent(2)	325.6	3	1026.42	3077.24	1026.42	3077.24	controllerType=0 controllerNumber=1 scan=7147	1.894	E.IDVNECVSNPCQNDATCLDQIGE.F	16	IDVNECVSNPCQNDATCLDQIGE,EF,6@57.02146,11@57.02146,16@426.13734,17@57.02146	T16(OGlycan / 426.1373)	18.1349	E.IDVNEC[+57.02146]VSNPC[+57.02146]QNDAT[+426.13734]C[+57.02146]LDQIGE.F	C6(Carbamidomethyl / 57.0215); C11(Carbamidomethyl / 57.0215); C17(Carbamidomethyl / 57.0215)	0.00083	0.00095	0	0	0	0	4.2e-05	4.8e-05	3.083	325.6	6.8		Specific	9.7	>sp|P46531|NOTC1_HUMAN Neurogenic locus notch homolog protein 1 OS=Homo sapiens OX=9606 GN=NOTCH1 PE=1 SV=4	1	7734	FP070522_15.7147.7147.3	high-energy collision-induced dissociation	2.75	3076.24	3076.23	1	91 | 35075
274	Hex(1)Pent(1)	485.9	3	982.406	2945.2	982.404	2945.2	controllerType=0 controllerNumber=1 scan=6923	2.339	E.IDVNECVSNPCQNDATCLDQIGE.F	16	IDVNECVSNPCQNDATCLDQIGE,EF,6@57.02146,11@57.02146,16@294.09508,17@57.02146	T16(OGlycan / 294.0951)	17.6358	E.IDVNEC[+57.02146]VSNPC[+57.02146]QNDAT[+294.09508]C[+57.02146]LDQIGE.F	C6(Carbamidomethyl / 57.0215); C11(Carbamidomethyl / 57.0215); C17(Carbamidomethyl / 57.0215)	7.1e-07	8.1e-07	0	0	0	0	4.4e-08	5e-08	6.152	485.9	16.7		Specific	11.5	>sp|P46531|NOTC1_HUMAN Neurogenic locus notch homolog protein 1 OS=Homo sapiens OX=9606 GN=NOTCH1 PE=1 SV=4	1	7429	FP070522_15.6923.6923.3	high-energy collision-induced dissociation	5.82	2944.2	2944.19	1	92 | 34635
274	Hex(1)	434.2	3	938.387	2813.15	938.39	2813.15	controllerType=0 controllerNumber=1 scan=6958	-2.773	E.IDVNECVSNPCQNDATCLDQIGE.F	16	IDVNECVSNPCQNDATCLDQIGE,EF,6@57.02146,11@57.02146,16@162.05282,17@57.02146	T16(OGlycan / 162.0528)	17.7032	E.IDVNEC[+57.02146]VSNPC[+57.02146]QNDAT[+162.05282]C[+57.02146]LDQIGE.F	C6(Carbamidomethyl / 57.0215); C11(Carbamidomethyl / 57.0215); C17(Carbamidomethyl / 57.0215)	1.5e-05	1.7e-05	0	0	0	0	9.3e-07	1.1e-06	4.822	408	14.4		Specific	10.1	>sp|P46531|NOTC1_HUMAN Neurogenic locus notch homolog protein 1 OS=Homo sapiens OX=9606 GN=NOTCH1 PE=1 SV=4	1	7473	FP070522_15.6958.6958.3	high-energy collision-induced dissociation	4.65	2812.14	2812.15	1	93 | 34795
274		270.1	3	884.699	2652.08	884.7	2652.09	controllerType=0 controllerNumber=1 scan=7277	-0.701	E.IDVNECVSNPCQNDATCLDQIGE.F		IDVNECVSNPCQNDATCLDQIGE,EF,6@57.02146,9@0.98402,11@57.02146,17@57.02146	N9(Deamidated / 0.984)	18.42	E.IDVNEC[+57.02146]VSN[+0.98402]PC[+57.02146]QNDATC[+57.02146]LDQIGE.F	C6(Carbamidomethyl / 57.0215); C11(Carbamidomethyl / 57.0215); C17(Carbamidomethyl / 57.0215)	0.0035	0.004	0	0	0	0	0.00018	0.0002	2.459	270.1	12.4		Specific	8.1	>sp|P46531|NOTC1_HUMAN Neurogenic locus notch homolog protein 1 OS=Homo sapiens OX=9606 GN=NOTCH1 PE=1 SV=4	1	7915	FP070522_15.7277.7277.3	high-energy collision-induced dissociation	1.92	2651.08	2651.08	1	94 | 15223
274		561.4	2	1326.06	2651.11	1326.05	2651.1	controllerType=0 controllerNumber=1 scan=7125	3.75	E.IDVNECVSNPCQNDATCLDQIGE.F		IDVNECVSNPCQNDATCLDQIGE,EF,6@57.02146,11@57.02146,17@57.02146		18.0843	E.IDVNEC[+57.02146]VSNPC[+57.02146]QNDATC[+57.02146]LDQIGE.F	C6(Carbamidomethyl / 57.0215); C11(Carbamidomethyl / 57.0215); C17(Carbamidomethyl / 57.0215)	5.5e-08	6.3e-08	0	0	0	0	3.8e-09	4.4e-09	7.257	561.4	561.4		Specific	12.9	>sp|P46531|NOTC1_HUMAN Neurogenic locus notch homolog protein 1 OS=Homo sapiens OX=9606 GN=NOTCH1 PE=1 SV=4	1	7701	FP070522_15.7125.7125.2	high-energy collision-induced dissociation	8.2	2650.1	2650.09	1	95 | 15023
274		417.9	3	884.375	2651.11	884.372	2651.1	controllerType=0 controllerNumber=1 scan=7119	3.17	E.IDVNECVSNPCQNDATCLDQIGE.F		IDVNECVSNPCQNDATCLDQIGE,EF,6@57.02146,11@57.02146,17@57.02146		18.0711	E.IDVNEC[+57.02146]VSNPC[+57.02146]QNDATC[+57.02146]LDQIGE.F	C6(Carbamidomethyl / 57.0215); C11(Carbamidomethyl / 57.0215); C17(Carbamidomethyl / 57.0215)	2.9e-05	3.3e-05	0	0	0	0	1.6e-06	1.8e-06	4.541	417.9	417.9		Specific	9.9	>sp|P46531|NOTC1_HUMAN Neurogenic locus notch homolog protein 1 OS=Homo sapiens OX=9606 GN=NOTCH1 PE=1 SV=4	1	7691	FP070522_15.7119.7119.3	high-energy collision-induced dissociation	4.79	2650.1	2650.09	1	96 | 14983
274		201.7	3	884.371	2651.1	884.372	2651.1	controllerType=0 controllerNumber=1 scan=7173	-1.182	E.IDVNECVSNPCQNDATCLDQIGE.F		IDVNECVSNPCQNDATCLDQIGE,EF,6@57.02146,11@57.02146,17@57.02146		18.197	E.IDVNEC[+57.02146]VSNPC[+57.02146]QNDATC[+57.02146]LDQIGE.F	C6(Carbamidomethyl / 57.0215); C11(Carbamidomethyl / 57.0215); C17(Carbamidomethyl / 57.0215)	0.013	0.014	0	0	0	0	0.001	0.0012	1.899	201.7	201.7		Specific	7.1	>sp|P46531|NOTC1_HUMAN Neurogenic locus notch homolog protein 1 OS=Homo sapiens OX=9606 GN=NOTCH1 PE=1 SV=4	1	7768	FP070522_15.7173.7173.3	high-energy collision-induced dissociation	2.2	2650.09	2650.09	1	97 | 15103
274	Hex(1)Pent(2)	594.7	2	1045.4	2089.8	1045.41	2089.81	controllerType=0 controllerNumber=1 scan=5185	-3.242	E.IDVNECVSNPCQND.A	8	IDVNECVSNPCQND,EA,6@57.02146,8@426.13734,11@57.02146	S8(OGlycan / 426.1373)	14.268	E.IDVNEC[+57.02146]VS[+426.13734]NPC[+57.02146]QND.A	C6(Carbamidomethyl / 57.0215); C11(Carbamidomethyl / 57.0215)	8.7e-08	1e-07	0	0	0	0	6.9e-09	7.9e-09	7.06	594.7	594.7		Specific	18.1	>sp|P46531|NOTC1_HUMAN Neurogenic locus notch homolog protein 1 OS=Homo sapiens OX=9606 GN=NOTCH1 PE=1 SV=4	1	5097	FP070522_15.5185.5185.2	high-energy collision-induced dissociation	7.57	2088.79	2088.8	1	98 | 6131
274	Hex(1)Pent(2)	553.7	2	1045.4	2089.8	1045.41	2089.81	controllerType=0 controllerNumber=1 scan=5264	-1.606	E.IDVNECVSNPCQND.A	8	IDVNECVSNPCQND,EA,6@57.02146,8@426.13734,11@57.02146	S8(OGlycan / 426.1373)	14.4172	E.IDVNEC[+57.02146]VS[+426.13734]NPC[+57.02146]QND.A	C6(Carbamidomethyl / 57.0215); C11(Carbamidomethyl / 57.0215)	2e-06	2.3e-06	0	0	0	0	1.1e-07	1.2e-07	5.705	553.7	553.7		Specific	17.4	>sp|P46531|NOTC1_HUMAN Neurogenic locus notch homolog protein 1 OS=Homo sapiens OX=9606 GN=NOTCH1 PE=1 SV=4	1	5211	FP070522_15.5264.5264.2	high-energy collision-induced dissociation	6.17	2088.8	2088.8	1	99 | 6158
274		398	2	832.339	1663.67	832.338	1663.67	controllerType=0 controllerNumber=1 scan=5344	0.873	E.IDVNECVSNPCQND.A		IDVNECVSNPCQND,EA,6@57.02146,11@57.02146		14.5612	E.IDVNEC[+57.02146]VSNPC[+57.02146]QND.A	C6(Carbamidomethyl / 57.0215); C11(Carbamidomethyl / 57.0215)	0.00013	0.00015	0	0	0	0	4.7e-06	5.3e-06	3.892	398	398		Specific	10.2	>sp|P46531|NOTC1_HUMAN Neurogenic locus notch homolog protein 1 OS=Homo sapiens OX=9606 GN=NOTCH1 PE=1 SV=4	1	5331	FP070522_15.5344.5344.2	high-energy collision-induced dissociation	3.88	1662.66	1662.66	1	100 | 660
279	Hex(1)Pent(2); HexNAc(1)Hex(1)Fuc(1)NeuAc(1)	254.1	3	1103.75	3309.24	1103.76	3309.26	controllerType=0 controllerNumber=1 scan=8400	-5.199	E.CVSNPCQNDATCLDQIGE.F	3;11	CVSNPCQNDATCLDQIGE,EF,1@57.02146,3@426.13734,6@57.02146,11@802.28552,12@57.02146	S3(OGlycan / 426.1373); T11(OGlycan / 802.2855)	20.9369	E.C[+57.02146]VS[+426.13734]NPC[+57.02146]QNDAT[+802.28552]C[+57.02146]LDQIGE.F	C1(Carbamidomethyl / 57.0215); C6(Carbamidomethyl / 57.0215); C12(Carbamidomethyl / 57.0215)	0.00066	0.00075	0	0	0	0	3.8e-05	4.3e-05	3.181	254.1	2.4		Specific	13	>sp|P46531|NOTC1_HUMAN Neurogenic locus notch homolog protein 1 OS=Homo sapiens OX=9606 GN=NOTCH1 PE=1 SV=4	1	9462	FP070522_15.8400.8400.3	high-energy collision-induced dissociation	2.25	3308.24	3308.25	1	101 | 54428
279	HexNAc(1)Hex(1)Fuc(1); Hex(1)Pent(2)	408.1	3	1007.06	3019.16	1007.05	3019.15	controllerType=0 controllerNumber=1 scan=5772	2.917	E.CVSNPCQNDATCLDQIGE.F	3;11	CVSNPCQNDATCLDQIGE,EF,1@57.02146,3@511.19010,6@57.02146,11@426.13734,12@57.02146,15@0.98402	S3(OGlycan / 511.1901); T11(OGlycan / 426.1373); Q15(Deamidated / 0.984)	15.3445	E.C[+57.02146]VS[+511.19010]NPC[+57.02146]QNDAT[+426.13734]C[+57.02146]LDQ[+0.98402]IGE.F	C1(Carbamidomethyl / 57.0215); C6(Carbamidomethyl / 57.0215); C12(Carbamidomethyl / 57.0215)	8.3e-05	9.5e-05	0	0	0	0	3.3e-06	3.8e-06	4.079	329.2	1.7		Specific	13.3	>sp|P46531|NOTC1_HUMAN Neurogenic locus notch homolog protein 1 OS=Homo sapiens OX=9606 GN=NOTCH1 PE=1 SV=4	1	5919	FP070522_15.5772.5772.3	high-energy collision-induced dissociation	3.77	3018.15	3018.14	1	102 | 33445
279	Hex(1)Pent(2); Fuc(1)	733.2	2	1327.01	2653.02	1327.02	2653.03	controllerType=0 controllerNumber=1 scan=6056	-4.037	E.CVSNPCQNDATCLDQIGE.F	3;11	CVSNPCQNDATCLDQIGE,EF,1@57.02146,3@426.13734,6@57.02146,11@146.05791,12@57.02146	S3(OGlycan / 426.1373); T11(OGlycan / 146.0579)	15.9012	E.C[+57.02146]VS[+426.13734]NPC[+57.02146]QNDAT[+146.05791]C[+57.02146]LDQIGE.F	C1(Carbamidomethyl / 57.0215); C6(Carbamidomethyl / 57.0215); C12(Carbamidomethyl / 57.0215)	7.9e-11	9.1e-11	0	0	0	0	9.3e-12	1.1e-11	10.101	600.1	10.6		Specific	22.2	>sp|P46531|NOTC1_HUMAN Neurogenic locus notch homolog protein 1 OS=Homo sapiens OX=9606 GN=NOTCH1 PE=1 SV=4	1	6317	FP070522_15.6056.6056.2	high-energy collision-induced dissociation	11.24	2652.01	2652.02	1	103 | 12483
279	Fuc(1); Hex(1)Pent(2)	538.3	3	885.012	2653.02	885.016	2653.03	controllerType=0 controllerNumber=1 scan=6065	-3.881	E.CVSNPCQNDATCLDQIGE.F	3;11	CVSNPCQNDATCLDQIGE,EF,1@57.02146,3@146.05791,6@57.02146,11@426.13734,12@57.02146	S3(OGlycan / 146.0579); T11(OGlycan / 426.1373)	15.9203	E.C[+57.02146]VS[+146.05791]NPC[+57.02146]QNDAT[+426.13734]C[+57.02146]LDQIGE.F	C1(Carbamidomethyl / 57.0215); C6(Carbamidomethyl / 57.0215); C12(Carbamidomethyl / 57.0215)	7.1e-07	8.1e-07	0	0	0	0	4.9e-08	5.6e-08	6.15	500.8	4.2		Specific	14.2	>sp|P46531|NOTC1_HUMAN Neurogenic locus notch homolog protein 1 OS=Homo sapiens OX=9606 GN=NOTCH1 PE=1 SV=4	1	6328	FP070522_15.6065.6065.3	high-energy collision-induced dissociation	7.24	2652.01	2652.02	1	104 | 12523
279	Hex(1)Pent(2)	861.2	2	1253.99	2506.96	1253.99	2506.97	controllerType=0 controllerNumber=1 scan=5987	-3.669	E.CVSNPCQNDATCLDQIGE.F	11	CVSNPCQNDATCLDQIGE,EF,1@57.02146,6@57.02146,11@426.13734,12@57.02146	T11(OGlycan / 426.1373)	15.7699	E.C[+57.02146]VSNPC[+57.02146]QNDAT[+426.13734]C[+57.02146]LDQIGE.F	C1(Carbamidomethyl / 57.0215); C6(Carbamidomethyl / 57.0215); C12(Carbamidomethyl / 57.0215)	7.9e-14	9.1e-14	0	0	0	0	1.4e-14	1.6e-14	13.101	777.3	62.6		Specific	20.2	>sp|P46531|NOTC1_HUMAN Neurogenic locus notch homolog protein 1 OS=Homo sapiens OX=9606 GN=NOTCH1 PE=1 SV=4	1	6222	FP070522_15.5987.5987.2	high-energy collision-induced dissociation	12.61	2505.96	2505.97	1	105 | 12366
279	Hex(1)Pent(2)	713.6	3	836.328	2506.97	836.33	2506.97	controllerType=0 controllerNumber=1 scan=5993	-1.702	E.CVSNPCQNDATCLDQIGE.F	11	CVSNPCQNDATCLDQIGE,EF,1@57.02146,6@57.02146,11@426.13734,12@57.02146	T11(OGlycan / 426.1373)	15.783	E.C[+57.02146]VSNPC[+57.02146]QNDAT[+426.13734]C[+57.02146]LDQIGE.F	C1(Carbamidomethyl / 57.0215); C6(Carbamidomethyl / 57.0215); C12(Carbamidomethyl / 57.0215)	2e-10	2.3e-10	0	0	0	0	1.7e-11	2e-11	9.698	713.6	61.1		Specific	17.5	>sp|P46531|NOTC1_HUMAN Neurogenic locus notch homolog protein 1 OS=Homo sapiens OX=9606 GN=NOTCH1 PE=1 SV=4	1	6233	FP070522_15.5993.5993.3	high-energy collision-induced dissociation	10.21	2505.96	2505.97	1	106 | 12443
279	Hex(1)Pent(2)	250.4	2	1253.99	2506.97	1253.99	2506.97	controllerType=0 controllerNumber=1 scan=7847	-0.942	E.CVSNPCQNDATCLDQIGE.F	3	CVSNPCQNDATCLDQIGE,EF,1@57.02146,3@426.13734,6@57.02146,12@57.02146	S3(OGlycan / 426.1373)	19.673	E.C[+57.02146]VS[+426.13734]NPC[+57.02146]QNDATC[+57.02146]LDQIGE.F	C1(Carbamidomethyl / 57.0215); C6(Carbamidomethyl / 57.0215); C12(Carbamidomethyl / 57.0215)	0.0019	0.0022	0	0	0	0	0.00011	0.00013	2.712	250.4	10.8		Specific	10.7	>sp|P46531|NOTC1_HUMAN Neurogenic locus notch homolog protein 1 OS=Homo sapiens OX=9606 GN=NOTCH1 PE=1 SV=4	1	8701	FP070522_15.7847.7847.2	high-energy collision-induced dissociation	2.15	2505.96	2505.97	1	107 | 15704
279		688.7	2	1040.92	2080.83	1040.92	2080.84	controllerType=0 controllerNumber=1 scan=6183	-1.657	E.CVSNPCQNDATCLDQIGE.F		CVSNPCQNDATCLDQIGE,EF,1@57.02146,6@57.02146,12@57.02146		16.1571	E.C[+57.02146]VSNPC[+57.02146]QNDATC[+57.02146]LDQIGE.F	C1(Carbamidomethyl / 57.0215); C6(Carbamidomethyl / 57.0215); C12(Carbamidomethyl / 57.0215)	2e-09	2.3e-09	0	0	0	0	1.4e-10	1.6e-10	8.698	688.7	688.7		Specific	16.8	>sp|P46531|NOTC1_HUMAN Neurogenic locus notch homolog protein 1 OS=Homo sapiens OX=9606 GN=NOTCH1 PE=1 SV=4	1	6482	FP070522_15.6183.6183.2	high-energy collision-induced dissociation	10.64	2079.83	2079.83	1	108 | 6391
279	Hex(1)Pent(2)	523.4	2	760.269	1519.53	760.274	1519.54	controllerType=0 controllerNumber=1 scan=3755	-6.338	E.CVSNPCQND.A	3	CVSNPCQND,EA,1@57.02146,3@426.13734,6@57.02146	S3(OGlycan / 426.1373)	11.7764	E.C[+57.02146]VS[+426.13734]NPC[+57.02146]QND.A	C1(Carbamidomethyl / 57.0215); C6(Carbamidomethyl / 57.0215)	5.8e-06	6.6e-06	0	0	0	0	2.3e-07	2.7e-07	5.237	523.4	523.4		Specific	15.4	>sp|P46531|NOTC1_HUMAN Neurogenic locus notch homolog protein 1 OS=Homo sapiens OX=9606 GN=NOTCH1 PE=1 SV=4	1	3186	FP070522_15.3755.3755.2	high-energy collision-induced dissociation	5.7	1518.52	1518.53	1	109 | 465
288	HexNAc(1)Hex(1)Fuc(1)	205.4	2	759.321	1517.64	759.324	1517.64	controllerType=0 controllerNumber=1 scan=5303	-3.882	D.ATCLDQIGE.F	2	ATCLDQIGE,DF,2@511.19010,3@57.02146	T2(OGlycan / 511.1901)	14.4894	D.AT[+511.19010]C[+57.02146]LDQIGE.F	C3(Carbamidomethyl / 57.0215)	0.01	0.012	0	0	0	0	0.00082	0.00094	1.98	205.4	205.4		Specific	9.2	>sp|P46531|NOTC1_HUMAN Neurogenic locus notch homolog protein 1 OS=Homo sapiens OX=9606 GN=NOTCH1 PE=1 SV=4	1	5266	FP070522_15.5303.5303.3	high-energy collision-induced dissociation	1.82	1516.63	1516.63	1	110 | 659
288		449.9	2	503.727	1006.45	503.729	1006.45	controllerType=0 controllerNumber=1 scan=5522	-3.568	D.ATCLDQIGE.F		ATCLDQIGE,DF,3@57.02146		14.8919	D.ATC[+57.02146]LDQIGE.F	C3(Carbamidomethyl / 57.0215)	2.9e-05	3.3e-05	0	0	0	0	1.4e-06	1.6e-06	4.543	449.9	449.9		Specific	10.2	>sp|P46531|NOTC1_HUMAN Neurogenic locus notch homolog protein 1 OS=Homo sapiens OX=9606 GN=NOTCH1 PE=1 SV=4	1	5578	FP070522_15.5522.5522.2	high-energy collision-induced dissociation	4.55	1005.44	1005.44	1	111 | 11
288		437.1	2	503.728	1006.45	503.729	1006.45	controllerType=0 controllerNumber=1 scan=5460	-3.204	D.ATCLDQIGE.F		ATCLDQIGE,DF,3@57.02146		14.7828	D.ATC[+57.02146]LDQIGE.F	C3(Carbamidomethyl / 57.0215)	5.9e-05	6.7e-05	0	0	0	0	2.5e-06	2.8e-06	4.231	437.1	437.1		Specific	10	>sp|P46531|NOTC1_HUMAN Neurogenic locus notch homolog protein 1 OS=Homo sapiens OX=9606 GN=NOTCH1 PE=1 SV=4	1	5494	FP070522_15.5460.5460.2	high-energy collision-induced dissociation	4.48	1005.44	1005.44	1	112 | 10
288		385.4	2	503.727	1006.45	503.729	1006.45	controllerType=0 controllerNumber=1 scan=5600	-3.871	D.ATCLDQIGE.F		ATCLDQIGE,DF,3@57.02146		15.0297	D.ATC[+57.02146]LDQIGE.F	C3(Carbamidomethyl / 57.0215)	0.00017	0.00019	0	0	0	0	6.5e-06	7.5e-06	3.78	385.4	385.4		Specific	8.7	>sp|P46531|NOTC1_HUMAN Neurogenic locus notch homolog protein 1 OS=Homo sapiens OX=9606 GN=NOTCH1 PE=1 SV=4	1	5683	FP070522_15.5600.5600.2	high-energy collision-induced dissociation	3.77	1005.44	1005.44	1	113 | 12
297		573.8	2	1222.98	2444.95	1222.98	2444.96	controllerType=0 controllerNumber=1 scan=6691	-3.015	E.FQCICMPGYEGVHCEVNTDE.C		FQCICMPGYEGVHCEVNTDE,EC,3@57.02146,5@57.02146,14@57.02146		17.1467	E.FQC[+57.02146]IC[+57.02146]MPGYEGVHC[+57.02146]EVNTDE.C	C3(Carbamidomethyl / 57.0215); C5(Carbamidomethyl / 57.0215); C14(Carbamidomethyl / 57.0215)	5.7e-09	6.5e-09	0	0	0	0	5e-10	5.7e-10	8.243	461.5	461.5		Specific	15.9	>sp|P46531|NOTC1_HUMAN Neurogenic locus notch homolog protein 1 OS=Homo sapiens OX=9606 GN=NOTCH1 PE=1 SV=4	1	7119	FP070522_15.6691.6691.2	high-energy collision-induced dissociation	9.18	2443.95	2443.95	1	114 | 13434
297		320.9	3	815.657	2444.96	815.659	2444.96	controllerType=0 controllerNumber=1 scan=6659	-2.447	E.FQCICMPGYEGVHCEVNTDE.C		FQCICMPGYEGVHCEVNTDE,EC,3@57.02146,5@57.02146,14@57.02146		17.0893	E.FQC[+57.02146]IC[+57.02146]MPGYEGVHC[+57.02146]EVNTDE.C	C3(Carbamidomethyl / 57.0215); C5(Carbamidomethyl / 57.0215); C14(Carbamidomethyl / 57.0215)	0.026	0.03	0	0	0	0	0.0021	0.0024	1.582	46.7	46.7		Specific	8.6	>sp|P46531|NOTC1_HUMAN Neurogenic locus notch homolog protein 1 OS=Homo sapiens OX=9606 GN=NOTCH1 PE=1 SV=4	1	7083	FP070522_15.6659.6659.3	high-energy collision-induced dissociation	1.63	2443.95	2443.95	1	115 | 13318
297		200.3	3	815.656	2444.95	815.659	2444.96	controllerType=0 controllerNumber=1 scan=6729	-2.896	E.FQCICMPGYEGVHCEVNTDE.C		FQCICMPGYEGVHCEVNTDE,EC,3@57.02146,5@57.02146,14@57.02146		17.2219	E.FQC[+57.02146]IC[+57.02146]MPGYEGVHC[+57.02146]EVNTDE.C	C3(Carbamidomethyl / 57.0215); C5(Carbamidomethyl / 57.0215); C14(Carbamidomethyl / 57.0215)	0.021	0.024	0	0	0	0	0.0018	0.002	1.676	98.8	98.8		Specific	7.5	>sp|P46531|NOTC1_HUMAN Neurogenic locus notch homolog protein 1 OS=Homo sapiens OX=9606 GN=NOTCH1 PE=1 SV=4	1	7171	FP070522_15.6729.6729.3	high-energy collision-induced dissociation	1.94	2443.95	2443.95	1	116 | 13633
297		649.6	2	951.865	1902.72	951.867	1902.73	controllerType=0 controllerNumber=1 scan=5403	-2.275	E.FQCICMPGYEGVHCE.V		FQCICMPGYEGVHCE,EV,3@57.02146,5@57.02146,6@15.99492,14@57.02146	M6(Oxidation / 15.9949)	14.6756	E.FQC[+57.02146]IC[+57.02146]M[+15.99492]PGYEGVHC[+57.02146]E.V	C3(Carbamidomethyl / 57.0215); C5(Carbamidomethyl / 57.0215); C14(Carbamidomethyl / 57.0215)	5.3e-10	6.1e-10	0	0	0	0	4.4e-11	5e-11	9.273	508	350.3		Specific	17.7	>sp|P46531|NOTC1_HUMAN Neurogenic locus notch homolog protein 1 OS=Homo sapiens OX=9606 GN=NOTCH1 PE=1 SV=4	1	5414	FP070522_15.5403.5403.2	high-energy collision-induced dissociation	8.78	1901.72	1901.72	1	117 | 2278
297		491.9	3	634.911	1902.72	634.914	1902.73	controllerType=0 controllerNumber=1 scan=5421	-4.816	E.FQCICMPGYEGVHCE.V		FQCICMPGYEGVHCE,EV,3@57.02146,5@57.02146,6@15.99492,14@57.02146	M6(Oxidation / 15.9949)	14.7114	E.FQC[+57.02146]IC[+57.02146]M[+15.99492]PGYEGVHC[+57.02146]E.V	C3(Carbamidomethyl / 57.0215); C5(Carbamidomethyl / 57.0215); C14(Carbamidomethyl / 57.0215)	4.3e-07	5e-07	0	0	0	0	2.5e-08	2.9e-08	6.364	424.1	358.9		Specific	13	>sp|P46531|NOTC1_HUMAN Neurogenic locus notch homolog protein 1 OS=Homo sapiens OX=9606 GN=NOTCH1 PE=1 SV=4	1	5438	FP070522_15.5421.5421.3	high-energy collision-induced dissociation	6.03	1901.71	1901.72	1	118 | 2305
297		620.6	2	943.868	1886.73	943.87	1886.73	controllerType=0 controllerNumber=1 scan=6382	-2.143	E.FQCICMPGYEGVHCE.V		FQCICMPGYEGVHCE,EV,3@57.02146,5@57.02146,14@57.02146		16.5477	E.FQC[+57.02146]IC[+57.02146]MPGYEGVHC[+57.02146]E.V	C3(Carbamidomethyl / 57.0215); C5(Carbamidomethyl / 57.0215); C14(Carbamidomethyl / 57.0215)	5.3e-10	6.1e-10	0	0	0	0	5e-11	5.7e-11	9.273	476.1	476.1		Specific	19.5	>sp|P46531|NOTC1_HUMAN Neurogenic locus notch homolog protein 1 OS=Homo sapiens OX=9606 GN=NOTCH1 PE=1 SV=4	1	6749	FP070522_15.6382.6382.2	high-energy collision-induced dissociation	11.21	1885.72	1885.73	1	119 | 2428
297		594.1	2	943.868	1886.73	943.87	1886.73	controllerType=0 controllerNumber=1 scan=6504	-1.819	E.FQCICMPGYEGVHCE.V		FQCICMPGYEGVHCE,EV,3@57.02146,5@57.02146,14@57.02146		16.7866	E.FQC[+57.02146]IC[+57.02146]MPGYEGVHC[+57.02146]E.V	C3(Carbamidomethyl / 57.0215); C5(Carbamidomethyl / 57.0215); C14(Carbamidomethyl / 57.0215)	1.3e-08	1.5e-08	0	0	0	0	8.8e-10	1e-09	7.87	455.3	455.3		Specific	16.4	>sp|P46531|NOTC1_HUMAN Neurogenic locus notch homolog protein 1 OS=Homo sapiens OX=9606 GN=NOTCH1 PE=1 SV=4	1	6906	FP070522_15.6504.6504.2	high-energy collision-induced dissociation	9.81	1885.72	1885.73	1	120 | 2488
297		565.9	3	629.581	1886.73	629.582	1886.73	controllerType=0 controllerNumber=1 scan=6405	-2.085	E.FQCICMPGYEGVHCE.V		FQCICMPGYEGVHCE,EV,3@57.02146,5@57.02146,14@57.02146		16.5948	E.FQC[+57.02146]IC[+57.02146]MPGYEGVHC[+57.02146]E.V	C3(Carbamidomethyl / 57.0215); C5(Carbamidomethyl / 57.0215); C14(Carbamidomethyl / 57.0215)	3.4e-08	3.9e-08	0	0	0	0	2.1e-09	2.4e-09	7.469	425.7	425.7		Specific	13	>sp|P46531|NOTC1_HUMAN Neurogenic locus notch homolog protein 1 OS=Homo sapiens OX=9606 GN=NOTCH1 PE=1 SV=4	1	6774	FP070522_15.6405.6405.3	high-energy collision-induced dissociation	8.41	1885.72	1885.73	1	121 | 2442
297		554.5	3	629.58	1886.73	629.582	1886.73	controllerType=0 controllerNumber=1 scan=6468	-3.832	E.FQCICMPGYEGVHCE.V		FQCICMPGYEGVHCE,EV,3@57.02146,5@57.02146,14@57.02146		16.7226	E.FQC[+57.02146]IC[+57.02146]MPGYEGVHC[+57.02146]E.V	C3(Carbamidomethyl / 57.0215); C5(Carbamidomethyl / 57.0215); C14(Carbamidomethyl / 57.0215)	3e-07	3.5e-07	0	0	0	0	1.7e-08	1.9e-08	6.518	459.6	459.6		Specific	13.4	>sp|P46531|NOTC1_HUMAN Neurogenic locus notch homolog protein 1 OS=Homo sapiens OX=9606 GN=NOTCH1 PE=1 SV=4	1	6855	FP070522_15.6468.6468.3	high-energy collision-induced dissociation	7.41	1885.72	1885.73	1	122 | 2474
297		545.1	2	943.866	1886.73	943.87	1886.73	controllerType=0 controllerNumber=1 scan=6596	-3.954	E.FQCICMPGYEGVHCE.V		FQCICMPGYEGVHCE,EV,3@57.02146,5@57.02146,14@57.02146		16.9701	E.FQC[+57.02146]IC[+57.02146]MPGYEGVHC[+57.02146]E.V	C3(Carbamidomethyl / 57.0215); C5(Carbamidomethyl / 57.0215); C14(Carbamidomethyl / 57.0215)	4.8e-08	5.5e-08	0	0	0	0	3.3e-09	3.8e-09	7.322	456.2	456.2		Specific	14.5	>sp|P46531|NOTC1_HUMAN Neurogenic locus notch homolog protein 1 OS=Homo sapiens OX=9606 GN=NOTCH1 PE=1 SV=4	1	7017	FP070522_15.6596.6596.2	high-energy collision-induced dissociation	8.21	1885.72	1885.73	1	123 | 2502
297		544.5	2	943.867	1886.73	943.87	1886.73	controllerType=0 controllerNumber=1 scan=6446	-3.566	E.FQCICMPGYEGVHCE.V		FQCICMPGYEGVHCE,EV,3@57.02146,5@57.02146,14@57.02146		16.6753	E.FQC[+57.02146]IC[+57.02146]MPGYEGVHC[+57.02146]E.V	C3(Carbamidomethyl / 57.0215); C5(Carbamidomethyl / 57.0215); C14(Carbamidomethyl / 57.0215)	4.8e-08	5.5e-08	0	0	0	0	2.9e-09	3.3e-09	7.322	422.1	422.1		Specific	16.9	>sp|P46531|NOTC1_HUMAN Neurogenic locus notch homolog protein 1 OS=Homo sapiens OX=9606 GN=NOTCH1 PE=1 SV=4	1	6829	FP070522_15.6446.6446.2	high-energy collision-induced dissociation	8.21	1885.72	1885.73	1	124 | 2460
297		519.5	2	943.868	1886.73	943.87	1886.73	controllerType=0 controllerNumber=1 scan=6737	-2.013	E.FQCICMPGYEGVHCE.V		FQCICMPGYEGVHCE,EV,3@57.02146,5@57.02146,14@57.02146		17.2397	E.FQC[+57.02146]IC[+57.02146]MPGYEGVHC[+57.02146]E.V	C3(Carbamidomethyl / 57.0215); C5(Carbamidomethyl / 57.0215); C14(Carbamidomethyl / 57.0215)	6.8e-08	7.8e-08	0	0	0	0	4.4e-09	5e-09	7.168	517	517		Specific	12.9	>sp|P46531|NOTC1_HUMAN Neurogenic locus notch homolog protein 1 OS=Homo sapiens OX=9606 GN=NOTCH1 PE=1 SV=4	1	7183	FP070522_15.6737.6737.2	high-energy collision-induced dissociation	7.26	1885.72	1885.73	1	125 | 2536
297		411	2	660.755	1320.5	660.756	1320.51	controllerType=0 controllerNumber=1 scan=5854	-2.812	E.FQCICMPGYE.G		FQCICMPGYE,EG,3@57.02146,5@57.02146,6@15.99492	M6(Oxidation / 15.9949)	15.5001	E.FQC[+57.02146]IC[+57.02146]M[+15.99492]PGYE.G	C3(Carbamidomethyl / 57.0215); C5(Carbamidomethyl / 57.0215)	0.00059	0.00068	0	0	0	0	3.4e-05	3.9e-05	3.227	266.1	266.1		Specific	10.8	>sp|P46531|NOTC1_HUMAN Neurogenic locus notch homolog protein 1 OS=Homo sapiens OX=9606 GN=NOTCH1 PE=1 SV=4	1	6040	FP070522_15.5854.5854.2	high-energy collision-induced dissociation	3.12	1319.49	1319.5	1	126 | 140
297		574.5	1	1304.51	1304.51	1304.51	1304.51	controllerType=0 controllerNumber=1 scan=7181	-1.635	E.FQCICMPGYE.G		FQCICMPGYE,EG,3@57.02146,5@57.02146		18.2135	E.FQC[+57.02146]IC[+57.02146]MPGYE.G	C3(Carbamidomethyl / 57.0215); C5(Carbamidomethyl / 57.0215)	6.2e-07	7.1e-07	0	0	0	0	3.4e-08	3.9e-08	6.208	312.3	312.3		Specific	13.9	>sp|P46531|NOTC1_HUMAN Neurogenic locus notch homolog protein 1 OS=Homo sapiens OX=9606 GN=NOTCH1 PE=1 SV=4	1	7780	FP070522_15.7181.7181.2	high-energy collision-induced dissociation	7.15	1303.5	1303.5	1	127 | 158
297		493.7	2	652.76	1304.51	652.759	1304.51	controllerType=0 controllerNumber=1 scan=7172	1.583	E.FQCICMPGYE.G		FQCICMPGYE,EG,3@57.02146,5@57.02146		18.1948	E.FQC[+57.02146]IC[+57.02146]MPGYE.G	C3(Carbamidomethyl / 57.0215); C5(Carbamidomethyl / 57.0215)	0.00048	0.00055	0	0	0	0	2.2e-05	2.5e-05	3.322	271.9	271.9		Specific	10.8	>sp|P46531|NOTC1_HUMAN Neurogenic locus notch homolog protein 1 OS=Homo sapiens OX=9606 GN=NOTCH1 PE=1 SV=4	1	7766	FP070522_15.7172.7172.2	high-energy collision-induced dissociation	4.37	1303.51	1303.5	1	128 | 156
297		459.7	2	652.758	1304.51	652.759	1304.51	controllerType=0 controllerNumber=1 scan=7340	-2.066	E.FQCICMPGYE.G		FQCICMPGYE,EG,3@57.02146,5@57.02146		18.5521	E.FQC[+57.02146]IC[+57.02146]MPGYE.G	C3(Carbamidomethyl / 57.0215); C5(Carbamidomethyl / 57.0215)	0.00028	0.00032	0	0	0	0	1.3e-05	1.5e-05	3.553	247.1	247.1		Specific	10.6	>sp|P46531|NOTC1_HUMAN Neurogenic locus notch homolog protein 1 OS=Homo sapiens OX=9606 GN=NOTCH1 PE=1 SV=4	1	8001	FP070522_15.7340.7340.2	high-energy collision-induced dissociation	3.56	1303.5	1303.5	1	129 | 175
297		427.7	2	652.757	1304.51	652.759	1304.51	controllerType=0 controllerNumber=1 scan=7284	-3.002	E.FQCICMPGYE.G		FQCICMPGYE,EG,3@57.02146,5@57.02146		18.4352	E.FQC[+57.02146]IC[+57.02146]MPGYE.G	C3(Carbamidomethyl / 57.0215); C5(Carbamidomethyl / 57.0215)	0.0011	0.0012	0	0	0	0	5.3e-05	6e-05	2.963	244	244		Specific	10	>sp|P46531|NOTC1_HUMAN Neurogenic locus notch homolog protein 1 OS=Homo sapiens OX=9606 GN=NOTCH1 PE=1 SV=4	1	7924	FP070522_15.7284.7284.2	high-energy collision-induced dissociation	3.21	1303.5	1303.5	1	130 | 173
297		424.4	2	652.758	1304.51	652.759	1304.51	controllerType=0 controllerNumber=1 scan=7227	-2.066	E.FQCICMPGYE.G		FQCICMPGYE,EG,3@57.02146,5@57.02146		18.3132	E.FQC[+57.02146]IC[+57.02146]MPGYE.G	C3(Carbamidomethyl / 57.0215); C5(Carbamidomethyl / 57.0215)	0.00057	0.00065	0	0	0	0	2.8e-05	3.2e-05	3.242	235.3	235.3		Specific	11	>sp|P46531|NOTC1_HUMAN Neurogenic locus notch homolog protein 1 OS=Homo sapiens OX=9606 GN=NOTCH1 PE=1 SV=4	1	7845	FP070522_15.7227.7227.2	high-energy collision-induced dissociation	3.49	1303.5	1303.5	1	131 | 171
297		411.8	2	652.761	1304.52	652.759	1304.51	controllerType=0 controllerNumber=1 scan=7123	3.549	E.FQCICMPGYE.G		FQCICMPGYE,EG,3@57.02146,5@57.02146		18.0798	E.FQC[+57.02146]IC[+57.02146]MPGYE.G	C3(Carbamidomethyl / 57.0215); C5(Carbamidomethyl / 57.0215)	0.0031	0.0036	0	0	0	0	0.00016	0.00019	2.503	205.8	205.8		Specific	9.8	>sp|P46531|NOTC1_HUMAN Neurogenic locus notch homolog protein 1 OS=Homo sapiens OX=9606 GN=NOTCH1 PE=1 SV=4	1	7697	FP070522_15.7123.7123.2	high-energy collision-induced dissociation	2.81	1303.51	1303.5	1	132 | 144
297		190.9	2	652.758	1304.51	652.759	1304.51	controllerType=0 controllerNumber=1 scan=7727	-2.16	E.FQCICMPGYE.G		FQCICMPGYE,EG,3@57.02146,5@57.02146		19.404	E.FQC[+57.02146]IC[+57.02146]MPGYE.G	C3(Carbamidomethyl / 57.0215); C5(Carbamidomethyl / 57.0215)	0.035	0.041	0	0	0	0	0.0028	0.0032	1.451	95.9	95.9		Specific	7.2	>sp|P46531|NOTC1_HUMAN Neurogenic locus notch homolog protein 1 OS=Homo sapiens OX=9606 GN=NOTCH1 PE=1 SV=4	1	8540	FP070522_15.7727.7727.2	high-energy collision-induced dissociation	1.39	1303.5	1303.5	1	133 | 181
307	HexNAc(1)Hex(1)Fuc(1)NeuAc(1)	463.2	5	819.154	4091.74	818.938	4090.66	controllerType=0 controllerNumber=1 scan=4504	18.827	E.GVHCEVNTDECASSPCLHNGRCLDKINE.F	14	GVHCEVNTDECASSPCLHNGRCLDKINE,EF,4@57.02146,7@15.99492,11@57.02146,14@802.28552,16@57.02146,21@0.98402,22@57.02146	N7(Oxidation / 15.9949); S14(OGlycan / 802.2855); R21(Deamidated / 0.984)	13.1123	E.GVHC[+57.02146]EVN[+15.99492]TDEC[+57.02146]ASS[+802.28552]PC[+57.02146]LHNGR[+0.98402]C[+57.02146]LDKINE.F	C4(Carbamidomethyl / 57.0215); C11(Carbamidomethyl / 57.0215); C16(Carbamidomethyl / 57.0215); C22(Carbamidomethyl / 57.0215)	6.5e-06	7.5e-06	0	0	0	0	3.6e-07	4.1e-07	5.185	463.2	0	1	Specific	12.5	>sp|P46531|NOTC1_HUMAN Neurogenic locus notch homolog protein 1 OS=Homo sapiens OX=9606 GN=NOTCH1 PE=1 SV=4	1	4176	FP070522_15.4504.4504.5	high-energy collision-induced dissociation	4.63	4090.74	4089.66	1	134 | 49616
307	Hex(1)Pent(2)	590.4	5	743.706	3714.5	743.709	3714.51	controllerType=0 controllerNumber=1 scan=4959	-3.409	E.GVHCEVNTDECASSPCLHNGRCLDKINE.F	14	GVHCEVNTDECASSPCLHNGRCLDKINE,EF,4@57.02146,11@57.02146,14@426.13734,16@57.02146,19@0.98402,22@57.02146,24@15.99492	S14(OGlycan / 426.1373); N19(Deamidated / 0.984); D24(Oxidation / 15.9949)	13.8731	E.GVHC[+57.02146]EVNTDEC[+57.02146]ASS[+426.13734]PC[+57.02146]LHN[+0.98402]GRC[+57.02146]LD[+15.99492]KINE.F	C4(Carbamidomethyl / 57.0215); C11(Carbamidomethyl / 57.0215); C16(Carbamidomethyl / 57.0215); C22(Carbamidomethyl / 57.0215)	3.1e-08	3.5e-08	0	0	0	0	1.8e-09	2.1e-09	7.511	590.4	0		Specific	14.4	>sp|P46531|NOTC1_HUMAN Neurogenic locus notch homolog protein 1 OS=Homo sapiens OX=9606 GN=NOTCH1 PE=1 SV=4	1	4787	FP070522_15.4959.4959.5	high-energy collision-induced dissociation	7.89	3713.49	3713.51	1	135 | 50896
307	Hex(1)Pent(2)	459.1	5	740.706	3699.5	740.707	3699.5	controllerType=0 controllerNumber=1 scan=5027	-1.054	E.GVHCEVNTDECASSPCLHNGRCLDKINE.F	13	GVHCEVNTDECASSPCLHNGRCLDKINE,EF,4@57.02146,7@0.98402,11@57.02146,13@426.13734,16@57.02146,21@0.98402,22@57.02146	N7(Deamidated / 0.984); S13(OGlycan / 426.1373); R21(Deamidated / 0.984)	13.9923	E.GVHC[+57.02146]EVN[+0.98402]TDEC[+57.02146]AS[+426.13734]SPC[+57.02146]LHNGR[+0.98402]C[+57.02146]LDKINE.F	C4(Carbamidomethyl / 57.0215); C11(Carbamidomethyl / 57.0215); C16(Carbamidomethyl / 57.0215); C22(Carbamidomethyl / 57.0215)	1.2e-06	1.3e-06	0	0	0	0	7.3e-08	8.4e-08	5.938	459.1	0		Specific	12.5	>sp|P46531|NOTC1_HUMAN Neurogenic locus notch homolog protein 1 OS=Homo sapiens OX=9606 GN=NOTCH1 PE=1 SV=4	1	4880	FP070522_15.5027.5027.5	high-energy collision-induced dissociation	5.38	3698.49	3698.5	1	136 | 51016
307	Hex(1)Pent(2)	1109.5	4	925.382	3698.51	925.385	3698.52	controllerType=0 controllerNumber=1 scan=4578	-3.64	E.GVHCEVNTDECASSPCLHNGRCLDKINE.F	14	GVHCEVNTDECASSPCLHNGRCLDKINE,EF,4@57.02146,11@57.02146,14@426.13734,16@57.02146,19@0.98402,22@57.02146	S14(OGlycan / 426.1373); N19(Deamidated / 0.984)	13.2385	E.GVHC[+57.02146]EVNTDEC[+57.02146]ASS[+426.13734]PC[+57.02146]LHN[+0.98402]GRC[+57.02146]LDKINE.F	C4(Carbamidomethyl / 57.0215); C11(Carbamidomethyl / 57.0215); C16(Carbamidomethyl / 57.0215); C22(Carbamidomethyl / 57.0215)	1.1e-17	1.3e-17	0	0	0	0	1.1e-17	1.3e-17	16.961	1109.5	0		Specific	23.5	>sp|P46531|NOTC1_HUMAN Neurogenic locus notch homolog protein 1 OS=Homo sapiens OX=9606 GN=NOTCH1 PE=1 SV=4	1	4280	FP070522_15.4578.4578.4	high-energy collision-induced dissociation	16.1	3697.5	3697.51	1	137 | 49776
307	Hex(1)Pent(2)	1077.1	4	925.381	3698.5	925.385	3698.52	controllerType=0 controllerNumber=1 scan=4736	-4.3	E.GVHCEVNTDECASSPCLHNGRCLDKINE.F	14	GVHCEVNTDECASSPCLHNGRCLDKINE,EF,4@57.02146,11@57.02146,14@426.13734,16@57.02146,19@0.98402,22@57.02146	S14(OGlycan / 426.1373); N19(Deamidated / 0.984)	13.493	E.GVHC[+57.02146]EVNTDEC[+57.02146]ASS[+426.13734]PC[+57.02146]LHN[+0.98402]GRC[+57.02146]LDKINE.F	C4(Carbamidomethyl / 57.0215); C11(Carbamidomethyl / 57.0215); C16(Carbamidomethyl / 57.0215); C22(Carbamidomethyl / 57.0215)	1.1e-16	1.3e-16	0	0	0	0	4.4e-17	5e-17	15.961	1077.1	0		Specific	21.4	>sp|P46531|NOTC1_HUMAN Neurogenic locus notch homolog protein 1 OS=Homo sapiens OX=9606 GN=NOTCH1 PE=1 SV=4	1	4499	FP070522_15.4736.4736.4	high-energy collision-induced dissociation	15.1	3697.5	3697.51	1	138 | 50136
307	Hex(1)Pent(2)	1067.6	4	925.383	3698.51	925.385	3698.52	controllerType=0 controllerNumber=1 scan=4899	-3.045	E.GVHCEVNTDECASSPCLHNGRCLDKINE.F	14	GVHCEVNTDECASSPCLHNGRCLDKINE,EF,4@57.02146,11@57.02146,14@426.13734,16@57.02146,19@0.98402,22@57.02146	S14(OGlycan / 426.1373); N19(Deamidated / 0.984)	13.7645	E.GVHC[+57.02146]EVNTDEC[+57.02146]ASS[+426.13734]PC[+57.02146]LHN[+0.98402]GRC[+57.02146]LDKINE.F	C4(Carbamidomethyl / 57.0215); C11(Carbamidomethyl / 57.0215); C16(Carbamidomethyl / 57.0215); C22(Carbamidomethyl / 57.0215)	1.1e-16	1.3e-16	0	0	0	0	6e-17	6.9e-17	15.961	1067.6	0		Specific	23.6	>sp|P46531|NOTC1_HUMAN Neurogenic locus notch homolog protein 1 OS=Homo sapiens OX=9606 GN=NOTCH1 PE=1 SV=4	1	4704	FP070522_15.4899.4899.4	high-energy collision-induced dissociation	15.1	3697.5	3697.51	1	139 | 50536
307	Hex(1)Pent(2)	1055.5	4	925.384	3698.51	925.385	3698.52	controllerType=0 controllerNumber=1 scan=4511	-1.725	E.GVHCEVNTDECASSPCLHNGRCLDKINE.F	13	GVHCEVNTDECASSPCLHNGRCLDKINE,EF,4@57.02146,7@0.98402,11@57.02146,13@426.13734,16@57.02146,22@57.02146	N7(Deamidated / 0.984); S13(OGlycan / 426.1373)	13.1272	E.GVHC[+57.02146]EVN[+0.98402]TDEC[+57.02146]AS[+426.13734]SPC[+57.02146]LHNGRC[+57.02146]LDKINE.F	C4(Carbamidomethyl / 57.0215); C11(Carbamidomethyl / 57.0215); C16(Carbamidomethyl / 57.0215); C22(Carbamidomethyl / 57.0215)	2.8e-16	3.2e-16	0	0	0	0	1.1e-16	1.3e-16	15.558	1055.5	0		Specific	21.9	>sp|P46531|NOTC1_HUMAN Neurogenic locus notch homolog protein 1 OS=Homo sapiens OX=9606 GN=NOTCH1 PE=1 SV=4	1	4186	FP070522_15.4511.4511.4	high-energy collision-induced dissociation	14.7	3697.51	3697.51	1	140 | 49696
307	Hex(1)Pent(2)	993.7	3	1233.51	3698.51	1233.51	3698.52	controllerType=0 controllerNumber=1 scan=4919	-2.464	E.GVHCEVNTDECASSPCLHNGRCLDKINE.F	14	GVHCEVNTDECASSPCLHNGRCLDKINE,EF,4@57.02146,11@57.02146,14@426.13734,16@57.02146,19@0.98402,22@57.02146	S14(OGlycan / 426.1373); N19(Deamidated / 0.984)	13.7988	E.GVHC[+57.02146]EVNTDEC[+57.02146]ASS[+426.13734]PC[+57.02146]LHN[+0.98402]GRC[+57.02146]LDKINE.F	C4(Carbamidomethyl / 57.0215); C11(Carbamidomethyl / 57.0215); C16(Carbamidomethyl / 57.0215); C22(Carbamidomethyl / 57.0215)	1.5e-15	1.7e-15	0	0	0	0	6.5e-16	7.4e-16	14.835	993.7	0		Specific	22.7	>sp|P46531|NOTC1_HUMAN Neurogenic locus notch homolog protein 1 OS=Homo sapiens OX=9606 GN=NOTCH1 PE=1 SV=4	1	4733	FP070522_15.4919.4919.3	high-energy collision-induced dissociation	15.98	3697.5	3697.51	1	141 | 50696
307	Hex(1)Pent(2)	855.6	5	740.507	3698.51	740.51	3698.52	controllerType=0 controllerNumber=1 scan=4576	-3.907	E.GVHCEVNTDECASSPCLHNGRCLDKINE.F	14	GVHCEVNTDECASSPCLHNGRCLDKINE,EF,4@57.02146,11@57.02146,14@426.13734,16@57.02146,19@0.98402,22@57.02146	S14(OGlycan / 426.1373); N19(Deamidated / 0.984)	13.2356	E.GVHC[+57.02146]EVNTDEC[+57.02146]ASS[+426.13734]PC[+57.02146]LHN[+0.98402]GRC[+57.02146]LDKINE.F	C4(Carbamidomethyl / 57.0215); C11(Carbamidomethyl / 57.0215); C16(Carbamidomethyl / 57.0215); C22(Carbamidomethyl / 57.0215)	3.1e-14	3.5e-14	0	0	0	0	6.3e-15	7.2e-15	13.511	855.6	0		Specific	19.2	>sp|P46531|NOTC1_HUMAN Neurogenic locus notch homolog protein 1 OS=Homo sapiens OX=9606 GN=NOTCH1 PE=1 SV=4	1	4277	FP070522_15.4576.4576.5	high-energy collision-induced dissociation	12.65	3697.5	3697.51	1	142 | 49736
307	Hex(1)Pent(2)	811.5	5	740.507	3698.51	740.51	3698.52	controllerType=0 controllerNumber=1 scan=4897	-3.495	E.GVHCEVNTDECASSPCLHNGRCLDKINE.F	14	GVHCEVNTDECASSPCLHNGRCLDKINE,EF,4@57.02146,11@57.02146,14@426.13734,16@57.02146,19@0.98402,22@57.02146	S14(OGlycan / 426.1373); N19(Deamidated / 0.984)	13.7616	E.GVHC[+57.02146]EVNTDEC[+57.02146]ASS[+426.13734]PC[+57.02146]LHN[+0.98402]GRC[+57.02146]LDKINE.F	C4(Carbamidomethyl / 57.0215); C11(Carbamidomethyl / 57.0215); C16(Carbamidomethyl / 57.0215); C22(Carbamidomethyl / 57.0215)	3.1e-13	3.5e-13	0	0	0	0	5.2e-14	5.9e-14	12.511	811.5	0		Specific	18.5	>sp|P46531|NOTC1_HUMAN Neurogenic locus notch homolog protein 1 OS=Homo sapiens OX=9606 GN=NOTCH1 PE=1 SV=4	1	4701	FP070522_15.4897.4897.5	high-energy collision-induced dissociation	12.65	3697.5	3697.51	1	143 | 50496
307	Hex(1)Pent(2)	786.8	5	740.507	3698.51	740.51	3698.52	controllerType=0 controllerNumber=1 scan=4961	-3.495	E.GVHCEVNTDECASSPCLHNGRCLDKINE.F	14	GVHCEVNTDECASSPCLHNGRCLDKINE,EF,4@57.02146,11@57.02146,14@426.13734,16@57.02146,19@0.98402,22@57.02146	S14(OGlycan / 426.1373); N19(Deamidated / 0.984)	13.8793	E.GVHC[+57.02146]EVNTDEC[+57.02146]ASS[+426.13734]PC[+57.02146]LHN[+0.98402]GRC[+57.02146]LDKINE.F	C4(Carbamidomethyl / 57.0215); C11(Carbamidomethyl / 57.0215); C16(Carbamidomethyl / 57.0215); C22(Carbamidomethyl / 57.0215)	3.1e-12	3.5e-12	0	0	0	0	4.9e-13	5.6e-13	11.511	786.8	0		Specific	16.8	>sp|P46531|NOTC1_HUMAN Neurogenic locus notch homolog protein 1 OS=Homo sapiens OX=9606 GN=NOTCH1 PE=1 SV=4	1	4788	FP070522_15.4961.4961.5	high-energy collision-induced dissociation	11.65	3697.5	3697.51	1	144 | 50936
307	Hex(1)Pent(2)	746.1	5	740.505	3698.5	740.51	3698.52	controllerType=0 controllerNumber=1 scan=4643	-6.63	E.GVHCEVNTDECASSPCLHNGRCLDKINE.F	13	GVHCEVNTDECASSPCLHNGRCLDKINE,EF,4@57.02146,11@57.02146,13@426.13734,16@57.02146,19@0.98402,22@57.02146	S13(OGlycan / 426.1373); N19(Deamidated / 0.984)	13.3418	E.GVHC[+57.02146]EVNTDEC[+57.02146]AS[+426.13734]SPC[+57.02146]LHN[+0.98402]GRC[+57.02146]LDKINE.F	C4(Carbamidomethyl / 57.0215); C11(Carbamidomethyl / 57.0215); C16(Carbamidomethyl / 57.0215); C22(Carbamidomethyl / 57.0215)	2.3e-10	2.7e-10	0	0	0	0	2e-11	2.3e-11	9.633	746.1	0		Specific	15.3	>sp|P46531|NOTC1_HUMAN Neurogenic locus notch homolog protein 1 OS=Homo sapiens OX=9606 GN=NOTCH1 PE=1 SV=4	1	4373	FP070522_15.4643.4643.5	high-energy collision-induced dissociation	9.78	3697.49	3697.51	1	145 | 49976
307	Hex(1)Pent(2)	1101.2	4	925.136	3697.52	925.139	3697.54	controllerType=0 controllerNumber=1 scan=4438	-4.068	E.GVHCEVNTDECASSPCLHNGRCLDKINE.F	14	GVHCEVNTDECASSPCLHNGRCLDKINE,EF,4@57.02146,11@57.02146,14@426.13734,16@57.02146,22@57.02146	S14(OGlycan / 426.1373)	13.0022	E.GVHC[+57.02146]EVNTDEC[+57.02146]ASS[+426.13734]PC[+57.02146]LHNGRC[+57.02146]LDKINE.F	C4(Carbamidomethyl / 57.0215); C11(Carbamidomethyl / 57.0215); C16(Carbamidomethyl / 57.0215); C22(Carbamidomethyl / 57.0215)	1.1e-17	1.3e-17	0	0	0	0	1.1e-17	1.3e-17	16.961	1101.2	0		Specific	21.3	>sp|P46531|NOTC1_HUMAN Neurogenic locus notch homolog protein 1 OS=Homo sapiens OX=9606 GN=NOTCH1 PE=1 SV=4	1	4085	FP070522_15.4438.4438.4	high-energy collision-induced dissociation	16.47	3696.51	3696.53	1	146 | 49444
307	Hex(1)Pent(2)	978.5	3	1233.18	3697.52	1233.18	3697.54	controllerType=0 controllerNumber=1 scan=4449	-3.75	E.GVHCEVNTDECASSPCLHNGRCLDKINE.F	13	GVHCEVNTDECASSPCLHNGRCLDKINE,EF,4@57.02146,11@57.02146,13@426.13734,16@57.02146,22@57.02146	S13(OGlycan / 426.1373)	13.0206	E.GVHC[+57.02146]EVNTDEC[+57.02146]AS[+426.13734]SPC[+57.02146]LHNGRC[+57.02146]LDKINE.F	C4(Carbamidomethyl / 57.0215); C11(Carbamidomethyl / 57.0215); C16(Carbamidomethyl / 57.0215); C22(Carbamidomethyl / 57.0215)	1.5e-15	1.7e-15	0	0	0	0	5.9e-16	6.7e-16	14.835	978.5	0		Specific	18.9	>sp|P46531|NOTC1_HUMAN Neurogenic locus notch homolog protein 1 OS=Homo sapiens OX=9606 GN=NOTCH1 PE=1 SV=4	1	4099	FP070522_15.4449.4449.3	high-energy collision-induced dissociation	16.35	3696.51	3696.53	1	147 | 49564
307	Hex(1)Pent(2)	865	5	740.31	3697.52	740.313	3697.54	controllerType=0 controllerNumber=1 scan=4437	-4.286	E.GVHCEVNTDECASSPCLHNGRCLDKINE.F	14	GVHCEVNTDECASSPCLHNGRCLDKINE,EF,4@57.02146,11@57.02146,14@426.13734,16@57.02146,22@57.02146	S14(OGlycan / 426.1373)	13.001	E.GVHC[+57.02146]EVNTDEC[+57.02146]ASS[+426.13734]PC[+57.02146]LHNGRC[+57.02146]LDKINE.F	C4(Carbamidomethyl / 57.0215); C11(Carbamidomethyl / 57.0215); C16(Carbamidomethyl / 57.0215); C22(Carbamidomethyl / 57.0215)	3.1e-14	3.5e-14	0	0	0	0	5e-15	5.7e-15	13.511	865	0		Specific	18.9	>sp|P46531|NOTC1_HUMAN Neurogenic locus notch homolog protein 1 OS=Homo sapiens OX=9606 GN=NOTCH1 PE=1 SV=4	1	4084	FP070522_15.4437.4437.5	high-energy collision-induced dissociation	14.02	3696.51	3696.53	1	148 | 49404
307	Hex(1)Pent(2)	836.7	5	740.309	3697.52	740.313	3697.54	controllerType=0 controllerNumber=1 scan=4510	-5.194	E.GVHCEVNTDECASSPCLHNGRCLDKINE.F	14	GVHCEVNTDECASSPCLHNGRCLDKINE,EF,4@57.02146,11@57.02146,14@426.13734,16@57.02146,22@57.02146	S14(OGlycan / 426.1373)	13.1254	E.GVHC[+57.02146]EVNTDEC[+57.02146]ASS[+426.13734]PC[+57.02146]LHNGRC[+57.02146]LDKINE.F	C4(Carbamidomethyl / 57.0215); C11(Carbamidomethyl / 57.0215); C16(Carbamidomethyl / 57.0215); C22(Carbamidomethyl / 57.0215)	2.3e-12	2.7e-12	0	0	0	0	3.9e-13	4.5e-13	11.633	836.7	0		Specific	19	>sp|P46531|NOTC1_HUMAN Neurogenic locus notch homolog protein 1 OS=Homo sapiens OX=9606 GN=NOTCH1 PE=1 SV=4	1	4185	FP070522_15.4510.4510.5	high-energy collision-induced dissociation	12.14	3696.51	3696.53	1	149 | 49656
307	Hex(1)	740.7	5	687.69	3434.42	687.693	3434.44	controllerType=0 controllerNumber=1 scan=4913	-3.988	E.GVHCEVNTDECASSPCLHNGRCLDKINE.F	14	GVHCEVNTDECASSPCLHNGRCLDKINE,EF,4@57.02146,11@57.02146,14@162.05282,16@57.02146,19@0.98402,22@57.02146	S14(OGlycan / 162.0528); N19(Deamidated / 0.984)	13.7865	E.GVHC[+57.02146]EVNTDEC[+57.02146]ASS[+162.05282]PC[+57.02146]LHN[+0.98402]GRC[+57.02146]LDKINE.F	C4(Carbamidomethyl / 57.0215); C11(Carbamidomethyl / 57.0215); C16(Carbamidomethyl / 57.0215); C22(Carbamidomethyl / 57.0215)	3.1e-11	3.5e-11	0	0	0	0	2.6e-12	3e-12	10.511	740.7	1.2		Specific	15.7	>sp|P46531|NOTC1_HUMAN Neurogenic locus notch homolog protein 1 OS=Homo sapiens OX=9606 GN=NOTCH1 PE=1 SV=4	1	4726	FP070522_15.4913.4913.5	high-energy collision-induced dissociation	10.65	3433.41	3433.43	1	150 | 50656
307	Hex(1)	527.8	4	859.11	3433.42	859.118	3433.45	controllerType=0 controllerNumber=1 scan=4926	-9.085	E.GVHCEVNTDECASSPCLHNGRCLDKINE.F	14	GVHCEVNTDECASSPCLHNGRCLDKINE,EF,4@57.02146,11@57.02146,14@162.05282,16@57.02146,22@57.02146	S14(OGlycan / 162.0528)	13.8097	E.GVHC[+57.02146]EVNTDEC[+57.02146]ASS[+162.05282]PC[+57.02146]LHNGRC[+57.02146]LDKINE.F	C4(Carbamidomethyl / 57.0215); C11(Carbamidomethyl / 57.0215); C16(Carbamidomethyl / 57.0215); C22(Carbamidomethyl / 57.0215)	5.8e-05	6.7e-05	0	0	0	0	2.1e-06	2.4e-06	4.234	527.8	1.2		Specific	13	>sp|P46531|NOTC1_HUMAN Neurogenic locus notch homolog protein 1 OS=Homo sapiens OX=9606 GN=NOTCH1 PE=1 SV=4	1	4744	FP070522_15.4926.4926.4	high-energy collision-induced dissociation	4.7	3432.41	3432.44	1	151 | 50736
307		521.7	5	655.279	3272.37	655.282	3272.38	controllerType=0 controllerNumber=1 scan=4995	-4.494	E.GVHCEVNTDECASSPCLHNGRCLDKINE.F		GVHCEVNTDECASSPCLHNGRCLDKINE,EF,4@57.02146,11@57.02146,16@57.02146,19@0.98402,22@57.02146	N19(Deamidated / 0.984)	13.9342	E.GVHC[+57.02146]EVNTDEC[+57.02146]ASSPC[+57.02146]LHN[+0.98402]GRC[+57.02146]LDKINE.F	C4(Carbamidomethyl / 57.0215); C11(Carbamidomethyl / 57.0215); C16(Carbamidomethyl / 57.0215); C22(Carbamidomethyl / 57.0215)	2.8e-07	3.2e-07	0	0	0	0	1.4e-08	1.6e-08	6.559	521.7	55		Specific	12.8	>sp|P46531|NOTC1_HUMAN Neurogenic locus notch homolog protein 1 OS=Homo sapiens OX=9606 GN=NOTCH1 PE=1 SV=4	1	4832	FP070522_15.4995.4995.5	high-energy collision-induced dissociation	7.02	3271.36	3271.38	1	152 | 31620
307		471.9	2	580.235	1159.46	580.238	1159.47	controllerType=0 controllerNumber=1 scan=3287	-4.61	E.GVHCEVNTDE.C		GVHCEVNTDE,EC,4@57.02146		10.8919	E.GVHC[+57.02146]EVNTDE.C	C4(Carbamidomethyl / 57.0215)	0.00015	0.00017	0	0	0	0	5.6e-06	6.4e-06	3.827	254.9	254.9		Specific	10.5	>sp|P46531|NOTC1_HUMAN Neurogenic locus notch homolog protein 1 OS=Homo sapiens OX=9606 GN=NOTCH1 PE=1 SV=4	1	2575	FP070522_15.3287.3287.2	high-energy collision-induced dissociation	3.83	1158.46	1158.46	1	153 | 88
307		469.3	2	580.235	1159.46	580.238	1159.47	controllerType=0 controllerNumber=1 scan=3344	-4.399	E.GVHCEVNTDE.C		GVHCEVNTDE,EC,4@57.02146		11.0073	E.GVHC[+57.02146]EVNTDE.C	C4(Carbamidomethyl / 57.0215)	1.2e-05	1.4e-05	0	0	0	0	5.7e-07	6.5e-07	4.913	315.4	315.4		Specific	12.1	>sp|P46531|NOTC1_HUMAN Neurogenic locus notch homolog protein 1 OS=Homo sapiens OX=9606 GN=NOTCH1 PE=1 SV=4	1	2646	FP070522_15.3344.3344.2	high-energy collision-induced dissociation	4.92	1158.46	1158.46	1	154 | 90
307		430.7	2	580.236	1159.46	580.238	1159.47	controllerType=0 controllerNumber=1 scan=3409	-3.768	E.GVHCEVNTDE.C		GVHCEVNTDE,EC,4@57.02146		11.1356	E.GVHC[+57.02146]EVNTDE.C	C4(Carbamidomethyl / 57.0215)	0.00058	0.00067	0	0	0	0	3.1e-05	3.6e-05	3.235	232.3	232.3		Specific	10.2	>sp|P46531|NOTC1_HUMAN Neurogenic locus notch homolog protein 1 OS=Homo sapiens OX=9606 GN=NOTCH1 PE=1 SV=4	1	2733	FP070522_15.3409.3409.2	high-energy collision-induced dissociation	3.49	1158.46	1158.46	1	155 | 92
312	Hex(1); HexNAc(1)Hex(1)Fuc(1)	330.9	5	673.285	3362.4	673.29	3362.42	controllerType=0 controllerNumber=1 scan=4638	-6.907	E.VNTDECASSPCLHNGRCLDKINE.F	8;9	VNTDECASSPCLHNGRCLDKINE,EF,6@57.02146,8@162.05282,9@511.19010,11@57.02146,17@57.02146	S8(OGlycan / 162.0528); S9(OGlycan / 511.1901)	13.3321	E.VNTDEC[+57.02146]AS[+162.05282]S[+511.19010]PC[+57.02146]LHNGRC[+57.02146]LDKINE.F	C6(Carbamidomethyl / 57.0215); C11(Carbamidomethyl / 57.0215); C17(Carbamidomethyl / 57.0215)	0.0058	0.0067	0	0	0	0	0.00033	0.00038	2.234	330.9	1.2		Specific	10.2	>sp|P46531|NOTC1_HUMAN Neurogenic locus notch homolog protein 1 OS=Homo sapiens OX=9606 GN=NOTCH1 PE=1 SV=4	1	4367	FP070522_15.4638.4638.4	high-energy collision-induced dissociation	1.64	3361.39	3361.41	1	156 | 49936
312	Hex(1)Pent(2)	974.3	4	783.826	3132.28	783.829	3132.29	controllerType=0 controllerNumber=1 scan=4640	-3.92	E.VNTDECASSPCLHNGRCLDKINE.F	9	VNTDECASSPCLHNGRCLDKINE,EF,6@57.02146,9@426.13734,11@57.02146,14@0.98402,17@57.02146,19@15.99492	S9(OGlycan / 426.1373); N14(Deamidated / 0.984); D19(Oxidation / 15.9949)	13.3348	E.VNTDEC[+57.02146]ASS[+426.13734]PC[+57.02146]LHN[+0.98402]GRC[+57.02146]LD[+15.99492]KINE.F	C6(Carbamidomethyl / 57.0215); C11(Carbamidomethyl / 57.0215); C17(Carbamidomethyl / 57.0215)	1.3e-16	1.5e-16	0	0	0	0	7.4e-17	8.5e-17	15.881	974.3	1.2		Specific	19.3	>sp|P46531|NOTC1_HUMAN Neurogenic locus notch homolog protein 1 OS=Homo sapiens OX=9606 GN=NOTCH1 PE=1 SV=4	1	4370	FP070522_15.4640.4640.4	high-energy collision-induced dissociation	16.26	3131.27	3131.29	1	157 | 31070
312	Hex(1)Pent(2)	947.2	4	783.825	3132.28	783.829	3132.29	controllerType=0 controllerNumber=1 scan=5033	-3.998	E.VNTDECASSPCLHNGRCLDKINE.F	9	VNTDECASSPCLHNGRCLDKINE,EF,6@57.02146,9@426.13734,11@57.02146,14@0.98402,17@57.02146,19@15.99492	S9(OGlycan / 426.1373); N14(Deamidated / 0.984); D19(Oxidation / 15.9949)	14.0022	E.VNTDEC[+57.02146]ASS[+426.13734]PC[+57.02146]LHN[+0.98402]GRC[+57.02146]LD[+15.99492]KINE.F	C6(Carbamidomethyl / 57.0215); C11(Carbamidomethyl / 57.0215); C17(Carbamidomethyl / 57.0215)	1.3e-15	1.5e-15	0	0	0	0	4.4e-16	5.1e-16	14.881	947.2	1.2		Specific	19.4	>sp|P46531|NOTC1_HUMAN Neurogenic locus notch homolog protein 1 OS=Homo sapiens OX=9606 GN=NOTCH1 PE=1 SV=4	1	4889	FP070522_15.5033.5033.4	high-energy collision-induced dissociation	16.26	3131.27	3131.29	1	158 | 31900
312	Hex(1)Pent(2)	916.8	4	783.58	3131.3	783.583	3131.31	controllerType=0 controllerNumber=1 scan=4471	-3.178	E.VNTDECASSPCLHNGRCLDKINE.F	9	VNTDECASSPCLHNGRCLDKINE,EF,6@57.02146,9@426.13734,11@57.02146,17@57.02146,19@15.99492	S9(OGlycan / 426.1373); D19(Oxidation / 15.9949)	13.0562	E.VNTDEC[+57.02146]ASS[+426.13734]PC[+57.02146]LHNGRC[+57.02146]LD[+15.99492]KINE.F	C6(Carbamidomethyl / 57.0215); C11(Carbamidomethyl / 57.0215); C17(Carbamidomethyl / 57.0215)	1.3e-15	1.5e-15	0	0	0	0	3.5e-16	4.1e-16	14.881	916.8	1.2		Specific	17.4	>sp|P46531|NOTC1_HUMAN Neurogenic locus notch homolog protein 1 OS=Homo sapiens OX=9606 GN=NOTCH1 PE=1 SV=4	1	4126	FP070522_15.4471.4471.4	high-energy collision-induced dissociation	15.02	3130.29	3130.3	1	159 | 30710
312	Hex(1)Pent(2)	730	4	780.076	3117.28	780.076	3117.28	controllerType=0 controllerNumber=1 scan=4664	0.576	E.VNTDECASSPCLHNGRCLDKINE.F	9	VNTDECASSPCLHNGRCLDKINE,EF,2@0.98402,6@57.02146,9@426.13734,11@57.02146,16@0.98402,17@57.02146	N2(Deamidated / 0.984); S9(OGlycan / 426.1373); R16(Deamidated / 0.984)	13.378	E.VN[+0.98402]TDEC[+57.02146]ASS[+426.13734]PC[+57.02146]LHNGR[+0.98402]C[+57.02146]LDKINE.F	C6(Carbamidomethyl / 57.0215); C11(Carbamidomethyl / 57.0215); C17(Carbamidomethyl / 57.0215)	3.3e-11	3.8e-11	0	0	0	0	3.1e-12	3.6e-12	10.478	730	1.2		Specific	16.3	>sp|P46531|NOTC1_HUMAN Neurogenic locus notch homolog protein 1 OS=Homo sapiens OX=9606 GN=NOTCH1 PE=1 SV=4	1	4403	FP070522_15.4664.4664.4	high-energy collision-induced dissociation	10.86	3116.28	3116.27	1	160 | 31140
312	Hex(1)Pent(2)	961.3	4	779.828	3116.29	779.83	3116.3	controllerType=0 controllerNumber=1 scan=4975	-2.986	E.VNTDECASSPCLHNGRCLDKINE.F	9	VNTDECASSPCLHNGRCLDKINE,EF,6@57.02146,9@426.13734,11@57.02146,14@0.98402,17@57.02146	S9(OGlycan / 426.1373); N14(Deamidated / 0.984)	13.8991	E.VNTDEC[+57.02146]ASS[+426.13734]PC[+57.02146]LHN[+0.98402]GRC[+57.02146]LDKINE.F	C6(Carbamidomethyl / 57.0215); C11(Carbamidomethyl / 57.0215); C17(Carbamidomethyl / 57.0215)	1.3e-16	1.5e-16	0	0	0	0	9.1e-17	1e-16	15.881	961.3	1.2		Specific	21.4	>sp|P46531|NOTC1_HUMAN Neurogenic locus notch homolog protein 1 OS=Homo sapiens OX=9606 GN=NOTCH1 PE=1 SV=4	1	4809	FP070522_15.4975.4975.4	high-energy collision-induced dissociation	16.02	3115.28	3115.29	1	161 | 31500
312	Hex(1)Pent(2)	957.9	4	779.827	3116.29	779.83	3116.3	controllerType=0 controllerNumber=1 scan=4763	-3.378	E.VNTDECASSPCLHNGRCLDKINE.F	9	VNTDECASSPCLHNGRCLDKINE,EF,6@57.02146,9@426.13734,11@57.02146,14@0.98402,17@57.02146	S9(OGlycan / 426.1373); N14(Deamidated / 0.984)	13.5418	E.VNTDEC[+57.02146]ASS[+426.13734]PC[+57.02146]LHN[+0.98402]GRC[+57.02146]LDKINE.F	C6(Carbamidomethyl / 57.0215); C11(Carbamidomethyl / 57.0215); C17(Carbamidomethyl / 57.0215)	1.3e-16	1.5e-16	0	0	0	0	8.4e-17	9.6e-17	15.881	957.9	1.2		Specific	20.6	>sp|P46531|NOTC1_HUMAN Neurogenic locus notch homolog protein 1 OS=Homo sapiens OX=9606 GN=NOTCH1 PE=1 SV=4	1	4531	FP070522_15.4763.4763.4	high-energy collision-induced dissociation	15.02	3115.28	3115.29	1	162 | 31260
312	Hex(1)Pent(2)	922.6	4	779.828	3116.29	779.83	3116.3	controllerType=0 controllerNumber=1 scan=5200	-2.281	E.VNTDECASSPCLHNGRCLDKINE.F	9	VNTDECASSPCLHNGRCLDKINE,EF,6@57.02146,9@426.13734,11@57.02146,14@0.98402,17@57.02146	S9(OGlycan / 426.1373); N14(Deamidated / 0.984)	14.2931	E.VNTDEC[+57.02146]ASS[+426.13734]PC[+57.02146]LHN[+0.98402]GRC[+57.02146]LDKINE.F	C6(Carbamidomethyl / 57.0215); C11(Carbamidomethyl / 57.0215); C17(Carbamidomethyl / 57.0215)	1.3e-15	1.5e-15	0	0	0	0	5.1e-16	5.9e-16	14.881	922.6	1.2		Specific	18.2	>sp|P46531|NOTC1_HUMAN Neurogenic locus notch homolog protein 1 OS=Homo sapiens OX=9606 GN=NOTCH1 PE=1 SV=4	1	5120	FP070522_15.5200.5200.4	high-energy collision-induced dissociation	15.02	3115.28	3115.29	1	163 | 32170
312	Hex(1)Pent(2)	919	3	1039.44	3116.29	1039.44	3116.3	controllerType=0 controllerNumber=1 scan=5061	-1.278	E.VNTDECASSPCLHNGRCLDKINE.F	9	VNTDECASSPCLHNGRCLDKINE,EF,6@57.02146,9@426.13734,11@57.02146,14@0.98402,17@57.02146	S9(OGlycan / 426.1373); N14(Deamidated / 0.984)	14.0499	E.VNTDEC[+57.02146]ASS[+426.13734]PC[+57.02146]LHN[+0.98402]GRC[+57.02146]LDKINE.F	C6(Carbamidomethyl / 57.0215); C11(Carbamidomethyl / 57.0215); C17(Carbamidomethyl / 57.0215)	1.2e-13	1.3e-13	0	0	0	0	2.7e-14	3.1e-14	12.928	919	1.2		Specific	19.4	>sp|P46531|NOTC1_HUMAN Neurogenic locus notch homolog protein 1 OS=Homo sapiens OX=9606 GN=NOTCH1 PE=1 SV=4	1	4926	FP070522_15.5061.5061.3	high-energy collision-induced dissociation	13.07	3115.29	3115.29	1	164 | 32020
312	Hex(1)Pent(2)	915.9	3	1039.43	3116.29	1039.44	3116.3	controllerType=0 controllerNumber=1 scan=4583	-3.981	E.VNTDECASSPCLHNGRCLDKINE.F	9	VNTDECASSPCLHNGRCLDKINE,EF,6@57.02146,9@426.13734,11@57.02146,14@0.98402,17@57.02146	S9(OGlycan / 426.1373); N14(Deamidated / 0.984)	13.2451	E.VNTDEC[+57.02146]ASS[+426.13734]PC[+57.02146]LHN[+0.98402]GRC[+57.02146]LDKINE.F	C6(Carbamidomethyl / 57.0215); C11(Carbamidomethyl / 57.0215); C17(Carbamidomethyl / 57.0215)	4.7e-14	5.3e-14	0	0	0	0	8.1e-15	9.3e-15	13.331	915.9	1.2		Specific	20.5	>sp|P46531|NOTC1_HUMAN Neurogenic locus notch homolog protein 1 OS=Homo sapiens OX=9606 GN=NOTCH1 PE=1 SV=4	1	4287	FP070522_15.4583.4583.3	high-energy collision-induced dissociation	13.47	3115.28	3115.29	1	165 | 30950
312	Hex(1)Pent(2)	913.8	3	1039.43	3116.29	1039.44	3116.3	controllerType=0 controllerNumber=1 scan=4990	-3.158	E.VNTDECASSPCLHNGRCLDKINE.F	9	VNTDECASSPCLHNGRCLDKINE,EF,6@57.02146,9@426.13734,11@57.02146,14@0.98402,17@57.02146	S9(OGlycan / 426.1373); N14(Deamidated / 0.984)	13.9242	E.VNTDEC[+57.02146]ASS[+426.13734]PC[+57.02146]LHN[+0.98402]GRC[+57.02146]LDKINE.F	C6(Carbamidomethyl / 57.0215); C11(Carbamidomethyl / 57.0215); C17(Carbamidomethyl / 57.0215)	4.7e-14	5.3e-14	0	0	0	0	1.1e-14	1.3e-14	13.331	913.8	1.2		Specific	19.6	>sp|P46531|NOTC1_HUMAN Neurogenic locus notch homolog protein 1 OS=Homo sapiens OX=9606 GN=NOTCH1 PE=1 SV=4	1	4825	FP070522_15.4990.4990.3	high-energy collision-induced dissociation	13.47	3115.28	3115.29	1	166 | 31580
312	Hex(1)Pent(2)	904.2	3	1039.43	3116.29	1039.44	3116.3	controllerType=0 controllerNumber=1 scan=4791	-3.393	E.VNTDECASSPCLHNGRCLDKINE.F	9	VNTDECASSPCLHNGRCLDKINE,EF,6@57.02146,9@426.13734,11@57.02146,14@0.98402,17@57.02146	S9(OGlycan / 426.1373); N14(Deamidated / 0.984)	13.5859	E.VNTDEC[+57.02146]ASS[+426.13734]PC[+57.02146]LHN[+0.98402]GRC[+57.02146]LDKINE.F	C6(Carbamidomethyl / 57.0215); C11(Carbamidomethyl / 57.0215); C17(Carbamidomethyl / 57.0215)	4.7e-14	5.3e-14	0	0	0	0	9.8e-15	1.1e-14	13.331	904.2	1.2		Specific	20.7	>sp|P46531|NOTC1_HUMAN Neurogenic locus notch homolog protein 1 OS=Homo sapiens OX=9606 GN=NOTCH1 PE=1 SV=4	1	4570	FP070522_15.4791.4791.3	high-energy collision-induced dissociation	13.47	3115.28	3115.29	1	167 | 31300
312	Hex(1)Pent(2)	891.5	4	779.827	3116.29	779.83	3116.3	controllerType=0 controllerNumber=1 scan=4598	-3.456	E.VNTDECASSPCLHNGRCLDKINE.F	9	VNTDECASSPCLHNGRCLDKINE,EF,6@57.02146,9@426.13734,11@57.02146,14@0.98402,17@57.02146	S9(OGlycan / 426.1373); N14(Deamidated / 0.984)	13.2706	E.VNTDEC[+57.02146]ASS[+426.13734]PC[+57.02146]LHN[+0.98402]GRC[+57.02146]LDKINE.F	C6(Carbamidomethyl / 57.0215); C11(Carbamidomethyl / 57.0215); C17(Carbamidomethyl / 57.0215)	1.3e-14	1.5e-14	0	0	0	0	1.7e-15	2e-15	13.881	891.5	1.2		Specific	19.1	>sp|P46531|NOTC1_HUMAN Neurogenic locus notch homolog protein 1 OS=Homo sapiens OX=9606 GN=NOTCH1 PE=1 SV=4	1	4305	FP070522_15.4598.4598.4	high-energy collision-induced dissociation	15.02	3115.28	3115.29	1	168 | 30990
312	Hex(1)Pent(2)	877.7	4	779.827	3116.29	779.83	3116.3	controllerType=0 controllerNumber=1 scan=5038	-3.3	E.VNTDECASSPCLHNGRCLDKINE.F	9	VNTDECASSPCLHNGRCLDKINE,EF,6@57.02146,9@426.13734,11@57.02146,14@0.98402,17@57.02146	S9(OGlycan / 426.1373); N14(Deamidated / 0.984)	14.0125	E.VNTDEC[+57.02146]ASS[+426.13734]PC[+57.02146]LHN[+0.98402]GRC[+57.02146]LDKINE.F	C6(Carbamidomethyl / 57.0215); C11(Carbamidomethyl / 57.0215); C17(Carbamidomethyl / 57.0215)	1.3e-14	1.5e-14	0	0	0	0	2.4e-15	2.7e-15	13.881	877.7	1.2		Specific	18.9	>sp|P46531|NOTC1_HUMAN Neurogenic locus notch homolog protein 1 OS=Homo sapiens OX=9606 GN=NOTCH1 PE=1 SV=4	1	4895	FP070522_15.5038.5038.4	high-energy collision-induced dissociation	15.02	3115.28	3115.29	1	169 | 31940
312	Hex(1)Pent(2)	867.7	4	779.825	3116.28	779.83	3116.3	controllerType=0 controllerNumber=1 scan=5106	-5.963	E.VNTDECASSPCLHNGRCLDKINE.F	9	VNTDECASSPCLHNGRCLDKINE,EF,6@57.02146,9@426.13734,11@57.02146,14@0.98402,17@57.02146	S9(OGlycan / 426.1373); N14(Deamidated / 0.984)	14.1254	E.VNTDEC[+57.02146]ASS[+426.13734]PC[+57.02146]LHN[+0.98402]GRC[+57.02146]LDKINE.F	C6(Carbamidomethyl / 57.0215); C11(Carbamidomethyl / 57.0215); C17(Carbamidomethyl / 57.0215)	9.9e-14	1.1e-13	0	0	0	0	2e-14	2.3e-14	13.004	867.7	1.2		Specific	19.7	>sp|P46531|NOTC1_HUMAN Neurogenic locus notch homolog protein 1 OS=Homo sapiens OX=9606 GN=NOTCH1 PE=1 SV=4	1	4986	FP070522_15.5106.5106.4	high-energy collision-induced dissociation	13.15	3115.27	3115.29	1	170 | 32090
312	Hex(1)Pent(2)	696.8	2	1558.65	3116.29	1558.65	3116.3	controllerType=0 controllerNumber=1 scan=5002	-1.763	E.VNTDECASSPCLHNGRCLDKINE.F	9	VNTDECASSPCLHNGRCLDKINE,EF,6@57.02146,9@426.13734,11@57.02146,14@0.98402,17@57.02146	S9(OGlycan / 426.1373); N14(Deamidated / 0.984)	13.9454	E.VNTDEC[+57.02146]ASS[+426.13734]PC[+57.02146]LHN[+0.98402]GRC[+57.02146]LDKINE.F	C6(Carbamidomethyl / 57.0215); C11(Carbamidomethyl / 57.0215); C17(Carbamidomethyl / 57.0215)	1.6e-09	1.8e-09	0	0	0	0	1e-10	1.1e-10	8.803	696	1.2		Specific	13.7	>sp|P46531|NOTC1_HUMAN Neurogenic locus notch homolog protein 1 OS=Homo sapiens OX=9606 GN=NOTCH1 PE=1 SV=4	1	4843	FP070522_15.5002.5002.2	high-energy collision-induced dissociation	8.95	3115.28	3115.29	1	171 | 31700
312	Hex(1)Pent(2)	923.9	4	779.581	3115.3	779.584	3115.31	controllerType=0 controllerNumber=1 scan=4466	-3.886	E.VNTDECASSPCLHNGRCLDKINE.F	9	VNTDECASSPCLHNGRCLDKINE,EF,6@57.02146,9@426.13734,11@57.02146,17@57.02146	S9(OGlycan / 426.1373)	13.0493	E.VNTDEC[+57.02146]ASS[+426.13734]PC[+57.02146]LHNGRC[+57.02146]LDKINE.F	C6(Carbamidomethyl / 57.0215); C11(Carbamidomethyl / 57.0215); C17(Carbamidomethyl / 57.0215)	1.3e-15	1.5e-15	0	0	0	0	2.5e-16	2.8e-16	14.881	923.9	1.2		Specific	19.5	>sp|P46531|NOTC1_HUMAN Neurogenic locus notch homolog protein 1 OS=Homo sapiens OX=9606 GN=NOTCH1 PE=1 SV=4	1	4119	FP070522_15.4466.4466.4	high-energy collision-induced dissociation	16.39	3114.29	3114.31	1	172 | 30630
312	Hex(1)Pent(2)	865.4	4	779.58	3115.3	779.584	3115.31	controllerType=0 controllerNumber=1 scan=4532	-4.983	E.VNTDECASSPCLHNGRCLDKINE.F	9	VNTDECASSPCLHNGRCLDKINE,EF,6@57.02146,9@426.13734,11@57.02146,17@57.02146	S9(OGlycan / 426.1373)	13.1616	E.VNTDEC[+57.02146]ASS[+426.13734]PC[+57.02146]LHNGRC[+57.02146]LDKINE.F	C6(Carbamidomethyl / 57.0215); C11(Carbamidomethyl / 57.0215); C17(Carbamidomethyl / 57.0215)	9.9e-14	1.1e-13	0	0	0	0	1.7e-14	2e-14	13.004	865.4	1.2		Specific	16.6	>sp|P46531|NOTC1_HUMAN Neurogenic locus notch homolog protein 1 OS=Homo sapiens OX=9606 GN=NOTCH1 PE=1 SV=4	1	4214	FP070522_15.4532.4532.4	high-energy collision-induced dissociation	13.51	3114.29	3114.31	1	173 | 30790
312	Hex(1)Pent(2)	846.5	4	779.581	3115.3	779.584	3115.31	controllerType=0 controllerNumber=1 scan=4400	-3.808	E.VNTDECASSPCLHNGRCLDKINE.F	9	VNTDECASSPCLHNGRCLDKINE,EF,6@57.02146,9@426.13734,11@57.02146,17@57.02146	S9(OGlycan / 426.1373)	12.9319	E.VNTDEC[+57.02146]ASS[+426.13734]PC[+57.02146]LHNGRC[+57.02146]LDKINE.F	C6(Carbamidomethyl / 57.0215); C11(Carbamidomethyl / 57.0215); C17(Carbamidomethyl / 57.0215)	1.3e-13	1.5e-13	0	0	0	0	3e-14	3.5e-14	12.881	846.5	1.2		Specific	17.6	>sp|P46531|NOTC1_HUMAN Neurogenic locus notch homolog protein 1 OS=Homo sapiens OX=9606 GN=NOTCH1 PE=1 SV=4	1	4037	FP070522_15.4400.4400.4	high-energy collision-induced dissociation	14.39	3114.29	3114.31	1	174 | 30390
312	Hex(1)Pent(2)	706.8	3	1039.11	3115.32	1039.11	3115.31	controllerType=0 controllerNumber=1 scan=4409	1.545	E.VNTDECASSPCLHNGRCLDKINE.F	9	VNTDECASSPCLHNGRCLDKINE,EF,6@57.02146,9@426.13734,11@57.02146,17@57.02146	S9(OGlycan / 426.1373)	12.947	E.VNTDEC[+57.02146]ASS[+426.13734]PC[+57.02146]LHNGRC[+57.02146]LDKINE.F	C6(Carbamidomethyl / 57.0215); C11(Carbamidomethyl / 57.0215); C17(Carbamidomethyl / 57.0215)	8.9e-10	1e-09	0	0	0	0	8.2e-11	9.4e-11	9.05	706.8	1.2		Specific	16.9	>sp|P46531|NOTC1_HUMAN Neurogenic locus notch homolog protein 1 OS=Homo sapiens OX=9606 GN=NOTCH1 PE=1 SV=4	1	4049	FP070522_15.4409.4409.5	high-energy collision-induced dissociation	8.56	3114.31	3114.31	1	175 | 30510
312	Hex(1)Pent(2)	679.7	4	779.575	3115.28	779.584	3115.31	controllerType=0 controllerNumber=1 scan=4694	-11.174	E.VNTDECASSPCLHNGRCLDKINE.F	9	VNTDECASSPCLHNGRCLDKINE,EF,6@57.02146,9@426.13734,11@57.02146,17@57.02146	S9(OGlycan / 426.1373)	13.4245	E.VNTDEC[+57.02146]ASS[+426.13734]PC[+57.02146]LHNGRC[+57.02146]LDKINE.F	C6(Carbamidomethyl / 57.0215); C11(Carbamidomethyl / 57.0215); C17(Carbamidomethyl / 57.0215)	7.9e-10	9e-10	0	0	0	0	7.3e-11	8.3e-11	9.105	679.7	1.2		Specific	13.8	>sp|P46531|NOTC1_HUMAN Neurogenic locus notch homolog protein 1 OS=Homo sapiens OX=9606 GN=NOTCH1 PE=1 SV=4	1	4446	FP070522_15.4694.4694.4	high-energy collision-induced dissociation	9.62	3114.27	3114.31	1	176 | 31180
312	Hex(1)Pent(2)	607.2	2	1558.16	3115.31	1558.16	3115.31	controllerType=0 controllerNumber=1 scan=4430	-0.547	E.VNTDECASSPCLHNGRCLDKINE.F	9	VNTDECASSPCLHNGRCLDKINE,EF,6@57.02146,9@426.13734,11@57.02146,17@57.02146	S9(OGlycan / 426.1373)	12.9877	E.VNTDEC[+57.02146]ASS[+426.13734]PC[+57.02146]LHNGRC[+57.02146]LDKINE.F	C6(Carbamidomethyl / 57.0215); C11(Carbamidomethyl / 57.0215); C17(Carbamidomethyl / 57.0215)	1.6e-08	1.8e-08	0	0	0	0	1e-09	1.2e-09	7.803	591.1	1.2		Specific	11.6	>sp|P46531|NOTC1_HUMAN Neurogenic locus notch homolog protein 1 OS=Homo sapiens OX=9606 GN=NOTCH1 PE=1 SV=4	1	4076	FP070522_15.4430.4430.2	high-energy collision-induced dissociation	7.31	3114.3	3114.31	1	177 | 30550
312	Hex(1)Pent(1)	849.3	4	746.816	2984.24	746.819	2984.26	controllerType=0 controllerNumber=1 scan=5014	-4.583	E.VNTDECASSPCLHNGRCLDKINE.F	9	VNTDECASSPCLHNGRCLDKINE,EF,6@57.02146,9@294.09508,11@57.02146,14@0.98402,17@57.02146	S9(OGlycan / 294.0951); N14(Deamidated / 0.984)	13.9654	E.VNTDEC[+57.02146]ASS[+294.09508]PC[+57.02146]LHN[+0.98402]GRC[+57.02146]LDKINE.F	C6(Carbamidomethyl / 57.0215); C11(Carbamidomethyl / 57.0215); C17(Carbamidomethyl / 57.0215)	1.3e-13	1.5e-13	0	0	0	0	3.7e-14	4.2e-14	12.881	849.3	1.2		Specific	17.1	>sp|P46531|NOTC1_HUMAN Neurogenic locus notch homolog protein 1 OS=Homo sapiens OX=9606 GN=NOTCH1 PE=1 SV=4	1	4863	FP070522_15.5014.5014.4	high-energy collision-induced dissociation	14.02	2983.23	2983.25	1	178 | 31820
312	Hex(1)	804	4	713.807	2852.21	713.809	2852.21	controllerType=0 controllerNumber=1 scan=4997	-2.648	E.VNTDECASSPCLHNGRCLDKINE.F	9	VNTDECASSPCLHNGRCLDKINE,EF,6@57.02146,9@162.05282,11@57.02146,14@0.98402,17@57.02146	S9(OGlycan / 162.0528); N14(Deamidated / 0.984)	13.9366	E.VNTDEC[+57.02146]ASS[+162.05282]PC[+57.02146]LHN[+0.98402]GRC[+57.02146]LDKINE.F	C6(Carbamidomethyl / 57.0215); C11(Carbamidomethyl / 57.0215); C17(Carbamidomethyl / 57.0215)	1.3e-13	1.5e-13	0	0	0	0	3.4e-14	3.8e-14	12.881	382.1	1.2		Specific	15.7	>sp|P46531|NOTC1_HUMAN Neurogenic locus notch homolog protein 1 OS=Homo sapiens OX=9606 GN=NOTCH1 PE=1 SV=4	1	4835	FP070522_15.4997.4997.4	high-energy collision-induced dissociation	12.02	2851.2	2851.21	1	179 | 31660
312	Hex(1)	728.7	4	713.807	2852.2	713.809	2852.21	controllerType=0 controllerNumber=1 scan=4581	-2.99	E.VNTDECASSPCLHNGRCLDKINE.F	9	VNTDECASSPCLHNGRCLDKINE,EF,6@57.02146,9@162.05282,11@57.02146,14@0.98402,17@57.02146	S9(OGlycan / 162.0528); N14(Deamidated / 0.984)	13.2427	E.VNTDEC[+57.02146]ASS[+162.05282]PC[+57.02146]LHN[+0.98402]GRC[+57.02146]LDKINE.F	C6(Carbamidomethyl / 57.0215); C11(Carbamidomethyl / 57.0215); C17(Carbamidomethyl / 57.0215)	1.6e-10	1.8e-10	0	0	0	0	1.5e-11	1.7e-11	9.798	349	1.2		Specific	14.3	>sp|P46531|NOTC1_HUMAN Neurogenic locus notch homolog protein 1 OS=Homo sapiens OX=9606 GN=NOTCH1 PE=1 SV=4	1	4285	FP070522_15.4581.4581.4	high-energy collision-induced dissociation	9.94	2851.2	2851.21	1	180 | 30910
312	Hex(1)	799.3	4	713.56	2851.22	713.563	2851.23	controllerType=0 controllerNumber=1 scan=4402	-3.203	E.VNTDECASSPCLHNGRCLDKINE.F	9	VNTDECASSPCLHNGRCLDKINE,EF,6@57.02146,9@162.05282,11@57.02146,17@57.02146	S9(OGlycan / 162.0528)	12.9343	E.VNTDEC[+57.02146]ASS[+162.05282]PC[+57.02146]LHNGRC[+57.02146]LDKINE.F	C6(Carbamidomethyl / 57.0215); C11(Carbamidomethyl / 57.0215); C17(Carbamidomethyl / 57.0215)	1.3e-12	1.5e-12	0	0	0	0	2e-13	2.2e-13	11.881	413.8	1.2		Specific	15.1	>sp|P46531|NOTC1_HUMAN Neurogenic locus notch homolog protein 1 OS=Homo sapiens OX=9606 GN=NOTCH1 PE=1 SV=4	1	4039	FP070522_15.4402.4402.4	high-energy collision-induced dissociation	12.39	2850.21	2850.22	1	181 | 30470
312		951	3	897.389	2690.15	897.392	2690.16	controllerType=0 controllerNumber=1 scan=5068	-3.382	E.VNTDECASSPCLHNGRCLDKINE.F		VNTDECASSPCLHNGRCLDKINE,EF,6@57.02146,11@57.02146,14@0.98402,17@57.02146	N14(Deamidated / 0.984)	14.0592	E.VNTDEC[+57.02146]ASSPC[+57.02146]LHN[+0.98402]GRC[+57.02146]LDKINE.F	C6(Carbamidomethyl / 57.0215); C11(Carbamidomethyl / 57.0215); C17(Carbamidomethyl / 57.0215)	4.7e-15	5.3e-15	0	0	0	0	1e-15	1.2e-15	14.331	951	99.3		Specific	15.8	>sp|P46531|NOTC1_HUMAN Neurogenic locus notch homolog protein 1 OS=Homo sapiens OX=9606 GN=NOTCH1 PE=1 SV=4	1	4935	FP070522_15.5068.5068.3	high-energy collision-induced dissociation	13.84	2689.14	2689.15	1	182 | 11357
312		789.5	4	673.293	2690.15	673.296	2690.16	controllerType=0 controllerNumber=1 scan=4638	-3.772	E.VNTDECASSPCLHNGRCLDKINE.F		VNTDECASSPCLHNGRCLDKINE,EF,6@57.02146,11@57.02146,14@0.98402,17@57.02146	N14(Deamidated / 0.984)	13.3321	E.VNTDEC[+57.02146]ASSPC[+57.02146]LHN[+0.98402]GRC[+57.02146]LDKINE.F	C6(Carbamidomethyl / 57.0215); C11(Carbamidomethyl / 57.0215); C17(Carbamidomethyl / 57.0215)	1.3e-12	1.5e-12	0	0	0	0	2.2e-13	2.5e-13	11.881	789.5	46.1		Specific	13.4	>sp|P46531|NOTC1_HUMAN Neurogenic locus notch homolog protein 1 OS=Homo sapiens OX=9606 GN=NOTCH1 PE=1 SV=4	1	4366	FP070522_15.4638.4638.4	high-energy collision-induced dissociation	12.39	2689.14	2689.15	1	183 | 10677
312		784.4	4	673.294	2690.15	673.296	2690.16	controllerType=0 controllerNumber=1 scan=5063	-2.956	E.VNTDECASSPCLHNGRCLDKINE.F		VNTDECASSPCLHNGRCLDKINE,EF,6@57.02146,11@57.02146,14@0.98402,17@57.02146	N14(Deamidated / 0.984)	14.0523	E.VNTDEC[+57.02146]ASSPC[+57.02146]LHN[+0.98402]GRC[+57.02146]LDKINE.F	C6(Carbamidomethyl / 57.0215); C11(Carbamidomethyl / 57.0215); C17(Carbamidomethyl / 57.0215)	1.3e-12	1.5e-12	0	0	0	0	2.5e-13	2.8e-13	11.881	784.4	56.7		Specific	13.4	>sp|P46531|NOTC1_HUMAN Neurogenic locus notch homolog protein 1 OS=Homo sapiens OX=9606 GN=NOTCH1 PE=1 SV=4	1	4928	FP070522_15.5063.5063.4	high-energy collision-induced dissociation	12.39	2689.15	2689.15	1	184 | 11349
312		844.1	4	673.046	2689.16	673.05	2689.18	controllerType=0 controllerNumber=1 scan=4460	-4.997	E.VNTDECASSPCLHNGRCLDKINE.F		VNTDECASSPCLHNGRCLDKINE,EF,6@57.02146,11@57.02146,17@57.02146		13.0384	E.VNTDEC[+57.02146]ASSPC[+57.02146]LHNGRC[+57.02146]LDKINE.F	C6(Carbamidomethyl / 57.0215); C11(Carbamidomethyl / 57.0215); C17(Carbamidomethyl / 57.0215)	9.9e-13	1.1e-12	0	0	0	0	1.5e-13	1.7e-13	12.004	844.1	844.1		Specific	14.3	>sp|P46531|NOTC1_HUMAN Neurogenic locus notch homolog protein 1 OS=Homo sapiens OX=9606 GN=NOTCH1 PE=1 SV=4	1	4112	FP070522_15.4460.4460.4	high-energy collision-induced dissociation	13.95	2688.16	2688.17	1	185 | 10589
312		122	4	673.047	2689.17	673.05	2689.18	controllerType=0 controllerNumber=1 scan=4497	-3.453	E.VNTDECASSPCLHNGRCLDKINE.F		VNTDECASSPCLHNGRCLDKINE,EF,6@57.02146,11@57.02146,17@57.02146		13.0978	E.VNTDEC[+57.02146]ASSPC[+57.02146]LHNGRC[+57.02146]LDKINE.F	C6(Carbamidomethyl / 57.0215); C11(Carbamidomethyl / 57.0215); C17(Carbamidomethyl / 57.0215)	0.01	0.012	0	0	0	0	0.00077	0.00089	1.98	122	122		Specific	7.2	>sp|P46531|NOTC1_HUMAN Neurogenic locus notch homolog protein 1 OS=Homo sapiens OX=9606 GN=NOTCH1 PE=1 SV=4	1	4167	FP070522_15.4497.4497.4	high-energy collision-induced dissociation	1.92	2688.16	2688.17	1	186 | 10615
317	Hex(1)Pent(2)	789.2	3	853.358	2558.06	853.361	2558.07	controllerType=0 controllerNumber=1 scan=4753	-3.476	E.CASSPCLHNGRCLDKINE.F	4	CASSPCLHNGRCLDKINE,EF,1@57.02146,4@426.13734,6@57.02146,9@0.98402,12@57.02146	S4(OGlycan / 426.1373); N9(Deamidated / 0.984)	13.5233	E.C[+57.02146]ASS[+426.13734]PC[+57.02146]LHN[+0.98402]GRC[+57.02146]LDKINE.F	C1(Carbamidomethyl / 57.0215); C6(Carbamidomethyl / 57.0215); C12(Carbamidomethyl / 57.0215)	1.7e-11	2e-11	0	0	0	0	1.7e-12	1.9e-12	10.765	782.1	17.8		Specific	15.5	>sp|P46531|NOTC1_HUMAN Neurogenic locus notch homolog protein 1 OS=Homo sapiens OX=9606 GN=NOTCH1 PE=1 SV=4	1	4516	FP070522_15.4753.4753.3	high-energy collision-induced dissociation	10.91	2557.05	2557.06	1	187 | 10703
317	Hex(1)Pent(2)	749.5	4	640.271	2558.06	640.273	2558.07	controllerType=0 controllerNumber=1 scan=4735	-2.575	E.CASSPCLHNGRCLDKINE.F	4	CASSPCLHNGRCLDKINE,EF,1@57.02146,4@426.13734,6@57.02146,9@0.98402,12@57.02146	S4(OGlycan / 426.1373); N9(Deamidated / 0.984)	13.4916	E.C[+57.02146]ASS[+426.13734]PC[+57.02146]LHN[+0.98402]GRC[+57.02146]LDKINE.F	C1(Carbamidomethyl / 57.0215); C6(Carbamidomethyl / 57.0215); C12(Carbamidomethyl / 57.0215)	4.8e-12	5.5e-12	0	0	0	0	7.2e-13	8.3e-13	11.314	749.5	17.5		Specific	16.8	>sp|P46531|NOTC1_HUMAN Neurogenic locus notch homolog protein 1 OS=Homo sapiens OX=9606 GN=NOTCH1 PE=1 SV=4	1	4498	FP070522_15.4735.4735.4	high-energy collision-induced dissociation	12.46	2557.06	2557.06	1	188 | 10691
317	Hex(1)Pent(2)	713.4	4	640.271	2558.06	640.273	2558.07	controllerType=0 controllerNumber=1 scan=4483	-2.479	E.CASSPCLHNGRCLDKINE.F	4	CASSPCLHNGRCLDKINE,EF,1@57.02146,4@426.13734,6@57.02146,9@0.98402,12@57.02146	S4(OGlycan / 426.1373); N9(Deamidated / 0.984)	13.0764	E.C[+57.02146]ASS[+426.13734]PC[+57.02146]LHN[+0.98402]GRC[+57.02146]LDKINE.F	C1(Carbamidomethyl / 57.0215); C6(Carbamidomethyl / 57.0215); C12(Carbamidomethyl / 57.0215)	4.8e-12	5.5e-12	0	0	0	0	6.5e-13	7.4e-13	11.314	713.4	18.3		Specific	15.1	>sp|P46531|NOTC1_HUMAN Neurogenic locus notch homolog protein 1 OS=Homo sapiens OX=9606 GN=NOTCH1 PE=1 SV=4	1	4145	FP070522_15.4483.4483.4	high-energy collision-induced dissociation	11.46	2557.06	2557.06	1	189 | 10591
317	Hex(1)Pent(2)	698.7	2	1279.54	2558.06	1279.54	2558.07	controllerType=0 controllerNumber=1 scan=4757	-1.753	E.CASSPCLHNGRCLDKINE.F	4	CASSPCLHNGRCLDKINE,EF,1@57.02146,4@426.13734,6@57.02146,9@0.98402,12@57.02146	S4(OGlycan / 426.1373); N9(Deamidated / 0.984)	13.5291	E.C[+57.02146]ASS[+426.13734]PC[+57.02146]LHN[+0.98402]GRC[+57.02146]LDKINE.F	C1(Carbamidomethyl / 57.0215); C6(Carbamidomethyl / 57.0215); C12(Carbamidomethyl / 57.0215)	5.8e-10	6.6e-10	0	0	0	0	5.6e-11	6.4e-11	9.236	698.7	15.8		Specific	15	>sp|P46531|NOTC1_HUMAN Neurogenic locus notch homolog protein 1 OS=Homo sapiens OX=9606 GN=NOTCH1 PE=1 SV=4	1	4522	FP070522_15.4757.4757.2	high-energy collision-induced dissociation	9.38	2557.06	2557.06	1	190 | 10715
317	Hex(1)Pent(2)	685.6	4	640.27	2558.06	640.273	2558.07	controllerType=0 controllerNumber=1 scan=4807	-4.292	E.CASSPCLHNGRCLDKINE.F	4	CASSPCLHNGRCLDKINE,EF,1@57.02146,4@426.13734,6@57.02146,9@0.98402,12@57.02146	S4(OGlycan / 426.1373); N9(Deamidated / 0.984)	13.616	E.C[+57.02146]ASS[+426.13734]PC[+57.02146]LHN[+0.98402]GRC[+57.02146]LDKINE.F	C1(Carbamidomethyl / 57.0215); C6(Carbamidomethyl / 57.0215); C12(Carbamidomethyl / 57.0215)	4.8e-11	5.5e-11	0	0	0	0	5.7e-12	6.5e-12	10.314	685.6	18.2		Specific	16.1	>sp|P46531|NOTC1_HUMAN Neurogenic locus notch homolog protein 1 OS=Homo sapiens OX=9606 GN=NOTCH1 PE=1 SV=4	1	4588	FP070522_15.4807.4807.4	high-energy collision-induced dissociation	10.46	2557.05	2557.06	1	191 | 10839
317	Hex(1)Pent(2)	555.4	3	853.359	2558.06	853.361	2558.07	controllerType=0 controllerNumber=1 scan=4326	-2.76	E.CASSPCLHNGRCLDKINE.F	4	CASSPCLHNGRCLDKINE,EF,1@57.02146,4@426.13734,6@57.02146,9@0.98402,12@57.02146	S4(OGlycan / 426.1373); N9(Deamidated / 0.984)	12.8014	E.C[+57.02146]ASS[+426.13734]PC[+57.02146]LHN[+0.98402]GRC[+57.02146]LDKINE.F	C1(Carbamidomethyl / 57.0215); C6(Carbamidomethyl / 57.0215); C12(Carbamidomethyl / 57.0215)	1.4e-05	1.6e-05	0	0	0	0	7.4e-07	8.5e-07	4.861	555.4	15.5		Specific	11	>sp|P46531|NOTC1_HUMAN Neurogenic locus notch homolog protein 1 OS=Homo sapiens OX=9606 GN=NOTCH1 PE=1 SV=4	1	3935	FP070522_15.4326.4326.3	high-energy collision-induced dissociation	5.96	2557.05	2557.06	1	192 | 10502
317	Hex(1)Pent(2)	814.5	3	853.032	2557.08	853.033	2557.09	controllerType=0 controllerNumber=1 scan=4119	-1.326	E.CASSPCLHNGRCLDKINE.F	4	CASSPCLHNGRCLDKINE,EF,1@57.02146,4@426.13734,6@57.02146,12@57.02146	S4(OGlycan / 426.1373)	12.4421	E.C[+57.02146]ASS[+426.13734]PC[+57.02146]LHNGRC[+57.02146]LDKINE.F	C1(Carbamidomethyl / 57.0215); C6(Carbamidomethyl / 57.0215); C12(Carbamidomethyl / 57.0215)	4.3e-12	5e-12	0	0	0	0	5.6e-13	6.4e-13	11.362	759.3	19.1		Specific	17.8	>sp|P46531|NOTC1_HUMAN Neurogenic locus notch homolog protein 1 OS=Homo sapiens OX=9606 GN=NOTCH1 PE=1 SV=4	1	3679	FP070522_15.4119.4119.3	high-energy collision-induced dissociation	11.87	2556.07	2556.08	1	193 | 10328
317	Hex(1)Pent(2)	685.7	4	640.024	2557.07	640.027	2557.09	controllerType=0 controllerNumber=1 scan=4123	-4.53	E.CASSPCLHNGRCLDKINE.F	4	CASSPCLHNGRCLDKINE,EF,1@57.02146,4@426.13734,6@57.02146,12@57.02146	S4(OGlycan / 426.1373)	12.4505	E.C[+57.02146]ASS[+426.13734]PC[+57.02146]LHNGRC[+57.02146]LDKINE.F	C1(Carbamidomethyl / 57.0215); C6(Carbamidomethyl / 57.0215); C12(Carbamidomethyl / 57.0215)	4.8e-11	5.5e-11	0	0	0	0	5.1e-12	5.8e-12	10.314	685.7	19		Specific	15.6	>sp|P46531|NOTC1_HUMAN Neurogenic locus notch homolog protein 1 OS=Homo sapiens OX=9606 GN=NOTCH1 PE=1 SV=4	1	3682	FP070522_15.4123.4123.4	high-energy collision-induced dissociation	11.83	2556.07	2556.08	1	194 | 10362
317	Hex(1)Pent(2)	618.9	3	853.03	2557.08	853.033	2557.09	controllerType=0 controllerNumber=1 scan=4137	-3.475	E.CASSPCLHNGRCLDKINE.F	4	CASSPCLHNGRCLDKINE,EF,1@57.02146,4@426.13734,6@57.02146,12@57.02146	S4(OGlycan / 426.1373)	12.4748	E.C[+57.02146]ASS[+426.13734]PC[+57.02146]LHNGRC[+57.02146]LDKINE.F	C1(Carbamidomethyl / 57.0215); C6(Carbamidomethyl / 57.0215); C12(Carbamidomethyl / 57.0215)	1.7e-08	2e-08	0	0	0	0	1.3e-09	1.5e-09	7.765	618.9	18.7		Specific	14.4	>sp|P46531|NOTC1_HUMAN Neurogenic locus notch homolog protein 1 OS=Homo sapiens OX=9606 GN=NOTCH1 PE=1 SV=4	1	3698	FP070522_15.4137.4137.3	high-energy collision-induced dissociation	8.28	2556.07	2556.08	1	195 | 10397
317		240.8	4	533.737	2131.92	533.738	2131.93	controllerType=0 controllerNumber=1 scan=4788	-3.37	E.CASSPCLHNGRCLDKINE.F		CASSPCLHNGRCLDKINE,EF,1@57.02146,6@57.02146,9@0.98402,12@57.02146	N9(Deamidated / 0.984)	13.5811	E.C[+57.02146]ASSPC[+57.02146]LHN[+0.98402]GRC[+57.02146]LDKINE.F	C1(Carbamidomethyl / 57.0215); C6(Carbamidomethyl / 57.0215); C12(Carbamidomethyl / 57.0215)	0.00023	0.00027	0	0	0	0	1.1e-05	1.3e-05	3.633	240.8	66.6		Specific	7.6	>sp|P46531|NOTC1_HUMAN Neurogenic locus notch homolog protein 1 OS=Homo sapiens OX=9606 GN=NOTCH1 PE=1 SV=4	1	4566	FP070522_15.4788.4788.2	high-energy collision-induced dissociation	3.11	2130.92	2130.92	1	196 | 6027
335	HexNAc(1); Hex(1)	185.1	2	1430.56	2860.11	1430.55	2860.09	controllerType=0 controllerNumber=1 scan=6334	8.407	E.FQCECPTGFTGHLCQYDVDE.C	7;10	FQCECPTGFTGHLCQYDVDE,EC,3@57.02146,5@57.02146,7@203.07937,10@162.05282,12@15.99492,14@57.02146,19@15.99492	T7(OGlycan / 203.0794); T10(OGlycan / 162.0528); H12(Oxidation / 15.9949); D19(Oxidation / 15.9949)	16.4578	E.FQC[+57.02146]EC[+57.02146]PT[+203.07937]GFT[+162.05282]GH[+15.99492]LC[+57.02146]QYDVD[+15.99492]E.C	C3(Carbamidomethyl / 57.0215); C5(Carbamidomethyl / 57.0215); C14(Carbamidomethyl / 57.0215)	0.0089	0.01	0	0	0	0	0.00051	0.00059	2.051	174.7	0		Specific	8.2	>sp|P46531|NOTC1_HUMAN Neurogenic locus notch homolog protein 1 OS=Homo sapiens OX=9606 GN=NOTCH1 PE=1 SV=4	1	6687	FP070522_15.6334.6334.4	high-energy collision-induced dissociation	1.66	2859.11	2859.08	1	197 | 34075
335		711.1	2	1231.98	2462.96	1231.99	2462.97	controllerType=0 controllerNumber=1 scan=6678	-2.547	E.FQCECPTGFTGHLCQYDVDE.C		FQCECPTGFTGHLCQYDVDE,EC,3@57.02146,5@57.02146,14@57.02146		17.1232	E.FQC[+57.02146]EC[+57.02146]PTGFTGHLC[+57.02146]QYDVDE.C	C3(Carbamidomethyl / 57.0215); C5(Carbamidomethyl / 57.0215); C14(Carbamidomethyl / 57.0215)	5.7e-12	6.5e-12	0	0	0	0	9.1e-13	1e-12	11.243	376.1	376.1		Specific	17	>sp|P46531|NOTC1_HUMAN Neurogenic locus notch homolog protein 1 OS=Homo sapiens OX=9606 GN=NOTCH1 PE=1 SV=4	1	7101	FP070522_15.6678.6678.2	high-energy collision-induced dissociation	11.18	2461.96	2461.96	1	198 | 13388
335		706.1	2	1231.99	2462.97	1231.99	2462.97	controllerType=0 controllerNumber=1 scan=6799	-0.366	E.FQCECPTGFTGHLCQYDVDE.C		FQCECPTGFTGHLCQYDVDE,EC,3@57.02146,5@57.02146,14@57.02146		17.375	E.FQC[+57.02146]EC[+57.02146]PTGFTGHLC[+57.02146]QYDVDE.C	C3(Carbamidomethyl / 57.0215); C5(Carbamidomethyl / 57.0215); C14(Carbamidomethyl / 57.0215)	1.4e-11	1.7e-11	0	0	0	0	1.1e-12	1.3e-12	10.84	423.7	423.7		Specific	15.6	>sp|P46531|NOTC1_HUMAN Neurogenic locus notch homolog protein 1 OS=Homo sapiens OX=9606 GN=NOTCH1 PE=1 SV=4	1	7269	FP070522_15.6799.6799.2	high-energy collision-induced dissociation	10.78	2461.96	2461.96	1	199 | 13917
335		698.8	2	1231.98	2462.96	1231.99	2462.97	controllerType=0 controllerNumber=1 scan=6613	-3.042	E.FQCECPTGFTGHLCQYDVDE.C		FQCECPTGFTGHLCQYDVDE,EC,3@57.02146,5@57.02146,14@57.02146		17.0017	E.FQC[+57.02146]EC[+57.02146]PTGFTGHLC[+57.02146]QYDVDE.C	C3(Carbamidomethyl / 57.0215); C5(Carbamidomethyl / 57.0215); C14(Carbamidomethyl / 57.0215)	5.7e-11	6.5e-11	0	0	0	0	6.5e-12	7.4e-12	10.243	410.9	410.9		Specific	16.9	>sp|P46531|NOTC1_HUMAN Neurogenic locus notch homolog protein 1 OS=Homo sapiens OX=9606 GN=NOTCH1 PE=1 SV=4	1	7036	FP070522_15.6613.6613.2	high-energy collision-induced dissociation	10.18	2461.95	2461.96	1	200 | 12942
335		698.5	2	1231.99	2462.97	1231.99	2462.97	controllerType=0 controllerNumber=1 scan=6743	0.031	E.FQCECPTGFTGHLCQYDVDE.C		FQCECPTGFTGHLCQYDVDE,EC,3@57.02146,5@57.02146,14@57.02146		17.2546	E.FQC[+57.02146]EC[+57.02146]PTGFTGHLC[+57.02146]QYDVDE.C	C3(Carbamidomethyl / 57.0215); C5(Carbamidomethyl / 57.0215); C14(Carbamidomethyl / 57.0215)	1.4e-10	1.7e-10	0	0	0	0	1.3e-11	1.4e-11	9.84	428.4	428.4		Specific	16.6	>sp|P46531|NOTC1_HUMAN Neurogenic locus notch homolog protein 1 OS=Homo sapiens OX=9606 GN=NOTCH1 PE=1 SV=4	1	7189	FP070522_15.6743.6743.2	high-energy collision-induced dissociation	9.78	2461.96	2461.96	1	201 | 13703
335		690.5	2	1231.98	2462.96	1231.99	2462.97	controllerType=0 controllerNumber=1 scan=6857	-2.547	E.FQCECPTGFTGHLCQYDVDE.C		FQCECPTGFTGHLCQYDVDE,EC,3@57.02146,5@57.02146,14@57.02146		17.4972	E.FQC[+57.02146]EC[+57.02146]PTGFTGHLC[+57.02146]QYDVDE.C	C3(Carbamidomethyl / 57.0215); C5(Carbamidomethyl / 57.0215); C14(Carbamidomethyl / 57.0215)	5.7e-11	6.5e-11	0	0	0	0	7.3e-12	8.3e-12	10.243	398.1	398.1		Specific	13.7	>sp|P46531|NOTC1_HUMAN Neurogenic locus notch homolog protein 1 OS=Homo sapiens OX=9606 GN=NOTCH1 PE=1 SV=4	1	7346	FP070522_15.6857.6857.2	high-energy collision-induced dissociation	10.18	2461.96	2461.96	1	202 | 14209
335		674.9	2	1231.98	2462.96	1231.99	2462.97	controllerType=0 controllerNumber=1 scan=6920	-3.934	E.FQCECPTGFTGHLCQYDVDE.C		FQCECPTGFTGHLCQYDVDE,EC,3@57.02146,5@57.02146,14@57.02146		17.6296	E.FQC[+57.02146]EC[+57.02146]PTGFTGHLC[+57.02146]QYDVDE.C	C3(Carbamidomethyl / 57.0215); C5(Carbamidomethyl / 57.0215); C14(Carbamidomethyl / 57.0215)	6.9e-10	7.9e-10	0	0	0	0	6.4e-11	7.3e-11	9.16	345.5	345.5		Specific	14.4	>sp|P46531|NOTC1_HUMAN Neurogenic locus notch homolog protein 1 OS=Homo sapiens OX=9606 GN=NOTCH1 PE=1 SV=4	1	7426	FP070522_15.6920.6920.2	high-energy collision-induced dissociation	9.1	2461.95	2461.96	1	203 | 14441
335		509.5	2	1231.99	2462.98	1231.99	2462.97	controllerType=0 controllerNumber=1 scan=7113	3.599	E.FQCECPTGFTGHLCQYDVDE.C		FQCECPTGFTGHLCQYDVDE,EC,3@57.02146,5@57.02146,14@57.02146		18.0562	E.FQC[+57.02146]EC[+57.02146]PTGFTGHLC[+57.02146]QYDVDE.C	C3(Carbamidomethyl / 57.0215); C5(Carbamidomethyl / 57.0215); C14(Carbamidomethyl / 57.0215)	1.4e-07	1.6e-07	0	0	0	0	8.8e-09	1e-08	6.856	380.4	380.4		Specific	15.8	>sp|P46531|NOTC1_HUMAN Neurogenic locus notch homolog protein 1 OS=Homo sapiens OX=9606 GN=NOTCH1 PE=1 SV=4	1	7683	FP070522_15.7113.7113.2	high-energy collision-induced dissociation	6.95	2461.97	2461.96	1	204 | 14941
335		432.5	2	1231.99	2462.96	1231.99	2462.97	controllerType=0 controllerNumber=1 scan=7176	-1.952	E.FQCECPTGFTGHLCQYDVDE.C		FQCECPTGFTGHLCQYDVDE,EC,3@57.02146,5@57.02146,14@57.02146		18.2036	E.FQC[+57.02146]EC[+57.02146]PTGFTGHLC[+57.02146]QYDVDE.C	C3(Carbamidomethyl / 57.0215); C5(Carbamidomethyl / 57.0215); C14(Carbamidomethyl / 57.0215)	8e-06	9.1e-06	0	0	0	0	4.1e-07	4.7e-07	5.099	295.1	295.1		Specific	14.8	>sp|P46531|NOTC1_HUMAN Neurogenic locus notch homolog protein 1 OS=Homo sapiens OX=9606 GN=NOTCH1 PE=1 SV=4	1	7772	FP070522_15.7176.7176.2	high-energy collision-induced dissociation	5.35	2461.96	2461.96	1	205 | 15143
335		366.6	3	821.659	2462.96	821.661	2462.97	controllerType=0 controllerNumber=1 scan=6677	-2.824	E.FQCECPTGFTGHLCQYDVDE.C		FQCECPTGFTGHLCQYDVDE,EC,3@57.02146,5@57.02146,14@57.02146		17.122	E.FQC[+57.02146]EC[+57.02146]PTGFTGHLC[+57.02146]QYDVDE.C	C3(Carbamidomethyl / 57.0215); C5(Carbamidomethyl / 57.0215); C14(Carbamidomethyl / 57.0215)	0.0018	0.002	0	0	0	0	8.3e-05	9.5e-05	2.754	103.4	103.4		Specific	11.2	>sp|P46531|NOTC1_HUMAN Neurogenic locus notch homolog protein 1 OS=Homo sapiens OX=9606 GN=NOTCH1 PE=1 SV=4	1	7100	FP070522_15.6677.6677.3	high-energy collision-induced dissociation	3.05	2461.95	2461.96	1	206 | 13348
335		363	3	821.658	2462.96	821.661	2462.97	controllerType=0 controllerNumber=1 scan=6616	-3.419	E.FQCECPTGFTGHLCQYDVDE.C		FQCECPTGFTGHLCQYDVDE,EC,3@57.02146,5@57.02146,14@57.02146		17.0067	E.FQC[+57.02146]EC[+57.02146]PTGFTGHLC[+57.02146]QYDVDE.C	C3(Carbamidomethyl / 57.0215); C5(Carbamidomethyl / 57.0215); C14(Carbamidomethyl / 57.0215)	0.00042	0.00048	0	0	0	0	1.9e-05	2.2e-05	3.374	211.5	211.5		Specific	11.2	>sp|P46531|NOTC1_HUMAN Neurogenic locus notch homolog protein 1 OS=Homo sapiens OX=9606 GN=NOTCH1 PE=1 SV=4	1	7040	FP070522_15.6616.6616.3	high-energy collision-induced dissociation	3.68	2461.95	2461.96	1	207 | 13001
335		333.1	3	821.66	2462.97	821.661	2462.97	controllerType=0 controllerNumber=1 scan=6788	-1.263	E.FQCECPTGFTGHLCQYDVDE.C		FQCECPTGFTGHLCQYDVDE,EC,3@57.02146,5@57.02146,14@57.02146		17.3495	E.FQC[+57.02146]EC[+57.02146]PTGFTGHLC[+57.02146]QYDVDE.C	C3(Carbamidomethyl / 57.0215); C5(Carbamidomethyl / 57.0215); C14(Carbamidomethyl / 57.0215)	0.0044	0.005	0	0	0	0	0.00031	0.00035	2.357	156.8	156.8		Specific	10.2	>sp|P46531|NOTC1_HUMAN Neurogenic locus notch homolog protein 1 OS=Homo sapiens OX=9606 GN=NOTCH1 PE=1 SV=4	1	7256	FP070522_15.6788.6788.3	high-energy collision-induced dissociation	2.49	2461.96	2461.96	1	208 | 13783
335		319.7	3	821.659	2462.96	821.661	2462.97	controllerType=0 controllerNumber=1 scan=6732	-2.081	E.FQCECPTGFTGHLCQYDVDE.C		FQCECPTGFTGHLCQYDVDE,EC,3@57.02146,5@57.02146,14@57.02146		17.2303	E.FQC[+57.02146]EC[+57.02146]PTGFTGHLC[+57.02146]QYDVDE.C	C3(Carbamidomethyl / 57.0215); C5(Carbamidomethyl / 57.0215); C14(Carbamidomethyl / 57.0215)	0.00035	0.0004	0	0	0	0	1.5e-05	1.7e-05	3.455	120	120		Specific	11.3	>sp|P46531|NOTC1_HUMAN Neurogenic locus notch homolog protein 1 OS=Homo sapiens OX=9606 GN=NOTCH1 PE=1 SV=4	1	7175	FP070522_15.6732.6732.3	high-energy collision-induced dissociation	3.62	2461.96	2461.96	1	209 | 13663
335		277.7	3	821.658	2462.96	821.661	2462.97	controllerType=0 controllerNumber=1 scan=6893	-3.568	E.FQCECPTGFTGHLCQYDVDE.C		FQCECPTGFTGHLCQYDVDE,EC,3@57.02146,5@57.02146,14@57.02146		17.5692	E.FQC[+57.02146]EC[+57.02146]PTGFTGHLC[+57.02146]QYDVDE.C	C3(Carbamidomethyl / 57.0215); C5(Carbamidomethyl / 57.0215); C14(Carbamidomethyl / 57.0215)	0.0099	0.011	0	0	0	0	0.00073	0.00083	2.002	103.2	103.2		Specific	8.2	>sp|P46531|NOTC1_HUMAN Neurogenic locus notch homolog protein 1 OS=Homo sapiens OX=9606 GN=NOTCH1 PE=1 SV=4	1	7395	FP070522_15.6893.6893.3	high-energy collision-induced dissociation	1.92	2461.95	2461.96	1	210 | 14369
335		143.9	2	1231.99	2462.96	1231.99	2462.97	controllerType=0 controllerNumber=1 scan=10088	-1.952	E.FQCECPTGFTGHLCQYDVDE.C		FQCECPTGFTGHLCQYDVDE,EC,3@57.02146,5@57.02146,14@57.02146		24.9323	E.FQC[+57.02146]EC[+57.02146]PTGFTGHLC[+57.02146]QYDVDE.C	C3(Carbamidomethyl / 57.0215); C5(Carbamidomethyl / 57.0215); C14(Carbamidomethyl / 57.0215)	0.0025	0.0029	0	0	0	0	0.00015	0.00017	2.603	143.9	143.9		Specific	11.2	>sp|P46531|NOTC1_HUMAN Neurogenic locus notch homolog protein 1 OS=Homo sapiens OX=9606 GN=NOTCH1 PE=1 SV=4	1	11621	FP070522_15.10088.10088.2	high-energy collision-induced dissociation	2.54	2461.96	2461.96	1	211 | 18038
335		77.4	2	1231.98	2462.96	1231.99	2462.97	controllerType=0 controllerNumber=1 scan=10033	-4.628	E.FQCECPTGFTGHLCQYDVDE.C		FQCECPTGFTGHLCQYDVDE,EC,3@57.02146,5@57.02146,14@57.02146		24.8028	E.FQC[+57.02146]EC[+57.02146]PTGFTGHLC[+57.02146]QYDVDE.C	C3(Carbamidomethyl / 57.0215); C5(Carbamidomethyl / 57.0215); C14(Carbamidomethyl / 57.0215)	0.0078	0.009	0	0	0	0	0.00044	0.0005	2.107	77.4	77.4		Specific	9.5	>sp|P46531|NOTC1_HUMAN Neurogenic locus notch homolog protein 1 OS=Homo sapiens OX=9606 GN=NOTCH1 PE=1 SV=4	1	11556	FP070522_15.10033.10033.2	high-energy collision-induced dissociation	2.05	2461.95	2461.96	1	212 | 17883
335		72.7	2	1231.99	2462.96	1231.99	2462.97	controllerType=0 controllerNumber=1 scan=9644	-2.348	E.FQCECPTGFTGHLCQYDVDE.C		FQCECPTGFTGHLCQYDVDE,EC,3@57.02146,5@57.02146,14@57.02146		23.8674	E.FQC[+57.02146]EC[+57.02146]PTGFTGHLC[+57.02146]QYDVDE.C	C3(Carbamidomethyl / 57.0215); C5(Carbamidomethyl / 57.0215); C14(Carbamidomethyl / 57.0215)	0.013	0.015	0	0	0	0	0.0011	0.0013	1.89	72.7	72.7		Specific	8.7	>sp|P46531|NOTC1_HUMAN Neurogenic locus notch homolog protein 1 OS=Homo sapiens OX=9606 GN=NOTCH1 PE=1 SV=4	1	11085	FP070522_15.9644.9644.2	high-energy collision-induced dissociation	1.83	2461.96	2461.96	1	213 | 17342
335		68.5	3	821.659	2462.96	821.661	2462.97	controllerType=0 controllerNumber=1 scan=9305	-2.007	E.FQCECPTGFTGHLCQYDVDE.C		FQCECPTGFTGHLCQYDVDE,EC,3@57.02146,5@57.02146,14@57.02146		23.0609	E.FQC[+57.02146]EC[+57.02146]PTGFTGHLC[+57.02146]QYDVDE.C	C3(Carbamidomethyl / 57.0215); C5(Carbamidomethyl / 57.0215); C14(Carbamidomethyl / 57.0215)	0.043	0.049	0	0	0	0	0.0043	0.0049	1.369	68.5	68.5		Specific	7	>sp|P46531|NOTC1_HUMAN Neurogenic locus notch homolog protein 1 OS=Homo sapiens OX=9606 GN=NOTCH1 PE=1 SV=4	1	10662	FP070522_15.9305.9305.3	high-energy collision-induced dissociation	1.31	2461.96	2461.96	1	214 | 16953
335		36.8	2	1231.98	2462.96	1231.99	2462.97	controllerType=0 controllerNumber=1 scan=9575	-4.529	E.FQCECPTGFTGHLCQYDVDE.C		FQCECPTGFTGHLCQYDVDE,EC,3@57.02146,5@57.02146,14@57.02146		23.7047	E.FQC[+57.02146]EC[+57.02146]PTGFTGHLC[+57.02146]QYDVDE.C	C3(Carbamidomethyl / 57.0215); C5(Carbamidomethyl / 57.0215); C14(Carbamidomethyl / 57.0215)	0.013	0.015	0	0	0	0	0.0011	0.0012	1.89	36.8	36.8		Specific	8.4	>sp|P46531|NOTC1_HUMAN Neurogenic locus notch homolog protein 1 OS=Homo sapiens OX=9606 GN=NOTCH1 PE=1 SV=4	1	10991	FP070522_15.9575.9575.2	high-energy collision-induced dissociation	1.83	2461.95	2461.96	1	215 | 17193
335		31.5	3	821.659	2462.96	821.661	2462.97	controllerType=0 controllerNumber=1 scan=9166	-2.23	E.FQCECPTGFTGHLCQYDVDE.C		FQCECPTGFTGHLCQYDVDE,EC,3@57.02146,5@57.02146,14@57.02146		22.7328	E.FQC[+57.02146]EC[+57.02146]PTGFTGHLC[+57.02146]QYDVDE.C	C3(Carbamidomethyl / 57.0215); C5(Carbamidomethyl / 57.0215); C14(Carbamidomethyl / 57.0215)	0.043	0.049	0	0	0	0	0.0041	0.0047	1.369	31.5	31.5		Specific	7	>sp|P46531|NOTC1_HUMAN Neurogenic locus notch homolog protein 1 OS=Homo sapiens OX=9606 GN=NOTCH1 PE=1 SV=4	1	10477	FP070522_15.9166.9166.3	high-energy collision-induced dissociation	1.31	2461.96	2461.96	1	216 | 16865
335		26	3	821.658	2462.96	821.661	2462.97	controllerType=0 controllerNumber=1 scan=9351	-3.494	E.FQCECPTGFTGHLCQYDVDE.C		FQCECPTGFTGHLCQYDVDE,EC,3@57.02146,5@57.02146,14@57.02146		23.1705	E.FQC[+57.02146]EC[+57.02146]PTGFTGHLC[+57.02146]QYDVDE.C	C3(Carbamidomethyl / 57.0215); C5(Carbamidomethyl / 57.0215); C14(Carbamidomethyl / 57.0215)	0.041	0.047	0	0	0	0	0.0036	0.0042	1.382	26	26		Specific	7.9	>sp|P46531|NOTC1_HUMAN Neurogenic locus notch homolog protein 1 OS=Homo sapiens OX=9606 GN=NOTCH1 PE=1 SV=4	1	10718	FP070522_15.9351.9351.3	high-energy collision-induced dissociation	1.32	2461.95	2461.96	1	217 | 16993
335		17	3	821.659	2462.96	821.661	2462.97	controllerType=0 controllerNumber=1 scan=9653	-2.378	E.FQCECPTGFTGHLCQYDVDE.C		FQCECPTGFTGHLCQYDVDE,EC,3@57.02146,5@57.02146,14@57.02146		23.889	E.FQC[+57.02146]EC[+57.02146]PTGFTGHLC[+57.02146]QYDVDE.C	C3(Carbamidomethyl / 57.0215); C5(Carbamidomethyl / 57.0215); C14(Carbamidomethyl / 57.0215)	0.043	0.049	0	0	0	0	0.0044	0.0051	1.369	17	17		Specific	7.2	>sp|P46531|NOTC1_HUMAN Neurogenic locus notch homolog protein 1 OS=Homo sapiens OX=9606 GN=NOTCH1 PE=1 SV=4	1	11097	FP070522_15.9653.9653.3	high-energy collision-induced dissociation	1.31	2461.96	2461.96	1	218 | 17382
335		8.7	3	821.658	2462.96	821.661	2462.97	controllerType=0 controllerNumber=1 scan=10235	-3.271	E.FQCECPTGFTGHLCQYDVDE.C		FQCECPTGFTGHLCQYDVDE,EC,3@57.02146,5@57.02146,14@57.02146		25.286	E.FQC[+57.02146]EC[+57.02146]PTGFTGHLC[+57.02146]QYDVDE.C	C3(Carbamidomethyl / 57.0215); C5(Carbamidomethyl / 57.0215); C14(Carbamidomethyl / 57.0215)	0.041	0.047	0	0	0	0	0.0038	0.0043	1.382	8.7	8.7		Specific	7.8	>sp|P46531|NOTC1_HUMAN Neurogenic locus notch homolog protein 1 OS=Homo sapiens OX=9606 GN=NOTCH1 PE=1 SV=4	1	11799	FP070522_15.10235.10235.3	high-energy collision-induced dissociation	1.32	2461.95	2461.96	1	219 | 18175
335		8.2	2	1231.98	2462.96	1231.99	2462.97	controllerType=0 controllerNumber=1 scan=11333	-3.042	E.FQCECPTGFTGHLCQYDVDE.C		FQCECPTGFTGHLCQYDVDE,EC,3@57.02146,5@57.02146,14@57.02146		27.9733	E.FQC[+57.02146]EC[+57.02146]PTGFTGHLC[+57.02146]QYDVDE.C	C3(Carbamidomethyl / 57.0215); C5(Carbamidomethyl / 57.0215); C14(Carbamidomethyl / 57.0215)	0.013	0.015	0	0	0	0	0.0012	0.0014	1.89	8.2	8.2		Specific	7.8	>sp|P46531|NOTC1_HUMAN Neurogenic locus notch homolog protein 1 OS=Homo sapiens OX=9606 GN=NOTCH1 PE=1 SV=4	1	13042	FP070522_15.11333.11333.2	high-energy collision-induced dissociation	1.83	2461.95	2461.96	1	220 | 19252
335		1.4	2	1231.98	2462.94	1231.99	2462.97	controllerType=0 controllerNumber=1 scan=9851	-9.842	E.FQCECPTGFTGHLCQYDVDE.C		FQCECPTGFTGHLCQYDVDE,EC,3@57.02146,5@57.02146,14@57.02146		24.3666	E.FQC[+57.02146]EC[+57.02146]PTGFTGHLC[+57.02146]QYDVDE.C	C3(Carbamidomethyl / 57.0215); C5(Carbamidomethyl / 57.0215); C14(Carbamidomethyl / 57.0215)	0.04	0.046	0	0	0	0	0.0035	0.004	1.394	1.4	1.4		Specific	7.6	>sp|P46531|NOTC1_HUMAN Neurogenic locus notch homolog protein 1 OS=Homo sapiens OX=9606 GN=NOTCH1 PE=1 SV=4	1	11339	FP070522_15.9851.9851.2	high-energy collision-induced dissociation	1.34	2461.94	2461.96	1	221 | 17636
335		599.9	2	1060.42	2119.83	1060.42	2119.83	controllerType=0 controllerNumber=1 scan=6263	-0.194	E.FQCECPTGFTGHLCQYD.V		FQCECPTGFTGHLCQYD,EV,3@57.02146,5@57.02146,14@57.02146		16.3175	E.FQC[+57.02146]EC[+57.02146]PTGFTGHLC[+57.02146]QYD.V	C3(Carbamidomethyl / 57.0215); C5(Carbamidomethyl / 57.0215); C14(Carbamidomethyl / 57.0215)	1.2e-08	1.4e-08	0	0	0	0	7.6e-10	8.7e-10	7.911	542.2	542.2		Specific	16.3	>sp|P46531|NOTC1_HUMAN Neurogenic locus notch homolog protein 1 OS=Homo sapiens OX=9606 GN=NOTCH1 PE=1 SV=4	1	6594	FP070522_15.6263.6263.2	high-energy collision-induced dissociation	8.85	2118.82	2118.82	1	222 | 6436
339	HexNAc(1)Hex(1)Fuc(1)NeuAc(1); HexNAc(1)	188.8	4	1438.56	5751.23	1438.32	5750.28	controllerType=0 controllerNumber=1 scan=6556	-9.241	E.CPTGFTGHLCQYDVDECASTPCKNGAKCLDGPNTYTCVCTE.G	3;6	CPTGFTGHLCQYDVDECASTPCKNGAKCLDGPNTYTCVCTE,EG,1@57.02146,3@802.28552,6@203.07937,10@57.02146,17@57.02146,22@57.02146,24@0.98402,28@57.02146,37@57.02146,39@57.02146	T3(OGlycan / 802.2855); T6(OGlycan / 203.0794); N24(Deamidated / 0.984)	16.8912	E.C[+57.02146]PT[+802.28552]GFT[+203.07937]GHLC[+57.02146]QYDVDEC[+57.02146]ASTPC[+57.02146]KN[+0.98402]GAKC[+57.02146]LDGPNTYTC[+57.02146]VC[+57.02146]TE.G	C1(Carbamidomethyl / 57.0215); C10(Carbamidomethyl / 57.0215); C17(Carbamidomethyl / 57.0215); C22(Carbamidomethyl / 57.0215); C28(Carbamidomethyl / 57.0215); C37(Carbamidomethyl / 57.0215); C39(Carbamidomethyl / 57.0215)	0.0036	0.0042	0	0	0	0	0.00025	0.00028	2.438	188.8	0	1	Specific	9.5	>sp|P46531|NOTC1_HUMAN Neurogenic locus notch homolog protein 1 OS=Homo sapiens OX=9606 GN=NOTCH1 PE=1 SV=4	1	6970	FP070522_15.6556.6556.4	high-energy collision-induced dissociation	1.87	5750.22	5749.27	1	223 | 82997
339	HexNAc(1)Hex(1)Fuc(1)NeuAc(1); HexNAc(1)	156.7	4	1438.32	5750.25	1438.32	5750.28	controllerType=0 controllerNumber=1 scan=6311	-5.516	E.CPTGFTGHLCQYDVDECASTPCKNGAKCLDGPNTYTCVCTE.G	3;6	CPTGFTGHLCQYDVDECASTPCKNGAKCLDGPNTYTCVCTE,EG,1@57.02146,3@802.28552,6@203.07937,10@57.02146,11@0.98402,17@57.02146,22@57.02146,28@57.02146,37@57.02146,39@57.02146	T3(OGlycan / 802.2855); T6(OGlycan / 203.0794); Q11(Deamidated / 0.984)	16.416	E.C[+57.02146]PT[+802.28552]GFT[+203.07937]GHLC[+57.02146]Q[+0.98402]YDVDEC[+57.02146]ASTPC[+57.02146]KNGAKC[+57.02146]LDGPNTYTC[+57.02146]VC[+57.02146]TE.G	C1(Carbamidomethyl / 57.0215); C10(Carbamidomethyl / 57.0215); C17(Carbamidomethyl / 57.0215); C22(Carbamidomethyl / 57.0215); C28(Carbamidomethyl / 57.0215); C37(Carbamidomethyl / 57.0215); C39(Carbamidomethyl / 57.0215)	0.012	0.013	0	0	0	0	0.00092	0.001	1.936	156.7	0		Specific	8.3	>sp|P46531|NOTC1_HUMAN Neurogenic locus notch homolog protein 1 OS=Homo sapiens OX=9606 GN=NOTCH1 PE=1 SV=4	1	6660	FP070522_15.6311.6311.4	high-energy collision-induced dissociation	1.47	5749.24	5749.27	1	224 | 79717
339	HexNAc(1)Hex(1)Fuc(1)NeuAc(1); HexNAc(1)	145.2	4	1438.31	5750.22	1438.32	5750.28	controllerType=0 controllerNumber=1 scan=6491	-9.337	E.CPTGFTGHLCQYDVDECASTPCKNGAKCLDGPNTYTCVCTE.G	3;6	CPTGFTGHLCQYDVDECASTPCKNGAKCLDGPNTYTCVCTE,EG,1@57.02146,3@802.28552,6@203.07937,10@57.02146,17@57.02146,22@57.02146,24@0.98402,28@57.02146,37@57.02146,39@57.02146	T3(OGlycan / 802.2855); T6(OGlycan / 203.0794); N24(Deamidated / 0.984)	16.7631	E.C[+57.02146]PT[+802.28552]GFT[+203.07937]GHLC[+57.02146]QYDVDEC[+57.02146]ASTPC[+57.02146]KN[+0.98402]GAKC[+57.02146]LDGPNTYTC[+57.02146]VC[+57.02146]TE.G	C1(Carbamidomethyl / 57.0215); C10(Carbamidomethyl / 57.0215); C17(Carbamidomethyl / 57.0215); C22(Carbamidomethyl / 57.0215); C28(Carbamidomethyl / 57.0215); C37(Carbamidomethyl / 57.0215); C39(Carbamidomethyl / 57.0215)	0.014	0.016	0	0	0	0	0.0012	0.0014	1.861	145.2	0		Specific	9.2	>sp|P46531|NOTC1_HUMAN Neurogenic locus notch homolog protein 1 OS=Homo sapiens OX=9606 GN=NOTCH1 PE=1 SV=4	1	6887	FP070522_15.6491.6491.4	high-energy collision-induced dissociation	1.42	5749.22	5749.27	1	225 | 82117
339	HexNAc(1); HexNAc(1)Hex(1)Fuc(1)NeuAc(1)	113.6	4	1438.56	5751.22	1438.32	5750.28	controllerType=0 controllerNumber=1 scan=6619	-9.75	E.CPTGFTGHLCQYDVDECASTPCKNGAKCLDGPNTYTCVCTE.G	20;34	CPTGFTGHLCQYDVDECASTPCKNGAKCLDGPNTYTCVCTE,EG,1@57.02146,10@57.02146,17@57.02146,20@203.07937,22@57.02146,24@0.98402,28@57.02146,34@802.28552,37@57.02146,39@57.02146	T20(OGlycan / 203.0794); N24(Deamidated / 0.984); T34(OGlycan / 802.2855)	17.0125	E.C[+57.02146]PTGFTGHLC[+57.02146]QYDVDEC[+57.02146]AST[+203.07937]PC[+57.02146]KN[+0.98402]GAKC[+57.02146]LDGPNT[+802.28552]YTC[+57.02146]VC[+57.02146]TE.G	C1(Carbamidomethyl / 57.0215); C10(Carbamidomethyl / 57.0215); C17(Carbamidomethyl / 57.0215); C22(Carbamidomethyl / 57.0215); C28(Carbamidomethyl / 57.0215); C37(Carbamidomethyl / 57.0215); C39(Carbamidomethyl / 57.0215)	0.021	0.024	0	0	0	0	0.0017	0.0019	1.684	113.6	0	1	Specific	7.4	>sp|P46531|NOTC1_HUMAN Neurogenic locus notch homolog protein 1 OS=Homo sapiens OX=9606 GN=NOTCH1 PE=1 SV=4	1	7043	FP070522_15.6619.6619.4	high-energy collision-induced dissociation	1.31	5750.22	5749.27	1	226 | 83517
339	HexNAc(1)Hex(1)Fuc(1)NeuAc(1); HexNAc(1)	163.6	4	1438.31	5750.23	1438.08	5749.29	controllerType=0 controllerNumber=1 scan=6370	-11.089	E.CPTGFTGHLCQYDVDECASTPCKNGAKCLDGPNTYTCVCTE.G	3;6	CPTGFTGHLCQYDVDECASTPCKNGAKCLDGPNTYTCVCTE,EG,1@57.02146,3@802.28552,6@203.07937,10@57.02146,17@57.02146,22@57.02146,28@57.02146,37@57.02146,39@57.02146	T3(OGlycan / 802.2855); T6(OGlycan / 203.0794)	16.5247	E.C[+57.02146]PT[+802.28552]GFT[+203.07937]GHLC[+57.02146]QYDVDEC[+57.02146]ASTPC[+57.02146]KNGAKC[+57.02146]LDGPNTYTC[+57.02146]VC[+57.02146]TE.G	C1(Carbamidomethyl / 57.0215); C10(Carbamidomethyl / 57.0215); C17(Carbamidomethyl / 57.0215); C22(Carbamidomethyl / 57.0215); C28(Carbamidomethyl / 57.0215); C37(Carbamidomethyl / 57.0215); C39(Carbamidomethyl / 57.0215)	0.0095	0.011	0	0	0	0	0.0006	0.00069	2.023	163.6	0	1	Specific	8.2	>sp|P46531|NOTC1_HUMAN Neurogenic locus notch homolog protein 1 OS=Homo sapiens OX=9606 GN=NOTCH1 PE=1 SV=4	1	6733	FP070522_15.6370.6370.4	high-energy collision-induced dissociation	1.4	5749.23	5748.29	1	227 | 80317
339	HexNAc(1)Fuc(1); HexNAc(1)Hex(1)Fuc(1)	354.2	4	1401.56	5603.21	1401.82	5604.26	controllerType=0 controllerNumber=1 scan=6516	-8.016	E.CPTGFTGHLCQYDVDECASTPCKNGAKCLDGPNTYTCVCTE.G	3;34	CPTGFTGHLCQYDVDECASTPCKNGAKCLDGPNTYTCVCTE,EG,1@57.02146,3@349.13728,10@57.02146,17@57.02146,22@57.02146,28@57.02146,34@511.19010,37@57.02146,39@57.02146	T3(OGlycan / 349.1373); T34(OGlycan / 511.1901)	16.8102	E.C[+57.02146]PT[+349.13728]GFTGHLC[+57.02146]QYDVDEC[+57.02146]ASTPC[+57.02146]KNGAKC[+57.02146]LDGPNT[+511.19010]YTC[+57.02146]VC[+57.02146]TE.G	C1(Carbamidomethyl / 57.0215); C10(Carbamidomethyl / 57.0215); C17(Carbamidomethyl / 57.0215); C22(Carbamidomethyl / 57.0215); C28(Carbamidomethyl / 57.0215); C37(Carbamidomethyl / 57.0215); C39(Carbamidomethyl / 57.0215)	2.1e-05	2.4e-05	0	0	0	0	1.1e-06	1.2e-06	4.682	354.2	1.7	-1	Specific	12.8	>sp|P46531|NOTC1_HUMAN Neurogenic locus notch homolog protein 1 OS=Homo sapiens OX=9606 GN=NOTCH1 PE=1 SV=4	1	6920	FP070522_15.6516.6516.4	high-energy collision-induced dissociation	3.98	5602.2	5603.25	1	228 | 82317
355	Hex(1)Pent(2)	735.6	3	1103.1	3307.28	1103.1	3307.29	controllerType=0 controllerNumber=1 scan=4929	-2.981	E.CASTPCKNGAKCLDGPNTYTCVCTE.G	18	CASTPCKNGAKCLDGPNTYTCVCTE,EG,1@57.02146,6@57.02146,8@0.98402,12@57.02146,14@15.99492,18@426.13734,21@57.02146,23@57.02146	N8(Deamidated / 0.984); D14(Oxidation / 15.9949); T18(OGlycan / 426.1373)	13.8171	E.C[+57.02146]ASTPC[+57.02146]KN[+0.98402]GAKC[+57.02146]LD[+15.99492]GPNT[+426.13734]YTC[+57.02146]VC[+57.02146]TE.G	C1(Carbamidomethyl / 57.0215); C6(Carbamidomethyl / 57.0215); C12(Carbamidomethyl / 57.0215); C21(Carbamidomethyl / 57.0215); C23(Carbamidomethyl / 57.0215)	7.6e-11	8.7e-11	0	0	0	0	8.3e-12	9.5e-12	10.121	643.2	2.4		Specific	15.4	>sp|P46531|NOTC1_HUMAN Neurogenic locus notch homolog protein 1 OS=Homo sapiens OX=9606 GN=NOTCH1 PE=1 SV=4	1	4747	FP070522_15.4929.4929.3	high-energy collision-induced dissociation	11.5	3306.28	3306.29	1	229 | 50776
355	Hex(1)Pent(2)	664.2	3	1103.1	3307.28	1103.1	3307.29	controllerType=0 controllerNumber=1 scan=4858	-5.085	E.CASTPCKNGAKCLDGPNTYTCVCTE.G	18	CASTPCKNGAKCLDGPNTYTCVCTE,EG,1@57.02146,6@57.02146,8@0.98402,12@57.02146,14@15.99492,18@426.13734,21@57.02146,23@57.02146	N8(Deamidated / 0.984); D14(Oxidation / 15.9949); T18(OGlycan / 426.1373)	13.695	E.C[+57.02146]ASTPC[+57.02146]KN[+0.98402]GAKC[+57.02146]LD[+15.99492]GPNT[+426.13734]YTC[+57.02146]VC[+57.02146]TE.G	C1(Carbamidomethyl / 57.0215); C6(Carbamidomethyl / 57.0215); C12(Carbamidomethyl / 57.0215); C21(Carbamidomethyl / 57.0215); C23(Carbamidomethyl / 57.0215)	5.7e-09	6.5e-09	0	0	0	0	3.9e-10	4.4e-10	8.243	572.5	2.4		Specific	14.5	>sp|P46531|NOTC1_HUMAN Neurogenic locus notch homolog protein 1 OS=Homo sapiens OX=9606 GN=NOTCH1 PE=1 SV=4	1	4653	FP070522_15.4858.4858.3	high-energy collision-induced dissociation	8.62	3306.27	3306.29	1	230 | 50416
355	Hex(1)Pent(2)	304.5	3	1103.1	3307.28	1103.1	3307.29	controllerType=0 controllerNumber=1 scan=5693	-2.87	E.CASTPCKNGAKCLDGPNTYTCVCTE.G	18	CASTPCKNGAKCLDGPNTYTCVCTE,EG,1@57.02146,6@57.02146,8@0.98402,12@57.02146,14@15.99492,18@426.13734,21@57.02146,23@57.02146	N8(Deamidated / 0.984); D14(Oxidation / 15.9949); T18(OGlycan / 426.1373)	15.1984	E.C[+57.02146]ASTPC[+57.02146]KN[+0.98402]GAKC[+57.02146]LD[+15.99492]GPNT[+426.13734]YTC[+57.02146]VC[+57.02146]TE.G	C1(Carbamidomethyl / 57.0215); C6(Carbamidomethyl / 57.0215); C12(Carbamidomethyl / 57.0215); C21(Carbamidomethyl / 57.0215); C23(Carbamidomethyl / 57.0215)	0.0018	0.0021	0	0	0	0	9.2e-05	0.00011	2.736	271.4	2.4		Specific	10	>sp|P46531|NOTC1_HUMAN Neurogenic locus notch homolog protein 1 OS=Homo sapiens OX=9606 GN=NOTCH1 PE=1 SV=4	1	5810	FP070522_15.5693.5693.3	high-energy collision-induced dissociation	2.2	3306.28	3306.29	1	231 | 52018
355	Hex(1)Pent(2)	817.7	3	1102.77	3306.29	1102.77	3306.31	controllerType=0 controllerNumber=1 scan=4711	-5.86	E.CASTPCKNGAKCLDGPNTYTCVCTE.G	18	CASTPCKNGAKCLDGPNTYTCVCTE,EG,1@57.02146,6@57.02146,12@57.02146,14@15.99492,18@426.13734,21@57.02146,23@57.02146	D14(Oxidation / 15.9949); T18(OGlycan / 426.1373)	13.454	E.C[+57.02146]ASTPC[+57.02146]KNGAKC[+57.02146]LD[+15.99492]GPNT[+426.13734]YTC[+57.02146]VC[+57.02146]TE.G	C1(Carbamidomethyl / 57.0215); C6(Carbamidomethyl / 57.0215); C12(Carbamidomethyl / 57.0215); C21(Carbamidomethyl / 57.0215); C23(Carbamidomethyl / 57.0215)	5.7e-12	6.5e-12	0	0	0	0	8.2e-13	9.3e-13	11.243	727.7	2.4		Specific	13.8	>sp|P46531|NOTC1_HUMAN Neurogenic locus notch homolog protein 1 OS=Homo sapiens OX=9606 GN=NOTCH1 PE=1 SV=4	1	4466	FP070522_15.4711.4711.3	high-energy collision-induced dissociation	10.39	3305.28	3305.3	1	232 | 50096
355	Hex(1)Pent(2)	331.5	3	1102.77	3306.29	1102.77	3306.31	controllerType=0 controllerNumber=1 scan=5432	-4.641	E.CASTPCKNGAKCLDGPNTYTCVCTE.G	18	CASTPCKNGAKCLDGPNTYTCVCTE,EG,1@57.02146,6@57.02146,12@57.02146,14@15.99492,18@426.13734,21@57.02146,23@57.02146	D14(Oxidation / 15.9949); T18(OGlycan / 426.1373)	14.733	E.C[+57.02146]ASTPC[+57.02146]KNGAKC[+57.02146]LD[+15.99492]GPNT[+426.13734]YTC[+57.02146]VC[+57.02146]TE.G	C1(Carbamidomethyl / 57.0215); C6(Carbamidomethyl / 57.0215); C12(Carbamidomethyl / 57.0215); C21(Carbamidomethyl / 57.0215); C23(Carbamidomethyl / 57.0215)	0.0022	0.0025	0	0	0	0	0.00013	0.00015	2.656	273.5	2.4		Specific	9	>sp|P46531|NOTC1_HUMAN Neurogenic locus notch homolog protein 1 OS=Homo sapiens OX=9606 GN=NOTCH1 PE=1 SV=4	1	5453	FP070522_15.5432.5432.3	high-energy collision-induced dissociation	2	3305.29	3305.3	1	233 | 51378
355	Hex(1)Pent(2)	807.2	3	1097.77	3291.29	1097.77	3291.3	controllerType=0 controllerNumber=1 scan=4792	-3.687	E.CASTPCKNGAKCLDGPNTYTCVCTE.G	18	CASTPCKNGAKCLDGPNTYTCVCTE,EG,1@57.02146,6@57.02146,8@0.98402,12@57.02146,18@426.13734,21@57.02146,23@57.02146	N8(Deamidated / 0.984); T18(OGlycan / 426.1373)	13.588	E.C[+57.02146]ASTPC[+57.02146]KN[+0.98402]GAKC[+57.02146]LDGPNT[+426.13734]YTC[+57.02146]VC[+57.02146]TE.G	C1(Carbamidomethyl / 57.0215); C6(Carbamidomethyl / 57.0215); C12(Carbamidomethyl / 57.0215); C21(Carbamidomethyl / 57.0215); C23(Carbamidomethyl / 57.0215)	7.6e-13	8.7e-13	0	0	0	0	1.1e-13	1.2e-13	12.121	722.3	2.4		Specific	15.4	>sp|P46531|NOTC1_HUMAN Neurogenic locus notch homolog protein 1 OS=Homo sapiens OX=9606 GN=NOTCH1 PE=1 SV=4	1	4571	FP070522_15.4792.4792.3	high-energy collision-induced dissociation	12.26	3290.28	3290.29	1	234 | 50256
355	Hex(1)Pent(2)	801.5	3	1097.77	3291.29	1097.77	3291.3	controllerType=0 controllerNumber=1 scan=4886	-3.02	E.CASTPCKNGAKCLDGPNTYTCVCTE.G	18	CASTPCKNGAKCLDGPNTYTCVCTE,EG,1@57.02146,6@57.02146,8@0.98402,12@57.02146,18@426.13734,21@57.02146,23@57.02146	N8(Deamidated / 0.984); T18(OGlycan / 426.1373)	13.744	E.C[+57.02146]ASTPC[+57.02146]KN[+0.98402]GAKC[+57.02146]LDGPNT[+426.13734]YTC[+57.02146]VC[+57.02146]TE.G	C1(Carbamidomethyl / 57.0215); C6(Carbamidomethyl / 57.0215); C12(Carbamidomethyl / 57.0215); C21(Carbamidomethyl / 57.0215); C23(Carbamidomethyl / 57.0215)	7.6e-13	8.7e-13	0	0	0	0	1.2e-13	1.4e-13	12.121	682	2.4		Specific	15.1	>sp|P46531|NOTC1_HUMAN Neurogenic locus notch homolog protein 1 OS=Homo sapiens OX=9606 GN=NOTCH1 PE=1 SV=4	1	4687	FP070522_15.4886.4886.3	high-energy collision-induced dissociation	12.26	3290.28	3290.29	1	235 | 50456
355	Hex(1)Pent(2)	644.2	3	1097.77	3291.29	1097.77	3291.3	controllerType=0 controllerNumber=1 scan=4950	-3.576	E.CASTPCKNGAKCLDGPNTYTCVCTE.G	18	CASTPCKNGAKCLDGPNTYTCVCTE,EG,1@57.02146,6@57.02146,8@0.98402,12@57.02146,18@426.13734,21@57.02146,23@57.02146	N8(Deamidated / 0.984); T18(OGlycan / 426.1373)	13.8585	E.C[+57.02146]ASTPC[+57.02146]KN[+0.98402]GAKC[+57.02146]LDGPNT[+426.13734]YTC[+57.02146]VC[+57.02146]TE.G	C1(Carbamidomethyl / 57.0215); C6(Carbamidomethyl / 57.0215); C12(Carbamidomethyl / 57.0215); C21(Carbamidomethyl / 57.0215); C23(Carbamidomethyl / 57.0215)	7.6e-09	8.7e-09	0	0	0	0	6.4e-10	7.3e-10	8.121	556.7	2.4		Specific	16.8	>sp|P46531|NOTC1_HUMAN Neurogenic locus notch homolog protein 1 OS=Homo sapiens OX=9606 GN=NOTCH1 PE=1 SV=4	1	4775	FP070522_15.4950.4950.3	high-energy collision-induced dissociation	9.26	3290.28	3290.29	1	236 | 50856
355	Hex(1)Pent(2)	805	3	1097.44	3290.3	1097.44	3290.31	controllerType=0 controllerNumber=1 scan=4646	-4.02	E.CASTPCKNGAKCLDGPNTYTCVCTE.G	18	CASTPCKNGAKCLDGPNTYTCVCTE,EG,1@57.02146,6@57.02146,12@57.02146,18@426.13734,21@57.02146,23@57.02146	T18(OGlycan / 426.1373)	13.3457	E.C[+57.02146]ASTPC[+57.02146]KNGAKC[+57.02146]LDGPNT[+426.13734]YTC[+57.02146]VC[+57.02146]TE.G	C1(Carbamidomethyl / 57.0215); C6(Carbamidomethyl / 57.0215); C12(Carbamidomethyl / 57.0215); C21(Carbamidomethyl / 57.0215); C23(Carbamidomethyl / 57.0215)	7.6e-13	8.7e-13	0	0	0	0	9e-14	1e-13	12.121	730.7	2.4		Specific	14.5	>sp|P46531|NOTC1_HUMAN Neurogenic locus notch homolog protein 1 OS=Homo sapiens OX=9606 GN=NOTCH1 PE=1 SV=4	1	4376	FP070522_15.4646.4646.3	high-energy collision-induced dissociation	12.63	3289.29	3289.31	1	237 | 50016
355	Hex(1)Pent(2)	338.6	3	1097.44	3290.31	1097.44	3290.31	controllerType=0 controllerNumber=1 scan=5365	-2.239	E.CASTPCKNGAKCLDGPNTYTCVCTE.G	18	CASTPCKNGAKCLDGPNTYTCVCTE,EG,1@57.02146,6@57.02146,12@57.02146,18@426.13734,21@57.02146,23@57.02146	T18(OGlycan / 426.1373)	14.599	E.C[+57.02146]ASTPC[+57.02146]KNGAKC[+57.02146]LDGPNT[+426.13734]YTC[+57.02146]VC[+57.02146]TE.G	C1(Carbamidomethyl / 57.0215); C6(Carbamidomethyl / 57.0215); C12(Carbamidomethyl / 57.0215); C21(Carbamidomethyl / 57.0215); C23(Carbamidomethyl / 57.0215)	0.0022	0.0025	0	0	0	0	0.00012	0.00014	2.656	292.5	2.4		Specific	8.8	>sp|P46531|NOTC1_HUMAN Neurogenic locus notch homolog protein 1 OS=Homo sapiens OX=9606 GN=NOTCH1 PE=1 SV=4	1	5360	FP070522_15.5365.5365.3	high-energy collision-induced dissociation	2.33	3289.3	3289.31	1	238 | 51258
355	Hex(1)	665	3	1009.74	3027.2	1009.74	3027.21	controllerType=0 controllerNumber=1 scan=4921	-5.97	E.CASTPCKNGAKCLDGPNTYTCVCTE.G	3	CASTPCKNGAKCLDGPNTYTCVCTE,EG,1@57.02146,3@162.05282,6@57.02146,8@0.98402,12@57.02146,21@57.02146,23@57.02146	S3(OGlycan / 162.0528); N8(Deamidated / 0.984)	13.8019	E.C[+57.02146]AS[+162.05282]TPC[+57.02146]KN[+0.98402]GAKC[+57.02146]LDGPNTYTC[+57.02146]VC[+57.02146]TE.G	C1(Carbamidomethyl / 57.0215); C6(Carbamidomethyl / 57.0215); C12(Carbamidomethyl / 57.0215); C21(Carbamidomethyl / 57.0215); C23(Carbamidomethyl / 57.0215)	5.7e-09	6.5e-09	0	0	0	0	4.4e-10	5.1e-10	8.243	572	0.8		Specific	12.8	>sp|P46531|NOTC1_HUMAN Neurogenic locus notch homolog protein 1 OS=Homo sapiens OX=9606 GN=NOTCH1 PE=1 SV=4	1	4736	FP070522_15.4921.4921.3	high-energy collision-induced dissociation	8.39	3026.19	3026.21	1	239 | 31420
369		482.8	2	651.26	1301.51	651.26	1301.51	controllerType=0 controllerNumber=1 scan=4914	-1.353	D.GPNTYTCVCTE.G		GPNTYTCVCTE,DG,7@57.02146,9@57.02146		13.7881	D.GPNTYTC[+57.02146]VC[+57.02146]TE.G	C7(Carbamidomethyl / 57.0215); C9(Carbamidomethyl / 57.0215)	2.8e-06	3.2e-06	0	0	0	0	1.7e-07	2e-07	5.558	473.4	473.4		Specific	11.2	>sp|P46531|NOTC1_HUMAN Neurogenic locus notch homolog protein 1 OS=Homo sapiens OX=9606 GN=NOTCH1 PE=1 SV=4	1	4727	FP070522_15.4914.4914.2	high-energy collision-induced dissociation	5.65	1300.5	1300.51	1	240 | 135
380	HexNAc(1)	46.6	2	564.216	1127.43	564.219	1127.43	controllerType=0 controllerNumber=1 scan=1875	-4.666	E.GYTGTHCE.-	3	GYTGTHCE,E-,3@203.07937,7@57.02146	T3(OGlycan / 203.0794)	6.713	E.GYT[+203.07937]GTHC[+57.02146]E.-	C7(Carbamidomethyl / 57.0215)	0.026	0.029	0	0	0	0	0.002	0.0023	1.592	42.1	4		Specific	6.9	>sp|P46531|NOTC1_HUMAN Neurogenic locus notch homolog protein 1 OS=Homo sapiens OX=9606 GN=NOTCH1 PE=1 SV=4	1	1337	FP070522_15.1875.1875.2	high-energy collision-induced dissociation	1.31	1126.42	1126.42	1	241 | 79

## Sheet: FP070522_17
Pos.	Glycans	Score	z	Obs._x000D_ m/z	Obs._x000D_ MH	Calc._x000D_ m/z	Calc._x000D_ MH	Scan #	ppm_x000D_ err.	SequenceOriginalDebug	Glycans_x000D_ Pos.	PeptideParseFriendly	Mods_x000D_ (variable)	Scan_x000D_ Time	Sequence	Mods_x000D_ (fixed)	PEP_x000D_ 2D	PEP_x000D_ 1D	FDR_x000D_ 2D	FDR_x000D_ 1D	FDR uniq._x000D_ 2D	FDR uniq._x000D_ 1D	q-value_x000D_ 2D	q-value_x000D_ 1D	|Log Prob|	Delta_x000D_ Score	Delta Mod._x000D_ Score	Off-_x000D_ By-X	Cleavage	Z-Score	Protein_x000D_ Name	Prot._x000D_ Id	QID	Comment	Fragment_x000D_ Type	|LogProbOld|	Obs.M	Calc.M	Prot._x000D_ Rank	PID
2	Hex(1)Pent(2)	406	10	786.138	7852.32	786.042	7851.35	controllerType=0 controllerNumber=1 scan=3825	-4.564	D.VNECGQKPGLCRHGGTCHNEVGSYRCVCRATHTGPNCERPYVPCSPSPCQNRGTCRPTGDVTHE.C	16	VNECGQKPGLCRHGGTCHNEVGSYRCVCRATHTGPNCERPYVPCSPSPCQNRGTCRPTGDVTHE,DC,2@0.98402,4@57.02146,11@57.02146,16@426.13734,17@57.02146,26@57.02146,28@57.02146,37@57.02146,44@57.02146,49@57.02146,55@57.02146	N2(Deamidated / 0.984); T16(OGlycan / 426.1373)	12.6641	D.VN[+0.98402]EC[+57.02146]GQKPGLC[+57.02146]RHGGT[+426.13734]C[+57.02146]HNEVGSYRC[+57.02146]VC[+57.02146]RATHTGPNC[+57.02146]ERPYVPC[+57.02146]SPSPC[+57.02146]QNRGTC[+57.02146]RPTGDVTHE.C	C4(Carbamidomethyl / 57.0215); C11(Carbamidomethyl / 57.0215); C17(Carbamidomethyl / 57.0215); C26(Carbamidomethyl / 57.0215); C28(Carbamidomethyl / 57.0215); C37(Carbamidomethyl / 57.0215); C44(Carbamidomethyl / 57.0215); C49(Carbamidomethyl / 57.0215); C55(Carbamidomethyl / 57.0215)	0.00045	0.00051	0	0	0	0	4.3e-05	4.9e-05	3.351	406	0	1	Specific	11.6	>sp|P46531|NOTC1_HUMAN Neurogenic locus notch homolog protein 1 OS=Homo sapiens OX=9606 GN=NOTCH1 PE=1 SV=4	1	2814	FP070522_17.3825.3825.5	high-energy collision-induced dissociation	3.43	7851.31	7850.34	1	1 | 55628
2	Hex(1)Pent(2)	82.3	4	689.026	2753.08	689.033	2753.11	controllerType=0 controllerNumber=1 scan=3420	-8.928	D.VNECGQKPGLCRHGGTCHNE.V	16	VNECGQKPGLCRHGGTCHNE,DV,2@15.99492,4@57.02146,6@0.98402,11@57.02146,16@426.13734,17@57.02146	N2(Oxidation / 15.9949); Q6(Deamidated / 0.984); T16(OGlycan / 426.1373)	11.6631	D.VN[+15.99492]EC[+57.02146]GQ[+0.98402]KPGLC[+57.02146]RHGGT[+426.13734]C[+57.02146]HNE.V	C4(Carbamidomethyl / 57.0215); C11(Carbamidomethyl / 57.0215); C17(Carbamidomethyl / 57.0215)	0.024	0.028	0	0	0	0	0.003	0.0034	1.614	82.3	82.3		Specific	7.3	>sp|P46531|NOTC1_HUMAN Neurogenic locus notch homolog protein 1 OS=Homo sapiens OX=9606 GN=NOTCH1 PE=1 SV=4	1	2364	FP070522_17.3420.3420.4	high-energy collision-induced dissociation	1.56	2752.08	2752.1	1	2 | 9918
2	Hex(1)Pent(2)	79	4	689.027	2753.08	689.033	2753.11	controllerType=0 controllerNumber=1 scan=3373	-8.751	D.VNECGQKPGLCRHGGTCHNE.V	16	VNECGQKPGLCRHGGTCHNE,DV,2@15.99492,4@57.02146,6@0.98402,11@57.02146,16@426.13734,17@57.02146	N2(Oxidation / 15.9949); Q6(Deamidated / 0.984); T16(OGlycan / 426.1373)	11.5507	D.VN[+15.99492]EC[+57.02146]GQ[+0.98402]KPGLC[+57.02146]RHGGT[+426.13734]C[+57.02146]HNE.V	C4(Carbamidomethyl / 57.0215); C11(Carbamidomethyl / 57.0215); C17(Carbamidomethyl / 57.0215)	0.024	0.028	0	0	0	0	0.0029	0.0033	1.614	79	79		Specific	7.7	>sp|P46531|NOTC1_HUMAN Neurogenic locus notch homolog protein 1 OS=Homo sapiens OX=9606 GN=NOTCH1 PE=1 SV=4	1	2316	FP070522_17.3373.3373.4	high-energy collision-induced dissociation	1.56	2752.08	2752.1	1	3 | 9659
5	HexNAc(1)	120.8	4	543.483	2170.91	543.485	2170.92	controllerType=0 controllerNumber=1 scan=2544	-3.379	E.CGQKPGLCRHGGTCHNE.V	13	CGQKPGLCRHGGTCHNE,EV,1@57.02146,8@57.02146,13@203.07937,14@57.02146	T13(OGlycan / 203.0794)	9.01	E.C[+57.02146]GQKPGLC[+57.02146]RHGGT[+203.07937]C[+57.02146]HNE.V	C1(Carbamidomethyl / 57.0215); C8(Carbamidomethyl / 57.0215); C14(Carbamidomethyl / 57.0215)	0.013	0.015	0	0	0	0	0.0018	0.002	1.891	120.8	120.8		Specific	7.9	>sp|P46531|NOTC1_HUMAN Neurogenic locus notch homolog protein 1 OS=Homo sapiens OX=9606 GN=NOTCH1 PE=1 SV=4	1	1716	FP070522_17.2544.2544.4	high-energy collision-induced dissociation	1.84	2169.9	2169.91	1	4 | 3100
5	HexNAc(1)	76.6	4	543.483	2170.91	543.485	2170.92	controllerType=0 controllerNumber=1 scan=2576	-2.817	E.CGQKPGLCRHGGTCHNE.V	13	CGQKPGLCRHGGTCHNE,EV,1@57.02146,8@57.02146,13@203.07937,14@57.02146	T13(OGlycan / 203.0794)	9.1163	E.C[+57.02146]GQKPGLC[+57.02146]RHGGT[+203.07937]C[+57.02146]HNE.V	C1(Carbamidomethyl / 57.0215); C8(Carbamidomethyl / 57.0215); C14(Carbamidomethyl / 57.0215)	0.028	0.031	0	0	0	0	0.0035	0.004	1.559	76.6	76.6		Specific	7.8	>sp|P46531|NOTC1_HUMAN Neurogenic locus notch homolog protein 1 OS=Homo sapiens OX=9606 GN=NOTCH1 PE=1 SV=4	1	1738	FP070522_17.2576.2576.4	high-energy collision-induced dissociation	1.5	2169.9	2169.91	1	5 | 3148
5	Fuc(1)	169.8	4	529.474	2114.88	529.475	2114.88	controllerType=0 controllerNumber=1 scan=2634	-2.269	E.CGQKPGLCRHGGTCHNE.V	13	CGQKPGLCRHGGTCHNE,EV,1@57.02146,3@0.98402,8@57.02146,13@146.05791,14@57.02146	Q3(Deamidated / 0.984); T13(OGlycan / 146.0579)	9.3093	E.C[+57.02146]GQ[+0.98402]KPGLC[+57.02146]RHGGT[+146.05791]C[+57.02146]HNE.V	C1(Carbamidomethyl / 57.0215); C8(Carbamidomethyl / 57.0215); C14(Carbamidomethyl / 57.0215)	0.00096	0.0011	0	0	0	0	7.7e-05	8.8e-05	3.017	169.8	137.5		Specific	10.6	>sp|P46531|NOTC1_HUMAN Neurogenic locus notch homolog protein 1 OS=Homo sapiens OX=9606 GN=NOTCH1 PE=1 SV=4	1	1783	FP070522_17.2634.2634.4	high-energy collision-induced dissociation	2.9	2113.87	2113.87	1	6 | 3232
5	Fuc(1)	131.4	4	529.475	2114.88	529.475	2114.88	controllerType=0 controllerNumber=1 scan=2746	-1.808	E.CGQKPGLCRHGGTCHNE.V	13	CGQKPGLCRHGGTCHNE,EV,1@57.02146,3@0.98402,8@57.02146,13@146.05791,14@57.02146	Q3(Deamidated / 0.984); T13(OGlycan / 146.0579)	9.6375	E.C[+57.02146]GQ[+0.98402]KPGLC[+57.02146]RHGGT[+146.05791]C[+57.02146]HNE.V	C1(Carbamidomethyl / 57.0215); C8(Carbamidomethyl / 57.0215); C14(Carbamidomethyl / 57.0215)	0.0043	0.0049	0	0	0	0	0.00064	0.00073	2.364	131.4	131.4		Specific	10.5	>sp|P46531|NOTC1_HUMAN Neurogenic locus notch homolog protein 1 OS=Homo sapiens OX=9606 GN=NOTCH1 PE=1 SV=4	1	1881	FP070522_17.2746.2746.4	high-energy collision-induced dissociation	2.31	2113.87	2113.87	1	7 | 3417
5	Fuc(1)	122.6	4	529.475	2114.88	529.475	2114.88	controllerType=0 controllerNumber=1 scan=2602	-1.808	E.CGQKPGLCRHGGTCHNE.V	13	CGQKPGLCRHGGTCHNE,EV,1@57.02146,3@0.98402,8@57.02146,13@146.05791,14@57.02146	Q3(Deamidated / 0.984); T13(OGlycan / 146.0579)	9.2037	E.C[+57.02146]GQ[+0.98402]KPGLC[+57.02146]RHGGT[+146.05791]C[+57.02146]HNE.V	C1(Carbamidomethyl / 57.0215); C8(Carbamidomethyl / 57.0215); C14(Carbamidomethyl / 57.0215)	0.017	0.02	0	0	0	0	0.0026	0.0029	1.763	122.6	122.6		Specific	9.7	>sp|P46531|NOTC1_HUMAN Neurogenic locus notch homolog protein 1 OS=Homo sapiens OX=9606 GN=NOTCH1 PE=1 SV=4	1	1755	FP070522_17.2602.2602.4	high-energy collision-induced dissociation	1.71	2113.87	2113.87	1	8 | 3184
5	Fuc(1)	354.6	4	529.228	2113.89	529.229	2113.9	controllerType=0 controllerNumber=1 scan=1348	-1.978	E.CGQKPGLCRHGGTCHNE.V	13	CGQKPGLCRHGGTCHNE,EV,1@57.02146,8@57.02146,13@146.05791,14@57.02146	T13(OGlycan / 146.0579)	4.99	E.C[+57.02146]GQKPGLC[+57.02146]RHGGT[+146.05791]C[+57.02146]HNE.V	C1(Carbamidomethyl / 57.0215); C8(Carbamidomethyl / 57.0215); C14(Carbamidomethyl / 57.0215)	6e-05	6.8e-05	0	0	0	0	6.2e-06	7.1e-06	4.224	354.6	354.6		Specific	12.1	>sp|P46531|NOTC1_HUMAN Neurogenic locus notch homolog protein 1 OS=Homo sapiens OX=9606 GN=NOTCH1 PE=1 SV=4	1	855	FP070522_17.1348.1348.4	high-energy collision-induced dissociation	4.36	2112.88	2112.89	1	9 | 2248
5	Fuc(1)	265.7	4	529.229	2113.89	529.229	2113.9	controllerType=0 controllerNumber=1 scan=1522	-1.054	E.CGQKPGLCRHGGTCHNE.V	13	CGQKPGLCRHGGTCHNE,EV,1@57.02146,8@57.02146,13@146.05791,14@57.02146	T13(OGlycan / 146.0579)	5.6212	E.C[+57.02146]GQKPGLC[+57.02146]RHGGT[+146.05791]C[+57.02146]HNE.V	C1(Carbamidomethyl / 57.0215); C8(Carbamidomethyl / 57.0215); C14(Carbamidomethyl / 57.0215)	0.0013	0.0015	0	0	0	0	0.00013	0.00014	2.872	265.7	265.7		Specific	10.4	>sp|P46531|NOTC1_HUMAN Neurogenic locus notch homolog protein 1 OS=Homo sapiens OX=9606 GN=NOTCH1 PE=1 SV=4	1	965	FP070522_17.1522.1522.4	high-energy collision-induced dissociation	2.88	2112.89	2112.89	1	10 | 2358
5	Fuc(1)	226.4	4	529.228	2113.89	529.229	2113.9	controllerType=0 controllerNumber=1 scan=1465	-1.978	E.CGQKPGLCRHGGTCHNE.V	13	CGQKPGLCRHGGTCHNE,EV,1@57.02146,8@57.02146,13@146.05791,14@57.02146	T13(OGlycan / 146.0579)	5.4085	E.C[+57.02146]GQKPGLC[+57.02146]RHGGT[+146.05791]C[+57.02146]HNE.V	C1(Carbamidomethyl / 57.0215); C8(Carbamidomethyl / 57.0215); C14(Carbamidomethyl / 57.0215)	0.0034	0.0038	0	0	0	0	0.00054	0.00062	2.47	226.4	226.4		Specific	9.2	>sp|P46531|NOTC1_HUMAN Neurogenic locus notch homolog protein 1 OS=Homo sapiens OX=9606 GN=NOTCH1 PE=1 SV=4	1	930	FP070522_17.1465.1465.4	high-energy collision-induced dissociation	2.57	2112.88	2112.89	1	11 | 2325
5	Fuc(1)	226.2	4	529.228	2113.89	529.229	2113.9	controllerType=0 controllerNumber=1 scan=1582	-2.44	E.CGQKPGLCRHGGTCHNE.V	13	CGQKPGLCRHGGTCHNE,EV,1@57.02146,8@57.02146,13@146.05791,14@57.02146	T13(OGlycan / 146.0579)	5.8329	E.C[+57.02146]GQKPGLC[+57.02146]RHGGT[+146.05791]C[+57.02146]HNE.V	C1(Carbamidomethyl / 57.0215); C8(Carbamidomethyl / 57.0215); C14(Carbamidomethyl / 57.0215)	0.0013	0.0014	0	0	0	0	0.00012	0.00014	2.897	226.2	226.2		Specific	10.5	>sp|P46531|NOTC1_HUMAN Neurogenic locus notch homolog protein 1 OS=Homo sapiens OX=9606 GN=NOTCH1 PE=1 SV=4	1	1006	FP070522_17.1582.1582.4	high-energy collision-induced dissociation	3	2112.88	2112.89	1	12 | 2381
5	Fuc(1)	204.4	4	529.229	2113.89	529.229	2113.9	controllerType=0 controllerNumber=1 scan=1405	-1.747	E.CGQKPGLCRHGGTCHNE.V	13	CGQKPGLCRHGGTCHNE,EV,1@57.02146,8@57.02146,13@146.05791,14@57.02146	T13(OGlycan / 146.0579)	5.192	E.C[+57.02146]GQKPGLC[+57.02146]RHGGT[+146.05791]C[+57.02146]HNE.V	C1(Carbamidomethyl / 57.0215); C8(Carbamidomethyl / 57.0215); C14(Carbamidomethyl / 57.0215)	0.0045	0.0051	0	0	0	0	0.00066	0.00075	2.345	204.4	204.4		Specific	10.2	>sp|P46531|NOTC1_HUMAN Neurogenic locus notch homolog protein 1 OS=Homo sapiens OX=9606 GN=NOTCH1 PE=1 SV=4	1	891	FP070522_17.1405.1405.4	high-energy collision-induced dissociation	2.45	2112.89	2112.89	1	13 | 2293
5	Fuc(1)	196.5	4	529.228	2113.89	529.229	2113.9	controllerType=0 controllerNumber=1 scan=1435	-2.44	E.CGQKPGLCRHGGTCHNE.V	13	CGQKPGLCRHGGTCHNE,EV,1@57.02146,8@57.02146,13@146.05791,14@57.02146	T13(OGlycan / 146.0579)	5.3	E.C[+57.02146]GQKPGLC[+57.02146]RHGGT[+146.05791]C[+57.02146]HNE.V	C1(Carbamidomethyl / 57.0215); C8(Carbamidomethyl / 57.0215); C14(Carbamidomethyl / 57.0215)	0.00096	0.0011	0	0	0	0	7.2e-05	8.1e-05	3.017	196.5	196.5		Specific	10.7	>sp|P46531|NOTC1_HUMAN Neurogenic locus notch homolog protein 1 OS=Homo sapiens OX=9606 GN=NOTCH1 PE=1 SV=4	1	911	FP070522_17.1435.1435.4	high-energy collision-induced dissociation	2.9	2112.88	2112.89	1	14 | 2308
5	Fuc(1)	191.5	4	529.228	2113.89	529.229	2113.9	controllerType=0 controllerNumber=1 scan=1377	-1.978	E.CGQKPGLCRHGGTCHNE.V	13	CGQKPGLCRHGGTCHNE,EV,1@57.02146,8@57.02146,13@146.05791,14@57.02146	T13(OGlycan / 146.0579)	5.0911	E.C[+57.02146]GQKPGLC[+57.02146]RHGGT[+146.05791]C[+57.02146]HNE.V	C1(Carbamidomethyl / 57.0215); C8(Carbamidomethyl / 57.0215); C14(Carbamidomethyl / 57.0215)	0.0026	0.0029	0	0	0	0	0.00028	0.00032	2.588	191.5	191.5		Specific	9.5	>sp|P46531|NOTC1_HUMAN Neurogenic locus notch homolog protein 1 OS=Homo sapiens OX=9606 GN=NOTCH1 PE=1 SV=4	1	872	FP070522_17.1377.1377.4	high-energy collision-induced dissociation	2.47	2112.88	2112.89	1	15 | 2269
5	Fuc(1)	138.9	4	529.228	2113.89	529.229	2113.9	controllerType=0 controllerNumber=1 scan=1700	-2.325	E.CGQKPGLCRHGGTCHNE.V	13	CGQKPGLCRHGGTCHNE,EV,1@57.02146,8@57.02146,13@146.05791,14@57.02146	T13(OGlycan / 146.0579)	6.2506	E.C[+57.02146]GQKPGLC[+57.02146]RHGGT[+146.05791]C[+57.02146]HNE.V	C1(Carbamidomethyl / 57.0215); C8(Carbamidomethyl / 57.0215); C14(Carbamidomethyl / 57.0215)	0.0053	0.0061	0	0	0	0	0.00089	0.001	2.272	138.9	138.9		Specific	9.4	>sp|P46531|NOTC1_HUMAN Neurogenic locus notch homolog protein 1 OS=Homo sapiens OX=9606 GN=NOTCH1 PE=1 SV=4	1	1083	FP070522_17.1700.1700.4	high-energy collision-induced dissociation	2.22	2112.88	2112.89	1	16 | 2407
5	Fuc(1)	136.7	4	529.228	2113.89	529.229	2113.9	controllerType=0 controllerNumber=1 scan=1493	-1.978	E.CGQKPGLCRHGGTCHNE.V	13	CGQKPGLCRHGGTCHNE,EV,1@57.02146,8@57.02146,13@146.05791,14@57.02146	T13(OGlycan / 146.0579)	5.5135	E.C[+57.02146]GQKPGLC[+57.02146]RHGGT[+146.05791]C[+57.02146]HNE.V	C1(Carbamidomethyl / 57.0215); C8(Carbamidomethyl / 57.0215); C14(Carbamidomethyl / 57.0215)	0.0074	0.0084	0	0	0	0	0.0012	0.0014	2.13	136.7	136.7		Specific	8.5	>sp|P46531|NOTC1_HUMAN Neurogenic locus notch homolog protein 1 OS=Homo sapiens OX=9606 GN=NOTCH1 PE=1 SV=4	1	949	FP070522_17.1493.1493.4	high-energy collision-induced dissociation	2.08	2112.88	2112.89	1	17 | 2338
5	Fuc(1)	115.4	4	529.228	2113.89	529.229	2113.9	controllerType=0 controllerNumber=1 scan=1609	-2.787	E.CGQKPGLCRHGGTCHNE.V	13	CGQKPGLCRHGGTCHNE,EV,1@57.02146,8@57.02146,13@146.05791,14@57.02146	T13(OGlycan / 146.0579)	5.935	E.C[+57.02146]GQKPGLC[+57.02146]RHGGT[+146.05791]C[+57.02146]HNE.V	C1(Carbamidomethyl / 57.0215); C8(Carbamidomethyl / 57.0215); C14(Carbamidomethyl / 57.0215)	0.014	0.016	0	0	0	0	0.0021	0.0023	1.841	115.4	115.4		Specific	8.3	>sp|P46531|NOTC1_HUMAN Neurogenic locus notch homolog protein 1 OS=Homo sapiens OX=9606 GN=NOTCH1 PE=1 SV=4	1	1020	FP070522_17.1609.1609.4	high-energy collision-induced dissociation	1.79	2112.88	2112.89	1	18 | 2387
5	Fuc(1)	109.3	4	529.228	2113.89	529.229	2113.9	controllerType=0 controllerNumber=1 scan=1319	-2.325	E.CGQKPGLCRHGGTCHNE.V	13	CGQKPGLCRHGGTCHNE,EV,1@57.02146,8@57.02146,13@146.05791,14@57.02146	T13(OGlycan / 146.0579)	4.8837	E.C[+57.02146]GQKPGLC[+57.02146]RHGGT[+146.05791]C[+57.02146]HNE.V	C1(Carbamidomethyl / 57.0215); C8(Carbamidomethyl / 57.0215); C14(Carbamidomethyl / 57.0215)	0.014	0.016	0	0	0	0	0.002	0.0023	1.841	109.3	109.3		Specific	8.8	>sp|P46531|NOTC1_HUMAN Neurogenic locus notch homolog protein 1 OS=Homo sapiens OX=9606 GN=NOTCH1 PE=1 SV=4	1	839	FP070522_17.1319.1319.4	high-energy collision-induced dissociation	1.79	2112.88	2112.89	1	19 | 2217
5	Fuc(1)	102.4	4	529.228	2113.89	529.229	2113.9	controllerType=0 controllerNumber=1 scan=1266	-2.209	E.CGQKPGLCRHGGTCHNE.V	13	CGQKPGLCRHGGTCHNE,EV,1@57.02146,8@57.02146,13@146.05791,14@57.02146	T13(OGlycan / 146.0579)	4.6754	E.C[+57.02146]GQKPGLC[+57.02146]RHGGT[+146.05791]C[+57.02146]HNE.V	C1(Carbamidomethyl / 57.0215); C8(Carbamidomethyl / 57.0215); C14(Carbamidomethyl / 57.0215)	0.0043	0.0049	0	0	0	0	0.00062	0.00071	2.368	102.4	102.4		Specific	10.5	>sp|P46531|NOTC1_HUMAN Neurogenic locus notch homolog protein 1 OS=Homo sapiens OX=9606 GN=NOTCH1 PE=1 SV=4	1	808	FP070522_17.1266.1266.4	high-energy collision-induced dissociation	2.31	2112.88	2112.89	1	20 | 2176
5	Fuc(1)	100	4	529.229	2113.89	529.229	2113.9	controllerType=0 controllerNumber=1 scan=1294	-1.516	E.CGQKPGLCRHGGTCHNE.V	13	CGQKPGLCRHGGTCHNE,EV,1@57.02146,8@57.02146,13@146.05791,14@57.02146	T13(OGlycan / 146.0579)	4.7822	E.C[+57.02146]GQKPGLC[+57.02146]RHGGT[+146.05791]C[+57.02146]HNE.V	C1(Carbamidomethyl / 57.0215); C8(Carbamidomethyl / 57.0215); C14(Carbamidomethyl / 57.0215)	0.026	0.029	0	0	0	0	0.0032	0.0037	1.589	100	100		Specific	8.2	>sp|P46531|NOTC1_HUMAN Neurogenic locus notch homolog protein 1 OS=Homo sapiens OX=9606 GN=NOTCH1 PE=1 SV=4	1	825	FP070522_17.1294.1294.4	high-energy collision-induced dissociation	1.53	2112.89	2112.89	1	21 | 2198
5	Fuc(1)	69.3	4	529.229	2113.89	529.229	2113.9	controllerType=0 controllerNumber=1 scan=1553	-1.632	E.CGQKPGLCRHGGTCHNE.V	13	CGQKPGLCRHGGTCHNE,EV,1@57.02146,8@57.02146,13@146.05791,14@57.02146	T13(OGlycan / 146.0579)	5.7293	E.C[+57.02146]GQKPGLC[+57.02146]RHGGT[+146.05791]C[+57.02146]HNE.V	C1(Carbamidomethyl / 57.0215); C8(Carbamidomethyl / 57.0215); C14(Carbamidomethyl / 57.0215)	0.042	0.048	0.0035	0.0069	0	0	0.0051	0.007	1.376	69.3	69.3		Specific	7.5	>sp|P46531|NOTC1_HUMAN Neurogenic locus notch homolog protein 1 OS=Homo sapiens OX=9606 GN=NOTCH1 PE=1 SV=4	1	989	FP070522_17.1553.1553.4	high-energy collision-induced dissociation	1.32	2112.89	2112.89	1	22 | 2372
5		463.1	4	492.714	1967.83	492.715	1967.84	controllerType=0 controllerNumber=1 scan=1229	-2.659	E.CGQKPGLCRHGGTCHNE.V		CGQKPGLCRHGGTCHNE,EV,1@57.02146,8@57.02146,14@57.02146		4.539	E.C[+57.02146]GQKPGLC[+57.02146]RHGGTC[+57.02146]HNE.V	C1(Carbamidomethyl / 57.0215); C8(Carbamidomethyl / 57.0215); C14(Carbamidomethyl / 57.0215)	5.9e-05	6.7e-05	0	0	0	0	5.8e-06	6.6e-06	4.226	419.7	419.7		Specific	9.7	>sp|P46531|NOTC1_HUMAN Neurogenic locus notch homolog protein 1 OS=Homo sapiens OX=9606 GN=NOTCH1 PE=1 SV=4	1	785	FP070522_17.1229.1229.4	high-energy collision-induced dissociation	4.17	1966.83	1966.83	1	23 | 2117
5		438.5	4	492.714	1967.83	492.715	1967.84	controllerType=0 controllerNumber=1 scan=1256	-2.039	E.CGQKPGLCRHGGTCHNE.V		CGQKPGLCRHGGTCHNE,EV,1@57.02146,8@57.02146,14@57.02146		4.6407	E.C[+57.02146]GQKPGLC[+57.02146]RHGGTC[+57.02146]HNE.V	C1(Carbamidomethyl / 57.0215); C8(Carbamidomethyl / 57.0215); C14(Carbamidomethyl / 57.0215)	3.6e-05	4.1e-05	0	0	0	0	3.5e-06	4e-06	4.443	403.3	403.3		Specific	11	>sp|P46531|NOTC1_HUMAN Neurogenic locus notch homolog protein 1 OS=Homo sapiens OX=9606 GN=NOTCH1 PE=1 SV=4	1	802	FP070522_17.1256.1256.4	high-energy collision-induced dissociation	4.39	1966.83	1966.83	1	24 | 2158
5		345.7	4	492.714	1967.84	492.715	1967.84	controllerType=0 controllerNumber=1 scan=1339	-1.171	E.CGQKPGLCRHGGTCHNE.V		CGQKPGLCRHGGTCHNE,EV,1@57.02146,8@57.02146,14@57.02146		4.9523	E.C[+57.02146]GQKPGLC[+57.02146]RHGGTC[+57.02146]HNE.V	C1(Carbamidomethyl / 57.0215); C8(Carbamidomethyl / 57.0215); C14(Carbamidomethyl / 57.0215)	0.0047	0.0053	0	0	0	0	0.00071	0.00081	2.33	307.2	307.2		Specific	8.2	>sp|P46531|NOTC1_HUMAN Neurogenic locus notch homolog protein 1 OS=Homo sapiens OX=9606 GN=NOTCH1 PE=1 SV=4	1	852	FP070522_17.1339.1339.4	high-energy collision-induced dissociation	2.45	1966.83	1966.83	1	25 | 2246
[truncated: 271 more rows]
