# Supplementary material for: Cancer-associated Notch receptor variants lead to O-fucosylation defects that deregulate Notch signaling
Source: J Biol Chem. 2022 Oct 18;298(12):102616. doi: 10.1016/j.jbc.2022.102616 (PMC9672452; doi:10.1016/j.jbc.2022.102616)
Supplement: Table S7 [file mmc6.xlsx]

## Sheet: Table S7
	Table S7: Chymotrypsin digestion of hN1 EGF5-14 G309R + EV analyzed for Figure 3.
	Chymotrypsin digestion
	Tab			Biological replicate number						The peptides used to generate the EICs are highlighted in red and bold
	FP050322_4			1
	FP050322_5			2
	FP051022_5			3

## Sheet: FP050322_4
Pos.	Glycans	Score	z	Obs._x000D_ m/z	Obs._x000D_ MH	Calc._x000D_ m/z	Calc._x000D_ MH	Scan #	ppm_x000D_ err.	SequenceOriginalDebug	Glycans_x000D_ Pos.	PeptideParseFriendly	Mods_x000D_ (variable)	Scan_x000D_ Time	Sequence	Mods_x000D_ (fixed)	PEP_x000D_ 2D	PEP_x000D_ 1D	FDR_x000D_ 2D	FDR_x000D_ 1D	FDR uniq._x000D_ 2D	FDR uniq._x000D_ 1D	q-value_x000D_ 2D	q-value_x000D_ 1D	|Log Prob|	Delta_x000D_ Score	Delta Mod._x000D_ Score	Off-_x000D_ By-X	Cleavage	Z-Score	Protein_x000D_ Name	Prot._x000D_ Id	QID	Comment	Fragment_x000D_ Type	|LogProbOld|	Obs.M	Calc.M	Prot._x000D_ Rank	PID
1	Fuc(1)	580.5	4	745.07	2977.26	745.071	2977.26	controllerType=0 controllerNumber=1 scan=3456	-1.203	-.DVNECGQKPGLCRHGGTCHNEVGSY.R	17	DVNECGQKPGLCRHGGTCHNEVGSY,-R,5@57.02146,12@57.02146,17@146.05791,18@57.02146	T17(OGlycan / 146.0579)	11.1167	-.DVNEC[+57.02146]GQKPGLC[+57.02146]RHGGT[+146.05791]C[+57.02146]HNEVGSY.R	C5(Carbamidomethyl / 57.0215); C12(Carbamidomethyl / 57.0215); C18(Carbamidomethyl / 57.0215)	6.2e-08	6.3e-08	0	0	0	0	5.7e-09	5.8e-09	7.21	580.5	7.2		Specific	11.8	>sp|P46531|NOTC1_HUMAN Neurogenic locus notch homolog protein 1 OS=Homo sapiens OX=9606 GN=NOTCH1 PE=1 SV=4	1	3189	FP050322_4.3456.3456.4	high-energy collision-induced dissociation	7.2	2976.25	2976.25	1	1 | 8971
1	Fuc(1)	417.2	4	745.07	2977.26	745.071	2977.26	controllerType=0 controllerNumber=1 scan=3506	-1.449	-.DVNECGQKPGLCRHGGTCHNEVGSY.R	17	DVNECGQKPGLCRHGGTCHNEVGSY,-R,5@57.02146,12@57.02146,17@146.05791,18@57.02146	T17(OGlycan / 146.0579)	11.234	-.DVNEC[+57.02146]GQKPGLC[+57.02146]RHGGT[+146.05791]C[+57.02146]HNEVGSY.R	C5(Carbamidomethyl / 57.0215); C12(Carbamidomethyl / 57.0215); C18(Carbamidomethyl / 57.0215)	9.7e-07	9.8e-07	0	0	0	0	1.4e-07	1.4e-07	6.015	417.2	7.2		Specific	11.8	>sp|P46531|NOTC1_HUMAN Neurogenic locus notch homolog protein 1 OS=Homo sapiens OX=9606 GN=NOTCH1 PE=1 SV=4	1	3257	FP050322_4.3506.3506.4	high-energy collision-induced dissociation	6.01	2976.25	2976.25	1	2 | 9067
1	Fuc(1)	386.1	5	596.257	2977.26	596.258	2977.26	controllerType=0 controllerNumber=1 scan=3463	-1.269	-.DVNECGQKPGLCRHGGTCHNEVGSY.R	17	DVNECGQKPGLCRHGGTCHNEVGSY,-R,5@57.02146,12@57.02146,17@146.05791,18@57.02146	T17(OGlycan / 146.0579)	11.1338	-.DVNEC[+57.02146]GQKPGLC[+57.02146]RHGGT[+146.05791]C[+57.02146]HNEVGSY.R	C5(Carbamidomethyl / 57.0215); C12(Carbamidomethyl / 57.0215); C18(Carbamidomethyl / 57.0215)	2.2e-05	2.2e-05	0	0	0	0	1.8e-06	1.8e-06	4.658	386.1	7.2		Specific	9.7	>sp|P46531|NOTC1_HUMAN Neurogenic locus notch homolog protein 1 OS=Homo sapiens OX=9606 GN=NOTCH1 PE=1 SV=4	1	3197	FP050322_4.3463.3463.5	high-energy collision-induced dissociation	4.87	2976.25	2976.25	1	3 | 8999
1		189.2	4	708.556	2831.2	708.557	2831.2	controllerType=0 controllerNumber=1 scan=3498	-0.386	-.DVNECGQKPGLCRHGGTCHNEVGSY.R		DVNECGQKPGLCRHGGTCHNEVGSY,-R,5@57.02146,12@57.02146,18@57.02146		11.2147	-.DVNEC[+57.02146]GQKPGLC[+57.02146]RHGGTC[+57.02146]HNEVGSY.R	C5(Carbamidomethyl / 57.0215); C12(Carbamidomethyl / 57.0215); C18(Carbamidomethyl / 57.0215)	0.0081	0.0083	0	0	0	0	0.00068	0.00069	2.089	189.2	189.2		Specific	9.3	>sp|P46531|NOTC1_HUMAN Neurogenic locus notch homolog protein 1 OS=Homo sapiens OX=9606 GN=NOTCH1 PE=1 SV=4	1	3246	FP050322_4.3498.3498.4	high-energy collision-induced dissociation	2.51	2830.2	2830.2	1	4 | 9027
2	HexNAc(1)Hex(1)Fuc(1)NeuAc(1); Hex(1)Pent(1)	129.3	5	766.525	3828.6	766.516	3828.55	controllerType=0 controllerNumber=1 scan=3608	11.401	D.VNECGQKPGLCRHGGTCHNEVGSY.R	16;23	VNECGQKPGLCRHGGTCHNEVGSY,DR,4@57.02146,11@57.02146,13@15.99492,16@802.28552,17@57.02146,23@294.09508	H13(Oxidation / 15.9949); T16(OGlycan / 802.2855); S23(OGlycan / 294.0951)	11.4673	D.VNEC[+57.02146]GQKPGLC[+57.02146]RH[+15.99492]GGT[+802.28552]C[+57.02146]HNEVGS[+294.09508]Y.R	C4(Carbamidomethyl / 57.0215); C11(Carbamidomethyl / 57.0215); C17(Carbamidomethyl / 57.0215)	0.029	0.029	0	0	0	0	0.0023	0.0023	1.538	129.3	0		NRagged	7	>sp|P46531|NOTC1_HUMAN Neurogenic locus notch homolog protein 1 OS=Homo sapiens OX=9606 GN=NOTCH1 PE=1 SV=4	1	3404	FP050322_4.3608.3608.5	high-energy collision-induced dissociation	1.53	3827.59	3827.55	1	5 | 30207
26	HexNAc(1)Fuc(1)	231.3	6	1516.46	9093.71	1516.79	9095.73	controllerType=0 controllerNumber=1 scan=5343	-1.216	Y.RCVCRATHTGPNCERPYVPCSPSPCQNGGTCRPTGDVTHECACLPGFTGQNCEENIDDCPGNNCKNGGACVDGVNTY.N	21	RCVCRATHTGPNCERPYVPCSPSPCQNGGTCRPTGDVTHECACLPGFTGQNCEENIDDCPGNNCKNGGACVDGVNTY,YN,2@57.02146,4@57.02146,13@57.02146,20@57.02146,21@349.13728,25@57.02146,31@57.02146,41@57.02146,43@57.02146,52@57.02146,59@57.02146,64@57.02146,70@57.02146	S21(OGlycan / 349.1373)	15.4877	Y.RC[+57.02146]VC[+57.02146]RATHTGPNC[+57.02146]ERPYVPC[+57.02146]S[+349.13728]PSPC[+57.02146]QNGGTC[+57.02146]RPTGDVTHEC[+57.02146]AC[+57.02146]LPGFTGQNC[+57.02146]EENIDDC[+57.02146]PGNNC[+57.02146]KNGGAC[+57.02146]VDGVNTY.N	C2(Carbamidomethyl / 57.0215); C4(Carbamidomethyl / 57.0215); C13(Carbamidomethyl / 57.0215); C20(Carbamidomethyl / 57.0215); C25(Carbamidomethyl / 57.0215); C31(Carbamidomethyl / 57.0215); C41(Carbamidomethyl / 57.0215); C43(Carbamidomethyl / 57.0215); C52(Carbamidomethyl / 57.0215); C59(Carbamidomethyl / 57.0215); C64(Carbamidomethyl / 57.0215); C70(Carbamidomethyl / 57.0215)	0.084	0.085	0	0	0	0	0.0063	0.0064	1.075	231.3	0	-2	Specific	12.8	>sp|P46531|NOTC1_HUMAN Neurogenic locus notch homolog protein 1 OS=Homo sapiens OX=9606 GN=NOTCH1 PE=1 SV=4	1	5747	FP050322_4.5343.5343.6	high-energy collision-induced dissociation	1.48	9092.7	9094.72	1	6 | 99481
26		200	4	534.493	2134.95	534.489	2134.93	controllerType=0 controllerNumber=1 scan=2961	9.084	Y.RCVCRATHTGPNCERPY.V		RCVCRATHTGPNCERPY,YV,1@0.98402,2@57.02146,4@57.02146,13@57.02146	R1(Deamidated / 0.984)	9.9622	Y.R[+0.98402]C[+57.02146]VC[+57.02146]RATHTGPNC[+57.02146]ERPY.V	C2(Carbamidomethyl / 57.0215); C4(Carbamidomethyl / 57.0215); C13(Carbamidomethyl / 57.0215)	0.035	0.035	0	0	0	0	0.0028	0.0028	1.46	200	0		Specific	6.9	>sp|P46531|NOTC1_HUMAN Neurogenic locus notch homolog protein 1 OS=Homo sapiens OX=9606 GN=NOTCH1 PE=1 SV=4	1	2490	FP050322_4.2961.2961.4	high-energy collision-induced dissociation	1.45	2133.94	2133.93	1	7 | 3246
26		484.2	4	534.242	2133.95	534.243	2133.95	controllerType=0 controllerNumber=1 scan=2651	-0.805	Y.RCVCRATHTGPNCERPY.V		RCVCRATHTGPNCERPY,YV,2@57.02146,4@57.02146,13@57.02146		9.2329	Y.RC[+57.02146]VC[+57.02146]RATHTGPNC[+57.02146]ERPY.V	C2(Carbamidomethyl / 57.0215); C4(Carbamidomethyl / 57.0215); C13(Carbamidomethyl / 57.0215)	1.5e-05	1.5e-05	0	0	0	0	1.1e-06	1.1e-06	4.824	432.5	432.5		Specific	9.2	>sp|P46531|NOTC1_HUMAN Neurogenic locus notch homolog protein 1 OS=Homo sapiens OX=9606 GN=NOTCH1 PE=1 SV=4	1	2073	FP050322_4.2651.2651.4	high-energy collision-induced dissociation	4.82	2132.94	2132.94	1	8 | 3086
26		463.7	4	534.242	2133.94	534.243	2133.95	controllerType=0 controllerNumber=1 scan=2697	-1.949	Y.RCVCRATHTGPNCERPY.V		RCVCRATHTGPNCERPY,YV,2@57.02146,4@57.02146,13@57.02146		9.3417	Y.RC[+57.02146]VC[+57.02146]RATHTGPNC[+57.02146]ERPY.V	C2(Carbamidomethyl / 57.0215); C4(Carbamidomethyl / 57.0215); C13(Carbamidomethyl / 57.0215)	1.8e-05	1.9e-05	0	0	0	0	1.2e-06	1.3e-06	4.737	439.9	439.9		Specific	9.1	>sp|P46531|NOTC1_HUMAN Neurogenic locus notch homolog protein 1 OS=Homo sapiens OX=9606 GN=NOTCH1 PE=1 SV=4	1	2138	FP050322_4.2697.2697.4	high-energy collision-induced dissociation	4.73	2132.94	2132.94	1	9 | 3105
26		461.4	4	534.242	2133.95	534.243	2133.95	controllerType=0 controllerNumber=1 scan=2799	-1.72	Y.RCVCRATHTGPNCERPY.V		RCVCRATHTGPNCERPY,YV,2@57.02146,4@57.02146,13@57.02146		9.5822	Y.RC[+57.02146]VC[+57.02146]RATHTGPNC[+57.02146]ERPY.V	C2(Carbamidomethyl / 57.0215); C4(Carbamidomethyl / 57.0215); C13(Carbamidomethyl / 57.0215)	1.8e-05	1.9e-05	0	0	0	0	1.4e-06	1.4e-06	4.737	461.4	461.4		Specific	9	>sp|P46531|NOTC1_HUMAN Neurogenic locus notch homolog protein 1 OS=Homo sapiens OX=9606 GN=NOTCH1 PE=1 SV=4	1	2273	FP050322_4.2799.2799.4	high-energy collision-induced dissociation	4.73	2132.94	2132.94	1	10 | 3170
26		421.9	4	534.242	2133.94	534.243	2133.95	controllerType=0 controllerNumber=1 scan=2742	-1.834	Y.RCVCRATHTGPNCERPY.V		RCVCRATHTGPNCERPY,YV,2@57.02146,4@57.02146,13@57.02146		9.4493	Y.RC[+57.02146]VC[+57.02146]RATHTGPNC[+57.02146]ERPY.V	C2(Carbamidomethyl / 57.0215); C4(Carbamidomethyl / 57.0215); C13(Carbamidomethyl / 57.0215)	2.4e-05	2.4e-05	0	0	0	0	2.1e-06	2.1e-06	4.621	406.2	406.2		Specific	9.2	>sp|P46531|NOTC1_HUMAN Neurogenic locus notch homolog protein 1 OS=Homo sapiens OX=9606 GN=NOTCH1 PE=1 SV=4	1	2197	FP050322_4.2742.2742.4	high-energy collision-induced dissociation	4.62	2132.94	2132.94	1	11 | 3151
26		321.1	4	534.239	2133.94	534.243	2133.95	controllerType=0 controllerNumber=1 scan=2855	-6.296	Y.RCVCRATHTGPNCERPY.V		RCVCRATHTGPNCERPY,YV,2@57.02146,4@57.02146,13@57.02146		9.7134	Y.RC[+57.02146]VC[+57.02146]RATHTGPNC[+57.02146]ERPY.V	C2(Carbamidomethyl / 57.0215); C4(Carbamidomethyl / 57.0215); C13(Carbamidomethyl / 57.0215)	0.0023	0.0023	0	0	0	0	0.00012	0.00012	2.645	321.1	321.1		Specific	8.3	>sp|P46531|NOTC1_HUMAN Neurogenic locus notch homolog protein 1 OS=Homo sapiens OX=9606 GN=NOTCH1 PE=1 SV=4	1	2345	FP050322_4.2855.2855.4	high-energy collision-induced dissociation	2.64	2132.93	2132.94	1	12 | 3196
26		310.3	5	427.595	2133.94	427.596	2133.95	controllerType=0 controllerNumber=1 scan=2661	-1.869	Y.RCVCRATHTGPNCERPY.V		RCVCRATHTGPNCERPY,YV,2@57.02146,4@57.02146,13@57.02146		9.2562	Y.RC[+57.02146]VC[+57.02146]RATHTGPNC[+57.02146]ERPY.V	C2(Carbamidomethyl / 57.0215); C4(Carbamidomethyl / 57.0215); C13(Carbamidomethyl / 57.0215)	0.0021	0.0022	0	0	0	0	0.00011	0.00011	2.673	310.3	310.3		Specific	9.5	>sp|P46531|NOTC1_HUMAN Neurogenic locus notch homolog protein 1 OS=Homo sapiens OX=9606 GN=NOTCH1 PE=1 SV=4	1	2084	FP050322_4.2661.2661.5	high-energy collision-induced dissociation	3.18	2132.94	2132.94	1	13 | 3092
26		299.4	3	711.986	2133.94	711.988	2133.95	controllerType=0 controllerNumber=1 scan=2707	-2.314	Y.RCVCRATHTGPNCERPY.V		RCVCRATHTGPNCERPY,YV,2@57.02146,4@57.02146,13@57.02146		9.3652	Y.RC[+57.02146]VC[+57.02146]RATHTGPNC[+57.02146]ERPY.V	C2(Carbamidomethyl / 57.0215); C4(Carbamidomethyl / 57.0215); C13(Carbamidomethyl / 57.0215)	0.03	0.031	0	0	0	0	0.0024	0.0024	1.519	299.4	299.4		Specific	7.6	>sp|P46531|NOTC1_HUMAN Neurogenic locus notch homolog protein 1 OS=Homo sapiens OX=9606 GN=NOTCH1 PE=1 SV=4	1	2152	FP050322_4.2707.2707.3	high-energy collision-induced dissociation	2.02	2132.94	2132.94	1	14 | 3141
26		290.9	5	427.595	2133.94	427.596	2133.95	controllerType=0 controllerNumber=1 scan=2706	-2.37	Y.RCVCRATHTGPNCERPY.V		RCVCRATHTGPNCERPY,YV,2@57.02146,4@57.02146,13@57.02146		9.363	Y.RC[+57.02146]VC[+57.02146]RATHTGPNC[+57.02146]ERPY.V	C2(Carbamidomethyl / 57.0215); C4(Carbamidomethyl / 57.0215); C13(Carbamidomethyl / 57.0215)	0.0084	0.0085	0	0	0	0	0.00075	0.00076	2.074	224.8	224.8		Specific	9.4	>sp|P46531|NOTC1_HUMAN Neurogenic locus notch homolog protein 1 OS=Homo sapiens OX=9606 GN=NOTCH1 PE=1 SV=4	1	2151	FP050322_4.2706.2706.5	high-energy collision-induced dissociation	2.58	2132.94	2132.94	1	15 | 3135
26		263.3	4	534.24	2133.94	534.243	2133.95	controllerType=0 controllerNumber=1 scan=2909	-5.61	Y.RCVCRATHTGPNCERPY.V		RCVCRATHTGPNCERPY,YV,2@57.02146,4@57.02146,13@57.02146		9.84	Y.RC[+57.02146]VC[+57.02146]RATHTGPNC[+57.02146]ERPY.V	C2(Carbamidomethyl / 57.0215); C4(Carbamidomethyl / 57.0215); C13(Carbamidomethyl / 57.0215)	0.0073	0.0074	0	0	0	0	0.00058	0.00059	2.137	263.3	263.3		Specific	7.8	>sp|P46531|NOTC1_HUMAN Neurogenic locus notch homolog protein 1 OS=Homo sapiens OX=9606 GN=NOTCH1 PE=1 SV=4	1	2413	FP050322_4.2909.2909.4	high-energy collision-induced dissociation	2.13	2132.93	2132.94	1	16 | 3220
26		252.5	5	427.595	2133.95	427.596	2133.95	controllerType=0 controllerNumber=1 scan=2753	-1.512	Y.RCVCRATHTGPNCERPY.V		RCVCRATHTGPNCERPY,YV,2@57.02146,4@57.02146,13@57.02146		9.4751	Y.RC[+57.02146]VC[+57.02146]RATHTGPNC[+57.02146]ERPY.V	C2(Carbamidomethyl / 57.0215); C4(Carbamidomethyl / 57.0215); C13(Carbamidomethyl / 57.0215)	0.005	0.0051	0	0	0	0	0.00033	0.00033	2.3	214.7	214.7		Specific	8.3	>sp|P46531|NOTC1_HUMAN Neurogenic locus notch homolog protein 1 OS=Homo sapiens OX=9606 GN=NOTCH1 PE=1 SV=4	1	2212	FP050322_4.2753.2753.5	high-energy collision-induced dissociation	2.24	2132.94	2132.94	1	17 | 3157
26		252.2	4	534.241	2133.94	534.243	2133.95	controllerType=0 controllerNumber=1 scan=2961	-2.178	Y.RCVCRATHTGPNCERPY.V		RCVCRATHTGPNCERPY,YV,2@57.02146,4@57.02146,13@57.02146		9.9622	Y.RC[+57.02146]VC[+57.02146]RATHTGPNC[+57.02146]ERPY.V	C2(Carbamidomethyl / 57.0215); C4(Carbamidomethyl / 57.0215); C13(Carbamidomethyl / 57.0215)	0.0073	0.0074	0	0	0	0	0.00061	0.00062	2.137	252.2	252.2		Specific	8.8	>sp|P46531|NOTC1_HUMAN Neurogenic locus notch homolog protein 1 OS=Homo sapiens OX=9606 GN=NOTCH1 PE=1 SV=4	1	2489	FP050322_4.2961.2961.4	high-energy collision-induced dissociation	2.13	2132.94	2132.94	1	18 | 3240
26		225.4	5	427.595	2133.94	427.596	2133.95	controllerType=0 controllerNumber=1 scan=2808	-2.227	Y.RCVCRATHTGPNCERPY.V		RCVCRATHTGPNCERPY,YV,2@57.02146,4@57.02146,13@57.02146		9.6044	Y.RC[+57.02146]VC[+57.02146]RATHTGPNC[+57.02146]ERPY.V	C2(Carbamidomethyl / 57.0215); C4(Carbamidomethyl / 57.0215); C13(Carbamidomethyl / 57.0215)	0.021	0.021	0	0	0	0	0.0016	0.0017	1.686	225.4	225.4		Specific	7.7	>sp|P46531|NOTC1_HUMAN Neurogenic locus notch homolog protein 1 OS=Homo sapiens OX=9606 GN=NOTCH1 PE=1 SV=4	1	2283	FP050322_4.2808.2808.5	high-energy collision-induced dissociation	1.77	2132.94	2132.94	1	19 | 3188
43	HexNAc(1)Fuc(1)	118.8	5	1400.36	6997.78	1400.36	6997.78	controllerType=0 controllerNumber=1 scan=6049	0.85	Y.VPCSPSPCQNGGTCRPTGDVTHECACLPGFTGQNCEENIDDCPGNNCKNGGACVDGVNTY.N	17	VPCSPSPCQNGGTCRPTGDVTHECACLPGFTGQNCEENIDDCPGNNCKNGGACVDGVNTY,YN,3@57.02146,8@57.02146,14@57.02146,17@349.13728,24@57.02146,26@57.02146,33@0.98402,35@57.02146,42@57.02146,47@57.02146,53@57.02146,55@15.99492	T17(OGlycan / 349.1373); Q33(Deamidated / 0.984); D55(Oxidation / 15.9949)	17.1472	Y.VPC[+57.02146]SPSPC[+57.02146]QNGGTC[+57.02146]RPT[+349.13728]GDVTHEC[+57.02146]AC[+57.02146]LPGFTGQ[+0.98402]NC[+57.02146]EENIDDC[+57.02146]PGNNC[+57.02146]KNGGAC[+57.02146]VD[+15.99492]GVNTY.N	C3(Carbamidomethyl / 57.0215); C8(Carbamidomethyl / 57.0215); C14(Carbamidomethyl / 57.0215); C24(Carbamidomethyl / 57.0215); C26(Carbamidomethyl / 57.0215); C35(Carbamidomethyl / 57.0215); C42(Carbamidomethyl / 57.0215); C47(Carbamidomethyl / 57.0215); C53(Carbamidomethyl / 57.0215)	0.025	0.025	0	0	0	0	0.0022	0.0022	1.605	118.8	0		Specific	15	>sp|P46531|NOTC1_HUMAN Neurogenic locus notch homolog protein 1 OS=Homo sapiens OX=9606 GN=NOTCH1 PE=1 SV=4	1	6633	FP050322_4.6049.6049.5	high-energy collision-induced dissociation	1.6	6996.78	6996.77	1	20 | 79653
43	HexNAc(1)Fuc(1)	929.5	5	1400.16	6996.79	1400.16	6996.79	controllerType=0 controllerNumber=1 scan=5910	-1.05	Y.VPCSPSPCQNGGTCRPTGDVTHECACLPGFTGQNCEENIDDCPGNNCKNGGACVDGVNTY.N	17	VPCSPSPCQNGGTCRPTGDVTHECACLPGFTGQNCEENIDDCPGNNCKNGGACVDGVNTY,YN,3@57.02146,8@57.02146,14@57.02146,17@349.13728,24@57.02146,26@57.02146,35@57.02146,42@57.02146,47@57.02146,53@57.02146,55@15.99492	T17(OGlycan / 349.1373); D55(Oxidation / 15.9949)	16.8228	Y.VPC[+57.02146]SPSPC[+57.02146]QNGGTC[+57.02146]RPT[+349.13728]GDVTHEC[+57.02146]AC[+57.02146]LPGFTGQNC[+57.02146]EENIDDC[+57.02146]PGNNC[+57.02146]KNGGAC[+57.02146]VD[+15.99492]GVNTY.N	C3(Carbamidomethyl / 57.0215); C8(Carbamidomethyl / 57.0215); C14(Carbamidomethyl / 57.0215); C24(Carbamidomethyl / 57.0215); C26(Carbamidomethyl / 57.0215); C35(Carbamidomethyl / 57.0215); C42(Carbamidomethyl / 57.0215); C47(Carbamidomethyl / 57.0215); C53(Carbamidomethyl / 57.0215)	4.7e-13	4.8e-13	0	0	0	0	5.6e-14	5.6e-14	12.324	929.5	0		Specific	21.1	>sp|P46531|NOTC1_HUMAN Neurogenic locus notch homolog protein 1 OS=Homo sapiens OX=9606 GN=NOTCH1 PE=1 SV=4	1	6443	FP050322_4.5910.5910.5	high-energy collision-induced dissociation	12.32	6995.78	6995.79	1	21 | 78453
43	HexNAc(1)Fuc(1)	603.4	5	1400.16	6996.78	1400.16	6996.79	controllerType=0 controllerNumber=1 scan=5966	-1.487	Y.VPCSPSPCQNGGTCRPTGDVTHECACLPGFTGQNCEENIDDCPGNNCKNGGACVDGVNTY.N	6	VPCSPSPCQNGGTCRPTGDVTHECACLPGFTGQNCEENIDDCPGNNCKNGGACVDGVNTY,YN,3@57.02146,6@349.13728,8@57.02146,14@57.02146,24@57.02146,26@57.02146,35@57.02146,42@57.02146,47@57.02146,53@57.02146,55@15.99492	S6(OGlycan / 349.1373); D55(Oxidation / 15.9949)	16.9548	Y.VPC[+57.02146]SPS[+349.13728]PC[+57.02146]QNGGTC[+57.02146]RPTGDVTHEC[+57.02146]AC[+57.02146]LPGFTGQNC[+57.02146]EENIDDC[+57.02146]PGNNC[+57.02146]KNGGAC[+57.02146]VD[+15.99492]GVNTY.N	C3(Carbamidomethyl / 57.0215); C8(Carbamidomethyl / 57.0215); C14(Carbamidomethyl / 57.0215); C24(Carbamidomethyl / 57.0215); C26(Carbamidomethyl / 57.0215); C35(Carbamidomethyl / 57.0215); C42(Carbamidomethyl / 57.0215); C47(Carbamidomethyl / 57.0215); C53(Carbamidomethyl / 57.0215)	4.7e-07	4.8e-07	0	0	0	0	4.9e-08	5e-08	6.324	603.4	1.5		Specific	18.9	>sp|P46531|NOTC1_HUMAN Neurogenic locus notch homolog protein 1 OS=Homo sapiens OX=9606 GN=NOTCH1 PE=1 SV=4	1	6518	FP050322_4.5966.5966.5	high-energy collision-induced dissociation	7.32	6995.78	6995.79	1	22 | 79253
43	HexNAc(1)Fuc(1)	203.4	4	1749.95	6996.77	1749.95	6996.79	controllerType=0 controllerNumber=1 scan=5926	-2.994	Y.VPCSPSPCQNGGTCRPTGDVTHECACLPGFTGQNCEENIDDCPGNNCKNGGACVDGVNTY.N	17	VPCSPSPCQNGGTCRPTGDVTHECACLPGFTGQNCEENIDDCPGNNCKNGGACVDGVNTY,YN,3@57.02146,8@57.02146,14@57.02146,17@349.13728,24@57.02146,26@57.02146,35@57.02146,42@57.02146,47@57.02146,53@57.02146,58@15.99492	T17(OGlycan / 349.1373); N58(Oxidation / 15.9949)	16.8594	Y.VPC[+57.02146]SPSPC[+57.02146]QNGGTC[+57.02146]RPT[+349.13728]GDVTHEC[+57.02146]AC[+57.02146]LPGFTGQNC[+57.02146]EENIDDC[+57.02146]PGNNC[+57.02146]KNGGAC[+57.02146]VDGVN[+15.99492]TY.N	C3(Carbamidomethyl / 57.0215); C8(Carbamidomethyl / 57.0215); C14(Carbamidomethyl / 57.0215); C24(Carbamidomethyl / 57.0215); C26(Carbamidomethyl / 57.0215); C35(Carbamidomethyl / 57.0215); C42(Carbamidomethyl / 57.0215); C47(Carbamidomethyl / 57.0215); C53(Carbamidomethyl / 57.0215)	0.0023	0.0023	0	0	0	0	0.00013	0.00014	2.639	203.4	0		Specific	17.4	>sp|P46531|NOTC1_HUMAN Neurogenic locus notch homolog protein 1 OS=Homo sapiens OX=9606 GN=NOTCH1 PE=1 SV=4	1	6465	FP050322_4.5926.5926.4	high-energy collision-induced dissociation	2.73	6995.77	6995.79	1	23 | 78653
43	HexNAc(1)Fuc(1)	144.8	5	1399.96	6995.77	1400.16	6996.79	controllerType=0 controllerNumber=1 scan=5861	-2.542	Y.VPCSPSPCQNGGTCRPTGDVTHECACLPGFTGQNCEENIDDCPGNNCKNGGACVDGVNTY.N	17	VPCSPSPCQNGGTCRPTGDVTHECACLPGFTGQNCEENIDDCPGNNCKNGGACVDGVNTY,YN,3@57.02146,8@57.02146,14@57.02146,17@349.13728,24@57.02146,26@57.02146,35@57.02146,42@57.02146,47@57.02146,53@57.02146,55@15.99492	T17(OGlycan / 349.1373); D55(Oxidation / 15.9949)	16.7067	Y.VPC[+57.02146]SPSPC[+57.02146]QNGGTC[+57.02146]RPT[+349.13728]GDVTHEC[+57.02146]AC[+57.02146]LPGFTGQNC[+57.02146]EENIDDC[+57.02146]PGNNC[+57.02146]KNGGAC[+57.02146]VD[+15.99492]GVNTY.N	C3(Carbamidomethyl / 57.0215); C8(Carbamidomethyl / 57.0215); C14(Carbamidomethyl / 57.0215); C24(Carbamidomethyl / 57.0215); C26(Carbamidomethyl / 57.0215); C35(Carbamidomethyl / 57.0215); C42(Carbamidomethyl / 57.0215); C47(Carbamidomethyl / 57.0215); C53(Carbamidomethyl / 57.0215)	0.025	0.025	0	0	0	0	0.002	0.002	1.605	144.8	0	-1	Specific	15.5	>sp|P46531|NOTC1_HUMAN Neurogenic locus notch homolog protein 1 OS=Homo sapiens OX=9606 GN=NOTCH1 PE=1 SV=4	1	6385	FP050322_4.5861.5861.5	high-energy collision-induced dissociation	1.6	6994.77	6995.79	1	24 | 77773
43	HexNAc(1)Fuc(1)	701.2	5	1396.96	6980.79	1397.16	6981.78	controllerType=0 controllerNumber=1 scan=5922	1.811	Y.VPCSPSPCQNGGTCRPTGDVTHECACLPGFTGQNCEENIDDCPGNNCKNGGACVDGVNTY.N	17	VPCSPSPCQNGGTCRPTGDVTHECACLPGFTGQNCEENIDDCPGNNCKNGGACVDGVNTY,YN,3@57.02146,8@57.02146,14@57.02146,17@349.13728,24@57.02146,26@57.02146,33@0.98402,35@57.02146,42@57.02146,47@57.02146,53@57.02146	T17(OGlycan / 349.1373); Q33(Deamidated / 0.984)	16.8506	Y.VPC[+57.02146]SPSPC[+57.02146]QNGGTC[+57.02146]RPT[+349.13728]GDVTHEC[+57.02146]AC[+57.02146]LPGFTGQ[+0.98402]NC[+57.02146]EENIDDC[+57.02146]PGNNC[+57.02146]KNGGAC[+57.02146]VDGVNTY.N	C3(Carbamidomethyl / 57.0215); C8(Carbamidomethyl / 57.0215); C14(Carbamidomethyl / 57.0215); C24(Carbamidomethyl / 57.0215); C26(Carbamidomethyl / 57.0215); C35(Carbamidomethyl / 57.0215); C42(Carbamidomethyl / 57.0215); C47(Carbamidomethyl / 57.0215); C53(Carbamidomethyl / 57.0215)	4.7e-09	4.8e-09	0	0	0	0	4.4e-10	4.4e-10	8.324	701.2	0	-1	Specific	18.8	>sp|P46531|NOTC1_HUMAN Neurogenic locus notch homolog protein 1 OS=Homo sapiens OX=9606 GN=NOTCH1 PE=1 SV=4	1	6459	FP050322_4.5922.5922.5	high-energy collision-induced dissociation	9.32	6979.78	6980.78	1	25 | 78613
43	HexNAc(1)Fuc(1)	419.2	5	1396.96	6980.79	1397.16	6981.78	controllerType=0 controllerNumber=1 scan=5977	1.286	Y.VPCSPSPCQNGGTCRPTGDVTHECACLPGFTGQNCEENIDDCPGNNCKNGGACVDGVNTY.N	17	VPCSPSPCQNGGTCRPTGDVTHECACLPGFTGQNCEENIDDCPGNNCKNGGACVDGVNTY,YN,3@57.02146,8@57.02146,14@57.02146,17@349.13728,24@57.02146,26@57.02146,35@57.02146,42@57.02146,47@57.02146,49@0.98402,53@57.02146	T17(OGlycan / 349.1373); N49(Deamidated / 0.984)	16.9806	Y.VPC[+57.02146]SPSPC[+57.02146]QNGGTC[+57.02146]RPT[+349.13728]GDVTHEC[+57.02146]AC[+57.02146]LPGFTGQNC[+57.02146]EENIDDC[+57.02146]PGNNC[+57.02146]KN[+0.98402]GGAC[+57.02146]VDGVNTY.N	C3(Carbamidomethyl / 57.0215); C8(Carbamidomethyl / 57.0215); C14(Carbamidomethyl / 57.0215); C24(Carbamidomethyl / 57.0215); C26(Carbamidomethyl / 57.0215); C35(Carbamidomethyl / 57.0215); C42(Carbamidomethyl / 57.0215); C47(Carbamidomethyl / 57.0215); C53(Carbamidomethyl / 57.0215)	7.4e-05	7.5e-05	0	0	0	0	6.3e-06	6.3e-06	4.129	419.2	0	-1	Specific	20.2	>sp|P46531|NOTC1_HUMAN Neurogenic locus notch homolog protein 1 OS=Homo sapiens OX=9606 GN=NOTCH1 PE=1 SV=4	1	6533	FP050322_4.5977.5977.5	high-energy collision-induced dissociation	4.33	6979.78	6980.78	1	26 | 79293
43	HexNAc(1)Fuc(1)	154.1	5	1396.96	6980.77	1397.16	6981.78	controllerType=0 controllerNumber=1 scan=6032	-1.599	Y.VPCSPSPCQNGGTCRPTGDVTHECACLPGFTGQNCEENIDDCPGNNCKNGGACVDGVNTY.N	17	VPCSPSPCQNGGTCRPTGDVTHECACLPGFTGQNCEENIDDCPGNNCKNGGACVDGVNTY,YN,3@57.02146,8@57.02146,14@57.02146,17@349.13728,24@57.02146,26@57.02146,35@57.02146,42@57.02146,47@57.02146,49@0.98402,53@57.02146	T17(OGlycan / 349.1373); N49(Deamidated / 0.984)	17.1084	Y.VPC[+57.02146]SPSPC[+57.02146]QNGGTC[+57.02146]RPT[+349.13728]GDVTHEC[+57.02146]AC[+57.02146]LPGFTGQNC[+57.02146]EENIDDC[+57.02146]PGNNC[+57.02146]KN[+0.98402]GGAC[+57.02146]VDGVNTY.N	C3(Carbamidomethyl / 57.0215); C8(Carbamidomethyl / 57.0215); C14(Carbamidomethyl / 57.0215); C24(Carbamidomethyl / 57.0215); C26(Carbamidomethyl / 57.0215); C35(Carbamidomethyl / 57.0215); C42(Carbamidomethyl / 57.0215); C47(Carbamidomethyl / 57.0215); C53(Carbamidomethyl / 57.0215)	0.025	0.025	0	0	0	0	0.0021	0.0021	1.605	154.1	0	-1	Specific	15.6	>sp|P46531|NOTC1_HUMAN Neurogenic locus notch homolog protein 1 OS=Homo sapiens OX=9606 GN=NOTCH1 PE=1 SV=4	1	6607	FP050322_4.6032.6032.5	high-energy collision-induced dissociation	1.6	6979.76	6980.78	1	27 | 79613
43	HexNAc(1)Fuc(1)	626.3	5	1396.96	6980.79	1396.97	6980.8	controllerType=0 controllerNumber=1 scan=5871	-1.659	Y.VPCSPSPCQNGGTCRPTGDVTHECACLPGFTGQNCEENIDDCPGNNCKNGGACVDGVNTY.N	17	VPCSPSPCQNGGTCRPTGDVTHECACLPGFTGQNCEENIDDCPGNNCKNGGACVDGVNTY,YN,3@57.02146,8@57.02146,14@57.02146,17@349.13728,24@57.02146,26@57.02146,35@57.02146,42@57.02146,47@57.02146,53@57.02146	T17(OGlycan / 349.1373)	16.7303	Y.VPC[+57.02146]SPSPC[+57.02146]QNGGTC[+57.02146]RPT[+349.13728]GDVTHEC[+57.02146]AC[+57.02146]LPGFTGQNC[+57.02146]EENIDDC[+57.02146]PGNNC[+57.02146]KNGGAC[+57.02146]VDGVNTY.N	C3(Carbamidomethyl / 57.0215); C8(Carbamidomethyl / 57.0215); C14(Carbamidomethyl / 57.0215); C24(Carbamidomethyl / 57.0215); C26(Carbamidomethyl / 57.0215); C35(Carbamidomethyl / 57.0215); C42(Carbamidomethyl / 57.0215); C47(Carbamidomethyl / 57.0215); C53(Carbamidomethyl / 57.0215)	4.7e-07	4.8e-07	0	0	0	0	4.5e-08	4.6e-08	6.324	626.3	0		Specific	18.7	>sp|P46531|NOTC1_HUMAN Neurogenic locus notch homolog protein 1 OS=Homo sapiens OX=9606 GN=NOTCH1 PE=1 SV=4	1	6397	FP050322_4.5871.5871.5	high-energy collision-induced dissociation	8.32	6979.78	6979.79	1	28 | 77893
43	HexNAc(1)Fuc(1)	63.9	4	1745.95	6980.79	1745.96	6980.8	controllerType=0 controllerNumber=1 scan=5927	-1.771	Y.VPCSPSPCQNGGTCRPTGDVTHECACLPGFTGQNCEENIDDCPGNNCKNGGACVDGVNTY.N	17	VPCSPSPCQNGGTCRPTGDVTHECACLPGFTGQNCEENIDDCPGNNCKNGGACVDGVNTY,YN,3@57.02146,8@57.02146,14@57.02146,17@349.13728,24@57.02146,26@57.02146,35@57.02146,42@57.02146,47@57.02146,53@57.02146	T17(OGlycan / 349.1373)	16.8617	Y.VPC[+57.02146]SPSPC[+57.02146]QNGGTC[+57.02146]RPT[+349.13728]GDVTHEC[+57.02146]AC[+57.02146]LPGFTGQNC[+57.02146]EENIDDC[+57.02146]PGNNC[+57.02146]KNGGAC[+57.02146]VDGVNTY.N	C3(Carbamidomethyl / 57.0215); C8(Carbamidomethyl / 57.0215); C14(Carbamidomethyl / 57.0215); C24(Carbamidomethyl / 57.0215); C26(Carbamidomethyl / 57.0215); C35(Carbamidomethyl / 57.0215); C42(Carbamidomethyl / 57.0215); C47(Carbamidomethyl / 57.0215); C53(Carbamidomethyl / 57.0215)	0.0023	0.0023	0	0	0	0	0.00016	0.00016	2.636	63.9	0		Specific	14.7	>sp|P46531|NOTC1_HUMAN Neurogenic locus notch homolog protein 1 OS=Homo sapiens OX=9606 GN=NOTCH1 PE=1 SV=4	1	6466	FP050322_4.5927.5927.4	high-energy collision-induced dissociation	2.63	6979.78	6979.79	1	29 | 78693
43	HexNAc(1)Fuc(1)	57.6	4	1745.95	6980.76	1745.96	6980.8	controllerType=0 controllerNumber=1 scan=5873	-5.198	Y.VPCSPSPCQNGGTCRPTGDVTHECACLPGFTGQNCEENIDDCPGNNCKNGGACVDGVNTY.N	17	VPCSPSPCQNGGTCRPTGDVTHECACLPGFTGQNCEENIDDCPGNNCKNGGACVDGVNTY,YN,3@57.02146,8@57.02146,14@57.02146,17@349.13728,24@57.02146,26@57.02146,35@57.02146,42@57.02146,47@57.02146,53@57.02146	T17(OGlycan / 349.1373)	16.7347	Y.VPC[+57.02146]SPSPC[+57.02146]QNGGTC[+57.02146]RPT[+349.13728]GDVTHEC[+57.02146]AC[+57.02146]LPGFTGQNC[+57.02146]EENIDDC[+57.02146]PGNNC[+57.02146]KNGGAC[+57.02146]VDGVNTY.N	C3(Carbamidomethyl / 57.0215); C8(Carbamidomethyl / 57.0215); C14(Carbamidomethyl / 57.0215); C24(Carbamidomethyl / 57.0215); C26(Carbamidomethyl / 57.0215); C35(Carbamidomethyl / 57.0215); C42(Carbamidomethyl / 57.0215); C47(Carbamidomethyl / 57.0215); C53(Carbamidomethyl / 57.0215)	0.0023	0.0023	0	0	0	0	0.00014	0.00015	2.636	57.6	0		Specific	14.5	>sp|P46531|NOTC1_HUMAN Neurogenic locus notch homolog protein 1 OS=Homo sapiens OX=9606 GN=NOTCH1 PE=1 SV=4	1	6399	FP050322_4.5873.5873.4	high-energy collision-induced dissociation	2.63	6979.76	6979.79	1	30 | 77973
103	HexNAc(1)Hex(1)Fuc(1)NeuAc(1); Hex(1)	94.9	6	973.72	5837.28	973.716	5837.26	controllerType=0 controllerNumber=1 scan=5100	4.111	Y.NCRCPPEWTGQYCTEDVDECQLMPNACQNRGTCHNTHGGY.N	9;14	NCRCPPEWTGQYCTEDVDECQLMPNACQNRGTCHNTHGGY,YN,2@57.02146,4@57.02146,9@802.28552,13@57.02146,14@162.05282,20@57.02146,27@57.02146,33@57.02146	T9(OGlycan / 802.2855); T14(OGlycan / 162.0528)	14.9134	Y.NC[+57.02146]RC[+57.02146]PPEWT[+802.28552]GQYC[+57.02146]T[+162.05282]EDVDEC[+57.02146]QLMPNAC[+57.02146]QNRGTC[+57.02146]HNTHGGY.N	C2(Carbamidomethyl / 57.0215); C4(Carbamidomethyl / 57.0215); C13(Carbamidomethyl / 57.0215); C20(Carbamidomethyl / 57.0215); C27(Carbamidomethyl / 57.0215); C33(Carbamidomethyl / 57.0215)	0.0097	0.0098	0	0	0	0	0.00079	0.0008	2.013	94.9	0		Specific	11.3	>sp|P46531|NOTC1_HUMAN Neurogenic locus notch homolog protein 1 OS=Homo sapiens OX=9606 GN=NOTCH1 PE=1 SV=4	1	5434	FP050322_4.5100.5100.6	high-energy collision-induced dissociation	2.01	5836.28	5836.25	1	31 | 70486
103	HexNAc(1)Hex(1)Fuc(1)NeuAc(1)	443.2	4	1423.56	5691.21	1423.8	5692.19	controllerType=0 controllerNumber=1 scan=5752	4.709	Y.NCRCPPEWTGQYCTEDVDECQLMPNACQNRGTCHNTHGGY.N	14	NCRCPPEWTGQYCTEDVDECQLMPNACQNRGTCHNTHGGY,YN,2@57.02146,4@57.02146,13@57.02146,14@802.28552,20@57.02146,21@0.98402,27@57.02146,33@57.02146,35@15.99492	T14(OGlycan / 802.2855); Q21(Deamidated / 0.984); N35(Oxidation / 15.9949)	16.4523	Y.NC[+57.02146]RC[+57.02146]PPEWTGQYC[+57.02146]T[+802.28552]EDVDEC[+57.02146]Q[+0.98402]LMPNAC[+57.02146]QNRGTC[+57.02146]HN[+15.99492]THGGY.N	C2(Carbamidomethyl / 57.0215); C4(Carbamidomethyl / 57.0215); C13(Carbamidomethyl / 57.0215); C20(Carbamidomethyl / 57.0215); C27(Carbamidomethyl / 57.0215); C33(Carbamidomethyl / 57.0215)	2.4e-06	2.4e-06	0	0	0	0	2.3e-07	2.3e-07	5.62	443.2	4.5	-1	Specific	21.4	>sp|P46531|NOTC1_HUMAN Neurogenic locus notch homolog protein 1 OS=Homo sapiens OX=9606 GN=NOTCH1 PE=1 SV=4	1	6239	FP050322_4.5752.5752.4	high-energy collision-induced dissociation	5.7	5690.2	5691.18	1	32 | 77013
103	HexNAc(1)Hex(1)Fuc(1)NeuAc(1)	1370.8	5	1139.05	5691.21	1139.05	5691.2	controllerType=0 controllerNumber=1 scan=5719	0.87	Y.NCRCPPEWTGQYCTEDVDECQLMPNACQNRGTCHNTHGGY.N	14	NCRCPPEWTGQYCTEDVDECQLMPNACQNRGTCHNTHGGY,YN,2@57.02146,4@57.02146,13@57.02146,14@802.28552,20@57.02146,27@57.02146,33@57.02146,35@15.99492	T14(OGlycan / 802.2855); N35(Oxidation / 15.9949)	16.3751	Y.NC[+57.02146]RC[+57.02146]PPEWTGQYC[+57.02146]T[+802.28552]EDVDEC[+57.02146]QLMPNAC[+57.02146]QNRGTC[+57.02146]HN[+15.99492]THGGY.N	C2(Carbamidomethyl / 57.0215); C4(Carbamidomethyl / 57.0215); C13(Carbamidomethyl / 57.0215); C20(Carbamidomethyl / 57.0215); C27(Carbamidomethyl / 57.0215); C33(Carbamidomethyl / 57.0215)	9.9e-31	1.7e-25	0	0	0	0	9.9e-31	1.7e-25	30.006	1370.8	6		Specific	30.3	>sp|P46531|NOTC1_HUMAN Neurogenic locus notch homolog protein 1 OS=Homo sapiens OX=9606 GN=NOTCH1 PE=1 SV=4	1	6195	FP050322_4.5719.5719.5	high-energy collision-induced dissociation	24.77	5690.2	5690.19	1	33 | 76493
103	HexNAc(1)Hex(1)Fuc(1)NeuAc(1)	1266.6	5	1139.05	5691.2	1139.05	5691.2	controllerType=0 controllerNumber=1 scan=5767	0.012	Y.NCRCPPEWTGQYCTEDVDECQLMPNACQNRGTCHNTHGGY.N	14	NCRCPPEWTGQYCTEDVDECQLMPNACQNRGTCHNTHGGY,YN,2@57.02146,4@57.02146,13@57.02146,14@802.28552,20@57.02146,27@57.02146,33@57.02146,35@15.99492	T14(OGlycan / 802.2855); N35(Oxidation / 15.9949)	16.4887	Y.NC[+57.02146]RC[+57.02146]PPEWTGQYC[+57.02146]T[+802.28552]EDVDEC[+57.02146]QLMPNAC[+57.02146]QNRGTC[+57.02146]HN[+15.99492]THGGY.N	C2(Carbamidomethyl / 57.0215); C4(Carbamidomethyl / 57.0215); C13(Carbamidomethyl / 57.0215); C20(Carbamidomethyl / 57.0215); C27(Carbamidomethyl / 57.0215); C33(Carbamidomethyl / 57.0215)	9.9e-31	1.7e-23	0	0	0	0	9.9e-31	8.9e-24	30.006	1266.6	6		Specific	28.6	>sp|P46531|NOTC1_HUMAN Neurogenic locus notch homolog protein 1 OS=Homo sapiens OX=9606 GN=NOTCH1 PE=1 SV=4	1	6258	FP050322_4.5767.5767.5	high-energy collision-induced dissociation	23.77	5690.19	5690.19	1	34 | 77173
103	HexNAc(1)Hex(1)Fuc(1)NeuAc(1)	1184.4	5	1139.05	5691.2	1139.05	5691.2	controllerType=0 controllerNumber=1 scan=5824	0.119	Y.NCRCPPEWTGQYCTEDVDECQLMPNACQNRGTCHNTHGGY.N	14	NCRCPPEWTGQYCTEDVDECQLMPNACQNRGTCHNTHGGY,YN,2@57.02146,4@57.02146,13@57.02146,14@802.28552,20@57.02146,27@57.02146,33@57.02146,35@15.99492	T14(OGlycan / 802.2855); N35(Oxidation / 15.9949)	16.622	Y.NC[+57.02146]RC[+57.02146]PPEWTGQYC[+57.02146]T[+802.28552]EDVDEC[+57.02146]QLMPNAC[+57.02146]QNRGTC[+57.02146]HN[+15.99492]THGGY.N	C2(Carbamidomethyl / 57.0215); C4(Carbamidomethyl / 57.0215); C13(Carbamidomethyl / 57.0215); C20(Carbamidomethyl / 57.0215); C27(Carbamidomethyl / 57.0215); C33(Carbamidomethyl / 57.0215)	9.9e-31	1.7e-21	0	0	0	0	9.9e-31	5.6e-22	30.006	1184.4	6		Specific	28.7	>sp|P46531|NOTC1_HUMAN Neurogenic locus notch homolog protein 1 OS=Homo sapiens OX=9606 GN=NOTCH1 PE=1 SV=4	1	6332	FP050322_4.5824.5824.5	high-energy collision-induced dissociation	22.77	5690.2	5690.19	1	35 | 77493
103	HexNAc(1)Hex(1)Fuc(1)	364.1	5	1081.23	5402.12	1081.02	5401.09	controllerType=0 controllerNumber=1 scan=5504	4.038	Y.NCRCPPEWTGQYCTEDVDECQLMPNACQNRGTCHNTHGGY.N	14	NCRCPPEWTGQYCTEDVDECQLMPNACQNRGTCHNTHGGY,YN,2@57.02146,4@57.02146,13@57.02146,14@511.19010,20@57.02146,21@0.98402,27@57.02146,33@57.02146,35@15.99492	T14(OGlycan / 511.1901); Q21(Deamidated / 0.984); N35(Oxidation / 15.9949)	15.8804	Y.NC[+57.02146]RC[+57.02146]PPEWTGQYC[+57.02146]T[+511.19010]EDVDEC[+57.02146]Q[+0.98402]LMPNAC[+57.02146]QNRGTC[+57.02146]HN[+15.99492]THGGY.N	C2(Carbamidomethyl / 57.0215); C4(Carbamidomethyl / 57.0215); C13(Carbamidomethyl / 57.0215); C20(Carbamidomethyl / 57.0215); C27(Carbamidomethyl / 57.0215); C33(Carbamidomethyl / 57.0215)	3.8e-05	3.8e-05	0	0	0	0	3.6e-06	3.7e-06	4.421	364.1	9.6	1	Specific	16.5	>sp|P46531|NOTC1_HUMAN Neurogenic locus notch homolog protein 1 OS=Homo sapiens OX=9606 GN=NOTCH1 PE=1 SV=4	1	5928	FP050322_4.5504.5504.5	high-energy collision-induced dissociation	4.51	5401.11	5400.08	1	36 | 73446
103	HexNAc(1)Hex(1)Fuc(1)	583.4	5	1080.83	5400.1	1080.83	5400.11	controllerType=0 controllerNumber=1 scan=5455	-0.357	Y.NCRCPPEWTGQYCTEDVDECQLMPNACQNRGTCHNTHGGY.N	14	NCRCPPEWTGQYCTEDVDECQLMPNACQNRGTCHNTHGGY,YN,2@57.02146,4@57.02146,13@57.02146,14@511.19010,20@57.02146,27@57.02146,33@57.02146,35@15.99492	T14(OGlycan / 511.1901); N35(Oxidation / 15.9949)	15.7662	Y.NC[+57.02146]RC[+57.02146]PPEWTGQYC[+57.02146]T[+511.19010]EDVDEC[+57.02146]QLMPNAC[+57.02146]QNRGTC[+57.02146]HN[+15.99492]THGGY.N	C2(Carbamidomethyl / 57.0215); C4(Carbamidomethyl / 57.0215); C13(Carbamidomethyl / 57.0215); C20(Carbamidomethyl / 57.0215); C27(Carbamidomethyl / 57.0215); C33(Carbamidomethyl / 57.0215)	1.7e-07	1.7e-07	0	0	0	0	1.2e-08	1.2e-08	6.78	583.4	7.1		Specific	22.2	>sp|P46531|NOTC1_HUMAN Neurogenic locus notch homolog protein 1 OS=Homo sapiens OX=9606 GN=NOTCH1 PE=1 SV=4	1	5872	FP050322_4.5455.5455.5	high-energy collision-induced dissociation	7.77	5399.1	5399.1	1	37 | 72566
103	HexNAc(1)	71.1	5	1019.61	5094	1019.4	5092.98	controllerType=0 controllerNumber=1 scan=4732	3.518	Y.NCRCPPEWTGQYCTEDVDECQLMPNACQNRGTCHNTHGGY.N	14	NCRCPPEWTGQYCTEDVDECQLMPNACQNRGTCHNTHGGY,YN,2@57.02146,4@57.02146,13@57.02146,14@203.07937,20@57.02146,21@0.98402,27@57.02146,33@57.02146,35@15.99492	T14(OGlycan / 203.0794); Q21(Deamidated / 0.984); N35(Oxidation / 15.9949)	14.0625	Y.NC[+57.02146]RC[+57.02146]PPEWTGQYC[+57.02146]T[+203.07937]EDVDEC[+57.02146]Q[+0.98402]LMPNAC[+57.02146]QNRGTC[+57.02146]HN[+15.99492]THGGY.N	C2(Carbamidomethyl / 57.0215); C4(Carbamidomethyl / 57.0215); C13(Carbamidomethyl / 57.0215); C20(Carbamidomethyl / 57.0215); C27(Carbamidomethyl / 57.0215); C33(Carbamidomethyl / 57.0215)	0.00089	0.0009	0	0	0	0	4.8e-05	4.9e-05	3.051	71.1	0	1	Specific	12.7	>sp|P46531|NOTC1_HUMAN Neurogenic locus notch homolog protein 1 OS=Homo sapiens OX=9606 GN=NOTCH1 PE=1 SV=4	1	4960	FP050322_4.4732.4732.5	high-energy collision-induced dissociation	3.05	5092.99	5091.97	1	38 | 67505
103	HexNAc(1)	511.9	5	1019.2	5091.99	1019.21	5092	controllerType=0 controllerNumber=1 scan=5467	-1.203	Y.NCRCPPEWTGQYCTEDVDECQLMPNACQNRGTCHNTHGGY.N	14	NCRCPPEWTGQYCTEDVDECQLMPNACQNRGTCHNTHGGY,YN,2@57.02146,4@57.02146,13@57.02146,14@203.07937,20@57.02146,27@57.02146,33@57.02146,35@15.99492	T14(OGlycan / 203.0794); N35(Oxidation / 15.9949)	15.7941	Y.NC[+57.02146]RC[+57.02146]PPEWTGQYC[+57.02146]T[+203.07937]EDVDEC[+57.02146]QLMPNAC[+57.02146]QNRGTC[+57.02146]HN[+15.99492]THGGY.N	C2(Carbamidomethyl / 57.0215); C4(Carbamidomethyl / 57.0215); C13(Carbamidomethyl / 57.0215); C20(Carbamidomethyl / 57.0215); C27(Carbamidomethyl / 57.0215); C33(Carbamidomethyl / 57.0215)	1.6e-06	1.6e-06	0	0	0	0	1.7e-07	1.7e-07	5.789	511.9	5.6		Specific	16.9	>sp|P46531|NOTC1_HUMAN Neurogenic locus notch homolog protein 1 OS=Homo sapiens OX=9606 GN=NOTCH1 PE=1 SV=4	1	5885	FP050322_4.5467.5467.5	high-energy collision-induced dissociation	5.94	5090.98	5090.99	1	39 | 72726
103	HexNAc(1)	450.3	5	1019.2	5091.98	1019.21	5092	controllerType=0 controllerNumber=1 scan=5519	-2.881	Y.NCRCPPEWTGQYCTEDVDECQLMPNACQNRGTCHNTHGGY.N	14	NCRCPPEWTGQYCTEDVDECQLMPNACQNRGTCHNTHGGY,YN,2@57.02146,4@57.02146,13@57.02146,14@203.07937,20@57.02146,27@57.02146,33@57.02146,35@15.99492	T14(OGlycan / 203.0794); N35(Oxidation / 15.9949)	15.9135	Y.NC[+57.02146]RC[+57.02146]PPEWTGQYC[+57.02146]T[+203.07937]EDVDEC[+57.02146]QLMPNAC[+57.02146]QNRGTC[+57.02146]HN[+15.99492]THGGY.N	C2(Carbamidomethyl / 57.0215); C4(Carbamidomethyl / 57.0215); C13(Carbamidomethyl / 57.0215); C20(Carbamidomethyl / 57.0215); C27(Carbamidomethyl / 57.0215); C33(Carbamidomethyl / 57.0215)	2e-06	2e-06	0	0	0	0	2.1e-07	2.2e-07	5.701	450.3	5.6		Specific	17.7	>sp|P46531|NOTC1_HUMAN Neurogenic locus notch homolog protein 1 OS=Homo sapiens OX=9606 GN=NOTCH1 PE=1 SV=4	1	5948	FP050322_4.5519.5519.5	high-energy collision-induced dissociation	5.78	5090.97	5090.99	1	40 | 73646
103	HexNAc(1)	340.5	5	1019.21	5092.01	1019.21	5092	controllerType=0 controllerNumber=1 scan=4744	2.273	Y.NCRCPPEWTGQYCTEDVDECQLMPNACQNRGTCHNTHGGY.N	14	NCRCPPEWTGQYCTEDVDECQLMPNACQNRGTCHNTHGGY,YN,2@57.02146,4@57.02146,13@57.02146,14@203.07937,20@57.02146,27@57.02146,33@57.02146,35@15.99492	T14(OGlycan / 203.0794); N35(Oxidation / 15.9949)	14.0887	Y.NC[+57.02146]RC[+57.02146]PPEWTGQYC[+57.02146]T[+203.07937]EDVDEC[+57.02146]QLMPNAC[+57.02146]QNRGTC[+57.02146]HN[+15.99492]THGGY.N	C2(Carbamidomethyl / 57.0215); C4(Carbamidomethyl / 57.0215); C13(Carbamidomethyl / 57.0215); C20(Carbamidomethyl / 57.0215); C27(Carbamidomethyl / 57.0215); C33(Carbamidomethyl / 57.0215)	0.0001	0.0001	0	0	0	0	8e-06	8.1e-06	3.987	340.5	12		Specific	13.2	>sp|P46531|NOTC1_HUMAN Neurogenic locus notch homolog protein 1 OS=Homo sapiens OX=9606 GN=NOTCH1 PE=1 SV=4	1	4972	FP050322_4.4744.4744.5	high-energy collision-induced dissociation	4.21	5091	5090.99	1	41 | 67665
103	HexNAc(1)	326	5	1019.2	5091.98	1019.21	5092	controllerType=0 controllerNumber=1 scan=5595	-2.821	Y.NCRCPPEWTGQYCTEDVDECQLMPNACQNRGTCHNTHGGY.N	14	NCRCPPEWTGQYCTEDVDECQLMPNACQNRGTCHNTHGGY,YN,2@57.02146,4@57.02146,13@57.02146,14@203.07937,20@57.02146,27@57.02146,33@57.02146,35@15.99492	T14(OGlycan / 203.0794); N35(Oxidation / 15.9949)	16.0898	Y.NC[+57.02146]RC[+57.02146]PPEWTGQYC[+57.02146]T[+203.07937]EDVDEC[+57.02146]QLMPNAC[+57.02146]QNRGTC[+57.02146]HN[+15.99492]THGGY.N	C2(Carbamidomethyl / 57.0215); C4(Carbamidomethyl / 57.0215); C13(Carbamidomethyl / 57.0215); C20(Carbamidomethyl / 57.0215); C27(Carbamidomethyl / 57.0215); C33(Carbamidomethyl / 57.0215)	0.00012	0.00012	0	0	0	0	9.8e-06	1e-05	3.91	326	11.1		Specific	14.3	>sp|P46531|NOTC1_HUMAN Neurogenic locus notch homolog protein 1 OS=Homo sapiens OX=9606 GN=NOTCH1 PE=1 SV=4	1	6039	FP050322_4.5595.5595.5	high-energy collision-induced dissociation	4.14	5090.97	5090.99	1	42 | 74926
103	HexNAc(1)	303.9	5	1019	5090.99	1019.21	5092	controllerType=0 controllerNumber=1 scan=4797	-0.316	Y.NCRCPPEWTGQYCTEDVDECQLMPNACQNRGTCHNTHGGY.N	14	NCRCPPEWTGQYCTEDVDECQLMPNACQNRGTCHNTHGGY,YN,2@57.02146,4@57.02146,13@57.02146,14@203.07937,20@57.02146,27@57.02146,33@57.02146,35@15.99492	T14(OGlycan / 203.0794); N35(Oxidation / 15.9949)	14.2114	Y.NC[+57.02146]RC[+57.02146]PPEWTGQYC[+57.02146]T[+203.07937]EDVDEC[+57.02146]QLMPNAC[+57.02146]QNRGTC[+57.02146]HN[+15.99492]THGGY.N	C2(Carbamidomethyl / 57.0215); C4(Carbamidomethyl / 57.0215); C13(Carbamidomethyl / 57.0215); C20(Carbamidomethyl / 57.0215); C27(Carbamidomethyl / 57.0215); C33(Carbamidomethyl / 57.0215)	0.00028	0.00028	0	0	0	0	1.8e-05	1.9e-05	3.556	303.9	11.2	-1	Specific	11.8	>sp|P46531|NOTC1_HUMAN Neurogenic locus notch homolog protein 1 OS=Homo sapiens OX=9606 GN=NOTCH1 PE=1 SV=4	1	5036	FP050322_4.4797.4797.5	high-energy collision-induced dissociation	3.83	5089.98	5090.99	1	43 | 68166
103	HexNAc(1)	299.9	6	849.337	5090.98	849.505	5092	controllerType=0 controllerNumber=1 scan=4729	-1.865	Y.NCRCPPEWTGQYCTEDVDECQLMPNACQNRGTCHNTHGGY.N	14	NCRCPPEWTGQYCTEDVDECQLMPNACQNRGTCHNTHGGY,YN,2@57.02146,4@57.02146,13@57.02146,14@203.07937,20@57.02146,27@57.02146,33@57.02146,35@15.99492	T14(OGlycan / 203.0794); N35(Oxidation / 15.9949)	14.056	Y.NC[+57.02146]RC[+57.02146]PPEWTGQYC[+57.02146]T[+203.07937]EDVDEC[+57.02146]QLMPNAC[+57.02146]QNRGTC[+57.02146]HN[+15.99492]THGGY.N	C2(Carbamidomethyl / 57.0215); C4(Carbamidomethyl / 57.0215); C13(Carbamidomethyl / 57.0215); C20(Carbamidomethyl / 57.0215); C27(Carbamidomethyl / 57.0215); C33(Carbamidomethyl / 57.0215)	0.022	0.022	0	0	0	0	0.0018	0.0018	1.661	299.9	12	-1	Specific	10.8	>sp|P46531|NOTC1_HUMAN Neurogenic locus notch homolog protein 1 OS=Homo sapiens OX=9606 GN=NOTCH1 PE=1 SV=4	1	4957	FP050322_4.4729.4729.6	high-energy collision-induced dissociation	1.93	5089.98	5090.99	1	44 | 67425
103	HexNAc(1)	292.1	6	849.504	5091.99	849.505	5092	controllerType=0 controllerNumber=1 scan=4781	-1.493	Y.NCRCPPEWTGQYCTEDVDECQLMPNACQNRGTCHNTHGGY.N	14	NCRCPPEWTGQYCTEDVDECQLMPNACQNRGTCHNTHGGY,YN,2@57.02146,4@57.02146,13@57.02146,14@203.07937,20@57.02146,27@57.02146,33@57.02146,35@15.99492	T14(OGlycan / 203.0794); N35(Oxidation / 15.9949)	14.1757	Y.NC[+57.02146]RC[+57.02146]PPEWTGQYC[+57.02146]T[+203.07937]EDVDEC[+57.02146]QLMPNAC[+57.02146]QNRGTC[+57.02146]HN[+15.99492]THGGY.N	C2(Carbamidomethyl / 57.0215); C4(Carbamidomethyl / 57.0215); C13(Carbamidomethyl / 57.0215); C20(Carbamidomethyl / 57.0215); C27(Carbamidomethyl / 57.0215); C33(Carbamidomethyl / 57.0215)	0.003	0.0031	0	0	0	0	0.00022	0.00023	2.516	292.1	11.8		Specific	11.4	>sp|P46531|NOTC1_HUMAN Neurogenic locus notch homolog protein 1 OS=Homo sapiens OX=9606 GN=NOTCH1 PE=1 SV=4	1	5017	FP050322_4.4781.4781.6	high-energy collision-induced dissociation	2.79	5090.98	5090.99	1	45 | 67886
103	Fuc(1)	1228.7	5	1011	5050.97	1011	5050.97	controllerType=0 controllerNumber=1 scan=5110	-0.862	Y.NCRCPPEWTGQYCTEDVDECQLMPNACQNRGTCHNTHGGY.N	14	NCRCPPEWTGQYCTEDVDECQLMPNACQNRGTCHNTHGGY,YN,2@57.02146,4@57.02146,13@57.02146,14@146.05791,20@57.02146,23@15.99492,27@57.02146,33@57.02146,35@15.99492	T14(OGlycan / 146.0579); M23(Oxidation / 15.9949); N35(Oxidation / 15.9949)	14.9369	Y.NC[+57.02146]RC[+57.02146]PPEWTGQYC[+57.02146]T[+146.05791]EDVDEC[+57.02146]QLM[+15.99492]PNAC[+57.02146]QNRGTC[+57.02146]HN[+15.99492]THGGY.N	C2(Carbamidomethyl / 57.0215); C4(Carbamidomethyl / 57.0215); C13(Carbamidomethyl / 57.0215); C20(Carbamidomethyl / 57.0215); C27(Carbamidomethyl / 57.0215); C33(Carbamidomethyl / 57.0215)	9.9e-31	1.7e-22	0	0	0	0	9.9e-31	4.1e-23	30.006	1228.7	2.4		Specific	25.8	>sp|P46531|NOTC1_HUMAN Neurogenic locus notch homolog protein 1 OS=Homo sapiens OX=9606 GN=NOTCH1 PE=1 SV=4	1	5446	FP050322_4.5110.5110.5	high-energy collision-induced dissociation	23.08	5049.96	5049.96	1	46 | 70726
103	Fuc(1)	1164	5	1011	5050.96	1011	5050.97	controllerType=0 controllerNumber=1 scan=5165	-1.829	Y.NCRCPPEWTGQYCTEDVDECQLMPNACQNRGTCHNTHGGY.N	14	NCRCPPEWTGQYCTEDVDECQLMPNACQNRGTCHNTHGGY,YN,2@57.02146,4@57.02146,13@57.02146,14@146.05791,20@57.02146,23@15.99492,27@57.02146,33@57.02146,35@15.99492	T14(OGlycan / 146.0579); M23(Oxidation / 15.9949); N35(Oxidation / 15.9949)	15.065	Y.NC[+57.02146]RC[+57.02146]PPEWTGQYC[+57.02146]T[+146.05791]EDVDEC[+57.02146]QLM[+15.99492]PNAC[+57.02146]QNRGTC[+57.02146]HN[+15.99492]THGGY.N	C2(Carbamidomethyl / 57.0215); C4(Carbamidomethyl / 57.0215); C13(Carbamidomethyl / 57.0215); C20(Carbamidomethyl / 57.0215); C27(Carbamidomethyl / 57.0215); C33(Carbamidomethyl / 57.0215)	9.9e-31	1.7e-21	0	0	0	0	9.9e-31	2.8e-22	30.006	1164	1		Specific	23.4	>sp|P46531|NOTC1_HUMAN Neurogenic locus notch homolog protein 1 OS=Homo sapiens OX=9606 GN=NOTCH1 PE=1 SV=4	1	5522	FP050322_4.5165.5165.5	high-energy collision-induced dissociation	21.08	5049.95	5049.96	1	47 | 71286
103	Fuc(1)	997.9	5	1010.8	5049.97	1011	5050.97	controllerType=0 controllerNumber=1 scan=5061	-0.089	Y.NCRCPPEWTGQYCTEDVDECQLMPNACQNRGTCHNTHGGY.N	14	NCRCPPEWTGQYCTEDVDECQLMPNACQNRGTCHNTHGGY,YN,2@57.02146,4@57.02146,13@57.02146,14@146.05791,20@57.02146,23@15.99492,27@57.02146,33@57.02146,35@15.99492	T14(OGlycan / 146.0579); M23(Oxidation / 15.9949); N35(Oxidation / 15.9949)	14.8211	Y.NC[+57.02146]RC[+57.02146]PPEWTGQYC[+57.02146]T[+146.05791]EDVDEC[+57.02146]QLM[+15.99492]PNAC[+57.02146]QNRGTC[+57.02146]HN[+15.99492]THGGY.N	C2(Carbamidomethyl / 57.0215); C4(Carbamidomethyl / 57.0215); C13(Carbamidomethyl / 57.0215); C20(Carbamidomethyl / 57.0215); C27(Carbamidomethyl / 57.0215); C33(Carbamidomethyl / 57.0215)	1.6e-15	1.7e-15	0	0	0	0	1.8e-16	1.9e-16	14.784	997.9	1.3	-1	Specific	25.5	>sp|P46531|NOTC1_HUMAN Neurogenic locus notch homolog protein 1 OS=Homo sapiens OX=9606 GN=NOTCH1 PE=1 SV=4	1	5381	FP050322_4.5061.5061.5	high-energy collision-induced dissociation	15.96	5048.96	5049.96	1	48 | 70166
103	Fuc(1)	687.5	5	1011	5050.97	1011	5050.97	controllerType=0 controllerNumber=1 scan=5225	-0.379	Y.NCRCPPEWTGQYCTEDVDECQLMPNACQNRGTCHNTHGGY.N	14	NCRCPPEWTGQYCTEDVDECQLMPNACQNRGTCHNTHGGY,YN,2@57.02146,4@57.02146,13@57.02146,14@146.05791,20@57.02146,23@15.99492,27@57.02146,33@57.02146,35@15.99492	T14(OGlycan / 146.0579); M23(Oxidation / 15.9949); N35(Oxidation / 15.9949)	15.2026	Y.NC[+57.02146]RC[+57.02146]PPEWTGQYC[+57.02146]T[+146.05791]EDVDEC[+57.02146]QLM[+15.99492]PNAC[+57.02146]QNRGTC[+57.02146]HN[+15.99492]THGGY.N	C2(Carbamidomethyl / 57.0215); C4(Carbamidomethyl / 57.0215); C13(Carbamidomethyl / 57.0215); C20(Carbamidomethyl / 57.0215); C27(Carbamidomethyl / 57.0215); C33(Carbamidomethyl / 57.0215)	1.7e-09	1.7e-09	0	0	0	0	1.3e-10	1.3e-10	8.78	687.5	0.8		Specific	18.5	>sp|P46531|NOTC1_HUMAN Neurogenic locus notch homolog protein 1 OS=Homo sapiens OX=9606 GN=NOTCH1 PE=1 SV=4	1	5603	FP050322_4.5225.5225.5	high-energy collision-induced dissociation	10.08	5049.96	5049.96	1	49 | 71726
103	Fuc(1)	586.3	5	1011	5050.97	1011	5050.97	controllerType=0 controllerNumber=1 scan=5283	-0.379	Y.NCRCPPEWTGQYCTEDVDECQLMPNACQNRGTCHNTHGGY.N	32	NCRCPPEWTGQYCTEDVDECQLMPNACQNRGTCHNTHGGY,YN,2@57.02146,4@57.02146,8@15.99492,13@57.02146,20@57.02146,27@57.02146,32@146.05791,33@57.02146,35@15.99492	W8(Oxidation / 15.9949); T32(OGlycan / 146.0579); N35(Oxidation / 15.9949)	15.3377	Y.NC[+57.02146]RC[+57.02146]PPEW[+15.99492]TGQYC[+57.02146]TEDVDEC[+57.02146]QLMPNAC[+57.02146]QNRGT[+146.05791]C[+57.02146]HN[+15.99492]THGGY.N	C2(Carbamidomethyl / 57.0215); C4(Carbamidomethyl / 57.0215); C13(Carbamidomethyl / 57.0215); C20(Carbamidomethyl / 57.0215); C27(Carbamidomethyl / 57.0215); C33(Carbamidomethyl / 57.0215)	1.7e-07	1.7e-07	0	0	0	0	9.9e-09	1e-08	6.78	586.3	0.6		Specific	16.9	>sp|P46531|NOTC1_HUMAN Neurogenic locus notch homolog protein 1 OS=Homo sapiens OX=9606 GN=NOTCH1 PE=1 SV=4	1	5683	FP050322_4.5283.5283.5	high-energy collision-induced dissociation	7.77	5049.96	5049.96	1	50 | 71886
103	Hex(1)	128.4	4	1263.49	5050.95	1263.5	5050.97	controllerType=0 controllerNumber=1 scan=5107	-4.461	Y.NCRCPPEWTGQYCTEDVDECQLMPNACQNRGTCHNTHGGY.N	14	NCRCPPEWTGQYCTEDVDECQLMPNACQNRGTCHNTHGGY,YN,2@57.02146,4@57.02146,13@57.02146,14@162.05282,20@57.02146,27@57.02146,33@57.02146,37@15.99492	T14(OGlycan / 162.0528); H37(Oxidation / 15.9949)	14.9285	Y.NC[+57.02146]RC[+57.02146]PPEWTGQYC[+57.02146]T[+162.05282]EDVDEC[+57.02146]QLMPNAC[+57.02146]QNRGTC[+57.02146]HNTH[+15.99492]GGY.N	C2(Carbamidomethyl / 57.0215); C4(Carbamidomethyl / 57.0215); C13(Carbamidomethyl / 57.0215); C20(Carbamidomethyl / 57.0215); C27(Carbamidomethyl / 57.0215); C33(Carbamidomethyl / 57.0215)	0.0011	0.0011	0	0	0	0	6.8e-05	6.9e-05	2.97	128.4	0		Specific	14	>sp|P46531|NOTC1_HUMAN Neurogenic locus notch homolog protein 1 OS=Homo sapiens OX=9606 GN=NOTCH1 PE=1 SV=4	1	5444	FP050322_4.5107.5107.4	high-energy collision-induced dissociation	2.96	5049.94	5049.96	1	51 | 70646
103	Hex(1)	27.7	4	1260.25	5037.96	1259.99	5036.94	controllerType=0 controllerNumber=1 scan=5614	3.779	Y.NCRCPPEWTGQYCTEDVDECQLMPNACQNRGTCHNTHGGY.N	14	NCRCPPEWTGQYCTEDVDECQLMPNACQNRGTCHNTHGGY,YN,2@57.02146,4@57.02146,13@57.02146,14@162.05282,20@57.02146,21@0.98402,27@57.02146,33@57.02146,35@0.98402	T14(OGlycan / 162.0528); Q21(Deamidated / 0.984); N35(Deamidated / 0.984)	16.1343	Y.NC[+57.02146]RC[+57.02146]PPEWTGQYC[+57.02146]T[+162.05282]EDVDEC[+57.02146]Q[+0.98402]LMPNAC[+57.02146]QNRGTC[+57.02146]HN[+0.98402]THGGY.N	C2(Carbamidomethyl / 57.0215); C4(Carbamidomethyl / 57.0215); C13(Carbamidomethyl / 57.0215); C20(Carbamidomethyl / 57.0215); C27(Carbamidomethyl / 57.0215); C33(Carbamidomethyl / 57.0215)	0.0078	0.0079	0	0	0	0	0.00065	0.00065	2.11	27.7	0	1	Specific	10.7	>sp|P46531|NOTC1_HUMAN Neurogenic locus notch homolog protein 1 OS=Homo sapiens OX=9606 GN=NOTCH1 PE=1 SV=4	1	6061	FP050322_4.5614.5614.4	high-energy collision-induced dissociation	2.1	5036.96	5035.94	1	52 | 75046
103	Fuc(1)	1085.9	5	1008	5035.96	1008	5035.96	controllerType=0 controllerNumber=1 scan=5758	-0.458	Y.NCRCPPEWTGQYCTEDVDECQLMPNACQNRGTCHNTHGGY.N	14	NCRCPPEWTGQYCTEDVDECQLMPNACQNRGTCHNTHGGY,YN,2@57.02146,4@57.02146,13@57.02146,14@146.05791,20@57.02146,27@57.02146,29@0.98402,33@57.02146,35@15.99492	T14(OGlycan / 146.0579); N29(Deamidated / 0.984); N35(Oxidation / 15.9949)	16.4673	Y.NC[+57.02146]RC[+57.02146]PPEWTGQYC[+57.02146]T[+146.05791]EDVDEC[+57.02146]QLMPNAC[+57.02146]QN[+0.98402]RGTC[+57.02146]HN[+15.99492]THGGY.N	C2(Carbamidomethyl / 57.0215); C4(Carbamidomethyl / 57.0215); C13(Carbamidomethyl / 57.0215); C20(Carbamidomethyl / 57.0215); C27(Carbamidomethyl / 57.0215); C33(Carbamidomethyl / 57.0215)	9.9e-31	1.7e-19	0	0	0	0	9.9e-31	2.5e-20	30.006	1085.9	0.4		Specific	25.4	>sp|P46531|NOTC1_HUMAN Neurogenic locus notch homolog protein 1 OS=Homo sapiens OX=9606 GN=NOTCH1 PE=1 SV=4	1	6246	FP050322_4.5758.5758.5	high-energy collision-induced dissociation	20.77	5034.95	5034.95	1	53 | 77133
103	Fuc(1)	747.6	5	1008	5035.96	1008	5035.96	controllerType=0 controllerNumber=1 scan=5818	0.269	Y.NCRCPPEWTGQYCTEDVDECQLMPNACQNRGTCHNTHGGY.N	14	NCRCPPEWTGQYCTEDVDECQLMPNACQNRGTCHNTHGGY,YN,2@57.02146,4@57.02146,13@57.02146,14@146.05791,20@57.02146,27@57.02146,30@0.98402,33@57.02146,35@15.99492	T14(OGlycan / 146.0579); R30(Deamidated / 0.984); N35(Oxidation / 15.9949)	16.607	Y.NC[+57.02146]RC[+57.02146]PPEWTGQYC[+57.02146]T[+146.05791]EDVDEC[+57.02146]QLMPNAC[+57.02146]QNR[+0.98402]GTC[+57.02146]HN[+15.99492]THGGY.N	C2(Carbamidomethyl / 57.0215); C4(Carbamidomethyl / 57.0215); C13(Carbamidomethyl / 57.0215); C20(Carbamidomethyl / 57.0215); C27(Carbamidomethyl / 57.0215); C33(Carbamidomethyl / 57.0215)	1.7e-10	1.7e-10	0	0	0	0	1.9e-11	1.9e-11	9.78	747.6	0		Specific	21	>sp|P46531|NOTC1_HUMAN Neurogenic locus notch homolog protein 1 OS=Homo sapiens OX=9606 GN=NOTCH1 PE=1 SV=4	1	6326	FP050322_4.5818.5818.5	high-energy collision-induced dissociation	11.77	5034.95	5034.95	1	54 | 77453
103	Fuc(1)	1324.6	4	1259.5	5034.96	1259.5	5034.97	controllerType=0 controllerNumber=1 scan=5503	-2.188	Y.NCRCPPEWTGQYCTEDVDECQLMPNACQNRGTCHNTHGGY.N	36	NCRCPPEWTGQYCTEDVDECQLMPNACQNRGTCHNTHGGY,YN,2@57.02146,4@57.02146,13@57.02146,20@57.02146,27@57.02146,33@57.02146,35@15.99492,36@146.05791	N35(Oxidation / 15.9949); T36(OGlycan / 146.0579)	15.8782	Y.NC[+57.02146]RC[+57.02146]PPEWTGQYC[+57.02146]TEDVDEC[+57.02146]QLMPNAC[+57.02146]QNRGTC[+57.02146]HN[+15.99492]T[+146.05791]HGGY.N	C2(Carbamidomethyl / 57.0215); C4(Carbamidomethyl / 57.0215); C13(Carbamidomethyl / 57.0215); C20(Carbamidomethyl / 57.0215); C27(Carbamidomethyl / 57.0215); C33(Carbamidomethyl / 57.0215)	9.9e-31	2e-24	0	0	0	0	9.9e-31	1.1e-24	30.006	1324.6	3.6		Specific	27.6	>sp|P46531|NOTC1_HUMAN Neurogenic locus notch homolog protein 1 OS=Homo sapiens OX=9606 GN=NOTCH1 PE=1 SV=4	1	5927	FP050322_4.5503.5503.4	high-energy collision-induced dissociation	25.69	5033.96	5033.97	1	55 | 73406
103	Fuc(1)	1243.4	5	1007.8	5034.97	1007.8	5034.97	controllerType=0 controllerNumber=1 scan=5482	-1.645	Y.NCRCPPEWTGQYCTEDVDECQLMPNACQNRGTCHNTHGGY.N	14	NCRCPPEWTGQYCTEDVDECQLMPNACQNRGTCHNTHGGY,YN,2@57.02146,4@57.02146,13@57.02146,14@146.05791,20@57.02146,27@57.02146,33@57.02146,35@15.99492	T14(OGlycan / 146.0579); N35(Oxidation / 15.9949)	15.8294	Y.NC[+57.02146]RC[+57.02146]PPEWTGQYC[+57.02146]T[+146.05791]EDVDEC[+57.02146]QLMPNAC[+57.02146]QNRGTC[+57.02146]HN[+15.99492]THGGY.N	C2(Carbamidomethyl / 57.0215); C4(Carbamidomethyl / 57.0215); C13(Carbamidomethyl / 57.0215); C20(Carbamidomethyl / 57.0215); C27(Carbamidomethyl / 57.0215); C33(Carbamidomethyl / 57.0215)	9.9e-31	1.7e-22	0	0	0	0	9.9e-31	6.2e-23	30.006	1243.4	6		Specific	25.6	>sp|P46531|NOTC1_HUMAN Neurogenic locus notch homolog protein 1 OS=Homo sapiens OX=9606 GN=NOTCH1 PE=1 SV=4	1	5900	FP050322_4.5482.5482.5	high-energy collision-induced dissociation	23.77	5033.96	5033.97	1	56 | 73006
103	Fuc(1)	1163.9	5	1007.8	5034.97	1007.8	5034.97	controllerType=0 controllerNumber=1 scan=5536	-1.402	Y.NCRCPPEWTGQYCTEDVDECQLMPNACQNRGTCHNTHGGY.N	36	NCRCPPEWTGQYCTEDVDECQLMPNACQNRGTCHNTHGGY,YN,2@57.02146,4@57.02146,13@57.02146,20@57.02146,27@57.02146,33@57.02146,35@15.99492,36@146.05791	N35(Oxidation / 15.9949); T36(OGlycan / 146.0579)	15.9533	Y.NC[+57.02146]RC[+57.02146]PPEWTGQYC[+57.02146]TEDVDEC[+57.02146]QLMPNAC[+57.02146]QNRGTC[+57.02146]HN[+15.99492]T[+146.05791]HGGY.N	C2(Carbamidomethyl / 57.0215); C4(Carbamidomethyl / 57.0215); C13(Carbamidomethyl / 57.0215); C20(Carbamidomethyl / 57.0215); C27(Carbamidomethyl / 57.0215); C33(Carbamidomethyl / 57.0215)	9.9e-31	1.7e-21	0	0	0	0	9.9e-31	4.4e-22	30.006	1163.9	8.7		Specific	25.4	>sp|P46531|NOTC1_HUMAN Neurogenic locus notch homolog protein 1 OS=Homo sapiens OX=9606 GN=NOTCH1 PE=1 SV=4	1	5968	FP050322_4.5536.5536.5	high-energy collision-induced dissociation	21.77	5033.96	5033.97	1	57 | 74126
103	Fuc(1)	1142.9	5	1007.8	5034.96	1007.8	5034.97	controllerType=0 controllerNumber=1 scan=5591	-2.311	Y.NCRCPPEWTGQYCTEDVDECQLMPNACQNRGTCHNTHGGY.N	14	NCRCPPEWTGQYCTEDVDECQLMPNACQNRGTCHNTHGGY,YN,2@57.02146,4@57.02146,13@57.02146,14@146.05791,20@57.02146,27@57.02146,33@57.02146,35@15.99492	T14(OGlycan / 146.0579); N35(Oxidation / 15.9949)	16.0811	Y.NC[+57.02146]RC[+57.02146]PPEWTGQYC[+57.02146]T[+146.05791]EDVDEC[+57.02146]QLMPNAC[+57.02146]QNRGTC[+57.02146]HN[+15.99492]THGGY.N	C2(Carbamidomethyl / 57.0215); C4(Carbamidomethyl / 57.0215); C13(Carbamidomethyl / 57.0215); C20(Carbamidomethyl / 57.0215); C27(Carbamidomethyl / 57.0215); C33(Carbamidomethyl / 57.0215)	9.9e-31	1.7e-20	0	0	0	0	9.9e-31	3.2e-21	30.006	1142.9	1		Specific	24.8	>sp|P46531|NOTC1_HUMAN Neurogenic locus notch homolog protein 1 OS=Homo sapiens OX=9606 GN=NOTCH1 PE=1 SV=4	1	6033	FP050322_4.5591.5591.5	high-energy collision-induced dissociation	21.77	5033.96	5033.97	1	58 | 74886
103	Fuc(1)	983.1	5	1007.8	5034.96	1007.8	5034.97	controllerType=0 controllerNumber=1 scan=5646	-2.008	Y.NCRCPPEWTGQYCTEDVDECQLMPNACQNRGTCHNTHGGY.N	14	NCRCPPEWTGQYCTEDVDECQLMPNACQNRGTCHNTHGGY,YN,2@57.02146,4@57.02146,13@57.02146,14@146.05791,20@57.02146,27@57.02146,33@57.02146,35@15.99492	T14(OGlycan / 146.0579); N35(Oxidation / 15.9949)	16.2085	Y.NC[+57.02146]RC[+57.02146]PPEWTGQYC[+57.02146]T[+146.05791]EDVDEC[+57.02146]QLMPNAC[+57.02146]QNRGTC[+57.02146]HN[+15.99492]THGGY.N	C2(Carbamidomethyl / 57.0215); C4(Carbamidomethyl / 57.0215); C13(Carbamidomethyl / 57.0215); C20(Carbamidomethyl / 57.0215); C27(Carbamidomethyl / 57.0215); C33(Carbamidomethyl / 57.0215)	1.6e-15	1.7e-15	0	0	0	0	2.6e-16	2.6e-16	14.784	983.1	6		Specific	23	>sp|P46531|NOTC1_HUMAN Neurogenic locus notch homolog protein 1 OS=Homo sapiens OX=9606 GN=NOTCH1 PE=1 SV=4	1	6104	FP050322_4.5646.5646.5	high-energy collision-induced dissociation	18.77	5033.96	5033.97	1	59 | 75486
103	Fuc(1)	919.8	5	1007.8	5034.97	1007.8	5034.97	controllerType=0 controllerNumber=1 scan=5427	-0.433	Y.NCRCPPEWTGQYCTEDVDECQLMPNACQNRGTCHNTHGGY.N	9	NCRCPPEWTGQYCTEDVDECQLMPNACQNRGTCHNTHGGY,YN,2@57.02146,4@57.02146,9@146.05791,13@57.02146,20@57.02146,27@57.02146,33@57.02146,35@15.99492	T9(OGlycan / 146.0579); N35(Oxidation / 15.9949)	15.7016	Y.NC[+57.02146]RC[+57.02146]PPEWT[+146.05791]GQYC[+57.02146]TEDVDEC[+57.02146]QLMPNAC[+57.02146]QNRGTC[+57.02146]HN[+15.99492]THGGY.N	C2(Carbamidomethyl / 57.0215); C4(Carbamidomethyl / 57.0215); C13(Carbamidomethyl / 57.0215); C20(Carbamidomethyl / 57.0215); C27(Carbamidomethyl / 57.0215); C33(Carbamidomethyl / 57.0215)	1.7e-14	1.7e-14	0	0	0	0	1.9e-15	1.9e-15	13.781	919.8	6.1		Specific	24.5	>sp|P46531|NOTC1_HUMAN Neurogenic locus notch homolog protein 1 OS=Homo sapiens OX=9606 GN=NOTCH1 PE=1 SV=4	1	5836	FP050322_4.5427.5427.5	high-energy collision-induced dissociation	14.78	5033.97	5033.97	1	60 | 72366
103	Fuc(1)	903.6	4	1259.5	5034.97	1259.5	5034.97	controllerType=0 controllerNumber=1 scan=5560	-1.315	Y.NCRCPPEWTGQYCTEDVDECQLMPNACQNRGTCHNTHGGY.N	14	NCRCPPEWTGQYCTEDVDECQLMPNACQNRGTCHNTHGGY,YN,2@57.02146,4@57.02146,13@57.02146,14@146.05791,20@57.02146,27@57.02146,33@57.02146,35@15.99492	T14(OGlycan / 146.0579); N35(Oxidation / 15.9949)	16.0088	Y.NC[+57.02146]RC[+57.02146]PPEWTGQYC[+57.02146]T[+146.05791]EDVDEC[+57.02146]QLMPNAC[+57.02146]QNRGTC[+57.02146]HN[+15.99492]THGGY.N	C2(Carbamidomethyl / 57.0215); C4(Carbamidomethyl / 57.0215); C13(Carbamidomethyl / 57.0215); C20(Carbamidomethyl / 57.0215); C27(Carbamidomethyl / 57.0215); C33(Carbamidomethyl / 57.0215)	2e-14	2e-14	0	0	0	0	2.6e-15	2.6e-15	13.7	903.6	6		Specific	24.3	>sp|P46531|NOTC1_HUMAN Neurogenic locus notch homolog protein 1 OS=Homo sapiens OX=9606 GN=NOTCH1 PE=1 SV=4	1	5999	FP050322_4.5560.5560.4	high-energy collision-induced dissociation	14.7	5033.96	5033.97	1	61 | 74486
103	Fuc(1)	882	5	1007.8	5034.96	1007.8	5034.97	controllerType=0 controllerNumber=1 scan=5702	-2.918	Y.NCRCPPEWTGQYCTEDVDECQLMPNACQNRGTCHNTHGGY.N	14	NCRCPPEWTGQYCTEDVDECQLMPNACQNRGTCHNTHGGY,YN,2@57.02146,4@57.02146,13@57.02146,14@146.05791,20@57.02146,27@57.02146,33@57.02146,35@15.99492	T14(OGlycan / 146.0579); N35(Oxidation / 15.9949)	16.3364	Y.NC[+57.02146]RC[+57.02146]PPEWTGQYC[+57.02146]T[+146.05791]EDVDEC[+57.02146]QLMPNAC[+57.02146]QNRGTC[+57.02146]HN[+15.99492]THGGY.N	C2(Carbamidomethyl / 57.0215); C4(Carbamidomethyl / 57.0215); C13(Carbamidomethyl / 57.0215); C20(Carbamidomethyl / 57.0215); C27(Carbamidomethyl / 57.0215); C33(Carbamidomethyl / 57.0215)	1.7e-13	1.7e-13	0	0	0	0	2.4e-14	2.4e-14	12.78	882	2.3		Specific	21.1	>sp|P46531|NOTC1_HUMAN Neurogenic locus notch homolog protein 1 OS=Homo sapiens OX=9606 GN=NOTCH1 PE=1 SV=4	1	6173	FP050322_4.5702.5702.5	high-energy collision-induced dissociation	14.78	5033.95	5033.97	1	62 | 76253
103	Fuc(1)	484.7	5	1007.8	5034.95	1007.8	5034.97	controllerType=0 controllerNumber=1 scan=5872	-4.251	Y.NCRCPPEWTGQYCTEDVDECQLMPNACQNRGTCHNTHGGY.N	14	NCRCPPEWTGQYCTEDVDECQLMPNACQNRGTCHNTHGGY,YN,2@57.02146,4@57.02146,13@57.02146,14@146.05791,20@57.02146,27@57.02146,33@57.02146,35@15.99492	T14(OGlycan / 146.0579); N35(Oxidation / 15.9949)	16.7325	Y.NC[+57.02146]RC[+57.02146]PPEWTGQYC[+57.02146]T[+146.05791]EDVDEC[+57.02146]QLMPNAC[+57.02146]QNRGTC[+57.02146]HN[+15.99492]THGGY.N	C2(Carbamidomethyl / 57.0215); C4(Carbamidomethyl / 57.0215); C13(Carbamidomethyl / 57.0215); C20(Carbamidomethyl / 57.0215); C27(Carbamidomethyl / 57.0215); C33(Carbamidomethyl / 57.0215)	1.6e-06	1.6e-06	0	0	0	0	1.8e-07	1.9e-07	5.789	484.7	3.4		Specific	18.6	>sp|P46531|NOTC1_HUMAN Neurogenic locus notch homolog protein 1 OS=Homo sapiens OX=9606 GN=NOTCH1 PE=1 SV=4	1	6398	FP050322_4.5872.5872.5	high-energy collision-induced dissociation	5.94	5033.95	5033.97	1	63 | 77933
103	Fuc(1)	259.7	6	840	5034.96	840.002	5034.97	controllerType=0 controllerNumber=1 scan=5486	-2.702	Y.NCRCPPEWTGQYCTEDVDECQLMPNACQNRGTCHNTHGGY.N	14	NCRCPPEWTGQYCTEDVDECQLMPNACQNRGTCHNTHGGY,YN,2@57.02146,4@57.02146,13@57.02146,14@146.05791,20@57.02146,27@57.02146,33@57.02146,35@15.99492	T14(OGlycan / 146.0579); N35(Oxidation / 15.9949)	15.8381	Y.NC[+57.02146]RC[+57.02146]PPEWTGQYC[+57.02146]T[+146.05791]EDVDEC[+57.02146]QLMPNAC[+57.02146]QNRGTC[+57.02146]HN[+15.99492]THGGY.N	C2(Carbamidomethyl / 57.0215); C4(Carbamidomethyl / 57.0215); C13(Carbamidomethyl / 57.0215); C20(Carbamidomethyl / 57.0215); C27(Carbamidomethyl / 57.0215); C33(Carbamidomethyl / 57.0215)	0.0044	0.0044	0	0	0	0	0.00024	0.00025	2.361	259.7	0.8		Specific	14	>sp|P46531|NOTC1_HUMAN Neurogenic locus notch homolog protein 1 OS=Homo sapiens OX=9606 GN=NOTCH1 PE=1 SV=4	1	5905	FP050322_4.5486.5486.6	high-energy collision-induced dissociation	2.02	5033.95	5033.97	1	64 | 73086
103	Fuc(1)	87.1	5	1007.8	5034.96	1007.8	5034.97	controllerType=0 controllerNumber=1 scan=5929	-3.281	Y.NCRCPPEWTGQYCTEDVDECQLMPNACQNRGTCHNTHGGY.N	14	NCRCPPEWTGQYCTEDVDECQLMPNACQNRGTCHNTHGGY,YN,2@57.02146,4@57.02146,13@57.02146,14@146.05791,20@57.02146,25@15.99492,27@57.02146,33@57.02146	T14(OGlycan / 146.0579); N25(Oxidation / 15.9949)	16.866	Y.NC[+57.02146]RC[+57.02146]PPEWTGQYC[+57.02146]T[+146.05791]EDVDEC[+57.02146]QLMPN[+15.99492]AC[+57.02146]QNRGTC[+57.02146]HNTHGGY.N	C2(Carbamidomethyl / 57.0215); C4(Carbamidomethyl / 57.0215); C13(Carbamidomethyl / 57.0215); C20(Carbamidomethyl / 57.0215); C27(Carbamidomethyl / 57.0215); C33(Carbamidomethyl / 57.0215)	0.0065	0.0065	0	0	0	0	0.00052	0.00053	2.19	87.1	0		Specific	10.9	>sp|P46531|NOTC1_HUMAN Neurogenic locus notch homolog protein 1 OS=Homo sapiens OX=9606 GN=NOTCH1 PE=1 SV=4	1	6468	FP050322_4.5929.5929.5	high-energy collision-induced dissociation	2.18	5033.95	5033.97	1	65 | 78773
103	Fuc(1)	453.8	5	1004.6	5018.99	1004.6	5018.98	controllerType=0 controllerNumber=1 scan=5479	1.338	Y.NCRCPPEWTGQYCTEDVDECQLMPNACQNRGTCHNTHGGY.N	14	NCRCPPEWTGQYCTEDVDECQLMPNACQNRGTCHNTHGGY,YN,2@57.02146,4@57.02146,13@57.02146,14@146.05791,20@57.02146,27@57.02146,33@57.02146	T14(OGlycan / 146.0579)	15.822	Y.NC[+57.02146]RC[+57.02146]PPEWTGQYC[+57.02146]T[+146.05791]EDVDEC[+57.02146]QLMPNAC[+57.02146]QNRGTC[+57.02146]HNTHGGY.N	C2(Carbamidomethyl / 57.0215); C4(Carbamidomethyl / 57.0215); C13(Carbamidomethyl / 57.0215); C20(Carbamidomethyl / 57.0215); C27(Carbamidomethyl / 57.0215); C33(Carbamidomethyl / 57.0215)	5.2e-05	5.3e-05	0	0	0	0	4.5e-06	4.5e-06	4.283	305.1	0.8		Specific	17.3	>sp|P46531|NOTC1_HUMAN Neurogenic locus notch homolog protein 1 OS=Homo sapiens OX=9606 GN=NOTCH1 PE=1 SV=4	1	5898	FP050322_4.5479.5479.5	high-energy collision-induced dissociation	4.36	5017.98	5017.97	1	66 | 72966
103	Fuc(1)	356.6	5	1004.6	5018.97	1004.6	5018.98	controllerType=0 controllerNumber=1 scan=5529	-1.581	Y.NCRCPPEWTGQYCTEDVDECQLMPNACQNRGTCHNTHGGY.N	14	NCRCPPEWTGQYCTEDVDECQLMPNACQNRGTCHNTHGGY,YN,2@57.02146,4@57.02146,13@57.02146,14@146.05791,20@57.02146,27@57.02146,33@57.02146	T14(OGlycan / 146.0579)	15.9361	Y.NC[+57.02146]RC[+57.02146]PPEWTGQYC[+57.02146]T[+146.05791]EDVDEC[+57.02146]QLMPNAC[+57.02146]QNRGTC[+57.02146]HNTHGGY.N	C2(Carbamidomethyl / 57.0215); C4(Carbamidomethyl / 57.0215); C13(Carbamidomethyl / 57.0215); C20(Carbamidomethyl / 57.0215); C27(Carbamidomethyl / 57.0215); C33(Carbamidomethyl / 57.0215)	0.00027	0.00027	0	0	0	0	1.7e-05	1.7e-05	3.569	284.7	0.8		Specific	15.8	>sp|P46531|NOTC1_HUMAN Neurogenic locus notch homolog protein 1 OS=Homo sapiens OX=9606 GN=NOTCH1 PE=1 SV=4	1	5961	FP050322_4.5529.5529.5	high-energy collision-induced dissociation	3.8	5017.96	5017.97	1	67 | 73926
103	Fuc(1)	85.8	5	1004.39	5017.94	1004.6	5018.98	controllerType=0 controllerNumber=1 scan=5584	-7.005	Y.NCRCPPEWTGQYCTEDVDECQLMPNACQNRGTCHNTHGGY.N	14	NCRCPPEWTGQYCTEDVDECQLMPNACQNRGTCHNTHGGY,YN,2@57.02146,4@57.02146,13@57.02146,14@146.05791,20@57.02146,27@57.02146,33@57.02146	T14(OGlycan / 146.0579)	16.0639	Y.NC[+57.02146]RC[+57.02146]PPEWTGQYC[+57.02146]T[+146.05791]EDVDEC[+57.02146]QLMPNAC[+57.02146]QNRGTC[+57.02146]HNTHGGY.N	C2(Carbamidomethyl / 57.0215); C4(Carbamidomethyl / 57.0215); C13(Carbamidomethyl / 57.0215); C20(Carbamidomethyl / 57.0215); C27(Carbamidomethyl / 57.0215); C33(Carbamidomethyl / 57.0215)	0.00089	0.0009	0	0	0	0	5.2e-05	5.3e-05	3.051	85.8	0.8	-1	Specific	11.7	>sp|P46531|NOTC1_HUMAN Neurogenic locus notch homolog protein 1 OS=Homo sapiens OX=9606 GN=NOTCH1 PE=1 SV=4	1	6025	FP050322_4.5584.5584.5	high-energy collision-induced dissociation	3.05	5016.93	5017.97	1	68 | 74766
103		658.1	5	981.785	4904.89	981.788	4904.91	controllerType=0 controllerNumber=1 scan=5106	-3.385	Y.NCRCPPEWTGQYCTEDVDECQLMPNACQNRGTCHNTHGGY.N		NCRCPPEWTGQYCTEDVDECQLMPNACQNRGTCHNTHGGY,YN,2@57.02146,4@57.02146,13@57.02146,20@57.02146,23@15.99492,27@57.02146,33@57.02146,35@15.99492	M23(Oxidation / 15.9949); N35(Oxidation / 15.9949)	14.9263	Y.NC[+57.02146]RC[+57.02146]PPEWTGQYC[+57.02146]TEDVDEC[+57.02146]QLM[+15.99492]PNAC[+57.02146]QNRGTC[+57.02146]HN[+15.99492]THGGY.N	C2(Carbamidomethyl / 57.0215); C4(Carbamidomethyl / 57.0215); C13(Carbamidomethyl / 57.0215); C20(Carbamidomethyl / 57.0215); C27(Carbamidomethyl / 57.0215); C33(Carbamidomethyl / 57.0215)	1.7e-09	1.7e-09	0	0	0	0	1.1e-10	1.1e-10	8.78	658.1	29.5		Specific	21.5	>sp|P46531|NOTC1_HUMAN Neurogenic locus notch homolog protein 1 OS=Homo sapiens OX=9606 GN=NOTCH1 PE=1 SV=4	1	5443	FP050322_4.5106.5106.5	high-energy collision-induced dissociation	9.08	4903.89	4903.9	1	69 | 70606
103		1272.8	5	978.588	4888.91	978.589	4888.92	controllerType=0 controllerNumber=1 scan=5514	-1.202	Y.NCRCPPEWTGQYCTEDVDECQLMPNACQNRGTCHNTHGGY.N		NCRCPPEWTGQYCTEDVDECQLMPNACQNRGTCHNTHGGY,YN,2@57.02146,4@57.02146,13@57.02146,20@57.02146,27@57.02146,33@57.02146,35@15.99492	N35(Oxidation / 15.9949)	15.904	Y.NC[+57.02146]RC[+57.02146]PPEWTGQYC[+57.02146]TEDVDEC[+57.02146]QLMPNAC[+57.02146]QNRGTC[+57.02146]HN[+15.99492]THGGY.N	C2(Carbamidomethyl / 57.0215); C4(Carbamidomethyl / 57.0215); C13(Carbamidomethyl / 57.0215); C20(Carbamidomethyl / 57.0215); C27(Carbamidomethyl / 57.0215); C33(Carbamidomethyl / 57.0215)	9.9e-31	1.7e-23	0	0	0	0	9.9e-31	6.3e-24	30.006	1272.8	27.2		Specific	24.5	>sp|P46531|NOTC1_HUMAN Neurogenic locus notch homolog protein 1 OS=Homo sapiens OX=9606 GN=NOTCH1 PE=1 SV=4	1	5941	FP050322_4.5514.5514.5	high-energy collision-induced dissociation	24.77	4887.9	4887.91	1	70 | 73526
103		1052.4	5	978.587	4888.9	978.589	4888.92	controllerType=0 controllerNumber=1 scan=5570	-2.451	Y.NCRCPPEWTGQYCTEDVDECQLMPNACQNRGTCHNTHGGY.N		NCRCPPEWTGQYCTEDVDECQLMPNACQNRGTCHNTHGGY,YN,2@57.02146,4@57.02146,13@57.02146,20@57.02146,27@57.02146,33@57.02146,35@15.99492	N35(Oxidation / 15.9949)	16.0322	Y.NC[+57.02146]RC[+57.02146]PPEWTGQYC[+57.02146]TEDVDEC[+57.02146]QLMPNAC[+57.02146]QNRGTC[+57.02146]HN[+15.99492]THGGY.N	C2(Carbamidomethyl / 57.0215); C4(Carbamidomethyl / 57.0215); C13(Carbamidomethyl / 57.0215); C20(Carbamidomethyl / 57.0215); C27(Carbamidomethyl / 57.0215); C33(Carbamidomethyl / 57.0215)	9.9e-31	1.7e-19	0	0	0	0	9.9e-31	1.5e-20	30.006	1052.4	30.1		Specific	24.6	>sp|P46531|NOTC1_HUMAN Neurogenic locus notch homolog protein 1 OS=Homo sapiens OX=9606 GN=NOTCH1 PE=1 SV=4	1	6011	FP050322_4.5570.5570.5	high-energy collision-induced dissociation	19.77	4887.9	4887.91	1	71 | 74606
103		529.4	5	978.588	4888.91	978.589	4888.92	controllerType=0 controllerNumber=1 scan=5127	-1.39	Y.NCRCPPEWTGQYCTEDVDECQLMPNACQNRGTCHNTHGGY.N		NCRCPPEWTGQYCTEDVDECQLMPNACQNRGTCHNTHGGY,YN,2@57.02146,4@57.02146,13@57.02146,20@57.02146,23@15.99492,27@57.02146,33@57.02146	M23(Oxidation / 15.9949)	14.9747	Y.NC[+57.02146]RC[+57.02146]PPEWTGQYC[+57.02146]TEDVDEC[+57.02146]QLM[+15.99492]PNAC[+57.02146]QNRGTC[+57.02146]HNTHGGY.N	C2(Carbamidomethyl / 57.0215); C4(Carbamidomethyl / 57.0215); C13(Carbamidomethyl / 57.0215); C20(Carbamidomethyl / 57.0215); C27(Carbamidomethyl / 57.0215); C33(Carbamidomethyl / 57.0215)	1.1e-06	1.2e-06	0	0	0	0	1.5e-07	1.5e-07	5.944	529.4	9.7		Specific	18.1	>sp|P46531|NOTC1_HUMAN Neurogenic locus notch homolog protein 1 OS=Homo sapiens OX=9606 GN=NOTCH1 PE=1 SV=4	1	5471	FP050322_4.5127.5127.5	high-energy collision-induced dissociation	6.08	4887.9	4887.91	1	72 | 70926
103		432	5	978.586	4888.9	978.589	4888.92	controllerType=0 controllerNumber=1 scan=5629	-3.2	Y.NCRCPPEWTGQYCTEDVDECQLMPNACQNRGTCHNTHGGY.N		NCRCPPEWTGQYCTEDVDECQLMPNACQNRGTCHNTHGGY,YN,2@57.02146,4@57.02146,13@57.02146,20@57.02146,27@57.02146,33@57.02146,35@15.99492	N35(Oxidation / 15.9949)	16.1681	Y.NC[+57.02146]RC[+57.02146]PPEWTGQYC[+57.02146]TEDVDEC[+57.02146]QLMPNAC[+57.02146]QNRGTC[+57.02146]HN[+15.99492]THGGY.N	C2(Carbamidomethyl / 57.0215); C4(Carbamidomethyl / 57.0215); C13(Carbamidomethyl / 57.0215); C20(Carbamidomethyl / 57.0215); C27(Carbamidomethyl / 57.0215); C33(Carbamidomethyl / 57.0215)	2.6e-06	2.6e-06	0	0	0	0	2.7e-07	2.7e-07	5.586	432	27.4		Specific	15.5	>sp|P46531|NOTC1_HUMAN Neurogenic locus notch homolog protein 1 OS=Homo sapiens OX=9606 GN=NOTCH1 PE=1 SV=4	1	6081	FP050322_4.5629.5629.5	high-energy collision-induced dissociation	5.7	4887.89	4887.91	1	73 | 75206
103		745.1	5	975.788	4874.91	975.587	4873.91	controllerType=0 controllerNumber=1 scan=5476	-0.147	Y.NCRCPPEWTGQYCTEDVDECQLMPNACQNRGTCHNTHGGY.N		NCRCPPEWTGQYCTEDVDECQLMPNACQNRGTCHNTHGGY,YN,2@57.02146,4@57.02146,13@57.02146,20@57.02146,21@0.98402,27@57.02146,33@57.02146	Q21(Deamidated / 0.984)	15.8155	Y.NC[+57.02146]RC[+57.02146]PPEWTGQYC[+57.02146]TEDVDEC[+57.02146]Q[+0.98402]LMPNAC[+57.02146]QNRGTC[+57.02146]HNTHGGY.N	C2(Carbamidomethyl / 57.0215); C4(Carbamidomethyl / 57.0215); C13(Carbamidomethyl / 57.0215); C20(Carbamidomethyl / 57.0215); C27(Carbamidomethyl / 57.0215); C33(Carbamidomethyl / 57.0215)	1.7e-10	1.7e-10	0	0	0	0	1.6e-11	1.6e-11	9.78	745.1	64.7	1	Specific	20.9	>sp|P46531|NOTC1_HUMAN Neurogenic locus notch homolog protein 1 OS=Homo sapiens OX=9606 GN=NOTCH1 PE=1 SV=4	1	5894	FP050322_4.5476.5476.5	high-energy collision-induced dissociation	11.77	4873.9	4872.9	1	74 | 72886
103		1116.1	5	975.389	4872.92	975.39	4872.92	controllerType=0 controllerNumber=1 scan=5525	-1.323	Y.NCRCPPEWTGQYCTEDVDECQLMPNACQNRGTCHNTHGGY.N		NCRCPPEWTGQYCTEDVDECQLMPNACQNRGTCHNTHGGY,YN,2@57.02146,4@57.02146,13@57.02146,20@57.02146,27@57.02146,33@57.02146		15.9284	Y.NC[+57.02146]RC[+57.02146]PPEWTGQYC[+57.02146]TEDVDEC[+57.02146]QLMPNAC[+57.02146]QNRGTC[+57.02146]HNTHGGY.N	C2(Carbamidomethyl / 57.0215); C4(Carbamidomethyl / 57.0215); C13(Carbamidomethyl / 57.0215); C20(Carbamidomethyl / 57.0215); C27(Carbamidomethyl / 57.0215); C33(Carbamidomethyl / 57.0215)	9.9e-31	1.7e-20	0	0	0	0	9.9e-31	2e-21	30.006	817.6	112.7		Specific	23.7	>sp|P46531|NOTC1_HUMAN Neurogenic locus notch homolog protein 1 OS=Homo sapiens OX=9606 GN=NOTCH1 PE=1 SV=4	1	5956	FP050322_4.5525.5525.5	high-energy collision-induced dissociation	20.77	4871.91	4871.91	1	75 | 73846
103		842.6	5	975.387	4872.91	975.39	4872.92	controllerType=0 controllerNumber=1 scan=5580	-2.763	Y.NCRCPPEWTGQYCTEDVDECQLMPNACQNRGTCHNTHGGY.N		NCRCPPEWTGQYCTEDVDECQLMPNACQNRGTCHNTHGGY,YN,2@57.02146,4@57.02146,13@57.02146,20@57.02146,27@57.02146,33@57.02146		16.0557	Y.NC[+57.02146]RC[+57.02146]PPEWTGQYC[+57.02146]TEDVDEC[+57.02146]QLMPNAC[+57.02146]QNRGTC[+57.02146]HNTHGGY.N	C2(Carbamidomethyl / 57.0215); C4(Carbamidomethyl / 57.0215); C13(Carbamidomethyl / 57.0215); C20(Carbamidomethyl / 57.0215); C27(Carbamidomethyl / 57.0215); C33(Carbamidomethyl / 57.0215)	1.7e-12	1.7e-12	0	0	0	0	2.7e-13	2.7e-13	11.78	690.7	89.6		Specific	21.9	>sp|P46531|NOTC1_HUMAN Neurogenic locus notch homolog protein 1 OS=Homo sapiens OX=9606 GN=NOTCH1 PE=1 SV=4	1	6021	FP050322_4.5580.5580.5	high-energy collision-induced dissociation	13.78	4871.9	4871.91	1	76 | 74686
103		788.4	5	975.185	4871.9	975.39	4872.92	controllerType=0 controllerNumber=1 scan=5476	-4.467	Y.NCRCPPEWTGQYCTEDVDECQLMPNACQNRGTCHNTHGGY.N		NCRCPPEWTGQYCTEDVDECQLMPNACQNRGTCHNTHGGY,YN,2@57.02146,4@57.02146,13@57.02146,20@57.02146,27@57.02146,33@57.02146		15.8155	Y.NC[+57.02146]RC[+57.02146]PPEWTGQYC[+57.02146]TEDVDEC[+57.02146]QLMPNAC[+57.02146]QNRGTC[+57.02146]HNTHGGY.N	C2(Carbamidomethyl / 57.0215); C4(Carbamidomethyl / 57.0215); C13(Carbamidomethyl / 57.0215); C20(Carbamidomethyl / 57.0215); C27(Carbamidomethyl / 57.0215); C33(Carbamidomethyl / 57.0215)	1.7e-11	1.7e-11	0	0	0	0	1.3e-12	1.3e-12	10.78	441	441	-1	Specific	18.1	>sp|P46531|NOTC1_HUMAN Neurogenic locus notch homolog protein 1 OS=Homo sapiens OX=9606 GN=NOTCH1 PE=1 SV=4	1	5893	FP050322_4.5476.5476.5	high-energy collision-induced dissociation	12.77	4870.89	4871.91	1	77 | 72846
103		362.3	5	975.384	4872.89	975.39	4872.92	controllerType=0 controllerNumber=1 scan=5636	-5.895	Y.NCRCPPEWTGQYCTEDVDECQLMPNACQNRGTCHNTHGGY.N		NCRCPPEWTGQYCTEDVDECQLMPNACQNRGTCHNTHGGY,YN,2@57.02146,4@57.02146,13@57.02146,20@57.02146,27@57.02146,33@57.02146		16.1852	Y.NC[+57.02146]RC[+57.02146]PPEWTGQYC[+57.02146]TEDVDEC[+57.02146]QLMPNAC[+57.02146]QNRGTC[+57.02146]HNTHGGY.N	C2(Carbamidomethyl / 57.0215); C4(Carbamidomethyl / 57.0215); C13(Carbamidomethyl / 57.0215); C20(Carbamidomethyl / 57.0215); C27(Carbamidomethyl / 57.0215); C33(Carbamidomethyl / 57.0215)	6e-05	6.1e-05	0	0	0	0	5.5e-06	5.5e-06	4.22	350	3.5		Specific	17.1	>sp|P46531|NOTC1_HUMAN Neurogenic locus notch homolog protein 1 OS=Homo sapiens OX=9606 GN=NOTCH1 PE=1 SV=4	1	6090	FP050322_4.5636.5636.5	high-energy collision-induced dissociation	4.31	4871.89	4871.91	1	78 | 75326
103		620.3	2	784.324	1567.64	784.324	1567.64	controllerType=0 controllerNumber=1 scan=5111	-0.85	Y.NCRCPPEWTGQY.C		NCRCPPEWTGQY,YC,2@57.02146,4@57.02146		14.9381	Y.NC[+57.02146]RC[+57.02146]PPEWTGQY.C	C2(Carbamidomethyl / 57.0215); C4(Carbamidomethyl / 57.0215)	5.1e-09	5.2e-09	0	0	0	0	6.3e-10	6.4e-10	8.291	437.6	437.6		Specific	15.3	>sp|P46531|NOTC1_HUMAN Neurogenic locus notch homolog protein 1 OS=Homo sapiens OX=9606 GN=NOTCH1 PE=1 SV=4	1	5447	FP050322_4.5111.5111.2	high-energy collision-induced dissociation	9.29	1566.63	1566.63	1	79 | 1815
103		539.7	2	784.322	1567.64	784.324	1567.64	controllerType=0 controllerNumber=1 scan=5062	-3.108	Y.NCRCPPEWTGQY.C		NCRCPPEWTGQY,YC,2@57.02146,4@57.02146		14.8232	Y.NC[+57.02146]RC[+57.02146]PPEWTGQY.C	C2(Carbamidomethyl / 57.0215); C4(Carbamidomethyl / 57.0215)	3.5e-07	3.6e-07	0	0	0	0	2.1e-08	2.1e-08	6.455	427.4	427.4		Specific	14.6	>sp|P46531|NOTC1_HUMAN Neurogenic locus notch homolog protein 1 OS=Homo sapiens OX=9606 GN=NOTCH1 PE=1 SV=4	1	5382	FP050322_4.5062.5062.2	high-energy collision-induced dissociation	7.29	1566.63	1566.63	1	80 | 1813
103		463.5	2	784.323	1567.64	784.324	1567.64	controllerType=0 controllerNumber=1 scan=5282	-1.785	Y.NCRCPPEWTGQY.C		NCRCPPEWTGQY,YC,2@57.02146,4@57.02146		15.3355	Y.NC[+57.02146]RC[+57.02146]PPEWTGQY.C	C2(Carbamidomethyl / 57.0215); C4(Carbamidomethyl / 57.0215)	6.1e-07	6.2e-07	0	0	0	0	7.9e-08	8e-08	6.212	411.3	411.3		Specific	14.6	>sp|P46531|NOTC1_HUMAN Neurogenic locus notch homolog protein 1 OS=Homo sapiens OX=9606 GN=NOTCH1 PE=1 SV=4	1	5682	FP050322_4.5282.5282.2	high-energy collision-induced dissociation	6.29	1566.63	1566.63	1	81 | 1844
111	Hex(1)Pent(2); HexNAc(1)Hex(1)Fuc(1)NeuAc(1)	155.5	4	1258.99	5032.95	1259.23	5033.9	controllerType=0 controllerNumber=1 scan=5449	9.755	W.TGQYCTEDVDECQLMPNACQNRGTCHNTHGGY.N	1;6	TGQYCTEDVDECQLMPNACQNRGTCHNTHGGY,WN,1@426.13734,5@57.02146,6@802.28552,8@15.99492,12@57.02146,19@57.02146,25@57.02146,26@15.99492	T1(OGlycan / 426.1373); T6(OGlycan / 802.2855); D8(Oxidation / 15.9949); H26(Oxidation / 15.9949)	15.7531	W.T[+426.13734]GQYC[+57.02146]T[+802.28552]ED[+15.99492]VDEC[+57.02146]QLMPNAC[+57.02146]QNRGTC[+57.02146]H[+15.99492]NTHGGY.N	C5(Carbamidomethyl / 57.0215); C12(Carbamidomethyl / 57.0215); C19(Carbamidomethyl / 57.0215); C25(Carbamidomethyl / 57.0215)	0.00068	0.00068	0	0	0	0	3.5e-05	3.6e-05	3.17	155.5	0	-1	Specific	12.2	>sp|P46531|NOTC1_HUMAN Neurogenic locus notch homolog protein 1 OS=Homo sapiens OX=9606 GN=NOTCH1 PE=1 SV=4	1	5863	FP050322_4.5449.5449.4	high-energy collision-induced dissociation	1.69	5031.94	5032.89	1	82 | 72526
115	Fuc(1)	619.5	4	872.343	3486.35	872.343	3486.35	controllerType=0 controllerNumber=1 scan=4569	-0.588	Y.CTEDVDECQLMPNACQNRGTCHNTHGGY.N	20	CTEDVDECQLMPNACQNRGTCHNTHGGY,YN,1@57.02146,8@57.02146,15@57.02146,20@146.05791,21@57.02146,23@15.99492	T20(OGlycan / 146.0579); N23(Oxidation / 15.9949)	13.6881	Y.C[+57.02146]TEDVDEC[+57.02146]QLMPNAC[+57.02146]QNRGT[+146.05791]C[+57.02146]HN[+15.99492]THGGY.N	C1(Carbamidomethyl / 57.0215); C8(Carbamidomethyl / 57.0215); C15(Carbamidomethyl / 57.0215); C21(Carbamidomethyl / 57.0215)	5.1e-09	5.2e-09	0	0	0	0	5.7e-10	5.7e-10	8.291	619.5	4.8		Specific	20.6	>sp|P46531|NOTC1_HUMAN Neurogenic locus notch homolog protein 1 OS=Homo sapiens OX=9606 GN=NOTCH1 PE=1 SV=4	1	4754	FP050322_4.4569.4569.4	high-energy collision-induced dissociation	9.29	3485.34	3485.34	1	83 | 37203
125	HexNAc(1)Hex(1)Fuc(1)NeuAc(1); HexNAc(1)	152.1	4	774.811	3096.22	774.805	3096.2	controllerType=0 controllerNumber=1 scan=4554	7.825	L.MPNACQNRGTCHNTHGGY.N	10;14	MPNACQNRGTCHNTHGGY,LN,5@57.02146,10@802.28552,11@57.02146,13@15.99492,14@203.07937	T10(OGlycan / 802.2855); N13(Oxidation / 15.9949); T14(OGlycan / 203.0794)	13.6536	L.MPNAC[+57.02146]QNRGT[+802.28552]C[+57.02146]HN[+15.99492]T[+203.07937]HGGY.N	C5(Carbamidomethyl / 57.0215); C11(Carbamidomethyl / 57.0215)	0.0068	0.0069	0	0	0	0	0.00055	0.00056	2.17	152.1	4.8		Specific	9.4	>sp|P46531|NOTC1_HUMAN Neurogenic locus notch homolog protein 1 OS=Homo sapiens OX=9606 GN=NOTCH1 PE=1 SV=4	1	4735	FP050322_4.4554.4554.4	high-energy collision-induced dissociation	2.16	3095.22	3095.19	1	84 | 10204
143	Hex(1)Pent(2); Fuc(1)	608.3	4	1231.23	4921.88	1231.23	4921.88	controllerType=0 controllerNumber=1 scan=6113	-0.758	Y.NCVCVNGWTGEDCSENIDDCASAACFHGATCHDRVASF.Y	14;22	NCVCVNGWTGEDCSENIDDCASAACFHGATCHDRVASF,YY,2@57.02146,4@57.02146,13@57.02146,14@426.13734,20@57.02146,22@146.05791,25@57.02146,31@57.02146	S14(OGlycan / 426.1373); S22(OGlycan / 146.0579)	17.299	Y.NC[+57.02146]VC[+57.02146]VNGWTGEDC[+57.02146]S[+426.13734]ENIDDC[+57.02146]AS[+146.05791]AAC[+57.02146]FHGATC[+57.02146]HDRVASF.Y	C2(Carbamidomethyl / 57.0215); C4(Carbamidomethyl / 57.0215); C13(Carbamidomethyl / 57.0215); C20(Carbamidomethyl / 57.0215); C25(Carbamidomethyl / 57.0215); C31(Carbamidomethyl / 57.0215)	3e-08	3.1e-08	0	0	0	0	1.7e-09	1.7e-09	7.52	608.3	1.2		Specific	21.6	>sp|P46531|NOTC1_HUMAN Neurogenic locus notch homolog protein 1 OS=Homo sapiens OX=9606 GN=NOTCH1 PE=1 SV=4	1	6712	FP050322_4.6113.6113.4	high-energy collision-induced dissociation	7.51	4920.87	4920.88	1	85 | 80013
143	Hex(1)Pent(2); Fuc(1)	331.5	4	1231.22	4921.87	1231.23	4921.88	controllerType=0 controllerNumber=1 scan=6167	-3.337	Y.NCVCVNGWTGEDCSENIDDCASAACFHGATCHDRVASF.Y	14;22	NCVCVNGWTGEDCSENIDDCASAACFHGATCHDRVASF,YY,2@57.02146,4@57.02146,13@57.02146,14@426.13734,20@57.02146,22@146.05791,25@57.02146,31@57.02146	S14(OGlycan / 426.1373); S22(OGlycan / 146.0579)	17.4281	Y.NC[+57.02146]VC[+57.02146]VNGWTGEDC[+57.02146]S[+426.13734]ENIDDC[+57.02146]AS[+146.05791]AAC[+57.02146]FHGATC[+57.02146]HDRVASF.Y	C2(Carbamidomethyl / 57.0215); C4(Carbamidomethyl / 57.0215); C13(Carbamidomethyl / 57.0215); C20(Carbamidomethyl / 57.0215); C25(Carbamidomethyl / 57.0215); C31(Carbamidomethyl / 57.0215)	0.00022	0.00023	0	0	0	0	1.4e-05	1.4e-05	3.65	331.5	0.8		Specific	18.6	>sp|P46531|NOTC1_HUMAN Neurogenic locus notch homolog protein 1 OS=Homo sapiens OX=9606 GN=NOTCH1 PE=1 SV=4	1	6785	FP050322_4.6167.6167.4	high-energy collision-induced dissociation	3.88	4920.86	4920.88	1	86 | 80293
151	HexNAc(1)Hex(1)Fuc(1)NeuAc(1)	622	4	1045.4	4178.6	1045.4	4178.58	controllerType=0 controllerNumber=1 scan=5708	2.552	W.TGEDCSENIDDCASAACFHGATCHDRVASF.Y	14	TGEDCSENIDDCASAACFHGATCHDRVASF,WY,4@15.99492,5@57.02146,12@57.02146,14@802.28552,17@57.02146,23@57.02146	D4(Oxidation / 15.9949); S14(OGlycan / 802.2855)	16.3495	W.TGED[+15.99492]C[+57.02146]SENIDDC[+57.02146]AS[+802.28552]AAC[+57.02146]FHGATC[+57.02146]HDRVASF.Y	C5(Carbamidomethyl / 57.0215); C12(Carbamidomethyl / 57.0215); C17(Carbamidomethyl / 57.0215); C23(Carbamidomethyl / 57.0215)	1.3e-08	1.3e-08	0	0	0	0	1.1e-09	1.1e-09	7.9	622	4.8		Specific	18.1	>sp|P46531|NOTC1_HUMAN Neurogenic locus notch homolog protein 1 OS=Homo sapiens OX=9606 GN=NOTCH1 PE=1 SV=4	1	6182	FP050322_4.5708.5708.4	high-energy collision-induced dissociation	8.89	4177.59	4177.58	1	87 | 41421
151	Hex(1)Pent(2); Fuc(1)	291.1	4	983.88	3932.5	983.88	3932.5	controllerType=0 controllerNumber=1 scan=5262	-0.273	W.TGEDCSENIDDCASAACFHGATCHDRVASF.Y	14;22	TGEDCSENIDDCASAACFHGATCHDRVASF,WY,5@57.02146,12@57.02146,14@426.13734,17@57.02146,22@146.05791,23@57.02146	S14(OGlycan / 426.1373); T22(OGlycan / 146.0579)	15.2886	W.TGEDC[+57.02146]SENIDDC[+57.02146]AS[+426.13734]AAC[+57.02146]FHGAT[+146.05791]C[+57.02146]HDRVASF.Y	C5(Carbamidomethyl / 57.0215); C12(Carbamidomethyl / 57.0215); C17(Carbamidomethyl / 57.0215); C23(Carbamidomethyl / 57.0215)	0.00021	0.00021	0	0	0	0	1.3e-05	1.3e-05	3.675	291.1	1.2		Specific	15.2	>sp|P46531|NOTC1_HUMAN Neurogenic locus notch homolog protein 1 OS=Homo sapiens OX=9606 GN=NOTCH1 PE=1 SV=4	1	5654	FP050322_4.5262.5262.4	high-energy collision-induced dissociation	3.95	3931.49	3931.49	1	88 | 40695
169	Hex(1)Pent(2)	302	5	649.676	3244.35	649.678	3244.36	controllerType=0 controllerNumber=1 scan=3586	-3.368	F.HGATCHDRVASFYCECPHGRTGLL.C	4	HGATCHDRVASFYCECPHGRTGLL,FC,4@426.13734,5@57.02146,7@15.99492,8@0.98402,14@57.02146,16@57.02146	T4(OGlycan / 426.1373); D7(Oxidation / 15.9949); R8(Deamidated / 0.984)	11.4163	F.HGAT[+426.13734]C[+57.02146]HD[+15.99492]R[+0.98402]VASFYC[+57.02146]EC[+57.02146]PHGRTGLL.C	C5(Carbamidomethyl / 57.0215); C14(Carbamidomethyl / 57.0215); C16(Carbamidomethyl / 57.0215)	0.00099	0.001	0	0	0	0	5.7e-05	5.8e-05	3.003	302	0		Specific	10.8	>sp|P46531|NOTC1_HUMAN Neurogenic locus notch homolog protein 1 OS=Homo sapiens OX=9606 GN=NOTCH1 PE=1 SV=4	1	3375	FP050322_4.3586.3586.2	high-energy collision-induced dissociation	3.28	3243.34	3243.35	1	89 | 9221
169	Fuc(1)	799.2	5	590.265	2947.29	590.266	2947.3	controllerType=0 controllerNumber=1 scan=4568	-3.309	F.HGATCHDRVASFYCECPHGRTGLL.C	11	HGATCHDRVASFYCECPHGRTGLL,FC,5@57.02146,11@146.05791,14@57.02146,16@57.02146	S11(OGlycan / 146.0579)	13.6859	F.HGATC[+57.02146]HDRVAS[+146.05791]FYC[+57.02146]EC[+57.02146]PHGRTGLL.C	C5(Carbamidomethyl / 57.0215); C14(Carbamidomethyl / 57.0215); C16(Carbamidomethyl / 57.0215)	8.1e-12	8.2e-12	0	0	0	0	6.3e-13	6.4e-13	11.09	799.2	8.4		Specific	16.2	>sp|P46531|NOTC1_HUMAN Neurogenic locus notch homolog protein 1 OS=Homo sapiens OX=9606 GN=NOTCH1 PE=1 SV=4	1	4753	FP050322_4.4568.4568.5	high-energy collision-induced dissociation	12.08	2946.29	2946.3	1	90 | 10244
169	HexNAc(1)Hex(1)Fuc(1)NeuAc(1)	326.7	3	774.989	2322.95	774.99	2322.96	controllerType=0 controllerNumber=1 scan=4130	-1.697	F.HGATCHDRVASFY.C	4	HGATCHDRVASFY,FC,4@802.28552,5@57.02146	T4(OGlycan / 802.2855)	12.6667	F.HGAT[+802.28552]C[+57.02146]HDRVASFY.C	C5(Carbamidomethyl / 57.0215)	4.6e-05	4.6e-05	0	0	0	0	4.2e-06	4.2e-06	4.339	326.7	10.4		Specific	14.1	>sp|P46531|NOTC1_HUMAN Neurogenic locus notch homolog protein 1 OS=Homo sapiens OX=9606 GN=NOTCH1 PE=1 SV=4	1	4142	FP050322_4.4130.4130.3	high-energy collision-induced dissociation	4.57	2321.94	2321.95	1	91 | 3593
169	HexNAc(1)Hex(1)Fuc(1)NeuAc(1)	174.5	3	774.991	2322.96	774.99	2322.96	controllerType=0 controllerNumber=1 scan=4177	1.771	F.HGATCHDRVASFY.C	4	HGATCHDRVASFY,FC,4@802.28552,5@57.02146	T4(OGlycan / 802.2855)	12.7769	F.HGAT[+802.28552]C[+57.02146]HDRVASFY.C	C5(Carbamidomethyl / 57.0215)	0.0081	0.0083	0	0	0	0	0.00071	0.00072	2.089	173.3	10.4		Specific	9.1	>sp|P46531|NOTC1_HUMAN Neurogenic locus notch homolog protein 1 OS=Homo sapiens OX=9606 GN=NOTCH1 PE=1 SV=4	1	4210	FP050322_4.4177.4177.3	high-energy collision-induced dissociation	2.08	2321.95	2321.95	1	92 | 3617
169	HexNAc(1)Hex(1)Fuc(1)NeuAc(1)	433.7	3	720.634	2159.89	720.636	2159.89	controllerType=0 controllerNumber=1 scan=3342	-2.147	F.HGATCHDRVASF.Y	11	HGATCHDRVASF,FY,5@57.02146,11@802.28552	S11(OGlycan / 802.2855)	10.8544	F.HGATC[+57.02146]HDRVAS[+802.28552]F.Y	C5(Carbamidomethyl / 57.0215)	9.7e-07	9.8e-07	0	0	0	0	1.3e-07	1.3e-07	6.015	394.3	5.1		Specific	14.8	>sp|P46531|NOTC1_HUMAN Neurogenic locus notch homolog protein 1 OS=Homo sapiens OX=9606 GN=NOTCH1 PE=1 SV=4	1	3028	FP050322_4.3342.3342.3	high-energy collision-induced dissociation	6.13	2158.88	2158.88	1	93 | 3320
169	HexNAc(1)Hex(1)Fuc(1)NeuAc(1)	381.6	3	720.633	2159.88	720.636	2159.89	controllerType=0 controllerNumber=1 scan=3395	-3.673	F.HGATCHDRVASF.Y	11	HGATCHDRVASF,FY,5@57.02146,11@802.28552	S11(OGlycan / 802.2855)	10.977	F.HGATC[+57.02146]HDRVAS[+802.28552]F.Y	C5(Carbamidomethyl / 57.0215)	3.2e-05	3.2e-05	0	0	0	0	2.5e-06	2.6e-06	4.498	304.1	5.1		Specific	14.3	>sp|P46531|NOTC1_HUMAN Neurogenic locus notch homolog protein 1 OS=Homo sapiens OX=9606 GN=NOTCH1 PE=1 SV=4	1	3101	FP050322_4.3395.3395.3	high-energy collision-induced dissociation	4.59	2158.88	2158.88	1	94 | 3412
169	Fuc(1); Hex(1)Pent(2)	427.1	3	643.938	1929.8	643.939	1929.8	controllerType=0 controllerNumber=1 scan=2916	-1.865	F.HGATCHDRVASF.Y	4;11	HGATCHDRVASF,FY,4@146.05791,5@57.02146,11@426.13734	T4(OGlycan / 146.0579); S11(OGlycan / 426.1373)	9.8564	F.HGAT[+146.05791]C[+57.02146]HDRVAS[+426.13734]F.Y	C5(Carbamidomethyl / 57.0215)	9.7e-07	9.8e-07	0	0	0	0	1.1e-07	1.1e-07	6.015	427.1	0		Specific	17	>sp|P46531|NOTC1_HUMAN Neurogenic locus notch homolog protein 1 OS=Homo sapiens OX=9606 GN=NOTCH1 PE=1 SV=4	1	2422	FP050322_4.2916.2916.3	high-energy collision-induced dissociation	6.13	1928.79	1928.79	1	95 | 3226
169	Fuc(1); Hex(1)Pent(2)	359.4	3	643.939	1929.8	643.939	1929.8	controllerType=0 controllerNumber=1 scan=2967	-0.442	F.HGATCHDRVASF.Y	4;11	HGATCHDRVASF,FY,4@146.05791,5@57.02146,11@426.13734	T4(OGlycan / 146.0579); S11(OGlycan / 426.1373)	9.9772	F.HGAT[+146.05791]C[+57.02146]HDRVAS[+426.13734]F.Y	C5(Carbamidomethyl / 57.0215)	2.4e-05	2.4e-05	0	0	0	0	2.4e-06	2.4e-06	4.617	359.4	0		Specific	14.6	>sp|P46531|NOTC1_HUMAN Neurogenic locus notch homolog protein 1 OS=Homo sapiens OX=9606 GN=NOTCH1 PE=1 SV=4	1	2497	FP050322_4.2967.2967.3	high-energy collision-induced dissociation	4.84	1928.79	1928.79	1	96 | 3254
169	Fuc(1); Hex(1)	686.6	3	610.264	1828.78	610.265	1828.78	controllerType=0 controllerNumber=1 scan=3582	-1.376	F.HGATCHDRVASFY.C	4;11	HGATCHDRVASFY,FC,4@146.05791,5@57.02146,11@162.05282	T4(OGlycan / 146.0579); S11(OGlycan / 162.0528)	11.4076	F.HGAT[+146.05791]C[+57.02146]HDRVAS[+162.05282]FY.C	C5(Carbamidomethyl / 57.0215)	6.2e-10	6.3e-10	0	0	0	0	4.7e-11	4.8e-11	9.21	643.6	0		Specific	14.9	>sp|P46531|NOTC1_HUMAN Neurogenic locus notch homolog protein 1 OS=Homo sapiens OX=9606 GN=NOTCH1 PE=1 SV=4	1	3368	FP050322_4.3582.3582.3	high-energy collision-induced dissociation	10.2	1827.77	1827.77	1	97 | 960
169	Fuc(1); Hex(1)	511.9	3	610.263	1828.77	610.265	1828.78	controllerType=0 controllerNumber=1 scan=3532	-3.479	F.HGATCHDRVASFY.C	4;11	HGATCHDRVASFY,FC,4@146.05791,5@57.02146,11@162.05282	T4(OGlycan / 146.0579); S11(OGlycan / 162.0528)	11.292	F.HGAT[+146.05791]C[+57.02146]HDRVAS[+162.05282]FY.C	C5(Carbamidomethyl / 57.0215)	6.1e-07	6.1e-07	0	0	0	0	6.9e-08	7e-08	6.218	511.9	1.3		Specific	13.2	>sp|P46531|NOTC1_HUMAN Neurogenic locus notch homolog protein 1 OS=Homo sapiens OX=9606 GN=NOTCH1 PE=1 SV=4	1	3295	FP050322_4.3532.3532.3	high-energy collision-induced dissociation	6.37	1827.77	1827.77	1	98 | 888
169	HexNAc(1)Fuc(1)	331.5	3	569.585	1706.74	569.586	1706.74	controllerType=0 controllerNumber=1 scan=2879	-2.812	F.HGATCHDRVASF.Y	4	HGATCHDRVASF,FY,4@349.13728,5@57.02146	T4(OGlycan / 349.1373)	9.7675	F.HGAT[+349.13728]C[+57.02146]HDRVASF.Y	C5(Carbamidomethyl / 57.0215)	4.6e-05	4.6e-05	0	0	0	0	3.9e-06	3.9e-06	4.339	331.5	9.2		Specific	13.5	>sp|P46531|NOTC1_HUMAN Neurogenic locus notch homolog protein 1 OS=Homo sapiens OX=9606 GN=NOTCH1 PE=1 SV=4	1	2377	FP050322_4.2879.2879.3	high-energy collision-induced dissociation	4.57	1705.73	1705.74	1	99 | 794
169	Fuc(1)	415.3	3	561.578	1682.72	561.579	1682.72	controllerType=0 controllerNumber=1 scan=3850	-1.613	F.HGATCHDRVASFY.C	11	HGATCHDRVASFY,FC,5@57.02146,7@15.99492,11@146.05791	D7(Oxidation / 15.9949); S11(OGlycan / 146.0579)	12.0128	F.HGATC[+57.02146]HD[+15.99492]RVAS[+146.05791]FY.C	C5(Carbamidomethyl / 57.0215)	2.1e-05	2.1e-05	0	0	0	0	1.6e-06	1.6e-06	4.676	391.4	20.6		Specific	10	>sp|P46531|NOTC1_HUMAN Neurogenic locus notch homolog protein 1 OS=Homo sapiens OX=9606 GN=NOTCH1 PE=1 SV=4	1	3728	FP050322_4.3850.3850.3	high-energy collision-induced dissociation	4.79	1681.71	1681.72	1	100 | 1418
169	Fuc(1)	666.2	2	833.866	1666.73	833.868	1666.73	controllerType=0 controllerNumber=1 scan=3648	-1.376	F.HGATCHDRVASFY.C	11	HGATCHDRVASFY,FC,5@57.02146,11@146.05791	S11(OGlycan / 146.0579)	11.5547	F.HGATC[+57.02146]HDRVAS[+146.05791]FY.C	C5(Carbamidomethyl / 57.0215)	3.8e-09	3.8e-09	0	0	0	0	3.1e-10	3.2e-10	8.425	469.3	20		Specific	14.4	>sp|P46531|NOTC1_HUMAN Neurogenic locus notch homolog protein 1 OS=Homo sapiens OX=9606 GN=NOTCH1 PE=1 SV=4	1	3455	FP050322_4.3648.3648.2	high-energy collision-induced dissociation	9.42	1665.72	1665.72	1	101 | 1079
169	Fuc(1)	624.7	3	556.248	1666.73	556.247	1666.73	controllerType=0 controllerNumber=1 scan=3626	0.521	F.HGATCHDRVASFY.C	11	HGATCHDRVASFY,FC,5@57.02146,11@146.05791	S11(OGlycan / 146.0579)	11.5081	F.HGATC[+57.02146]HDRVAS[+146.05791]FY.C	C5(Carbamidomethyl / 57.0215)	6.2e-09	6.3e-09	0	0	0	0	9.9e-10	1e-09	8.21	497.7	9.5		Specific	12.9	>sp|P46531|NOTC1_HUMAN Neurogenic locus notch homolog protein 1 OS=Homo sapiens OX=9606 GN=NOTCH1 PE=1 SV=4	1	3427	FP050322_4.3626.3626.3	high-energy collision-induced dissociation	9.2	1665.72	1665.72	1	102 | 1034
169	Fuc(1)	617.3	2	833.864	1666.72	833.868	1666.73	controllerType=0 controllerNumber=1 scan=3596	-4.232	F.HGATCHDRVASFY.C	11	HGATCHDRVASFY,FC,5@57.02146,11@146.05791	S11(OGlycan / 146.0579)	11.4394	F.HGATC[+57.02146]HDRVAS[+146.05791]FY.C	C5(Carbamidomethyl / 57.0215)	3.8e-08	3.8e-08	0	0	0	0	2.5e-09	2.6e-09	7.425	466.6	18.2		Specific	13.4	>sp|P46531|NOTC1_HUMAN Neurogenic locus notch homolog protein 1 OS=Homo sapiens OX=9606 GN=NOTCH1 PE=1 SV=4	1	3387	FP050322_4.3596.3596.2	high-energy collision-induced dissociation	8.42	1665.71	1665.72	1	103 | 977
169	Fuc(1)	607.1	3	556.247	1666.73	556.247	1666.73	controllerType=0 controllerNumber=1 scan=3577	-0.688	F.HGATCHDRVASFY.C	11	HGATCHDRVASFY,FC,5@57.02146,11@146.05791	S11(OGlycan / 146.0579)	11.3949	F.HGATC[+57.02146]HDRVAS[+146.05791]FY.C	C5(Carbamidomethyl / 57.0215)	6.2e-09	6.3e-09	0	0	0	0	9.2e-10	9.3e-10	8.21	539.8	13.6		Specific	12.6	>sp|P46531|NOTC1_HUMAN Neurogenic locus notch homolog protein 1 OS=Homo sapiens OX=9606 GN=NOTCH1 PE=1 SV=4	1	3362	FP050322_4.3577.3577.3	high-energy collision-induced dissociation	8.2	1665.72	1665.72	1	104 | 939
169	Fuc(1)	571	3	556.248	1666.73	556.247	1666.73	controllerType=0 controllerNumber=1 scan=3681	1.729	F.HGATCHDRVASFY.C	11	HGATCHDRVASFY,FC,5@57.02146,11@146.05791	S11(OGlycan / 146.0579)	11.6295	F.HGATC[+57.02146]HDRVAS[+146.05791]FY.C	C5(Carbamidomethyl / 57.0215)	6.2e-08	6.3e-08	0	0	0	0	6.4e-09	6.5e-09	7.21	433.2	11.8		Specific	12.1	>sp|P46531|NOTC1_HUMAN Neurogenic locus notch homolog protein 1 OS=Homo sapiens OX=9606 GN=NOTCH1 PE=1 SV=4	1	3502	FP050322_4.3681.3681.3	high-energy collision-induced dissociation	8.2	1665.72	1665.72	1	105 | 1107
169	Fuc(1)	550.6	3	556.246	1666.72	556.247	1666.73	controllerType=0 controllerNumber=1 scan=3902	-2.116	F.HGATCHDRVASFY.C	11	HGATCHDRVASFY,FC,5@57.02146,11@146.05791	S11(OGlycan / 146.0579)	12.1347	F.HGATC[+57.02146]HDRVAS[+146.05791]FY.C	C5(Carbamidomethyl / 57.0215)	4.2e-07	4.3e-07	0	0	0	0	4.1e-08	4.1e-08	6.374	516.7	23.5		Specific	13.1	>sp|P46531|NOTC1_HUMAN Neurogenic locus notch homolog protein 1 OS=Homo sapiens OX=9606 GN=NOTCH1 PE=1 SV=4	1	3800	FP050322_4.3902.3902.3	high-energy collision-induced dissociation	7.2	1665.72	1665.72	1	106 | 1491
169	Fuc(1)	529.5	3	556.246	1666.72	556.247	1666.73	controllerType=0 controllerNumber=1 scan=3791	-2.116	F.HGATCHDRVASFY.C	11	HGATCHDRVASFY,FC,5@57.02146,11@146.05791	S11(OGlycan / 146.0579)	11.8773	F.HGATC[+57.02146]HDRVAS[+146.05791]FY.C	C5(Carbamidomethyl / 57.0215)	3.6e-05	3.6e-05	0	0	0	0	3e-06	3e-06	4.444	356.7	8.2		Specific	11	>sp|P46531|NOTC1_HUMAN Neurogenic locus notch homolog protein 1 OS=Homo sapiens OX=9606 GN=NOTCH1 PE=1 SV=4	1	3647	FP050322_4.3791.3791.3	high-energy collision-induced dissociation	5.27	1665.72	1665.72	1	107 | 1330
169	Fuc(1)	529	3	556.247	1666.73	556.247	1666.73	controllerType=0 controllerNumber=1 scan=3737	-0.798	F.HGATCHDRVASFY.C	11	HGATCHDRVASFY,FC,5@57.02146,11@146.05791	S11(OGlycan / 146.0579)	11.7556	F.HGATC[+57.02146]HDRVAS[+146.05791]FY.C	C5(Carbamidomethyl / 57.0215)	4.2e-07	4.3e-07	0	0	0	0	3.3e-08	3.3e-08	6.374	419.4	9		Specific	12.5	>sp|P46531|NOTC1_HUMAN Neurogenic locus notch homolog protein 1 OS=Homo sapiens OX=9606 GN=NOTCH1 PE=1 SV=4	1	3577	FP050322_4.3737.3737.3	high-energy collision-induced dissociation	7.2	1665.72	1665.72	1	108 | 1246
169	Fuc(1)	527.9	3	556.247	1666.73	556.247	1666.73	controllerType=0 controllerNumber=1 scan=3847	-1.347	F.HGATCHDRVASFY.C	11	HGATCHDRVASFY,FC,5@57.02146,11@146.05791	S11(OGlycan / 146.0579)	12.0062	F.HGATC[+57.02146]HDRVAS[+146.05791]FY.C	C5(Carbamidomethyl / 57.0215)	4.2e-07	4.3e-07	0	0	0	0	3.7e-08	3.7e-08	6.374	403.3	23.4		Specific	12.6	>sp|P46531|NOTC1_HUMAN Neurogenic locus notch homolog protein 1 OS=Homo sapiens OX=9606 GN=NOTCH1 PE=1 SV=4	1	3722	FP050322_4.3847.3847.3	high-energy collision-induced dissociation	7.2	1665.72	1665.72	1	109 | 1378
169	Fuc(1)	487.6	3	556.247	1666.73	556.247	1666.73	controllerType=0 controllerNumber=1 scan=3958	-0.688	F.HGATCHDRVASFY.C	11	HGATCHDRVASFY,FC,5@57.02146,11@146.05791	S11(OGlycan / 146.0579)	12.2658	F.HGATC[+57.02146]HDRVAS[+146.05791]FY.C	C5(Carbamidomethyl / 57.0215)	6.1e-07	6.1e-07	0	0	0	0	7.4e-08	7.5e-08	6.218	487.6	8.2		Specific	12.1	>sp|P46531|NOTC1_HUMAN Neurogenic locus notch homolog protein 1 OS=Homo sapiens OX=9606 GN=NOTCH1 PE=1 SV=4	1	3883	FP050322_4.3958.3958.3	high-energy collision-induced dissociation	6.37	1665.72	1665.72	1	110 | 1569
169	Fuc(1)	471.3	2	833.867	1666.73	833.868	1666.73	controllerType=0 controllerNumber=1 scan=3703	-0.057	F.HGATCHDRVASFY.C	11	HGATCHDRVASFY,FC,5@57.02146,11@146.05791	S11(OGlycan / 146.0579)	11.6783	F.HGATC[+57.02146]HDRVAS[+146.05791]FY.C	C5(Carbamidomethyl / 57.0215)	4.5e-06	4.6e-06	0	0	0	0	3.6e-07	3.6e-07	5.347	396.1	11.3		Specific	13.7	>sp|P46531|NOTC1_HUMAN Neurogenic locus notch homolog protein 1 OS=Homo sapiens OX=9606 GN=NOTCH1 PE=1 SV=4	1	3530	FP050322_4.3703.3703.2	high-energy collision-induced dissociation	5.43	1665.72	1665.72	1	111 | 1150
169	Fuc(1)	223.2	3	556.246	1666.72	556.247	1666.73	controllerType=0 controllerNumber=1 scan=4080	-2.226	F.HGATCHDRVASFY.C	4	HGATCHDRVASFY,FC,4@146.05791,5@57.02146	T4(OGlycan / 146.0579)	12.5514	F.HGAT[+146.05791]C[+57.02146]HDRVASFY.C	C5(Carbamidomethyl / 57.0215)	0.016	0.016	0	0	0	0	0.0013	0.0013	1.794	223.2	9.2		Specific	7.3	>sp|P46531|NOTC1_HUMAN Neurogenic locus notch homolog protein 1 OS=Homo sapiens OX=9606 GN=NOTCH1 PE=1 SV=4	1	4065	FP050322_4.4080.4080.3	high-energy collision-induced dissociation	2.21	1665.72	1665.72	1	112 | 1647
169	Fuc(1)	209.6	3	556.245	1666.72	556.247	1666.73	controllerType=0 controllerNumber=1 scan=4013	-4.203	F.HGATCHDRVASFY.C	11	HGATCHDRVASFY,FC,5@57.02146,11@146.05791	S11(OGlycan / 146.0579)	12.3947	F.HGATC[+57.02146]HDRVAS[+146.05791]FY.C	C5(Carbamidomethyl / 57.0215)	0.016	0.016	0	0	0	0	0.0012	0.0012	1.794	209.6	6.6		Specific	8	>sp|P46531|NOTC1_HUMAN Neurogenic locus notch homolog protein 1 OS=Homo sapiens OX=9606 GN=NOTCH1 PE=1 SV=4	1	3964	FP050322_4.4013.4013.3	high-energy collision-induced dissociation	2.21	1665.71	1665.72	1	113 | 1626
169	Fuc(1)	181.5	3	556.244	1666.72	556.247	1666.73	controllerType=0 controllerNumber=1 scan=2852	-6.62	F.HGATCHDRVASFY.C	11	HGATCHDRVASFY,FC,5@57.02146,11@146.05791	S11(OGlycan / 146.0579)	9.7074	F.HGATC[+57.02146]HDRVAS[+146.05791]FY.C	C5(Carbamidomethyl / 57.0215)	0.016	0.016	0	0	0	0	0.0014	0.0014	1.792	7.8	7.8		Specific	8.4	>sp|P46531|NOTC1_HUMAN Neurogenic locus notch homolog protein 1 OS=Homo sapiens OX=9606 GN=NOTCH1 PE=1 SV=4	1	2341	FP050322_4.2852.2852.3	high-energy collision-induced dissociation	1.79	1665.71	1665.72	1	114 | 769
169	Fuc(1); Hex(1)	723	3	555.91	1665.72	555.911	1665.72	controllerType=0 controllerNumber=1 scan=2797	-0.72	F.HGATCHDRVASF.Y	4;11	HGATCHDRVASF,FY,4@146.05791,5@57.02146,11@162.05282	T4(OGlycan / 146.0579); S11(OGlycan / 162.0528)	9.5789	F.HGAT[+146.05791]C[+57.02146]HDRVAS[+162.05282]F.Y	C5(Carbamidomethyl / 57.0215)	6.2e-11	6.3e-11	0	0	0	0	3.6e-12	3.6e-12	10.21	640.7	0		Specific	17.6	>sp|P46531|NOTC1_HUMAN Neurogenic locus notch homolog protein 1 OS=Homo sapiens OX=9606 GN=NOTCH1 PE=1 SV=4	1	2270	FP050322_4.2797.2797.3	high-energy collision-induced dissociation	11.2	1664.71	1664.71	1	115 | 749
169	Fuc(1); Hex(1)	394.1	3	555.909	1665.71	555.911	1665.72	controllerType=0 controllerNumber=1 scan=2915	-2.808	F.HGATCHDRVASF.Y	4;11	HGATCHDRVASF,FY,4@146.05791,5@57.02146,11@162.05282	T4(OGlycan / 146.0579); S11(OGlycan / 162.0528)	9.8542	F.HGAT[+146.05791]C[+57.02146]HDRVAS[+162.05282]F.Y	C5(Carbamidomethyl / 57.0215)	1.2e-06	1.2e-06	0	0	0	0	1.6e-07	1.6e-07	5.917	394.1	0		Specific	14.5	>sp|P46531|NOTC1_HUMAN Neurogenic locus notch homolog protein 1 OS=Homo sapiens OX=9606 GN=NOTCH1 PE=1 SV=4	1	2420	FP050322_4.2915.2915.3	high-energy collision-induced dissociation	6.01	1664.71	1664.71	1	116 | 810
169	Fuc(1); Hex(1)	120.9	3	555.909	1665.71	555.911	1665.72	controllerType=0 controllerNumber=1 scan=2747	-3.798	F.HGATCHDRVASF.Y	4;11	HGATCHDRVASF,FY,4@146.05791,5@57.02146,11@162.05282	T4(OGlycan / 146.0579); S11(OGlycan / 162.0528)	9.46	F.HGAT[+146.05791]C[+57.02146]HDRVAS[+162.05282]F.Y	C5(Carbamidomethyl / 57.0215)	0.016	0.016	0	0	0	0	0.0014	0.0014	1.792	120.9	0		Specific	7.5	>sp|P46531|NOTC1_HUMAN Neurogenic locus notch homolog protein 1 OS=Homo sapiens OX=9606 GN=NOTCH1 PE=1 SV=4	1	2205	FP050322_4.2747.2747.3	high-energy collision-induced dissociation	1.79	1664.7	1664.71	1	117 | 733
169	HexNAc(1)	226.1	3	520.9	1560.69	520.9	1560.69	controllerType=0 controllerNumber=1 scan=2988	-0.15	F.HGATCHDRVASF.Y	4	HGATCHDRVASF,FY,4@203.07937,5@57.02146	T4(OGlycan / 203.0794)	10.0272	F.HGAT[+203.07937]C[+57.02146]HDRVASF.Y	C5(Carbamidomethyl / 57.0215)	0.025	0.025	0	0	0	0	0.0019	0.0019	1.606	226.1	9.2		Specific	7.3	>sp|P46531|NOTC1_HUMAN Neurogenic locus notch homolog protein 1 OS=Homo sapiens OX=9606 GN=NOTCH1 PE=1 SV=4	1	2527	FP050322_4.2988.2988.3	high-energy collision-induced dissociation	2.02	1559.68	1559.68	1	118 | 843
169	HexNAc(1)	216	3	520.9	1560.68	520.9	1560.69	controllerType=0 controllerNumber=1 scan=3231	-1.089	F.HGATCHDRVASF.Y	4	HGATCHDRVASF,FY,4@203.07937,5@57.02146	T4(OGlycan / 203.0794)	10.5996	F.HGAT[+203.07937]C[+57.02146]HDRVASF.Y	C5(Carbamidomethyl / 57.0215)	0.016	0.016	0	0	0	0	0.0012	0.0012	1.794	216	9.8		Specific	7.6	>sp|P46531|NOTC1_HUMAN Neurogenic locus notch homolog protein 1 OS=Homo sapiens OX=9606 GN=NOTCH1 PE=1 SV=4	1	2872	FP050322_4.3231.3231.3	high-energy collision-induced dissociation	2.21	1559.68	1559.68	1	119 | 880
169	HexNAc(1)	204.2	3	520.901	1560.69	520.9	1560.69	controllerType=0 controllerNumber=1 scan=3177	0.671	F.HGATCHDRVASF.Y	4	HGATCHDRVASF,FY,4@203.07937,5@57.02146	T4(OGlycan / 203.0794)	10.4726	F.HGAT[+203.07937]C[+57.02146]HDRVASF.Y	C5(Carbamidomethyl / 57.0215)	0.016	0.016	0	0	0	0	0.0011	0.0011	1.794	204.2	10.8		Specific	7.6	>sp|P46531|NOTC1_HUMAN Neurogenic locus notch homolog protein 1 OS=Homo sapiens OX=9606 GN=NOTCH1 PE=1 SV=4	1	2791	FP050322_4.3177.3177.3	high-energy collision-induced dissociation	2.21	1559.68	1559.68	1	120 | 876
169	HexNAc(1)	196	3	520.899	1560.68	520.9	1560.69	controllerType=0 controllerNumber=1 scan=2841	-2.849	F.HGATCHDRVASF.Y	11	HGATCHDRVASF,FY,5@57.02146,11@203.07937	S11(OGlycan / 203.0794)	9.6817	F.HGATC[+57.02146]HDRVAS[+203.07937]F.Y	C5(Carbamidomethyl / 57.0215)	0.035	0.035	0	0	0	0	0.0027	0.0027	1.46	196	11.8		Specific	7.1	>sp|P46531|NOTC1_HUMAN Neurogenic locus notch homolog protein 1 OS=Homo sapiens OX=9606 GN=NOTCH1 PE=1 SV=4	1	2325	FP050322_4.2841.2841.3	high-energy collision-induced dissociation	1.45	1559.67	1559.68	1	121 | 763
169		298.7	3	512.892	1536.66	512.893	1536.66	controllerType=0 controllerNumber=1 scan=3897	-1.537	F.HGATCHDRVASFY.C		HGATCHDRVASFY,FC,5@57.02146,7@15.99492	D7(Oxidation / 15.9949)	12.122	F.HGATC[+57.02146]HD[+15.99492]RVASFY.C	C5(Carbamidomethyl / 57.0215)	0.0047	0.0048	0	0	0	0	0.00031	0.00031	2.327	274	40.3		Specific	8.9	>sp|P46531|NOTC1_HUMAN Neurogenic locus notch homolog protein 1 OS=Homo sapiens OX=9606 GN=NOTCH1 PE=1 SV=4	1	3794	FP050322_4.3897.3897.3	high-energy collision-induced dissociation	2.6	1535.66	1535.66	1	122 | 1474
169		741.4	2	760.842	1520.68	760.839	1520.67	controllerType=0 controllerNumber=1 scan=3673	4.464	F.HGATCHDRVASFY.C		HGATCHDRVASFY,FC,5@57.02146		11.6113	F.HGATC[+57.02146]HDRVASFY.C	C5(Carbamidomethyl / 57.0215)	2.7e-09	2.8e-09	0	0	0	0	2.1e-10	2.1e-10	8.563	729.9	729.9		Specific	11	>sp|P46531|NOTC1_HUMAN Neurogenic locus notch homolog protein 1 OS=Homo sapiens OX=9606 GN=NOTCH1 PE=1 SV=4	1	3491	FP050322_4.3673.3673.2	high-energy collision-induced dissociation	9.56	1519.67	1519.66	1	123 | 1102
169		522.6	3	507.561	1520.67	507.561	1520.67	controllerType=0 controllerNumber=1 scan=3682	-0.462	F.HGATCHDRVASFY.C		HGATCHDRVASFY,FC,5@57.02146		11.6307	F.HGATC[+57.02146]HDRVASFY.C	C5(Carbamidomethyl / 57.0215)	5.7e-05	5.8e-05	0	0	0	0	4.8e-06	4.9e-06	4.243	344.2	344.2		Specific	11.1	>sp|P46531|NOTC1_HUMAN Neurogenic locus notch homolog protein 1 OS=Homo sapiens OX=9606 GN=NOTCH1 PE=1 SV=4	1	3503	FP050322_4.3682.3682.3	high-energy collision-induced dissociation	5.07	1519.66	1519.66	1	124 | 1128
169		490	3	507.561	1520.67	507.561	1520.67	controllerType=0 controllerNumber=1 scan=3630	-0.462	F.HGATCHDRVASFY.C		HGATCHDRVASFY,FC,5@57.02146		11.5148	F.HGATC[+57.02146]HDRVASFY.C	C5(Carbamidomethyl / 57.0215)	0.00029	0.0003	0	0	0	0	2.1e-05	2.2e-05	3.534	313.8	313.8		Specific	10.1	>sp|P46531|NOTC1_HUMAN Neurogenic locus notch homolog protein 1 OS=Homo sapiens OX=9606 GN=NOTCH1 PE=1 SV=4	1	3431	FP050322_4.3630.3630.3	high-energy collision-induced dissociation	3.68	1519.66	1519.66	1	125 | 1055
169		481.5	3	507.56	1520.67	507.561	1520.67	controllerType=0 controllerNumber=1 scan=3851	-2.569	F.HGATCHDRVASFY.C		HGATCHDRVASFY,FC,5@57.02146		12.0149	F.HGATC[+57.02146]HDRVASFY.C	C5(Carbamidomethyl / 57.0215)	0.00012	0.00012	0	0	0	0	9.2e-06	9.3e-06	3.936	308.9	308.9		Specific	10.6	>sp|P46531|NOTC1_HUMAN Neurogenic locus notch homolog protein 1 OS=Homo sapiens OX=9606 GN=NOTCH1 PE=1 SV=4	1	3729	FP050322_4.3851.3851.3	high-energy collision-induced dissociation	4.09	1519.66	1519.66	1	126 | 1451
169		477.3	3	507.561	1520.67	507.561	1520.67	controllerType=0 controllerNumber=1 scan=3736	-1.124	F.HGATCHDRVASFY.C		HGATCHDRVASFY,FC,5@57.02146		11.7544	F.HGATC[+57.02146]HDRVASFY.C	C5(Carbamidomethyl / 57.0215)	0.0001	0.0001	0	0	0	0	6.8e-06	6.9e-06	4	347.8	347.8		Specific	10.8	>sp|P46531|NOTC1_HUMAN Neurogenic locus notch homolog protein 1 OS=Homo sapiens OX=9606 GN=NOTCH1 PE=1 SV=4	1	3576	FP050322_4.3736.3736.3	high-energy collision-induced dissociation	4.08	1519.66	1519.66	1	127 | 1226
169		426.7	3	507.561	1520.67	507.561	1520.67	controllerType=0 controllerNumber=1 scan=3792	-1.305	F.HGATCHDRVASFY.C		HGATCHDRVASFY,FC,5@57.02146		11.8789	F.HGATC[+57.02146]HDRVASFY.C	C5(Carbamidomethyl / 57.0215)	0.001	0.001	0	0	0	0	6.2e-05	6.3e-05	2.991	272.3	272.3		Specific	9.8	>sp|P46531|NOTC1_HUMAN Neurogenic locus notch homolog protein 1 OS=Homo sapiens OX=9606 GN=NOTCH1 PE=1 SV=4	1	3648	FP050322_4.3792.3792.3	high-energy collision-induced dissociation	3.1	1519.66	1519.66	1	128 | 1351
169		204.9	3	507.561	1520.67	507.561	1520.67	controllerType=0 controllerNumber=1 scan=3939	-0.281	F.HGATCHDRVASFY.C		HGATCHDRVASFY,FC,5@57.02146		12.2209	F.HGATC[+57.02146]HDRVASFY.C	C5(Carbamidomethyl / 57.0215)	0.034	0.035	0	0	0	0	0.0025	0.0026	1.463	204.9	204.9		Specific	6.7	>sp|P46531|NOTC1_HUMAN Neurogenic locus notch homolog protein 1 OS=Homo sapiens OX=9606 GN=NOTCH1 PE=1 SV=4	1	3855	FP050322_4.3939.3939.3	high-energy collision-induced dissociation	1.88	1519.66	1519.66	1	129 | 1513
169	Fuc(1)	581.1	3	507.225	1519.66	507.225	1519.66	controllerType=0 controllerNumber=1 scan=3011	-0.196	F.HGATCHDRVASF.Y	11	HGATCHDRVASF,FY,5@57.02146,7@15.99492,11@146.05791	D7(Oxidation / 15.9949); S11(OGlycan / 146.0579)	10.081	F.HGATC[+57.02146]HD[+15.99492]RVAS[+146.05791]F.Y	C5(Carbamidomethyl / 57.0215)	6.2e-08	6.3e-08	0	0	0	0	5.1e-09	5.2e-09	7.21	581.1	31.9		Specific	11.8	>sp|P46531|NOTC1_HUMAN Neurogenic locus notch homolog protein 1 OS=Homo sapiens OX=9606 GN=NOTCH1 PE=1 SV=4	1	2560	FP050322_4.3011.3011.3	high-energy collision-induced dissociation	8.2	1518.65	1518.65	1	130 | 851
169	Fuc(1)	475.4	3	507.224	1519.66	507.225	1519.66	controllerType=0 controllerNumber=1 scan=2957	-1.22	F.HGATCHDRVASF.Y	11	HGATCHDRVASF,FY,5@57.02146,7@15.99492,11@146.05791	D7(Oxidation / 15.9949); S11(OGlycan / 146.0579)	9.9536	F.HGATC[+57.02146]HD[+15.99492]RVAS[+146.05791]F.Y	C5(Carbamidomethyl / 57.0215)	7.4e-07	7.5e-07	0	0	0	0	8.5e-08	8.6e-08	6.131	475.4	14		Specific	11.5	>sp|P46531|NOTC1_HUMAN Neurogenic locus notch homolog protein 1 OS=Homo sapiens OX=9606 GN=NOTCH1 PE=1 SV=4	1	2482	FP050322_4.2957.2957.3	high-energy collision-induced dissociation	6.21	1518.65	1518.65	1	131 | 826
169	Fuc(1)	700.3	3	501.892	1503.66	501.893	1503.66	controllerType=0 controllerNumber=1 scan=2810	-1.286	F.HGATCHDRVASF.Y	11	HGATCHDRVASF,FY,5@57.02146,11@146.05791	S11(OGlycan / 146.0579)	9.6088	F.HGATC[+57.02146]HDRVAS[+146.05791]F.Y	C5(Carbamidomethyl / 57.0215)	6.2e-11	6.3e-11	0	0	0	0	4.7e-12	4.7e-12	10.21	533.9	31.2		Specific	13.7	>sp|P46531|NOTC1_HUMAN Neurogenic locus notch homolog protein 1 OS=Homo sapiens OX=9606 GN=NOTCH1 PE=1 SV=4	1	2286	FP050322_4.2810.2810.3	high-energy collision-induced dissociation	10.2	1502.66	1502.66	1	132 | 230
169	Fuc(1)	686	3	501.893	1503.66	501.893	1503.66	controllerType=0 controllerNumber=1 scan=2955	0.236	F.HGATCHDRVASF.Y	11	HGATCHDRVASF,FY,5@57.02146,11@146.05791	S11(OGlycan / 146.0579)	9.9493	F.HGATC[+57.02146]HDRVAS[+146.05791]F.Y	C5(Carbamidomethyl / 57.0215)	6.2e-10	6.3e-10	0	0	0	0	3.7e-11	3.8e-11	9.21	582.4	29.4		Specific	13.9	>sp|P46531|NOTC1_HUMAN Neurogenic locus notch homolog protein 1 OS=Homo sapiens OX=9606 GN=NOTCH1 PE=1 SV=4	1	2480	FP050322_4.2955.2955.3	high-energy collision-induced dissociation	10.2	1502.66	1502.66	1	133 | 277
169	Fuc(1)	649.5	3	501.893	1503.67	501.893	1503.66	controllerType=0 controllerNumber=1 scan=3010	0.601	F.HGATCHDRVASF.Y	11	HGATCHDRVASF,FY,5@57.02146,11@146.05791	S11(OGlycan / 146.0579)	10.0788	F.HGATC[+57.02146]HDRVAS[+146.05791]F.Y	C5(Carbamidomethyl / 57.0215)	6.2e-09	6.3e-09	0	0	0	0	7.8e-10	7.9e-10	8.21	530.3	14.3		Specific	13.6	>sp|P46531|NOTC1_HUMAN Neurogenic locus notch homolog protein 1 OS=Homo sapiens OX=9606 GN=NOTCH1 PE=1 SV=4	1	2559	FP050322_4.3010.3010.3	high-energy collision-induced dissociation	9.2	1502.66	1502.66	1	134 | 296
169	Fuc(1)	618.2	3	501.893	1503.66	501.893	1503.66	controllerType=0 controllerNumber=1 scan=2863	-0.555	F.HGATCHDRVASF.Y	11	HGATCHDRVASF,FY,5@57.02146,11@146.05791	S11(OGlycan / 146.0579)	9.7326	F.HGATC[+57.02146]HDRVAS[+146.05791]F.Y	C5(Carbamidomethyl / 57.0215)	6.2e-09	6.3e-09	0	0	0	0	7e-10	7.1e-10	8.21	535.4	11.3		Specific	13.8	>sp|P46531|NOTC1_HUMAN Neurogenic locus notch homolog protein 1 OS=Homo sapiens OX=9606 GN=NOTCH1 PE=1 SV=4	1	2354	FP050322_4.2863.2863.3	high-energy collision-induced dissociation	9.2	1502.66	1502.66	1	135 | 245
169	Fuc(1)	550	2	752.334	1503.66	752.336	1503.66	controllerType=0 controllerNumber=1 scan=2874	-3.002	F.HGATCHDRVASF.Y	11	HGATCHDRVASF,FY,5@57.02146,11@146.05791	S11(OGlycan / 146.0579)	9.7574	F.HGATC[+57.02146]HDRVAS[+146.05791]F.Y	C5(Carbamidomethyl / 57.0215)	2.6e-06	2.6e-06	0	0	0	0	2.5e-07	2.5e-07	5.59	550	27.2		Specific	20.1	>sp|P46531|NOTC1_HUMAN Neurogenic locus notch homolog protein 1 OS=Homo sapiens OX=9606 GN=NOTCH1 PE=1 SV=4	1	2369	FP050322_4.2874.2874.2	high-energy collision-induced dissociation	6.42	1502.65	1502.66	1	136 | 252
169	Fuc(1)	547.4	3	501.893	1503.66	501.893	1503.66	controllerType=0 controllerNumber=1 scan=2908	-0.799	F.HGATCHDRVASF.Y	11	HGATCHDRVASF,FY,5@57.02146,11@146.05791	S11(OGlycan / 146.0579)	9.8378	F.HGATC[+57.02146]HDRVAS[+146.05791]F.Y	C5(Carbamidomethyl / 57.0215)	4.2e-07	4.3e-07	0	0	0	0	2.5e-08	2.5e-08	6.374	547.4	12.3		Specific	14.5	>sp|P46531|NOTC1_HUMAN Neurogenic locus notch homolog protein 1 OS=Homo sapiens OX=9606 GN=NOTCH1 PE=1 SV=4	1	2411	FP050322_4.2908.2908.3	high-energy collision-induced dissociation	7.2	1502.66	1502.66	1	137 | 260
169	Fuc(1)	521.5	3	501.893	1503.66	501.893	1503.66	controllerType=0 controllerNumber=1 scan=3166	-0.068	F.HGATCHDRVASF.Y	11	HGATCHDRVASF,FY,5@57.02146,11@146.05791	S11(OGlycan / 146.0579)	10.4468	F.HGATC[+57.02146]HDRVAS[+146.05791]F.Y	C5(Carbamidomethyl / 57.0215)	4.2e-07	4.3e-07	0	0	0	0	2.9e-08	2.9e-08	6.374	489.4	15.2		Specific	12.7	>sp|P46531|NOTC1_HUMAN Neurogenic locus notch homolog protein 1 OS=Homo sapiens OX=9606 GN=NOTCH1 PE=1 SV=4	1	2778	FP050322_4.3166.3166.3	high-energy collision-induced dissociation	7.2	1502.66	1502.66	1	138 | 313
169	Fuc(1)	482.2	3	501.892	1503.66	501.893	1503.66	controllerType=0 controllerNumber=1 scan=3379	-2.138	F.HGATCHDRVASF.Y	11	HGATCHDRVASF,FY,5@57.02146,11@146.05791	S11(OGlycan / 146.0579)	10.9394	F.HGATC[+57.02146]HDRVAS[+146.05791]F.Y	C5(Carbamidomethyl / 57.0215)	6.1e-07	6.1e-07	0	0	0	0	6.4e-08	6.5e-08	6.218	482.2	9.2		Specific	12.1	>sp|P46531|NOTC1_HUMAN Neurogenic locus notch homolog protein 1 OS=Homo sapiens OX=9606 GN=NOTCH1 PE=1 SV=4	1	3078	FP050322_4.3379.3379.3	high-energy collision-induced dissociation	6.37	1502.65	1502.66	1	139 | 349
169	Fuc(1)	476.7	3	501.892	1503.66	501.893	1503.66	controllerType=0 controllerNumber=1 scan=3219	-1.164	F.HGATCHDRVASF.Y	11	HGATCHDRVASF,FY,5@57.02146,11@146.05791	S11(OGlycan / 146.0579)	10.5718	F.HGATC[+57.02146]HDRVAS[+146.05791]F.Y	C5(Carbamidomethyl / 57.0215)	7.4e-07	7.5e-07	0	0	0	0	9.1e-08	9.2e-08	6.131	476.7	26.2		Specific	12.2	>sp|P46531|NOTC1_HUMAN Neurogenic locus notch homolog protein 1 OS=Homo sapiens OX=9606 GN=NOTCH1 PE=1 SV=4	1	2856	FP050322_4.3219.3219.3	high-energy collision-induced dissociation	6.21	1502.66	1502.66	1	140 | 326
169	Fuc(1)	426.7	3	501.892	1503.66	501.893	1503.66	controllerType=0 controllerNumber=1 scan=3301	-2.078	F.HGATCHDRVASF.Y	11	HGATCHDRVASF,FY,5@57.02146,11@146.05791	S11(OGlycan / 146.0579)	10.7607	F.HGATC[+57.02146]HDRVAS[+146.05791]F.Y	C5(Carbamidomethyl / 57.0215)	9.7e-07	9.8e-07	0	0	0	0	1.2e-07	1.2e-07	6.015	426.7	9.4		Specific	12.1	>sp|P46531|NOTC1_HUMAN Neurogenic locus notch homolog protein 1 OS=Homo sapiens OX=9606 GN=NOTCH1 PE=1 SV=4	1	2971	FP050322_4.3301.3301.3	high-energy collision-induced dissociation	6.13	1502.65	1502.66	1	141 | 340
169	Fuc(1)	423.7	2	752.335	1503.66	752.336	1503.66	controllerType=0 controllerNumber=1 scan=2923	-1.541	F.HGATCHDRVASF.Y	11	HGATCHDRVASF,FY,5@57.02146,11@146.05791	S11(OGlycan / 146.0579)	9.8735	F.HGATC[+57.02146]HDRVAS[+146.05791]F.Y	C5(Carbamidomethyl / 57.0215)	5.9e-06	5.9e-06	0	0	0	0	4.4e-07	4.5e-07	5.231	423.7	11		Specific	17	>sp|P46531|NOTC1_HUMAN Neurogenic locus notch homolog protein 1 OS=Homo sapiens OX=9606 GN=NOTCH1 PE=1 SV=4	1	2432	FP050322_4.2923.2923.2	high-energy collision-induced dissociation	5.34	1502.65	1502.66	1	142 | 267
169	Fuc(1)	386.4	2	752.334	1503.66	752.336	1503.66	controllerType=0 controllerNumber=1 scan=2821	-2.353	F.HGATCHDRVASF.Y	4	HGATCHDRVASF,FY,4@146.05791,5@57.02146	T4(OGlycan / 146.0579)	9.6346	F.HGAT[+146.05791]C[+57.02146]HDRVASF.Y	C5(Carbamidomethyl / 57.0215)	7.4e-06	7.5e-06	0	0	0	0	5.4e-07	5.5e-07	5.133	386.4	8.5		Specific	16.1	>sp|P46531|NOTC1_HUMAN Neurogenic locus notch homolog protein 1 OS=Homo sapiens OX=9606 GN=NOTCH1 PE=1 SV=4	1	2303	FP050322_4.2821.2821.2	high-energy collision-induced dissociation	5.23	1502.65	1502.66	1	143 | 237
169	Fuc(1)	365.8	3	501.893	1503.66	501.893	1503.66	controllerType=0 controllerNumber=1 scan=3453	-0.799	F.HGATCHDRVASF.Y	4	HGATCHDRVASF,FY,4@146.05791,5@57.02146	T4(OGlycan / 146.0579)	11.1103	F.HGAT[+146.05791]C[+57.02146]HDRVASF.Y	C5(Carbamidomethyl / 57.0215)	0.0001	0.0001	0	0	0	0	7.4e-06	7.5e-06	3.987	365.8	9.2		Specific	10.6	>sp|P46531|NOTC1_HUMAN Neurogenic locus notch homolog protein 1 OS=Homo sapiens OX=9606 GN=NOTCH1 PE=1 SV=4	1	3183	FP050322_4.3453.3453.3	high-energy collision-induced dissociation	4.08	1502.66	1502.66	1	144 | 359
169	Fuc(1)	284.2	3	501.892	1503.66	501.893	1503.66	controllerType=0 controllerNumber=1 scan=3508	-2.321	F.HGATCHDRVASF.Y	11	HGATCHDRVASF,FY,5@57.02146,11@146.05791	S11(OGlycan / 146.0579)	11.2383	F.HGATC[+57.02146]HDRVAS[+146.05791]F.Y	C5(Carbamidomethyl / 57.0215)	0.0047	0.0048	0	0	0	0	0.00029	0.00029	2.327	284.2	10.4		Specific	9	>sp|P46531|NOTC1_HUMAN Neurogenic locus notch homolog protein 1 OS=Homo sapiens OX=9606 GN=NOTCH1 PE=1 SV=4	1	3260	FP050322_4.3508.3508.3	high-energy collision-induced dissociation	2.6	1502.65	1502.66	1	145 | 365
169		542.1	3	458.538	1373.6	458.539	1373.6	controllerType=0 controllerNumber=1 scan=2990	-0.826	F.HGATCHDRVASF.Y		HGATCHDRVASF,FY,5@57.02146,7@15.99492	D7(Oxidation / 15.9949)	10.0316	F.HGATC[+57.02146]HD[+15.99492]RVASF.Y	C5(Carbamidomethyl / 57.0215)	9.3e-06	9.4e-06	0	0	0	0	7.8e-07	7.9e-07	5.034	417.4	58.1		Specific	10.1	>sp|P46531|NOTC1_HUMAN Neurogenic locus notch homolog protein 1 OS=Homo sapiens OX=9606 GN=NOTCH1 PE=1 SV=4	1	2530	FP050322_4.2990.2990.3	high-energy collision-induced dissociation	5.86	1372.59	1372.59	1	146 | 289
169		407.1	3	458.538	1373.6	458.539	1373.6	controllerType=0 controllerNumber=1 scan=3043	-0.493	F.HGATCHDRVASF.Y		HGATCHDRVASF,FY,5@57.02146,7@15.99492	D7(Oxidation / 15.9949)	10.1561	F.HGATC[+57.02146]HD[+15.99492]RVASF.Y	C5(Carbamidomethyl / 57.0215)	7e-06	7.1e-06	0	0	0	0	4.9e-07	5e-07	5.153	407.1	50.3		Specific	10.8	>sp|P46531|NOTC1_HUMAN Neurogenic locus notch homolog protein 1 OS=Homo sapiens OX=9606 GN=NOTCH1 PE=1 SV=4	1	2606	FP050322_4.3043.3043.3	high-energy collision-induced dissociation	5.26	1372.59	1372.59	1	147 | 305
169		869.3	2	679.305	1357.6	679.307	1357.61	controllerType=0 controllerNumber=1 scan=2843	-2.931	F.HGATCHDRVASF.Y		HGATCHDRVASF,FY,5@57.02146		9.6859	F.HGATC[+57.02146]HDRVASF.Y	C5(Carbamidomethyl / 57.0215)	3.8e-13	3.8e-13	0	0	0	0	4.4e-14	4.4e-14	12.425	732.1	732.1		Specific	11.6	>sp|P46531|NOTC1_HUMAN Neurogenic locus notch homolog protein 1 OS=Homo sapiens OX=9606 GN=NOTCH1 PE=1 SV=4	1	2328	FP050322_4.2843.2843.2	high-energy collision-induced dissociation	12.42	1356.6	1356.6	1	148 | 242
169		740.3	2	679.307	1357.61	679.307	1357.61	controllerType=0 controllerNumber=1 scan=2890	0.037	F.HGATCHDRVASF.Y		HGATCHDRVASF,FY,5@57.02146		9.7946	F.HGATC[+57.02146]HDRVASF.Y	C5(Carbamidomethyl / 57.0215)	2.7e-09	2.8e-09	0	0	0	0	1.7e-10	1.7e-10	8.563	682.8	682.8		Specific	10.4	>sp|P46531|NOTC1_HUMAN Neurogenic locus notch homolog protein 1 OS=Homo sapiens OX=9606 GN=NOTCH1 PE=1 SV=4	1	2388	FP050322_4.2890.2890.2	high-energy collision-induced dissociation	9.56	1356.6	1356.6	1	149 | 257
169		655.4	3	453.207	1357.61	453.207	1357.61	controllerType=0 controllerNumber=1 scan=2966	-1.03	F.HGATCHDRVASF.Y		HGATCHDRVASF,FY,5@57.02146		9.975	F.HGATC[+57.02146]HDRVASF.Y	C5(Carbamidomethyl / 57.0215)	4.5e-09	4.6e-09	0	0	0	0	3.7e-10	3.8e-10	8.347	426.5	426.5		Specific	10.5	>sp|P46531|NOTC1_HUMAN Neurogenic locus notch homolog protein 1 OS=Homo sapiens OX=9606 GN=NOTCH1 PE=1 SV=4	1	2496	FP050322_4.2966.2966.3	high-energy collision-induced dissociation	8.34	1356.6	1356.6	1	150 | 282
169		643.7	3	453.206	1357.6	453.207	1357.61	controllerType=0 controllerNumber=1 scan=2816	-1.232	F.HGATCHDRVASF.Y		HGATCHDRVASF,FY,5@57.02146		9.6218	F.HGATC[+57.02146]HDRVASF.Y	C5(Carbamidomethyl / 57.0215)	9.9e-07	1e-06	0	0	0	0	1.4e-07	1.4e-07	6.003	315	315		Specific	10.8	>sp|P46531|NOTC1_HUMAN Neurogenic locus notch homolog protein 1 OS=Homo sapiens OX=9606 GN=NOTCH1 PE=1 SV=4	1	2295	FP050322_4.2816.2816.3	high-energy collision-induced dissociation	7	1356.6	1356.6	1	151 | 235
169		512.5	3	453.206	1357.6	453.207	1357.61	controllerType=0 controllerNumber=1 scan=2911	-2.513	F.HGATCHDRVASF.Y		HGATCHDRVASF,FY,5@57.02146		9.8456	F.HGATC[+57.02146]HDRVASF.Y	C5(Carbamidomethyl / 57.0215)	6.1e-07	6.1e-07	0	0	0	0	5.9e-08	6e-08	6.218	403.5	403.5		Specific	12.6	>sp|P46531|NOTC1_HUMAN Neurogenic locus notch homolog protein 1 OS=Homo sapiens OX=9606 GN=NOTCH1 PE=1 SV=4	1	2414	FP050322_4.2911.2911.3	high-energy collision-induced dissociation	6.37	1356.6	1356.6	1	152 | 265
169		431.9	3	453.206	1357.6	453.207	1357.61	controllerType=0 controllerNumber=1 scan=2864	-2.985	F.HGATCHDRVASF.Y		HGATCHDRVASF,FY,5@57.02146		9.7338	F.HGATC[+57.02146]HDRVASF.Y	C5(Carbamidomethyl / 57.0215)	9.7e-07	9.8e-07	0	0	0	0	1.1e-07	1.1e-07	6.015	431.9	431.9		Specific	12.8	>sp|P46531|NOTC1_HUMAN Neurogenic locus notch homolog protein 1 OS=Homo sapiens OX=9606 GN=NOTCH1 PE=1 SV=4	1	2355	FP050322_4.2864.2864.3	high-energy collision-induced dissociation	6.13	1356.6	1356.6	1	153 | 250
169		369.3	3	453.207	1357.61	453.207	1357.61	controllerType=0 controllerNumber=1 scan=3021	-1.03	F.HGATCHDRVASF.Y		HGATCHDRVASF,FY,5@57.02146		10.1051	F.HGATC[+57.02146]HDRVASF.Y	C5(Carbamidomethyl / 57.0215)	0.0029	0.0029	0	0	0	0	0.00018	0.00018	2.538	268	268		Specific	8.6	>sp|P46531|NOTC1_HUMAN Neurogenic locus notch homolog protein 1 OS=Homo sapiens OX=9606 GN=NOTCH1 PE=1 SV=4	1	2574	FP050322_4.3021.3021.3	high-energy collision-induced dissociation	2.63	1356.6	1356.6	1	154 | 301
181	Hex(1)Pent(2)	758.2	5	1166.08	5826.35	1166.08	5826.36	controllerType=0 controllerNumber=1 scan=5745	-0.533	F.YCECPHGRTGLLCHLNDACISNPCNEGSNCDTNPVNGKAICTCPSGY.T	21	YCECPHGRTGLLCHLNDACISNPCNEGSNCDTNPVNGKAICTCPSGY,FT,2@57.02146,4@57.02146,13@57.02146,19@57.02146,21@426.13734,24@57.02146,30@57.02146,41@57.02146,43@57.02146	S21(OGlycan / 426.1373)	16.4374	F.YC[+57.02146]EC[+57.02146]PHGRTGLLC[+57.02146]HLNDAC[+57.02146]IS[+426.13734]NPC[+57.02146]NEGSNC[+57.02146]DTNPVNGKAIC[+57.02146]TC[+57.02146]PSGY.T	C2(Carbamidomethyl / 57.0215); C4(Carbamidomethyl / 57.0215); C13(Carbamidomethyl / 57.0215); C19(Carbamidomethyl / 57.0215); C24(Carbamidomethyl / 57.0215); C30(Carbamidomethyl / 57.0215); C41(Carbamidomethyl / 57.0215); C43(Carbamidomethyl / 57.0215)	5.7e-11	5.8e-11	0	0	0	0	2.4e-12	2.4e-12	10.245	758.2	0		Specific	17.6	>sp|P46531|NOTC1_HUMAN Neurogenic locus notch homolog protein 1 OS=Homo sapiens OX=9606 GN=NOTCH1 PE=1 SV=4	1	6229	FP050322_4.5745.5745.5	high-energy collision-induced dissociation	10.24	5825.35	5825.35	1	155 | 76933
181	Hex(1)Pent(2)	611.6	5	1166.08	5826.35	1166.08	5826.36	controllerType=0 controllerNumber=1 scan=5699	-1.162	F.YCECPHGRTGLLCHLNDACISNPCNEGSNCDTNPVNGKAICTCPSGY.T	21	YCECPHGRTGLLCHLNDACISNPCNEGSNCDTNPVNGKAICTCPSGY,FT,2@57.02146,4@57.02146,13@57.02146,19@57.02146,21@426.13734,24@57.02146,30@57.02146,41@57.02146,43@57.02146	S21(OGlycan / 426.1373)	16.328	F.YC[+57.02146]EC[+57.02146]PHGRTGLLC[+57.02146]HLNDAC[+57.02146]IS[+426.13734]NPC[+57.02146]NEGSNC[+57.02146]DTNPVNGKAIC[+57.02146]TC[+57.02146]PSGY.T	C2(Carbamidomethyl / 57.0215); C4(Carbamidomethyl / 57.0215); C13(Carbamidomethyl / 57.0215); C19(Carbamidomethyl / 57.0215); C24(Carbamidomethyl / 57.0215); C30(Carbamidomethyl / 57.0215); C41(Carbamidomethyl / 57.0215); C43(Carbamidomethyl / 57.0215)	5.7e-08	5.8e-08	0	0	0	0	4.4e-09	4.5e-09	7.245	611.6	0		Specific	18.9	>sp|P46531|NOTC1_HUMAN Neurogenic locus notch homolog protein 1 OS=Homo sapiens OX=9606 GN=NOTCH1 PE=1 SV=4	1	6171	FP050322_4.5699.5699.5	high-energy collision-induced dissociation	8.24	5825.34	5825.35	1	156 | 76213
181	Hex(1)Pent(2)	414.8	5	1166.28	5827.35	1166.08	5826.36	controllerType=0 controllerNumber=1 scan=5801	-1.78	F.YCECPHGRTGLLCHLNDACISNPCNEGSNCDTNPVNGKAICTCPSGY.T	21	YCECPHGRTGLLCHLNDACISNPCNEGSNCDTNPVNGKAICTCPSGY,FT,2@57.02146,4@57.02146,13@57.02146,19@57.02146,21@426.13734,24@57.02146,30@57.02146,41@57.02146,43@57.02146	S21(OGlycan / 426.1373)	16.5687	F.YC[+57.02146]EC[+57.02146]PHGRTGLLC[+57.02146]HLNDAC[+57.02146]IS[+426.13734]NPC[+57.02146]NEGSNC[+57.02146]DTNPVNGKAIC[+57.02146]TC[+57.02146]PSGY.T	C2(Carbamidomethyl / 57.0215); C4(Carbamidomethyl / 57.0215); C13(Carbamidomethyl / 57.0215); C19(Carbamidomethyl / 57.0215); C24(Carbamidomethyl / 57.0215); C30(Carbamidomethyl / 57.0215); C41(Carbamidomethyl / 57.0215); C43(Carbamidomethyl / 57.0215)	8.9e-06	9e-06	0	0	0	0	6.6e-07	6.7e-07	5.051	414.8	0	1	Specific	14.8	>sp|P46531|NOTC1_HUMAN Neurogenic locus notch homolog protein 1 OS=Homo sapiens OX=9606 GN=NOTCH1 PE=1 SV=4	1	6304	FP050322_4.5801.5801.5	high-energy collision-induced dissociation	5.16	5826.34	5825.35	1	157 | 77373
181	Hex(1)	213.7	5	1113.46	5563.28	1113.26	5562.27	controllerType=0 controllerNumber=1 scan=5729	0.01	F.YCECPHGRTGLLCHLNDACISNPCNEGSNCDTNPVNGKAICTCPSGY.T	21	YCECPHGRTGLLCHLNDACISNPCNEGSNCDTNPVNGKAICTCPSGY,FT,2@57.02146,4@57.02146,13@57.02146,19@57.02146,21@162.05282,24@57.02146,30@57.02146,41@57.02146,43@57.02146	S21(OGlycan / 162.0528)	16.3987	F.YC[+57.02146]EC[+57.02146]PHGRTGLLC[+57.02146]HLNDAC[+57.02146]IS[+162.05282]NPC[+57.02146]NEGSNC[+57.02146]DTNPVNGKAIC[+57.02146]TC[+57.02146]PSGY.T	C2(Carbamidomethyl / 57.0215); C4(Carbamidomethyl / 57.0215); C13(Carbamidomethyl / 57.0215); C19(Carbamidomethyl / 57.0215); C24(Carbamidomethyl / 57.0215); C30(Carbamidomethyl / 57.0215); C41(Carbamidomethyl / 57.0215); C43(Carbamidomethyl / 57.0215)	0.003	0.0031	0	0	0	0	0.0002	0.0002	2.519	213.7	9.6	1	Specific	13.6	>sp|P46531|NOTC1_HUMAN Neurogenic locus notch homolog protein 1 OS=Homo sapiens OX=9606 GN=NOTCH1 PE=1 SV=4	1	6209	FP050322_4.5729.5729.5	high-energy collision-induced dissociation	2.94	5562.27	5561.27	1	158 | 76613
181		334.2	4	468.961	1872.82	468.963	1872.83	controllerType=0 controllerNumber=1 scan=4586	-3.508	F.YCECPHGRTGLLCHL.N		YCECPHGRTGLLCHL,FN,2@57.02146,4@57.02146,13@57.02146		13.7284	F.YC[+57.02146]EC[+57.02146]PHGRTGLLC[+57.02146]HL.N	C2(Carbamidomethyl / 57.0215); C4(Carbamidomethyl / 57.0215); C13(Carbamidomethyl / 57.0215)	0.0029	0.0029	0	0	0	0	0.00017	0.00017	2.54	160.2	160.2		Specific	9.2	>sp|P46531|NOTC1_HUMAN Neurogenic locus notch homolog protein 1 OS=Homo sapiens OX=9606 GN=NOTCH1 PE=1 SV=4	1	4776	FP050322_4.4586.4586.4	high-energy collision-induced dissociation	2.77	1871.82	1871.82	1	159 | 1791
181		286.7	4	468.961	1872.82	468.963	1872.83	controllerType=0 controllerNumber=1 scan=4637	-3.769	F.YCECPHGRTGLLCHL.N		YCECPHGRTGLLCHL,FN,2@57.02146,4@57.02146,13@57.02146		13.8447	F.YC[+57.02146]EC[+57.02146]PHGRTGLLC[+57.02146]HL.N	C2(Carbamidomethyl / 57.0215); C4(Carbamidomethyl / 57.0215); C13(Carbamidomethyl / 57.0215)	0.011	0.011	0	0	0	0	0.00087	0.00088	1.963	82.3	82.3		Specific	8	>sp|P46531|NOTC1_HUMAN Neurogenic locus notch homolog protein 1 OS=Homo sapiens OX=9606 GN=NOTCH1 PE=1 SV=4	1	4841	FP050322_4.4637.4637.4	high-energy collision-induced dissociation	2.23	1871.82	1871.82	1	160 | 1798
181		763.7	2	731.83	1462.65	731.832	1462.66	controllerType=0 controllerNumber=1 scan=4165	-2.509	F.YCECPHGRTGLL.C		YCECPHGRTGLL,FC,2@57.02146,4@57.02146		12.7494	F.YC[+57.02146]EC[+57.02146]PHGRTGLL.C	C2(Carbamidomethyl / 57.0215); C4(Carbamidomethyl / 57.0215)	6.2e-12	6.3e-12	0	0	0	0	4.7e-13	4.7e-13	11.21	698.1	698.1		Specific	15.3	>sp|P46531|NOTC1_HUMAN Neurogenic locus notch homolog protein 1 OS=Homo sapiens OX=9606 GN=NOTCH1 PE=1 SV=4	1	4190	FP050322_4.4165.4165.2	high-energy collision-induced dissociation	12.2	1461.65	1461.65	1	161 | 393
181		668.1	2	731.831	1462.65	731.832	1462.66	controllerType=0 controllerNumber=1 scan=4112	-1.424	F.YCECPHGRTGLL.C		YCECPHGRTGLL,FC,2@57.02146,4@57.02146		12.6268	F.YC[+57.02146]EC[+57.02146]PHGRTGLL.C	C2(Carbamidomethyl / 57.0215); C4(Carbamidomethyl / 57.0215)	6.2e-10	6.3e-10	0	0	0	0	5.6e-11	5.7e-11	9.21	632.2	632.2		Specific	12.2	>sp|P46531|NOTC1_HUMAN Neurogenic locus notch homolog protein 1 OS=Homo sapiens OX=9606 GN=NOTCH1 PE=1 SV=4	1	4113	FP050322_4.4112.4112.2	high-energy collision-induced dissociation	10.2	1461.65	1461.65	1	162 | 385
181		525.6	3	488.223	1462.66	488.224	1462.66	controllerType=0 controllerNumber=1 scan=4143	-0.64	F.YCECPHGRTGLL.C		YCECPHGRTGLL,FC,2@57.02146,4@57.02146		12.6985	F.YC[+57.02146]EC[+57.02146]PHGRTGLL.C	C2(Carbamidomethyl / 57.0215); C4(Carbamidomethyl / 57.0215)	9.2e-06	9.3e-06	0	0	0	0	7.2e-07	7.3e-07	5.036	302.6	302.6		Specific	11.5	>sp|P46531|NOTC1_HUMAN Neurogenic locus notch homolog protein 1 OS=Homo sapiens OX=9606 GN=NOTCH1 PE=1 SV=4	1	4159	FP050322_4.4143.4143.3	high-energy collision-induced dissociation	5.87	1461.65	1461.65	1	163 | 390
181		501.5	3	488.224	1462.66	488.224	1462.66	controllerType=0 controllerNumber=1 scan=4093	0.111	F.YCECPHGRTGLL.C		YCECPHGRTGLL,FC,2@57.02146,4@57.02146		12.5814	F.YC[+57.02146]EC[+57.02146]PHGRTGLL.C	C2(Carbamidomethyl / 57.0215); C4(Carbamidomethyl / 57.0215)	0.00029	0.00029	0	0	0	0	2e-05	2e-05	3.541	292.3	292.3		Specific	10.2	>sp|P46531|NOTC1_HUMAN Neurogenic locus notch homolog protein 1 OS=Homo sapiens OX=9606 GN=NOTCH1 PE=1 SV=4	1	4085	FP050322_4.4093.4093.3	high-energy collision-induced dissociation	3.69	1461.65	1461.65	1	164 | 382
181		493.9	3	488.223	1462.65	488.224	1462.66	controllerType=0 controllerNumber=1 scan=4254	-1.141	F.YCECPHGRTGLL.C		YCECPHGRTGLL,FC,2@57.02146,4@57.02146		12.9552	F.YC[+57.02146]EC[+57.02146]PHGRTGLL.C	C2(Carbamidomethyl / 57.0215); C4(Carbamidomethyl / 57.0215)	0.00018	0.00018	0	0	0	0	1.2e-05	1.2e-05	3.751	277.1	277.1		Specific	10.8	>sp|P46531|NOTC1_HUMAN Neurogenic locus notch homolog protein 1 OS=Homo sapiens OX=9606 GN=NOTCH1 PE=1 SV=4	1	4322	FP050322_4.4254.4254.3	high-energy collision-induced dissociation	3.9	1461.65	1461.65	1	165 | 400
181		483.4	3	488.223	1462.65	488.224	1462.66	controllerType=0 controllerNumber=1 scan=4198	-1.266	F.YCECPHGRTGLL.C		YCECPHGRTGLL,FC,2@57.02146,4@57.02146		12.8251	F.YC[+57.02146]EC[+57.02146]PHGRTGLL.C	C2(Carbamidomethyl / 57.0215); C4(Carbamidomethyl / 57.0215)	1.1e-05	1.1e-05	0	0	0	0	8.6e-07	8.7e-07	4.955	332.8	332.8		Specific	12.1	>sp|P46531|NOTC1_HUMAN Neurogenic locus notch homolog protein 1 OS=Homo sapiens OX=9606 GN=NOTCH1 PE=1 SV=4	1	4238	FP050322_4.4198.4198.3	high-energy collision-induced dissociation	5.11	1461.65	1461.65	1	166 | 397
181		407.4	3	488.223	1462.66	488.224	1462.66	controllerType=0 controllerNumber=1 scan=4388	-0.765	F.YCECPHGRTGLL.C		YCECPHGRTGLL,FC,2@57.02146,4@57.02146		13.2662	F.YC[+57.02146]EC[+57.02146]PHGRTGLL.C	C2(Carbamidomethyl / 57.0215); C4(Carbamidomethyl / 57.0215)	5.8e-06	5.9e-06	0	0	0	0	4e-07	4e-07	5.234	404.4	404.4		Specific	10.4	>sp|P46531|NOTC1_HUMAN Neurogenic locus notch homolog protein 1 OS=Homo sapiens OX=9606 GN=NOTCH1 PE=1 SV=4	1	4524	FP050322_4.4388.4388.3	high-energy collision-induced dissociation	5.34	1461.65	1461.65	1	167 | 403
181		605.5	2	675.289	1349.57	675.29	1349.57	controllerType=0 controllerNumber=1 scan=3199	-1.035	F.YCECPHGRTGL.L		YCECPHGRTGL,FL,2@57.02146,4@57.02146		10.5246	F.YC[+57.02146]EC[+57.02146]PHGRTGL.L	C2(Carbamidomethyl / 57.0215); C4(Carbamidomethyl / 57.0215)	6.2e-09	6.3e-09	0	0	0	0	8.5e-10	8.6e-10	8.21	522	522		Specific	11.2	>sp|P46531|NOTC1_HUMAN Neurogenic locus notch homolog protein 1 OS=Homo sapiens OX=9606 GN=NOTCH1 PE=1 SV=4	1	2825	FP050322_4.3199.3199.2	high-energy collision-induced dissociation	8.2	1348.56	1348.57	1	168 | 322
181		547.1	3	450.529	1349.57	450.529	1349.57	controllerType=0 controllerNumber=1 scan=3230	-1.067	F.YCECPHGRTGL.L		YCECPHGRTGL,FL,2@57.02146,4@57.02146		10.5975	F.YC[+57.02146]EC[+57.02146]PHGRTGL.L	C2(Carbamidomethyl / 57.0215); C4(Carbamidomethyl / 57.0215)	7.8e-06	7.9e-06	0	0	0	0	6e-07	6e-07	5.111	332.5	332.5		Specific	11.3	>sp|P46531|NOTC1_HUMAN Neurogenic locus notch homolog protein 1 OS=Homo sapiens OX=9606 GN=NOTCH1 PE=1 SV=4	1	2871	FP050322_4.3230.3230.3	high-energy collision-induced dissociation	5.94	1348.56	1348.57	1	169 | 331
181		470	3	450.529	1349.57	450.529	1349.57	controllerType=0 controllerNumber=1 scan=3178	-0.05	F.YCECPHGRTGL.L		YCECPHGRTGL,FL,2@57.02146,4@57.02146		10.4747	F.YC[+57.02146]EC[+57.02146]PHGRTGL.L	C2(Carbamidomethyl / 57.0215); C4(Carbamidomethyl / 57.0215)	0.00035	0.00036	0	0	0	0	2.3e-05	2.4e-05	3.453	307.3	307.3		Specific	10.3	>sp|P46531|NOTC1_HUMAN Neurogenic locus notch homolog protein 1 OS=Homo sapiens OX=9606 GN=NOTCH1 PE=1 SV=4	1	2793	FP050322_4.3178.3178.3	high-energy collision-induced dissociation	3.53	1348.57	1348.57	1	170 | 318
181		433.4	2	675.288	1349.57	675.29	1349.57	controllerType=0 controllerNumber=1 scan=3253	-2.072	F.YCECPHGRTGL.L		YCECPHGRTGL,FL,2@57.02146,4@57.02146		10.6511	F.YC[+57.02146]EC[+57.02146]PHGRTGL.L	C2(Carbamidomethyl / 57.0215); C4(Carbamidomethyl / 57.0215)	2.4e-05	2.4e-05	0	0	0	0	2.2e-06	2.2e-06	4.621	396.7	396.7		Specific	9.5	>sp|P46531|NOTC1_HUMAN Neurogenic locus notch homolog protein 1 OS=Homo sapiens OX=9606 GN=NOTCH1 PE=1 SV=4	1	2905	FP050322_4.3253.3253.2	high-energy collision-induced dissociation	4.73	1348.56	1348.57	1	171 | 335
181		349.9	3	450.529	1349.57	450.529	1349.57	controllerType=0 controllerNumber=1 scan=3309	-0.932	F.YCECPHGRTGL.L		YCECPHGRTGL,FL,2@57.02146,4@57.02146		10.7804	F.YC[+57.02146]EC[+57.02146]PHGRTGL.L	C2(Carbamidomethyl / 57.0215); C4(Carbamidomethyl / 57.0215)	0.0019	0.0019	0	0	0	0	0.0001	0.0001	2.726	314.8	314.8		Specific	8.2	>sp|P46531|NOTC1_HUMAN Neurogenic locus notch homolog protein 1 OS=Homo sapiens OX=9606 GN=NOTCH1 PE=1 SV=4	1	2982	FP050322_4.3309.3309.4	high-energy collision-induced dissociation	2.95	1348.56	1348.57	1	172 | 345
182	Hex(1)Pent(2)	618.7	5	1133.46	5663.29	1133.46	5663.29	controllerType=0 controllerNumber=1 scan=5684	-1.092	Y.CECPHGRTGLLCHLNDACISNPCNEGSNCDTNPVNGKAICTCPSGY.T	8	CECPHGRTGLLCHLNDACISNPCNEGSNCDTNPVNGKAICTCPSGY,YT,1@57.02146,3@57.02146,8@426.13734,12@57.02146,18@57.02146,23@57.02146,29@57.02146,40@57.02146,42@57.02146	T8(OGlycan / 426.1373)	16.2948	Y.C[+57.02146]EC[+57.02146]PHGRT[+426.13734]GLLC[+57.02146]HLNDAC[+57.02146]ISNPC[+57.02146]NEGSNC[+57.02146]DTNPVNGKAIC[+57.02146]TC[+57.02146]PSGY.T	C1(Carbamidomethyl / 57.0215); C3(Carbamidomethyl / 57.0215); C12(Carbamidomethyl / 57.0215); C18(Carbamidomethyl / 57.0215); C23(Carbamidomethyl / 57.0215); C29(Carbamidomethyl / 57.0215); C40(Carbamidomethyl / 57.0215); C42(Carbamidomethyl / 57.0215)	5.7e-08	5.8e-08	0	0	0	0	3.8e-09	3.9e-09	7.245	618.7	1.6		Specific	16.5	>sp|P46531|NOTC1_HUMAN Neurogenic locus notch homolog protein 1 OS=Homo sapiens OX=9606 GN=NOTCH1 PE=1 SV=4	1	6152	FP050322_4.5684.5684.5	high-energy collision-induced dissociation	8.24	5662.28	5662.29	1	173 | 76053
182	Hex(1)Pent(2)	606	5	1133.46	5663.27	1133.46	5663.29	controllerType=0 controllerNumber=1 scan=5630	-3.571	Y.CECPHGRTGLLCHLNDACISNPCNEGSNCDTNPVNGKAICTCPSGY.T	8	CECPHGRTGLLCHLNDACISNPCNEGSNCDTNPVNGKAICTCPSGY,YT,1@57.02146,3@57.02146,8@426.13734,12@57.02146,18@57.02146,23@57.02146,29@57.02146,40@57.02146,42@57.02146	T8(OGlycan / 426.1373)	16.1703	Y.C[+57.02146]EC[+57.02146]PHGRT[+426.13734]GLLC[+57.02146]HLNDAC[+57.02146]ISNPC[+57.02146]NEGSNC[+57.02146]DTNPVNGKAIC[+57.02146]TC[+57.02146]PSGY.T	C1(Carbamidomethyl / 57.0215); C3(Carbamidomethyl / 57.0215); C12(Carbamidomethyl / 57.0215); C18(Carbamidomethyl / 57.0215); C23(Carbamidomethyl / 57.0215); C29(Carbamidomethyl / 57.0215); C40(Carbamidomethyl / 57.0215); C42(Carbamidomethyl / 57.0215)	5.7e-08	5.8e-08	0	0	0	0	3.2e-09	3.2e-09	7.245	606	1.6		Specific	18.1	>sp|P46531|NOTC1_HUMAN Neurogenic locus notch homolog protein 1 OS=Homo sapiens OX=9606 GN=NOTCH1 PE=1 SV=4	1	6082	FP050322_4.5630.5630.5	high-energy collision-induced dissociation	7.24	5662.27	5662.29	1	174 | 75246
182	Hex(1)Pent(2)	133.9	5	1133.46	5663.28	1133.46	5663.29	controllerType=0 controllerNumber=1 scan=5738	-2.277	Y.CECPHGRTGLLCHLNDACISNPCNEGSNCDTNPVNGKAICTCPSGY.T	8	CECPHGRTGLLCHLNDACISNPCNEGSNCDTNPVNGKAICTCPSGY,YT,1@57.02146,3@57.02146,8@426.13734,12@57.02146,18@57.02146,23@57.02146,29@57.02146,40@57.02146,42@57.02146	T8(OGlycan / 426.1373)	16.4202	Y.C[+57.02146]EC[+57.02146]PHGRT[+426.13734]GLLC[+57.02146]HLNDAC[+57.02146]ISNPC[+57.02146]NEGSNC[+57.02146]DTNPVNGKAIC[+57.02146]TC[+57.02146]PSGY.T	C1(Carbamidomethyl / 57.0215); C3(Carbamidomethyl / 57.0215); C12(Carbamidomethyl / 57.0215); C18(Carbamidomethyl / 57.0215); C23(Carbamidomethyl / 57.0215); C29(Carbamidomethyl / 57.0215); C40(Carbamidomethyl / 57.0215); C42(Carbamidomethyl / 57.0215)	0.022	0.022	0	0	0	0	0.0017	0.0018	1.662	133.9	1.6		Specific	10.8	>sp|P46531|NOTC1_HUMAN Neurogenic locus notch homolog protein 1 OS=Homo sapiens OX=9606 GN=NOTCH1 PE=1 SV=4	1	6219	FP050322_4.5738.5738.5	high-energy collision-induced dissociation	1.66	5662.27	5662.29	1	175 | 76733
182	Hex(1)	142.9	5	1080.84	5400.19	1080.65	5399.21	controllerType=0 controllerNumber=1 scan=5664	-4.064	Y.CECPHGRTGLLCHLNDACISNPCNEGSNCDTNPVNGKAICTCPSGY.T	20	CECPHGRTGLLCHLNDACISNPCNEGSNCDTNPVNGKAICTCPSGY,YT,1@57.02146,3@57.02146,12@57.02146,18@57.02146,20@162.05282,23@57.02146,29@57.02146,40@57.02146,42@57.02146	S20(OGlycan / 162.0528)	16.2491	Y.C[+57.02146]EC[+57.02146]PHGRTGLLC[+57.02146]HLNDAC[+57.02146]IS[+162.05282]NPC[+57.02146]NEGSNC[+57.02146]DTNPVNGKAIC[+57.02146]TC[+57.02146]PSGY.T	C1(Carbamidomethyl / 57.0215); C3(Carbamidomethyl / 57.0215); C12(Carbamidomethyl / 57.0215); C18(Carbamidomethyl / 57.0215); C23(Carbamidomethyl / 57.0215); C29(Carbamidomethyl / 57.0215); C40(Carbamidomethyl / 57.0215); C42(Carbamidomethyl / 57.0215)	0.003	0.0031	0	0	0	0	0.00021	0.00021	2.517	142.9	0	1	Specific	12.9	>sp|P46531|NOTC1_HUMAN Neurogenic locus notch homolog protein 1 OS=Homo sapiens OX=9606 GN=NOTCH1 PE=1 SV=4	1	6128	FP050322_4.5664.5664.5	high-energy collision-induced dissociation	2.51	5399.18	5398.2	1	176 | 75733
182		856.4	2	650.296	1299.59	650.3	1299.59	controllerType=0 controllerNumber=1 scan=3639	-6.224	Y.CECPHGRTGLL.C		CECPHGRTGLL,YC,1@57.02146,3@57.02146		11.5344	Y.C[+57.02146]EC[+57.02146]PHGRTGLL.C	C1(Carbamidomethyl / 57.0215); C3(Carbamidomethyl / 57.0215)	6.2e-14	6.3e-14	0	0	0	0	8.9e-15	9.1e-15	13.21	856.4	856.4		Specific	11.9	>sp|P46531|NOTC1_HUMAN Neurogenic locus notch homolog protein 1 OS=Homo sapiens OX=9606 GN=NOTCH1 PE=1 SV=4	1	3442	FP050322_4.3639.3639.2	high-energy collision-induced dissociation	13.2	1298.58	1298.59	1	177 | 375
182		833.8	2	650.298	1299.59	650.3	1299.59	controllerType=0 controllerNumber=1 scan=3586	-3.876	Y.CECPHGRTGLL.C		CECPHGRTGLL,YC,1@57.02146,3@57.02146		11.4163	Y.C[+57.02146]EC[+57.02146]PHGRTGLL.C	C1(Carbamidomethyl / 57.0215); C3(Carbamidomethyl / 57.0215)	6.2e-13	6.3e-13	0	0	0	0	8.2e-14	8.3e-14	12.21	833.8	833.8		Specific	12.6	>sp|P46531|NOTC1_HUMAN Neurogenic locus notch homolog protein 1 OS=Homo sapiens OX=9606 GN=NOTCH1 PE=1 SV=4	1	3374	FP050322_4.3586.3586.2	high-energy collision-induced dissociation	12.2	1298.58	1298.59	1	178 | 373
182		686.1	3	433.868	1299.59	433.869	1299.59	controllerType=0 controllerNumber=1 scan=3615	-1.89	Y.CECPHGRTGLL.C		CECPHGRTGLL,YC,1@57.02146,3@57.02146		11.4844	Y.C[+57.02146]EC[+57.02146]PHGRTGLL.C	C1(Carbamidomethyl / 57.0215); C3(Carbamidomethyl / 57.0215)	3.7e-09	3.8e-09	0	0	0	0	2.6e-10	2.7e-10	8.428	686.1	686.1		Specific	11.1	>sp|P46531|NOTC1_HUMAN Neurogenic locus notch homolog protein 1 OS=Homo sapiens OX=9606 GN=NOTCH1 PE=1 SV=4	1	3413	FP050322_4.3615.3615.3	high-energy collision-induced dissociation	10.42	1298.58	1298.59	1	179 | 374
182		683.5	3	433.868	1299.59	433.869	1299.59	controllerType=0 controllerNumber=1 scan=3670	-1.89	Y.CECPHGRTGLL.C		CECPHGRTGLL,YC,1@57.02146,3@57.02146		11.605	Y.C[+57.02146]EC[+57.02146]PHGRTGLL.C	C1(Carbamidomethyl / 57.0215); C3(Carbamidomethyl / 57.0215)	5.1e-10	5.2e-10	0	0	0	0	2.7e-11	2.8e-11	9.291	683.5	683.5		Specific	11.7	>sp|P46531|NOTC1_HUMAN Neurogenic locus notch homolog protein 1 OS=Homo sapiens OX=9606 GN=NOTCH1 PE=1 SV=4	1	3487	FP050322_4.3670.3670.3	high-energy collision-induced dissociation	10.29	1298.58	1298.59	1	180 | 376
182		637.4	3	433.868	1299.59	433.869	1299.59	controllerType=0 controllerNumber=1 scan=3725	-1.89	Y.CECPHGRTGLL.C		CECPHGRTGLL,YC,1@57.02146,3@57.02146		11.7297	Y.C[+57.02146]EC[+57.02146]PHGRTGLL.C	C1(Carbamidomethyl / 57.0215); C3(Carbamidomethyl / 57.0215)	3.7e-08	3.8e-08	0	0	0	0	2.1e-09	2.1e-09	7.428	637.4	637.4		Specific	10.6	>sp|P46531|NOTC1_HUMAN Neurogenic locus notch homolog protein 1 OS=Homo sapiens OX=9606 GN=NOTCH1 PE=1 SV=4	1	3561	FP050322_4.3725.3725.3	high-energy collision-induced dissociation	8.42	1298.58	1298.59	1	181 | 377
182		636.7	3	433.868	1299.59	433.869	1299.59	controllerType=0 controllerNumber=1 scan=3567	-4.003	Y.CECPHGRTGLL.C		CECPHGRTGLL,YC,1@57.02146,3@57.02146		11.3723	Y.C[+57.02146]EC[+57.02146]PHGRTGLL.C	C1(Carbamidomethyl / 57.0215); C3(Carbamidomethyl / 57.0215)	5.1e-09	5.2e-09	0	0	0	0	5e-10	5.1e-10	8.291	636.7	636.7		Specific	12	>sp|P46531|NOTC1_HUMAN Neurogenic locus notch homolog protein 1 OS=Homo sapiens OX=9606 GN=NOTCH1 PE=1 SV=4	1	3349	FP050322_4.3567.3567.3	high-energy collision-induced dissociation	10.29	1298.58	1298.59	1	182 | 372
182		476.2	3	433.868	1299.59	433.869	1299.59	controllerType=0 controllerNumber=1 scan=3780	-2.172	Y.CECPHGRTGLL.C		CECPHGRTGLL,YC,1@57.02146,3@57.02146		11.8526	Y.C[+57.02146]EC[+57.02146]PHGRTGLL.C	C1(Carbamidomethyl / 57.0215); C3(Carbamidomethyl / 57.0215)	4.5e-06	4.5e-06	0	0	0	0	3.2e-07	3.3e-07	5.349	476.2	476.2		Specific	10.8	>sp|P46531|NOTC1_HUMAN Neurogenic locus notch homolog protein 1 OS=Homo sapiens OX=9606 GN=NOTCH1 PE=1 SV=4	1	3634	FP050322_4.3780.3780.3	high-energy collision-induced dissociation	5.43	1298.58	1298.59	1	183 | 379
182		334.1	3	433.868	1299.59	433.869	1299.59	controllerType=0 controllerNumber=1 scan=3836	-3.51	Y.CECPHGRTGLL.C		CECPHGRTGLL,YC,1@57.02146,3@57.02146		11.9812	Y.C[+57.02146]EC[+57.02146]PHGRTGLL.C	C1(Carbamidomethyl / 57.0215); C3(Carbamidomethyl / 57.0215)	0.0007	0.0007	0	0	0	0	3.9e-05	3.9e-05	3.158	334.1	334.1		Specific	9.8	>sp|P46531|NOTC1_HUMAN Neurogenic locus notch homolog protein 1 OS=Homo sapiens OX=9606 GN=NOTCH1 PE=1 SV=4	1	3705	FP050322_4.3836.3836.3	high-energy collision-induced dissociation	3.39	1298.58	1298.59	1	184 | 380
182		249.5	3	433.867	1299.59	433.869	1299.59	controllerType=0 controllerNumber=1 scan=3890	-4.074	Y.CECPHGRTGLL.C		CECPHGRTGLL,YC,1@57.02146,3@57.02146		12.1069	Y.C[+57.02146]EC[+57.02146]PHGRTGLL.C	C1(Carbamidomethyl / 57.0215); C3(Carbamidomethyl / 57.0215)	0.0061	0.0061	0	0	0	0	0.00036	0.00036	2.218	249.5	249.5		Specific	8.6	>sp|P46531|NOTC1_HUMAN Neurogenic locus notch homolog protein 1 OS=Homo sapiens OX=9606 GN=NOTCH1 PE=1 SV=4	1	3783	FP050322_4.3890.3890.3	high-energy collision-induced dissociation	1.88	1298.58	1298.59	1	185 | 381
193	Hex(1)Pent(2)	521.8	4	1096.68	4383.71	1096.68	4383.7	controllerType=0 controllerNumber=1 scan=5381	1.941	L.CHLNDACISNPCNEGSNCDTNPVNGKAICTCPSGY.T	20	CHLNDACISNPCNEGSNCDTNPVNGKAICTCPSGY,LT,1@57.02146,7@57.02146,12@57.02146,13@0.98402,18@57.02146,20@426.13734,29@57.02146,31@57.02146	N13(Deamidated / 0.984); T20(OGlycan / 426.1373)	15.5887	L.C[+57.02146]HLNDAC[+57.02146]ISNPC[+57.02146]N[+0.98402]EGSNC[+57.02146]DT[+426.13734]NPVNGKAIC[+57.02146]TC[+57.02146]PSGY.T	C1(Carbamidomethyl / 57.0215); C7(Carbamidomethyl / 57.0215); C12(Carbamidomethyl / 57.0215); C18(Carbamidomethyl / 57.0215); C29(Carbamidomethyl / 57.0215); C31(Carbamidomethyl / 57.0215)	2.3e-05	2.3e-05	0	0	0	0	1.9e-06	1.9e-06	4.643	403.1	0		Specific	16.2	>sp|P46531|NOTC1_HUMAN Neurogenic locus notch homolog protein 1 OS=Homo sapiens OX=9606 GN=NOTCH1 PE=1 SV=4	1	5784	FP050322_4.5381.5381.4	high-energy collision-induced dissociation	6.47	4382.7	4382.7	1	186 | 40895
193	Hex(1)Pent(2)	981.1	3	1461.58	4382.71	1461.58	4382.72	controllerType=0 controllerNumber=1 scan=5376	-1.327	L.CHLNDACISNPCNEGSNCDTNPVNGKAICTCPSGY.T	20	CHLNDACISNPCNEGSNCDTNPVNGKAICTCPSGY,LT,1@57.02146,7@57.02146,12@57.02146,18@57.02146,20@426.13734,29@57.02146,31@57.02146	T20(OGlycan / 426.1373)	15.5765	L.C[+57.02146]HLNDAC[+57.02146]ISNPC[+57.02146]NEGSNC[+57.02146]DT[+426.13734]NPVNGKAIC[+57.02146]TC[+57.02146]PSGY.T	C1(Carbamidomethyl / 57.0215); C7(Carbamidomethyl / 57.0215); C12(Carbamidomethyl / 57.0215); C18(Carbamidomethyl / 57.0215); C29(Carbamidomethyl / 57.0215); C31(Carbamidomethyl / 57.0215)	3.1e-15	3.1e-15	0	0	0	0	5.4e-16	5.5e-16	14.513	670.1	0		Specific	25.5	>sp|P46531|NOTC1_HUMAN Neurogenic locus notch homolog protein 1 OS=Homo sapiens OX=9606 GN=NOTCH1 PE=1 SV=4	1	5780	FP050322_4.5376.5376.3	high-energy collision-induced dissociation	14.51	4381.71	4381.71	1	187 | 40855
193	Hex(1)Pent(2)	929.1	3	1461.91	4383.72	1461.58	4382.72	controllerType=0 controllerNumber=1 scan=5388	0.192	L.CHLNDACISNPCNEGSNCDTNPVNGKAICTCPSGY.T	16	CHLNDACISNPCNEGSNCDTNPVNGKAICTCPSGY,LT,1@57.02146,7@57.02146,12@57.02146,16@426.13734,18@57.02146,29@57.02146,31@57.02146	S16(OGlycan / 426.1373)	15.6049	L.C[+57.02146]HLNDAC[+57.02146]ISNPC[+57.02146]NEGS[+426.13734]NC[+57.02146]DTNPVNGKAIC[+57.02146]TC[+57.02146]PSGY.T	C1(Carbamidomethyl / 57.0215); C7(Carbamidomethyl / 57.0215); C12(Carbamidomethyl / 57.0215); C18(Carbamidomethyl / 57.0215); C29(Carbamidomethyl / 57.0215); C31(Carbamidomethyl / 57.0215)	3e-14	3.1e-14	0	0	0	0	3.7e-15	3.7e-15	13.519	828.3	0	1	Specific	25.4	>sp|P46531|NOTC1_HUMAN Neurogenic locus notch homolog protein 1 OS=Homo sapiens OX=9606 GN=NOTCH1 PE=1 SV=4	1	5793	FP050322_4.5388.5388.3	high-energy collision-induced dissociation	13.51	4382.72	4381.71	1	188 | 40975
257	Hex(1)	408.5	2	755.793	1510.58	755.795	1510.58	controllerType=0 controllerNumber=1 scan=5759	-1.945	L.GSFECQCLQGY.T	2	GSFECQCLQGY,LT,2@162.05282,5@57.02146,7@57.02146	S2(OGlycan / 162.0528)	16.4695	L.GS[+162.05282]FEC[+57.02146]QC[+57.02146]LQGY.T	C5(Carbamidomethyl / 57.0215); C7(Carbamidomethyl / 57.0215)	6.4e-05	6.5e-05	0	0	0	0	5.8e-06	5.9e-06	4.193	408.5	408.5		Specific	10.9	>sp|P46531|NOTC1_HUMAN Neurogenic locus notch homolog protein 1 OS=Homo sapiens OX=9606 GN=NOTCH1 PE=1 SV=4	1	6248	FP050322_4.5759.5759.2	high-energy collision-induced dissociation	4.19	1509.57	1509.58	1	189 | 410
330		370.6	2	872.87	1744.73	872.869	1744.73	controllerType=0 controllerNumber=1 scan=6181	0.779	L.DKINEFQCECPTGF.T		DKINEFQCECPTGF,LT,8@57.02146,10@57.02146		17.4604	L.DKINEFQC[+57.02146]EC[+57.02146]PTGF.T	C8(Carbamidomethyl / 57.0215); C10(Carbamidomethyl / 57.0215)	1.2e-05	1.2e-05	0	0	0	0	9.4e-07	9.5e-07	4.931	370.6	370.6		Specific	12.7	>sp|P46531|NOTC1_HUMAN Neurogenic locus notch homolog protein 1 OS=Homo sapiens OX=9606 GN=NOTCH1 PE=1 SV=4	1	6806	FP050322_4.6181.6181.2	high-energy collision-induced dissociation	5.02	1743.72	1743.72	1	190 | 1869
330		342.8	2	872.869	1744.73	872.869	1744.73	controllerType=0 controllerNumber=1 scan=6232	-0.06	L.DKINEFQCECPTGF.T		DKINEFQCECPTGF,LT,8@57.02146,10@57.02146		17.5812	L.DKINEFQC[+57.02146]EC[+57.02146]PTGF.T	C8(Carbamidomethyl / 57.0215); C10(Carbamidomethyl / 57.0215)	3.2e-05	3.2e-05	0	0	0	0	2.7e-06	2.8e-06	4.497	342.8	342.8		Specific	13.4	>sp|P46531|NOTC1_HUMAN Neurogenic locus notch homolog protein 1 OS=Homo sapiens OX=9606 GN=NOTCH1 PE=1 SV=4	1	6873	FP050322_4.6232.6232.2	high-energy collision-induced dissociation	4.72	1743.72	1743.72	1	191 | 1870
336	Hex(1)Pent(2)	615.6	4	1214.23	4853.91	1214.23	4853.91	controllerType=0 controllerNumber=1 scan=5837	0.905	F.QCECPTGFTGHLCQYDVDECASTPCKNGAKCLDGPNTY.T	22	QCECPTGFTGHLCQYDVDECASTPCKNGAKCLDGPNTY,FT,2@57.02146,4@57.02146,13@57.02146,20@57.02146,22@426.13734,25@57.02146,27@0.98402,31@57.02146,33@15.99492	S22(OGlycan / 426.1373); N27(Deamidated / 0.984); D33(Oxidation / 15.9949)	16.6512	F.QC[+57.02146]EC[+57.02146]PTGFTGHLC[+57.02146]QYDVDEC[+57.02146]AS[+426.13734]TPC[+57.02146]KN[+0.98402]GAKC[+57.02146]LD[+15.99492]GPNTY.T	C2(Carbamidomethyl / 57.0215); C4(Carbamidomethyl / 57.0215); C13(Carbamidomethyl / 57.0215); C20(Carbamidomethyl / 57.0215); C25(Carbamidomethyl / 57.0215); C31(Carbamidomethyl / 57.0215)	2e-07	2e-07	0	0	0	0	1.4e-08	1.4e-08	6.71	615.6	0		Specific	20.3	>sp|P46531|NOTC1_HUMAN Neurogenic locus notch homolog protein 1 OS=Homo sapiens OX=9606 GN=NOTCH1 PE=1 SV=4	1	6349	FP050322_4.5837.5837.4	high-energy collision-induced dissociation	7.7	4852.91	4852.9	1	192 | 77573
336	Hex(1)Pent(2)	153.7	4	1214.23	4853.9	1214.23	4853.91	controllerType=0 controllerNumber=1 scan=5893	-1.207	F.QCECPTGFTGHLCQYDVDECASTPCKNGAKCLDGPNTY.T	22	QCECPTGFTGHLCQYDVDECASTPCKNGAKCLDGPNTY,FT,2@57.02146,4@57.02146,13@57.02146,20@57.02146,22@426.13734,25@57.02146,27@0.98402,31@57.02146,33@15.99492	S22(OGlycan / 426.1373); N27(Deamidated / 0.984); D33(Oxidation / 15.9949)	16.782	F.QC[+57.02146]EC[+57.02146]PTGFTGHLC[+57.02146]QYDVDEC[+57.02146]AS[+426.13734]TPC[+57.02146]KN[+0.98402]GAKC[+57.02146]LD[+15.99492]GPNTY.T	C2(Carbamidomethyl / 57.0215); C4(Carbamidomethyl / 57.0215); C13(Carbamidomethyl / 57.0215); C20(Carbamidomethyl / 57.0215); C25(Carbamidomethyl / 57.0215); C31(Carbamidomethyl / 57.0215)	0.01	0.01	0	0	0	0	0.00083	0.00084	1.984	153.7	0		Specific	14.2	>sp|P46531|NOTC1_HUMAN Neurogenic locus notch homolog protein 1 OS=Homo sapiens OX=9606 GN=NOTCH1 PE=1 SV=4	1	6425	FP050322_4.5893.5893.4	high-energy collision-induced dissociation	1.98	4852.9	4852.9	1	193 | 78253
336	Hex(1)Pent(2)	1005.4	4	1213.99	4852.92	1213.99	4852.92	controllerType=0 controllerNumber=1 scan=5659	-1.181	F.QCECPTGFTGHLCQYDVDECASTPCKNGAKCLDGPNTY.T	22	QCECPTGFTGHLCQYDVDECASTPCKNGAKCLDGPNTY,FT,2@57.02146,4@57.02146,13@57.02146,20@57.02146,22@426.13734,25@57.02146,31@57.02146,33@15.99492	S22(OGlycan / 426.1373); D33(Oxidation / 15.9949)	16.2385	F.QC[+57.02146]EC[+57.02146]PTGFTGHLC[+57.02146]QYDVDEC[+57.02146]AS[+426.13734]TPC[+57.02146]KNGAKC[+57.02146]LD[+15.99492]GPNTY.T	C2(Carbamidomethyl / 57.0215); C4(Carbamidomethyl / 57.0215); C13(Carbamidomethyl / 57.0215); C20(Carbamidomethyl / 57.0215); C25(Carbamidomethyl / 57.0215); C31(Carbamidomethyl / 57.0215)	2e-15	2e-15	0	0	0	0	4.2e-16	3.5e-16	14.705	1005.4	0		Specific	20	>sp|P46531|NOTC1_HUMAN Neurogenic locus notch homolog protein 1 OS=Homo sapiens OX=9606 GN=NOTCH1 PE=1 SV=4	1	6122	FP050322_4.5659.5659.4	high-energy collision-induced dissociation	14.7	4851.91	4851.92	1	194 | 75693
336	Hex(1)Pent(2)	882.4	4	1213.99	4852.92	1213.99	4852.92	controllerType=0 controllerNumber=1 scan=5712	0.027	F.QCECPTGFTGHLCQYDVDECASTPCKNGAKCLDGPNTY.T	22	QCECPTGFTGHLCQYDVDECASTPCKNGAKCLDGPNTY,FT,2@57.02146,4@57.02146,13@57.02146,20@57.02146,22@426.13734,25@57.02146,31@57.02146,33@15.99492	S22(OGlycan / 426.1373); D33(Oxidation / 15.9949)	16.3601	F.QC[+57.02146]EC[+57.02146]PTGFTGHLC[+57.02146]QYDVDEC[+57.02146]AS[+426.13734]TPC[+57.02146]KNGAKC[+57.02146]LD[+15.99492]GPNTY.T	C2(Carbamidomethyl / 57.0215); C4(Carbamidomethyl / 57.0215); C13(Carbamidomethyl / 57.0215); C20(Carbamidomethyl / 57.0215); C25(Carbamidomethyl / 57.0215); C31(Carbamidomethyl / 57.0215)	2e-12	2e-12	0	0	0	0	3.4e-13	3.4e-13	11.71	882.4	0		Specific	18.2	>sp|P46531|NOTC1_HUMAN Neurogenic locus notch homolog protein 1 OS=Homo sapiens OX=9606 GN=NOTCH1 PE=1 SV=4	1	6185	FP050322_4.5712.5712.4	high-energy collision-induced dissociation	12.7	4851.92	4851.92	1	195 | 76413
336	Hex(1)Pent(2)	533.9	4	1213.98	4852.92	1213.99	4852.92	controllerType=0 controllerNumber=1 scan=5768	-1.583	F.QCECPTGFTGHLCQYDVDECASTPCKNGAKCLDGPNTY.T	23	QCECPTGFTGHLCQYDVDECASTPCKNGAKCLDGPNTY,FT,2@57.02146,4@57.02146,13@57.02146,20@57.02146,23@426.13734,25@57.02146,31@57.02146,33@15.99492	T23(OGlycan / 426.1373); D33(Oxidation / 15.9949)	16.4909	F.QC[+57.02146]EC[+57.02146]PTGFTGHLC[+57.02146]QYDVDEC[+57.02146]AST[+426.13734]PC[+57.02146]KNGAKC[+57.02146]LD[+15.99492]GPNTY.T	C2(Carbamidomethyl / 57.0215); C4(Carbamidomethyl / 57.0215); C13(Carbamidomethyl / 57.0215); C20(Carbamidomethyl / 57.0215); C25(Carbamidomethyl / 57.0215); C31(Carbamidomethyl / 57.0215)	1.3e-05	1.4e-05	0	0	0	0	1e-06	1e-06	4.874	533.9	0		Specific	18.4	>sp|P46531|NOTC1_HUMAN Neurogenic locus notch homolog protein 1 OS=Homo sapiens OX=9606 GN=NOTCH1 PE=1 SV=4	1	6259	FP050322_4.5768.5768.4	high-energy collision-induced dissociation	5.7	4851.91	4851.92	1	196 | 77213
336	Hex(1)Pent(2)	353.7	4	1210.73	4839.92	1210.48	4838.9	controllerType=0 controllerNumber=1 scan=5845	3.274	F.QCECPTGFTGHLCQYDVDECASTPCKNGAKCLDGPNTY.T	23	QCECPTGFTGHLCQYDVDECASTPCKNGAKCLDGPNTY,FT,2@57.02146,4@57.02146,13@57.02146,14@0.98402,20@57.02146,23@426.13734,25@57.02146,27@0.98402,31@57.02146	Q14(Deamidated / 0.984); T23(OGlycan / 426.1373); N27(Deamidated / 0.984)	16.6705	F.QC[+57.02146]EC[+57.02146]PTGFTGHLC[+57.02146]Q[+0.98402]YDVDEC[+57.02146]AST[+426.13734]PC[+57.02146]KN[+0.98402]GAKC[+57.02146]LDGPNTY.T	C2(Carbamidomethyl / 57.0215); C4(Carbamidomethyl / 57.0215); C13(Carbamidomethyl / 57.0215); C20(Carbamidomethyl / 57.0215); C25(Carbamidomethyl / 57.0215); C31(Carbamidomethyl / 57.0215)	0.0012	0.0012	0	0	0	0	7.9e-05	8e-05	2.917	353.7	0	1	Specific	15.7	>sp|P46531|NOTC1_HUMAN Neurogenic locus notch homolog protein 1 OS=Homo sapiens OX=9606 GN=NOTCH1 PE=1 SV=4	1	6361	FP050322_4.5845.5845.4	high-energy collision-induced dissociation	3.14	4838.91	4837.89	1	197 | 77693
336	Hex(1)Pent(2)	369.6	4	1209.99	4836.92	1210.23	4837.91	controllerType=0 controllerNumber=1 scan=5845	2.267	F.QCECPTGFTGHLCQYDVDECASTPCKNGAKCLDGPNTY.T	23	QCECPTGFTGHLCQYDVDECASTPCKNGAKCLDGPNTY,FT,2@57.02146,4@57.02146,13@57.02146,20@57.02146,23@426.13734,25@57.02146,27@0.98402,31@57.02146	T23(OGlycan / 426.1373); N27(Deamidated / 0.984)	16.6705	F.QC[+57.02146]EC[+57.02146]PTGFTGHLC[+57.02146]QYDVDEC[+57.02146]AST[+426.13734]PC[+57.02146]KN[+0.98402]GAKC[+57.02146]LDGPNTY.T	C2(Carbamidomethyl / 57.0215); C4(Carbamidomethyl / 57.0215); C13(Carbamidomethyl / 57.0215); C20(Carbamidomethyl / 57.0215); C25(Carbamidomethyl / 57.0215); C31(Carbamidomethyl / 57.0215)	0.00045	0.00045	0	0	0	0	2.6e-05	2.6e-05	3.351	369.6	0	-1	Specific	17.2	>sp|P46531|NOTC1_HUMAN Neurogenic locus notch homolog protein 1 OS=Homo sapiens OX=9606 GN=NOTCH1 PE=1 SV=4	1	6360	FP050322_4.5845.5845.4	high-energy collision-induced dissociation	3.44	4835.91	4836.91	1	198 | 77653
336	Hex(1)Pent(2)	926.4	4	1209.99	4836.93	1209.99	4836.93	controllerType=0 controllerNumber=1 scan=5679	-0.621	F.QCECPTGFTGHLCQYDVDECASTPCKNGAKCLDGPNTY.T	22	QCECPTGFTGHLCQYDVDECASTPCKNGAKCLDGPNTY,FT,2@57.02146,4@57.02146,13@57.02146,20@57.02146,22@426.13734,25@57.02146,31@57.02146	S22(OGlycan / 426.1373)	16.2846	F.QC[+57.02146]EC[+57.02146]PTGFTGHLC[+57.02146]QYDVDEC[+57.02146]AS[+426.13734]TPC[+57.02146]KNGAKC[+57.02146]LDGPNTY.T	C2(Carbamidomethyl / 57.0215); C4(Carbamidomethyl / 57.0215); C13(Carbamidomethyl / 57.0215); C20(Carbamidomethyl / 57.0215); C25(Carbamidomethyl / 57.0215); C31(Carbamidomethyl / 57.0215)	1.9e-13	2e-13	0	0	0	0	2.9e-14	2.9e-14	12.71	926.4	0		Specific	20.6	>sp|P46531|NOTC1_HUMAN Neurogenic locus notch homolog protein 1 OS=Homo sapiens OX=9606 GN=NOTCH1 PE=1 SV=4	1	6146	FP050322_4.5679.5679.4	high-energy collision-induced dissociation	13.7	4835.92	4835.92	1	199 | 76013
336	Hex(1)Pent(2)	862.1	4	1209.99	4836.92	1209.99	4836.93	controllerType=0 controllerNumber=1 scan=5628	-2.236	F.QCECPTGFTGHLCQYDVDECASTPCKNGAKCLDGPNTY.T	23	QCECPTGFTGHLCQYDVDECASTPCKNGAKCLDGPNTY,FT,2@57.02146,4@57.02146,13@57.02146,20@57.02146,23@426.13734,25@57.02146,31@57.02146	T23(OGlycan / 426.1373)	16.1659	F.QC[+57.02146]EC[+57.02146]PTGFTGHLC[+57.02146]QYDVDEC[+57.02146]AST[+426.13734]PC[+57.02146]KNGAKC[+57.02146]LDGPNTY.T	C2(Carbamidomethyl / 57.0215); C4(Carbamidomethyl / 57.0215); C13(Carbamidomethyl / 57.0215); C20(Carbamidomethyl / 57.0215); C25(Carbamidomethyl / 57.0215); C31(Carbamidomethyl / 57.0215)	2e-12	2e-12	0	0	0	0	3e-13	3.1e-13	11.71	862.1	0		Specific	19.3	>sp|P46531|NOTC1_HUMAN Neurogenic locus notch homolog protein 1 OS=Homo sapiens OX=9606 GN=NOTCH1 PE=1 SV=4	1	6079	FP050322_4.5628.5628.4	high-energy collision-induced dissociation	12.7	4835.91	4835.92	1	200 | 75126
336	Hex(1)Pent(2)	330	4	1209.99	4836.92	1209.99	4836.93	controllerType=0 controllerNumber=1 scan=5735	-1.327	F.QCECPTGFTGHLCQYDVDECASTPCKNGAKCLDGPNTY.T	23	QCECPTGFTGHLCQYDVDECASTPCKNGAKCLDGPNTY,FT,2@57.02146,4@57.02146,13@57.02146,20@57.02146,23@426.13734,25@57.02146,31@57.02146	T23(OGlycan / 426.1373)	16.4136	F.QC[+57.02146]EC[+57.02146]PTGFTGHLC[+57.02146]QYDVDEC[+57.02146]AST[+426.13734]PC[+57.02146]KNGAKC[+57.02146]LDGPNTY.T	C2(Carbamidomethyl / 57.0215); C4(Carbamidomethyl / 57.0215); C13(Carbamidomethyl / 57.0215); C20(Carbamidomethyl / 57.0215); C25(Carbamidomethyl / 57.0215); C31(Carbamidomethyl / 57.0215)	0.0014	0.0015	0	0	0	0	9.3e-05	9.4e-05	2.84	330	0		Specific	11.6	>sp|P46531|NOTC1_HUMAN Neurogenic locus notch homolog protein 1 OS=Homo sapiens OX=9606 GN=NOTCH1 PE=1 SV=4	1	6215	FP050322_4.5735.5735.4	high-energy collision-induced dissociation	3.07	4835.92	4835.92	1	201 | 76653
336	Hex(1)Pent(2)	250	4	1209.73	4835.91	1209.99	4836.93	controllerType=0 controllerNumber=1 scan=5790	-3.864	F.QCECPTGFTGHLCQYDVDECASTPCKNGAKCLDGPNTY.T	22	QCECPTGFTGHLCQYDVDECASTPCKNGAKCLDGPNTY,FT,2@57.02146,4@57.02146,13@57.02146,20@57.02146,22@426.13734,25@57.02146,31@57.02146	S22(OGlycan / 426.1373)	16.543	F.QC[+57.02146]EC[+57.02146]PTGFTGHLC[+57.02146]QYDVDEC[+57.02146]AS[+426.13734]TPC[+57.02146]KNGAKC[+57.02146]LDGPNTY.T	C2(Carbamidomethyl / 57.0215); C4(Carbamidomethyl / 57.0215); C13(Carbamidomethyl / 57.0215); C20(Carbamidomethyl / 57.0215); C25(Carbamidomethyl / 57.0215); C31(Carbamidomethyl / 57.0215)	0.0047	0.0047	0	0	0	0	0.00027	0.00027	2.332	250	0	-1	Specific	14.1	>sp|P46531|NOTC1_HUMAN Neurogenic locus notch homolog protein 1 OS=Homo sapiens OX=9606 GN=NOTCH1 PE=1 SV=4	1	6290	FP050322_4.5790.5790.4	high-energy collision-induced dissociation	1.99	4834.9	4835.92	1	202 | 77333
336		419.5	2	929.371	1857.73	929.371	1857.74	controllerType=0 controllerNumber=1 scan=5643	-0.28	F.QCECPTGFTGHLCQY.D		QCECPTGFTGHLCQY,FD,2@57.02146,4@57.02146,13@57.02146		16.2001	F.QC[+57.02146]EC[+57.02146]PTGFTGHLC[+57.02146]QY.D	C2(Carbamidomethyl / 57.0215); C4(Carbamidomethyl / 57.0215); C13(Carbamidomethyl / 57.0215)	8e-07	8.1e-07	0	0	0	0	9.8e-08	9.9e-08	6.096	419.5	419.5		Specific	15.2	>sp|P46531|NOTC1_HUMAN Neurogenic locus notch homolog protein 1 OS=Homo sapiens OX=9606 GN=NOTCH1 PE=1 SV=4	1	6102	FP050322_4.5643.5643.2	high-energy collision-induced dissociation	6.21	1856.73	1856.73	1	203 | 1867
336		478.2	2	499.688	998.368	499.689	998.371	controllerType=0 controllerNumber=1 scan=4901	-2.83	F.QCECPTGF.T		QCECPTGF,FT,2@57.02146,4@57.02146		14.4542	F.QC[+57.02146]EC[+57.02146]PTGF.T	C2(Carbamidomethyl / 57.0215); C4(Carbamidomethyl / 57.0215)	0.00018	0.00018	0	0	0	0	1.1e-05	1.1e-05	3.752	311	311		Specific	11.7	>sp|P46531|NOTC1_HUMAN Neurogenic locus notch homolog protein 1 OS=Homo sapiens OX=9606 GN=NOTCH1 PE=1 SV=4	1	5173	FP050322_4.4901.4901.2	high-energy collision-induced dissociation	3.83	997.361	997.363	1	204 | 122
336		461.9	2	499.688	998.368	499.689	998.371	controllerType=0 controllerNumber=1 scan=4848	-2.402	F.QCECPTGF.T		QCECPTGF,FT,2@57.02146,4@57.02146		14.3296	F.QC[+57.02146]EC[+57.02146]PTGF.T	C2(Carbamidomethyl / 57.0215); C4(Carbamidomethyl / 57.0215)	0.0011	0.0011	0	0	0	0	7.3e-05	7.4e-05	2.964	327.5	327.5		Specific	10.8	>sp|P46531|NOTC1_HUMAN Neurogenic locus notch homolog protein 1 OS=Homo sapiens OX=9606 GN=NOTCH1 PE=1 SV=4	1	5098	FP050322_4.4848.4848.2	high-energy collision-induced dissociation	3.05	997.361	997.363	1	205 | 118
344	Hex(1)Pent(1); Hex(1)	360.9	4	976.649	3903.57	976.651	3903.58	controllerType=0 controllerNumber=1 scan=4766	-2.427	F.TGHLCQYDVDECASTPCKNGAKCLDGPNTY.T	14;15	TGHLCQYDVDECASTPCKNGAKCLDGPNTY,FT,5@57.02146,12@57.02146,14@294.09508,15@162.05282,17@57.02146,23@57.02146,25@15.99492	S14(OGlycan / 294.0951); T15(OGlycan / 162.0528); D25(Oxidation / 15.9949)	14.1403	F.TGHLC[+57.02146]QYDVDEC[+57.02146]AS[+294.09508]T[+162.05282]PC[+57.02146]KNGAKC[+57.02146]LD[+15.99492]GPNTY.T	C5(Carbamidomethyl / 57.0215); C12(Carbamidomethyl / 57.0215); C17(Carbamidomethyl / 57.0215); C23(Carbamidomethyl / 57.0215)	3.8e-05	3.8e-05	0	0	0	0	3.2e-06	3.2e-06	4.421	360.9	1.2		Specific	12.3	>sp|P46531|NOTC1_HUMAN Neurogenic locus notch homolog protein 1 OS=Homo sapiens OX=9606 GN=NOTCH1 PE=1 SV=4	1	5000	FP050322_4.4766.4766.4	high-energy collision-induced dissociation	4.51	3902.57	3902.58	1	206 | 37773
344	Hex(1)Pent(2)	159.7	4	973.141	3889.54	973.147	3889.57	controllerType=0 controllerNumber=1 scan=4712	-5.882	F.TGHLCQYDVDECASTPCKNGAKCLDGPNTY.T	15	TGHLCQYDVDECASTPCKNGAKCLDGPNTY,FT,5@57.02146,12@57.02146,15@426.13734,17@57.02146,19@15.99492,23@57.02146,25@15.99492	T15(OGlycan / 426.1373); N19(Oxidation / 15.9949); D25(Oxidation / 15.9949)	14.0151	F.TGHLC[+57.02146]QYDVDEC[+57.02146]AST[+426.13734]PC[+57.02146]KN[+15.99492]GAKC[+57.02146]LD[+15.99492]GPNTY.T	C5(Carbamidomethyl / 57.0215); C12(Carbamidomethyl / 57.0215); C17(Carbamidomethyl / 57.0215); C23(Carbamidomethyl / 57.0215)	0.0065	0.0065	0	0	0	0	0.00047	0.00048	2.19	159.7	0		Specific	10.6	>sp|P46531|NOTC1_HUMAN Neurogenic locus notch homolog protein 1 OS=Homo sapiens OX=9606 GN=NOTCH1 PE=1 SV=4	1	4936	FP050322_4.4712.4712.4	high-energy collision-induced dissociation	2.18	3888.54	3888.56	1	207 | 37373
344	Hex(1)Pent(1); Hex(1)	49.6	4	972.89	3888.54	972.898	3888.57	controllerType=0 controllerNumber=1 scan=4831	-8.737	F.TGHLCQYDVDECASTPCKNGAKCLDGPNTY.T	14;15	TGHLCQYDVDECASTPCKNGAKCLDGPNTY,FT,5@57.02146,12@57.02146,14@294.09508,15@162.05282,17@57.02146,19@0.98402,23@57.02146	S14(OGlycan / 294.0951); T15(OGlycan / 162.0528); N19(Deamidated / 0.984)	14.2897	F.TGHLC[+57.02146]QYDVDEC[+57.02146]AS[+294.09508]T[+162.05282]PC[+57.02146]KN[+0.98402]GAKC[+57.02146]LDGPNTY.T	C5(Carbamidomethyl / 57.0215); C12(Carbamidomethyl / 57.0215); C17(Carbamidomethyl / 57.0215); C23(Carbamidomethyl / 57.0215)	0.019	0.019	0	0	0	0	0.0015	0.0015	1.719	49.6	0.3		Specific	10	>sp|P46531|NOTC1_HUMAN Neurogenic locus notch homolog protein 1 OS=Homo sapiens OX=9606 GN=NOTCH1 PE=1 SV=4	1	5077	FP050322_4.4831.4831.4	high-energy collision-induced dissociation	1.71	3887.53	3887.56	1	208 | 38773
344	Hex(1)Pent(2)	858.6	3	1292.19	3874.56	1292.19	3874.56	controllerType=0 controllerNumber=1 scan=4949	0.015	F.TGHLCQYDVDECASTPCKNGAKCLDGPNTY.T	15	TGHLCQYDVDECASTPCKNGAKCLDGPNTY,FT,5@57.02146,12@57.02146,15@426.13734,17@57.02146,19@0.98402,23@57.02146,25@15.99492	T15(OGlycan / 426.1373); N19(Deamidated / 0.984); D25(Oxidation / 15.9949)	14.5633	F.TGHLC[+57.02146]QYDVDEC[+57.02146]AST[+426.13734]PC[+57.02146]KN[+0.98402]GAKC[+57.02146]LD[+15.99492]GPNTY.T	C5(Carbamidomethyl / 57.0215); C12(Carbamidomethyl / 57.0215); C17(Carbamidomethyl / 57.0215); C23(Carbamidomethyl / 57.0215)	2e-13	2e-13	0	0	0	0	3.4e-14	3.4e-14	12.699	858.6	0		Specific	25.2	>sp|P46531|NOTC1_HUMAN Neurogenic locus notch homolog protein 1 OS=Homo sapiens OX=9606 GN=NOTCH1 PE=1 SV=4	1	5234	FP050322_4.4949.4949.3	high-energy collision-induced dissociation	12.69	3873.55	3873.55	1	209 | 39653
344	Hex(1)Pent(2)	818.7	4	969.394	3874.55	969.394	3874.56	controllerType=0 controllerNumber=1 scan=4978	-0.571	F.TGHLCQYDVDECASTPCKNGAKCLDGPNTY.T	15	TGHLCQYDVDECASTPCKNGAKCLDGPNTY,FT,5@57.02146,12@57.02146,15@426.13734,17@57.02146,19@0.98402,23@57.02146,25@15.99492	T15(OGlycan / 426.1373); N19(Deamidated / 0.984); D25(Oxidation / 15.9949)	14.6309	F.TGHLC[+57.02146]QYDVDEC[+57.02146]AST[+426.13734]PC[+57.02146]KN[+0.98402]GAKC[+57.02146]LD[+15.99492]GPNTY.T	C5(Carbamidomethyl / 57.0215); C12(Carbamidomethyl / 57.0215); C17(Carbamidomethyl / 57.0215); C23(Carbamidomethyl / 57.0215)	1.7e-12	1.7e-12	0	0	0	0	2.3e-13	2.4e-13	11.78	818.7	0		Specific	15.9	>sp|P46531|NOTC1_HUMAN Neurogenic locus notch homolog protein 1 OS=Homo sapiens OX=9606 GN=NOTCH1 PE=1 SV=4	1	5272	FP050322_4.4978.4978.4	high-energy collision-induced dissociation	12.77	3873.55	3873.55	1	210 | 39935
344	Hex(1)Pent(2)	153.3	4	969.399	3874.57	969.394	3874.56	controllerType=0 controllerNumber=1 scan=4690	4.722	F.TGHLCQYDVDECASTPCKNGAKCLDGPNTY.T	1	TGHLCQYDVDECASTPCKNGAKCLDGPNTY,FT,1@426.13734,5@57.02146,12@57.02146,17@57.02146,19@0.98402,23@57.02146,25@15.99492	T1(OGlycan / 426.1373); N19(Deamidated / 0.984); D25(Oxidation / 15.9949)	13.9639	F.T[+426.13734]GHLC[+57.02146]QYDVDEC[+57.02146]ASTPC[+57.02146]KN[+0.98402]GAKC[+57.02146]LD[+15.99492]GPNTY.T	C5(Carbamidomethyl / 57.0215); C12(Carbamidomethyl / 57.0215); C17(Carbamidomethyl / 57.0215); C23(Carbamidomethyl / 57.0215)	0.0065	0.0065	0	0	0	0	0.00044	0.00045	2.19	153.3	2.9		Specific	10.5	>sp|P46531|NOTC1_HUMAN Neurogenic locus notch homolog protein 1 OS=Homo sapiens OX=9606 GN=NOTCH1 PE=1 SV=4	1	4907	FP050322_4.4690.4690.4	high-energy collision-induced dissociation	2.18	3873.57	3873.55	1	211 | 37293
344	Hex(1)Pent(2)	1184.8	3	1291.86	3873.57	1291.86	3873.57	controllerType=0 controllerNumber=1 scan=4824	-0.928	F.TGHLCQYDVDECASTPCKNGAKCLDGPNTY.T	14	TGHLCQYDVDECASTPCKNGAKCLDGPNTY,FT,5@57.02146,12@57.02146,14@426.13734,17@57.02146,23@57.02146,25@15.99492	S14(OGlycan / 426.1373); D25(Oxidation / 15.9949)	14.2749	F.TGHLC[+57.02146]QYDVDEC[+57.02146]AS[+426.13734]TPC[+57.02146]KNGAKC[+57.02146]LD[+15.99492]GPNTY.T	C5(Carbamidomethyl / 57.0215); C12(Carbamidomethyl / 57.0215); C17(Carbamidomethyl / 57.0215); C23(Carbamidomethyl / 57.0215)	9.9e-31	2e-21	0	0	0	0	9.9e-31	6.9e-22	30.006	1058.8	0		Specific	23.3	>sp|P46531|NOTC1_HUMAN Neurogenic locus notch homolog protein 1 OS=Homo sapiens OX=9606 GN=NOTCH1 PE=1 SV=4	1	5066	FP050322_4.4824.4824.3	high-energy collision-induced dissociation	22.69	3872.56	3872.56	1	212 | 38653
344	Hex(1)Pent(2)	1090.7	3	1291.86	3873.56	1291.86	3873.57	controllerType=0 controllerNumber=1 scan=4776	-1.874	F.TGHLCQYDVDECASTPCKNGAKCLDGPNTY.T	15	TGHLCQYDVDECASTPCKNGAKCLDGPNTY,FT,5@57.02146,12@57.02146,15@426.13734,17@57.02146,23@57.02146,25@15.99492	T15(OGlycan / 426.1373); D25(Oxidation / 15.9949)	14.164	F.TGHLC[+57.02146]QYDVDEC[+57.02146]AST[+426.13734]PC[+57.02146]KNGAKC[+57.02146]LD[+15.99492]GPNTY.T	C5(Carbamidomethyl / 57.0215); C12(Carbamidomethyl / 57.0215); C17(Carbamidomethyl / 57.0215); C23(Carbamidomethyl / 57.0215)	9.9e-31	2e-19	0	0	0	0	9.9e-31	3.6e-20	30.006	1090.7	0		Specific	20.3	>sp|P46531|NOTC1_HUMAN Neurogenic locus notch homolog protein 1 OS=Homo sapiens OX=9606 GN=NOTCH1 PE=1 SV=4	1	5012	FP050322_4.4776.4776.3	high-energy collision-induced dissociation	20.69	3872.56	3872.56	1	213 | 37933
344	Hex(1)Pent(2)	922.3	4	969.147	3873.56	969.148	3873.57	controllerType=0 controllerNumber=1 scan=4760	-1.924	F.TGHLCQYDVDECASTPCKNGAKCLDGPNTY.T	15	TGHLCQYDVDECASTPCKNGAKCLDGPNTY,FT,5@57.02146,12@57.02146,15@426.13734,17@57.02146,23@57.02146,25@15.99492	T15(OGlycan / 426.1373); D25(Oxidation / 15.9949)	14.1272	F.TGHLC[+57.02146]QYDVDEC[+57.02146]AST[+426.13734]PC[+57.02146]KNGAKC[+57.02146]LD[+15.99492]GPNTY.T	C5(Carbamidomethyl / 57.0215); C12(Carbamidomethyl / 57.0215); C17(Carbamidomethyl / 57.0215); C23(Carbamidomethyl / 57.0215)	1.7e-14	1.7e-14	0	0	0	0	1.2e-15	1.3e-15	13.781	922.3	0		Specific	14.8	>sp|P46531|NOTC1_HUMAN Neurogenic locus notch homolog protein 1 OS=Homo sapiens OX=9606 GN=NOTCH1 PE=1 SV=4	1	4992	FP050322_4.4760.4760.4	high-energy collision-induced dissociation	15.65	3872.56	3872.56	1	214 | 37653
344	Hex(1)Pent(2)	823.2	4	969.147	3873.57	969.148	3873.57	controllerType=0 controllerNumber=1 scan=4814	-1.168	F.TGHLCQYDVDECASTPCKNGAKCLDGPNTY.T	14	TGHLCQYDVDECASTPCKNGAKCLDGPNTY,FT,5@57.02146,12@57.02146,14@426.13734,17@57.02146,23@57.02146,25@15.99492	S14(OGlycan / 426.1373); D25(Oxidation / 15.9949)	14.2512	F.TGHLC[+57.02146]QYDVDEC[+57.02146]AS[+426.13734]TPC[+57.02146]KNGAKC[+57.02146]LD[+15.99492]GPNTY.T	C5(Carbamidomethyl / 57.0215); C12(Carbamidomethyl / 57.0215); C17(Carbamidomethyl / 57.0215); C23(Carbamidomethyl / 57.0215)	1.7e-12	1.7e-12	0	0	0	0	1.6e-13	1.6e-13	11.78	823.2	0		Specific	15.7	>sp|P46531|NOTC1_HUMAN Neurogenic locus notch homolog protein 1 OS=Homo sapiens OX=9606 GN=NOTCH1 PE=1 SV=4	1	5054	FP050322_4.4814.4814.4	high-energy collision-induced dissociation	12.77	3872.56	3872.56	1	215 | 38493
344	Hex(1)Pent(2)	767.4	4	969.147	3873.57	969.148	3873.57	controllerType=0 controllerNumber=1 scan=4868	-1.357	F.TGHLCQYDVDECASTPCKNGAKCLDGPNTY.T	15	TGHLCQYDVDECASTPCKNGAKCLDGPNTY,FT,5@57.02146,12@57.02146,15@426.13734,17@57.02146,23@57.02146,25@15.99492	T15(OGlycan / 426.1373); D25(Oxidation / 15.9949)	14.377	F.TGHLC[+57.02146]QYDVDEC[+57.02146]AST[+426.13734]PC[+57.02146]KNGAKC[+57.02146]LD[+15.99492]GPNTY.T	C5(Carbamidomethyl / 57.0215); C12(Carbamidomethyl / 57.0215); C17(Carbamidomethyl / 57.0215); C23(Carbamidomethyl / 57.0215)	1.7e-11	1.7e-11	0	0	0	0	9.6e-13	9.8e-13	10.78	767.4	0		Specific	15.1	>sp|P46531|NOTC1_HUMAN Neurogenic locus notch homolog protein 1 OS=Homo sapiens OX=9606 GN=NOTCH1 PE=1 SV=4	1	5126	FP050322_4.4868.4868.4	high-energy collision-induced dissociation	11.77	3872.56	3872.56	1	216 | 39053
344	Hex(1)Pent(2)	723.7	4	969.146	3873.56	969.148	3873.57	controllerType=0 controllerNumber=1 scan=5038	-2.933	F.TGHLCQYDVDECASTPCKNGAKCLDGPNTY.T	29	TGHLCQYDVDECASTPCKNGAKCLDGPNTY,FT,5@57.02146,12@57.02146,17@57.02146,23@57.02146,25@15.99492,29@426.13734	D25(Oxidation / 15.9949); T29(OGlycan / 426.1373)	14.7676	F.TGHLC[+57.02146]QYDVDEC[+57.02146]ASTPC[+57.02146]KNGAKC[+57.02146]LD[+15.99492]GPNT[+426.13734]Y.T	C5(Carbamidomethyl / 57.0215); C12(Carbamidomethyl / 57.0215); C17(Carbamidomethyl / 57.0215); C23(Carbamidomethyl / 57.0215)	1.7e-10	1.7e-10	0	0	0	0	1.3e-11	1.4e-11	9.78	723.7	2.3		Specific	14.5	>sp|P46531|NOTC1_HUMAN Neurogenic locus notch homolog protein 1 OS=Homo sapiens OX=9606 GN=NOTCH1 PE=1 SV=4	1	5349	FP050322_4.5038.5038.4	high-energy collision-induced dissociation	10.77	3872.55	3872.56	1	217 | 40095
344	Hex(1)Pent(2)	640	4	969.144	3873.55	969.148	3873.57	controllerType=0 controllerNumber=1 scan=4924	-4.761	F.TGHLCQYDVDECASTPCKNGAKCLDGPNTY.T	29	TGHLCQYDVDECASTPCKNGAKCLDGPNTY,FT,5@57.02146,12@57.02146,17@57.02146,23@57.02146,25@15.99492,29@426.13734	D25(Oxidation / 15.9949); T29(OGlycan / 426.1373)	14.505	F.TGHLC[+57.02146]QYDVDEC[+57.02146]ASTPC[+57.02146]KNGAKC[+57.02146]LD[+15.99492]GPNT[+426.13734]Y.T	C5(Carbamidomethyl / 57.0215); C12(Carbamidomethyl / 57.0215); C17(Carbamidomethyl / 57.0215); C23(Carbamidomethyl / 57.0215)	1.7e-08	1.7e-08	0	0	0	0	1.3e-09	1.3e-09	7.78	640	3.5		Specific	12.7	>sp|P46531|NOTC1_HUMAN Neurogenic locus notch homolog protein 1 OS=Homo sapiens OX=9606 GN=NOTCH1 PE=1 SV=4	1	5205	FP050322_4.4924.4924.4	high-energy collision-induced dissociation	8.77	3872.55	3872.56	1	218 | 39453
344	Hex(1)Pent(2)	377.5	4	969.146	3873.56	969.148	3873.57	controllerType=0 controllerNumber=1 scan=5089	-2.681	F.TGHLCQYDVDECASTPCKNGAKCLDGPNTY.T	15	TGHLCQYDVDECASTPCKNGAKCLDGPNTY,FT,5@57.02146,12@57.02146,15@426.13734,17@57.02146,23@57.02146,25@15.99492	T15(OGlycan / 426.1373); D25(Oxidation / 15.9949)	14.8877	F.TGHLC[+57.02146]QYDVDEC[+57.02146]AST[+426.13734]PC[+57.02146]KNGAKC[+57.02146]LD[+15.99492]GPNTY.T	C5(Carbamidomethyl / 57.0215); C12(Carbamidomethyl / 57.0215); C17(Carbamidomethyl / 57.0215); C23(Carbamidomethyl / 57.0215)	3.8e-05	3.8e-05	0	0	0	0	3.4e-06	3.5e-06	4.421	377.5	0		Specific	12.1	>sp|P46531|NOTC1_HUMAN Neurogenic locus notch homolog protein 1 OS=Homo sapiens OX=9606 GN=NOTCH1 PE=1 SV=4	1	5417	FP050322_4.5089.5089.4	high-energy collision-induced dissociation	4.51	3872.55	3872.56	1	219 | 40335
344	Hex(1)Pent(2)	347.5	4	969.146	3873.56	969.148	3873.57	controllerType=0 controllerNumber=1 scan=5145	-2.429	F.TGHLCQYDVDECASTPCKNGAKCLDGPNTY.T	15	TGHLCQYDVDECASTPCKNGAKCLDGPNTY,FT,5@57.02146,12@57.02146,15@426.13734,17@57.02146,23@57.02146,25@15.99492	T15(OGlycan / 426.1373); D25(Oxidation / 15.9949)	15.0178	F.TGHLC[+57.02146]QYDVDEC[+57.02146]AST[+426.13734]PC[+57.02146]KNGAKC[+57.02146]LD[+15.99492]GPNTY.T	C5(Carbamidomethyl / 57.0215); C12(Carbamidomethyl / 57.0215); C17(Carbamidomethyl / 57.0215); C23(Carbamidomethyl / 57.0215)	0.0001	0.0001	0	0	0	0	8.5e-06	8.7e-06	3.987	347.5	0		Specific	11.9	>sp|P46531|NOTC1_HUMAN Neurogenic locus notch homolog protein 1 OS=Homo sapiens OX=9606 GN=NOTCH1 PE=1 SV=4	1	5492	FP050322_4.5145.5145.4	high-energy collision-induced dissociation	4.21	3872.56	3872.56	1	220 | 40415
344	Hex(1)Pent(2)	285.4	3	1291.86	3873.57	1291.86	3873.57	controllerType=0 controllerNumber=1 scan=4896	-1.496	F.TGHLCQYDVDECASTPCKNGAKCLDGPNTY.T	15	TGHLCQYDVDECASTPCKNGAKCLDGPNTY,FT,5@57.02146,12@57.02146,15@426.13734,17@57.02146,23@57.02146,25@15.99492	T15(OGlycan / 426.1373); D25(Oxidation / 15.9949)	14.4415	F.TGHLC[+57.02146]QYDVDEC[+57.02146]AST[+426.13734]PC[+57.02146]KNGAKC[+57.02146]LD[+15.99492]GPNTY.T	C5(Carbamidomethyl / 57.0215); C12(Carbamidomethyl / 57.0215); C17(Carbamidomethyl / 57.0215); C23(Carbamidomethyl / 57.0215)	0.00062	0.00063	0	0	0	0	3.2e-05	3.2e-05	3.209	285.4	0		Specific	16.7	>sp|P46531|NOTC1_HUMAN Neurogenic locus notch homolog protein 1 OS=Homo sapiens OX=9606 GN=NOTCH1 PE=1 SV=4	1	5168	FP050322_4.4896.4896.3	high-energy collision-induced dissociation	3.48	3872.56	3872.56	1	221 | 39173
344	Hex(1)Pent(2)	270.7	4	969.146	3873.56	969.148	3873.57	controllerType=0 controllerNumber=1 scan=5206	-2.114	F.TGHLCQYDVDECASTPCKNGAKCLDGPNTY.T	15	TGHLCQYDVDECASTPCKNGAKCLDGPNTY,FT,5@57.02146,12@57.02146,15@426.13734,17@57.02146,23@57.02146,25@15.99492	T15(OGlycan / 426.1373); D25(Oxidation / 15.9949)	15.1585	F.TGHLC[+57.02146]QYDVDEC[+57.02146]AST[+426.13734]PC[+57.02146]KNGAKC[+57.02146]LD[+15.99492]GPNTY.T	C5(Carbamidomethyl / 57.0215); C12(Carbamidomethyl / 57.0215); C17(Carbamidomethyl / 57.0215); C23(Carbamidomethyl / 57.0215)	0.00024	0.00024	0	0	0	0	1.5e-05	1.6e-05	3.627	270.7	0		Specific	12	>sp|P46531|NOTC1_HUMAN Neurogenic locus notch homolog protein 1 OS=Homo sapiens OX=9606 GN=NOTCH1 PE=1 SV=4	1	5581	FP050322_4.5206.5206.4	high-energy collision-induced dissociation	3.28	3872.56	3872.56	1	222 | 40535
344	Hex(1)Pent(2)	206.1	4	969.145	3873.56	969.148	3873.57	controllerType=0 controllerNumber=1 scan=5257	-3.5	F.TGHLCQYDVDECASTPCKNGAKCLDGPNTY.T	15	TGHLCQYDVDECASTPCKNGAKCLDGPNTY,FT,5@57.02146,12@57.02146,15@426.13734,17@57.02146,23@57.02146,25@15.99492	T15(OGlycan / 426.1373); D25(Oxidation / 15.9949)	15.2778	F.TGHLC[+57.02146]QYDVDEC[+57.02146]AST[+426.13734]PC[+57.02146]KNGAKC[+57.02146]LD[+15.99492]GPNTY.T	C5(Carbamidomethyl / 57.0215); C12(Carbamidomethyl / 57.0215); C17(Carbamidomethyl / 57.0215); C23(Carbamidomethyl / 57.0215)	0.00088	0.0009	0	0	0	0	4.3e-05	4.4e-05	3.053	206.1	0		Specific	12.3	>sp|P46531|NOTC1_HUMAN Neurogenic locus notch homolog protein 1 OS=Homo sapiens OX=9606 GN=NOTCH1 PE=1 SV=4	1	5647	FP050322_4.5257.5257.4	high-energy collision-induced dissociation	3.48	3872.55	3872.56	1	223 | 40655
344	Hex(1)Pent(2)	851.6	4	965.394	3858.56	965.396	3858.56	controllerType=0 controllerNumber=1 scan=4957	-1.448	F.TGHLCQYDVDECASTPCKNGAKCLDGPNTY.T	15	TGHLCQYDVDECASTPCKNGAKCLDGPNTY,FT,5@57.02146,12@57.02146,15@426.13734,17@57.02146,19@0.98402,23@57.02146	T15(OGlycan / 426.1373); N19(Deamidated / 0.984)	14.5816	F.TGHLC[+57.02146]QYDVDEC[+57.02146]AST[+426.13734]PC[+57.02146]KN[+0.98402]GAKC[+57.02146]LDGPNTY.T	C5(Carbamidomethyl / 57.0215); C12(Carbamidomethyl / 57.0215); C17(Carbamidomethyl / 57.0215); C23(Carbamidomethyl / 57.0215)	1.7e-13	1.7e-13	0	0	0	0	1.9e-14	1.9e-14	12.78	851.6	0		Specific	16.1	>sp|P46531|NOTC1_HUMAN Neurogenic locus notch homolog protein 1 OS=Homo sapiens OX=9606 GN=NOTCH1 PE=1 SV=4	1	5243	FP050322_4.4957.4957.4	high-energy collision-induced dissociation	12.77	3857.55	3857.55	1	224 | 39773
344	Hex(1)Pent(2)	833.8	4	965.395	3858.56	965.396	3858.56	controllerType=0 controllerNumber=1 scan=4909	-0.689	F.TGHLCQYDVDECASTPCKNGAKCLDGPNTY.T	15	TGHLCQYDVDECASTPCKNGAKCLDGPNTY,FT,5@57.02146,12@57.02146,15@426.13734,17@57.02146,19@0.98402,23@57.02146	T15(OGlycan / 426.1373); N19(Deamidated / 0.984)	14.4696	F.TGHLC[+57.02146]QYDVDEC[+57.02146]AST[+426.13734]PC[+57.02146]KN[+0.98402]GAKC[+57.02146]LDGPNTY.T	C5(Carbamidomethyl / 57.0215); C12(Carbamidomethyl / 57.0215); C17(Carbamidomethyl / 57.0215); C23(Carbamidomethyl / 57.0215)	1.7e-12	1.7e-12	0	0	0	0	2e-13	2e-13	11.78	833.8	0		Specific	15.3	>sp|P46531|NOTC1_HUMAN Neurogenic locus notch homolog protein 1 OS=Homo sapiens OX=9606 GN=NOTCH1 PE=1 SV=4	1	5187	FP050322_4.4909.4909.4	high-energy collision-induced dissociation	12.77	3857.55	3857.55	1	225 | 39253
344	Hex(1)Pent(2)	1227.6	3	1286.53	3857.56	1286.53	3857.58	controllerType=0 controllerNumber=1 scan=4764	-3.231	F.TGHLCQYDVDECASTPCKNGAKCLDGPNTY.T	15	TGHLCQYDVDECASTPCKNGAKCLDGPNTY,FT,5@57.02146,12@57.02146,15@426.13734,17@57.02146,23@57.02146	T15(OGlycan / 426.1373)	14.1359	F.TGHLC[+57.02146]QYDVDEC[+57.02146]AST[+426.13734]PC[+57.02146]KNGAKC[+57.02146]LDGPNTY.T	C5(Carbamidomethyl / 57.0215); C12(Carbamidomethyl / 57.0215); C17(Carbamidomethyl / 57.0215); C23(Carbamidomethyl / 57.0215)	9.9e-31	2e-22	0	0	0	0	9.9e-31	8.2e-23	30.006	1176.2	0		Specific	22.1	>sp|P46531|NOTC1_HUMAN Neurogenic locus notch homolog protein 1 OS=Homo sapiens OX=9606 GN=NOTCH1 PE=1 SV=4	1	4998	FP050322_4.4764.4764.3	high-energy collision-induced dissociation	21.69	3856.56	3856.57	1	226 | 37693
344	Hex(1)Pent(2)	996.8	3	1286.53	3857.58	1286.53	3857.58	controllerType=0 controllerNumber=1 scan=4817	1.136	F.TGHLCQYDVDECASTPCKNGAKCLDGPNTY.T	15	TGHLCQYDVDECASTPCKNGAKCLDGPNTY,FT,5@57.02146,12@57.02146,15@426.13734,17@57.02146,23@57.02146	T15(OGlycan / 426.1373)	14.2578	F.TGHLC[+57.02146]QYDVDEC[+57.02146]AST[+426.13734]PC[+57.02146]KNGAKC[+57.02146]LDGPNTY.T	C5(Carbamidomethyl / 57.0215); C12(Carbamidomethyl / 57.0215); C17(Carbamidomethyl / 57.0215); C23(Carbamidomethyl / 57.0215)	2e-15	2e-15	0	0	0	0	3.5e-16	4.3e-16	14.705	996.8	0		Specific	25.2	>sp|P46531|NOTC1_HUMAN Neurogenic locus notch homolog protein 1 OS=Homo sapiens OX=9606 GN=NOTCH1 PE=1 SV=4	1	5058	FP050322_4.4817.4817.3	high-energy collision-induced dissociation	18.69	3856.57	3856.57	1	227 | 38533
344	Hex(1)Pent(2)	952.4	4	965.148	3857.57	965.15	3857.58	controllerType=0 controllerNumber=1 scan=4741	-1.985	F.TGHLCQYDVDECASTPCKNGAKCLDGPNTY.T	15	TGHLCQYDVDECASTPCKNGAKCLDGPNTY,FT,5@57.02146,12@57.02146,15@426.13734,17@57.02146,23@57.02146	T15(OGlycan / 426.1373)	14.083	F.TGHLC[+57.02146]QYDVDEC[+57.02146]AST[+426.13734]PC[+57.02146]KNGAKC[+57.02146]LDGPNTY.T	C5(Carbamidomethyl / 57.0215); C12(Carbamidomethyl / 57.0215); C17(Carbamidomethyl / 57.0215); C23(Carbamidomethyl / 57.0215)	1.6e-15	1.7e-15	0	0	0	0	9.7e-17	9.8e-17	14.784	911.9	0		Specific	15.6	>sp|P46531|NOTC1_HUMAN Neurogenic locus notch homolog protein 1 OS=Homo sapiens OX=9606 GN=NOTCH1 PE=1 SV=4	1	4969	FP050322_4.4741.4741.4	high-energy collision-induced dissociation	15.65	3856.56	3856.57	1	228 | 37533
344	Hex(1)Pent(2)	898.4	4	965.152	3857.59	965.15	3857.58	controllerType=0 controllerNumber=1 scan=4791	2.635	F.TGHLCQYDVDECASTPCKNGAKCLDGPNTY.T	15	TGHLCQYDVDECASTPCKNGAKCLDGPNTY,FT,5@57.02146,12@57.02146,15@426.13734,17@57.02146,23@57.02146	T15(OGlycan / 426.1373)	14.199	F.TGHLC[+57.02146]QYDVDEC[+57.02146]AST[+426.13734]PC[+57.02146]KNGAKC[+57.02146]LDGPNTY.T	C5(Carbamidomethyl / 57.0215); C12(Carbamidomethyl / 57.0215); C17(Carbamidomethyl / 57.0215); C23(Carbamidomethyl / 57.0215)	1.7e-13	1.7e-13	0	0	0	0	1.4e-14	1.4e-14	12.78	898.4	0		Specific	16	>sp|P46531|NOTC1_HUMAN Neurogenic locus notch homolog protein 1 OS=Homo sapiens OX=9606 GN=NOTCH1 PE=1 SV=4	1	5030	FP050322_4.4791.4791.4	high-energy collision-induced dissociation	14.78	3856.58	3856.57	1	229 | 38213
344	Hex(1)Pent(2)	728.4	4	965.149	3857.58	965.15	3857.58	controllerType=0 controllerNumber=1 scan=4846	-0.276	F.TGHLCQYDVDECASTPCKNGAKCLDGPNTY.T	14	TGHLCQYDVDECASTPCKNGAKCLDGPNTY,FT,5@57.02146,12@57.02146,14@426.13734,17@57.02146,23@57.02146	S14(OGlycan / 426.1373)	14.3252	F.TGHLC[+57.02146]QYDVDEC[+57.02146]AS[+426.13734]TPC[+57.02146]KNGAKC[+57.02146]LDGPNTY.T	C5(Carbamidomethyl / 57.0215); C12(Carbamidomethyl / 57.0215); C17(Carbamidomethyl / 57.0215); C23(Carbamidomethyl / 57.0215)	1.7e-10	1.7e-10	0	0	0	0	7.7e-12	7.8e-12	9.78	728.4	0		Specific	14.6	>sp|P46531|NOTC1_HUMAN Neurogenic locus notch homolog protein 1 OS=Homo sapiens OX=9606 GN=NOTCH1 PE=1 SV=4	1	5095	FP050322_4.4846.4846.4	high-energy collision-induced dissociation	10.77	3856.57	3856.57	1	230 | 38893
344	Hex(1)Pent(2)	703.3	4	965.146	3857.56	965.15	3857.58	controllerType=0 controllerNumber=1 scan=5017	-4.073	F.TGHLCQYDVDECASTPCKNGAKCLDGPNTY.T	14	TGHLCQYDVDECASTPCKNGAKCLDGPNTY,FT,5@57.02146,12@57.02146,14@426.13734,17@57.02146,23@57.02146	S14(OGlycan / 426.1373)	14.7182	F.TGHLC[+57.02146]QYDVDEC[+57.02146]AS[+426.13734]TPC[+57.02146]KNGAKC[+57.02146]LDGPNTY.T	C5(Carbamidomethyl / 57.0215); C12(Carbamidomethyl / 57.0215); C17(Carbamidomethyl / 57.0215); C23(Carbamidomethyl / 57.0215)	1.7e-10	1.7e-10	0	0	0	0	1.1e-11	1.1e-11	9.78	667.9	0		Specific	16.1	>sp|P46531|NOTC1_HUMAN Neurogenic locus notch homolog protein 1 OS=Homo sapiens OX=9606 GN=NOTCH1 PE=1 SV=4	1	5323	FP050322_4.5017.5017.4	high-energy collision-induced dissociation	9.77	3856.55	3856.57	1	231 | 40015
344	Hex(1)Pent(2)	694	4	965.144	3857.55	965.15	3857.58	controllerType=0 controllerNumber=1 scan=4957	-5.656	F.TGHLCQYDVDECASTPCKNGAKCLDGPNTY.T	14	TGHLCQYDVDECASTPCKNGAKCLDGPNTY,FT,5@57.02146,12@57.02146,14@426.13734,17@57.02146,23@57.02146	S14(OGlycan / 426.1373)	14.5816	F.TGHLC[+57.02146]QYDVDEC[+57.02146]AS[+426.13734]TPC[+57.02146]KNGAKC[+57.02146]LDGPNTY.T	C5(Carbamidomethyl / 57.0215); C12(Carbamidomethyl / 57.0215); C17(Carbamidomethyl / 57.0215); C23(Carbamidomethyl / 57.0215)	1.7e-09	1.7e-09	0	0	0	0	8.2e-11	8.3e-11	8.78	694	0		Specific	14.9	>sp|P46531|NOTC1_HUMAN Neurogenic locus notch homolog protein 1 OS=Homo sapiens OX=9606 GN=NOTCH1 PE=1 SV=4	1	5242	FP050322_4.4957.4957.4	high-energy collision-induced dissociation	9.77	3856.55	3856.57	1	232 | 39733
344	Hex(1)Pent(2)	498.6	3	1286.53	3857.56	1286.53	3857.58	controllerType=0 controllerNumber=1 scan=4929	-3.231	F.TGHLCQYDVDECASTPCKNGAKCLDGPNTY.T	14	TGHLCQYDVDECASTPCKNGAKCLDGPNTY,FT,5@57.02146,12@57.02146,14@426.13734,17@57.02146,23@57.02146	S14(OGlycan / 426.1373)	14.5158	F.TGHLC[+57.02146]QYDVDEC[+57.02146]AS[+426.13734]TPC[+57.02146]KNGAKC[+57.02146]LDGPNTY.T	C5(Carbamidomethyl / 57.0215); C12(Carbamidomethyl / 57.0215); C17(Carbamidomethyl / 57.0215); C23(Carbamidomethyl / 57.0215)	2e-06	2e-06	0	0	0	0	2e-07	2e-07	5.707	498.6	0		Specific	19.7	>sp|P46531|NOTC1_HUMAN Neurogenic locus notch homolog protein 1 OS=Homo sapiens OX=9606 GN=NOTCH1 PE=1 SV=4	1	5212	FP050322_4.4929.4929.3	high-energy collision-induced dissociation	5.86	3856.56	3856.57	1	233 | 39493
344	Hex(1)Pent(2)	231.5	4	965.143	3857.55	965.15	3857.58	controllerType=0 controllerNumber=1 scan=5128	-6.731	F.TGHLCQYDVDECASTPCKNGAKCLDGPNTY.T	15	TGHLCQYDVDECASTPCKNGAKCLDGPNTY,FT,5@57.02146,12@57.02146,15@426.13734,17@57.02146,23@57.02146	T15(OGlycan / 426.1373)	14.9769	F.TGHLC[+57.02146]QYDVDEC[+57.02146]AST[+426.13734]PC[+57.02146]KNGAKC[+57.02146]LDGPNTY.T	C5(Carbamidomethyl / 57.0215); C12(Carbamidomethyl / 57.0215); C17(Carbamidomethyl / 57.0215); C23(Carbamidomethyl / 57.0215)	0.0014	0.0014	0	0	0	0	8.6e-05	8.7e-05	2.862	231.5	0		Specific	11.3	>sp|P46531|NOTC1_HUMAN Neurogenic locus notch homolog protein 1 OS=Homo sapiens OX=9606 GN=NOTCH1 PE=1 SV=4	1	5472	FP050322_4.5128.5128.4	high-energy collision-induced dissociation	3.29	3856.54	3856.57	1	234 | 40375
344	Hex(1)Pent(2)	216.9	4	965.146	3857.56	965.15	3857.58	controllerType=0 controllerNumber=1 scan=5183	-3.504	F.TGHLCQYDVDECASTPCKNGAKCLDGPNTY.T	1	TGHLCQYDVDECASTPCKNGAKCLDGPNTY,FT,1@426.13734,5@57.02146,12@57.02146,17@57.02146,23@57.02146	T1(OGlycan / 426.1373)	15.1052	F.T[+426.13734]GHLC[+57.02146]QYDVDEC[+57.02146]ASTPC[+57.02146]KNGAKC[+57.02146]LDGPNTY.T	C5(Carbamidomethyl / 57.0215); C12(Carbamidomethyl / 57.0215); C17(Carbamidomethyl / 57.0215); C23(Carbamidomethyl / 57.0215)	0.0064	0.0065	0	0	0	0	0.00041	0.00042	2.193	216.9	1.6		Specific	10.7	>sp|P46531|NOTC1_HUMAN Neurogenic locus notch homolog protein 1 OS=Homo sapiens OX=9606 GN=NOTCH1 PE=1 SV=4	1	5548	FP050322_4.5183.5183.4	high-energy collision-induced dissociation	2.62	3856.56	3856.57	1	235 | 40455
344	Hex(1)Pent(1)	561.2	4	932.134	3725.51	932.139	3725.53	controllerType=0 controllerNumber=1 scan=4772	-5.719	F.TGHLCQYDVDECASTPCKNGAKCLDGPNTY.T	15	TGHLCQYDVDECASTPCKNGAKCLDGPNTY,FT,5@57.02146,12@57.02146,15@294.09508,17@57.02146,23@57.02146	T15(OGlycan / 294.0951)	14.1552	F.TGHLC[+57.02146]QYDVDEC[+57.02146]AST[+294.09508]PC[+57.02146]KNGAKC[+57.02146]LDGPNTY.T	C5(Carbamidomethyl / 57.0215); C12(Carbamidomethyl / 57.0215); C17(Carbamidomethyl / 57.0215); C23(Carbamidomethyl / 57.0215)	1.7e-07	1.7e-07	0	0	0	0	8.1e-09	8.2e-09	6.78	561.2	0		Specific	13.8	>sp|P46531|NOTC1_HUMAN Neurogenic locus notch homolog protein 1 OS=Homo sapiens OX=9606 GN=NOTCH1 PE=1 SV=4	1	5007	FP050322_4.4772.4772.4	high-energy collision-induced dissociation	7.77	3724.51	3724.53	1	236 | 37853
344	Hex(1)	213.4	4	899.372	3594.47	899.375	3594.48	controllerType=0 controllerNumber=1 scan=4950	-2.969	F.TGHLCQYDVDECASTPCKNGAKCLDGPNTY.T	15	TGHLCQYDVDECASTPCKNGAKCLDGPNTY,FT,5@57.02146,12@57.02146,15@162.05282,17@57.02146,19@0.98402,23@57.02146	T15(OGlycan / 162.0528); N19(Deamidated / 0.984)	14.5654	F.TGHLC[+57.02146]QYDVDEC[+57.02146]AST[+162.05282]PC[+57.02146]KN[+0.98402]GAKC[+57.02146]LDGPNTY.T	C5(Carbamidomethyl / 57.0215); C12(Carbamidomethyl / 57.0215); C17(Carbamidomethyl / 57.0215); C23(Carbamidomethyl / 57.0215)	0.019	0.019	0	0	0	0	0.0016	0.0016	1.719	185.8	1.2		Specific	9.9	>sp|P46531|NOTC1_HUMAN Neurogenic locus notch homolog protein 1 OS=Homo sapiens OX=9606 GN=NOTCH1 PE=1 SV=4	1	5235	FP050322_4.4950.4950.4	high-energy collision-induced dissociation	2.14	3593.46	3593.47	1	237 | 39693
344	Hex(1)	820.9	4	899.128	3593.49	899.129	3593.49	controllerType=0 controllerNumber=1 scan=4765	-0.895	F.TGHLCQYDVDECASTPCKNGAKCLDGPNTY.T	15	TGHLCQYDVDECASTPCKNGAKCLDGPNTY,FT,5@57.02146,12@57.02146,15@162.05282,17@57.02146,23@57.02146	T15(OGlycan / 162.0528)	14.1381	F.TGHLC[+57.02146]QYDVDEC[+57.02146]AST[+162.05282]PC[+57.02146]KNGAKC[+57.02146]LDGPNTY.T	C5(Carbamidomethyl / 57.0215); C12(Carbamidomethyl / 57.0215); C17(Carbamidomethyl / 57.0215); C23(Carbamidomethyl / 57.0215)	1.7e-12	1.7e-12	0	0	0	0	1.2e-13	1.2e-13	11.78	593.8	1.2		Specific	12.7	>sp|P46531|NOTC1_HUMAN Neurogenic locus notch homolog protein 1 OS=Homo sapiens OX=9606 GN=NOTCH1 PE=1 SV=4	1	4999	FP050322_4.4765.4765.4	high-energy collision-induced dissociation	12.77	3592.48	3592.49	1	238 | 37733
344	Hex(1)	386.4	4	899.127	3593.49	899.129	3593.49	controllerType=0 controllerNumber=1 scan=4819	-1.914	F.TGHLCQYDVDECASTPCKNGAKCLDGPNTY.T	15	TGHLCQYDVDECASTPCKNGAKCLDGPNTY,FT,5@57.02146,12@57.02146,15@162.05282,17@57.02146,23@57.02146	T15(OGlycan / 162.0528)	14.2621	F.TGHLC[+57.02146]QYDVDEC[+57.02146]AST[+162.05282]PC[+57.02146]KNGAKC[+57.02146]LDGPNTY.T	C5(Carbamidomethyl / 57.0215); C12(Carbamidomethyl / 57.0215); C17(Carbamidomethyl / 57.0215); C23(Carbamidomethyl / 57.0215)	6e-05	6.1e-05	0	0	0	0	5.1e-06	5.2e-06	4.22	345.2	1.2		Specific	11.9	>sp|P46531|NOTC1_HUMAN Neurogenic locus notch homolog protein 1 OS=Homo sapiens OX=9606 GN=NOTCH1 PE=1 SV=4	1	5060	FP050322_4.4819.4819.4	high-energy collision-induced dissociation	4.31	3592.48	3592.49	1	239 | 38613
344		212.6	4	858.862	3432.43	858.861	3432.42	controllerType=0 controllerNumber=1 scan=5042	1.089	F.TGHLCQYDVDECASTPCKNGAKCLDGPNTY.T		TGHLCQYDVDECASTPCKNGAKCLDGPNTY,FT,5@57.02146,12@57.02146,17@57.02146,19@0.98402,23@57.02146	N19(Deamidated / 0.984)	14.7763	F.TGHLC[+57.02146]QYDVDEC[+57.02146]ASTPC[+57.02146]KN[+0.98402]GAKC[+57.02146]LDGPNTY.T	C5(Carbamidomethyl / 57.0215); C12(Carbamidomethyl / 57.0215); C17(Carbamidomethyl / 57.0215); C23(Carbamidomethyl / 57.0215)	0.0065	0.0065	0	0	0	0	0.0005	0.0005	2.19	192.6	28.1		Specific	10.4	>sp|P46531|NOTC1_HUMAN Neurogenic locus notch homolog protein 1 OS=Homo sapiens OX=9606 GN=NOTCH1 PE=1 SV=4	1	5356	FP050322_4.5042.5042.4	high-energy collision-induced dissociation	2.61	3431.42	3431.42	1	240 | 40215
344		398.8	4	858.613	3431.43	858.615	3431.44	controllerType=0 controllerNumber=1 scan=4864	-3.071	F.TGHLCQYDVDECASTPCKNGAKCLDGPNTY.T		TGHLCQYDVDECASTPCKNGAKCLDGPNTY,FT,5@57.02146,12@57.02146,17@57.02146,23@57.02146		14.3664	F.TGHLC[+57.02146]QYDVDEC[+57.02146]ASTPC[+57.02146]KNGAKC[+57.02146]LDGPNTY.T	C5(Carbamidomethyl / 57.0215); C12(Carbamidomethyl / 57.0215); C17(Carbamidomethyl / 57.0215); C23(Carbamidomethyl / 57.0215)	3.3e-06	3.3e-06	0	0	0	0	2.9e-07	3e-07	5.488	398.8	398.8		Specific	12.2	>sp|P46531|NOTC1_HUMAN Neurogenic locus notch homolog protein 1 OS=Homo sapiens OX=9606 GN=NOTCH1 PE=1 SV=4	1	5121	FP050322_4.4864.4864.4	high-energy collision-induced dissociation	5.58	3430.42	3430.43	1	241 | 38973
344		213.1	4	858.614	3431.43	858.615	3431.44	controllerType=0 controllerNumber=1 scan=4917	-2.075	F.TGHLCQYDVDECASTPCKNGAKCLDGPNTY.T		TGHLCQYDVDECASTPCKNGAKCLDGPNTY,FT,5@57.02146,12@57.02146,17@57.02146,23@57.02146		14.4889	F.TGHLC[+57.02146]QYDVDEC[+57.02146]ASTPC[+57.02146]KNGAKC[+57.02146]LDGPNTY.T	C5(Carbamidomethyl / 57.0215); C12(Carbamidomethyl / 57.0215); C17(Carbamidomethyl / 57.0215); C23(Carbamidomethyl / 57.0215)	0.0064	0.0065	0	0	0	0	0.00039	0.00039	2.193	213.1	213.1		Specific	10.7	>sp|P46531|NOTC1_HUMAN Neurogenic locus notch homolog protein 1 OS=Homo sapiens OX=9606 GN=NOTCH1 PE=1 SV=4	1	5196	FP050322_4.4917.4917.4	high-energy collision-induced dissociation	2.62	3430.43	3430.43	1	242 | 39373
344		403.3	2	439.694	878.382	439.695	878.383	controllerType=0 controllerNumber=1 scan=3090	-1.125	F.TGHLCQY.D		TGHLCQY,FD,5@57.02146		10.2669	F.TGHLC[+57.02146]QY.D	C5(Carbamidomethyl / 57.0215)	2e-05	2e-05	0	0	0	0	1.5e-06	1.5e-06	4.702	403.3	403.3		Specific	9.3	>sp|P46531|NOTC1_HUMAN Neurogenic locus notch homolog protein 1 OS=Homo sapiens OX=9606 GN=NOTCH1 PE=1 SV=4	1	2668	FP050322_4.3090.3090.2	high-energy collision-induced dissociation	4.81	877.374	877.375	1	243 | 4
344		371	2	439.695	878.382	439.695	878.383	controllerType=0 controllerNumber=1 scan=3142	-0.569	F.TGHLCQY.D		TGHLCQY,FD,5@57.02146		10.3903	F.TGHLC[+57.02146]QY.D	C5(Carbamidomethyl / 57.0215)	0.00058	0.00059	0	0	0	0	2.9e-05	2.9e-05	3.236	371	371		Specific	7.3	>sp|P46531|NOTC1_HUMAN Neurogenic locus notch homolog protein 1 OS=Homo sapiens OX=9606 GN=NOTCH1 PE=1 SV=4	1	2739	FP050322_4.3142.3142.2	high-energy collision-induced dissociation	3.33	877.375	877.375	1	244 | 6
351	Hex(1)Pent(2)	522.3	3	1005.73	3015.18	1005.74	3015.19	controllerType=0 controllerNumber=1 scan=4631	-2.263	Y.DVDECASTPCKNGAKCLDGPNTY.T	8	DVDECASTPCKNGAKCLDGPNTY,YT,5@57.02146,8@426.13734,10@57.02146,12@0.98402,16@57.02146,18@15.99492	T8(OGlycan / 426.1373); N12(Deamidated / 0.984); D18(Oxidation / 15.9949)	13.8298	Y.DVDEC[+57.02146]AST[+426.13734]PC[+57.02146]KN[+0.98402]GAKC[+57.02146]LD[+15.99492]GPNTY.T	C5(Carbamidomethyl / 57.0215); C10(Carbamidomethyl / 57.0215); C16(Carbamidomethyl / 57.0215)	3.5e-07	3.6e-07	0	0	0	0	1.7e-08	1.7e-08	6.455	522.3	0.4		Specific	17.5	>sp|P46531|NOTC1_HUMAN Neurogenic locus notch homolog protein 1 OS=Homo sapiens OX=9606 GN=NOTCH1 PE=1 SV=4	1	4835	FP050322_4.4631.4631.3	high-energy collision-induced dissociation	7.29	3014.18	3014.18	1	245 | 10287
351	Hex(1)Pent(2)	4.3	3	1005.75	3015.23	1005.74	3015.19	controllerType=0 controllerNumber=1 scan=4547	12.822	Y.DVDECASTPCKNGAKCLDGPNTY.T	8	DVDECASTPCKNGAKCLDGPNTY,YT,5@57.02146,8@426.13734,10@57.02146,12@0.98402,16@57.02146,18@15.99492	T8(OGlycan / 426.1373); N12(Deamidated / 0.984); D18(Oxidation / 15.9949)	13.6346	Y.DVDEC[+57.02146]AST[+426.13734]PC[+57.02146]KN[+0.98402]GAKC[+57.02146]LD[+15.99492]GPNTY.T	C5(Carbamidomethyl / 57.0215); C10(Carbamidomethyl / 57.0215); C16(Carbamidomethyl / 57.0215)	0.013	0.014	0	0	0	0	0.00093	0.00094	1.871	4.3	0.4		Specific	7.9	>sp|P46531|NOTC1_HUMAN Neurogenic locus notch homolog protein 1 OS=Homo sapiens OX=9606 GN=NOTCH1 PE=1 SV=4	1	4727	FP050322_4.4547.4547.3	high-energy collision-induced dissociation	1.87	3014.22	3014.18	1	246 | 10124
351	Hex(1)Pent(2)	879.2	3	1005.4	3014.2	1005.41	3014.21	controllerType=0 controllerNumber=1 scan=4442	-2.747	Y.DVDECASTPCKNGAKCLDGPNTY.T	8	DVDECASTPCKNGAKCLDGPNTY,YT,5@57.02146,8@426.13734,10@57.02146,16@57.02146,18@15.99492	T8(OGlycan / 426.1373); D18(Oxidation / 15.9949)	13.3915	Y.DVDEC[+57.02146]AST[+426.13734]PC[+57.02146]KNGAKC[+57.02146]LD[+15.99492]GPNTY.T	C5(Carbamidomethyl / 57.0215); C10(Carbamidomethyl / 57.0215); C16(Carbamidomethyl / 57.0215)	5.1e-14	5.2e-14	0	0	0	0	5.4e-15	5.5e-15	13.291	774.9	6.7		Specific	17.1	>sp|P46531|NOTC1_HUMAN Neurogenic locus notch homolog protein 1 OS=Homo sapiens OX=9606 GN=NOTCH1 PE=1 SV=4	1	4598	FP050322_4.4442.4442.3	high-energy collision-induced dissociation	14.28	3013.19	3013.2	1	247 | 9841
351	Hex(1)Pent(2)	802.7	3	1005.41	3014.21	1005.41	3014.21	controllerType=0 controllerNumber=1 scan=4493	-0.317	Y.DVDECASTPCKNGAKCLDGPNTY.T	8	DVDECASTPCKNGAKCLDGPNTY,YT,5@57.02146,8@426.13734,10@57.02146,16@57.02146,18@15.99492	T8(OGlycan / 426.1373); D18(Oxidation / 15.9949)	13.5096	Y.DVDEC[+57.02146]AST[+426.13734]PC[+57.02146]KNGAKC[+57.02146]LD[+15.99492]GPNTY.T	C5(Carbamidomethyl / 57.0215); C10(Carbamidomethyl / 57.0215); C16(Carbamidomethyl / 57.0215)	5.1e-13	5.2e-13	0	0	0	0	6.8e-14	6.9e-14	12.291	706.1	6.7		Specific	19.2	>sp|P46531|NOTC1_HUMAN Neurogenic locus notch homolog protein 1 OS=Homo sapiens OX=9606 GN=NOTCH1 PE=1 SV=4	1	4661	FP050322_4.4493.4493.3	high-energy collision-induced dissociation	12.29	3013.2	3013.2	1	248 | 10042
351	Hex(1)Pent(2)	874.7	3	1000.07	2998.2	1000.08	2998.21	controllerType=0 controllerNumber=1 scan=4471	-2.483	Y.DVDECASTPCKNGAKCLDGPNTY.T	8	DVDECASTPCKNGAKCLDGPNTY,YT,5@57.02146,8@426.13734,10@57.02146,16@57.02146	T8(OGlycan / 426.1373)	13.4594	Y.DVDEC[+57.02146]AST[+426.13734]PC[+57.02146]KNGAKC[+57.02146]LDGPNTY.T	C5(Carbamidomethyl / 57.0215); C10(Carbamidomethyl / 57.0215); C16(Carbamidomethyl / 57.0215)	5.1e-14	5.2e-14	0	0	0	0	7.1e-15	7.1e-15	13.291	775.9	4.1		Specific	17.8	>sp|P46531|NOTC1_HUMAN Neurogenic locus notch homolog protein 1 OS=Homo sapiens OX=9606 GN=NOTCH1 PE=1 SV=4	1	4633	FP050322_4.4471.4471.3	high-energy collision-induced dissociation	14.28	2997.2	2997.2	1	249 | 10013
351	Hex(1)Pent(2)	512.3	3	1000.07	2998.2	1000.08	2998.21	controllerType=0 controllerNumber=1 scan=4421	-3.949	Y.DVDECASTPCKNGAKCLDGPNTY.T	22	DVDECASTPCKNGAKCLDGPNTY,YT,5@57.02146,10@57.02146,16@57.02146,22@426.13734	T22(OGlycan / 426.1373)	13.343	Y.DVDEC[+57.02146]ASTPC[+57.02146]KNGAKC[+57.02146]LDGPNT[+426.13734]Y.T	C5(Carbamidomethyl / 57.0215); C10(Carbamidomethyl / 57.0215); C16(Carbamidomethyl / 57.0215)	5e-07	5.1e-07	0	0	0	0	5.4e-08	5.4e-08	6.299	512.3	5.5		Specific	13.2	>sp|P46531|NOTC1_HUMAN Neurogenic locus notch homolog protein 1 OS=Homo sapiens OX=9606 GN=NOTCH1 PE=1 SV=4	1	4573	FP050322_4.4421.4421.3	high-energy collision-induced dissociation	7.29	2997.19	2997.2	1	250 | 9788

## Sheet: FP050322_5
Pos.	Glycans	Score	z	Obs._x000D_ m/z	Obs._x000D_ MH	Calc._x000D_ m/z	Calc._x000D_ MH	Scan #	ppm_x000D_ err.	SequenceOriginalDebug	Glycans_x000D_ Pos.	PeptideParseFriendly	Mods_x000D_ (variable)	Scan_x000D_ Time	Sequence	Mods_x000D_ (fixed)	PEP_x000D_ 2D	PEP_x000D_ 1D	FDR_x000D_ 2D	FDR_x000D_ 1D	FDR uniq._x000D_ 2D	FDR uniq._x000D_ 1D	q-value_x000D_ 2D	q-value_x000D_ 1D	|Log Prob|	Delta_x000D_ Score	Delta Mod._x000D_ Score	Off-_x000D_ By-X	Cleavage	Z-Score	Protein_x000D_ Name	Prot._x000D_ Id	QID	Comment	Fragment_x000D_ Type	|LogProbOld|	Obs.M	Calc.M	Prot._x000D_ Rank	PID
1	Fuc(1)	679	4	745.07	2977.26	745.071	2977.26	controllerType=0 controllerNumber=1 scan=3416	-0.711	-.DVNECGQKPGLCRHGGTCHNEVGSY.R	17	DVNECGQKPGLCRHGGTCHNEVGSY,-R,5@57.02146,12@57.02146,17@146.05791,18@57.02146	T17(OGlycan / 146.0579)	11.0909	-.DVNEC[+57.02146]GQKPGLC[+57.02146]RHGGT[+146.05791]C[+57.02146]HNEVGSY.R	C5(Carbamidomethyl / 57.0215); C12(Carbamidomethyl / 57.0215); C18(Carbamidomethyl / 57.0215)	3.7e-10	3.7e-10	0	0	0	0	3.9e-11	3.9e-11	9.435	679	7.2		Specific	12.4	>sp|P46531|NOTC1_HUMAN Neurogenic locus notch homolog protein 1 OS=Homo sapiens OX=9606 GN=NOTCH1 PE=1 SV=4	1	2978	FP050322_5.3416.3416.4	high-energy collision-induced dissociation	9.43	2976.25	2976.25	1	1 | 11464
1	Fuc(1)	617.9	4	745.069	2977.26	745.071	2977.26	controllerType=0 controllerNumber=1 scan=3463	-2.269	-.DVNECGQKPGLCRHGGTCHNEVGSY.R	17	DVNECGQKPGLCRHGGTCHNEVGSY,-R,5@57.02146,12@57.02146,17@146.05791,18@57.02146	T17(OGlycan / 146.0579)	11.1991	-.DVNEC[+57.02146]GQKPGLC[+57.02146]RHGGT[+146.05791]C[+57.02146]HNEVGSY.R	C5(Carbamidomethyl / 57.0215); C12(Carbamidomethyl / 57.0215); C18(Carbamidomethyl / 57.0215)	3.7e-09	3.7e-09	0	0	0	0	4.7e-10	4.8e-10	8.435	617.9	7.2		Specific	13.3	>sp|P46531|NOTC1_HUMAN Neurogenic locus notch homolog protein 1 OS=Homo sapiens OX=9606 GN=NOTCH1 PE=1 SV=4	1	3042	FP050322_5.3463.3463.4	high-energy collision-induced dissociation	8.43	2976.25	2976.25	1	2 | 11610
1	Fuc(1)	345.4	5	596.258	2977.26	596.258	2977.26	controllerType=0 controllerNumber=1 scan=3424	-1.064	-.DVNECGQKPGLCRHGGTCHNEVGSY.R	17	DVNECGQKPGLCRHGGTCHNEVGSY,-R,5@57.02146,12@57.02146,17@146.05791,18@57.02146	T17(OGlycan / 146.0579)	11.1104	-.DVNEC[+57.02146]GQKPGLC[+57.02146]RHGGT[+146.05791]C[+57.02146]HNEVGSY.R	C5(Carbamidomethyl / 57.0215); C12(Carbamidomethyl / 57.0215); C18(Carbamidomethyl / 57.0215)	0.0013	0.0013	0	0	0	0	7.3e-05	7.4e-05	2.894	345.4	7.2		Specific	8.9	>sp|P46531|NOTC1_HUMAN Neurogenic locus notch homolog protein 1 OS=Homo sapiens OX=9606 GN=NOTCH1 PE=1 SV=4	1	2989	FP050322_5.3424.3424.5	high-energy collision-induced dissociation	3.19	2976.25	2976.25	1	3 | 11527
1	Fuc(1)	343.2	5	596.257	2977.25	596.258	2977.26	controllerType=0 controllerNumber=1 scan=3474	-2.499	-.DVNECGQKPGLCRHGGTCHNEVGSY.R	17	DVNECGQKPGLCRHGGTCHNEVGSY,-R,5@57.02146,12@57.02146,17@146.05791,18@57.02146	T17(OGlycan / 146.0579)	11.2247	-.DVNEC[+57.02146]GQKPGLC[+57.02146]RHGGT[+146.05791]C[+57.02146]HNEVGSY.R	C5(Carbamidomethyl / 57.0215); C12(Carbamidomethyl / 57.0215); C18(Carbamidomethyl / 57.0215)	0.0013	0.0013	0	0	0	0	7.7e-05	7.8e-05	2.894	343.2	7.2		Specific	9.3	>sp|P46531|NOTC1_HUMAN Neurogenic locus notch homolog protein 1 OS=Homo sapiens OX=9606 GN=NOTCH1 PE=1 SV=4	1	3060	FP050322_5.3474.3474.5	high-energy collision-induced dissociation	3.19	2976.25	2976.25	1	4 | 11638
1		461.3	4	708.555	2831.2	708.557	2831.2	controllerType=0 controllerNumber=1 scan=3432	-2.456	-.DVNECGQKPGLCRHGGTCHNEVGSY.R		DVNECGQKPGLCRHGGTCHNEVGSY,-R,5@57.02146,12@57.02146,18@57.02146		11.1296	-.DVNEC[+57.02146]GQKPGLC[+57.02146]RHGGTC[+57.02146]HNEVGSY.R	C5(Carbamidomethyl / 57.0215); C12(Carbamidomethyl / 57.0215); C18(Carbamidomethyl / 57.0215)	5.8e-06	5.9e-06	0	0	0	0	4e-07	4e-07	5.235	461.3	461.3		Specific	10.4	>sp|P46531|NOTC1_HUMAN Neurogenic locus notch homolog protein 1 OS=Homo sapiens OX=9606 GN=NOTCH1 PE=1 SV=4	1	2998	FP050322_5.3432.3432.4	high-energy collision-induced dissociation	5.45	2830.19	2830.2	1	5 | 11555
1		205.7	4	708.555	2831.2	708.557	2831.2	controllerType=0 controllerNumber=1 scan=3491	-2.628	-.DVNECGQKPGLCRHGGTCHNEVGSY.R		DVNECGQKPGLCRHGGTCHNEVGSY,-R,5@57.02146,12@57.02146,18@57.02146		11.2615	-.DVNEC[+57.02146]GQKPGLC[+57.02146]RHGGTC[+57.02146]HNEVGSY.R	C5(Carbamidomethyl / 57.0215); C12(Carbamidomethyl / 57.0215); C18(Carbamidomethyl / 57.0215)	0.064	0.064	0	0	0	0	0.0038	0.0038	1.196	205.7	205.7		Specific	7.5	>sp|P46531|NOTC1_HUMAN Neurogenic locus notch homolog protein 1 OS=Homo sapiens OX=9606 GN=NOTCH1 PE=1 SV=4	1	3085	FP050322_5.3491.3491.5	high-energy collision-induced dissociation	1.8	2830.19	2830.2	1	6 | 11666
2	HexNAc(1)Hex(1)Fuc(1)NeuAc(1); HexNAc(1)Fuc(1)	57.1	5	777.529	3883.61	777.525	3883.59	controllerType=0 controllerNumber=1 scan=4440	5.088	D.VNECGQKPGLCRHGGTCHNEVGSY.R	16;23	VNECGQKPGLCRHGGTCHNEVGSY,DR,2@15.99492,4@57.02146,11@57.02146,16@802.28552,17@57.02146,23@349.13728	N2(Oxidation / 15.9949); T16(OGlycan / 802.2855); S23(OGlycan / 349.1373)	13.4257	D.VN[+15.99492]EC[+57.02146]GQKPGLC[+57.02146]RHGGT[+802.28552]C[+57.02146]HNEVGS[+349.13728]Y.R	C4(Carbamidomethyl / 57.0215); C11(Carbamidomethyl / 57.0215); C17(Carbamidomethyl / 57.0215)	0.12	0.12	0	0	0	0	0.007	0.0071	0.917	57.1	4.4		NRagged	6	>sp|P46531|NOTC1_HUMAN Neurogenic locus notch homolog protein 1 OS=Homo sapiens OX=9606 GN=NOTCH1 PE=1 SV=4	1	4385	FP050322_5.4440.4440.5	high-energy collision-induced dissociation	0.91	3882.61	3882.59	1	7 | 37946
12		33.3	3	545.224	1633.66	545.225	1633.66	controllerType=0 controllerNumber=1 scan=2185	-1.876	L.CRHGGTCHNEVGSY.R		CRHGGTCHNEVGSY,LR,1@57.02146,7@57.02146		8.2316	L.C[+57.02146]RHGGTC[+57.02146]HNEVGSY.R	C1(Carbamidomethyl / 57.0215); C7(Carbamidomethyl / 57.0215)	0.15	0.16	0	0	0	0	0.0084	0.0085	0.814	33.3	33.3		Specific	5.7	>sp|P46531|NOTC1_HUMAN Neurogenic locus notch homolog protein 1 OS=Homo sapiens OX=9606 GN=NOTCH1 PE=1 SV=4	1	1356	FP050322_5.2185.2185.3	high-energy collision-induced dissociation	0.81	1632.65	1632.65	1	8 | 1316
26	Hex(1)Pent(1); HexNAc(1)	36	10	927.083	9261.76	926.883	9259.76	controllerType=0 controllerNumber=1 scan=5286	-0.591	Y.RCVCRATHTGPNCERPYVPCSPSPCQNGGTCRPTGDVTHECACLPGFTGQNCEENIDDCPGNNCKNGGACVDGVNTY.N	21;23	RCVCRATHTGPNCERPYVPCSPSPCQNGGTCRPTGDVTHECACLPGFTGQNCEENIDDCPGNNCKNGGACVDGVNTY,YN,2@57.02146,4@57.02146,13@57.02146,20@57.02146,21@294.09508,23@203.07937,25@57.02146,31@57.02146,39@15.99492,41@57.02146,43@57.02146,52@57.02146,59@57.02146,64@57.02146,70@57.02146	S21(OGlycan / 294.0951); S23(OGlycan / 203.0794); H39(Oxidation / 15.9949)	15.3808	Y.RC[+57.02146]VC[+57.02146]RATHTGPNC[+57.02146]ERPYVPC[+57.02146]S[+294.09508]PS[+203.07937]PC[+57.02146]QNGGTC[+57.02146]RPTGDVTH[+15.99492]EC[+57.02146]AC[+57.02146]LPGFTGQNC[+57.02146]EENIDDC[+57.02146]PGNNC[+57.02146]KNGGAC[+57.02146]VDGVNTY.N	C2(Carbamidomethyl / 57.0215); C4(Carbamidomethyl / 57.0215); C13(Carbamidomethyl / 57.0215); C20(Carbamidomethyl / 57.0215); C25(Carbamidomethyl / 57.0215); C31(Carbamidomethyl / 57.0215); C41(Carbamidomethyl / 57.0215); C43(Carbamidomethyl / 57.0215); C52(Carbamidomethyl / 57.0215); C59(Carbamidomethyl / 57.0215); C64(Carbamidomethyl / 57.0215); C70(Carbamidomethyl / 57.0215)	0.72	0.72	0.018	0.018	0.029	0.029	0.048	0.048	0.143	36	0	2	Specific	8.4	>sp|P46531|NOTC1_HUMAN Neurogenic locus notch homolog protein 1 OS=Homo sapiens OX=9606 GN=NOTCH1 PE=1 SV=4	1	5466	FP050322_5.5286.5286.5	high-energy collision-induced dissociation	0.14	9260.76	9258.75	1	9 | 104780
26	HexNAc(1); HexNAc(1)	103	8	1145.09	9153.69	1144.98	9152.75	controllerType=0 controllerNumber=1 scan=5336	-7.603	Y.RCVCRATHTGPNCERPYVPCSPSPCQNGGTCRPTGDVTHECACLPGFTGQNCEENIDDCPGNNCKNGGACVDGVNTY.N	21;30	RCVCRATHTGPNCERPYVPCSPSPCQNGGTCRPTGDVTHECACLPGFTGQNCEENIDDCPGNNCKNGGACVDGVNTY,YN,2@57.02146,4@57.02146,13@57.02146,20@57.02146,21@203.07937,25@57.02146,30@203.07937,31@57.02146,41@57.02146,43@57.02146,52@57.02146,59@57.02146,64@57.02146,70@57.02146	S21(OGlycan / 203.0794); T30(OGlycan / 203.0794)	15.5299	Y.RC[+57.02146]VC[+57.02146]RATHTGPNC[+57.02146]ERPYVPC[+57.02146]S[+203.07937]PSPC[+57.02146]QNGGT[+203.07937]C[+57.02146]RPTGDVTHEC[+57.02146]AC[+57.02146]LPGFTGQNC[+57.02146]EENIDDC[+57.02146]PGNNC[+57.02146]KNGGAC[+57.02146]VDGVNTY.N	C2(Carbamidomethyl / 57.0215); C4(Carbamidomethyl / 57.0215); C13(Carbamidomethyl / 57.0215); C20(Carbamidomethyl / 57.0215); C25(Carbamidomethyl / 57.0215); C31(Carbamidomethyl / 57.0215); C41(Carbamidomethyl / 57.0215); C43(Carbamidomethyl / 57.0215); C52(Carbamidomethyl / 57.0215); C59(Carbamidomethyl / 57.0215); C64(Carbamidomethyl / 57.0215); C70(Carbamidomethyl / 57.0215)	0.2	0.2	0	0	0	0	0.013	0.013	0.702	103	0	1	Specific	8.8	>sp|P46531|NOTC1_HUMAN Neurogenic locus notch homolog protein 1 OS=Homo sapiens OX=9606 GN=NOTCH1 PE=1 SV=4	1	5515	FP050322_5.5336.5336.4	high-energy collision-induced dissociation	0.7	9152.68	9151.74	1	10 | 104940
26	HexNAc(1)Fuc(1)	74.6	6	1519.79	9113.72	1519.62	9112.71	controllerType=0 controllerNumber=1 scan=5310	0.503	Y.RCVCRATHTGPNCERPYVPCSPSPCQNGGTCRPTGDVTHECACLPGFTGQNCEENIDDCPGNNCKNGGACVDGVNTY.N	21	RCVCRATHTGPNCERPYVPCSPSPCQNGGTCRPTGDVTHECACLPGFTGQNCEENIDDCPGNNCKNGGACVDGVNTY,YN,2@57.02146,4@57.02146,13@57.02146,15@0.98402,20@57.02146,21@349.13728,25@57.02146,31@57.02146,41@57.02146,43@57.02146,52@57.02146,59@57.02146,64@57.02146,70@57.02146,72@15.99492	R15(Deamidated / 0.984); S21(OGlycan / 349.1373); D72(Oxidation / 15.9949)	15.4584	Y.RC[+57.02146]VC[+57.02146]RATHTGPNC[+57.02146]ER[+0.98402]PYVPC[+57.02146]S[+349.13728]PSPC[+57.02146]QNGGTC[+57.02146]RPTGDVTHEC[+57.02146]AC[+57.02146]LPGFTGQNC[+57.02146]EENIDDC[+57.02146]PGNNC[+57.02146]KNGGAC[+57.02146]VD[+15.99492]GVNTY.N	C2(Carbamidomethyl / 57.0215); C4(Carbamidomethyl / 57.0215); C13(Carbamidomethyl / 57.0215); C20(Carbamidomethyl / 57.0215); C25(Carbamidomethyl / 57.0215); C31(Carbamidomethyl / 57.0215); C41(Carbamidomethyl / 57.0215); C43(Carbamidomethyl / 57.0215); C52(Carbamidomethyl / 57.0215); C59(Carbamidomethyl / 57.0215); C64(Carbamidomethyl / 57.0215); C70(Carbamidomethyl / 57.0215)	0.49	0.49	0.0079	0.0079	0.012	0.012	0.024	0.024	0.312	74.6	0	1	Specific	9.6	>sp|P46531|NOTC1_HUMAN Neurogenic locus notch homolog protein 1 OS=Homo sapiens OX=9606 GN=NOTCH1 PE=1 SV=4	1	5490	FP050322_5.5310.5310.6	high-energy collision-induced dissociation	0.31	9112.71	9111.7	1	11 | 104900
26	HexNAc(1)Fuc(1)	9.1	6	1516.96	9096.7	1516.96	9096.71	controllerType=0 controllerNumber=1 scan=5356	-1.323	Y.RCVCRATHTGPNCERPYVPCSPSPCQNGGTCRPTGDVTHECACLPGFTGQNCEENIDDCPGNNCKNGGACVDGVNTY.N	21	RCVCRATHTGPNCERPYVPCSPSPCQNGGTCRPTGDVTHECACLPGFTGQNCEENIDDCPGNNCKNGGACVDGVNTY,YN,2@57.02146,4@57.02146,13@57.02146,20@57.02146,21@349.13728,25@57.02146,31@57.02146,41@57.02146,43@57.02146,52@57.02146,59@57.02146,63@0.98402,64@57.02146,70@57.02146	S21(OGlycan / 349.1373); N63(Deamidated / 0.984)	15.5775	Y.RC[+57.02146]VC[+57.02146]RATHTGPNC[+57.02146]ERPYVPC[+57.02146]S[+349.13728]PSPC[+57.02146]QNGGTC[+57.02146]RPTGDVTHEC[+57.02146]AC[+57.02146]LPGFTGQNC[+57.02146]EENIDDC[+57.02146]PGNN[+0.98402]C[+57.02146]KNGGAC[+57.02146]VDGVNTY.N	C2(Carbamidomethyl / 57.0215); C4(Carbamidomethyl / 57.0215); C13(Carbamidomethyl / 57.0215); C20(Carbamidomethyl / 57.0215); C25(Carbamidomethyl / 57.0215); C31(Carbamidomethyl / 57.0215); C41(Carbamidomethyl / 57.0215); C43(Carbamidomethyl / 57.0215); C52(Carbamidomethyl / 57.0215); C59(Carbamidomethyl / 57.0215); C64(Carbamidomethyl / 57.0215); C70(Carbamidomethyl / 57.0215)	0.29	0.29	0.0027	0.0027	0.0061	0.0061	0.017	0.018	0.535	9.1	0		Specific	11	>sp|P46531|NOTC1_HUMAN Neurogenic locus notch homolog protein 1 OS=Homo sapiens OX=9606 GN=NOTCH1 PE=1 SV=4	1	5536	FP050322_5.5356.5356.6	high-energy collision-induced dissociation	0.53	9095.69	9095.71	1	12 | 104980
26	HexNAc(1)Fuc(1)	0.2	6	1516.45	9093.66	1516.79	9095.73	controllerType=0 controllerNumber=1 scan=5309	-7.175	Y.RCVCRATHTGPNCERPYVPCSPSPCQNGGTCRPTGDVTHECACLPGFTGQNCEENIDDCPGNNCKNGGACVDGVNTY.N	21	RCVCRATHTGPNCERPYVPCSPSPCQNGGTCRPTGDVTHECACLPGFTGQNCEENIDDCPGNNCKNGGACVDGVNTY,YN,2@57.02146,4@57.02146,13@57.02146,20@57.02146,21@349.13728,25@57.02146,31@57.02146,41@57.02146,43@57.02146,52@57.02146,59@57.02146,64@57.02146,70@57.02146	S21(OGlycan / 349.1373)	15.4562	Y.RC[+57.02146]VC[+57.02146]RATHTGPNC[+57.02146]ERPYVPC[+57.02146]S[+349.13728]PSPC[+57.02146]QNGGTC[+57.02146]RPTGDVTHEC[+57.02146]AC[+57.02146]LPGFTGQNC[+57.02146]EENIDDC[+57.02146]PGNNC[+57.02146]KNGGAC[+57.02146]VDGVNTY.N	C2(Carbamidomethyl / 57.0215); C4(Carbamidomethyl / 57.0215); C13(Carbamidomethyl / 57.0215); C20(Carbamidomethyl / 57.0215); C25(Carbamidomethyl / 57.0215); C31(Carbamidomethyl / 57.0215); C41(Carbamidomethyl / 57.0215); C43(Carbamidomethyl / 57.0215); C52(Carbamidomethyl / 57.0215); C59(Carbamidomethyl / 57.0215); C64(Carbamidomethyl / 57.0215); C70(Carbamidomethyl / 57.0215)	0.039	0.039	0	0	0	0	0.0014	0.0015	1.409	0.2	0	-2	Specific	11.8	>sp|P46531|NOTC1_HUMAN Neurogenic locus notch homolog protein 1 OS=Homo sapiens OX=9606 GN=NOTCH1 PE=1 SV=4	1	5488	FP050322_5.5309.5309.6	high-energy collision-induced dissociation	1.4	9092.65	9094.72	1	13 | 104860
26		189.7	5	427.795	2134.95	427.792	2134.93	controllerType=0 controllerNumber=1 scan=2755	6.362	Y.RCVCRATHTGPNCERPY.V		RCVCRATHTGPNCERPY,YV,2@57.02146,4@57.02146,12@0.98402,13@57.02146	N12(Deamidated / 0.984)	9.5764	Y.RC[+57.02146]VC[+57.02146]RATHTGPN[+0.98402]C[+57.02146]ERPY.V	C2(Carbamidomethyl / 57.0215); C4(Carbamidomethyl / 57.0215); C13(Carbamidomethyl / 57.0215)	0.03	0.03	0	0	0	0	0.0012	0.0012	1.522	189.7	17.7		Specific	8.2	>sp|P46531|NOTC1_HUMAN Neurogenic locus notch homolog protein 1 OS=Homo sapiens OX=9606 GN=NOTCH1 PE=1 SV=4	1	2085	FP050322_5.2755.2755.5	high-energy collision-induced dissociation	2.05	2133.94	2133.93	1	14 | 4167
26		456.5	4	534.242	2133.95	534.243	2133.95	controllerType=0 controllerNumber=1 scan=2596	-1.262	Y.RCVCRATHTGPNCERPY.V		RCVCRATHTGPNCERPY,YV,2@57.02146,4@57.02146,13@57.02146		9.2034	Y.RC[+57.02146]VC[+57.02146]RATHTGPNC[+57.02146]ERPY.V	C2(Carbamidomethyl / 57.0215); C4(Carbamidomethyl / 57.0215); C13(Carbamidomethyl / 57.0215)	2.5e-05	2.6e-05	0	0	0	0	1.1e-06	1.1e-06	4.597	447.9	447.9		Specific	9	>sp|P46531|NOTC1_HUMAN Neurogenic locus notch homolog protein 1 OS=Homo sapiens OX=9606 GN=NOTCH1 PE=1 SV=4	1	1868	FP050322_5.2596.2596.4	high-energy collision-induced dissociation	4.59	2132.94	2132.94	1	15 | 3959
26		445.5	4	534.242	2133.95	534.243	2133.95	controllerType=0 controllerNumber=1 scan=2733	-1.034	Y.RCVCRATHTGPNCERPY.V		RCVCRATHTGPNCERPY,YV,2@57.02146,4@57.02146,13@57.02146		9.5248	Y.RC[+57.02146]VC[+57.02146]RATHTGPNC[+57.02146]ERPY.V	C2(Carbamidomethyl / 57.0215); C4(Carbamidomethyl / 57.0215); C13(Carbamidomethyl / 57.0215)	3.2e-05	3.3e-05	0	0	0	0	1.4e-06	1.4e-06	4.491	390.6	390.6		Specific	8.8	>sp|P46531|NOTC1_HUMAN Neurogenic locus notch homolog protein 1 OS=Homo sapiens OX=9606 GN=NOTCH1 PE=1 SV=4	1	2056	FP050322_5.2733.2733.4	high-energy collision-induced dissociation	4.49	2132.94	2132.94	1	16 | 4142
26		393.7	4	534.241	2133.94	534.243	2133.95	controllerType=0 controllerNumber=1 scan=2641	-3.093	Y.RCVCRATHTGPNCERPY.V		RCVCRATHTGPNCERPY,YV,2@57.02146,4@57.02146,13@57.02146		9.3094	Y.RC[+57.02146]VC[+57.02146]RATHTGPNC[+57.02146]ERPY.V	C2(Carbamidomethyl / 57.0215); C4(Carbamidomethyl / 57.0215); C13(Carbamidomethyl / 57.0215)	6.2e-05	6.3e-05	0	0	0	0	3.1e-06	3.1e-06	4.208	393.7	393.7		Specific	9	>sp|P46531|NOTC1_HUMAN Neurogenic locus notch homolog protein 1 OS=Homo sapiens OX=9606 GN=NOTCH1 PE=1 SV=4	1	1928	FP050322_5.2641.2641.4	high-energy collision-induced dissociation	4.2	2132.93	2132.94	1	17 | 3978
26		353.1	4	534.241	2133.94	534.243	2133.95	controllerType=0 controllerNumber=1 scan=2685	-2.75	Y.RCVCRATHTGPNCERPY.V		RCVCRATHTGPNCERPY,YV,2@57.02146,4@57.02146,13@57.02146		9.4136	Y.RC[+57.02146]VC[+57.02146]RATHTGPNC[+57.02146]ERPY.V	C2(Carbamidomethyl / 57.0215); C4(Carbamidomethyl / 57.0215); C13(Carbamidomethyl / 57.0215)	0.0021	0.0022	0	0	0	0	0.0001	0.0001	2.67	353.1	353.1		Specific	8.5	>sp|P46531|NOTC1_HUMAN Neurogenic locus notch homolog protein 1 OS=Homo sapiens OX=9606 GN=NOTCH1 PE=1 SV=4	1	1988	FP050322_5.2685.2685.4	high-energy collision-induced dissociation	2.66	2132.94	2132.94	1	18 | 4064
26		300.7	5	427.595	2133.95	427.596	2133.95	controllerType=0 controllerNumber=1 scan=2607	-1.297	Y.RCVCRATHTGPNCERPY.V		RCVCRATHTGPNCERPY,YV,2@57.02146,4@57.02146,13@57.02146		9.2285	Y.RC[+57.02146]VC[+57.02146]RATHTGPNC[+57.02146]ERPY.V	C2(Carbamidomethyl / 57.0215); C4(Carbamidomethyl / 57.0215); C13(Carbamidomethyl / 57.0215)	0.0058	0.0059	0	0	0	0	0.00024	0.00024	2.234	248.7	248.7		Specific	8.5	>sp|P46531|NOTC1_HUMAN Neurogenic locus notch homolog protein 1 OS=Homo sapiens OX=9606 GN=NOTCH1 PE=1 SV=4	1	1884	FP050322_5.2607.2607.5	high-energy collision-induced dissociation	2.29	2132.94	2132.94	1	19 | 3966
26		275.9	5	427.594	2133.94	427.596	2133.95	controllerType=0 controllerNumber=1 scan=2699	-3.228	Y.RCVCRATHTGPNCERPY.V		RCVCRATHTGPNCERPY,YV,2@57.02146,4@57.02146,13@57.02146		9.4461	Y.RC[+57.02146]VC[+57.02146]RATHTGPNC[+57.02146]ERPY.V	C2(Carbamidomethyl / 57.0215); C4(Carbamidomethyl / 57.0215); C13(Carbamidomethyl / 57.0215)	0.003	0.0031	0	0	0	0	0.00014	0.00015	2.521	265.8	265.8		Specific	9.9	>sp|P46531|NOTC1_HUMAN Neurogenic locus notch homolog protein 1 OS=Homo sapiens OX=9606 GN=NOTCH1 PE=1 SV=4	1	2006	FP050322_5.2699.2699.5	high-energy collision-induced dissociation	2.53	2132.93	2132.94	1	20 | 4070
26		232.7	3	711.985	2133.94	711.988	2133.95	controllerType=0 controllerNumber=1 scan=2653	-3.43	Y.RCVCRATHTGPNCERPY.V		RCVCRATHTGPNCERPY,YV,2@57.02146,4@57.02146,13@57.02146		9.3369	Y.RC[+57.02146]VC[+57.02146]RATHTGPNC[+57.02146]ERPY.V	C2(Carbamidomethyl / 57.0215); C4(Carbamidomethyl / 57.0215); C13(Carbamidomethyl / 57.0215)	0.51	0.51	0.0079	0.016	0	0	0.025	0.029	0.293	232.7	232.7		Specific	6.3	>sp|P46531|NOTC1_HUMAN Neurogenic locus notch homolog protein 1 OS=Homo sapiens OX=9606 GN=NOTCH1 PE=1 SV=4	1	1945	FP050322_5.2653.2653.3	high-energy collision-induced dissociation	0.71	2132.93	2132.94	1	21 | 4019
26		229.3	5	427.594	2133.94	427.596	2133.95	controllerType=0 controllerNumber=1 scan=2652	-3.371	Y.RCVCRATHTGPNCERPY.V		RCVCRATHTGPNCERPY,YV,2@57.02146,4@57.02146,13@57.02146		9.3356	Y.RC[+57.02146]VC[+57.02146]RATHTGPNC[+57.02146]ERPY.V	C2(Carbamidomethyl / 57.0215); C4(Carbamidomethyl / 57.0215); C13(Carbamidomethyl / 57.0215)	0.025	0.025	0	0	0	0	0.001	0.0011	1.607	229.3	229.3		Specific	8.3	>sp|P46531|NOTC1_HUMAN Neurogenic locus notch homolog protein 1 OS=Homo sapiens OX=9606 GN=NOTCH1 PE=1 SV=4	1	1944	FP050322_5.2652.2652.5	high-energy collision-induced dissociation	2.23	2132.93	2132.94	1	22 | 4013
26		213.8	5	427.594	2133.94	427.596	2133.95	controllerType=0 controllerNumber=1 scan=2755	-2.513	Y.RCVCRATHTGPNCERPY.V		RCVCRATHTGPNCERPY,YV,2@57.02146,4@57.02146,13@57.02146		9.5764	Y.RC[+57.02146]VC[+57.02146]RATHTGPNC[+57.02146]ERPY.V	C2(Carbamidomethyl / 57.0215); C4(Carbamidomethyl / 57.0215); C13(Carbamidomethyl / 57.0215)	0.071	0.072	0	0	0	0	0.0043	0.0044	1.151	213.8	213.8		Specific	7.8	>sp|P46531|NOTC1_HUMAN Neurogenic locus notch homolog protein 1 OS=Homo sapiens OX=9606 GN=NOTCH1 PE=1 SV=4	1	2084	FP050322_5.2755.2755.5	high-energy collision-induced dissociation	1.76	2132.94	2132.94	1	23 | 4161
26		165.7	3	711.986	2133.94	711.988	2133.95	controllerType=0 controllerNumber=1 scan=2608	-2.229	Y.RCVCRATHTGPNCERPY.V		RCVCRATHTGPNCERPY,YV,2@57.02146,4@57.02146,13@57.02146		9.2307	Y.RC[+57.02146]VC[+57.02146]RATHTGPNC[+57.02146]ERPY.V	C2(Carbamidomethyl / 57.0215); C4(Carbamidomethyl / 57.0215); C13(Carbamidomethyl / 57.0215)	0.56	0.56	0.016	0.016	0	0	0.03	0.031	0.252	165.7	165.7		Specific	5.9	>sp|P46531|NOTC1_HUMAN Neurogenic locus notch homolog protein 1 OS=Homo sapiens OX=9606 GN=NOTCH1 PE=1 SV=4	1	1885	FP050322_5.2608.2608.3	high-energy collision-induced dissociation	0.57	2132.94	2132.94	1	24 | 3972
26		95.8	3	711.986	2133.94	711.988	2133.95	controllerType=0 controllerNumber=1 scan=2704	-2.743	Y.RCVCRATHTGPNCERPY.V		RCVCRATHTGPNCERPY,YV,2@57.02146,4@57.02146,13@57.02146		9.4568	Y.RC[+57.02146]VC[+57.02146]RATHTGPNC[+57.02146]ERPY.V	C2(Carbamidomethyl / 57.0215); C4(Carbamidomethyl / 57.0215); C13(Carbamidomethyl / 57.0215)	0.74	0.74	0.018	0.018	0	0	0.049	0.05	0.13	95.8	95.8		Specific	4.8	>sp|P46531|NOTC1_HUMAN Neurogenic locus notch homolog protein 1 OS=Homo sapiens OX=9606 GN=NOTCH1 PE=1 SV=4	1	2014	FP050322_5.2704.2704.3	high-energy collision-induced dissociation	0.13	2132.94	2132.94	1	25 | 4117
43	HexNAc(1)Hex(1)Fuc(1)	104.1	5	1429.18	7141.85	1429.38	7142.85	controllerType=0 controllerNumber=1 scan=5834	0.818	Y.VPCSPSPCQNGGTCRPTGDVTHECACLPGFTGQNCEENIDDCPGNNCKNGGACVDGVNTY.N	17	VPCSPSPCQNGGTCRPTGDVTHECACLPGFTGQNCEENIDDCPGNNCKNGGACVDGVNTY,YN,3@57.02146,8@57.02146,14@57.02146,17@511.19010,24@57.02146,26@57.02146,35@57.02146,42@57.02146,47@57.02146,53@57.02146	T17(OGlycan / 511.1901)	16.6853	Y.VPC[+57.02146]SPSPC[+57.02146]QNGGTC[+57.02146]RPT[+511.19010]GDVTHEC[+57.02146]AC[+57.02146]LPGFTGQNC[+57.02146]EENIDDC[+57.02146]PGNNC[+57.02146]KNGGAC[+57.02146]VDGVNTY.N	C3(Carbamidomethyl / 57.0215); C8(Carbamidomethyl / 57.0215); C14(Carbamidomethyl / 57.0215); C24(Carbamidomethyl / 57.0215); C26(Carbamidomethyl / 57.0215); C35(Carbamidomethyl / 57.0215); C42(Carbamidomethyl / 57.0215); C47(Carbamidomethyl / 57.0215); C53(Carbamidomethyl / 57.0215)	0.043	0.044	0	0	0	0	0.0016	0.0016	1.362	104.1	0	-1	Specific	15.2	>sp|P46531|NOTC1_HUMAN Neurogenic locus notch homolog protein 1 OS=Homo sapiens OX=9606 GN=NOTCH1 PE=1 SV=4	1	6127	FP050322_5.5834.5834.5	high-energy collision-induced dissociation	1.36	7140.85	7141.84	1	26 | 80768
43	HexNAc(1)Fuc(1)	211.5	5	1400.36	6997.78	1400.36	6997.78	controllerType=0 controllerNumber=1 scan=5948	0.414	Y.VPCSPSPCQNGGTCRPTGDVTHECACLPGFTGQNCEENIDDCPGNNCKNGGACVDGVNTY.N	17	VPCSPSPCQNGGTCRPTGDVTHECACLPGFTGQNCEENIDDCPGNNCKNGGACVDGVNTY,YN,3@57.02146,8@57.02146,9@0.98402,14@57.02146,17@349.13728,24@57.02146,26@57.02146,35@57.02146,42@57.02146,47@57.02146,53@57.02146,55@15.99492	Q9(Deamidated / 0.984); T17(OGlycan / 349.1373); D55(Oxidation / 15.9949)	16.9529	Y.VPC[+57.02146]SPSPC[+57.02146]Q[+0.98402]NGGTC[+57.02146]RPT[+349.13728]GDVTHEC[+57.02146]AC[+57.02146]LPGFTGQNC[+57.02146]EENIDDC[+57.02146]PGNNC[+57.02146]KNGGAC[+57.02146]VD[+15.99492]GVNTY.N	C3(Carbamidomethyl / 57.0215); C8(Carbamidomethyl / 57.0215); C14(Carbamidomethyl / 57.0215); C24(Carbamidomethyl / 57.0215); C26(Carbamidomethyl / 57.0215); C35(Carbamidomethyl / 57.0215); C42(Carbamidomethyl / 57.0215); C47(Carbamidomethyl / 57.0215); C53(Carbamidomethyl / 57.0215)	0.063	0.063	0	0	0	0	0.0036	0.0036	1.203	211.5	0		Specific	16	>sp|P46531|NOTC1_HUMAN Neurogenic locus notch homolog protein 1 OS=Homo sapiens OX=9606 GN=NOTCH1 PE=1 SV=4	1	6271	FP050322_5.5948.5948.5	high-energy collision-induced dissociation	1.81	6996.77	6996.77	1	27 | 82408
43	HexNAc(1)Fuc(1)	39.4	5	1400.36	6997.79	1400.36	6997.78	controllerType=0 controllerNumber=1 scan=6011	1.984	Y.VPCSPSPCQNGGTCRPTGDVTHECACLPGFTGQNCEENIDDCPGNNCKNGGACVDGVNTY.N	17	VPCSPSPCQNGGTCRPTGDVTHECACLPGFTGQNCEENIDDCPGNNCKNGGACVDGVNTY,YN,3@57.02146,8@57.02146,14@57.02146,17@349.13728,24@57.02146,26@57.02146,35@57.02146,42@57.02146,47@57.02146,49@0.98402,53@57.02146,55@15.99492	T17(OGlycan / 349.1373); N49(Deamidated / 0.984); D55(Oxidation / 15.9949)	17.098	Y.VPC[+57.02146]SPSPC[+57.02146]QNGGTC[+57.02146]RPT[+349.13728]GDVTHEC[+57.02146]AC[+57.02146]LPGFTGQNC[+57.02146]EENIDDC[+57.02146]PGNNC[+57.02146]KN[+0.98402]GGAC[+57.02146]VD[+15.99492]GVNTY.N	C3(Carbamidomethyl / 57.0215); C8(Carbamidomethyl / 57.0215); C14(Carbamidomethyl / 57.0215); C24(Carbamidomethyl / 57.0215); C26(Carbamidomethyl / 57.0215); C35(Carbamidomethyl / 57.0215); C42(Carbamidomethyl / 57.0215); C47(Carbamidomethyl / 57.0215); C53(Carbamidomethyl / 57.0215)	0.043	0.044	0	0	0	0	0.0019	0.002	1.362	39.4	0		Specific	13.3	>sp|P46531|NOTC1_HUMAN Neurogenic locus notch homolog protein 1 OS=Homo sapiens OX=9606 GN=NOTCH1 PE=1 SV=4	1	6352	FP050322_5.6011.6011.5	high-energy collision-induced dissociation	1.36	6996.78	6996.77	1	28 | 82608
43	HexNAc(1)Fuc(1)	1045.2	5	1400.16	6996.79	1400.16	6996.79	controllerType=0 controllerNumber=1 scan=5892	-0.44	Y.VPCSPSPCQNGGTCRPTGDVTHECACLPGFTGQNCEENIDDCPGNNCKNGGACVDGVNTY.N	17	VPCSPSPCQNGGTCRPTGDVTHECACLPGFTGQNCEENIDDCPGNNCKNGGACVDGVNTY,YN,3@57.02146,8@57.02146,14@57.02146,17@349.13728,24@57.02146,26@57.02146,35@57.02146,42@57.02146,47@57.02146,53@57.02146,55@15.99492	T17(OGlycan / 349.1373); D55(Oxidation / 15.9949)	16.8216	Y.VPC[+57.02146]SPSPC[+57.02146]QNGGTC[+57.02146]RPT[+349.13728]GDVTHEC[+57.02146]AC[+57.02146]LPGFTGQNC[+57.02146]EENIDDC[+57.02146]PGNNC[+57.02146]KNGGAC[+57.02146]VD[+15.99492]GVNTY.N	C3(Carbamidomethyl / 57.0215); C8(Carbamidomethyl / 57.0215); C14(Carbamidomethyl / 57.0215); C24(Carbamidomethyl / 57.0215); C26(Carbamidomethyl / 57.0215); C35(Carbamidomethyl / 57.0215); C42(Carbamidomethyl / 57.0215); C47(Carbamidomethyl / 57.0215); C53(Carbamidomethyl / 57.0215)	2.3e-15	2.3e-15	0	0	0	0	1.6e-16	1.6e-16	14.638	1045.2	0		Specific	22.9	>sp|P46531|NOTC1_HUMAN Neurogenic locus notch homolog protein 1 OS=Homo sapiens OX=9606 GN=NOTCH1 PE=1 SV=4	1	6199	FP050322_5.5892.5892.5	high-energy collision-induced dissociation	14.63	6995.78	6995.79	1	29 | 81688
43	HexNAc(1)Fuc(1)	651	5	1400.16	6996.78	1400.16	6996.79	controllerType=0 controllerNumber=1 scan=5843	-1.836	Y.VPCSPSPCQNGGTCRPTGDVTHECACLPGFTGQNCEENIDDCPGNNCKNGGACVDGVNTY.N	17	VPCSPSPCQNGGTCRPTGDVTHECACLPGFTGQNCEENIDDCPGNNCKNGGACVDGVNTY,YN,3@57.02146,8@57.02146,14@57.02146,17@349.13728,24@57.02146,26@57.02146,35@57.02146,42@57.02146,47@57.02146,53@57.02146,55@15.99492	T17(OGlycan / 349.1373); D55(Oxidation / 15.9949)	16.7072	Y.VPC[+57.02146]SPSPC[+57.02146]QNGGTC[+57.02146]RPT[+349.13728]GDVTHEC[+57.02146]AC[+57.02146]LPGFTGQNC[+57.02146]EENIDDC[+57.02146]PGNNC[+57.02146]KNGGAC[+57.02146]VD[+15.99492]GVNTY.N	C3(Carbamidomethyl / 57.0215); C8(Carbamidomethyl / 57.0215); C14(Carbamidomethyl / 57.0215); C24(Carbamidomethyl / 57.0215); C26(Carbamidomethyl / 57.0215); C35(Carbamidomethyl / 57.0215); C42(Carbamidomethyl / 57.0215); C47(Carbamidomethyl / 57.0215); C53(Carbamidomethyl / 57.0215)	2.3e-08	2.3e-08	0	0	0	0	1.6e-09	1.6e-09	7.638	651	0		Specific	16.8	>sp|P46531|NOTC1_HUMAN Neurogenic locus notch homolog protein 1 OS=Homo sapiens OX=9606 GN=NOTCH1 PE=1 SV=4	1	6140	FP050322_5.5843.5843.5	high-energy collision-induced dissociation	8.63	6995.77	6995.79	1	30 | 80848
43	HexNAc(1)Fuc(1)	324.9	4	1749.95	6996.78	1749.95	6996.79	controllerType=0 controllerNumber=1 scan=5863	-1.528	Y.VPCSPSPCQNGGTCRPTGDVTHECACLPGFTGQNCEENIDDCPGNNCKNGGACVDGVNTY.N	17	VPCSPSPCQNGGTCRPTGDVTHECACLPGFTGQNCEENIDDCPGNNCKNGGACVDGVNTY,YN,3@57.02146,8@57.02146,14@57.02146,17@349.13728,24@57.02146,26@57.02146,35@57.02146,42@57.02146,47@57.02146,53@57.02146,55@15.99492	T17(OGlycan / 349.1373); D55(Oxidation / 15.9949)	16.7544	Y.VPC[+57.02146]SPSPC[+57.02146]QNGGTC[+57.02146]RPT[+349.13728]GDVTHEC[+57.02146]AC[+57.02146]LPGFTGQNC[+57.02146]EENIDDC[+57.02146]PGNNC[+57.02146]KNGGAC[+57.02146]VD[+15.99492]GVNTY.N	C3(Carbamidomethyl / 57.0215); C8(Carbamidomethyl / 57.0215); C14(Carbamidomethyl / 57.0215); C24(Carbamidomethyl / 57.0215); C26(Carbamidomethyl / 57.0215); C35(Carbamidomethyl / 57.0215); C42(Carbamidomethyl / 57.0215); C47(Carbamidomethyl / 57.0215); C53(Carbamidomethyl / 57.0215)	0.0005	0.00051	0	0	0	0	2.4e-05	2.5e-05	3.3	324.9	0		Specific	20.2	>sp|P46531|NOTC1_HUMAN Neurogenic locus notch homolog protein 1 OS=Homo sapiens OX=9606 GN=NOTCH1 PE=1 SV=4	1	6163	FP050322_5.5863.5863.4	high-energy collision-induced dissociation	3.6	6995.78	6995.79	1	31 | 81168
43	HexNAc(1)Fuc(1)	894.3	5	1396.96	6980.79	1397.16	6981.78	controllerType=0 controllerNumber=1 scan=5870	1.723	Y.VPCSPSPCQNGGTCRPTGDVTHECACLPGFTGQNCEENIDDCPGNNCKNGGACVDGVNTY.N	59	VPCSPSPCQNGGTCRPTGDVTHECACLPGFTGQNCEENIDDCPGNNCKNGGACVDGVNTY,YN,3@57.02146,8@57.02146,14@57.02146,24@57.02146,26@57.02146,34@0.98402,35@57.02146,42@57.02146,47@57.02146,53@57.02146,59@349.13728	N34(Deamidated / 0.984); T59(OGlycan / 349.1373)	16.7715	Y.VPC[+57.02146]SPSPC[+57.02146]QNGGTC[+57.02146]RPTGDVTHEC[+57.02146]AC[+57.02146]LPGFTGQN[+0.98402]C[+57.02146]EENIDDC[+57.02146]PGNNC[+57.02146]KNGGAC[+57.02146]VDGVNT[+349.13728]Y.N	C3(Carbamidomethyl / 57.0215); C8(Carbamidomethyl / 57.0215); C14(Carbamidomethyl / 57.0215); C24(Carbamidomethyl / 57.0215); C26(Carbamidomethyl / 57.0215); C35(Carbamidomethyl / 57.0215); C42(Carbamidomethyl / 57.0215); C47(Carbamidomethyl / 57.0215); C53(Carbamidomethyl / 57.0215)	2.3e-12	2.3e-12	0	0	0	0	1.7e-13	1.7e-13	11.638	894.3	2.6	-1	Specific	20.6	>sp|P46531|NOTC1_HUMAN Neurogenic locus notch homolog protein 1 OS=Homo sapiens OX=9606 GN=NOTCH1 PE=1 SV=4	1	6172	FP050322_5.5870.5870.5	high-energy collision-induced dissociation	13.63	6979.78	6980.78	1	32 | 81288
43	HexNAc(1)Fuc(1)	693.2	5	1397.16	6981.77	1397.16	6981.78	controllerType=0 controllerNumber=1 scan=5980	-1.153	Y.VPCSPSPCQNGGTCRPTGDVTHECACLPGFTGQNCEENIDDCPGNNCKNGGACVDGVNTY.N	17	VPCSPSPCQNGGTCRPTGDVTHECACLPGFTGQNCEENIDDCPGNNCKNGGACVDGVNTY,YN,3@57.02146,8@57.02146,14@57.02146,17@349.13728,24@57.02146,26@57.02146,35@57.02146,42@57.02146,45@0.98402,47@57.02146,53@57.02146	T17(OGlycan / 349.1373); N45(Deamidated / 0.984)	17.0275	Y.VPC[+57.02146]SPSPC[+57.02146]QNGGTC[+57.02146]RPT[+349.13728]GDVTHEC[+57.02146]AC[+57.02146]LPGFTGQNC[+57.02146]EENIDDC[+57.02146]PGN[+0.98402]NC[+57.02146]KNGGAC[+57.02146]VDGVNTY.N	C3(Carbamidomethyl / 57.0215); C8(Carbamidomethyl / 57.0215); C14(Carbamidomethyl / 57.0215); C24(Carbamidomethyl / 57.0215); C26(Carbamidomethyl / 57.0215); C35(Carbamidomethyl / 57.0215); C42(Carbamidomethyl / 57.0215); C47(Carbamidomethyl / 57.0215); C53(Carbamidomethyl / 57.0215)	2.3e-08	2.3e-08	0	0	0	0	1.7e-09	1.7e-09	7.638	693.2	0		Specific	19.2	>sp|P46531|NOTC1_HUMAN Neurogenic locus notch homolog protein 1 OS=Homo sapiens OX=9606 GN=NOTCH1 PE=1 SV=4	1	6313	FP050322_5.5980.5980.5	high-energy collision-induced dissociation	9.63	6980.77	6980.78	1	33 | 82488
43	HexNAc(1)Fuc(1)	546.6	4	1746.21	6981.8	1746.2	6981.78	controllerType=0 controllerNumber=1 scan=5845	2.547	Y.VPCSPSPCQNGGTCRPTGDVTHECACLPGFTGQNCEENIDDCPGNNCKNGGACVDGVNTY.N	17	VPCSPSPCQNGGTCRPTGDVTHECACLPGFTGQNCEENIDDCPGNNCKNGGACVDGVNTY,YN,3@57.02146,8@57.02146,14@57.02146,17@349.13728,24@57.02146,26@57.02146,33@0.98402,35@57.02146,42@57.02146,47@57.02146,53@57.02146	T17(OGlycan / 349.1373); Q33(Deamidated / 0.984)	16.7117	Y.VPC[+57.02146]SPSPC[+57.02146]QNGGTC[+57.02146]RPT[+349.13728]GDVTHEC[+57.02146]AC[+57.02146]LPGFTGQ[+0.98402]NC[+57.02146]EENIDDC[+57.02146]PGNNC[+57.02146]KNGGAC[+57.02146]VDGVNTY.N	C3(Carbamidomethyl / 57.0215); C8(Carbamidomethyl / 57.0215); C14(Carbamidomethyl / 57.0215); C24(Carbamidomethyl / 57.0215); C26(Carbamidomethyl / 57.0215); C35(Carbamidomethyl / 57.0215); C42(Carbamidomethyl / 57.0215); C47(Carbamidomethyl / 57.0215); C53(Carbamidomethyl / 57.0215)	2.1e-06	2.1e-06	0	0	0	0	1.9e-07	1.9e-07	5.683	546.6	0		Specific	24	>sp|P46531|NOTC1_HUMAN Neurogenic locus notch homolog protein 1 OS=Homo sapiens OX=9606 GN=NOTCH1 PE=1 SV=4	1	6142	FP050322_5.5845.5845.4	high-energy collision-induced dissociation	7.65	6980.79	6980.78	1	34 | 80928
43	HexNAc(1)Fuc(1)	48.4	6	1164.64	6982.8	1164.47	6981.78	controllerType=0 controllerNumber=1 scan=5857	2.43	Y.VPCSPSPCQNGGTCRPTGDVTHECACLPGFTGQNCEENIDDCPGNNCKNGGACVDGVNTY.N	17	VPCSPSPCQNGGTCRPTGDVTHECACLPGFTGQNCEENIDDCPGNNCKNGGACVDGVNTY,YN,3@57.02146,8@57.02146,14@57.02146,17@349.13728,24@57.02146,26@57.02146,35@57.02146,42@57.02146,47@57.02146,49@0.98402,53@57.02146	T17(OGlycan / 349.1373); N49(Deamidated / 0.984)	16.7394	Y.VPC[+57.02146]SPSPC[+57.02146]QNGGTC[+57.02146]RPT[+349.13728]GDVTHEC[+57.02146]AC[+57.02146]LPGFTGQNC[+57.02146]EENIDDC[+57.02146]PGNNC[+57.02146]KN[+0.98402]GGAC[+57.02146]VDGVNTY.N	C3(Carbamidomethyl / 57.0215); C8(Carbamidomethyl / 57.0215); C14(Carbamidomethyl / 57.0215); C24(Carbamidomethyl / 57.0215); C26(Carbamidomethyl / 57.0215); C35(Carbamidomethyl / 57.0215); C42(Carbamidomethyl / 57.0215); C47(Carbamidomethyl / 57.0215); C53(Carbamidomethyl / 57.0215)	0.043	0.044	0	0	0	0	0.0017	0.0017	1.362	48.4	0	1	Specific	13.5	>sp|P46531|NOTC1_HUMAN Neurogenic locus notch homolog protein 1 OS=Homo sapiens OX=9606 GN=NOTCH1 PE=1 SV=4	1	6156	FP050322_5.5857.5857.6	high-energy collision-induced dissociation	1.36	6981.8	6980.78	1	35 | 81128
43	HexNAc(1)Fuc(1)	702.3	5	1396.96	6980.79	1396.97	6980.8	controllerType=0 controllerNumber=1 scan=5926	-1.397	Y.VPCSPSPCQNGGTCRPTGDVTHECACLPGFTGQNCEENIDDCPGNNCKNGGACVDGVNTY.N	6	VPCSPSPCQNGGTCRPTGDVTHECACLPGFTGQNCEENIDDCPGNNCKNGGACVDGVNTY,YN,3@57.02146,6@349.13728,8@57.02146,14@57.02146,24@57.02146,26@57.02146,35@57.02146,42@57.02146,47@57.02146,53@57.02146	S6(OGlycan / 349.1373)	16.9008	Y.VPC[+57.02146]SPS[+349.13728]PC[+57.02146]QNGGTC[+57.02146]RPTGDVTHEC[+57.02146]AC[+57.02146]LPGFTGQNC[+57.02146]EENIDDC[+57.02146]PGNNC[+57.02146]KNGGAC[+57.02146]VDGVNTY.N	C3(Carbamidomethyl / 57.0215); C8(Carbamidomethyl / 57.0215); C14(Carbamidomethyl / 57.0215); C24(Carbamidomethyl / 57.0215); C26(Carbamidomethyl / 57.0215); C35(Carbamidomethyl / 57.0215); C42(Carbamidomethyl / 57.0215); C47(Carbamidomethyl / 57.0215); C53(Carbamidomethyl / 57.0215)	2.3e-09	2.3e-09	0	0	0	0	1.3e-10	1.3e-10	8.638	702.3	2.4		Specific	17.5	>sp|P46531|NOTC1_HUMAN Neurogenic locus notch homolog protein 1 OS=Homo sapiens OX=9606 GN=NOTCH1 PE=1 SV=4	1	6242	FP050322_5.5926.5926.5	high-energy collision-induced dissociation	9.63	6979.78	6979.79	1	36 | 82128
43	HexNAc(1)Fuc(1)	510.7	4	1745.95	6980.79	1745.96	6980.8	controllerType=0 controllerNumber=1 scan=5893	-1.981	Y.VPCSPSPCQNGGTCRPTGDVTHECACLPGFTGQNCEENIDDCPGNNCKNGGACVDGVNTY.N	17	VPCSPSPCQNGGTCRPTGDVTHECACLPGFTGQNCEENIDDCPGNNCKNGGACVDGVNTY,YN,3@57.02146,8@57.02146,14@57.02146,17@349.13728,24@57.02146,26@57.02146,35@57.02146,42@57.02146,47@57.02146,53@57.02146	T17(OGlycan / 349.1373)	16.8239	Y.VPC[+57.02146]SPSPC[+57.02146]QNGGTC[+57.02146]RPT[+349.13728]GDVTHEC[+57.02146]AC[+57.02146]LPGFTGQNC[+57.02146]EENIDDC[+57.02146]PGNNC[+57.02146]KNGGAC[+57.02146]VDGVNTY.N	C3(Carbamidomethyl / 57.0215); C8(Carbamidomethyl / 57.0215); C14(Carbamidomethyl / 57.0215); C24(Carbamidomethyl / 57.0215); C26(Carbamidomethyl / 57.0215); C35(Carbamidomethyl / 57.0215); C42(Carbamidomethyl / 57.0215); C47(Carbamidomethyl / 57.0215); C53(Carbamidomethyl / 57.0215)	2.5e-06	2.6e-06	0	0	0	0	2.4e-07	2.5e-07	5.597	510.7	0		Specific	20.5	>sp|P46531|NOTC1_HUMAN Neurogenic locus notch homolog protein 1 OS=Homo sapiens OX=9606 GN=NOTCH1 PE=1 SV=4	1	6200	FP050322_5.5893.5893.4	high-energy collision-induced dissociation	6.65	6979.78	6979.79	1	37 | 81728
43	HexNAc(1)Fuc(1)	480.9	5	1396.97	6980.82	1396.97	6980.8	controllerType=0 controllerNumber=1 scan=5821	2.625	Y.VPCSPSPCQNGGTCRPTGDVTHECACLPGFTGQNCEENIDDCPGNNCKNGGACVDGVNTY.N	17	VPCSPSPCQNGGTCRPTGDVTHECACLPGFTGQNCEENIDDCPGNNCKNGGACVDGVNTY,YN,3@57.02146,8@57.02146,14@57.02146,17@349.13728,24@57.02146,26@57.02146,35@57.02146,42@57.02146,47@57.02146,53@57.02146	T17(OGlycan / 349.1373)	16.6549	Y.VPC[+57.02146]SPSPC[+57.02146]QNGGTC[+57.02146]RPT[+349.13728]GDVTHEC[+57.02146]AC[+57.02146]LPGFTGQNC[+57.02146]EENIDDC[+57.02146]PGNNC[+57.02146]KNGGAC[+57.02146]VDGVNTY.N	C3(Carbamidomethyl / 57.0215); C8(Carbamidomethyl / 57.0215); C14(Carbamidomethyl / 57.0215); C24(Carbamidomethyl / 57.0215); C26(Carbamidomethyl / 57.0215); C35(Carbamidomethyl / 57.0215); C42(Carbamidomethyl / 57.0215); C47(Carbamidomethyl / 57.0215); C53(Carbamidomethyl / 57.0215)	2.6e-05	2.6e-05	0	0	0	0	1.2e-06	1.2e-06	4.583	480.9	0		Specific	18	>sp|P46531|NOTC1_HUMAN Neurogenic locus notch homolog protein 1 OS=Homo sapiens OX=9606 GN=NOTCH1 PE=1 SV=4	1	6112	FP050322_5.5821.5821.5	high-energy collision-induced dissociation	5.63	6979.81	6979.79	1	38 | 80488
43	HexNAc(1)Fuc(1)	263.4	5	1396.97	6980.8	1396.97	6980.8	controllerType=0 controllerNumber=1 scan=6035	-0.347	Y.VPCSPSPCQNGGTCRPTGDVTHECACLPGFTGQNCEENIDDCPGNNCKNGGACVDGVNTY.N	17	VPCSPSPCQNGGTCRPTGDVTHECACLPGFTGQNCEENIDDCPGNNCKNGGACVDGVNTY,YN,3@57.02146,8@57.02146,14@57.02146,17@349.13728,24@57.02146,26@57.02146,35@57.02146,42@57.02146,47@57.02146,53@57.02146	T17(OGlycan / 349.1373)	17.1562	Y.VPC[+57.02146]SPSPC[+57.02146]QNGGTC[+57.02146]RPT[+349.13728]GDVTHEC[+57.02146]AC[+57.02146]LPGFTGQNC[+57.02146]EENIDDC[+57.02146]PGNNC[+57.02146]KNGGAC[+57.02146]VDGVNTY.N	C3(Carbamidomethyl / 57.0215); C8(Carbamidomethyl / 57.0215); C14(Carbamidomethyl / 57.0215); C24(Carbamidomethyl / 57.0215); C26(Carbamidomethyl / 57.0215); C35(Carbamidomethyl / 57.0215); C42(Carbamidomethyl / 57.0215); C47(Carbamidomethyl / 57.0215); C53(Carbamidomethyl / 57.0215)	0.011	0.011	0	0	0	0	0.00044	0.00045	1.978	263.4	0		Specific	15.2	>sp|P46531|NOTC1_HUMAN Neurogenic locus notch homolog protein 1 OS=Homo sapiens OX=9606 GN=NOTCH1 PE=1 SV=4	1	6389	FP050322_5.6035.6035.5	high-energy collision-induced dissociation	1.98	6979.79	6979.79	1	39 | 82648
43	HexNAc(1)Fuc(1)	57.5	6	1164.14	6979.83	1164.31	6980.8	controllerType=0 controllerNumber=1 scan=5868	4.984	Y.VPCSPSPCQNGGTCRPTGDVTHECACLPGFTGQNCEENIDDCPGNNCKNGGACVDGVNTY.N	21	VPCSPSPCQNGGTCRPTGDVTHECACLPGFTGQNCEENIDDCPGNNCKNGGACVDGVNTY,YN,3@57.02146,8@57.02146,14@57.02146,21@349.13728,24@57.02146,26@57.02146,35@57.02146,42@57.02146,47@57.02146,53@57.02146	T21(OGlycan / 349.1373)	16.7652	Y.VPC[+57.02146]SPSPC[+57.02146]QNGGTC[+57.02146]RPTGDVT[+349.13728]HEC[+57.02146]AC[+57.02146]LPGFTGQNC[+57.02146]EENIDDC[+57.02146]PGNNC[+57.02146]KNGGAC[+57.02146]VDGVNTY.N	C3(Carbamidomethyl / 57.0215); C8(Carbamidomethyl / 57.0215); C14(Carbamidomethyl / 57.0215); C24(Carbamidomethyl / 57.0215); C26(Carbamidomethyl / 57.0215); C35(Carbamidomethyl / 57.0215); C42(Carbamidomethyl / 57.0215); C47(Carbamidomethyl / 57.0215); C53(Carbamidomethyl / 57.0215)	0.043	0.044	0	0	0	0	0.0018	0.0018	1.362	57.5	0	-1	Specific	12.4	>sp|P46531|NOTC1_HUMAN Neurogenic locus notch homolog protein 1 OS=Homo sapiens OX=9606 GN=NOTCH1 PE=1 SV=4	1	6171	FP050322_5.5868.5868.6	high-energy collision-induced dissociation	1.36	6978.82	6979.79	1	40 | 81248
103	Hex(1)Pent(2); HexNAc(1)	49.2	6	1083.25	6494.49	1083.09	6493.49	controllerType=0 controllerNumber=1 scan=5177	-0.215	Y.NCRCPPEWTGQYCTEDVDECQLMPNACQNRGTCHNTHGGYNCVCVNGW.T	14;32	NCRCPPEWTGQYCTEDVDECQLMPNACQNRGTCHNTHGGYNCVCVNGW,YT,2@57.02146,4@57.02146,13@57.02146,14@426.13734,20@57.02146,21@0.98402,25@0.98402,27@57.02146,32@203.07937,33@57.02146,42@57.02146,44@57.02146	T14(OGlycan / 426.1373); Q21(Deamidated / 0.984); N25(Deamidated / 0.984); T32(OGlycan / 203.0794)	15.1245	Y.NC[+57.02146]RC[+57.02146]PPEWTGQYC[+57.02146]T[+426.13734]EDVDEC[+57.02146]Q[+0.98402]LMPN[+0.98402]AC[+57.02146]QNRGT[+203.07937]C[+57.02146]HNTHGGYNC[+57.02146]VC[+57.02146]VNGW.T	C2(Carbamidomethyl / 57.0215); C4(Carbamidomethyl / 57.0215); C13(Carbamidomethyl / 57.0215); C20(Carbamidomethyl / 57.0215); C27(Carbamidomethyl / 57.0215); C33(Carbamidomethyl / 57.0215); C42(Carbamidomethyl / 57.0215); C44(Carbamidomethyl / 57.0215)	0.17	0.17	0	0	0	0	0.011	0.011	0.762	49.2	0	1	Specific	11.6	>sp|P46531|NOTC1_HUMAN Neurogenic locus notch homolog protein 1 OS=Homo sapiens OX=9606 GN=NOTCH1 PE=1 SV=4	1	5322	FP050322_5.5177.5177.6	high-energy collision-induced dissociation	0.09	6493.49	6492.48	1	41 | 72448
103	Hex(1)Pent(2); Fuc(1)	37.1	5	1288.3	6437.49	1288.1	6436.47	controllerType=0 controllerNumber=1 scan=5904	2.542	Y.NCRCPPEWTGQYCTEDVDECQLMPNACQNRGTCHNTHGGYNCVCVNGW.T	9;14	NCRCPPEWTGQYCTEDVDECQLMPNACQNRGTCHNTHGGYNCVCVNGW,YT,2@57.02146,4@57.02146,9@426.13734,13@57.02146,14@146.05791,20@57.02146,21@0.98402,25@0.98402,27@57.02146,33@57.02146,42@57.02146,44@57.02146	T9(OGlycan / 426.1373); T14(OGlycan / 146.0579); Q21(Deamidated / 0.984); N25(Deamidated / 0.984)	16.8502	Y.NC[+57.02146]RC[+57.02146]PPEWT[+426.13734]GQYC[+57.02146]T[+146.05791]EDVDEC[+57.02146]Q[+0.98402]LMPN[+0.98402]AC[+57.02146]QNRGTC[+57.02146]HNTHGGYNC[+57.02146]VC[+57.02146]VNGW.T	C2(Carbamidomethyl / 57.0215); C4(Carbamidomethyl / 57.0215); C13(Carbamidomethyl / 57.0215); C20(Carbamidomethyl / 57.0215); C27(Carbamidomethyl / 57.0215); C33(Carbamidomethyl / 57.0215); C42(Carbamidomethyl / 57.0215); C44(Carbamidomethyl / 57.0215)	0.02	0.02	0	0	0	0	0.00077	0.00077	1.701	37.1	0	1	Specific	12.1	>sp|P46531|NOTC1_HUMAN Neurogenic locus notch homolog protein 1 OS=Homo sapiens OX=9606 GN=NOTCH1 PE=1 SV=4	1	6214	FP050322_5.5904.5904.5	high-energy collision-induced dissociation	0.51	6436.48	6435.46	1	42 | 81848
103	HexNAc(1)Hex(1)Fuc(1)NeuAc(1); Hex(1)	306.9	6	973.884	5838.27	973.88	5838.24	controllerType=0 controllerNumber=1 scan=4966	3.67	Y.NCRCPPEWTGQYCTEDVDECQLMPNACQNRGTCHNTHGGY.N	14;32	NCRCPPEWTGQYCTEDVDECQLMPNACQNRGTCHNTHGGY,YN,2@57.02146,4@57.02146,13@57.02146,14@802.28552,20@57.02146,25@0.98402,27@57.02146,32@162.05282,33@57.02146	T14(OGlycan / 802.2855); N25(Deamidated / 0.984); T32(OGlycan / 162.0528)	14.6376	Y.NC[+57.02146]RC[+57.02146]PPEWTGQYC[+57.02146]T[+802.28552]EDVDEC[+57.02146]QLMPN[+0.98402]AC[+57.02146]QNRGT[+162.05282]C[+57.02146]HNTHGGY.N	C2(Carbamidomethyl / 57.0215); C4(Carbamidomethyl / 57.0215); C13(Carbamidomethyl / 57.0215); C20(Carbamidomethyl / 57.0215); C27(Carbamidomethyl / 57.0215); C33(Carbamidomethyl / 57.0215)	0.018	0.018	0	0	0	0	0.0007	0.00071	1.744	306.9	0		Specific	10.9	>sp|P46531|NOTC1_HUMAN Neurogenic locus notch homolog protein 1 OS=Homo sapiens OX=9606 GN=NOTCH1 PE=1 SV=4	1	5027	FP050322_5.4966.4966.6	high-energy collision-induced dissociation	1.66	5837.26	5837.24	1	43 | 71008
103	HexNAc(1)Hex(1)Fuc(1)NeuAc(1); Hex(1)	261.8	6	973.885	5838.27	973.88	5838.24	controllerType=0 controllerNumber=1 scan=5024	4.61	Y.NCRCPPEWTGQYCTEDVDECQLMPNACQNRGTCHNTHGGY.N	14;32	NCRCPPEWTGQYCTEDVDECQLMPNACQNRGTCHNTHGGY,YN,2@57.02146,4@57.02146,13@57.02146,14@802.28552,20@57.02146,25@0.98402,27@57.02146,32@162.05282,33@57.02146	T14(OGlycan / 802.2855); N25(Deamidated / 0.984); T32(OGlycan / 162.0528)	14.7697	Y.NC[+57.02146]RC[+57.02146]PPEWTGQYC[+57.02146]T[+802.28552]EDVDEC[+57.02146]QLMPN[+0.98402]AC[+57.02146]QNRGT[+162.05282]C[+57.02146]HNTHGGY.N	C2(Carbamidomethyl / 57.0215); C4(Carbamidomethyl / 57.0215); C13(Carbamidomethyl / 57.0215); C20(Carbamidomethyl / 57.0215); C27(Carbamidomethyl / 57.0215); C33(Carbamidomethyl / 57.0215)	0.0029	0.0029	0	0	0	0	0.00013	0.00013	2.538	261.8	0		Specific	11.9	>sp|P46531|NOTC1_HUMAN Neurogenic locus notch homolog protein 1 OS=Homo sapiens OX=9606 GN=NOTCH1 PE=1 SV=4	1	5108	FP050322_5.5024.5024.6	high-energy collision-induced dissociation	2.62	5837.26	5837.24	1	44 | 71408
103	Fuc(1); HexNAc(1)Hex(1)Fuc(1)NeuAc(1)	118.9	6	973.718	5837.27	973.716	5837.26	controllerType=0 controllerNumber=1 scan=5078	1.852	Y.NCRCPPEWTGQYCTEDVDECQLMPNACQNRGTCHNTHGGY.N	14;32	NCRCPPEWTGQYCTEDVDECQLMPNACQNRGTCHNTHGGY,YN,2@57.02146,4@57.02146,13@57.02146,14@146.05791,20@57.02146,27@57.02146,32@802.28552,33@57.02146,34@15.99492	T14(OGlycan / 146.0579); T32(OGlycan / 802.2855); H34(Oxidation / 15.9949)	14.8948	Y.NC[+57.02146]RC[+57.02146]PPEWTGQYC[+57.02146]T[+146.05791]EDVDEC[+57.02146]QLMPNAC[+57.02146]QNRGT[+802.28552]C[+57.02146]H[+15.99492]NTHGGY.N	C2(Carbamidomethyl / 57.0215); C4(Carbamidomethyl / 57.0215); C13(Carbamidomethyl / 57.0215); C20(Carbamidomethyl / 57.0215); C27(Carbamidomethyl / 57.0215); C33(Carbamidomethyl / 57.0215)	0.11	0.11	0	0	0	0	0.0067	0.0067	0.951	118.9	0		Specific	10.9	>sp|P46531|NOTC1_HUMAN Neurogenic locus notch homolog protein 1 OS=Homo sapiens OX=9606 GN=NOTCH1 PE=1 SV=4	1	5181	FP050322_5.5078.5078.6	high-energy collision-induced dissociation	0.95	5836.26	5836.25	1	45 | 71808
103	HexNAc(1)Fuc(1); HexNAc(1)Hex(1)Fuc(1)	304.5	6	958.877	5748.22	959.047	5749.24	controllerType=0 controllerNumber=1 scan=4945	-2.878	Y.NCRCPPEWTGQYCTEDVDECQLMPNACQNRGTCHNTHGGY.N	32;36	NCRCPPEWTGQYCTEDVDECQLMPNACQNRGTCHNTHGGY,YN,2@57.02146,4@57.02146,13@57.02146,20@57.02146,27@57.02146,32@349.13728,33@57.02146,35@15.99492,36@511.19010	T32(OGlycan / 349.1373); N35(Oxidation / 15.9949); T36(OGlycan / 511.1901)	14.593	Y.NC[+57.02146]RC[+57.02146]PPEWTGQYC[+57.02146]TEDVDEC[+57.02146]QLMPNAC[+57.02146]QNRGT[+349.13728]C[+57.02146]HN[+15.99492]T[+511.19010]HGGY.N	C2(Carbamidomethyl / 57.0215); C4(Carbamidomethyl / 57.0215); C13(Carbamidomethyl / 57.0215); C20(Carbamidomethyl / 57.0215); C27(Carbamidomethyl / 57.0215); C33(Carbamidomethyl / 57.0215)	0.0018	0.0018	0	0	0	0	9.4e-05	9.5e-05	2.744	304.5	3.6	-1	Specific	12.9	>sp|P46531|NOTC1_HUMAN Neurogenic locus notch homolog protein 1 OS=Homo sapiens OX=9606 GN=NOTCH1 PE=1 SV=4	1	5003	FP050322_5.4945.4945.6	high-energy collision-induced dissociation	2.66	5747.22	5748.24	1	46 | 70888
103	HexNAc(1)Fuc(1); HexNAc(1)Hex(1)Fuc(1)	149.2	5	1150.45	5748.22	1150.65	5749.24	controllerType=0 controllerNumber=1 scan=4946	-3.905	Y.NCRCPPEWTGQYCTEDVDECQLMPNACQNRGTCHNTHGGY.N	14;32	NCRCPPEWTGQYCTEDVDECQLMPNACQNRGTCHNTHGGY,YN,2@57.02146,4@57.02146,13@57.02146,14@349.13728,20@57.02146,27@57.02146,32@511.19010,33@57.02146,35@15.99492	T14(OGlycan / 349.1373); T32(OGlycan / 511.1901); N35(Oxidation / 15.9949)	14.5952	Y.NC[+57.02146]RC[+57.02146]PPEWTGQYC[+57.02146]T[+349.13728]EDVDEC[+57.02146]QLMPNAC[+57.02146]QNRGT[+511.19010]C[+57.02146]HN[+15.99492]THGGY.N	C2(Carbamidomethyl / 57.0215); C4(Carbamidomethyl / 57.0215); C13(Carbamidomethyl / 57.0215); C20(Carbamidomethyl / 57.0215); C27(Carbamidomethyl / 57.0215); C33(Carbamidomethyl / 57.0215)	0.0012	0.0012	0	0	0	0	5.6e-05	5.7e-05	2.92	149.2	1.2	-1	Specific	12.9	>sp|P46531|NOTC1_HUMAN Neurogenic locus notch homolog protein 1 OS=Homo sapiens OX=9606 GN=NOTCH1 PE=1 SV=4	1	5004	FP050322_5.4946.4946.5	high-energy collision-induced dissociation	2.91	5747.21	5748.24	1	47 | 70928
103	HexNAc(1)Fuc(1); HexNAc(1)Hex(1)Fuc(1)	63.2	6	958.876	5748.22	959.047	5749.24	controllerType=0 controllerNumber=1 scan=5003	-3.96	Y.NCRCPPEWTGQYCTEDVDECQLMPNACQNRGTCHNTHGGY.N	32;36	NCRCPPEWTGQYCTEDVDECQLMPNACQNRGTCHNTHGGY,YN,2@57.02146,4@57.02146,13@57.02146,20@57.02146,27@57.02146,32@349.13728,33@57.02146,35@15.99492,36@511.19010	T32(OGlycan / 349.1373); N35(Oxidation / 15.9949); T36(OGlycan / 511.1901)	14.7217	Y.NC[+57.02146]RC[+57.02146]PPEWTGQYC[+57.02146]TEDVDEC[+57.02146]QLMPNAC[+57.02146]QNRGT[+349.13728]C[+57.02146]HN[+15.99492]T[+511.19010]HGGY.N	C2(Carbamidomethyl / 57.0215); C4(Carbamidomethyl / 57.0215); C13(Carbamidomethyl / 57.0215); C20(Carbamidomethyl / 57.0215); C27(Carbamidomethyl / 57.0215); C33(Carbamidomethyl / 57.0215)	0.012	0.012	0	0	0	0	0.00056	0.00056	1.912	63.2	0.6	-1	Specific	11.4	>sp|P46531|NOTC1_HUMAN Neurogenic locus notch homolog protein 1 OS=Homo sapiens OX=9606 GN=NOTCH1 PE=1 SV=4	1	5081	FP050322_5.5003.5003.6	high-energy collision-induced dissociation	1.91	5747.21	5748.24	1	48 | 71248
103	HexNAc(1)Hex(1)Fuc(1)NeuAc(1)	222	5	1142.24	5707.19	1142.25	5707.2	controllerType=0 controllerNumber=1 scan=5698	-1.92	Y.NCRCPPEWTGQYCTEDVDECQLMPNACQNRGTCHNTHGGY.N	14	NCRCPPEWTGQYCTEDVDECQLMPNACQNRGTCHNTHGGY,YN,2@57.02146,4@57.02146,13@57.02146,14@802.28552,16@15.99492,20@57.02146,27@57.02146,33@57.02146,35@15.99492	T14(OGlycan / 802.2855); D16(Oxidation / 15.9949); N35(Oxidation / 15.9949)	16.373	Y.NC[+57.02146]RC[+57.02146]PPEWTGQYC[+57.02146]T[+802.28552]ED[+15.99492]VDEC[+57.02146]QLMPNAC[+57.02146]QNRGTC[+57.02146]HN[+15.99492]THGGY.N	C2(Carbamidomethyl / 57.0215); C4(Carbamidomethyl / 57.0215); C13(Carbamidomethyl / 57.0215); C20(Carbamidomethyl / 57.0215); C27(Carbamidomethyl / 57.0215); C33(Carbamidomethyl / 57.0215)	0.0018	0.0018	0	0	0	0	8.8e-05	8.9e-05	2.753	222	0		Specific	15.8	>sp|P46531|NOTC1_HUMAN Neurogenic locus notch homolog protein 1 OS=Homo sapiens OX=9606 GN=NOTCH1 PE=1 SV=4	1	5955	FP050322_5.5698.5698.5	high-energy collision-induced dissociation	3.29	5706.18	5706.19	1	49 | 79128
103	HexNAc(1)Hex(1)Fuc(1)NeuAc(1)	1408.4	5	1139.05	5691.2	1139.05	5691.2	controllerType=0 controllerNumber=1 scan=5716	-0.203	Y.NCRCPPEWTGQYCTEDVDECQLMPNACQNRGTCHNTHGGY.N	14	NCRCPPEWTGQYCTEDVDECQLMPNACQNRGTCHNTHGGY,YN,2@57.02146,4@57.02146,13@57.02146,14@802.28552,20@57.02146,27@57.02146,33@57.02146,35@15.99492	T14(OGlycan / 802.2855); N35(Oxidation / 15.9949)	16.4137	Y.NC[+57.02146]RC[+57.02146]PPEWTGQYC[+57.02146]T[+802.28552]EDVDEC[+57.02146]QLMPNAC[+57.02146]QNRGTC[+57.02146]HN[+15.99492]THGGY.N	C2(Carbamidomethyl / 57.0215); C4(Carbamidomethyl / 57.0215); C13(Carbamidomethyl / 57.0215); C20(Carbamidomethyl / 57.0215); C27(Carbamidomethyl / 57.0215); C33(Carbamidomethyl / 57.0215)	9.9e-31	6.2e-27	0	0	0	0	9.9e-31	6.2e-27	30.006	1408.4	6		Specific	30.9	>sp|P46531|NOTC1_HUMAN Neurogenic locus notch homolog protein 1 OS=Homo sapiens OX=9606 GN=NOTCH1 PE=1 SV=4	1	5975	FP050322_5.5716.5716.5	high-energy collision-induced dissociation	26.21	5690.19	5690.19	1	50 | 79408
103	HexNAc(1)Hex(1)Fuc(1)NeuAc(1)	1350.7	5	1139.05	5691.2	1139.05	5691.2	controllerType=0 controllerNumber=1 scan=5664	-0.739	Y.NCRCPPEWTGQYCTEDVDECQLMPNACQNRGTCHNTHGGY.N	14	NCRCPPEWTGQYCTEDVDECQLMPNACQNRGTCHNTHGGY,YN,2@57.02146,4@57.02146,13@57.02146,14@802.28552,20@57.02146,27@57.02146,33@57.02146,35@15.99492	T14(OGlycan / 802.2855); N35(Oxidation / 15.9949)	16.2941	Y.NC[+57.02146]RC[+57.02146]PPEWTGQYC[+57.02146]T[+802.28552]EDVDEC[+57.02146]QLMPNAC[+57.02146]QNRGTC[+57.02146]HN[+15.99492]THGGY.N	C2(Carbamidomethyl / 57.0215); C4(Carbamidomethyl / 57.0215); C13(Carbamidomethyl / 57.0215); C20(Carbamidomethyl / 57.0215); C27(Carbamidomethyl / 57.0215); C33(Carbamidomethyl / 57.0215)	9.9e-31	6.2e-26	0	0	0	0	9.9e-31	3.4e-26	30.006	1350.7	6		Specific	28.4	>sp|P46531|NOTC1_HUMAN Neurogenic locus notch homolog protein 1 OS=Homo sapiens OX=9606 GN=NOTCH1 PE=1 SV=4	1	5908	FP050322_5.5664.5664.5	high-energy collision-induced dissociation	25.21	5690.19	5690.19	1	51 | 78208
103	HexNAc(1)Hex(1)Fuc(1)NeuAc(1)	1211.6	5	1139.04	5691.19	1139.05	5691.2	controllerType=0 controllerNumber=1 scan=5772	-1.49	Y.NCRCPPEWTGQYCTEDVDECQLMPNACQNRGTCHNTHGGY.N	14	NCRCPPEWTGQYCTEDVDECQLMPNACQNRGTCHNTHGGY,YN,2@57.02146,4@57.02146,13@57.02146,14@802.28552,20@57.02146,27@57.02146,33@57.02146,35@15.99492	T14(OGlycan / 802.2855); N35(Oxidation / 15.9949)	16.5422	Y.NC[+57.02146]RC[+57.02146]PPEWTGQYC[+57.02146]T[+802.28552]EDVDEC[+57.02146]QLMPNAC[+57.02146]QNRGTC[+57.02146]HN[+15.99492]THGGY.N	C2(Carbamidomethyl / 57.0215); C4(Carbamidomethyl / 57.0215); C13(Carbamidomethyl / 57.0215); C20(Carbamidomethyl / 57.0215); C27(Carbamidomethyl / 57.0215); C33(Carbamidomethyl / 57.0215)	9.9e-31	6.2e-23	0	0	0	0	9.9e-31	2.6e-23	30.006	1211.6	6		Specific	29	>sp|P46531|NOTC1_HUMAN Neurogenic locus notch homolog protein 1 OS=Homo sapiens OX=9606 GN=NOTCH1 PE=1 SV=4	1	6051	FP050322_5.5772.5772.5	high-energy collision-induced dissociation	23.21	5690.19	5690.19	1	52 | 79968
103	HexNAc(1)Hex(1)Fuc(1)NeuAc(1)	850.4	4	1423.56	5691.2	1423.56	5691.2	controllerType=0 controllerNumber=1 scan=5689	0.197	Y.NCRCPPEWTGQYCTEDVDECQLMPNACQNRGTCHNTHGGY.N	14	NCRCPPEWTGQYCTEDVDECQLMPNACQNRGTCHNTHGGY,YN,2@57.02146,4@57.02146,13@57.02146,14@802.28552,20@57.02146,27@57.02146,33@57.02146,35@15.99492	T14(OGlycan / 802.2855); N35(Oxidation / 15.9949)	16.3515	Y.NC[+57.02146]RC[+57.02146]PPEWTGQYC[+57.02146]T[+802.28552]EDVDEC[+57.02146]QLMPNAC[+57.02146]QNRGTC[+57.02146]HN[+15.99492]THGGY.N	C2(Carbamidomethyl / 57.0215); C4(Carbamidomethyl / 57.0215); C13(Carbamidomethyl / 57.0215); C20(Carbamidomethyl / 57.0215); C27(Carbamidomethyl / 57.0215); C33(Carbamidomethyl / 57.0215)	8e-14	8.1e-14	0	0	0	0	1.2e-14	1.2e-14	13.095	850.4	6		Specific	27.2	>sp|P46531|NOTC1_HUMAN Neurogenic locus notch homolog protein 1 OS=Homo sapiens OX=9606 GN=NOTCH1 PE=1 SV=4	1	5941	FP050322_5.5689.5689.4	high-energy collision-induced dissociation	13.09	5690.2	5690.19	1	53 | 78688
103	HexNAc(1)Hex(1)Fuc(1)NeuAc(1)	549.4	5	1139.05	5691.2	1139.05	5691.2	controllerType=0 controllerNumber=1 scan=5833	-0.524	Y.NCRCPPEWTGQYCTEDVDECQLMPNACQNRGTCHNTHGGY.N	14	NCRCPPEWTGQYCTEDVDECQLMPNACQNRGTCHNTHGGY,YN,2@57.02146,4@57.02146,13@57.02146,14@802.28552,20@57.02146,27@57.02146,33@57.02146,37@15.99492	T14(OGlycan / 802.2855); H37(Oxidation / 15.9949)	16.6831	Y.NC[+57.02146]RC[+57.02146]PPEWTGQYC[+57.02146]T[+802.28552]EDVDEC[+57.02146]QLMPNAC[+57.02146]QNRGTC[+57.02146]HNTH[+15.99492]GGY.N	C2(Carbamidomethyl / 57.0215); C4(Carbamidomethyl / 57.0215); C13(Carbamidomethyl / 57.0215); C20(Carbamidomethyl / 57.0215); C27(Carbamidomethyl / 57.0215); C33(Carbamidomethyl / 57.0215)	5.7e-07	5.7e-07	0	0	0	0	6e-08	6.1e-08	6.246	549.4	0		Specific	19.3	>sp|P46531|NOTC1_HUMAN Neurogenic locus notch homolog protein 1 OS=Homo sapiens OX=9606 GN=NOTCH1 PE=1 SV=4	1	6126	FP050322_5.5833.5833.5	high-energy collision-induced dissociation	7.21	5690.19	5690.19	1	54 | 80728
103	HexNAc(1)Hex(1)Fuc(1)NeuAc(1)	216	6	946.874	5676.21	946.707	5675.21	controllerType=0 controllerNumber=1 scan=5002	-0.391	Y.NCRCPPEWTGQYCTEDVDECQLMPNACQNRGTCHNTHGGY.N	14	NCRCPPEWTGQYCTEDVDECQLMPNACQNRGTCHNTHGGY,YN,2@57.02146,4@57.02146,13@57.02146,14@802.28552,20@57.02146,27@57.02146,33@57.02146	T14(OGlycan / 802.2855)	14.7195	Y.NC[+57.02146]RC[+57.02146]PPEWTGQYC[+57.02146]T[+802.28552]EDVDEC[+57.02146]QLMPNAC[+57.02146]QNRGTC[+57.02146]HNTHGGY.N	C2(Carbamidomethyl / 57.0215); C4(Carbamidomethyl / 57.0215); C13(Carbamidomethyl / 57.0215); C20(Carbamidomethyl / 57.0215); C27(Carbamidomethyl / 57.0215); C33(Carbamidomethyl / 57.0215)	0.16	0.16	0	0	0	0	0.01	0.011	0.805	216	4.4	1	Specific	11.1	>sp|P46531|NOTC1_HUMAN Neurogenic locus notch homolog protein 1 OS=Homo sapiens OX=9606 GN=NOTCH1 PE=1 SV=4	1	5080	FP050322_5.5002.5002.6	high-energy collision-induced dissociation	1.29	5675.2	5674.2	1	55 | 71208
103	HexNAc(1); HexNAc(1)Hex(1)Fuc(1)	362.2	5	1124.65	5619.21	1124.64	5619.18	controllerType=0 controllerNumber=1 scan=5632	4.728	Y.NCRCPPEWTGQYCTEDVDECQLMPNACQNRGTCHNTHGGY.N	14;32	NCRCPPEWTGQYCTEDVDECQLMPNACQNRGTCHNTHGGY,YN,2@57.02146,4@57.02146,13@57.02146,14@203.07937,20@57.02146,27@57.02146,29@15.99492,32@511.19010,33@57.02146,34@15.99492	T14(OGlycan / 203.0794); N29(Oxidation / 15.9949); T32(OGlycan / 511.1901); H34(Oxidation / 15.9949)	16.2204	Y.NC[+57.02146]RC[+57.02146]PPEWTGQYC[+57.02146]T[+203.07937]EDVDEC[+57.02146]QLMPNAC[+57.02146]QN[+15.99492]RGT[+511.19010]C[+57.02146]H[+15.99492]NTHGGY.N	C2(Carbamidomethyl / 57.0215); C4(Carbamidomethyl / 57.0215); C13(Carbamidomethyl / 57.0215); C20(Carbamidomethyl / 57.0215); C27(Carbamidomethyl / 57.0215); C33(Carbamidomethyl / 57.0215)	3.6e-05	3.6e-05	0	0	0	0	1.9e-06	1.9e-06	4.444	362.2	0		Specific	15.2	>sp|P46531|NOTC1_HUMAN Neurogenic locus notch homolog protein 1 OS=Homo sapiens OX=9606 GN=NOTCH1 PE=1 SV=4	1	5871	FP050322_5.5632.5632.5	high-energy collision-induced dissociation	3.27	5618.2	5618.17	1	56 | 77568
103	HexNAc(1)Hex(1)Fuc(1); HexNAc(1)	282.7	5	1124.64	5619.19	1124.64	5619.18	controllerType=0 controllerNumber=1 scan=5688	0.818	Y.NCRCPPEWTGQYCTEDVDECQLMPNACQNRGTCHNTHGGY.N	32;36	NCRCPPEWTGQYCTEDVDECQLMPNACQNRGTCHNTHGGY,YN,2@57.02146,4@57.02146,13@57.02146,20@57.02146,27@57.02146,32@511.19010,33@57.02146,34@15.99492,35@15.99492,36@203.07937	T32(OGlycan / 511.1901); H34(Oxidation / 15.9949); N35(Oxidation / 15.9949); T36(OGlycan / 203.0794)	16.3493	Y.NC[+57.02146]RC[+57.02146]PPEWTGQYC[+57.02146]TEDVDEC[+57.02146]QLMPNAC[+57.02146]QNRGT[+511.19010]C[+57.02146]H[+15.99492]N[+15.99492]T[+203.07937]HGGY.N	C2(Carbamidomethyl / 57.0215); C4(Carbamidomethyl / 57.0215); C13(Carbamidomethyl / 57.0215); C20(Carbamidomethyl / 57.0215); C27(Carbamidomethyl / 57.0215); C33(Carbamidomethyl / 57.0215)	0.00023	0.00023	0	0	0	0	1.2e-05	1.3e-05	3.643	282.7	1.2		Specific	14.5	>sp|P46531|NOTC1_HUMAN Neurogenic locus notch homolog protein 1 OS=Homo sapiens OX=9606 GN=NOTCH1 PE=1 SV=4	1	5940	FP050322_5.5688.5688.5	high-energy collision-induced dissociation	2.23	5618.18	5618.17	1	57 | 78648
103	HexNAc(1)Hex(1)Fuc(1)	1000.8	5	1081.03	5401.11	1080.83	5400.11	controllerType=0 controllerNumber=1 scan=5402	-0.91	Y.NCRCPPEWTGQYCTEDVDECQLMPNACQNRGTCHNTHGGY.N	14	NCRCPPEWTGQYCTEDVDECQLMPNACQNRGTCHNTHGGY,YN,2@57.02146,4@57.02146,13@57.02146,14@511.19010,20@57.02146,27@57.02146,33@57.02146,35@15.99492	T14(OGlycan / 511.1901); N35(Oxidation / 15.9949)	15.6871	Y.NC[+57.02146]RC[+57.02146]PPEWTGQYC[+57.02146]T[+511.19010]EDVDEC[+57.02146]QLMPNAC[+57.02146]QNRGTC[+57.02146]HN[+15.99492]THGGY.N	C2(Carbamidomethyl / 57.0215); C4(Carbamidomethyl / 57.0215); C13(Carbamidomethyl / 57.0215); C20(Carbamidomethyl / 57.0215); C27(Carbamidomethyl / 57.0215); C33(Carbamidomethyl / 57.0215)	1.1e-16	1.1e-16	0	0	0	0	4.2e-18	4.3e-18	15.96	1000.8	9.6	1	Specific	26.4	>sp|P46531|NOTC1_HUMAN Neurogenic locus notch homolog protein 1 OS=Homo sapiens OX=9606 GN=NOTCH1 PE=1 SV=4	1	5586	FP050322_5.5402.5402.5	high-energy collision-induced dissociation	19.21	5400.1	5399.1	1	58 | 73408
103	HexNAc(1)Hex(1)Fuc(1)	451.9	5	1080.63	5399.1	1080.83	5400.11	controllerType=0 controllerNumber=1 scan=5471	-0.934	Y.NCRCPPEWTGQYCTEDVDECQLMPNACQNRGTCHNTHGGY.N	14	NCRCPPEWTGQYCTEDVDECQLMPNACQNRGTCHNTHGGY,YN,2@57.02146,4@57.02146,13@57.02146,14@511.19010,20@57.02146,27@57.02146,33@57.02146,35@15.99492	T14(OGlycan / 511.1901); N35(Oxidation / 15.9949)	15.8465	Y.NC[+57.02146]RC[+57.02146]PPEWTGQYC[+57.02146]T[+511.19010]EDVDEC[+57.02146]QLMPNAC[+57.02146]QNRGTC[+57.02146]HN[+15.99492]THGGY.N	C2(Carbamidomethyl / 57.0215); C4(Carbamidomethyl / 57.0215); C13(Carbamidomethyl / 57.0215); C20(Carbamidomethyl / 57.0215); C27(Carbamidomethyl / 57.0215); C33(Carbamidomethyl / 57.0215)	9.5e-07	9.6e-07	0	0	0	0	1.1e-07	1.1e-07	6.022	451.9	9.6	-1	Specific	18.4	>sp|P46531|NOTC1_HUMAN Neurogenic locus notch homolog protein 1 OS=Homo sapiens OX=9606 GN=NOTCH1 PE=1 SV=4	1	5670	FP050322_5.5471.5471.5	high-energy collision-induced dissociation	6.15	5398.09	5399.1	1	59 | 74408
103	HexNAc(1)	605.8	5	1019.21	5092	1019.21	5092	controllerType=0 controllerNumber=1 scan=5542	0.835	Y.NCRCPPEWTGQYCTEDVDECQLMPNACQNRGTCHNTHGGY.N	14	NCRCPPEWTGQYCTEDVDECQLMPNACQNRGTCHNTHGGY,YN,2@57.02146,4@57.02146,13@57.02146,14@203.07937,20@57.02146,27@57.02146,33@57.02146,35@15.99492	T14(OGlycan / 203.0794); N35(Oxidation / 15.9949)	16.0121	Y.NC[+57.02146]RC[+57.02146]PPEWTGQYC[+57.02146]T[+203.07937]EDVDEC[+57.02146]QLMPNAC[+57.02146]QNRGTC[+57.02146]HN[+15.99492]THGGY.N	C2(Carbamidomethyl / 57.0215); C4(Carbamidomethyl / 57.0215); C13(Carbamidomethyl / 57.0215); C20(Carbamidomethyl / 57.0215); C27(Carbamidomethyl / 57.0215); C33(Carbamidomethyl / 57.0215)	6.1e-09	6.2e-09	0	0	0	0	6.5e-10	6.5e-10	8.215	605.8	12		Specific	17.9	>sp|P46531|NOTC1_HUMAN Neurogenic locus notch homolog protein 1 OS=Homo sapiens OX=9606 GN=NOTCH1 PE=1 SV=4	1	5763	FP050322_5.5542.5542.5	high-energy collision-induced dissociation	8.21	5090.99	5090.99	1	60 | 76088
103	HexNAc(1)	545.8	5	1019.2	5091.99	1019.21	5092	controllerType=0 controllerNumber=1 scan=5424	-0.484	Y.NCRCPPEWTGQYCTEDVDECQLMPNACQNRGTCHNTHGGY.N	14	NCRCPPEWTGQYCTEDVDECQLMPNACQNRGTCHNTHGGY,YN,2@57.02146,4@57.02146,13@57.02146,14@203.07937,20@57.02146,27@57.02146,33@57.02146,35@15.99492	T14(OGlycan / 203.0794); N35(Oxidation / 15.9949)	15.7398	Y.NC[+57.02146]RC[+57.02146]PPEWTGQYC[+57.02146]T[+203.07937]EDVDEC[+57.02146]QLMPNAC[+57.02146]QNRGTC[+57.02146]HN[+15.99492]THGGY.N	C2(Carbamidomethyl / 57.0215); C4(Carbamidomethyl / 57.0215); C13(Carbamidomethyl / 57.0215); C20(Carbamidomethyl / 57.0215); C27(Carbamidomethyl / 57.0215); C33(Carbamidomethyl / 57.0215)	5.7e-07	5.7e-07	0	0	0	0	5.8e-08	5.8e-08	6.246	545.8	5.6		Specific	15.1	>sp|P46531|NOTC1_HUMAN Neurogenic locus notch homolog protein 1 OS=Homo sapiens OX=9606 GN=NOTCH1 PE=1 SV=4	1	5613	FP050322_5.5424.5424.5	high-energy collision-induced dissociation	7.21	5090.99	5090.99	1	61 | 73768
103	HexNAc(1)	508	5	1019	5090.97	1019.21	5092	controllerType=0 controllerNumber=1 scan=5492	-3.553	Y.NCRCPPEWTGQYCTEDVDECQLMPNACQNRGTCHNTHGGY.N	14	NCRCPPEWTGQYCTEDVDECQLMPNACQNRGTCHNTHGGY,YN,2@57.02146,4@57.02146,13@57.02146,14@203.07937,20@57.02146,27@57.02146,33@57.02146,35@15.99492	T14(OGlycan / 203.0794); N35(Oxidation / 15.9949)	15.895	Y.NC[+57.02146]RC[+57.02146]PPEWTGQYC[+57.02146]T[+203.07937]EDVDEC[+57.02146]QLMPNAC[+57.02146]QNRGTC[+57.02146]HN[+15.99492]THGGY.N	C2(Carbamidomethyl / 57.0215); C4(Carbamidomethyl / 57.0215); C13(Carbamidomethyl / 57.0215); C20(Carbamidomethyl / 57.0215); C27(Carbamidomethyl / 57.0215); C33(Carbamidomethyl / 57.0215)	6.9e-07	7e-07	0	0	0	0	8.3e-08	8.4e-08	6.16	508	5.6	-1	Specific	16.9	>sp|P46531|NOTC1_HUMAN Neurogenic locus notch homolog protein 1 OS=Homo sapiens OX=9606 GN=NOTCH1 PE=1 SV=4	1	5697	FP050322_5.5492.5492.5	high-energy collision-induced dissociation	6.24	5089.97	5090.99	1	62 | 74968
103	HexNAc(1)	418	5	1019.2	5091.99	1019.21	5092	controllerType=0 controllerNumber=1 scan=4713	-1.802	Y.NCRCPPEWTGQYCTEDVDECQLMPNACQNRGTCHNTHGGY.N	14	NCRCPPEWTGQYCTEDVDECQLMPNACQNRGTCHNTHGGY,YN,2@57.02146,4@57.02146,13@57.02146,14@203.07937,20@57.02146,27@57.02146,33@57.02146,35@15.99492	T14(OGlycan / 203.0794); N35(Oxidation / 15.9949)	14.0607	Y.NC[+57.02146]RC[+57.02146]PPEWTGQYC[+57.02146]T[+203.07937]EDVDEC[+57.02146]QLMPNAC[+57.02146]QNRGTC[+57.02146]HN[+15.99492]THGGY.N	C2(Carbamidomethyl / 57.0215); C4(Carbamidomethyl / 57.0215); C13(Carbamidomethyl / 57.0215); C20(Carbamidomethyl / 57.0215); C27(Carbamidomethyl / 57.0215); C33(Carbamidomethyl / 57.0215)	1.6e-06	1.6e-06	0	0	0	0	1.4e-07	1.4e-07	5.795	418	12		Specific	13	>sp|P46531|NOTC1_HUMAN Neurogenic locus notch homolog protein 1 OS=Homo sapiens OX=9606 GN=NOTCH1 PE=1 SV=4	1	4709	FP050322_5.4713.4713.5	high-energy collision-induced dissociation	6.02	5090.98	5090.99	1	63 | 69676
103	HexNAc(1)	416.7	5	1019	5090.98	1019.21	5092	controllerType=0 controllerNumber=1 scan=4769	-3.433	Y.NCRCPPEWTGQYCTEDVDECQLMPNACQNRGTCHNTHGGY.N	14	NCRCPPEWTGQYCTEDVDECQLMPNACQNRGTCHNTHGGY,YN,2@57.02146,4@57.02146,13@57.02146,14@203.07937,20@57.02146,27@57.02146,33@57.02146,35@15.99492	T14(OGlycan / 203.0794); N35(Oxidation / 15.9949)	14.1883	Y.NC[+57.02146]RC[+57.02146]PPEWTGQYC[+57.02146]T[+203.07937]EDVDEC[+57.02146]QLMPNAC[+57.02146]QNRGTC[+57.02146]HN[+15.99492]THGGY.N	C2(Carbamidomethyl / 57.0215); C4(Carbamidomethyl / 57.0215); C13(Carbamidomethyl / 57.0215); C20(Carbamidomethyl / 57.0215); C27(Carbamidomethyl / 57.0215); C33(Carbamidomethyl / 57.0215)	1.6e-06	1.6e-06	0	0	0	0	1.5e-07	1.5e-07	5.795	394.3	12	-1	Specific	12.8	>sp|P46531|NOTC1_HUMAN Neurogenic locus notch homolog protein 1 OS=Homo sapiens OX=9606 GN=NOTCH1 PE=1 SV=4	1	4778	FP050322_5.4769.4769.5	high-energy collision-induced dissociation	6.02	5089.97	5090.99	1	64 | 69956
103	HexNAc(1)	350	6	849.503	5091.98	849.505	5092	controllerType=0 controllerNumber=1 scan=4742	-2.356	Y.NCRCPPEWTGQYCTEDVDECQLMPNACQNRGTCHNTHGGY.N	14	NCRCPPEWTGQYCTEDVDECQLMPNACQNRGTCHNTHGGY,YN,2@57.02146,4@57.02146,13@57.02146,14@203.07937,20@57.02146,27@57.02146,33@57.02146,35@15.99492	T14(OGlycan / 203.0794); N35(Oxidation / 15.9949)	14.1288	Y.NC[+57.02146]RC[+57.02146]PPEWTGQYC[+57.02146]T[+203.07937]EDVDEC[+57.02146]QLMPNAC[+57.02146]QNRGTC[+57.02146]HN[+15.99492]THGGY.N	C2(Carbamidomethyl / 57.0215); C4(Carbamidomethyl / 57.0215); C13(Carbamidomethyl / 57.0215); C20(Carbamidomethyl / 57.0215); C27(Carbamidomethyl / 57.0215); C33(Carbamidomethyl / 57.0215)	0.00065	0.00066	0	0	0	0	3.1e-05	3.1e-05	3.186	350	12		Specific	11.9	>sp|P46531|NOTC1_HUMAN Neurogenic locus notch homolog protein 1 OS=Homo sapiens OX=9606 GN=NOTCH1 PE=1 SV=4	1	4745	FP050322_5.4742.4742.6	high-energy collision-induced dissociation	3.32	5090.98	5090.99	1	65 | 69756
103	HexNAc(1)	283.7	6	849.503	5091.98	849.505	5092	controllerType=0 controllerNumber=1 scan=4689	-2.428	Y.NCRCPPEWTGQYCTEDVDECQLMPNACQNRGTCHNTHGGY.N	14	NCRCPPEWTGQYCTEDVDECQLMPNACQNRGTCHNTHGGY,YN,2@57.02146,4@57.02146,13@57.02146,14@203.07937,20@57.02146,27@57.02146,33@57.02146,35@15.99492	T14(OGlycan / 203.0794); N35(Oxidation / 15.9949)	14.0087	Y.NC[+57.02146]RC[+57.02146]PPEWTGQYC[+57.02146]T[+203.07937]EDVDEC[+57.02146]QLMPNAC[+57.02146]QNRGTC[+57.02146]HN[+15.99492]THGGY.N	C2(Carbamidomethyl / 57.0215); C4(Carbamidomethyl / 57.0215); C13(Carbamidomethyl / 57.0215); C20(Carbamidomethyl / 57.0215); C27(Carbamidomethyl / 57.0215); C33(Carbamidomethyl / 57.0215)	0.023	0.024	0	0	0	0	0.0009	0.00091	1.633	283.7	12		Specific	10.8	>sp|P46531|NOTC1_HUMAN Neurogenic locus notch homolog protein 1 OS=Homo sapiens OX=9606 GN=NOTCH1 PE=1 SV=4	1	4678	FP050322_5.4689.4689.6	high-energy collision-induced dissociation	1.55	5090.98	5090.99	1	66 | 69516
103	HexNAc(1)	272.4	6	849.503	5091.98	849.505	5092	controllerType=0 controllerNumber=1 scan=4798	-2.356	Y.NCRCPPEWTGQYCTEDVDECQLMPNACQNRGTCHNTHGGY.N	14	NCRCPPEWTGQYCTEDVDECQLMPNACQNRGTCHNTHGGY,YN,2@57.02146,4@57.02146,13@57.02146,14@203.07937,20@57.02146,27@57.02146,33@57.02146,35@15.99492	T14(OGlycan / 203.0794); N35(Oxidation / 15.9949)	14.2544	Y.NC[+57.02146]RC[+57.02146]PPEWTGQYC[+57.02146]T[+203.07937]EDVDEC[+57.02146]QLMPNAC[+57.02146]QNRGTC[+57.02146]HN[+15.99492]THGGY.N	C2(Carbamidomethyl / 57.0215); C4(Carbamidomethyl / 57.0215); C13(Carbamidomethyl / 57.0215); C20(Carbamidomethyl / 57.0215); C27(Carbamidomethyl / 57.0215); C33(Carbamidomethyl / 57.0215)	0.029	0.029	0	0	0	0	0.0011	0.0011	1.542	272.4	11.8		Specific	11.1	>sp|P46531|NOTC1_HUMAN Neurogenic locus notch homolog protein 1 OS=Homo sapiens OX=9606 GN=NOTCH1 PE=1 SV=4	1	4815	FP050322_5.4798.4798.6	high-energy collision-induced dissociation	1.63	5090.98	5090.99	1	67 | 70076
103	HexNAc(1)	190.6	6	849.338	5090.99	849.505	5092	controllerType=0 controllerNumber=1 scan=4853	-0.355	Y.NCRCPPEWTGQYCTEDVDECQLMPNACQNRGTCHNTHGGY.N	14	NCRCPPEWTGQYCTEDVDECQLMPNACQNRGTCHNTHGGY,YN,2@57.02146,4@57.02146,13@57.02146,14@203.07937,20@57.02146,27@57.02146,33@57.02146,35@15.99492	T14(OGlycan / 203.0794); N35(Oxidation / 15.9949)	14.3829	Y.NC[+57.02146]RC[+57.02146]PPEWTGQYC[+57.02146]T[+203.07937]EDVDEC[+57.02146]QLMPNAC[+57.02146]QNRGTC[+57.02146]HN[+15.99492]THGGY.N	C2(Carbamidomethyl / 57.0215); C4(Carbamidomethyl / 57.0215); C13(Carbamidomethyl / 57.0215); C20(Carbamidomethyl / 57.0215); C27(Carbamidomethyl / 57.0215); C33(Carbamidomethyl / 57.0215)	0.11	0.11	0	0	0	0	0.0061	0.0061	0.951	190.6	12	-1	Specific	10.9	>sp|P46531|NOTC1_HUMAN Neurogenic locus notch homolog protein 1 OS=Homo sapiens OX=9606 GN=NOTCH1 PE=1 SV=4	1	4883	FP050322_5.4853.4853.6	high-energy collision-induced dissociation	0.95	5089.98	5090.99	1	68 | 70328
103	HexNAc(1)	43.4	6	849.667	5092.97	849.505	5092	controllerType=0 controllerNumber=1 scan=4936	-6.587	Y.NCRCPPEWTGQYCTEDVDECQLMPNACQNRGTCHNTHGGY.N	14	NCRCPPEWTGQYCTEDVDECQLMPNACQNRGTCHNTHGGY,YN,2@57.02146,4@57.02146,13@57.02146,14@203.07937,20@57.02146,27@57.02146,33@57.02146,35@15.99492	T14(OGlycan / 203.0794); N35(Oxidation / 15.9949)	14.5715	Y.NC[+57.02146]RC[+57.02146]PPEWTGQYC[+57.02146]T[+203.07937]EDVDEC[+57.02146]QLMPNAC[+57.02146]QNRGTC[+57.02146]HN[+15.99492]THGGY.N	C2(Carbamidomethyl / 57.0215); C4(Carbamidomethyl / 57.0215); C13(Carbamidomethyl / 57.0215); C20(Carbamidomethyl / 57.0215); C27(Carbamidomethyl / 57.0215); C33(Carbamidomethyl / 57.0215)	0.11	0.11	0	0	0	0	0.0064	0.0064	0.951	43.4	5.6	1	Specific	10.7	>sp|P46531|NOTC1_HUMAN Neurogenic locus notch homolog protein 1 OS=Homo sapiens OX=9606 GN=NOTCH1 PE=1 SV=4	1	4993	FP050322_5.4936.4936.6	high-energy collision-induced dissociation	0.95	5091.96	5090.99	1	69 | 70848
103	Fuc(1)	1206	5	1011	5050.96	1011	5050.97	controllerType=0 controllerNumber=1 scan=5083	-1.104	Y.NCRCPPEWTGQYCTEDVDECQLMPNACQNRGTCHNTHGGY.N	36	NCRCPPEWTGQYCTEDVDECQLMPNACQNRGTCHNTHGGY,YN,2@57.02146,4@57.02146,13@57.02146,20@57.02146,23@15.99492,27@57.02146,33@57.02146,35@15.99492,36@146.05791	M23(Oxidation / 15.9949); N35(Oxidation / 15.9949); T36(OGlycan / 146.0579)	14.9075	Y.NC[+57.02146]RC[+57.02146]PPEWTGQYC[+57.02146]TEDVDEC[+57.02146]QLM[+15.99492]PNAC[+57.02146]QNRGTC[+57.02146]HN[+15.99492]T[+146.05791]HGGY.N	C2(Carbamidomethyl / 57.0215); C4(Carbamidomethyl / 57.0215); C13(Carbamidomethyl / 57.0215); C20(Carbamidomethyl / 57.0215); C27(Carbamidomethyl / 57.0215); C33(Carbamidomethyl / 57.0215)	9.9e-31	6.2e-23	0	0	0	0	9.9e-31	1.1e-23	30.006	1206	14		Specific	26.2	>sp|P46531|NOTC1_HUMAN Neurogenic locus notch homolog protein 1 OS=Homo sapiens OX=9606 GN=NOTCH1 PE=1 SV=4	1	5188	FP050322_5.5083.5083.5	high-energy collision-induced dissociation	22.56	5049.96	5049.96	1	70 | 71848
103	Fuc(1)	1165.2	5	1011	5050.96	1011	5050.97	controllerType=0 controllerNumber=1 scan=5139	-1.285	Y.NCRCPPEWTGQYCTEDVDECQLMPNACQNRGTCHNTHGGY.N	14	NCRCPPEWTGQYCTEDVDECQLMPNACQNRGTCHNTHGGY,YN,2@57.02146,4@57.02146,13@57.02146,14@146.05791,20@57.02146,23@15.99492,27@57.02146,33@57.02146,35@15.99492	T14(OGlycan / 146.0579); M23(Oxidation / 15.9949); N35(Oxidation / 15.9949)	15.0365	Y.NC[+57.02146]RC[+57.02146]PPEWTGQYC[+57.02146]T[+146.05791]EDVDEC[+57.02146]QLM[+15.99492]PNAC[+57.02146]QNRGTC[+57.02146]HN[+15.99492]THGGY.N	C2(Carbamidomethyl / 57.0215); C4(Carbamidomethyl / 57.0215); C13(Carbamidomethyl / 57.0215); C20(Carbamidomethyl / 57.0215); C27(Carbamidomethyl / 57.0215); C33(Carbamidomethyl / 57.0215)	9.9e-31	6.2e-22	0	0	0	0	9.9e-31	8.3e-23	30.006	1165.2	1.8		Specific	24.4	>sp|P46531|NOTC1_HUMAN Neurogenic locus notch homolog protein 1 OS=Homo sapiens OX=9606 GN=NOTCH1 PE=1 SV=4	1	5268	FP050322_5.5139.5139.5	high-energy collision-induced dissociation	21.56	5049.96	5049.96	1	71 | 72248
103	Fuc(1)	1062.5	5	1011	5050.97	1011	5050.97	controllerType=0 controllerNumber=1 scan=5033	0.104	Y.NCRCPPEWTGQYCTEDVDECQLMPNACQNRGTCHNTHGGY.N	36	NCRCPPEWTGQYCTEDVDECQLMPNACQNRGTCHNTHGGY,YN,2@57.02146,4@57.02146,13@57.02146,20@57.02146,23@15.99492,27@57.02146,33@57.02146,35@15.99492,36@146.05791	M23(Oxidation / 15.9949); N35(Oxidation / 15.9949); T36(OGlycan / 146.0579)	14.7905	Y.NC[+57.02146]RC[+57.02146]PPEWTGQYC[+57.02146]TEDVDEC[+57.02146]QLM[+15.99492]PNAC[+57.02146]QNRGTC[+57.02146]HN[+15.99492]T[+146.05791]HGGY.N	C2(Carbamidomethyl / 57.0215); C4(Carbamidomethyl / 57.0215); C13(Carbamidomethyl / 57.0215); C20(Carbamidomethyl / 57.0215); C27(Carbamidomethyl / 57.0215); C33(Carbamidomethyl / 57.0215)	9.9e-31	6.2e-20	0	0	0	0	9.9e-31	5e-21	30.006	1062.5	0.3		Specific	24.2	>sp|P46531|NOTC1_HUMAN Neurogenic locus notch homolog protein 1 OS=Homo sapiens OX=9606 GN=NOTCH1 PE=1 SV=4	1	5120	FP050322_5.5033.5033.5	high-energy collision-induced dissociation	19.56	5049.96	5049.96	1	72 | 71568
103	Fuc(1)	446.2	5	1011.2	5051.96	1011	5050.97	controllerType=0 controllerNumber=1 scan=5201	-2.3	Y.NCRCPPEWTGQYCTEDVDECQLMPNACQNRGTCHNTHGGY.N	14	NCRCPPEWTGQYCTEDVDECQLMPNACQNRGTCHNTHGGY,YN,2@57.02146,4@57.02146,13@57.02146,14@146.05791,20@57.02146,23@15.99492,27@57.02146,33@57.02146,35@15.99492	T14(OGlycan / 146.0579); M23(Oxidation / 15.9949); N35(Oxidation / 15.9949)	15.1792	Y.NC[+57.02146]RC[+57.02146]PPEWTGQYC[+57.02146]T[+146.05791]EDVDEC[+57.02146]QLM[+15.99492]PNAC[+57.02146]QNRGTC[+57.02146]HN[+15.99492]THGGY.N	C2(Carbamidomethyl / 57.0215); C4(Carbamidomethyl / 57.0215); C13(Carbamidomethyl / 57.0215); C20(Carbamidomethyl / 57.0215); C27(Carbamidomethyl / 57.0215); C33(Carbamidomethyl / 57.0215)	9.5e-07	9.6e-07	0	0	0	0	1e-07	1e-07	6.022	446.2	0.8	1	Specific	17.4	>sp|P46531|NOTC1_HUMAN Neurogenic locus notch homolog protein 1 OS=Homo sapiens OX=9606 GN=NOTCH1 PE=1 SV=4	1	5356	FP050322_5.5201.5201.5	high-energy collision-induced dissociation	5.5	5050.95	5049.96	1	73 | 72568
103	Fuc(1)	224.5	4	1263.5	5050.97	1263.5	5050.97	controllerType=0 controllerNumber=1 scan=5067	-0.111	Y.NCRCPPEWTGQYCTEDVDECQLMPNACQNRGTCHNTHGGY.N	14	NCRCPPEWTGQYCTEDVDECQLMPNACQNRGTCHNTHGGY,YN,2@57.02146,4@57.02146,13@57.02146,14@146.05791,20@57.02146,23@15.99492,27@57.02146,33@57.02146,35@15.99492	T14(OGlycan / 146.0579); M23(Oxidation / 15.9949); N35(Oxidation / 15.9949)	14.8698	Y.NC[+57.02146]RC[+57.02146]PPEWTGQYC[+57.02146]T[+146.05791]EDVDEC[+57.02146]QLM[+15.99492]PNAC[+57.02146]QNRGTC[+57.02146]HN[+15.99492]THGGY.N	C2(Carbamidomethyl / 57.0215); C4(Carbamidomethyl / 57.0215); C13(Carbamidomethyl / 57.0215); C20(Carbamidomethyl / 57.0215); C27(Carbamidomethyl / 57.0215); C33(Carbamidomethyl / 57.0215)	0.0023	0.0024	0	0	0	0	0.00011	0.00011	2.633	224.5	0.8		Specific	17	>sp|P46531|NOTC1_HUMAN Neurogenic locus notch homolog protein 1 OS=Homo sapiens OX=9606 GN=NOTCH1 PE=1 SV=4	1	5166	FP050322_5.5067.5067.4	high-energy collision-induced dissociation	2.52	5049.96	5049.96	1	74 | 71688
103	Fuc(1)	1167	5	1008	5035.95	1008	5035.96	controllerType=0 controllerNumber=1 scan=5713	-1.246	Y.NCRCPPEWTGQYCTEDVDECQLMPNACQNRGTCHNTHGGY.N	14	NCRCPPEWTGQYCTEDVDECQLMPNACQNRGTCHNTHGGY,YN,2@57.02146,4@57.02146,13@57.02146,14@146.05791,20@57.02146,27@57.02146,29@0.98402,33@57.02146,35@15.99492	T14(OGlycan / 146.0579); N29(Deamidated / 0.984); N35(Oxidation / 15.9949)	16.4053	Y.NC[+57.02146]RC[+57.02146]PPEWTGQYC[+57.02146]T[+146.05791]EDVDEC[+57.02146]QLMPNAC[+57.02146]QN[+0.98402]RGTC[+57.02146]HN[+15.99492]THGGY.N	C2(Carbamidomethyl / 57.0215); C4(Carbamidomethyl / 57.0215); C13(Carbamidomethyl / 57.0215); C20(Carbamidomethyl / 57.0215); C27(Carbamidomethyl / 57.0215); C33(Carbamidomethyl / 57.0215)	9.9e-31	6.2e-22	0	0	0	0	9.9e-31	2.1e-22	30.006	1167	4.9		Specific	23.8	>sp|P46531|NOTC1_HUMAN Neurogenic locus notch homolog protein 1 OS=Homo sapiens OX=9606 GN=NOTCH1 PE=1 SV=4	1	5972	FP050322_5.5713.5713.5	high-energy collision-induced dissociation	22.21	5034.95	5034.95	1	75 | 79288
103	Fuc(1)	1012	5	1008	5035.96	1008	5035.96	controllerType=0 controllerNumber=1 scan=5769	-0.276	Y.NCRCPPEWTGQYCTEDVDECQLMPNACQNRGTCHNTHGGY.N	36	NCRCPPEWTGQYCTEDVDECQLMPNACQNRGTCHNTHGGY,YN,2@57.02146,4@57.02146,13@57.02146,20@57.02146,25@0.98402,27@57.02146,33@57.02146,35@15.99492,36@146.05791	N25(Deamidated / 0.984); N35(Oxidation / 15.9949); T36(OGlycan / 146.0579)	16.5346	Y.NC[+57.02146]RC[+57.02146]PPEWTGQYC[+57.02146]TEDVDEC[+57.02146]QLMPN[+0.98402]AC[+57.02146]QNRGTC[+57.02146]HN[+15.99492]T[+146.05791]HGGY.N	C2(Carbamidomethyl / 57.0215); C4(Carbamidomethyl / 57.0215); C13(Carbamidomethyl / 57.0215); C20(Carbamidomethyl / 57.0215); C27(Carbamidomethyl / 57.0215); C33(Carbamidomethyl / 57.0215)	1.1e-16	1.1e-16	0	0	0	0	1.8e-17	1.8e-17	15.96	1012	0.2		Specific	20.7	>sp|P46531|NOTC1_HUMAN Neurogenic locus notch homolog protein 1 OS=Homo sapiens OX=9606 GN=NOTCH1 PE=1 SV=4	1	6048	FP050322_5.5769.5769.5	high-energy collision-induced dissociation	19.21	5034.95	5034.95	1	76 | 79928
103	Fuc(1)	855.9	5	1008	5035.95	1008	5035.96	controllerType=0 controllerNumber=1 scan=5816	-0.882	Y.NCRCPPEWTGQYCTEDVDECQLMPNACQNRGTCHNTHGGY.N	14	NCRCPPEWTGQYCTEDVDECQLMPNACQNRGTCHNTHGGY,YN,2@57.02146,4@57.02146,13@57.02146,14@146.05791,20@57.02146,25@0.98402,27@57.02146,33@57.02146,35@15.99492	T14(OGlycan / 146.0579); N25(Deamidated / 0.984); N35(Oxidation / 15.9949)	16.6445	Y.NC[+57.02146]RC[+57.02146]PPEWTGQYC[+57.02146]T[+146.05791]EDVDEC[+57.02146]QLMPN[+0.98402]AC[+57.02146]QNRGTC[+57.02146]HN[+15.99492]THGGY.N	C2(Carbamidomethyl / 57.0215); C4(Carbamidomethyl / 57.0215); C13(Carbamidomethyl / 57.0215); C20(Carbamidomethyl / 57.0215); C27(Carbamidomethyl / 57.0215); C33(Carbamidomethyl / 57.0215)	6.1e-14	6.2e-14	0	0	0	0	6.2e-15	6.3e-15	13.214	855.9	6		Specific	19.9	>sp|P46531|NOTC1_HUMAN Neurogenic locus notch homolog protein 1 OS=Homo sapiens OX=9606 GN=NOTCH1 PE=1 SV=4	1	6105	FP050322_5.5816.5816.5	high-energy collision-induced dissociation	13.21	5034.95	5034.95	1	77 | 80408
103	Fuc(1)	1283.6	4	1259.5	5034.97	1259.5	5034.97	controllerType=0 controllerNumber=1 scan=5453	-1.218	Y.NCRCPPEWTGQYCTEDVDECQLMPNACQNRGTCHNTHGGY.N	14	NCRCPPEWTGQYCTEDVDECQLMPNACQNRGTCHNTHGGY,YN,2@57.02146,4@57.02146,13@57.02146,14@146.05791,20@57.02146,27@57.02146,33@57.02146,35@15.99492	T14(OGlycan / 146.0579); N35(Oxidation / 15.9949)	15.8074	Y.NC[+57.02146]RC[+57.02146]PPEWTGQYC[+57.02146]T[+146.05791]EDVDEC[+57.02146]QLMPNAC[+57.02146]QNRGTC[+57.02146]HN[+15.99492]THGGY.N	C2(Carbamidomethyl / 57.0215); C4(Carbamidomethyl / 57.0215); C13(Carbamidomethyl / 57.0215); C20(Carbamidomethyl / 57.0215); C27(Carbamidomethyl / 57.0215); C33(Carbamidomethyl / 57.0215)	9.9e-31	8.1e-24	0	0	0	0	9.9e-31	2.7e-24	30.006	1283.6	1.8		Specific	26.4	>sp|P46531|NOTC1_HUMAN Neurogenic locus notch homolog protein 1 OS=Homo sapiens OX=9606 GN=NOTCH1 PE=1 SV=4	1	5646	FP050322_5.5453.5453.4	high-energy collision-induced dissociation	25.09	5033.96	5033.97	1	78 | 74008
103	Fuc(1)	1264.3	5	1007.8	5034.96	1007.8	5034.97	controllerType=0 controllerNumber=1 scan=5433	-2.13	Y.NCRCPPEWTGQYCTEDVDECQLMPNACQNRGTCHNTHGGY.N	14	NCRCPPEWTGQYCTEDVDECQLMPNACQNRGTCHNTHGGY,YN,2@57.02146,4@57.02146,13@57.02146,14@146.05791,20@57.02146,27@57.02146,33@57.02146,35@15.99492	T14(OGlycan / 146.0579); N35(Oxidation / 15.9949)	15.7604	Y.NC[+57.02146]RC[+57.02146]PPEWTGQYC[+57.02146]T[+146.05791]EDVDEC[+57.02146]QLMPNAC[+57.02146]QNRGTC[+57.02146]HN[+15.99492]THGGY.N	C2(Carbamidomethyl / 57.0215); C4(Carbamidomethyl / 57.0215); C13(Carbamidomethyl / 57.0215); C20(Carbamidomethyl / 57.0215); C27(Carbamidomethyl / 57.0215); C33(Carbamidomethyl / 57.0215)	9.9e-31	6.2e-24	0	0	0	0	9.9e-31	1.7e-24	30.006	1264.3	6		Specific	26.4	>sp|P46531|NOTC1_HUMAN Neurogenic locus notch homolog protein 1 OS=Homo sapiens OX=9606 GN=NOTCH1 PE=1 SV=4	1	5622	FP050322_5.5433.5433.5	high-energy collision-induced dissociation	24.21	5033.96	5033.97	1	79 | 73888
103	Fuc(1)	1238.4	5	1007.8	5034.97	1007.8	5034.97	controllerType=0 controllerNumber=1 scan=5486	-1.887	Y.NCRCPPEWTGQYCTEDVDECQLMPNACQNRGTCHNTHGGY.N	32	NCRCPPEWTGQYCTEDVDECQLMPNACQNRGTCHNTHGGY,YN,2@57.02146,4@57.02146,13@57.02146,20@57.02146,27@57.02146,32@146.05791,33@57.02146,35@15.99492	T32(OGlycan / 146.0579); N35(Oxidation / 15.9949)	15.8819	Y.NC[+57.02146]RC[+57.02146]PPEWTGQYC[+57.02146]TEDVDEC[+57.02146]QLMPNAC[+57.02146]QNRGT[+146.05791]C[+57.02146]HN[+15.99492]THGGY.N	C2(Carbamidomethyl / 57.0215); C4(Carbamidomethyl / 57.0215); C13(Carbamidomethyl / 57.0215); C20(Carbamidomethyl / 57.0215); C27(Carbamidomethyl / 57.0215); C33(Carbamidomethyl / 57.0215)	9.9e-31	6.2e-23	0	0	0	0	9.9e-31	2.2e-23	30.006	1238.4	2.8		Specific	24.7	>sp|P46531|NOTC1_HUMAN Neurogenic locus notch homolog protein 1 OS=Homo sapiens OX=9606 GN=NOTCH1 PE=1 SV=4	1	5690	FP050322_5.5486.5486.5	high-energy collision-induced dissociation	24.21	5033.96	5033.97	1	80 | 74848
103	Fuc(1)	1213.3	5	1007.8	5034.97	1007.8	5034.97	controllerType=0 controllerNumber=1 scan=5381	-0.433	Y.NCRCPPEWTGQYCTEDVDECQLMPNACQNRGTCHNTHGGY.N	36	NCRCPPEWTGQYCTEDVDECQLMPNACQNRGTCHNTHGGY,YN,2@57.02146,4@57.02146,13@57.02146,20@57.02146,27@57.02146,33@57.02146,35@15.99492,36@146.05791	N35(Oxidation / 15.9949); T36(OGlycan / 146.0579)	15.6391	Y.NC[+57.02146]RC[+57.02146]PPEWTGQYC[+57.02146]TEDVDEC[+57.02146]QLMPNAC[+57.02146]QNRGTC[+57.02146]HN[+15.99492]T[+146.05791]HGGY.N	C2(Carbamidomethyl / 57.0215); C4(Carbamidomethyl / 57.0215); C13(Carbamidomethyl / 57.0215); C20(Carbamidomethyl / 57.0215); C27(Carbamidomethyl / 57.0215); C33(Carbamidomethyl / 57.0215)	9.9e-31	6.2e-23	0	0	0	0	9.9e-31	1.7e-23	30.006	1213.3	6.8		Specific	24.3	>sp|P46531|NOTC1_HUMAN Neurogenic locus notch homolog protein 1 OS=Homo sapiens OX=9606 GN=NOTCH1 PE=1 SV=4	1	5560	FP050322_5.5381.5381.5	high-energy collision-induced dissociation	23.21	5033.97	5033.97	1	81 | 73208
103	Fuc(1)	1177.6	5	1007.8	5034.96	1007.8	5034.97	controllerType=0 controllerNumber=1 scan=5541	-2.433	Y.NCRCPPEWTGQYCTEDVDECQLMPNACQNRGTCHNTHGGY.N	36	NCRCPPEWTGQYCTEDVDECQLMPNACQNRGTCHNTHGGY,YN,2@57.02146,4@57.02146,13@57.02146,20@57.02146,27@57.02146,33@57.02146,35@15.99492,36@146.05791	N35(Oxidation / 15.9949); T36(OGlycan / 146.0579)	16.0099	Y.NC[+57.02146]RC[+57.02146]PPEWTGQYC[+57.02146]TEDVDEC[+57.02146]QLMPNAC[+57.02146]QNRGTC[+57.02146]HN[+15.99492]T[+146.05791]HGGY.N	C2(Carbamidomethyl / 57.0215); C4(Carbamidomethyl / 57.0215); C13(Carbamidomethyl / 57.0215); C20(Carbamidomethyl / 57.0215); C27(Carbamidomethyl / 57.0215); C33(Carbamidomethyl / 57.0215)	9.9e-31	6.2e-22	0	0	0	0	9.9e-31	1.8e-22	30.006	1177.6	4.5		Specific	24	>sp|P46531|NOTC1_HUMAN Neurogenic locus notch homolog protein 1 OS=Homo sapiens OX=9606 GN=NOTCH1 PE=1 SV=4	1	5762	FP050322_5.5541.5541.5	high-energy collision-induced dissociation	23.21	5033.96	5033.97	1	82 | 76048
103	Fuc(1)	1095.1	5	1007.8	5034.96	1007.8	5034.97	controllerType=0 controllerNumber=1 scan=5595	-2.493	Y.NCRCPPEWTGQYCTEDVDECQLMPNACQNRGTCHNTHGGY.N	14	NCRCPPEWTGQYCTEDVDECQLMPNACQNRGTCHNTHGGY,YN,2@57.02146,4@57.02146,13@57.02146,14@146.05791,20@57.02146,27@57.02146,33@57.02146,35@15.99492	T14(OGlycan / 146.0579); N35(Oxidation / 15.9949)	16.1362	Y.NC[+57.02146]RC[+57.02146]PPEWTGQYC[+57.02146]T[+146.05791]EDVDEC[+57.02146]QLMPNAC[+57.02146]QNRGTC[+57.02146]HN[+15.99492]THGGY.N	C2(Carbamidomethyl / 57.0215); C4(Carbamidomethyl / 57.0215); C13(Carbamidomethyl / 57.0215); C20(Carbamidomethyl / 57.0215); C27(Carbamidomethyl / 57.0215); C33(Carbamidomethyl / 57.0215)	9.9e-31	6.2e-20	0	0	0	0	9.9e-31	1.4e-20	30.006	1095.1	3.4		Specific	24.3	>sp|P46531|NOTC1_HUMAN Neurogenic locus notch homolog protein 1 OS=Homo sapiens OX=9606 GN=NOTCH1 PE=1 SV=4	1	5829	FP050322_5.5595.5595.5	high-energy collision-induced dissociation	21.21	5033.95	5033.97	1	83 | 76848
103	Fuc(1)	1048	5	1007.8	5034.97	1007.8	5034.97	controllerType=0 controllerNumber=1 scan=5650	-1.402	Y.NCRCPPEWTGQYCTEDVDECQLMPNACQNRGTCHNTHGGY.N	14	NCRCPPEWTGQYCTEDVDECQLMPNACQNRGTCHNTHGGY,YN,2@57.02146,4@57.02146,13@57.02146,14@146.05791,20@57.02146,27@57.02146,33@57.02146,35@15.99492	T14(OGlycan / 146.0579); N35(Oxidation / 15.9949)	16.263	Y.NC[+57.02146]RC[+57.02146]PPEWTGQYC[+57.02146]T[+146.05791]EDVDEC[+57.02146]QLMPNAC[+57.02146]QNRGTC[+57.02146]HN[+15.99492]THGGY.N	C2(Carbamidomethyl / 57.0215); C4(Carbamidomethyl / 57.0215); C13(Carbamidomethyl / 57.0215); C20(Carbamidomethyl / 57.0215); C27(Carbamidomethyl / 57.0215); C33(Carbamidomethyl / 57.0215)	1.1e-16	1.1e-16	0	0	0	0	1.5e-17	1.5e-17	15.96	1048	6		Specific	25.2	>sp|P46531|NOTC1_HUMAN Neurogenic locus notch homolog protein 1 OS=Homo sapiens OX=9606 GN=NOTCH1 PE=1 SV=4	1	5892	FP050322_5.5650.5650.5	high-energy collision-induced dissociation	20.21	5033.96	5033.97	1	84 | 77928
103	Fuc(1)	980	4	1259.25	5033.98	1259.5	5034.97	controllerType=0 controllerNumber=1 scan=5508	2.067	Y.NCRCPPEWTGQYCTEDVDECQLMPNACQNRGTCHNTHGGY.N	14	NCRCPPEWTGQYCTEDVDECQLMPNACQNRGTCHNTHGGY,YN,2@57.02146,4@57.02146,13@57.02146,14@146.05791,20@57.02146,27@57.02146,33@57.02146,35@15.99492	T14(OGlycan / 146.0579); N35(Oxidation / 15.9949)	15.9337	Y.NC[+57.02146]RC[+57.02146]PPEWTGQYC[+57.02146]T[+146.05791]EDVDEC[+57.02146]QLMPNAC[+57.02146]QNRGTC[+57.02146]HN[+15.99492]THGGY.N	C2(Carbamidomethyl / 57.0215); C4(Carbamidomethyl / 57.0215); C13(Carbamidomethyl / 57.0215); C20(Carbamidomethyl / 57.0215); C27(Carbamidomethyl / 57.0215); C33(Carbamidomethyl / 57.0215)	7.7e-16	7.8e-16	0	0	0	0	9.3e-17	9.5e-17	15.115	656.4	6	-1	Specific	26.4	>sp|P46531|NOTC1_HUMAN Neurogenic locus notch homolog protein 1 OS=Homo sapiens OX=9606 GN=NOTCH1 PE=1 SV=4	1	5717	FP050322_5.5508.5508.4	high-energy collision-induced dissociation	19.09	5032.97	5033.97	1	85 | 75248
103	Fuc(1)	425.8	4	1259.25	5033.97	1259.5	5034.97	controllerType=0 controllerNumber=1 scan=5563	0.321	Y.NCRCPPEWTGQYCTEDVDECQLMPNACQNRGTCHNTHGGY.N	14	NCRCPPEWTGQYCTEDVDECQLMPNACQNRGTCHNTHGGY,YN,2@57.02146,4@57.02146,13@57.02146,14@146.05791,20@57.02146,27@57.02146,33@57.02146,35@15.99492	T14(OGlycan / 146.0579); N35(Oxidation / 15.9949)	16.0615	Y.NC[+57.02146]RC[+57.02146]PPEWTGQYC[+57.02146]T[+146.05791]EDVDEC[+57.02146]QLMPNAC[+57.02146]QNRGTC[+57.02146]HN[+15.99492]THGGY.N	C2(Carbamidomethyl / 57.0215); C4(Carbamidomethyl / 57.0215); C13(Carbamidomethyl / 57.0215); C20(Carbamidomethyl / 57.0215); C27(Carbamidomethyl / 57.0215); C33(Carbamidomethyl / 57.0215)	2.1e-06	2.1e-06	0	0	0	0	2e-07	2e-07	5.676	385.1	3.9	-1	Specific	17.9	>sp|P46531|NOTC1_HUMAN Neurogenic locus notch homolog protein 1 OS=Homo sapiens OX=9606 GN=NOTCH1 PE=1 SV=4	1	5789	FP050322_5.5563.5563.4	high-energy collision-induced dissociation	5.9	5032.97	5033.97	1	86 | 76208
103	Fuc(1)	370	5	1007.8	5034.96	1007.8	5034.97	controllerType=0 controllerNumber=1 scan=5069	-2.13	Y.NCRCPPEWTGQYCTEDVDECQLMPNACQNRGTCHNTHGGY.N	14	NCRCPPEWTGQYCTEDVDECQLMPNACQNRGTCHNTHGGY,YN,2@57.02146,4@57.02146,13@57.02146,14@146.05791,20@57.02146,23@15.99492,27@57.02146,33@57.02146	T14(OGlycan / 146.0579); M23(Oxidation / 15.9949)	14.8742	Y.NC[+57.02146]RC[+57.02146]PPEWTGQYC[+57.02146]T[+146.05791]EDVDEC[+57.02146]QLM[+15.99492]PNAC[+57.02146]QNRGTC[+57.02146]HNTHGGY.N	C2(Carbamidomethyl / 57.0215); C4(Carbamidomethyl / 57.0215); C13(Carbamidomethyl / 57.0215); C20(Carbamidomethyl / 57.0215); C27(Carbamidomethyl / 57.0215); C33(Carbamidomethyl / 57.0215)	3.6e-05	3.6e-05	0	0	0	0	1.8e-06	1.8e-06	4.444	370	3.8		Specific	15.7	>sp|P46531|NOTC1_HUMAN Neurogenic locus notch homolog protein 1 OS=Homo sapiens OX=9606 GN=NOTCH1 PE=1 SV=4	1	5169	FP050322_5.5069.5069.5	high-energy collision-induced dissociation	3.95	5033.96	5033.97	1	87 | 71728
103	Fuc(1)	278.3	6	839.999	5034.96	840.002	5034.97	controllerType=0 controllerNumber=1 scan=5458	-3.648	Y.NCRCPPEWTGQYCTEDVDECQLMPNACQNRGTCHNTHGGY.N	14	NCRCPPEWTGQYCTEDVDECQLMPNACQNRGTCHNTHGGY,YN,2@57.02146,4@57.02146,13@57.02146,14@146.05791,20@57.02146,27@57.02146,33@57.02146,35@15.99492	T14(OGlycan / 146.0579); N35(Oxidation / 15.9949)	15.8183	Y.NC[+57.02146]RC[+57.02146]PPEWTGQYC[+57.02146]T[+146.05791]EDVDEC[+57.02146]QLMPNAC[+57.02146]QNRGTC[+57.02146]HN[+15.99492]THGGY.N	C2(Carbamidomethyl / 57.0215); C4(Carbamidomethyl / 57.0215); C13(Carbamidomethyl / 57.0215); C20(Carbamidomethyl / 57.0215); C27(Carbamidomethyl / 57.0215); C33(Carbamidomethyl / 57.0215)	0.0029	0.0029	0	0	0	0	0.00013	0.00014	2.538	278.3	0.8		Specific	13.8	>sp|P46531|NOTC1_HUMAN Neurogenic locus notch homolog protein 1 OS=Homo sapiens OX=9606 GN=NOTCH1 PE=1 SV=4	1	5652	FP050322_5.5458.5458.6	high-energy collision-induced dissociation	2.62	5033.95	5033.97	1	88 | 74088
103	Fuc(1)	258.7	5	1008	5035.96	1007.8	5034.97	controllerType=0 controllerNumber=1 scan=5875	-3.572	Y.NCRCPPEWTGQYCTEDVDECQLMPNACQNRGTCHNTHGGY.N	14	NCRCPPEWTGQYCTEDVDECQLMPNACQNRGTCHNTHGGY,YN,2@57.02146,4@57.02146,13@57.02146,14@146.05791,20@57.02146,27@57.02146,33@57.02146,35@15.99492	T14(OGlycan / 146.0579); N35(Oxidation / 15.9949)	16.7806	Y.NC[+57.02146]RC[+57.02146]PPEWTGQYC[+57.02146]T[+146.05791]EDVDEC[+57.02146]QLMPNAC[+57.02146]QNRGTC[+57.02146]HN[+15.99492]THGGY.N	C2(Carbamidomethyl / 57.0215); C4(Carbamidomethyl / 57.0215); C13(Carbamidomethyl / 57.0215); C20(Carbamidomethyl / 57.0215); C27(Carbamidomethyl / 57.0215); C33(Carbamidomethyl / 57.0215)	0.00028	0.00029	0	0	0	0	1.4e-05	1.5e-05	3.55	258.7	0.8	1	Specific	13.8	>sp|P46531|NOTC1_HUMAN Neurogenic locus notch homolog protein 1 OS=Homo sapiens OX=9606 GN=NOTCH1 PE=1 SV=4	1	6178	FP050322_5.5875.5875.5	high-energy collision-induced dissociation	3.64	5034.95	5033.97	1	89 | 81328
103	Fuc(1)	81.8	5	1008	5035.96	1007.8	5034.97	controllerType=0 controllerNumber=1 scan=5134	-4.42	Y.NCRCPPEWTGQYCTEDVDECQLMPNACQNRGTCHNTHGGY.N	14	NCRCPPEWTGQYCTEDVDECQLMPNACQNRGTCHNTHGGY,YN,2@57.02146,4@57.02146,13@57.02146,14@146.05791,20@57.02146,23@15.99492,27@57.02146,33@57.02146	T14(OGlycan / 146.0579); M23(Oxidation / 15.9949)	15.0238	Y.NC[+57.02146]RC[+57.02146]PPEWTGQYC[+57.02146]T[+146.05791]EDVDEC[+57.02146]QLM[+15.99492]PNAC[+57.02146]QNRGTC[+57.02146]HNTHGGY.N	C2(Carbamidomethyl / 57.0215); C4(Carbamidomethyl / 57.0215); C13(Carbamidomethyl / 57.0215); C20(Carbamidomethyl / 57.0215); C27(Carbamidomethyl / 57.0215); C33(Carbamidomethyl / 57.0215)	0.012	0.012	0	0	0	0	0.00048	0.00049	1.918	81.8	0.8	1	Specific	10.7	>sp|P46531|NOTC1_HUMAN Neurogenic locus notch homolog protein 1 OS=Homo sapiens OX=9606 GN=NOTCH1 PE=1 SV=4	1	5262	FP050322_5.5134.5134.5	high-energy collision-induced dissociation	1.28	5034.95	5033.97	1	90 | 72208
103	Fuc(1)	1063.3	5	1004.6	5018.98	1004.6	5018.98	controllerType=0 controllerNumber=1 scan=5468	0.547	Y.NCRCPPEWTGQYCTEDVDECQLMPNACQNRGTCHNTHGGY.N	14	NCRCPPEWTGQYCTEDVDECQLMPNACQNRGTCHNTHGGY,YN,2@57.02146,4@57.02146,13@57.02146,14@146.05791,20@57.02146,27@57.02146,33@57.02146	T14(OGlycan / 146.0579)	15.84	Y.NC[+57.02146]RC[+57.02146]PPEWTGQYC[+57.02146]T[+146.05791]EDVDEC[+57.02146]QLMPNAC[+57.02146]QNRGTC[+57.02146]HNTHGGY.N	C2(Carbamidomethyl / 57.0215); C4(Carbamidomethyl / 57.0215); C13(Carbamidomethyl / 57.0215); C20(Carbamidomethyl / 57.0215); C27(Carbamidomethyl / 57.0215); C33(Carbamidomethyl / 57.0215)	9.9e-31	6.2e-20	0	0	0	0	9.9e-31	1e-20	30.006	1063.3	0.8		Specific	23.1	>sp|P46531|NOTC1_HUMAN Neurogenic locus notch homolog protein 1 OS=Homo sapiens OX=9606 GN=NOTCH1 PE=1 SV=4	1	5666	FP050322_5.5468.5468.5	high-energy collision-induced dissociation	20.21	5017.98	5017.97	1	91 | 74248
103	Fuc(1)	948.2	5	1004.6	5018.98	1004.6	5018.98	controllerType=0 controllerNumber=1 scan=5415	-0.061	Y.NCRCPPEWTGQYCTEDVDECQLMPNACQNRGTCHNTHGGY.N	14	NCRCPPEWTGQYCTEDVDECQLMPNACQNRGTCHNTHGGY,YN,2@57.02146,4@57.02146,13@57.02146,14@146.05791,20@57.02146,27@57.02146,33@57.02146	T14(OGlycan / 146.0579)	15.7172	Y.NC[+57.02146]RC[+57.02146]PPEWTGQYC[+57.02146]T[+146.05791]EDVDEC[+57.02146]QLMPNAC[+57.02146]QNRGTC[+57.02146]HNTHGGY.N	C2(Carbamidomethyl / 57.0215); C4(Carbamidomethyl / 57.0215); C13(Carbamidomethyl / 57.0215); C20(Carbamidomethyl / 57.0215); C27(Carbamidomethyl / 57.0215); C33(Carbamidomethyl / 57.0215)	6.1e-15	6.2e-15	0	0	0	0	3.9e-16	3.9e-16	14.212	948.2	5.1		Specific	19.9	>sp|P46531|NOTC1_HUMAN Neurogenic locus notch homolog protein 1 OS=Homo sapiens OX=9606 GN=NOTCH1 PE=1 SV=4	1	5603	FP050322_5.5415.5415.5	high-energy collision-induced dissociation	15.96	5017.97	5017.97	1	92 | 73608
103	Fuc(1)	840.7	5	1004.4	5017.97	1004.6	5018.98	controllerType=0 controllerNumber=1 scan=5522	-0.985	Y.NCRCPPEWTGQYCTEDVDECQLMPNACQNRGTCHNTHGGY.N	9	NCRCPPEWTGQYCTEDVDECQLMPNACQNRGTCHNTHGGY,YN,2@57.02146,4@57.02146,9@146.05791,13@57.02146,20@57.02146,27@57.02146,33@57.02146	T9(OGlycan / 146.0579)	15.9651	Y.NC[+57.02146]RC[+57.02146]PPEWT[+146.05791]GQYC[+57.02146]TEDVDEC[+57.02146]QLMPNAC[+57.02146]QNRGTC[+57.02146]HNTHGGY.N	C2(Carbamidomethyl / 57.0215); C4(Carbamidomethyl / 57.0215); C13(Carbamidomethyl / 57.0215); C20(Carbamidomethyl / 57.0215); C27(Carbamidomethyl / 57.0215); C33(Carbamidomethyl / 57.0215)	6.1e-13	6.2e-13	0	0	0	0	6.3e-14	6.4e-14	12.215	488.5	0.4	-1	Specific	21.1	>sp|P46531|NOTC1_HUMAN Neurogenic locus notch homolog protein 1 OS=Homo sapiens OX=9606 GN=NOTCH1 PE=1 SV=4	1	5740	FP050322_5.5522.5522.5	high-energy collision-induced dissociation	13.21	5016.96	5017.97	1	93 | 75608
103	Fuc(1)	820.4	5	1004.8	5019.97	1004.6	5018.98	controllerType=0 controllerNumber=1 scan=5406	-2.541	Y.NCRCPPEWTGQYCTEDVDECQLMPNACQNRGTCHNTHGGY.N	9	NCRCPPEWTGQYCTEDVDECQLMPNACQNRGTCHNTHGGY,YN,2@57.02146,4@57.02146,9@146.05791,13@57.02146,20@57.02146,27@57.02146,33@57.02146	T9(OGlycan / 146.0579)	15.6957	Y.NC[+57.02146]RC[+57.02146]PPEWT[+146.05791]GQYC[+57.02146]TEDVDEC[+57.02146]QLMPNAC[+57.02146]QNRGTC[+57.02146]HNTHGGY.N	C2(Carbamidomethyl / 57.0215); C4(Carbamidomethyl / 57.0215); C13(Carbamidomethyl / 57.0215); C20(Carbamidomethyl / 57.0215); C27(Carbamidomethyl / 57.0215); C33(Carbamidomethyl / 57.0215)	6.1e-13	6.2e-13	0	0	0	0	5.4e-14	5.5e-14	12.215	820.4	0.1	1	Specific	22	>sp|P46531|NOTC1_HUMAN Neurogenic locus notch homolog protein 1 OS=Homo sapiens OX=9606 GN=NOTCH1 PE=1 SV=4	1	5593	FP050322_5.5406.5406.5	high-energy collision-induced dissociation	13.21	5018.96	5017.97	1	94 | 73488
103	Fuc(1)	162.8	5	1004.6	5018.97	1004.6	5018.98	controllerType=0 controllerNumber=1 scan=5603	-2.736	Y.NCRCPPEWTGQYCTEDVDECQLMPNACQNRGTCHNTHGGY.N	14	NCRCPPEWTGQYCTEDVDECQLMPNACQNRGTCHNTHGGY,YN,2@57.02146,4@57.02146,13@57.02146,14@146.05791,20@57.02146,27@57.02146,33@57.02146	T14(OGlycan / 146.0579)	16.1532	Y.NC[+57.02146]RC[+57.02146]PPEWTGQYC[+57.02146]T[+146.05791]EDVDEC[+57.02146]QLMPNAC[+57.02146]QNRGTC[+57.02146]HNTHGGY.N	C2(Carbamidomethyl / 57.0215); C4(Carbamidomethyl / 57.0215); C13(Carbamidomethyl / 57.0215); C20(Carbamidomethyl / 57.0215); C27(Carbamidomethyl / 57.0215); C33(Carbamidomethyl / 57.0215)	0.0012	0.0012	0	0	0	0	6e-05	6.1e-05	2.92	162.8	0.8		Specific	12.1	>sp|P46531|NOTC1_HUMAN Neurogenic locus notch homolog protein 1 OS=Homo sapiens OX=9606 GN=NOTCH1 PE=1 SV=4	1	5838	FP050322_5.5603.5603.5	high-energy collision-induced dissociation	2.91	5017.96	5017.97	1	95 | 77048
103		633.7	5	978.785	4889.89	978.786	4889.9	controllerType=0 controllerNumber=1 scan=5756	-1.229	Y.NCRCPPEWTGQYCTEDVDECQLMPNACQNRGTCHNTHGGY.N		NCRCPPEWTGQYCTEDVDECQLMPNACQNRGTCHNTHGGY,YN,2@57.02146,4@57.02146,13@57.02146,20@57.02146,27@57.02146,29@0.98402,33@57.02146,34@15.99492	N29(Deamidated / 0.984); H34(Oxidation / 15.9949)	16.504	Y.NC[+57.02146]RC[+57.02146]PPEWTGQYC[+57.02146]TEDVDEC[+57.02146]QLMPNAC[+57.02146]QN[+0.98402]RGTC[+57.02146]H[+15.99492]NTHGGY.N	C2(Carbamidomethyl / 57.0215); C4(Carbamidomethyl / 57.0215); C13(Carbamidomethyl / 57.0215); C20(Carbamidomethyl / 57.0215); C27(Carbamidomethyl / 57.0215); C33(Carbamidomethyl / 57.0215)	6.1e-09	6.2e-09	0	0	0	0	7.3e-10	7.4e-10	8.215	633.7	0		Specific	18.5	>sp|P46531|NOTC1_HUMAN Neurogenic locus notch homolog protein 1 OS=Homo sapiens OX=9606 GN=NOTCH1 PE=1 SV=4	1	6030	FP050322_5.5756.5756.5	high-energy collision-induced dissociation	9.21	4888.89	4888.89	1	96 | 79888
103		371.3	5	978.982	4890.88	978.786	4889.9	controllerType=0 controllerNumber=1 scan=5691	-4.461	Y.NCRCPPEWTGQYCTEDVDECQLMPNACQNRGTCHNTHGGY.N		NCRCPPEWTGQYCTEDVDECQLMPNACQNRGTCHNTHGGY,YN,2@57.02146,4@57.02146,13@57.02146,20@57.02146,27@57.02146,29@15.99492,33@57.02146,35@0.98402	N29(Oxidation / 15.9949); N35(Deamidated / 0.984)	16.3559	Y.NC[+57.02146]RC[+57.02146]PPEWTGQYC[+57.02146]TEDVDEC[+57.02146]QLMPNAC[+57.02146]QN[+15.99492]RGTC[+57.02146]HN[+0.98402]THGGY.N	C2(Carbamidomethyl / 57.0215); C4(Carbamidomethyl / 57.0215); C13(Carbamidomethyl / 57.0215); C20(Carbamidomethyl / 57.0215); C27(Carbamidomethyl / 57.0215); C33(Carbamidomethyl / 57.0215)	3.6e-05	3.6e-05	0	0	0	0	2.1e-06	2.1e-06	4.444	371.3	8.3	1	Specific	12.4	>sp|P46531|NOTC1_HUMAN Neurogenic locus notch homolog protein 1 OS=Homo sapiens OX=9606 GN=NOTCH1 PE=1 SV=4	1	5945	FP050322_5.5691.5691.5	high-energy collision-induced dissociation	4.6	4889.87	4888.89	1	97 | 78808
103		6.7	5	978.785	4889.9	978.786	4889.9	controllerType=0 controllerNumber=1 scan=5608	-0.48	Y.NCRCPPEWTGQYCTEDVDECQLMPNACQNRGTCHNTHGGY.N		NCRCPPEWTGQYCTEDVDECQLMPNACQNRGTCHNTHGGY,YN,2@57.02146,4@57.02146,13@57.02146,20@57.02146,27@57.02146,33@57.02146,34@15.99492,35@0.98402	H34(Oxidation / 15.9949); N35(Deamidated / 0.984)	16.166	Y.NC[+57.02146]RC[+57.02146]PPEWTGQYC[+57.02146]TEDVDEC[+57.02146]QLMPNAC[+57.02146]QNRGTC[+57.02146]H[+15.99492]N[+0.98402]THGGY.N	C2(Carbamidomethyl / 57.0215); C4(Carbamidomethyl / 57.0215); C13(Carbamidomethyl / 57.0215); C20(Carbamidomethyl / 57.0215); C27(Carbamidomethyl / 57.0215); C33(Carbamidomethyl / 57.0215)	0.15	0.15	0	0	0	0	0.008	0.0081	0.826	6.7	6.7		Specific	6.9	>sp|P46531|NOTC1_HUMAN Neurogenic locus notch homolog protein 1 OS=Homo sapiens OX=9606 GN=NOTCH1 PE=1 SV=4	1	5843	FP050322_5.5608.5608.2	high-energy collision-induced dissociation	0.82	4888.89	4888.89	1	98 | 77088
103		1173.3	5	978.587	4888.9	978.589	4888.92	controllerType=0 controllerNumber=1 scan=5521	-2.576	Y.NCRCPPEWTGQYCTEDVDECQLMPNACQNRGTCHNTHGGY.N		NCRCPPEWTGQYCTEDVDECQLMPNACQNRGTCHNTHGGY,YN,2@57.02146,4@57.02146,13@57.02146,20@57.02146,27@57.02146,33@57.02146,35@15.99492	N35(Oxidation / 15.9949)	15.963	Y.NC[+57.02146]RC[+57.02146]PPEWTGQYC[+57.02146]TEDVDEC[+57.02146]QLMPNAC[+57.02146]QNRGTC[+57.02146]HN[+15.99492]THGGY.N	C2(Carbamidomethyl / 57.0215); C4(Carbamidomethyl / 57.0215); C13(Carbamidomethyl / 57.0215); C20(Carbamidomethyl / 57.0215); C27(Carbamidomethyl / 57.0215); C33(Carbamidomethyl / 57.0215)	9.9e-31	6.2e-22	0	0	0	0	9.9e-31	1.5e-22	30.006	1173.3	28.4		Specific	23.1	>sp|P46531|NOTC1_HUMAN Neurogenic locus notch homolog protein 1 OS=Homo sapiens OX=9606 GN=NOTCH1 PE=1 SV=4	1	5738	FP050322_5.5521.5521.5	high-energy collision-induced dissociation	23.21	4887.9	4887.91	1	99 | 75528
103		1157.5	5	978.587	4888.91	978.589	4888.92	controllerType=0 controllerNumber=1 scan=5464	-1.764	Y.NCRCPPEWTGQYCTEDVDECQLMPNACQNRGTCHNTHGGY.N		NCRCPPEWTGQYCTEDVDECQLMPNACQNRGTCHNTHGGY,YN,2@57.02146,4@57.02146,13@57.02146,20@57.02146,27@57.02146,33@57.02146,35@15.99492	N35(Oxidation / 15.9949)	15.8331	Y.NC[+57.02146]RC[+57.02146]PPEWTGQYC[+57.02146]TEDVDEC[+57.02146]QLMPNAC[+57.02146]QNRGTC[+57.02146]HN[+15.99492]THGGY.N	C2(Carbamidomethyl / 57.0215); C4(Carbamidomethyl / 57.0215); C13(Carbamidomethyl / 57.0215); C20(Carbamidomethyl / 57.0215); C27(Carbamidomethyl / 57.0215); C33(Carbamidomethyl / 57.0215)	9.9e-31	6.2e-22	0	0	0	0	9.9e-31	1.2e-22	30.006	1157.5	18.5		Specific	25.6	>sp|P46531|NOTC1_HUMAN Neurogenic locus notch homolog protein 1 OS=Homo sapiens OX=9606 GN=NOTCH1 PE=1 SV=4	1	5661	FP050322_5.5464.5464.5	high-energy collision-induced dissociation	22.21	4887.9	4887.91	1	100 | 74168
103		1029.4	5	978.588	4888.91	978.589	4888.92	controllerType=0 controllerNumber=1 scan=5414	-1.452	Y.NCRCPPEWTGQYCTEDVDECQLMPNACQNRGTCHNTHGGY.N		NCRCPPEWTGQYCTEDVDECQLMPNACQNRGTCHNTHGGY,YN,2@57.02146,4@57.02146,13@57.02146,20@57.02146,27@57.02146,33@57.02146,35@15.99492	N35(Oxidation / 15.9949)	15.715	Y.NC[+57.02146]RC[+57.02146]PPEWTGQYC[+57.02146]TEDVDEC[+57.02146]QLMPNAC[+57.02146]QNRGTC[+57.02146]HN[+15.99492]THGGY.N	C2(Carbamidomethyl / 57.0215); C4(Carbamidomethyl / 57.0215); C13(Carbamidomethyl / 57.0215); C20(Carbamidomethyl / 57.0215); C27(Carbamidomethyl / 57.0215); C33(Carbamidomethyl / 57.0215)	1.1e-16	1.1e-16	0	0	0	0	8.1e-18	8.2e-18	15.96	1029.4	28.1		Specific	21.9	>sp|P46531|NOTC1_HUMAN Neurogenic locus notch homolog protein 1 OS=Homo sapiens OX=9606 GN=NOTCH1 PE=1 SV=4	1	5602	FP050322_5.5414.5414.5	high-energy collision-induced dissociation	20.21	4887.9	4887.91	1	101 | 73568
103		891.7	5	978.587	4888.9	978.589	4888.92	controllerType=0 controllerNumber=1 scan=5099	-2.388	Y.NCRCPPEWTGQYCTEDVDECQLMPNACQNRGTCHNTHGGY.N		NCRCPPEWTGQYCTEDVDECQLMPNACQNRGTCHNTHGGY,YN,2@57.02146,4@57.02146,13@57.02146,20@57.02146,23@15.99492,27@57.02146,33@57.02146	M23(Oxidation / 15.9949)	14.9426	Y.NC[+57.02146]RC[+57.02146]PPEWTGQYC[+57.02146]TEDVDEC[+57.02146]QLM[+15.99492]PNAC[+57.02146]QNRGTC[+57.02146]HNTHGGY.N	C2(Carbamidomethyl / 57.0215); C4(Carbamidomethyl / 57.0215); C13(Carbamidomethyl / 57.0215); C20(Carbamidomethyl / 57.0215); C27(Carbamidomethyl / 57.0215); C33(Carbamidomethyl / 57.0215)	6.1e-14	6.2e-14	0	0	0	0	3.6e-15	3.7e-15	13.214	891.7	72.3		Specific	21.5	>sp|P46531|NOTC1_HUMAN Neurogenic locus notch homolog protein 1 OS=Homo sapiens OX=9606 GN=NOTCH1 PE=1 SV=4	1	5212	FP050322_5.5099.5099.5	high-energy collision-induced dissociation	14.56	4887.9	4887.91	1	102 | 72008
103		886.3	5	978.586	4888.9	978.589	4888.92	controllerType=0 controllerNumber=1 scan=5574	-3.387	Y.NCRCPPEWTGQYCTEDVDECQLMPNACQNRGTCHNTHGGY.N		NCRCPPEWTGQYCTEDVDECQLMPNACQNRGTCHNTHGGY,YN,2@57.02146,4@57.02146,13@57.02146,20@57.02146,27@57.02146,33@57.02146,35@15.99492	N35(Oxidation / 15.9949)	16.0872	Y.NC[+57.02146]RC[+57.02146]PPEWTGQYC[+57.02146]TEDVDEC[+57.02146]QLMPNAC[+57.02146]QNRGTC[+57.02146]HN[+15.99492]THGGY.N	C2(Carbamidomethyl / 57.0215); C4(Carbamidomethyl / 57.0215); C13(Carbamidomethyl / 57.0215); C20(Carbamidomethyl / 57.0215); C27(Carbamidomethyl / 57.0215); C33(Carbamidomethyl / 57.0215)	6.1e-14	6.2e-14	0	0	0	0	4.9e-15	5e-15	13.214	886.3	25.7		Specific	19.8	>sp|P46531|NOTC1_HUMAN Neurogenic locus notch homolog protein 1 OS=Homo sapiens OX=9606 GN=NOTCH1 PE=1 SV=4	1	5801	FP050322_5.5574.5574.5	high-energy collision-induced dissociation	15.18	4887.89	4887.91	1	103 | 76328
103		569.4	4	1222.98	4888.92	1222.98	4888.92	controllerType=0 controllerNumber=1 scan=5483	0.036	Y.NCRCPPEWTGQYCTEDVDECQLMPNACQNRGTCHNTHGGY.N		NCRCPPEWTGQYCTEDVDECQLMPNACQNRGTCHNTHGGY,YN,2@57.02146,4@57.02146,13@57.02146,20@57.02146,27@57.02146,33@57.02146,35@15.99492	N35(Oxidation / 15.9949)	15.8735	Y.NC[+57.02146]RC[+57.02146]PPEWTGQYC[+57.02146]TEDVDEC[+57.02146]QLMPNAC[+57.02146]QNRGTC[+57.02146]HN[+15.99492]THGGY.N	C2(Carbamidomethyl / 57.0215); C4(Carbamidomethyl / 57.0215); C13(Carbamidomethyl / 57.0215); C20(Carbamidomethyl / 57.0215); C27(Carbamidomethyl / 57.0215); C33(Carbamidomethyl / 57.0215)	8e-08	8.1e-08	0	0	0	0	6.4e-09	6.5e-09	7.095	569.4	30.3		Specific	19.6	>sp|P46531|NOTC1_HUMAN Neurogenic locus notch homolog protein 1 OS=Homo sapiens OX=9606 GN=NOTCH1 PE=1 SV=4	1	5688	FP050322_5.5483.5483.4	high-energy collision-induced dissociation	8.09	4887.91	4887.91	1	104 | 74768
103		521.7	5	978.788	4889.91	978.589	4888.92	controllerType=0 controllerNumber=1 scan=5169	-2.375	Y.NCRCPPEWTGQYCTEDVDECQLMPNACQNRGTCHNTHGGY.N		NCRCPPEWTGQYCTEDVDECQLMPNACQNRGTCHNTHGGY,YN,2@57.02146,4@57.02146,13@57.02146,20@57.02146,23@15.99492,27@57.02146,33@57.02146	M23(Oxidation / 15.9949)	15.1048	Y.NC[+57.02146]RC[+57.02146]PPEWTGQYC[+57.02146]TEDVDEC[+57.02146]QLM[+15.99492]PNAC[+57.02146]QNRGTC[+57.02146]HNTHGGY.N	C2(Carbamidomethyl / 57.0215); C4(Carbamidomethyl / 57.0215); C13(Carbamidomethyl / 57.0215); C20(Carbamidomethyl / 57.0215); C27(Carbamidomethyl / 57.0215); C33(Carbamidomethyl / 57.0215)	5.7e-07	5.7e-07	0	0	0	0	5.5e-08	5.5e-08	6.246	521.7	1	1	Specific	15.6	>sp|P46531|NOTC1_HUMAN Neurogenic locus notch homolog protein 1 OS=Homo sapiens OX=9606 GN=NOTCH1 PE=1 SV=4	1	5309	FP050322_5.5169.5169.5	high-energy collision-induced dissociation	6.56	4888.9	4887.91	1	105 | 72408
103		631.6	5	975.989	4875.92	975.784	4874.89	controllerType=0 controllerNumber=1 scan=5692	4.96	Y.NCRCPPEWTGQYCTEDVDECQLMPNACQNRGTCHNTHGGY.N		NCRCPPEWTGQYCTEDVDECQLMPNACQNRGTCHNTHGGY,YN,2@57.02146,4@57.02146,11@0.98402,13@57.02146,20@57.02146,27@57.02146,29@0.98402,33@57.02146	Q11(Deamidated / 0.984); N29(Deamidated / 0.984)	16.3581	Y.NC[+57.02146]RC[+57.02146]PPEWTGQ[+0.98402]YC[+57.02146]TEDVDEC[+57.02146]QLMPNAC[+57.02146]QN[+0.98402]RGTC[+57.02146]HNTHGGY.N	C2(Carbamidomethyl / 57.0215); C4(Carbamidomethyl / 57.0215); C13(Carbamidomethyl / 57.0215); C20(Carbamidomethyl / 57.0215); C27(Carbamidomethyl / 57.0215); C33(Carbamidomethyl / 57.0215)	6.1e-09	6.2e-09	0	0	0	0	6.9e-10	7e-10	8.215	631.6	1.8	1	Specific	18.6	>sp|P46531|NOTC1_HUMAN Neurogenic locus notch homolog protein 1 OS=Homo sapiens OX=9606 GN=NOTCH1 PE=1 SV=4	1	5947	FP050322_5.5692.5692.5	high-energy collision-induced dissociation	9.21	4874.91	4873.88	1	106 | 78888
103		1057.1	5	975.789	4874.91	975.587	4873.91	controllerType=0 controllerNumber=1 scan=5416	1.168	Y.NCRCPPEWTGQYCTEDVDECQLMPNACQNRGTCHNTHGGY.N		NCRCPPEWTGQYCTEDVDECQLMPNACQNRGTCHNTHGGY,YN,2@57.02146,4@57.02146,13@57.02146,20@57.02146,21@0.98402,27@57.02146,33@57.02146	Q21(Deamidated / 0.984)	15.7194	Y.NC[+57.02146]RC[+57.02146]PPEWTGQYC[+57.02146]TEDVDEC[+57.02146]Q[+0.98402]LMPNAC[+57.02146]QNRGTC[+57.02146]HNTHGGY.N	C2(Carbamidomethyl / 57.0215); C4(Carbamidomethyl / 57.0215); C13(Carbamidomethyl / 57.0215); C20(Carbamidomethyl / 57.0215); C27(Carbamidomethyl / 57.0215); C33(Carbamidomethyl / 57.0215)	9.9e-31	6.2e-20	0	0	0	0	9.9e-31	7.7e-21	30.006	1053.6	47.8	1	Specific	19.8	>sp|P46531|NOTC1_HUMAN Neurogenic locus notch homolog protein 1 OS=Homo sapiens OX=9606 GN=NOTCH1 PE=1 SV=4	1	5605	FP050322_5.5416.5416.5	high-energy collision-induced dissociation	20.21	4873.91	4872.9	1	107 | 73648
103		801.6	5	975.589	4873.92	975.587	4873.91	controllerType=0 controllerNumber=1 scan=5637	2.032	Y.NCRCPPEWTGQYCTEDVDECQLMPNACQNRGTCHNTHGGY.N		NCRCPPEWTGQYCTEDVDECQLMPNACQNRGTCHNTHGGY,YN,2@57.02146,4@57.02146,13@57.02146,20@57.02146,25@0.98402,27@57.02146,33@57.02146	N25(Deamidated / 0.984)	16.2313	Y.NC[+57.02146]RC[+57.02146]PPEWTGQYC[+57.02146]TEDVDEC[+57.02146]QLMPN[+0.98402]AC[+57.02146]QNRGTC[+57.02146]HNTHGGY.N	C2(Carbamidomethyl / 57.0215); C4(Carbamidomethyl / 57.0215); C13(Carbamidomethyl / 57.0215); C20(Carbamidomethyl / 57.0215); C27(Carbamidomethyl / 57.0215); C33(Carbamidomethyl / 57.0215)	6.1e-13	6.2e-13	0	0	0	0	7.3e-14	7.3e-14	12.215	801.6	33.2		Specific	18.7	>sp|P46531|NOTC1_HUMAN Neurogenic locus notch homolog protein 1 OS=Homo sapiens OX=9606 GN=NOTCH1 PE=1 SV=4	1	5877	FP050322_5.5637.5637.5	high-energy collision-induced dissociation	12.21	4872.91	4872.9	1	108 | 77728
103		733.4	5	975.387	4872.91	975.587	4873.91	controllerType=0 controllerNumber=1 scan=5692	0.579	Y.NCRCPPEWTGQYCTEDVDECQLMPNACQNRGTCHNTHGGY.N		NCRCPPEWTGQYCTEDVDECQLMPNACQNRGTCHNTHGGY,YN,2@57.02146,4@57.02146,13@57.02146,20@57.02146,27@57.02146,29@0.98402,33@57.02146	N29(Deamidated / 0.984)	16.3581	Y.NC[+57.02146]RC[+57.02146]PPEWTGQYC[+57.02146]TEDVDEC[+57.02146]QLMPNAC[+57.02146]QN[+0.98402]RGTC[+57.02146]HNTHGGY.N	C2(Carbamidomethyl / 57.0215); C4(Carbamidomethyl / 57.0215); C13(Carbamidomethyl / 57.0215); C20(Carbamidomethyl / 57.0215); C27(Carbamidomethyl / 57.0215); C33(Carbamidomethyl / 57.0215)	6.1e-11	6.2e-11	0	0	0	0	2.4e-12	2.4e-12	10.215	454	0	-1	Specific	20	>sp|P46531|NOTC1_HUMAN Neurogenic locus notch homolog protein 1 OS=Homo sapiens OX=9606 GN=NOTCH1 PE=1 SV=4	1	5946	FP050322_5.5692.5692.5	high-energy collision-induced dissociation	11.21	4871.9	4872.9	1	109 | 78848
103		1119.1	5	975.388	4872.91	975.39	4872.92	controllerType=0 controllerNumber=1 scan=5465	-2.137	Y.NCRCPPEWTGQYCTEDVDECQLMPNACQNRGTCHNTHGGY.N		NCRCPPEWTGQYCTEDVDECQLMPNACQNRGTCHNTHGGY,YN,2@57.02146,4@57.02146,13@57.02146,20@57.02146,27@57.02146,33@57.02146		15.8343	Y.NC[+57.02146]RC[+57.02146]PPEWTGQYC[+57.02146]TEDVDEC[+57.02146]QLMPNAC[+57.02146]QNRGTC[+57.02146]HNTHGGY.N	C2(Carbamidomethyl / 57.0215); C4(Carbamidomethyl / 57.0215); C13(Carbamidomethyl / 57.0215); C20(Carbamidomethyl / 57.0215); C27(Carbamidomethyl / 57.0215); C33(Carbamidomethyl / 57.0215)	9.9e-31	6.2e-21	0	0	0	0	9.9e-31	5.4e-22	30.006	1045.5	114.4		Specific	22.7	>sp|P46531|NOTC1_HUMAN Neurogenic locus notch homolog protein 1 OS=Homo sapiens OX=9606 GN=NOTCH1 PE=1 SV=4	1	5662	FP050322_5.5465.5465.5	high-energy collision-induced dissociation	21.21	4871.9	4871.91	1	110 | 74208
103		1090.3	5	975.388	4872.91	975.39	4872.92	controllerType=0 controllerNumber=1 scan=5519	-1.887	Y.NCRCPPEWTGQYCTEDVDECQLMPNACQNRGTCHNTHGGY.N		NCRCPPEWTGQYCTEDVDECQLMPNACQNRGTCHNTHGGY,YN,2@57.02146,4@57.02146,13@57.02146,20@57.02146,27@57.02146,33@57.02146		15.9596	Y.NC[+57.02146]RC[+57.02146]PPEWTGQYC[+57.02146]TEDVDEC[+57.02146]QLMPNAC[+57.02146]QNRGTC[+57.02146]HNTHGGY.N	C2(Carbamidomethyl / 57.0215); C4(Carbamidomethyl / 57.0215); C13(Carbamidomethyl / 57.0215); C20(Carbamidomethyl / 57.0215); C27(Carbamidomethyl / 57.0215); C33(Carbamidomethyl / 57.0215)	9.9e-31	6.2e-20	0	0	0	0	9.9e-31	1.2e-20	30.006	1013.5	158.3		Specific	22.6	>sp|P46531|NOTC1_HUMAN Neurogenic locus notch homolog protein 1 OS=Homo sapiens OX=9606 GN=NOTCH1 PE=1 SV=4	1	5735	FP050322_5.5519.5519.5	high-energy collision-induced dissociation	21.21	4871.91	4871.91	1	111 | 75488
103		1046	5	975.388	4872.91	975.39	4872.92	controllerType=0 controllerNumber=1 scan=5573	-2.137	Y.NCRCPPEWTGQYCTEDVDECQLMPNACQNRGTCHNTHGGY.N		NCRCPPEWTGQYCTEDVDECQLMPNACQNRGTCHNTHGGY,YN,2@57.02146,4@57.02146,13@57.02146,20@57.02146,27@57.02146,33@57.02146		16.0851	Y.NC[+57.02146]RC[+57.02146]PPEWTGQYC[+57.02146]TEDVDEC[+57.02146]QLMPNAC[+57.02146]QNRGTC[+57.02146]HNTHGGY.N	C2(Carbamidomethyl / 57.0215); C4(Carbamidomethyl / 57.0215); C13(Carbamidomethyl / 57.0215); C20(Carbamidomethyl / 57.0215); C27(Carbamidomethyl / 57.0215); C33(Carbamidomethyl / 57.0215)	1.1e-16	1.1e-16	0	0	0	0	1.2e-17	1.2e-17	15.96	756.5	101.9		Specific	21.9	>sp|P46531|NOTC1_HUMAN Neurogenic locus notch homolog protein 1 OS=Homo sapiens OX=9606 GN=NOTCH1 PE=1 SV=4	1	5800	FP050322_5.5573.5573.5	high-energy collision-induced dissociation	20.21	4871.9	4871.91	1	112 | 76288
103	HexNAc(1)Hex(1)Fuc(1)NeuAc(1); Hex(1)Pent(1)	415.2	4	979.384	3914.51	979.372	3914.47	controllerType=0 controllerNumber=1 scan=4986	12.054	Y.NCRCPPEWTGQYCTEDVDECQL.M	9;14	NCRCPPEWTGQYCTEDVDECQL,YM,2@57.02146,4@57.02146,9@802.28552,13@57.02146,14@294.09508,20@57.02146,21@0.98402	T9(OGlycan / 802.2855); T14(OGlycan / 294.0951); Q21(Deamidated / 0.984)	14.684	Y.NC[+57.02146]RC[+57.02146]PPEWT[+802.28552]GQYC[+57.02146]T[+294.09508]EDVDEC[+57.02146]Q[+0.98402]L.M	C2(Carbamidomethyl / 57.0215); C4(Carbamidomethyl / 57.0215); C13(Carbamidomethyl / 57.0215); C20(Carbamidomethyl / 57.0215)	7.6e-06	7.7e-06	0	0	0	0	4.9e-07	4.9e-07	5.121	415.2	0		Specific	13.3	>sp|P46531|NOTC1_HUMAN Neurogenic locus notch homolog protein 1 OS=Homo sapiens OX=9606 GN=NOTCH1 PE=1 SV=4	1	5056	FP050322_5.4986.4986.2	high-energy collision-induced dissociation	5.34	3913.51	3913.46	1	113 | 42583
103	Hex(1); Hex(1)Pent(2)	71.6	3	1136.1	3406.29	1136.1	3406.27	controllerType=0 controllerNumber=1 scan=6117	4.068	Y.NCRCPPEWTGQYCTEDVDECQL.M	9;14	NCRCPPEWTGQYCTEDVDECQL,YM,2@57.02146,4@57.02146,9@162.05282,13@57.02146,14@426.13734,20@57.02146,21@0.98402	T9(OGlycan / 162.0528); T14(OGlycan / 426.1373); Q21(Deamidated / 0.984)	17.3484	Y.NC[+57.02146]RC[+57.02146]PPEWT[+162.05282]GQYC[+57.02146]T[+426.13734]EDVDEC[+57.02146]Q[+0.98402]L.M	C2(Carbamidomethyl / 57.0215); C4(Carbamidomethyl / 57.0215); C13(Carbamidomethyl / 57.0215); C20(Carbamidomethyl / 57.0215)	0.054	0.055	0	0	0	0	0.0029	0.003	1.264	21.7	1.2		Specific	11.2	>sp|P46531|NOTC1_HUMAN Neurogenic locus notch homolog protein 1 OS=Homo sapiens OX=9606 GN=NOTCH1 PE=1 SV=4	1	6504	FP050322_5.6117.6117.3	high-energy collision-induced dissociation	1.26	3405.28	3405.27	1	114 | 44983
103	Fuc(1); Hex(1)Pent(2)	106.5	3	1130.77	3390.3	1130.76	3390.28	controllerType=0 controllerNumber=1 scan=6695	7.088	Y.NCRCPPEWTGQYCTEDVDECQL.M	9;14	NCRCPPEWTGQYCTEDVDECQL,YM,2@57.02146,4@57.02146,9@146.05791,13@57.02146,14@426.13734,20@57.02146,21@0.98402	T9(OGlycan / 146.0579); T14(OGlycan / 426.1373); Q21(Deamidated / 0.984)	18.7037	Y.NC[+57.02146]RC[+57.02146]PPEWT[+146.05791]GQYC[+57.02146]T[+426.13734]EDVDEC[+57.02146]Q[+0.98402]L.M	C2(Carbamidomethyl / 57.0215); C4(Carbamidomethyl / 57.0215); C13(Carbamidomethyl / 57.0215); C20(Carbamidomethyl / 57.0215)	0.0056	0.0057	0	0	0	0	0.00022	0.00022	2.249	6	1.2		Specific	13.2	>sp|P46531|NOTC1_HUMAN Neurogenic locus notch homolog protein 1 OS=Homo sapiens OX=9606 GN=NOTCH1 PE=1 SV=4	1	7289	FP050322_5.6695.6695.3	high-energy collision-induced dissociation	2.24	3389.3	3389.27	1	115 | 46233
103	Hex(1)Pent(2)	140.1	3	1130.77	3390.31	1130.76	3390.27	controllerType=0 controllerNumber=1 scan=6750	9.554	Y.NCRCPPEWTGQYCTEDVDECQLM.P	9	NCRCPPEWTGQYCTEDVDECQLM,YP,2@57.02146,4@57.02146,9@426.13734,13@57.02146,18@15.99492,20@57.02146	T9(OGlycan / 426.1373); D18(Oxidation / 15.9949)	18.8336	Y.NC[+57.02146]RC[+57.02146]PPEWT[+426.13734]GQYC[+57.02146]TEDVD[+15.99492]EC[+57.02146]QLM.P	C2(Carbamidomethyl / 57.0215); C4(Carbamidomethyl / 57.0215); C13(Carbamidomethyl / 57.0215); C20(Carbamidomethyl / 57.0215)	0.0069	0.007	0	0	0	0	0.0003	0.00031	2.16	2.3	2.3		Specific	13.1	>sp|P46531|NOTC1_HUMAN Neurogenic locus notch homolog protein 1 OS=Homo sapiens OX=9606 GN=NOTCH1 PE=1 SV=4	1	7362	FP050322_5.6750.6750.3	high-energy collision-induced dissociation	2.15	3389.3	3389.27	1	116 | 46329
103		602.9	2	784.321	1567.64	784.324	1567.64	controllerType=0 controllerNumber=1 scan=5022	-3.809	Y.NCRCPPEWTGQY.C		NCRCPPEWTGQY,YC,2@57.02146,4@57.02146		14.7662	Y.NC[+57.02146]RC[+57.02146]PPEWTGQY.C	C2(Carbamidomethyl / 57.0215); C4(Carbamidomethyl / 57.0215)	2.8e-09	2.8e-09	0	0	0	0	2.5e-10	2.5e-10	8.555	413.3	413.3		Specific	14.8	>sp|P46531|NOTC1_HUMAN Neurogenic locus notch homolog protein 1 OS=Homo sapiens OX=9606 GN=NOTCH1 PE=1 SV=4	1	5104	FP050322_5.5022.5022.2	high-energy collision-induced dissociation	8.55	1566.63	1566.63	1	117 | 874
103		598	2	784.322	1567.64	784.324	1567.64	controllerType=0 controllerNumber=1 scan=5127	-2.797	Y.NCRCPPEWTGQY.C		NCRCPPEWTGQY,YC,2@57.02146,4@57.02146		15.0091	Y.NC[+57.02146]RC[+57.02146]PPEWTGQY.C	C2(Carbamidomethyl / 57.0215); C4(Carbamidomethyl / 57.0215)	2.8e-08	2.8e-08	0	0	0	0	3e-09	3e-09	7.555	420.2	420.2		Specific	12.6	>sp|P46531|NOTC1_HUMAN Neurogenic locus notch homolog protein 1 OS=Homo sapiens OX=9606 GN=NOTCH1 PE=1 SV=4	1	5252	FP050322_5.5127.5127.2	high-energy collision-induced dissociation	8.55	1566.63	1566.63	1	118 | 878
103		587.4	2	784.323	1567.64	784.324	1567.64	controllerType=0 controllerNumber=1 scan=5238	-2.096	Y.NCRCPPEWTGQY.C		NCRCPPEWTGQY,YC,2@57.02146,4@57.02146		15.2657	Y.NC[+57.02146]RC[+57.02146]PPEWTGQY.C	C2(Carbamidomethyl / 57.0215); C4(Carbamidomethyl / 57.0215)	2.8e-08	2.8e-08	0	0	0	0	3.3e-09	3.4e-09	7.555	399	399		Specific	14.4	>sp|P46531|NOTC1_HUMAN Neurogenic locus notch homolog protein 1 OS=Homo sapiens OX=9606 GN=NOTCH1 PE=1 SV=4	1	5409	FP050322_5.5238.5238.2	high-energy collision-induced dissociation	8.55	1566.63	1566.63	1	119 | 882
103		584.7	2	784.323	1567.64	784.324	1567.64	controllerType=0 controllerNumber=1 scan=5072	-1.551	Y.NCRCPPEWTGQY.C		NCRCPPEWTGQY,YC,2@57.02146,4@57.02146		14.8826	Y.NC[+57.02146]RC[+57.02146]PPEWTGQY.C	C2(Carbamidomethyl / 57.0215); C4(Carbamidomethyl / 57.0215)	2.8e-08	2.8e-08	0	0	0	0	2.8e-09	2.8e-09	7.555	425.1	425.1		Specific	12.4	>sp|P46531|NOTC1_HUMAN Neurogenic locus notch homolog protein 1 OS=Homo sapiens OX=9606 GN=NOTCH1 PE=1 SV=4	1	5172	FP050322_5.5072.5072.2	high-energy collision-induced dissociation	8.55	1566.63	1566.63	1	120 | 876
103		577.1	2	784.323	1567.64	784.324	1567.64	controllerType=0 controllerNumber=1 scan=5184	-1.94	Y.NCRCPPEWTGQY.C		NCRCPPEWTGQY,YC,2@57.02146,4@57.02146		15.141	Y.NC[+57.02146]RC[+57.02146]PPEWTGQY.C	C2(Carbamidomethyl / 57.0215); C4(Carbamidomethyl / 57.0215)	2.8e-08	2.8e-08	0	0	0	0	3.2e-09	3.2e-09	7.555	467.4	467.4		Specific	14.7	>sp|P46531|NOTC1_HUMAN Neurogenic locus notch homolog protein 1 OS=Homo sapiens OX=9606 GN=NOTCH1 PE=1 SV=4	1	5330	FP050322_5.5184.5184.2	high-energy collision-induced dissociation	8.55	1566.63	1566.63	1	121 | 880
111	HexNAc(1)Fuc(1); Hex(1)Pent(1)	10.5	5	1081.82	5405.09	1082.03	5406.11	controllerType=0 controllerNumber=1 scan=5413	-2.466	W.TGQYCTEDVDECQLMPNACQNRGTCHNTHGGYNCVCVNGW.T	6;24	TGQYCTEDVDECQLMPNACQNRGTCHNTHGGYNCVCVNGW,WT,5@57.02146,6@349.13728,12@57.02146,19@57.02146,24@294.09508,25@57.02146,34@57.02146,36@57.02146	T6(OGlycan / 349.1373); T24(OGlycan / 294.0951)	15.7128	W.TGQYC[+57.02146]T[+349.13728]EDVDEC[+57.02146]QLMPNAC[+57.02146]QNRGT[+294.09508]C[+57.02146]HNTHGGYNC[+57.02146]VC[+57.02146]VNGW.T	C5(Carbamidomethyl / 57.0215); C12(Carbamidomethyl / 57.0215); C19(Carbamidomethyl / 57.0215); C25(Carbamidomethyl / 57.0215); C34(Carbamidomethyl / 57.0215); C36(Carbamidomethyl / 57.0215)	0.35	0.36	0.0053	0.0053	0.012	0.012	0.02	0.02	0.451	10.5	0.6	-1	Specific	8.9	>sp|P46531|NOTC1_HUMAN Neurogenic locus notch homolog protein 1 OS=Homo sapiens OX=9606 GN=NOTCH1 PE=1 SV=4	1	5600	FP050322_5.5413.5413.5	high-energy collision-induced dissociation	0.45	5404.08	5405.1	1	122 | 73528
111	HexNAc(1)Hex(1)Fuc(1)NeuAc(1); Hex(1)Pent(2)	350.5	4	1258.99	5032.95	1259.23	5033.9	controllerType=0 controllerNumber=1 scan=5401	10.434	W.TGQYCTEDVDECQLMPNACQNRGTCHNTHGGY.N	6;24	TGQYCTEDVDECQLMPNACQNRGTCHNTHGGY,WN,5@57.02146,6@802.28552,8@15.99492,12@57.02146,19@57.02146,24@426.13734,25@57.02146,27@15.99492	T6(OGlycan / 802.2855); D8(Oxidation / 15.9949); T24(OGlycan / 426.1373); N27(Oxidation / 15.9949)	15.6849	W.TGQYC[+57.02146]T[+802.28552]ED[+15.99492]VDEC[+57.02146]QLMPNAC[+57.02146]QNRGT[+426.13734]C[+57.02146]HN[+15.99492]THGGY.N	C5(Carbamidomethyl / 57.0215); C12(Carbamidomethyl / 57.0215); C19(Carbamidomethyl / 57.0215); C25(Carbamidomethyl / 57.0215)	0.0012	0.0012	0	0	0	0	5.2e-05	5.3e-05	2.937	350.5	0	-1	Specific	12.5	>sp|P46531|NOTC1_HUMAN Neurogenic locus notch homolog protein 1 OS=Homo sapiens OX=9606 GN=NOTCH1 PE=1 SV=4	1	5585	FP050322_5.5401.5401.4	high-energy collision-induced dissociation	1.75	5031.94	5032.89	1	123 | 73368
115	Hex(1)Pent(2); Fuc(1)	537.4	4	979.127	3913.49	979.123	3913.47	controllerType=0 controllerNumber=1 scan=5414	3.34	Y.CTEDVDECQLMPNACQNRGTCHNTHGGY.N	20;24	CTEDVDECQLMPNACQNRGTCHNTHGGY,YN,1@57.02146,8@57.02146,9@0.98402,15@57.02146,20@426.13734,21@57.02146,23@15.99492,24@146.05791	Q9(Deamidated / 0.984); T20(OGlycan / 426.1373); N23(Oxidation / 15.9949); T24(OGlycan / 146.0579)	15.715	Y.C[+57.02146]TEDVDEC[+57.02146]Q[+0.98402]LMPNAC[+57.02146]QNRGT[+426.13734]C[+57.02146]HN[+15.99492]T[+146.05791]HGGY.N	C1(Carbamidomethyl / 57.0215); C8(Carbamidomethyl / 57.0215); C15(Carbamidomethyl / 57.0215); C21(Carbamidomethyl / 57.0215)	6e-05	6.1e-05	0	0	0	0	2.8e-06	2.9e-06	4.223	67.3	7.7		Specific	12.2	>sp|P46531|NOTC1_HUMAN Neurogenic locus notch homolog protein 1 OS=Homo sapiens OX=9606 GN=NOTCH1 PE=1 SV=4	1	5601	FP050322_5.5414.5414.5	high-energy collision-induced dissociation	3.85	3912.48	3912.46	1	124 | 43743
115	Hex(1); Fuc(1)	419.3	4	913.106	3649.4	913.102	3649.39	controllerType=0 controllerNumber=1 scan=4847	3.527	Y.CTEDVDECQLMPNACQNRGTCHNTHGGY.N	2;20	CTEDVDECQLMPNACQNRGTCHNTHGGY,YN,1@57.02146,2@162.05282,8@57.02146,9@0.98402,15@57.02146,20@146.05791,21@57.02146,23@15.99492	T2(OGlycan / 162.0528); Q9(Deamidated / 0.984); T20(OGlycan / 146.0579); N23(Oxidation / 15.9949)	14.368	Y.C[+57.02146]T[+162.05282]EDVDEC[+57.02146]Q[+0.98402]LMPNAC[+57.02146]QNRGT[+146.05791]C[+57.02146]HN[+15.99492]THGGY.N	C1(Carbamidomethyl / 57.0215); C8(Carbamidomethyl / 57.0215); C15(Carbamidomethyl / 57.0215); C21(Carbamidomethyl / 57.0215)	1.6e-06	1.7e-06	0	0	0	0	1.6e-07	1.6e-07	5.788	419.3	4.8		Specific	14.6	>sp|P46531|NOTC1_HUMAN Neurogenic locus notch homolog protein 1 OS=Homo sapiens OX=9606 GN=NOTCH1 PE=1 SV=4	1	4878	FP050322_5.4847.4847.4	high-energy collision-induced dissociation	4.81	3648.39	3648.38	1	125 | 41023
115	Fuc(1)	858.1	4	872.343	3486.35	872.343	3486.35	controllerType=0 controllerNumber=1 scan=4514	0.393	Y.CTEDVDECQLMPNACQNRGTCHNTHGGY.N	20	CTEDVDECQLMPNACQNRGTCHNTHGGY,YN,1@57.02146,8@57.02146,15@57.02146,20@146.05791,21@57.02146,23@15.99492	T20(OGlycan / 146.0579); N23(Oxidation / 15.9949)	13.6088	Y.C[+57.02146]TEDVDEC[+57.02146]QLMPNAC[+57.02146]QNRGT[+146.05791]C[+57.02146]HN[+15.99492]THGGY.N	C1(Carbamidomethyl / 57.0215); C8(Carbamidomethyl / 57.0215); C15(Carbamidomethyl / 57.0215); C21(Carbamidomethyl / 57.0215)	6.2e-14	6.3e-14	0	0	0	0	7.4e-15	7.5e-15	13.207	858.1	4.8		Specific	21	>sp|P46531|NOTC1_HUMAN Neurogenic locus notch homolog protein 1 OS=Homo sapiens OX=9606 GN=NOTCH1 PE=1 SV=4	1	4463	FP050322_5.4514.4514.4	high-energy collision-induced dissociation	13.2	3485.34	3485.34	1	126 | 38066
115	Fuc(1)	690.4	4	872.34	3486.34	872.343	3486.35	controllerType=0 controllerNumber=1 scan=4504	-3.949	Y.CTEDVDECQLMPNACQNRGTCHNTHGGY.N	20	CTEDVDECQLMPNACQNRGTCHNTHGGY,YN,1@57.02146,8@57.02146,15@57.02146,20@146.05791,21@57.02146,23@15.99492	T20(OGlycan / 146.0579); N23(Oxidation / 15.9949)	13.5847	Y.C[+57.02146]TEDVDEC[+57.02146]QLMPNAC[+57.02146]QNRGT[+146.05791]C[+57.02146]HN[+15.99492]THGGY.N	C1(Carbamidomethyl / 57.0215); C8(Carbamidomethyl / 57.0215); C15(Carbamidomethyl / 57.0215); C21(Carbamidomethyl / 57.0215)	6.2e-10	6.3e-10	0	0	0	0	5.2e-11	5.2e-11	9.208	690.4	4.8		Specific	17.5	>sp|P46531|NOTC1_HUMAN Neurogenic locus notch homolog protein 1 OS=Homo sapiens OX=9606 GN=NOTCH1 PE=1 SV=4	1	4454	FP050322_5.4504.4504.4	high-energy collision-induced dissociation	10.2	3485.33	3485.34	1	127 | 38026
125	HexNAc(1)Hex(1)Fuc(1)NeuAc(1)	245.8	8	901.978	7208.77	901.856	7207.8	controllerType=0 controllerNumber=1 scan=5888	-4.069	L.MPNACQNRGTCHNTHGGYNCVCVNGWTGEDCSENIDDCASAACFHGATCHDRVASF.Y	10	MPNACQNRGTCHNTHGGYNCVCVNGWTGEDCSENIDDCASAACFHGATCHDRVASF,LY,5@57.02146,10@802.28552,11@57.02146,20@57.02146,22@57.02146,31@57.02146,38@57.02146,43@57.02146,49@57.02146	T10(OGlycan / 802.2855)	16.811	L.MPNAC[+57.02146]QNRGT[+802.28552]C[+57.02146]HNTHGGYNC[+57.02146]VC[+57.02146]VNGWTGEDC[+57.02146]SENIDDC[+57.02146]ASAAC[+57.02146]FHGATC[+57.02146]HDRVASF.Y	C5(Carbamidomethyl / 57.0215); C11(Carbamidomethyl / 57.0215); C20(Carbamidomethyl / 57.0215); C22(Carbamidomethyl / 57.0215); C31(Carbamidomethyl / 57.0215); C38(Carbamidomethyl / 57.0215); C43(Carbamidomethyl / 57.0215); C49(Carbamidomethyl / 57.0215)	0.061	0.062	0	0	0	0	0.0033	0.0033	1.212	245.8	3.2	1	Specific	13.2	>sp|P46531|NOTC1_HUMAN Neurogenic locus notch homolog protein 1 OS=Homo sapiens OX=9606 GN=NOTCH1 PE=1 SV=4	1	6195	FP050322_5.5888.5888.4	high-energy collision-induced dissociation	1.29	7207.76	7206.79	1	128 | 81608
125	HexNAc(1)Hex(1)Fuc(1)NeuAc(1); HexNAc(1)	303.7	4	774.81	3096.22	774.805	3096.2	controllerType=0 controllerNumber=1 scan=4497	6.799	L.MPNACQNRGTCHNTHGGY.N	10;14	MPNACQNRGTCHNTHGGY,LN,5@57.02146,10@802.28552,11@57.02146,13@15.99492,14@203.07937	T10(OGlycan / 802.2855); N13(Oxidation / 15.9949); T14(OGlycan / 203.0794)	13.5683	L.MPNAC[+57.02146]QNRGT[+802.28552]C[+57.02146]HN[+15.99492]T[+203.07937]HGGY.N	C5(Carbamidomethyl / 57.0215); C11(Carbamidomethyl / 57.0215)	0.0024	0.0025	0	0	0	0	0.00012	0.00012	2.613	241.2	4.8		Specific	9.9	>sp|P46531|NOTC1_HUMAN Neurogenic locus notch homolog protein 1 OS=Homo sapiens OX=9606 GN=NOTCH1 PE=1 SV=4	1	4446	FP050322_5.4497.4497.4	high-energy collision-induced dissociation	2.53	3095.21	3095.19	1	129 | 13079
143	Hex(1)Pent(2); Fuc(1)	323.9	4	1231.23	4921.89	1231.23	4921.88	controllerType=0 controllerNumber=1 scan=6073	0.631	Y.NCVCVNGWTGEDCSENIDDCASAACFHGATCHDRVASF.Y	14;22	NCVCVNGWTGEDCSENIDDCASAACFHGATCHDRVASF,YY,2@57.02146,4@57.02146,13@57.02146,14@426.13734,20@57.02146,22@146.05791,25@57.02146,31@57.02146	S14(OGlycan / 426.1373); S22(OGlycan / 146.0579)	17.2447	Y.NC[+57.02146]VC[+57.02146]VNGWTGEDC[+57.02146]S[+426.13734]ENIDDC[+57.02146]AS[+146.05791]AAC[+57.02146]FHGATC[+57.02146]HDRVASF.Y	C2(Carbamidomethyl / 57.0215); C4(Carbamidomethyl / 57.0215); C13(Carbamidomethyl / 57.0215); C20(Carbamidomethyl / 57.0215); C25(Carbamidomethyl / 57.0215); C31(Carbamidomethyl / 57.0215)	0.00011	0.00011	0	0	0	0	5.6e-06	5.7e-06	3.953	323.9	1.2		Specific	20.1	>sp|P46531|NOTC1_HUMAN Neurogenic locus notch homolog protein 1 OS=Homo sapiens OX=9606 GN=NOTCH1 PE=1 SV=4	1	6438	FP050322_5.6073.6073.4	high-energy collision-induced dissociation	4.09	4920.88	4920.88	1	130 | 82888
143	Hex(1)Pent(2); Fuc(1)	137.4	4	1231.23	4921.89	1231.23	4921.88	controllerType=0 controllerNumber=1 scan=6129	2.02	Y.NCVCVNGWTGEDCSENIDDCASAACFHGATCHDRVASF.Y	9;14	NCVCVNGWTGEDCSENIDDCASAACFHGATCHDRVASF,YY,2@57.02146,4@57.02146,9@426.13734,13@57.02146,14@146.05791,20@57.02146,25@57.02146,31@57.02146	T9(OGlycan / 426.1373); S14(OGlycan / 146.0579)	17.377	Y.NC[+57.02146]VC[+57.02146]VNGWT[+426.13734]GEDC[+57.02146]S[+146.05791]ENIDDC[+57.02146]ASAAC[+57.02146]FHGATC[+57.02146]HDRVASF.Y	C2(Carbamidomethyl / 57.0215); C4(Carbamidomethyl / 57.0215); C13(Carbamidomethyl / 57.0215); C20(Carbamidomethyl / 57.0215); C25(Carbamidomethyl / 57.0215); C31(Carbamidomethyl / 57.0215)	0.00098	0.00099	0	0	0	0	4.8e-05	4.9e-05	3.01	137.4	1.6		Specific	14.2	>sp|P46531|NOTC1_HUMAN Neurogenic locus notch homolog protein 1 OS=Homo sapiens OX=9606 GN=NOTCH1 PE=1 SV=4	1	6518	FP050322_5.6129.6129.4	high-energy collision-induced dissociation	3	4920.89	4920.88	1	131 | 83128
143		171.6	2	504.703	1008.4	504.705	1008.4	controllerType=0 controllerNumber=1 scan=5928	-2.91	Y.NCVCVNGW.T		NCVCVNGW,YT,2@57.02146,4@57.02146		16.9051	Y.NC[+57.02146]VC[+57.02146]VNGW.T	C2(Carbamidomethyl / 57.0215); C4(Carbamidomethyl / 57.0215)	0.59	0.59	0.015	0.015	0.023	0.023	0.043	0.043	0.232	171.6	171.6		Specific	6.1	>sp|P46531|NOTC1_HUMAN Neurogenic locus notch homolog protein 1 OS=Homo sapiens OX=9606 GN=NOTCH1 PE=1 SV=4	1	6245	FP050322_5.5928.5928.2	high-energy collision-induced dissociation	0.23	1007.39	1007.4	1	132 | 143
151	HexNAc(1); HexNAc(1)	1.6	2	1214.44	2427.87	1214.44	2427.87	controllerType=0 controllerNumber=1 scan=6758	-0.02	W.TGEDCSENIDDCASAACF.H	1;6	TGEDCSENIDDCASAACF,WH,1@203.07937,5@57.02146,6@203.07937,12@57.02146,17@57.02146	T1(OGlycan / 203.0794); S6(OGlycan / 203.0794)	18.8511	W.T[+203.07937]GEDC[+57.02146]S[+203.07937]ENIDDC[+57.02146]ASAAC[+57.02146]F.H	C5(Carbamidomethyl / 57.0215); C12(Carbamidomethyl / 57.0215); C17(Carbamidomethyl / 57.0215)	0.45	0.46	0.0053	0.0079	0.012	0.012	0.021	0.023	0.344	1.6	1.6		Specific	7.1	>sp|P46531|NOTC1_HUMAN Neurogenic locus notch homolog protein 1 OS=Homo sapiens OX=9606 GN=NOTCH1 PE=1 SV=4	1	7375	FP050322_5.6758.6758.2	high-energy collision-induced dissociation	0.34	2426.87	2426.87	1	133 | 5505
151		41.7	2	1011.36	2021.71	1011.36	2021.72	controllerType=0 controllerNumber=1 scan=6119	-1.205	W.TGEDCSENIDDCASAACF.H		TGEDCSENIDDCASAACF,WH,5@57.02146,12@57.02146,17@57.02146		17.3528	W.TGEDC[+57.02146]SENIDDC[+57.02146]ASAAC[+57.02146]F.H	C5(Carbamidomethyl / 57.0215); C12(Carbamidomethyl / 57.0215); C17(Carbamidomethyl / 57.0215)	0.24	0.24	0	0	0	0	0.014	0.014	0.616	41.7	41.7		Specific	8.1	>sp|P46531|NOTC1_HUMAN Neurogenic locus notch homolog protein 1 OS=Homo sapiens OX=9606 GN=NOTCH1 PE=1 SV=4	1	6507	FP050322_5.6119.6119.2	high-energy collision-induced dissociation	0.61	2020.71	2020.71	1	134 | 5279
169	Hex(1)Pent(2)	149.3	5	649.485	3243.39	649.481	3243.38	controllerType=0 controllerNumber=1 scan=3636	5.233	F.HGATCHDRVASFYCECPHGRTGLL.C	4	HGATCHDRVASFYCECPHGRTGLL,FC,4@426.13734,5@57.02146,7@15.99492,14@57.02146,16@57.02146	T4(OGlycan / 426.1373); D7(Oxidation / 15.9949)	11.5816	F.HGAT[+426.13734]C[+57.02146]HD[+15.99492]RVASFYC[+57.02146]EC[+57.02146]PHGRTGLL.C	C5(Carbamidomethyl / 57.0215); C14(Carbamidomethyl / 57.0215); C16(Carbamidomethyl / 57.0215)	0.077	0.078	0	0	0	0	0.0047	0.0048	1.113	149.3	0		Specific	7.2	>sp|P46531|NOTC1_HUMAN Neurogenic locus notch homolog protein 1 OS=Homo sapiens OX=9606 GN=NOTCH1 PE=1 SV=4	1	3283	FP050322_5.3636.3636.5	high-energy collision-induced dissociation	1.11	3242.39	3242.37	1	135 | 11821
169	Hex(1)Pent(2)	10.1	5	649.484	3243.39	649.481	3243.38	controllerType=0 controllerNumber=1 scan=3700	3.445	F.HGATCHDRVASFYCECPHGRTGLL.C	4	HGATCHDRVASFYCECPHGRTGLL,FC,4@426.13734,5@57.02146,7@15.99492,14@57.02146,16@57.02146	T4(OGlycan / 426.1373); D7(Oxidation / 15.9949)	11.7216	F.HGAT[+426.13734]C[+57.02146]HD[+15.99492]RVASFYC[+57.02146]EC[+57.02146]PHGRTGLL.C	C5(Carbamidomethyl / 57.0215); C14(Carbamidomethyl / 57.0215); C16(Carbamidomethyl / 57.0215)	0.18	0.18	0	0	0	0	0.012	0.012	0.739	10.1	0		Specific	6.3	>sp|P46531|NOTC1_HUMAN Neurogenic locus notch homolog protein 1 OS=Homo sapiens OX=9606 GN=NOTCH1 PE=1 SV=4	1	3368	FP050322_5.3700.3700.5	high-energy collision-induced dissociation	0.73	3242.38	3242.37	1	136 | 11943
169	HexNAc(1)Hex(1)Fuc(1)NeuAc(1)	491.9	3	774.988	2322.95	774.99	2322.96	controllerType=0 controllerNumber=1 scan=4092	-2.485	F.HGATCHDRVASFY.C	11	HGATCHDRVASFY,FC,5@57.02146,11@802.28552	S11(OGlycan / 802.2855)	12.6191	F.HGATC[+57.02146]HDRVAS[+802.28552]FY.C	C5(Carbamidomethyl / 57.0215)	4.2e-07	4.2e-07	0	0	0	0	4.3e-08	4.3e-08	6.381	430.9	7.1		Specific	15	>sp|P46531|NOTC1_HUMAN Neurogenic locus notch homolog protein 1 OS=Homo sapiens OX=9606 GN=NOTCH1 PE=1 SV=4	1	3912	FP050322_5.4092.4092.3	high-energy collision-induced dissociation	6.46	2321.94	2321.95	1	137 | 4703
169	HexNAc(1)Hex(1)Fuc(1)NeuAc(1)	427.1	4	581.494	2322.95	581.494	2322.96	controllerType=0 controllerNumber=1 scan=4105	-1.309	F.HGATCHDRVASFY.C	11	HGATCHDRVASFY,FC,5@57.02146,11@802.28552	S11(OGlycan / 802.2855)	12.6482	F.HGATC[+57.02146]HDRVAS[+802.28552]FY.C	C5(Carbamidomethyl / 57.0215)	7.3e-07	7.4e-07	0	0	0	0	9.3e-08	9.4e-08	6.135	425.8	19.9		Specific	13.1	>sp|P46531|NOTC1_HUMAN Neurogenic locus notch homolog protein 1 OS=Homo sapiens OX=9606 GN=NOTCH1 PE=1 SV=4	1	3932	FP050322_5.4105.4105.4	high-energy collision-induced dissociation	6.36	2321.95	2321.95	1	138 | 4727
169	HexNAc(1)Hex(1)Fuc(1)NeuAc(1)	426.6	3	774.989	2322.95	774.99	2322.96	controllerType=0 controllerNumber=1 scan=4148	-1.224	F.HGATCHDRVASFY.C	11	HGATCHDRVASFY,FC,5@57.02146,11@802.28552	S11(OGlycan / 802.2855)	12.7452	F.HGATC[+57.02146]HDRVAS[+802.28552]FY.C	C5(Carbamidomethyl / 57.0215)	9.6e-07	9.8e-07	0	0	0	0	1.2e-07	1.2e-07	6.016	424.4	6.2		Specific	14.8	>sp|P46531|NOTC1_HUMAN Neurogenic locus notch homolog protein 1 OS=Homo sapiens OX=9606 GN=NOTCH1 PE=1 SV=4	1	3994	FP050322_5.4148.4148.3	high-energy collision-induced dissociation	6.24	2321.95	2321.95	1	139 | 4751
169	HexNAc(1)Hex(1)Fuc(1)NeuAc(1)	518.2	3	720.634	2159.89	720.636	2159.89	controllerType=0 controllerNumber=1 scan=3312	-2.571	F.HGATCHDRVASF.Y	11	HGATCHDRVASF,FY,5@57.02146,11@802.28552	S11(OGlycan / 802.2855)	10.8537	F.HGATC[+57.02146]HDRVAS[+802.28552]F.Y	C5(Carbamidomethyl / 57.0215)	4.2e-07	4.2e-07	0	0	0	0	3.4e-08	3.4e-08	6.381	482.6	10.8		Specific	17	>sp|P46531|NOTC1_HUMAN Neurogenic locus notch homolog protein 1 OS=Homo sapiens OX=9606 GN=NOTCH1 PE=1 SV=4	1	2834	FP050322_5.3312.3312.3	high-energy collision-induced dissociation	6.46	2158.88	2158.88	1	140 | 4276
169	HexNAc(1)Hex(1)Fuc(1)NeuAc(1)	438.7	3	720.634	2159.89	720.636	2159.89	controllerType=0 controllerNumber=1 scan=3364	-2.232	F.HGATCHDRVASF.Y	11	HGATCHDRVASF,FY,5@57.02146,11@802.28552	S11(OGlycan / 802.2855)	10.9746	F.HGATC[+57.02146]HDRVAS[+802.28552]F.Y	C5(Carbamidomethyl / 57.0215)	9.6e-07	9.8e-07	0	0	0	0	1.2e-07	1.2e-07	6.016	381.7	5.1		Specific	17	>sp|P46531|NOTC1_HUMAN Neurogenic locus notch homolog protein 1 OS=Homo sapiens OX=9606 GN=NOTCH1 PE=1 SV=4	1	2905	FP050322_5.3364.3364.3	high-energy collision-induced dissociation	6.24	2158.88	2158.88	1	141 | 4376
169	HexNAc(1)Hex(1)Fuc(1)	500.8	3	677.958	2031.86	677.958	2031.86	controllerType=0 controllerNumber=1 scan=3534	-0.759	F.HGATCHDRVASFY.C	11	HGATCHDRVASFY,FC,5@57.02146,11@511.19010	S11(OGlycan / 511.1901)	11.3579	F.HGATC[+57.02146]HDRVAS[+511.19010]FY.C	C5(Carbamidomethyl / 57.0215)	4.2e-07	4.2e-07	0	0	0	0	3.8e-08	3.9e-08	6.381	475.3	8.3		Specific	14.3	>sp|P46531|NOTC1_HUMAN Neurogenic locus notch homolog protein 1 OS=Homo sapiens OX=9606 GN=NOTCH1 PE=1 SV=4	1	3146	FP050322_5.3534.3534.3	high-energy collision-induced dissociation	7.43	2030.85	2030.85	1	142 | 4422
169	Fuc(1); Hex(1)Pent(2)	382	3	643.936	1929.79	643.939	1929.8	controllerType=0 controllerNumber=1 scan=2877	-3.953	F.HGATCHDRVASF.Y	4;11	HGATCHDRVASF,FY,4@146.05791,5@57.02146,11@426.13734	T4(OGlycan / 146.0579); S11(OGlycan / 426.1373)	9.8542	F.HGAT[+146.05791]C[+57.02146]HDRVAS[+426.13734]F.Y	C5(Carbamidomethyl / 57.0215)	1.4e-06	1.4e-06	0	0	0	0	1.3e-07	1.4e-07	5.853	382	0		Specific	14.9	>sp|P46531|NOTC1_HUMAN Neurogenic locus notch homolog protein 1 OS=Homo sapiens OX=9606 GN=NOTCH1 PE=1 SV=4	1	2245	FP050322_5.2877.2877.3	high-energy collision-induced dissociation	6.01	1928.79	1928.79	1	143 | 1460
169	Fuc(1); Hex(1)Pent(2)	333.2	3	643.939	1929.8	643.939	1929.8	controllerType=0 controllerNumber=1 scan=2926	0.222	F.HGATCHDRVASF.Y	4;11	HGATCHDRVASF,FY,4@146.05791,5@57.02146,11@426.13734	T4(OGlycan / 146.0579); S11(OGlycan / 426.1373)	9.9678	F.HGAT[+146.05791]C[+57.02146]HDRVAS[+426.13734]F.Y	C5(Carbamidomethyl / 57.0215)	8.2e-05	8.4e-05	0	0	0	0	4.9e-06	5e-06	4.084	333.2	0		Specific	16.2	>sp|P46531|NOTC1_HUMAN Neurogenic locus notch homolog protein 1 OS=Homo sapiens OX=9606 GN=NOTCH1 PE=1 SV=4	1	2314	FP050322_5.2926.2926.3	high-energy collision-induced dissociation	4.22	1928.79	1928.79	1	144 | 1480
169	HexNAc(1)Hex(1)Fuc(1)	562.5	3	623.602	1868.79	623.604	1868.8	controllerType=0 controllerNumber=1 scan=2836	-3.55	F.HGATCHDRVASF.Y	11	HGATCHDRVASF,FY,5@57.02146,11@511.19010	S11(OGlycan / 511.1901)	9.7606	F.HGATC[+57.02146]HDRVAS[+511.19010]F.Y	C5(Carbamidomethyl / 57.0215)	3.7e-08	3.7e-08	0	0	0	0	3.6e-09	3.6e-09	7.435	554	19.2		Specific	16.4	>sp|P46531|NOTC1_HUMAN Neurogenic locus notch homolog protein 1 OS=Homo sapiens OX=9606 GN=NOTCH1 PE=1 SV=4	1	2189	FP050322_5.2836.2836.3	high-energy collision-induced dissociation	8.43	1867.78	1867.79	1	145 | 1415
169	HexNAc(1)Hex(1)Fuc(1)	453.4	3	623.599	1868.78	623.604	1868.8	controllerType=0 controllerNumber=1 scan=2789	-7.371	F.HGATCHDRVASF.Y	11	HGATCHDRVASF,FY,5@57.02146,11@511.19010	S11(OGlycan / 511.1901)	9.6553	F.HGATC[+57.02146]HDRVAS[+511.19010]F.Y	C5(Carbamidomethyl / 57.0215)	5.7e-07	5.8e-07	0	0	0	0	6.6e-08	6.7e-08	6.242	453.4	8.7		Specific	14.3	>sp|P46531|NOTC1_HUMAN Neurogenic locus notch homolog protein 1 OS=Homo sapiens OX=9606 GN=NOTCH1 PE=1 SV=4	1	2131	FP050322_5.2789.2789.3	high-energy collision-induced dissociation	6.38	1867.78	1867.79	1	146 | 1383
169	Hex(1); Fuc(1)	676.8	3	610.264	1828.78	610.265	1828.78	controllerType=0 controllerNumber=1 scan=3540	-1.677	F.HGATCHDRVASFY.C	4;11	HGATCHDRVASFY,FC,4@162.05282,5@57.02146,11@146.05791	T4(OGlycan / 162.0528); S11(OGlycan / 146.0579)	11.3727	F.HGAT[+162.05282]C[+57.02146]HDRVAS[+146.05791]FY.C	C5(Carbamidomethyl / 57.0215)	3.7e-10	3.7e-10	0	0	0	0	4.2e-11	4.3e-11	9.435	611.7	1.5		Specific	15.7	>sp|P46531|NOTC1_HUMAN Neurogenic locus notch homolog protein 1 OS=Homo sapiens OX=9606 GN=NOTCH1 PE=1 SV=4	1	3155	FP050322_5.3540.3540.3	high-energy collision-induced dissociation	11.43	1827.77	1827.77	1	147 | 1663
169	Fuc(1); Hex(1)	572.6	3	610.263	1828.78	610.265	1828.78	controllerType=0 controllerNumber=1 scan=3488	-2.678	F.HGATCHDRVASFY.C	4;11	HGATCHDRVASFY,FC,4@146.05791,5@57.02146,11@162.05282	T4(OGlycan / 146.0579); S11(OGlycan / 162.0528)	11.2558	F.HGAT[+146.05791]C[+57.02146]HDRVAS[+162.05282]FY.C	C5(Carbamidomethyl / 57.0215)	3.7e-08	3.7e-08	0	0	0	0	4.7e-09	4.8e-09	7.435	572.6	0		Specific	15.1	>sp|P46531|NOTC1_HUMAN Neurogenic locus notch homolog protein 1 OS=Homo sapiens OX=9606 GN=NOTCH1 PE=1 SV=4	1	3080	FP050322_5.3488.3488.3	high-energy collision-induced dissociation	9.43	1827.77	1827.77	1	148 | 1587
169	Hex(1); Fuc(1)	476.7	3	610.265	1828.78	610.265	1828.78	controllerType=0 controllerNumber=1 scan=3412	-0.275	F.HGATCHDRVASFY.C	4;11	HGATCHDRVASFY,FC,4@162.05282,5@57.02146,11@146.05791	T4(OGlycan / 162.0528); S11(OGlycan / 146.0579)	11.0823	F.HGAT[+162.05282]C[+57.02146]HDRVAS[+146.05791]FY.C	C5(Carbamidomethyl / 57.0215)	5.7e-07	5.8e-07	0	0	0	0	7.7e-08	7.8e-08	6.242	476.7	0		Specific	11.5	>sp|P46531|NOTC1_HUMAN Neurogenic locus notch homolog protein 1 OS=Homo sapiens OX=9606 GN=NOTCH1 PE=1 SV=4	1	2971	FP050322_5.3412.3412.3	high-energy collision-induced dissociation	6.46	1827.77	1827.77	1	149 | 1558
169	Fuc(1); Fuc(1)	12.7	3	605.268	1813.79	605.261	1813.77	controllerType=0 controllerNumber=1 scan=4184	11.688	F.HGATCHDRVASFY.C	4;11	HGATCHDRVASFY,FC,4@146.05791,5@57.02146,8@0.98402,11@146.05791	T4(OGlycan / 146.0579); R8(Deamidated / 0.984); S11(OGlycan / 146.0579)	12.8251	F.HGAT[+146.05791]C[+57.02146]HDR[+0.98402]VAS[+146.05791]FY.C	C5(Carbamidomethyl / 57.0215)	0.58	0.58	0.015	0.015	0.024	0.024	0.039	0.039	0.24	12.7	12.7		Specific	4.3	>sp|P46531|NOTC1_HUMAN Neurogenic locus notch homolog protein 1 OS=Homo sapiens OX=9606 GN=NOTCH1 PE=1 SV=4	1	4042	FP050322_5.4184.4184.3	high-energy collision-induced dissociation	0.24	1812.78	1812.76	1	150 | 2357
169	Fuc(1); Hex(1)Pent(1)	422.8	3	599.921	1797.75	599.925	1797.76	controllerType=0 controllerNumber=1 scan=2861	-5.636	F.HGATCHDRVASF.Y	4;11	HGATCHDRVASF,FY,4@146.05791,5@57.02146,11@294.09508	T4(OGlycan / 146.0579); S11(OGlycan / 294.0951)	9.8177	F.HGAT[+146.05791]C[+57.02146]HDRVAS[+294.09508]F.Y	C5(Carbamidomethyl / 57.0215)	9.6e-07	9.8e-07	0	0	0	0	1.1e-07	1.1e-07	6.016	422.8	0		Specific	16.2	>sp|P46531|NOTC1_HUMAN Neurogenic locus notch homolog protein 1 OS=Homo sapiens OX=9606 GN=NOTCH1 PE=1 SV=4	1	2222	FP050322_5.2861.2861.3	high-energy collision-induced dissociation	6.24	1796.74	1796.75	1	151 | 1455
169	HexNAc(1)	66.9	3	575.254	1723.75	575.255	1723.75	controllerType=0 controllerNumber=1 scan=3742	-1.326	F.HGATCHDRVASFY.C	11	HGATCHDRVASFY,FC,5@57.02146,11@203.07937	S11(OGlycan / 203.0794)	11.8153	F.HGATC[+57.02146]HDRVAS[+203.07937]FY.C	C5(Carbamidomethyl / 57.0215)	0.15	0.16	0	0	0	0	0.01	0.01	0.814	66.9	8.4		Specific	5.6	>sp|P46531|NOTC1_HUMAN Neurogenic locus notch homolog protein 1 OS=Homo sapiens OX=9606 GN=NOTCH1 PE=1 SV=4	1	3423	FP050322_5.3742.3742.3	high-energy collision-induced dissociation	0.81	1722.74	1722.74	1	152 | 1941
169	HexNAc(1)	65.5	3	575.253	1723.74	575.255	1723.75	controllerType=0 controllerNumber=1 scan=3555	-3.344	F.HGATCHDRVASFY.C	11	HGATCHDRVASFY,FC,5@57.02146,11@203.07937	S11(OGlycan / 203.0794)	11.4039	F.HGATC[+57.02146]HDRVAS[+203.07937]FY.C	C5(Carbamidomethyl / 57.0215)	0.58	0.58	0.016	0.016	0	0	0.032	0.032	0.24	65.5	31.7		Specific	4.5	>sp|P46531|NOTC1_HUMAN Neurogenic locus notch homolog protein 1 OS=Homo sapiens OX=9606 GN=NOTCH1 PE=1 SV=4	1	3174	FP050322_5.3555.3555.3	high-energy collision-induced dissociation	0.24	1722.74	1722.74	1	153 | 1699
169	HexNAc(1)	50.5	3	575.253	1723.74	575.255	1723.75	controllerType=0 controllerNumber=1 scan=3685	-3.238	F.HGATCHDRVASFY.C	11	HGATCHDRVASFY,FC,5@57.02146,11@203.07937	S11(OGlycan / 203.0794)	11.6902	F.HGATC[+57.02146]HDRVAS[+203.07937]FY.C	C5(Carbamidomethyl / 57.0215)	0.58	0.58	0.016	0.016	0	0	0.033	0.033	0.24	50.5	5.8		Specific	4.2	>sp|P46531|NOTC1_HUMAN Neurogenic locus notch homolog protein 1 OS=Homo sapiens OX=9606 GN=NOTCH1 PE=1 SV=4	1	3347	FP050322_5.3685.3685.3	high-energy collision-induced dissociation	0.24	1722.74	1722.74	1	154 | 1865
169	HexNAc(1)	38.8	3	575.254	1723.75	575.255	1723.75	controllerType=0 controllerNumber=1 scan=3927	-1.857	F.HGATCHDRVASFY.C	4	HGATCHDRVASFY,FC,4@203.07937,5@57.02146	T4(OGlycan / 203.0794)	12.2367	F.HGAT[+203.07937]C[+57.02146]HDRVASFY.C	C5(Carbamidomethyl / 57.0215)	0.58	0.58	0.016	0.016	0.024	0.024	0.036	0.036	0.24	38.8	1.8		Specific	4.5	>sp|P46531|NOTC1_HUMAN Neurogenic locus notch homolog protein 1 OS=Homo sapiens OX=9606 GN=NOTCH1 PE=1 SV=4	1	3675	FP050322_5.3927.3927.3	high-energy collision-induced dissociation	0.24	1722.74	1722.74	1	155 | 2148
169	HexNAc(1)	16.7	3	575.254	1723.75	575.255	1723.75	controllerType=0 controllerNumber=1 scan=3980	-1.538	F.HGATCHDRVASFY.C	11	HGATCHDRVASFY,FC,5@57.02146,11@203.07937	S11(OGlycan / 203.0794)	12.3607	F.HGATC[+57.02146]HDRVAS[+203.07937]FY.C	C5(Carbamidomethyl / 57.0215)	0.58	0.58	0.016	0.016	0	0	0.037	0.038	0.24	16.7	0.6		Specific	4.4	>sp|P46531|NOTC1_HUMAN Neurogenic locus notch homolog protein 1 OS=Homo sapiens OX=9606 GN=NOTCH1 PE=1 SV=4	1	3746	FP050322_5.3980.3980.3	high-energy collision-induced dissociation	0.24	1722.74	1722.74	1	156 | 2210
169	HexNAc(1)Fuc(1)	564.7	3	569.584	1706.74	569.586	1706.74	controllerType=0 controllerNumber=1 scan=2839	-4.314	F.HGATCHDRVASF.Y	11	HGATCHDRVASF,FY,5@57.02146,11@349.13728	S11(OGlycan / 349.1373)	9.7683	F.HGATC[+57.02146]HDRVAS[+349.13728]F.Y	C5(Carbamidomethyl / 57.0215)	3.7e-08	3.7e-08	0	0	0	0	3.8e-09	3.9e-09	7.435	564.7	30.1		Specific	15.4	>sp|P46531|NOTC1_HUMAN Neurogenic locus notch homolog protein 1 OS=Homo sapiens OX=9606 GN=NOTCH1 PE=1 SV=4	1	2192	FP050322_5.2839.2839.3	high-energy collision-induced dissociation	8.43	1705.73	1705.74	1	157 | 1435
169	Fuc(1)	460.5	3	561.578	1682.72	561.579	1682.72	controllerType=0 controllerNumber=1 scan=3817	-2.81	F.HGATCHDRVASFY.C	11	HGATCHDRVASFY,FC,5@57.02146,7@15.99492,11@146.05791	D7(Oxidation / 15.9949); S11(OGlycan / 146.0579)	11.9823	F.HGATC[+57.02146]HD[+15.99492]RVAS[+146.05791]FY.C	C5(Carbamidomethyl / 57.0215)	5.7e-07	5.8e-07	0	0	0	0	8e-08	8.1e-08	6.242	450.5	9.9		Specific	12.4	>sp|P46531|NOTC1_HUMAN Neurogenic locus notch homolog protein 1 OS=Homo sapiens OX=9606 GN=NOTCH1 PE=1 SV=4	1	3522	FP050322_5.3817.3817.3	high-energy collision-induced dissociation	6.46	1681.71	1681.72	1	158 | 2058
169	Fuc(1)	51.8	3	556.583	1667.73	556.575	1667.71	controllerType=0 controllerNumber=1 scan=4241	13.033	F.HGATCHDRVASFY.C	4	HGATCHDRVASFY,FC,4@146.05791,5@57.02146,8@0.98402	T4(OGlycan / 146.0579); R8(Deamidated / 0.984)	12.9541	F.HGAT[+146.05791]C[+57.02146]HDR[+0.98402]VASFY.C	C5(Carbamidomethyl / 57.0215)	0.58	0.58	0.015	0.015	0.024	0.024	0.04	0.04	0.24	51.8	9.2		Specific	4.4	>sp|P46531|NOTC1_HUMAN Neurogenic locus notch homolog protein 1 OS=Homo sapiens OX=9606 GN=NOTCH1 PE=1 SV=4	1	4123	FP050322_5.4241.4241.3	high-energy collision-induced dissociation	0.24	1666.73	1666.7	1	159 | 2395
169	Fuc(1)	671.7	2	833.865	1666.72	833.868	1666.73	controllerType=0 controllerNumber=1 scan=3606	-2.914	F.HGATCHDRVASFY.C	11	HGATCHDRVASFY,FC,5@57.02146,11@146.05791	S11(OGlycan / 146.0579)	11.5194	F.HGATC[+57.02146]HDRVAS[+146.05791]FY.C	C5(Carbamidomethyl / 57.0215)	2.6e-09	2.6e-09	0	0	0	0	1.5e-10	1.5e-10	8.59	484.3	10.8		Specific	14.2	>sp|P46531|NOTC1_HUMAN Neurogenic locus notch homolog protein 1 OS=Homo sapiens OX=9606 GN=NOTCH1 PE=1 SV=4	1	3238	FP050322_5.3606.3606.2	high-energy collision-induced dissociation	10.58	1665.72	1665.72	1	160 | 1758
169	Fuc(1)	630.6	3	556.246	1666.72	556.247	1666.73	controllerType=0 controllerNumber=1 scan=3533	-2.226	F.HGATCHDRVASFY.C	11	HGATCHDRVASFY,FC,5@57.02146,11@146.05791	S11(OGlycan / 146.0579)	11.3557	F.HGATC[+57.02146]HDRVAS[+146.05791]FY.C	C5(Carbamidomethyl / 57.0215)	3.7e-09	3.7e-09	0	0	0	0	5e-10	5.1e-10	8.435	520.3	8.6		Specific	12.9	>sp|P46531|NOTC1_HUMAN Neurogenic locus notch homolog protein 1 OS=Homo sapiens OX=9606 GN=NOTCH1 PE=1 SV=4	1	3145	FP050322_5.3533.3533.3	high-energy collision-induced dissociation	10.43	1665.72	1665.72	1	161 | 1642
169	Fuc(1)	627.7	3	556.248	1666.73	556.247	1666.73	controllerType=0 controllerNumber=1 scan=3641	0.631	F.HGATCHDRVASFY.C	11	HGATCHDRVASFY,FC,5@57.02146,11@146.05791	S11(OGlycan / 146.0579)	11.5924	F.HGATC[+57.02146]HDRVAS[+146.05791]FY.C	C5(Carbamidomethyl / 57.0215)	3.7e-09	3.7e-09	0	0	0	0	5.3e-10	5.4e-10	8.435	525.9	9		Specific	12.4	>sp|P46531|NOTC1_HUMAN Neurogenic locus notch homolog protein 1 OS=Homo sapiens OX=9606 GN=NOTCH1 PE=1 SV=4	1	3289	FP050322_5.3641.3641.3	high-energy collision-induced dissociation	10.43	1665.72	1665.72	1	162 | 1793
169	Fuc(1)	609.8	2	833.865	1666.72	833.868	1666.73	controllerType=0 controllerNumber=1 scan=3553	-2.84	F.HGATCHDRVASFY.C	11	HGATCHDRVASFY,FC,5@57.02146,11@146.05791	S11(OGlycan / 146.0579)	11.3999	F.HGATC[+57.02146]HDRVAS[+146.05791]FY.C	C5(Carbamidomethyl / 57.0215)	2.6e-08	2.6e-08	0	0	0	0	1.9e-09	1.9e-09	7.59	490.9	27.4		Specific	15.6	>sp|P46531|NOTC1_HUMAN Neurogenic locus notch homolog protein 1 OS=Homo sapiens OX=9606 GN=NOTCH1 PE=1 SV=4	1	3172	FP050322_5.3553.3553.2	high-energy collision-induced dissociation	8.58	1665.72	1665.72	1	163 | 1678
169	Fuc(1)	590.8	3	556.248	1666.73	556.247	1666.73	controllerType=0 controllerNumber=1 scan=3584	0.85	F.HGATCHDRVASFY.C	11	HGATCHDRVASFY,FC,5@57.02146,11@146.05791	S11(OGlycan / 146.0579)	11.4707	F.HGATC[+57.02146]HDRVAS[+146.05791]FY.C	C5(Carbamidomethyl / 57.0215)	3.7e-08	3.7e-08	0	0	0	0	5.1e-09	5.2e-09	7.435	461.4	8.2		Specific	11.7	>sp|P46531|NOTC1_HUMAN Neurogenic locus notch homolog protein 1 OS=Homo sapiens OX=9606 GN=NOTCH1 PE=1 SV=4	1	3212	FP050322_5.3584.3584.3	high-energy collision-induced dissociation	9.43	1665.72	1665.72	1	164 | 1735
169	Fuc(1)	585.4	3	556.246	1666.72	556.247	1666.73	controllerType=0 controllerNumber=1 scan=3749	-2.775	F.HGATCHDRVASFY.C	11	HGATCHDRVASFY,FC,5@57.02146,11@146.05791	S11(OGlycan / 146.0579)	11.8313	F.HGATC[+57.02146]HDRVAS[+146.05791]FY.C	C5(Carbamidomethyl / 57.0215)	3.7e-07	3.8e-07	0	0	0	0	2.7e-08	2.7e-08	6.428	432.7	19.1		Specific	11	>sp|P46531|NOTC1_HUMAN Neurogenic locus notch homolog protein 1 OS=Homo sapiens OX=9606 GN=NOTCH1 PE=1 SV=4	1	3431	FP050322_5.3749.3749.3	high-energy collision-induced dissociation	7.42	1665.72	1665.72	1	165 | 1981
169	Fuc(1)	534.2	3	556.246	1666.72	556.247	1666.73	controllerType=0 controllerNumber=1 scan=3915	-2.226	F.HGATCHDRVASFY.C	11	HGATCHDRVASFY,FC,5@57.02146,11@146.05791	S11(OGlycan / 146.0579)	12.2094	F.HGATC[+57.02146]HDRVAS[+146.05791]FY.C	C5(Carbamidomethyl / 57.0215)	3.4e-07	3.5e-07	0	0	0	0	2.2e-08	2.3e-08	6.467	427.6	21.2		Specific	11.4	>sp|P46531|NOTC1_HUMAN Neurogenic locus notch homolog protein 1 OS=Homo sapiens OX=9606 GN=NOTCH1 PE=1 SV=4	1	3655	FP050322_5.3915.3915.3	high-energy collision-induced dissociation	7.43	1665.72	1665.72	1	166 | 2127
169	Fuc(1)	525.9	2	833.867	1666.73	833.868	1666.73	controllerType=0 controllerNumber=1 scan=3663	-1.009	F.HGATCHDRVASFY.C	11	HGATCHDRVASFY,FC,5@57.02146,11@146.05791	S11(OGlycan / 146.0579)	11.6417	F.HGATC[+57.02146]HDRVAS[+146.05791]FY.C	C5(Carbamidomethyl / 57.0215)	2.4e-06	2.4e-06	0	0	0	0	2.2e-07	2.2e-07	5.622	416.3	12.5		Specific	15.2	>sp|P46531|NOTC1_HUMAN Neurogenic locus notch homolog protein 1 OS=Homo sapiens OX=9606 GN=NOTCH1 PE=1 SV=4	1	3315	FP050322_5.3663.3663.2	high-energy collision-induced dissociation	7.58	1665.72	1665.72	1	167 | 1814
169	Fuc(1)	525.9	3	556.246	1666.72	556.247	1666.73	controllerType=0 controllerNumber=1 scan=3695	-2.446	F.HGATCHDRVASFY.C	11	HGATCHDRVASFY,FC,5@57.02146,11@146.05791	S11(OGlycan / 146.0579)	11.7127	F.HGATC[+57.02146]HDRVAS[+146.05791]FY.C	C5(Carbamidomethyl / 57.0215)	3.4e-07	3.5e-07	0	0	0	0	1.9e-08	1.9e-08	6.467	427.4	20.4		Specific	12.9	>sp|P46531|NOTC1_HUMAN Neurogenic locus notch homolog protein 1 OS=Homo sapiens OX=9606 GN=NOTCH1 PE=1 SV=4	1	3361	FP050322_5.3695.3695.3	high-energy collision-induced dissociation	7.43	1665.72	1665.72	1	168 | 1909
169	Fuc(1)	525.2	3	556.246	1666.72	556.247	1666.73	controllerType=0 controllerNumber=1 scan=3860	-2.775	F.HGATCHDRVASFY.C	11	HGATCHDRVASFY,FC,5@57.02146,11@146.05791	S11(OGlycan / 146.0579)	12.0808	F.HGATC[+57.02146]HDRVAS[+146.05791]FY.C	C5(Carbamidomethyl / 57.0215)	3.4e-07	3.5e-07	0	0	0	0	2.1e-08	2.1e-08	6.467	436.7	20.1		Specific	11.8	>sp|P46531|NOTC1_HUMAN Neurogenic locus notch homolog protein 1 OS=Homo sapiens OX=9606 GN=NOTCH1 PE=1 SV=4	1	3583	FP050322_5.3860.3860.3	high-energy collision-induced dissociation	7.43	1665.72	1665.72	1	169 | 2104
169	Fuc(1)	489.5	3	556.247	1666.73	556.247	1666.73	controllerType=0 controllerNumber=1 scan=4029	-0.358	F.HGATCHDRVASFY.C	11	HGATCHDRVASFY,FC,5@57.02146,11@146.05791	S11(OGlycan / 146.0579)	12.4727	F.HGATC[+57.02146]HDRVAS[+146.05791]FY.C	C5(Carbamidomethyl / 57.0215)	4.2e-07	4.2e-07	0	0	0	0	4.1e-08	4.1e-08	6.381	438.1	25.9		Specific	11.2	>sp|P46531|NOTC1_HUMAN Neurogenic locus notch homolog protein 1 OS=Homo sapiens OX=9606 GN=NOTCH1 PE=1 SV=4	1	3823	FP050322_5.4029.4029.3	high-energy collision-induced dissociation	7.43	1665.72	1665.72	1	170 | 2247
169	Fuc(1)	485.3	3	556.245	1666.72	556.247	1666.73	controllerType=0 controllerNumber=1 scan=3805	-3.874	F.HGATCHDRVASFY.C	11	HGATCHDRVASFY,FC,5@57.02146,11@146.05791	S11(OGlycan / 146.0579)	11.955	F.HGATC[+57.02146]HDRVAS[+146.05791]FY.C	C5(Carbamidomethyl / 57.0215)	0.00041	0.00042	0	0	0	0	2.1e-05	2.1e-05	3.382	332.3	17		Specific	10.2	>sp|P46531|NOTC1_HUMAN Neurogenic locus notch homolog protein 1 OS=Homo sapiens OX=9606 GN=NOTCH1 PE=1 SV=4	1	3506	FP050322_5.3805.3805.3	high-energy collision-induced dissociation	4.43	1665.71	1665.72	1	171 | 2034
169	Fuc(1)	413.3	3	556.246	1666.72	556.247	1666.73	controllerType=0 controllerNumber=1 scan=3970	-2.006	F.HGATCHDRVASFY.C	11	HGATCHDRVASFY,FC,5@57.02146,11@146.05791	S11(OGlycan / 146.0579)	12.337	F.HGATC[+57.02146]HDRVAS[+146.05791]FY.C	C5(Carbamidomethyl / 57.0215)	9.8e-06	9.9e-06	0	0	0	0	6.4e-07	6.5e-07	5.009	395.5	8.5		Specific	10.5	>sp|P46531|NOTC1_HUMAN Neurogenic locus notch homolog protein 1 OS=Homo sapiens OX=9606 GN=NOTCH1 PE=1 SV=4	1	3734	FP050322_5.3970.3970.3	high-energy collision-induced dissociation	5.37	1665.72	1665.72	1	172 | 2189
169	Fuc(1)	373.8	3	556.246	1666.72	556.247	1666.73	controllerType=0 controllerNumber=1 scan=4080	-2.995	F.HGATCHDRVASFY.C	11	HGATCHDRVASFY,FC,5@57.02146,11@146.05791	S11(OGlycan / 146.0579)	12.5923	F.HGATC[+57.02146]HDRVAS[+146.05791]FY.C	C5(Carbamidomethyl / 57.0215)	0.00096	0.00097	0	0	0	0	4.5e-05	4.6e-05	3.02	370.4	9.4		Specific	9	>sp|P46531|NOTC1_HUMAN Neurogenic locus notch homolog protein 1 OS=Homo sapiens OX=9606 GN=NOTCH1 PE=1 SV=4	1	3896	FP050322_5.4080.4080.3	high-energy collision-induced dissociation	3.4	1665.72	1665.72	1	173 | 2268
169	Fuc(1)	259.7	3	556.245	1666.72	556.247	1666.73	controllerType=0 controllerNumber=1 scan=4241	-4.203	F.HGATCHDRVASFY.C	4	HGATCHDRVASFY,FC,4@146.05791,5@57.02146	T4(OGlycan / 146.0579)	12.9541	F.HGAT[+146.05791]C[+57.02146]HDRVASFY.C	C5(Carbamidomethyl / 57.0215)	0.024	0.024	0	0	0	0	0.00097	0.00099	1.617	259.7	9.2		Specific	7.1	>sp|P46531|NOTC1_HUMAN Neurogenic locus notch homolog protein 1 OS=Homo sapiens OX=9606 GN=NOTCH1 PE=1 SV=4	1	4122	FP050322_5.4241.4241.3	high-energy collision-induced dissociation	1.7	1665.71	1665.72	1	174 | 2374
169	Fuc(1)	236.2	3	556.245	1666.72	556.247	1666.73	controllerType=0 controllerNumber=1 scan=4163	-4.533	F.HGATCHDRVASFY.C	4	HGATCHDRVASFY,FC,4@146.05791,5@57.02146	T4(OGlycan / 146.0579)	12.7799	F.HGAT[+146.05791]C[+57.02146]HDRVASFY.C	C5(Carbamidomethyl / 57.0215)	0.053	0.053	0	0	0	0	0.0028	0.0028	1.278	236.2	9.2		Specific	7.9	>sp|P46531|NOTC1_HUMAN Neurogenic locus notch homolog protein 1 OS=Homo sapiens OX=9606 GN=NOTCH1 PE=1 SV=4	1	4016	FP050322_5.4163.4163.3	high-energy collision-induced dissociation	1.8	1665.71	1665.72	1	175 | 2336
169	Fuc(1)	196.9	3	556.248	1666.73	556.247	1666.73	controllerType=0 controllerNumber=1 scan=4103	0.301	F.HGATCHDRVASFY.C	4	HGATCHDRVASFY,FC,4@146.05791,5@57.02146	T4(OGlycan / 146.0579)	12.6447	F.HGAT[+146.05791]C[+57.02146]HDRVASFY.C	C5(Carbamidomethyl / 57.0215)	0.064	0.064	0	0	0	0	0.004	0.004	1.196	196.9	9.2		Specific	7.4	>sp|P46531|NOTC1_HUMAN Neurogenic locus notch homolog protein 1 OS=Homo sapiens OX=9606 GN=NOTCH1 PE=1 SV=4	1	3928	FP050322_5.4103.4103.4	high-energy collision-induced dissociation	1.71	1665.72	1665.72	1	176 | 2289
169	Fuc(1); Hex(1)	756.3	3	555.91	1665.72	555.911	1665.72	controllerType=0 controllerNumber=1 scan=2743	-0.72	F.HGATCHDRVASF.Y	4;11	HGATCHDRVASF,FY,4@146.05791,5@57.02146,11@162.05282	T4(OGlycan / 146.0579); S11(OGlycan / 162.0528)	9.5485	F.HGAT[+146.05791]C[+57.02146]HDRVAS[+162.05282]F.Y	C5(Carbamidomethyl / 57.0215)	3.7e-12	3.7e-12	0	0	0	0	2.5e-13	2.6e-13	11.435	648.3	0		Specific	17.7	>sp|P46531|NOTC1_HUMAN Neurogenic locus notch homolog protein 1 OS=Homo sapiens OX=9606 GN=NOTCH1 PE=1 SV=4	1	2066	FP050322_5.2743.2743.3	high-energy collision-induced dissociation	11.43	1664.71	1664.71	1	177 | 1356
169	Fuc(1); Hex(1)	508.8	3	555.909	1665.71	555.911	1665.72	controllerType=0 controllerNumber=1 scan=2798	-3.688	F.HGATCHDRVASF.Y	4;11	HGATCHDRVASF,FY,4@146.05791,5@57.02146,11@162.05282	T4(OGlycan / 146.0579); S11(OGlycan / 162.0528)	9.6766	F.HGAT[+146.05791]C[+57.02146]HDRVAS[+162.05282]F.Y	C5(Carbamidomethyl / 57.0215)	4.2e-07	4.2e-07	0	0	0	0	2.9e-08	3e-08	6.381	508.8	0		Specific	15.4	>sp|P46531|NOTC1_HUMAN Neurogenic locus notch homolog protein 1 OS=Homo sapiens OX=9606 GN=NOTCH1 PE=1 SV=4	1	2142	FP050322_5.2798.2798.3	high-energy collision-induced dissociation	6.46	1664.7	1664.71	1	178 | 1403
169	Fuc(1); Hex(1)	496.5	3	555.91	1665.71	555.911	1665.72	controllerType=0 controllerNumber=1 scan=2846	-1.379	F.HGATCHDRVASF.Y	4;11	HGATCHDRVASF,FY,4@146.05791,5@57.02146,11@162.05282	T4(OGlycan / 146.0579); S11(OGlycan / 162.0528)	9.7847	F.HGAT[+146.05791]C[+57.02146]HDRVAS[+162.05282]F.Y	C5(Carbamidomethyl / 57.0215)	4.2e-07	4.2e-07	0	0	0	0	3.1e-08	3.2e-08	6.381	496.5	0		Specific	16.3	>sp|P46531|NOTC1_HUMAN Neurogenic locus notch homolog protein 1 OS=Homo sapiens OX=9606 GN=NOTCH1 PE=1 SV=4	1	2202	FP050322_5.2846.2846.3	high-energy collision-induced dissociation	6.46	1664.71	1664.71	1	179 | 1443
169	Fuc(1); Hex(1)	472.7	3	555.908	1665.71	555.911	1665.72	controllerType=0 controllerNumber=1 scan=2693	-4.567	F.HGATCHDRVASF.Y	4;11	HGATCHDRVASF,FY,4@146.05791,5@57.02146,11@162.05282	T4(OGlycan / 146.0579); S11(OGlycan / 162.0528)	9.4311	F.HGAT[+146.05791]C[+57.02146]HDRVAS[+162.05282]F.Y	C5(Carbamidomethyl / 57.0215)	5.7e-07	5.8e-07	0	0	0	0	6.3e-08	6.4e-08	6.242	472.7	0		Specific	15.6	>sp|P46531|NOTC1_HUMAN Neurogenic locus notch homolog protein 1 OS=Homo sapiens OX=9606 GN=NOTCH1 PE=1 SV=4	1	1999	FP050322_5.2693.2693.3	high-energy collision-induced dissociation	6.38	1664.7	1664.71	1	180 | 1344
169	Fuc(1); Hex(1)	341.4	3	555.909	1665.71	555.911	1665.72	controllerType=0 controllerNumber=1 scan=2909	-3.138	F.HGATCHDRVASF.Y	4;11	HGATCHDRVASF,FY,4@146.05791,5@57.02146,11@162.05282	T4(OGlycan / 146.0579); S11(OGlycan / 162.0528)	9.9281	F.HGAT[+146.05791]C[+57.02146]HDRVAS[+162.05282]F.Y	C5(Carbamidomethyl / 57.0215)	3.8e-05	3.9e-05	0	0	0	0	2.2e-06	2.2e-06	4.42	341.4	0		Specific	11.6	>sp|P46531|NOTC1_HUMAN Neurogenic locus notch homolog protein 1 OS=Homo sapiens OX=9606 GN=NOTCH1 PE=1 SV=4	1	2291	FP050322_5.2909.2909.3	high-energy collision-induced dissociation	4.56	1664.7	1664.71	1	181 | 1468
169	Fuc(1); Hex(1)	147.3	2	833.361	1665.72	833.362	1665.72	controllerType=0 controllerNumber=1 scan=2748	-1.225	F.HGATCHDRVASF.Y	4;11	HGATCHDRVASF,FY,4@146.05791,5@57.02146,11@162.05282	T4(OGlycan / 146.0579); S11(OGlycan / 162.0528)	9.5593	F.HGAT[+146.05791]C[+57.02146]HDRVAS[+162.05282]F.Y	C5(Carbamidomethyl / 57.0215)	0.049	0.05	0	0	0	0	0.0023	0.0024	1.31	147.3	0		Specific	10.7	>sp|P46531|NOTC1_HUMAN Neurogenic locus notch homolog protein 1 OS=Homo sapiens OX=9606 GN=NOTCH1 PE=1 SV=4	1	2075	FP050322_5.2748.2748.2	high-energy collision-induced dissociation	1.31	1664.71	1664.71	1	182 | 1368
169	HexNAc(1)	249.2	3	520.898	1560.68	520.9	1560.69	controllerType=0 controllerNumber=1 scan=2787	-4.961	F.HGATCHDRVASF.Y	11	HGATCHDRVASF,FY,5@57.02146,11@203.07937	S11(OGlycan / 203.0794)	9.6509	F.HGATC[+57.02146]HDRVAS[+203.07937]F.Y	C5(Carbamidomethyl / 57.0215)	0.0095	0.0096	0	0	0	0	0.00038	0.00039	2.024	249.2	15.6		Specific	8	>sp|P46531|NOTC1_HUMAN Neurogenic locus notch homolog protein 1 OS=Homo sapiens OX=9606 GN=NOTCH1 PE=1 SV=4	1	2129	FP050322_5.2787.2787.3	high-energy collision-induced dissociation	2.11	1559.67	1559.68	1	183 | 235
169	HexNAc(1)	231.8	3	520.9	1560.68	520.9	1560.69	controllerType=0 controllerNumber=1 scan=2957	-1.089	F.HGATCHDRVASF.Y	4	HGATCHDRVASF,FY,4@203.07937,5@57.02146	T4(OGlycan / 203.0794)	10.0414	F.HGAT[+203.07937]C[+57.02146]HDRVASF.Y	C5(Carbamidomethyl / 57.0215)	0.053	0.053	0	0	0	0	0.0026	0.0027	1.278	231.8	9.2		Specific	7.7	>sp|P46531|NOTC1_HUMAN Neurogenic locus notch homolog protein 1 OS=Homo sapiens OX=9606 GN=NOTCH1 PE=1 SV=4	1	2357	FP050322_5.2957.2957.3	high-energy collision-induced dissociation	1.8	1559.68	1559.68	1	184 | 334
169	HexNAc(1)	221.6	3	520.899	1560.68	520.9	1560.69	controllerType=0 controllerNumber=1 scan=2904	-2.38	F.HGATCHDRVASF.Y	4	HGATCHDRVASF,FY,4@203.07937,5@57.02146	T4(OGlycan / 203.0794)	9.9173	F.HGAT[+203.07937]C[+57.02146]HDRVASF.Y	C5(Carbamidomethyl / 57.0215)	0.057	0.057	0	0	0	0	0.0031	0.0031	1.247	221.6	9.2		Specific	8.3	>sp|P46531|NOTC1_HUMAN Neurogenic locus notch homolog protein 1 OS=Homo sapiens OX=9606 GN=NOTCH1 PE=1 SV=4	1	2283	FP050322_5.2904.2904.3	high-energy collision-induced dissociation	1.77	1559.67	1559.68	1	185 | 289
169	HexNAc(1)	141	3	520.9	1560.68	520.9	1560.69	controllerType=0 controllerNumber=1 scan=2734	-1.089	F.HGATCHDRVASF.Y	11	HGATCHDRVASF,FY,5@57.02146,11@203.07937	S11(OGlycan / 203.0794)	9.5269	F.HGATC[+57.02146]HDRVAS[+203.07937]F.Y	C5(Carbamidomethyl / 57.0215)	0.15	0.16	0	0	0	0	0.0088	0.0089	0.814	141	25.4		Specific	6.4	>sp|P46531|NOTC1_HUMAN Neurogenic locus notch homolog protein 1 OS=Homo sapiens OX=9606 GN=NOTCH1 PE=1 SV=4	1	2057	FP050322_5.2734.2734.3	high-energy collision-induced dissociation	0.81	1559.68	1559.68	1	186 | 217
169		805	2	760.842	1520.68	760.839	1520.67	controllerType=0 controllerNumber=1 scan=3610	4.865	F.HGATCHDRVASFY.C		HGATCHDRVASFY,FC,5@57.02146		11.5245	F.HGATC[+57.02146]HDRVASFY.C	C5(Carbamidomethyl / 57.0215)	2.6e-12	2.6e-12	0	0	0	0	2e-13	2.1e-13	11.59	748.4	748.4		Specific	11.8	>sp|P46531|NOTC1_HUMAN Neurogenic locus notch homolog protein 1 OS=Homo sapiens OX=9606 GN=NOTCH1 PE=1 SV=4	1	3244	FP050322_5.3610.3610.2	high-energy collision-induced dissociation	11.58	1519.67	1519.66	1	187 | 496
169		776.8	2	760.839	1520.67	760.839	1520.67	controllerType=0 controllerNumber=1 scan=3662	0.45	F.HGATCHDRVASFY.C		HGATCHDRVASFY,FC,5@57.02146		11.6398	F.HGATC[+57.02146]HDRVASFY.C	C5(Carbamidomethyl / 57.0215)	2.6e-10	2.6e-10	0	0	0	0	1.7e-11	1.7e-11	9.583	471.2	471.2		Specific	11.1	>sp|P46531|NOTC1_HUMAN Neurogenic locus notch homolog protein 1 OS=Homo sapiens OX=9606 GN=NOTCH1 PE=1 SV=4	1	3314	FP050322_5.3662.3662.2	high-energy collision-induced dissociation	9.58	1519.66	1519.66	1	188 | 520
169		517.1	3	507.561	1520.67	507.561	1520.67	controllerType=0 controllerNumber=1 scan=3738	-1.786	F.HGATCHDRVASFY.C		HGATCHDRVASFY,FC,5@57.02146		11.808	F.HGATC[+57.02146]HDRVASFY.C	C5(Carbamidomethyl / 57.0215)	6.5e-05	6.6e-05	0	0	0	0	3.8e-06	3.8e-06	4.185	371.8	371.8		Specific	10.4	>sp|P46531|NOTC1_HUMAN Neurogenic locus notch homolog protein 1 OS=Homo sapiens OX=9606 GN=NOTCH1 PE=1 SV=4	1	3418	FP050322_5.3738.3738.3	high-energy collision-induced dissociation	5.23	1519.66	1519.66	1	189 | 577
169		512.1	3	507.56	1520.67	507.561	1520.67	controllerType=0 controllerNumber=1 scan=3683	-2.027	F.HGATCHDRVASFY.C		HGATCHDRVASFY,FC,5@57.02146		11.6868	F.HGATC[+57.02146]HDRVASFY.C	C5(Carbamidomethyl / 57.0215)	0.00028	0.00028	0	0	0	0	1.3e-05	1.4e-05	3.559	311.5	311.5		Specific	10.7	>sp|P46531|NOTC1_HUMAN Neurogenic locus notch homolog protein 1 OS=Homo sapiens OX=9606 GN=NOTCH1 PE=1 SV=4	1	3345	FP050322_5.3683.3683.3	high-energy collision-induced dissociation	4.61	1519.66	1519.66	1	190 | 545
169		506.5	3	507.559	1520.66	507.561	1520.67	controllerType=0 controllerNumber=1 scan=3577	-4.194	F.HGATCHDRVASFY.C		HGATCHDRVASFY,FC,5@57.02146		11.4537	F.HGATC[+57.02146]HDRVASFY.C	C5(Carbamidomethyl / 57.0215)	8.3e-05	8.4e-05	0	0	0	0	5.2e-06	5.3e-06	4.082	337.8	337.8		Specific	10.8	>sp|P46531|NOTC1_HUMAN Neurogenic locus notch homolog protein 1 OS=Homo sapiens OX=9606 GN=NOTCH1 PE=1 SV=4	1	3203	FP050322_5.3577.3577.3	high-energy collision-induced dissociation	5.13	1519.66	1519.66	1	191 | 469
169		504.4	3	507.561	1520.67	507.561	1520.67	controllerType=0 controllerNumber=1 scan=3628	-1.004	F.HGATCHDRVASFY.C		HGATCHDRVASFY,FC,5@57.02146		11.5672	F.HGATC[+57.02146]HDRVASFY.C	C5(Carbamidomethyl / 57.0215)	0.00019	0.00019	0	0	0	0	9.3e-06	9.4e-06	3.718	346.5	346.5		Specific	10.2	>sp|P46531|NOTC1_HUMAN Neurogenic locus notch homolog protein 1 OS=Homo sapiens OX=9606 GN=NOTCH1 PE=1 SV=4	1	3269	FP050322_5.3628.3628.3	high-energy collision-induced dissociation	4.77	1519.66	1519.66	1	192 | 500
169		485.9	3	507.56	1520.67	507.561	1520.67	controllerType=0 controllerNumber=1 scan=3795	-2.027	F.HGATCHDRVASFY.C		HGATCHDRVASFY,FC,5@57.02146		11.9331	F.HGATC[+57.02146]HDRVASFY.C	C5(Carbamidomethyl / 57.0215)	6.5e-05	6.6e-05	0	0	0	0	4e-06	4.1e-06	4.185	358.2	358.2		Specific	10.5	>sp|P46531|NOTC1_HUMAN Neurogenic locus notch homolog protein 1 OS=Homo sapiens OX=9606 GN=NOTCH1 PE=1 SV=4	1	3491	FP050322_5.3795.3795.3	high-energy collision-induced dissociation	5.23	1519.66	1519.66	1	193 | 602
169		434.8	3	507.561	1520.67	507.561	1520.67	controllerType=0 controllerNumber=1 scan=3852	-1.485	F.HGATCHDRVASFY.C		HGATCHDRVASFY,FC,5@57.02146		12.0622	F.HGATC[+57.02146]HDRVASFY.C	C5(Carbamidomethyl / 57.0215)	0.00044	0.00045	0	0	0	0	2.3e-05	2.3e-05	3.353	342.5	342.5		Specific	10.3	>sp|P46531|NOTC1_HUMAN Neurogenic locus notch homolog protein 1 OS=Homo sapiens OX=9606 GN=NOTCH1 PE=1 SV=4	1	3573	FP050322_5.3852.3852.3	high-energy collision-induced dissociation	3.71	1519.66	1519.66	1	194 | 622
169		351.5	3	507.56	1520.67	507.561	1520.67	controllerType=0 controllerNumber=1 scan=3903	-3.171	F.HGATCHDRVASFY.C		HGATCHDRVASFY,FC,5@57.02146		12.1824	F.HGATC[+57.02146]HDRVASFY.C	C5(Carbamidomethyl / 57.0215)	0.0092	0.0093	0	0	0	0	0.00035	0.00036	2.036	267.4	267.4		Specific	8.6	>sp|P46531|NOTC1_HUMAN Neurogenic locus notch homolog protein 1 OS=Homo sapiens OX=9606 GN=NOTCH1 PE=1 SV=4	1	3639	FP050322_5.3903.3903.3	high-energy collision-induced dissociation	2.33	1519.66	1519.66	1	195 | 644
169		204.9	3	507.561	1520.67	507.561	1520.67	controllerType=0 controllerNumber=1 scan=3965	-1.365	F.HGATCHDRVASFY.C		HGATCHDRVASFY,FC,5@57.02146		12.3242	F.HGATC[+57.02146]HDRVASFY.C	C5(Carbamidomethyl / 57.0215)	0.096	0.097	0	0	0	0	0.0055	0.0056	1.019	204.9	204.9		Specific	6.9	>sp|P46531|NOTC1_HUMAN Neurogenic locus notch homolog protein 1 OS=Homo sapiens OX=9606 GN=NOTCH1 PE=1 SV=4	1	3727	FP050322_5.3965.3965.3	high-energy collision-induced dissociation	1.62	1519.66	1519.66	1	196 | 676
169		110.9	3	507.562	1520.67	507.561	1520.67	controllerType=0 controllerNumber=1 scan=4043	0.622	F.HGATCHDRVASFY.C		HGATCHDRVASFY,FC,5@57.02146		12.5045	F.HGATC[+57.02146]HDRVASFY.C	C5(Carbamidomethyl / 57.0215)	0.29	0.29	0.0027	0.0027	0	0	0.017	0.017	0.538	110.9	110.9		Specific	4.9	>sp|P46531|NOTC1_HUMAN Neurogenic locus notch homolog protein 1 OS=Homo sapiens OX=9606 GN=NOTCH1 PE=1 SV=4	1	3843	FP050322_5.4043.4043.3	high-energy collision-induced dissociation	0.53	1519.66	1519.66	1	197 | 735
169	Fuc(1)	588.6	3	507.224	1519.66	507.225	1519.66	controllerType=0 controllerNumber=1 scan=2970	-1.099	F.HGATCHDRVASF.Y	11	HGATCHDRVASF,FY,5@57.02146,7@15.99492,11@146.05791	D7(Oxidation / 15.9949); S11(OGlycan / 146.0579)	10.0708	F.HGATC[+57.02146]HD[+15.99492]RVAS[+146.05791]F.Y	C5(Carbamidomethyl / 57.0215)	3.7e-08	3.7e-08	0	0	0	0	4.5e-09	4.5e-09	7.435	588.6	31.4		Specific	13.3	>sp|P46531|NOTC1_HUMAN Neurogenic locus notch homolog protein 1 OS=Homo sapiens OX=9606 GN=NOTCH1 PE=1 SV=4	1	2375	FP050322_5.2970.2970.3	high-energy collision-induced dissociation	8.43	1518.65	1518.65	1	198 | 345
169	Fuc(1)	410.7	3	507.223	1519.65	507.225	1519.66	controllerType=0 controllerNumber=1 scan=2916	-3.027	F.HGATCHDRVASF.Y	11	HGATCHDRVASF,FY,5@57.02146,7@15.99492,11@146.05791	D7(Oxidation / 15.9949); S11(OGlycan / 146.0579)	9.9442	F.HGATC[+57.02146]HD[+15.99492]RVAS[+146.05791]F.Y	C5(Carbamidomethyl / 57.0215)	9.6e-07	9.8e-07	0	0	0	0	1.1e-07	1.2e-07	6.016	410.7	14.7		Specific	11.5	>sp|P46531|NOTC1_HUMAN Neurogenic locus notch homolog protein 1 OS=Homo sapiens OX=9606 GN=NOTCH1 PE=1 SV=4	1	2300	FP050322_5.2916.2916.3	high-energy collision-induced dissociation	6.24	1518.65	1518.65	1	199 | 300
169	Fuc(1)	181.8	3	502.228	1504.67	502.221	1504.65	controllerType=0 controllerNumber=1 scan=3580	13.131	F.HGATCHDRVASF.Y	11	HGATCHDRVASF,FY,5@57.02146,8@0.98402,11@146.05791	R8(Deamidated / 0.984); S11(OGlycan / 146.0579)	11.4602	F.HGATC[+57.02146]HDR[+0.98402]VAS[+146.05791]F.Y	C5(Carbamidomethyl / 57.0215)	0.29	0.29	0.0027	0.0027	0	0	0.016	0.016	0.538	69.2	14.5		Specific	5.3	>sp|P46531|NOTC1_HUMAN Neurogenic locus notch homolog protein 1 OS=Homo sapiens OX=9606 GN=NOTCH1 PE=1 SV=4	1	3208	FP050322_5.3580.3580.3	high-energy collision-induced dissociation	0.53	1503.66	1503.64	1	200 | 489
169	Fuc(1)	176.1	3	502.227	1504.67	502.221	1504.65	controllerType=0 controllerNumber=1 scan=3525	12.887	F.HGATCHDRVASF.Y	11	HGATCHDRVASF,FY,5@57.02146,8@0.98402,11@146.05791	R8(Deamidated / 0.984); S11(OGlycan / 146.0579)	11.3375	F.HGATC[+57.02146]HDR[+0.98402]VAS[+146.05791]F.Y	C5(Carbamidomethyl / 57.0215)	0.15	0.16	0	0	0	0	0.0096	0.0097	0.814	117.9	19.1		Specific	6	>sp|P46531|NOTC1_HUMAN Neurogenic locus notch homolog protein 1 OS=Homo sapiens OX=9606 GN=NOTCH1 PE=1 SV=4	1	3136	FP050322_5.3525.3525.3	high-energy collision-induced dissociation	0.81	1503.66	1503.64	1	201 | 462
169	Fuc(1)	727	3	501.893	1503.66	501.893	1503.66	controllerType=0 controllerNumber=1 scan=2968	-0.495	F.HGATCHDRVASF.Y	11	HGATCHDRVASF,FY,5@57.02146,11@146.05791	S11(OGlycan / 146.0579)	10.0671	F.HGATC[+57.02146]HDRVAS[+146.05791]F.Y	C5(Carbamidomethyl / 57.0215)	3.7e-11	3.7e-11	0	0	0	0	1.2e-12	1.2e-12	10.435	612.5	32.1		Specific	15.6	>sp|P46531|NOTC1_HUMAN Neurogenic locus notch homolog protein 1 OS=Homo sapiens OX=9606 GN=NOTCH1 PE=1 SV=4	1	2373	FP050322_5.2968.2968.3	high-energy collision-induced dissociation	11.43	1502.66	1502.66	1	202 | 338
169	Fuc(1)	672.6	3	501.893	1503.66	501.893	1503.66	controllerType=0 controllerNumber=1 scan=3078	-0.982	F.HGATCHDRVASF.Y	11	HGATCHDRVASF,FY,5@57.02146,11@146.05791	S11(OGlycan / 146.0579)	10.3233	F.HGATC[+57.02146]HDRVAS[+146.05791]F.Y	C5(Carbamidomethyl / 57.0215)	3.7e-10	3.7e-10	0	0	0	0	3.2e-11	3.2e-11	9.435	575	17.9		Specific	13.6	>sp|P46531|NOTC1_HUMAN Neurogenic locus notch homolog protein 1 OS=Homo sapiens OX=9606 GN=NOTCH1 PE=1 SV=4	1	2522	FP050322_5.3078.3078.3	high-energy collision-induced dissociation	10.43	1502.66	1502.66	1	203 | 384
169	Fuc(1)	631.7	3	501.892	1503.66	501.893	1503.66	controllerType=0 controllerNumber=1 scan=3023	-1.895	F.HGATCHDRVASF.Y	11	HGATCHDRVASF,FY,5@57.02146,11@146.05791	S11(OGlycan / 146.0579)	10.1944	F.HGATC[+57.02146]HDRVAS[+146.05791]F.Y	C5(Carbamidomethyl / 57.0215)	3.7e-09	3.7e-09	0	0	0	0	3.9e-10	3.9e-10	8.435	475.9	24		Specific	12.9	>sp|P46531|NOTC1_HUMAN Neurogenic locus notch homolog protein 1 OS=Homo sapiens OX=9606 GN=NOTCH1 PE=1 SV=4	1	2448	FP050322_5.3023.3023.3	high-energy collision-induced dissociation	9.43	1502.65	1502.66	1	204 | 376
169	Fuc(1)	629.1	3	501.892	1503.66	501.893	1503.66	controllerType=0 controllerNumber=1 scan=2756	-1.53	F.HGATCHDRVASF.Y	11	HGATCHDRVASF,FY,5@57.02146,11@146.05791	S11(OGlycan / 146.0579)	9.5785	F.HGATC[+57.02146]HDRVAS[+146.05791]F.Y	C5(Carbamidomethyl / 57.0215)	3.7e-09	3.7e-09	0	0	0	0	3e-10	3e-10	8.435	462.1	13.1		Specific	12.5	>sp|P46531|NOTC1_HUMAN Neurogenic locus notch homolog protein 1 OS=Homo sapiens OX=9606 GN=NOTCH1 PE=1 SV=4	1	2086	FP050322_5.2756.2756.3	high-energy collision-induced dissociation	9.43	1502.65	1502.66	1	205 | 221
169	Fuc(1)	622.1	3	501.892	1503.66	501.893	1503.66	controllerType=0 controllerNumber=1 scan=3134	-1.469	F.HGATCHDRVASF.Y	11	HGATCHDRVASF,FY,5@57.02146,11@146.05791	S11(OGlycan / 146.0579)	10.4539	F.HGATC[+57.02146]HDRVAS[+146.05791]F.Y	C5(Carbamidomethyl / 57.0215)	3.7e-09	3.7e-09	0	0	0	0	4.2e-10	4.2e-10	8.435	552.7	22.4		Specific	13.9	>sp|P46531|NOTC1_HUMAN Neurogenic locus notch homolog protein 1 OS=Homo sapiens OX=9606 GN=NOTCH1 PE=1 SV=4	1	2594	FP050322_5.3134.3134.3	high-energy collision-induced dissociation	9.43	1502.65	1502.66	1	206 | 389
169	Fuc(1)	614.7	3	501.893	1503.66	501.893	1503.66	controllerType=0 controllerNumber=1 scan=2913	-0.129	F.HGATCHDRVASF.Y	11	HGATCHDRVASF,FY,5@57.02146,11@146.05791	S11(OGlycan / 146.0579)	9.9387	F.HGATC[+57.02146]HDRVAS[+146.05791]F.Y	C5(Carbamidomethyl / 57.0215)	3.7e-09	3.7e-09	0	0	0	0	3.6e-10	3.7e-10	8.435	543.8	9.1		Specific	13.4	>sp|P46531|NOTC1_HUMAN Neurogenic locus notch homolog protein 1 OS=Homo sapiens OX=9606 GN=NOTCH1 PE=1 SV=4	1	2297	FP050322_5.2913.2913.3	high-energy collision-induced dissociation	9.43	1502.66	1502.66	1	207 | 293
169	Fuc(1)	608.5	3	501.893	1503.66	501.893	1503.66	controllerType=0 controllerNumber=1 scan=2809	-0.799	F.HGATCHDRVASF.Y	11	HGATCHDRVASF,FY,5@57.02146,11@146.05791	S11(OGlycan / 146.0579)	9.7013	F.HGATC[+57.02146]HDRVAS[+146.05791]F.Y	C5(Carbamidomethyl / 57.0215)	3.7e-09	3.7e-09	0	0	0	0	3.3e-10	3.3e-10	8.435	608.5	23.6		Specific	16.2	>sp|P46531|NOTC1_HUMAN Neurogenic locus notch homolog protein 1 OS=Homo sapiens OX=9606 GN=NOTCH1 PE=1 SV=4	1	2159	FP050322_5.2809.2809.3	high-energy collision-induced dissociation	8.43	1502.66	1502.66	1	208 | 252
169	Fuc(1)	601.4	3	501.892	1503.66	501.893	1503.66	controllerType=0 controllerNumber=1 scan=3192	-2.26	F.HGATCHDRVASF.Y	11	HGATCHDRVASF,FY,5@57.02146,11@146.05791	S11(OGlycan / 146.0579)	10.5834	F.HGATC[+57.02146]HDRVAS[+146.05791]F.Y	C5(Carbamidomethyl / 57.0215)	3.7e-09	3.7e-09	0	0	0	0	4.5e-10	4.5e-10	8.435	572.3	34.1		Specific	12.7	>sp|P46531|NOTC1_HUMAN Neurogenic locus notch homolog protein 1 OS=Homo sapiens OX=9606 GN=NOTCH1 PE=1 SV=4	1	2674	FP050322_5.3192.3192.3	high-energy collision-induced dissociation	8.43	1502.65	1502.66	1	209 | 412
169	Fuc(1)	587	3	501.892	1503.66	501.893	1503.66	controllerType=0 controllerNumber=1 scan=2858	-1.042	F.HGATCHDRVASF.Y	11	HGATCHDRVASF,FY,5@57.02146,11@146.05791	S11(OGlycan / 146.0579)	9.8132	F.HGATC[+57.02146]HDRVAS[+146.05791]F.Y	C5(Carbamidomethyl / 57.0215)	3.7e-08	3.7e-08	0	0	0	0	4e-09	4.1e-09	7.435	587	14.6		Specific	14.6	>sp|P46531|NOTC1_HUMAN Neurogenic locus notch homolog protein 1 OS=Homo sapiens OX=9606 GN=NOTCH1 PE=1 SV=4	1	2218	FP050322_5.2858.2858.3	high-energy collision-induced dissociation	8.43	1502.66	1502.66	1	210 | 275
169	Fuc(1)	575.9	3	501.893	1503.66	501.893	1503.66	controllerType=0 controllerNumber=1 scan=3525	-0.555	F.HGATCHDRVASF.Y	11	HGATCHDRVASF,FY,5@57.02146,11@146.05791	S11(OGlycan / 146.0579)	11.3375	F.HGATC[+57.02146]HDRVAS[+146.05791]F.Y	C5(Carbamidomethyl / 57.0215)	3.7e-08	3.7e-08	0	0	0	0	4.9e-09	5e-09	7.435	524.2	23		Specific	11.5	>sp|P46531|NOTC1_HUMAN Neurogenic locus notch homolog protein 1 OS=Homo sapiens OX=9606 GN=NOTCH1 PE=1 SV=4	1	3135	FP050322_5.3525.3525.3	high-energy collision-induced dissociation	8.43	1502.66	1502.66	1	211 | 457
169	Fuc(1)	540.8	3	501.891	1503.66	501.893	1503.66	controllerType=0 controllerNumber=1 scan=3247	-3.417	F.HGATCHDRVASF.Y	11	HGATCHDRVASF,FY,5@57.02146,11@146.05791	S11(OGlycan / 146.0579)	10.7095	F.HGATC[+57.02146]HDRVAS[+146.05791]F.Y	C5(Carbamidomethyl / 57.0215)	3.4e-07	3.5e-07	0	0	0	0	1.6e-08	1.7e-08	6.467	540.8	17		Specific	13.6	>sp|P46531|NOTC1_HUMAN Neurogenic locus notch homolog protein 1 OS=Homo sapiens OX=9606 GN=NOTCH1 PE=1 SV=4	1	2752	FP050322_5.3247.3247.3	high-energy collision-induced dissociation	7.43	1502.65	1502.66	1	212 | 427
169	Fuc(1)	525.8	2	752.333	1503.66	752.336	1503.66	controllerType=0 controllerNumber=1 scan=2820	-3.327	F.HGATCHDRVASF.Y	11	HGATCHDRVASF,FY,5@57.02146,11@146.05791	S11(OGlycan / 146.0579)	9.7262	F.HGATC[+57.02146]HDRVAS[+146.05791]F.Y	C5(Carbamidomethyl / 57.0215)	2.4e-06	2.4e-06	0	0	0	0	2.1e-07	2.1e-07	5.622	525.8	15.1		Specific	16.8	>sp|P46531|NOTC1_HUMAN Neurogenic locus notch homolog protein 1 OS=Homo sapiens OX=9606 GN=NOTCH1 PE=1 SV=4	1	2170	FP050322_5.2820.2820.2	high-energy collision-induced dissociation	6.58	1502.65	1502.66	1	213 | 259
169	Fuc(1)	500.5	2	752.334	1503.66	752.336	1503.66	controllerType=0 controllerNumber=1 scan=2769	-2.191	F.HGATCHDRVASF.Y	11	HGATCHDRVASF,FY,5@57.02146,11@146.05791	S11(OGlycan / 146.0579)	9.608	F.HGATC[+57.02146]HDRVAS[+146.05791]F.Y	C5(Carbamidomethyl / 57.0215)	2.9e-06	3e-06	0	0	0	0	2.8e-07	2.8e-07	5.536	500.5	12.4		Specific	14.7	>sp|P46531|NOTC1_HUMAN Neurogenic locus notch homolog protein 1 OS=Homo sapiens OX=9606 GN=NOTCH1 PE=1 SV=4	1	2104	FP050322_5.2769.2769.2	high-energy collision-induced dissociation	5.62	1502.65	1502.66	1	214 | 228
169	Fuc(1)	495.6	2	752.334	1503.66	752.336	1503.66	controllerType=0 controllerNumber=1 scan=2869	-2.515	F.HGATCHDRVASF.Y	11	HGATCHDRVASF,FY,5@57.02146,11@146.05791	S11(OGlycan / 146.0579)	9.8369	F.HGATC[+57.02146]HDRVAS[+146.05791]F.Y	C5(Carbamidomethyl / 57.0215)	2.9e-06	3e-06	0	0	0	0	2.9e-07	2.9e-07	5.536	495.6	11.9		Specific	17.1	>sp|P46531|NOTC1_HUMAN Neurogenic locus notch homolog protein 1 OS=Homo sapiens OX=9606 GN=NOTCH1 PE=1 SV=4	1	2232	FP050322_5.2869.2869.2	high-energy collision-induced dissociation	5.62	1502.65	1502.66	1	215 | 282
169	Fuc(1)	481.9	3	501.893	1503.66	501.893	1503.66	controllerType=0 controllerNumber=1 scan=3414	-0.434	F.HGATCHDRVASF.Y	11	HGATCHDRVASF,FY,5@57.02146,11@146.05791	S11(OGlycan / 146.0579)	11.0866	F.HGATC[+57.02146]HDRVAS[+146.05791]F.Y	C5(Carbamidomethyl / 57.0215)	4.2e-07	4.2e-07	0	0	0	0	3.6e-08	3.7e-08	6.381	481.9	9.2		Specific	12.8	>sp|P46531|NOTC1_HUMAN Neurogenic locus notch homolog protein 1 OS=Homo sapiens OX=9606 GN=NOTCH1 PE=1 SV=4	1	2975	FP050322_5.3414.3414.3	high-energy collision-induced dissociation	6.46	1502.66	1502.66	1	216 | 447
169	Fuc(1)	466.4	3	501.892	1503.66	501.893	1503.66	controllerType=0 controllerNumber=1 scan=3351	-2.869	F.HGATCHDRVASF.Y	11	HGATCHDRVASF,FY,5@57.02146,11@146.05791	S11(OGlycan / 146.0579)	10.9437	F.HGATC[+57.02146]HDRVAS[+146.05791]F.Y	C5(Carbamidomethyl / 57.0215)	5.7e-07	5.8e-07	0	0	0	0	7.4e-08	7.5e-08	6.242	466.4	22.2		Specific	11.6	>sp|P46531|NOTC1_HUMAN Neurogenic locus notch homolog protein 1 OS=Homo sapiens OX=9606 GN=NOTCH1 PE=1 SV=4	1	2888	FP050322_5.3351.3351.3	high-energy collision-induced dissociation	6.38	1502.65	1502.66	1	217 | 441
169	Fuc(1)	456.8	3	501.892	1503.66	501.893	1503.66	controllerType=0 controllerNumber=1 scan=3467	-1.59	F.HGATCHDRVASF.Y	11	HGATCHDRVASF,FY,5@57.02146,11@146.05791	S11(OGlycan / 146.0579)	11.2076	F.HGATC[+57.02146]HDRVAS[+146.05791]F.Y	C5(Carbamidomethyl / 57.0215)	5.8e-06	5.9e-06	0	0	0	0	4.2e-07	4.3e-07	5.235	456.8	7.4		Specific	11.1	>sp|P46531|NOTC1_HUMAN Neurogenic locus notch homolog protein 1 OS=Homo sapiens OX=9606 GN=NOTCH1 PE=1 SV=4	1	3049	FP050322_5.3467.3467.3	high-energy collision-induced dissociation	5.37	1502.65	1502.66	1	218 | 452
169	Fuc(1)	428	3	501.893	1503.66	501.893	1503.66	controllerType=0 controllerNumber=1 scan=2974	-0.495	F.HGATCHDRVASF.Y	11	HGATCHDRVASF,FY,5@57.02146,11@146.05791	S11(OGlycan / 146.0579)	10.0795	F.HGATC[+57.02146]HDRVAS[+146.05791]F.Y	C5(Carbamidomethyl / 57.0215)	9.8e-06	9.9e-06	0	0	0	0	6e-07	6.1e-07	5.009	425.9	23.4		Specific	10.4	>sp|P46531|NOTC1_HUMAN Neurogenic locus notch homolog protein 1 OS=Homo sapiens OX=9606 GN=NOTCH1 PE=1 SV=4	1	2381	FP050322_5.2974.2974.3	high-energy collision-induced dissociation	5.23	1502.66	1502.66	1	219 | 362
169	Fuc(1)	382.1	3	501.894	1503.67	501.893	1503.66	controllerType=0 controllerNumber=1 scan=3669	1.089	F.HGATCHDRVASF.Y	11	HGATCHDRVASF,FY,5@57.02146,11@146.05791	S11(OGlycan / 146.0579)	11.6548	F.HGATC[+57.02146]HDRVAS[+146.05791]F.Y	C5(Carbamidomethyl / 57.0215)	3.3e-05	3.3e-05	0	0	0	0	1.6e-06	1.7e-06	4.483	382.1	6.7		Specific	9.7	>sp|P46531|NOTC1_HUMAN Neurogenic locus notch homolog protein 1 OS=Homo sapiens OX=9606 GN=NOTCH1 PE=1 SV=4	1	3325	FP050322_5.3669.3669.3	high-energy collision-induced dissociation	4.64	1502.66	1502.66	1	220 | 540
169	Fuc(1)	275.9	3	501.892	1503.66	501.893	1503.66	controllerType=0 controllerNumber=1 scan=3744	-2.443	F.HGATCHDRVASF.Y	11	HGATCHDRVASF,FY,5@57.02146,11@146.05791	S11(OGlycan / 146.0579)	11.8196	F.HGATC[+57.02146]HDRVAS[+146.05791]F.Y	C5(Carbamidomethyl / 57.0215)	0.0095	0.0096	0	0	0	0	0.00041	0.00042	2.024	275.9	9		Specific	8.3	>sp|P46531|NOTC1_HUMAN Neurogenic locus notch homolog protein 1 OS=Homo sapiens OX=9606 GN=NOTCH1 PE=1 SV=4	1	3427	FP050322_5.3744.3744.3	high-energy collision-induced dissociation	2.11	1502.65	1502.66	1	221 | 597
169	Fuc(1)	228.1	2	752.335	1503.66	752.336	1503.66	controllerType=0 controllerNumber=1 scan=2928	-0.973	F.HGATCHDRVASF.Y	4	HGATCHDRVASF,FY,4@146.05791,5@57.02146	T4(OGlycan / 146.0579)	9.9722	F.HGAT[+146.05791]C[+57.02146]HDRVASF.Y	C5(Carbamidomethyl / 57.0215)	0.0041	0.0042	0	0	0	0	0.00016	0.00016	2.384	228.1	9.2		Specific	12.2	>sp|P46531|NOTC1_HUMAN Neurogenic locus notch homolog protein 1 OS=Homo sapiens OX=9606 GN=NOTCH1 PE=1 SV=4	1	2317	FP050322_5.2928.2928.2	high-energy collision-induced dissociation	2.92	1502.66	1502.66	1	222 | 317
169	Fuc(1)	205.5	3	501.891	1503.66	501.893	1503.66	controllerType=0 controllerNumber=1 scan=3306	-3.417	F.HGATCHDRVASF.Y	4	HGATCHDRVASF,FY,4@146.05791,5@57.02146	T4(OGlycan / 146.0579)	10.8412	F.HGAT[+146.05791]C[+57.02146]HDRVASF.Y	C5(Carbamidomethyl / 57.0215)	0.096	0.097	0	0	0	0	0.0052	0.0053	1.019	205.5	3.4		Specific	7.1	>sp|P46531|NOTC1_HUMAN Neurogenic locus notch homolog protein 1 OS=Homo sapiens OX=9606 GN=NOTCH1 PE=1 SV=4	1	2827	FP050322_5.3306.3306.4	high-energy collision-induced dissociation	1.53	1502.65	1502.66	1	223 | 432
169	Fuc(1)	120.9	3	501.893	1503.66	501.893	1503.66	controllerType=0 controllerNumber=1 scan=2941	-0.677	F.HGATCHDRVASF.Y	11	HGATCHDRVASF,FY,5@57.02146,11@146.05791	S11(OGlycan / 146.0579)	10.0023	F.HGATC[+57.02146]HDRVAS[+146.05791]F.Y	C5(Carbamidomethyl / 57.0215)	0.15	0.16	0	0	0	0	0.0092	0.0093	0.814	120.9	21.4		Specific	5.9	>sp|P46531|NOTC1_HUMAN Neurogenic locus notch homolog protein 1 OS=Homo sapiens OX=9606 GN=NOTCH1 PE=1 SV=4	1	2334	FP050322_5.2941.2941.2	high-energy collision-induced dissociation	0.81	1502.66	1502.66	1	224 | 322
169		413.2	3	458.538	1373.6	458.539	1373.6	controllerType=0 controllerNumber=1 scan=2947	-2.292	F.HGATCHDRVASF.Y		HGATCHDRVASF,FY,5@57.02146,7@15.99492	D7(Oxidation / 15.9949)	10.0177	F.HGATC[+57.02146]HD[+15.99492]RVASF.Y	C5(Carbamidomethyl / 57.0215)	0.00084	0.00085	0	0	0	0	3.6e-05	3.6e-05	3.076	366	24.3		Specific	8.6	>sp|P46531|NOTC1_HUMAN Neurogenic locus notch homolog protein 1 OS=Homo sapiens OX=9606 GN=NOTCH1 PE=1 SV=4	1	2341	FP050322_5.2947.2947.4	high-energy collision-induced dissociation	3.3	1372.59	1372.59	1	225 | 327
169		732.6	2	679.305	1357.6	679.307	1357.61	controllerType=0 controllerNumber=1 scan=2821	-3.38	F.HGATCHDRVASF.Y		HGATCHDRVASF,FY,5@57.02146		9.7274	F.HGATC[+57.02146]HDRVASF.Y	C5(Carbamidomethyl / 57.0215)	6e-09	6.1e-09	0	0	0	0	6e-10	6.1e-10	8.219	661.2	661.2		Specific	10.3	>sp|P46531|NOTC1_HUMAN Neurogenic locus notch homolog protein 1 OS=Homo sapiens OX=9606 GN=NOTCH1 PE=1 SV=4	1	2171	FP050322_5.2821.2821.2	high-energy collision-induced dissociation	9.21	1356.59	1356.6	1	226 | 264
169		685	2	679.306	1357.6	679.307	1357.61	controllerType=0 controllerNumber=1 scan=2771	-1.852	F.HGATCHDRVASF.Y		HGATCHDRVASF,FY,5@57.02146		9.6124	F.HGATC[+57.02146]HDRVASF.Y	C5(Carbamidomethyl / 57.0215)	6e-08	6.1e-08	0	0	0	0	5.5e-09	5.6e-09	7.219	632.9	632.9		Specific	10.3	>sp|P46531|NOTC1_HUMAN Neurogenic locus notch homolog protein 1 OS=Homo sapiens OX=9606 GN=NOTCH1 PE=1 SV=4	1	2107	FP050322_5.2771.2771.2	high-energy collision-induced dissociation	8.21	1356.6	1356.6	1	227 | 233
169		671.4	2	679.305	1357.6	679.307	1357.61	controllerType=0 controllerNumber=1 scan=2872	-3.29	F.HGATCHDRVASF.Y		HGATCHDRVASF,FY,5@57.02146		9.8434	F.HGATC[+57.02146]HDRVASF.Y	C5(Carbamidomethyl / 57.0215)	2.6e-08	2.6e-08	0	0	0	0	2.1e-09	2.1e-09	7.583	628.2	628.2		Specific	11	>sp|P46531|NOTC1_HUMAN Neurogenic locus notch homolog protein 1 OS=Homo sapiens OX=9606 GN=NOTCH1 PE=1 SV=4	1	2236	FP050322_5.2872.2872.2	high-energy collision-induced dissociation	8.58	1356.59	1356.6	1	228 | 287
169		624.2	3	453.206	1357.6	453.207	1357.61	controllerType=0 controllerNumber=1 scan=2757	-2.581	F.HGATCHDRVASF.Y		HGATCHDRVASF,FY,5@57.02146		9.5807	F.HGATC[+57.02146]HDRVASF.Y	C5(Carbamidomethyl / 57.0215)	2.4e-06	2.5e-06	0	0	0	0	2.3e-07	2.4e-07	5.613	311.1	311.1		Specific	10.6	>sp|P46531|NOTC1_HUMAN Neurogenic locus notch homolog protein 1 OS=Homo sapiens OX=9606 GN=NOTCH1 PE=1 SV=4	1	2087	FP050322_5.2757.2757.3	high-energy collision-induced dissociation	6.61	1356.6	1356.6	1	229 | 226
169		565.7	3	453.207	1357.61	453.207	1357.61	controllerType=0 controllerNumber=1 scan=2969	-0.76	F.HGATCHDRVASF.Y		HGATCHDRVASF,FY,5@57.02146		10.0687	F.HGATC[+57.02146]HDRVASF.Y	C5(Carbamidomethyl / 57.0215)	1.3e-05	1.3e-05	0	0	0	0	7.4e-07	7.5e-07	4.876	357.2	357.2		Specific	9.9	>sp|P46531|NOTC1_HUMAN Neurogenic locus notch homolog protein 1 OS=Homo sapiens OX=9606 GN=NOTCH1 PE=1 SV=4	1	2374	FP050322_5.2969.2969.3	high-energy collision-induced dissociation	5.87	1356.6	1356.6	1	230 | 343
169		562.2	3	453.206	1357.6	453.207	1357.61	controllerType=0 controllerNumber=1 scan=2914	-1.434	F.HGATCHDRVASF.Y		HGATCHDRVASF,FY,5@57.02146		9.9399	F.HGATC[+57.02146]HDRVASF.Y	C5(Carbamidomethyl / 57.0215)	3.7e-08	3.7e-08	0	0	0	0	4.3e-09	4.3e-09	7.435	402.9	402.9		Specific	11.9	>sp|P46531|NOTC1_HUMAN Neurogenic locus notch homolog protein 1 OS=Homo sapiens OX=9606 GN=NOTCH1 PE=1 SV=4	1	2298	FP050322_5.2914.2914.3	high-energy collision-induced dissociation	8.43	1356.6	1356.6	1	231 | 298
169		476.9	3	453.206	1357.6	453.207	1357.61	controllerType=0 controllerNumber=1 scan=2859	-3.323	F.HGATCHDRVASF.Y		HGATCHDRVASF,FY,5@57.02146		9.8143	F.HGATC[+57.02146]HDRVASF.Y	C5(Carbamidomethyl / 57.0215)	5.7e-07	5.8e-07	0	0	0	0	7.2e-08	7.3e-08	6.242	438.1	438.1		Specific	13.9	>sp|P46531|NOTC1_HUMAN Neurogenic locus notch homolog protein 1 OS=Homo sapiens OX=9606 GN=NOTCH1 PE=1 SV=4	1	2219	FP050322_5.2859.2859.3	high-energy collision-induced dissociation	6.38	1356.59	1356.6	1	232 | 280
169		461.2	3	453.206	1357.6	453.207	1357.61	controllerType=0 controllerNumber=1 scan=2810	-3.12	F.HGATCHDRVASF.Y		HGATCHDRVASF,FY,5@57.02146		9.7025	F.HGATC[+57.02146]HDRVASF.Y	C5(Carbamidomethyl / 57.0215)	5.7e-07	5.8e-07	0	0	0	0	6.9e-08	7e-08	6.242	427.3	427.3		Specific	11.7	>sp|P46531|NOTC1_HUMAN Neurogenic locus notch homolog protein 1 OS=Homo sapiens OX=9606 GN=NOTCH1 PE=1 SV=4	1	2160	FP050322_5.2810.2810.3	high-energy collision-induced dissociation	6.38	1356.6	1356.6	1	233 | 257
169		384.6	3	453.206	1357.6	453.207	1357.61	controllerType=0 controllerNumber=1 scan=3148	-2.041	F.HGATCHDRVASF.Y		HGATCHDRVASF,FY,5@57.02146		10.4852	F.HGATC[+57.02146]HDRVASF.Y	C5(Carbamidomethyl / 57.0215)	6.2e-05	6.3e-05	0	0	0	0	3.3e-06	3.3e-06	4.208	379.1	379.1		Specific	9.2	>sp|P46531|NOTC1_HUMAN Neurogenic locus notch homolog protein 1 OS=Homo sapiens OX=9606 GN=NOTCH1 PE=1 SV=4	1	2613	FP050322_5.3148.3148.3	high-energy collision-induced dissociation	4.36	1356.6	1356.6	1	234 | 398
169		220	3	453.205	1357.6	453.207	1357.61	controllerType=0 controllerNumber=1 scan=3205	-3.862	F.HGATCHDRVASF.Y		HGATCHDRVASF,FY,5@57.02146		10.6127	F.HGATC[+57.02146]HDRVASF.Y	C5(Carbamidomethyl / 57.0215)	0.091	0.092	0	0	0	0	0.005	0.005	1.041	220	220		Specific	7.4	>sp|P46531|NOTC1_HUMAN Neurogenic locus notch homolog protein 1 OS=Homo sapiens OX=9606 GN=NOTCH1 PE=1 SV=4	1	2695	FP050322_5.3205.3205.3	high-energy collision-induced dissociation	1.55	1356.59	1356.6	1	235 | 417
181	Hex(1)Pent(2)	455	5	1166.07	5826.34	1166.27	5827.34	controllerType=0 controllerNumber=1 scan=5777	-0.461	F.YCECPHGRTGLLCHLNDACISNPCNEGSNCDTNPVNGKAICTCPSGY.T	9	YCECPHGRTGLLCHLNDACISNPCNEGSNCDTNPVNGKAICTCPSGY,FT,2@57.02146,4@57.02146,9@426.13734,13@57.02146,19@57.02146,24@57.02146,30@57.02146,36@0.98402,41@57.02146,43@57.02146	T9(OGlycan / 426.1373); N36(Deamidated / 0.984)	16.5531	F.YC[+57.02146]EC[+57.02146]PHGRT[+426.13734]GLLC[+57.02146]HLNDAC[+57.02146]ISNPC[+57.02146]NEGSNC[+57.02146]DTNPVN[+0.98402]GKAIC[+57.02146]TC[+57.02146]PSGY.T	C2(Carbamidomethyl / 57.0215); C4(Carbamidomethyl / 57.0215); C13(Carbamidomethyl / 57.0215); C19(Carbamidomethyl / 57.0215); C24(Carbamidomethyl / 57.0215); C30(Carbamidomethyl / 57.0215); C41(Carbamidomethyl / 57.0215); C43(Carbamidomethyl / 57.0215)	3.6e-06	3.6e-06	0	0	0	0	3.2e-07	3.2e-07	5.448	455	1.2	-1	Specific	18.7	>sp|P46531|NOTC1_HUMAN Neurogenic locus notch homolog protein 1 OS=Homo sapiens OX=9606 GN=NOTCH1 PE=1 SV=4	1	6057	FP050322_5.5777.5777.5	high-energy collision-induced dissociation	5.58	5825.33	5826.33	1	236 | 80008
181	Hex(1)Pent(2)	746.1	5	1166.08	5826.35	1166.08	5826.36	controllerType=0 controllerNumber=1 scan=5706	-1.057	F.YCECPHGRTGLLCHLNDACISNPCNEGSNCDTNPVNGKAICTCPSGY.T	21	YCECPHGRTGLLCHLNDACISNPCNEGSNCDTNPVNGKAICTCPSGY,FT,2@57.02146,4@57.02146,13@57.02146,19@57.02146,21@426.13734,24@57.02146,30@57.02146,41@57.02146,43@57.02146	S21(OGlycan / 426.1373)	16.3914	F.YC[+57.02146]EC[+57.02146]PHGRTGLLC[+57.02146]HLNDAC[+57.02146]IS[+426.13734]NPC[+57.02146]NEGSNC[+57.02146]DTNPVNGKAIC[+57.02146]TC[+57.02146]PSGY.T	C2(Carbamidomethyl / 57.0215); C4(Carbamidomethyl / 57.0215); C13(Carbamidomethyl / 57.0215); C19(Carbamidomethyl / 57.0215); C24(Carbamidomethyl / 57.0215); C30(Carbamidomethyl / 57.0215); C41(Carbamidomethyl / 57.0215); C43(Carbamidomethyl / 57.0215)	2.3e-10	2.3e-10	0	0	0	0	1.4e-11	1.4e-11	9.641	746.1	0		Specific	19.4	>sp|P46531|NOTC1_HUMAN Neurogenic locus notch homolog protein 1 OS=Homo sapiens OX=9606 GN=NOTCH1 PE=1 SV=4	1	5964	FP050322_5.5706.5706.5	high-energy collision-induced dissociation	10.64	5825.34	5825.35	1	237 | 79248
181	Hex(1)Pent(2)	690.4	5	1165.88	5825.35	1166.08	5826.36	controllerType=0 controllerNumber=1 scan=5654	-0.858	F.YCECPHGRTGLLCHLNDACISNPCNEGSNCDTNPVNGKAICTCPSGY.T	32	YCECPHGRTGLLCHLNDACISNPCNEGSNCDTNPVNGKAICTCPSGY,FT,2@57.02146,4@57.02146,13@57.02146,19@57.02146,24@57.02146,30@57.02146,32@426.13734,41@57.02146,43@57.02146	T32(OGlycan / 426.1373)	16.2717	F.YC[+57.02146]EC[+57.02146]PHGRTGLLC[+57.02146]HLNDAC[+57.02146]ISNPC[+57.02146]NEGSNC[+57.02146]DT[+426.13734]NPVNGKAIC[+57.02146]TC[+57.02146]PSGY.T	C2(Carbamidomethyl / 57.0215); C4(Carbamidomethyl / 57.0215); C13(Carbamidomethyl / 57.0215); C19(Carbamidomethyl / 57.0215); C24(Carbamidomethyl / 57.0215); C30(Carbamidomethyl / 57.0215); C41(Carbamidomethyl / 57.0215); C43(Carbamidomethyl / 57.0215)	2.3e-09	2.3e-09	0	0	0	0	1e-10	1.1e-10	8.641	481.1	0	-1	Specific	15.8	>sp|P46531|NOTC1_HUMAN Neurogenic locus notch homolog protein 1 OS=Homo sapiens OX=9606 GN=NOTCH1 PE=1 SV=4	1	5897	FP050322_5.5654.5654.5	high-energy collision-induced dissociation	9.64	5824.34	5825.35	1	238 | 78008
181	Hex(1); Hex(1)	284.9	5	1145.67	5724.33	1145.67	5724.33	controllerType=0 controllerNumber=1 scan=5670	0.708	F.YCECPHGRTGLLCHLNDACISNPCNEGSNCDTNPVNGKAICTCPSGY.T	21;32	YCECPHGRTGLLCHLNDACISNPCNEGSNCDTNPVNGKAICTCPSGY,FT,2@57.02146,4@57.02146,13@57.02146,19@57.02146,21@162.05282,24@57.02146,30@57.02146,32@162.05282,41@57.02146,43@57.02146	S21(OGlycan / 162.0528); T32(OGlycan / 162.0528)	16.3066	F.YC[+57.02146]EC[+57.02146]PHGRTGLLC[+57.02146]HLNDAC[+57.02146]IS[+162.05282]NPC[+57.02146]NEGSNC[+57.02146]DT[+162.05282]NPVNGKAIC[+57.02146]TC[+57.02146]PSGY.T	C2(Carbamidomethyl / 57.0215); C4(Carbamidomethyl / 57.0215); C13(Carbamidomethyl / 57.0215); C19(Carbamidomethyl / 57.0215); C24(Carbamidomethyl / 57.0215); C30(Carbamidomethyl / 57.0215); C41(Carbamidomethyl / 57.0215); C43(Carbamidomethyl / 57.0215)	0.00085	0.00086	0	0	0	0	3.9e-05	3.9e-05	3.069	284.9	0		Specific	14.5	>sp|P46531|NOTC1_HUMAN Neurogenic locus notch homolog protein 1 OS=Homo sapiens OX=9606 GN=NOTCH1 PE=1 SV=4	1	5916	FP050322_5.5670.5670.5	high-energy collision-induced dissociation	2.98	5723.32	5723.32	1	239 | 78408
181	Hex(1)	639.9	5	1113.66	5564.27	1113.46	5563.26	controllerType=0 controllerNumber=1 scan=5681	1.413	F.YCECPHGRTGLLCHLNDACISNPCNEGSNCDTNPVNGKAICTCPSGY.T	21	YCECPHGRTGLLCHLNDACISNPCNEGSNCDTNPVNGKAICTCPSGY,FT,2@57.02146,4@57.02146,13@57.02146,19@57.02146,21@162.05282,24@57.02146,25@0.98402,30@57.02146,41@57.02146,43@57.02146	S21(OGlycan / 162.0528); N25(Deamidated / 0.984)	16.3324	F.YC[+57.02146]EC[+57.02146]PHGRTGLLC[+57.02146]HLNDAC[+57.02146]IS[+162.05282]NPC[+57.02146]N[+0.98402]EGSNC[+57.02146]DTNPVNGKAIC[+57.02146]TC[+57.02146]PSGY.T	C2(Carbamidomethyl / 57.0215); C4(Carbamidomethyl / 57.0215); C13(Carbamidomethyl / 57.0215); C19(Carbamidomethyl / 57.0215); C24(Carbamidomethyl / 57.0215); C30(Carbamidomethyl / 57.0215); C41(Carbamidomethyl / 57.0215); C43(Carbamidomethyl / 57.0215)	2.3e-08	2.3e-08	0	0	0	0	1.4e-09	1.4e-09	7.641	639.9	0	1	Specific	16.7	>sp|P46531|NOTC1_HUMAN Neurogenic locus notch homolog protein 1 OS=Homo sapiens OX=9606 GN=NOTCH1 PE=1 SV=4	1	5931	FP050322_5.5681.5681.5	high-energy collision-induced dissociation	8.64	5563.26	5562.25	1	240 | 78568
181	Hex(1)	567.1	5	1113.46	5563.26	1113.26	5562.27	controllerType=0 controllerNumber=1 scan=5739	-2.185	F.YCECPHGRTGLLCHLNDACISNPCNEGSNCDTNPVNGKAICTCPSGY.T	21	YCECPHGRTGLLCHLNDACISNPCNEGSNCDTNPVNGKAICTCPSGY,FT,2@57.02146,4@57.02146,13@57.02146,19@57.02146,21@162.05282,24@57.02146,30@57.02146,41@57.02146,43@57.02146	S21(OGlycan / 162.0528)	16.4664	F.YC[+57.02146]EC[+57.02146]PHGRTGLLC[+57.02146]HLNDAC[+57.02146]IS[+162.05282]NPC[+57.02146]NEGSNC[+57.02146]DTNPVNGKAIC[+57.02146]TC[+57.02146]PSGY.T	C2(Carbamidomethyl / 57.0215); C4(Carbamidomethyl / 57.0215); C13(Carbamidomethyl / 57.0215); C19(Carbamidomethyl / 57.0215); C24(Carbamidomethyl / 57.0215); C30(Carbamidomethyl / 57.0215); C41(Carbamidomethyl / 57.0215); C43(Carbamidomethyl / 57.0215)	2.3e-07	2.3e-07	0	0	0	0	9.3e-09	9.4e-09	6.641	567.1	9.8	1	Specific	16.5	>sp|P46531|NOTC1_HUMAN Neurogenic locus notch homolog protein 1 OS=Homo sapiens OX=9606 GN=NOTCH1 PE=1 SV=4	1	6003	FP050322_5.5739.5739.5	high-energy collision-induced dissociation	7.64	5562.26	5561.27	1	241 | 79728
181	Hex(1)	147.1	5	1113.46	5563.26	1113.26	5562.27	controllerType=0 controllerNumber=1 scan=5796	-3.721	F.YCECPHGRTGLLCHLNDACISNPCNEGSNCDTNPVNGKAICTCPSGY.T	21	YCECPHGRTGLLCHLNDACISNPCNEGSNCDTNPVNGKAICTCPSGY,FT,2@57.02146,4@57.02146,13@57.02146,19@57.02146,21@162.05282,24@57.02146,30@57.02146,41@57.02146,43@57.02146	S21(OGlycan / 162.0528)	16.5973	F.YC[+57.02146]EC[+57.02146]PHGRTGLLC[+57.02146]HLNDAC[+57.02146]IS[+162.05282]NPC[+57.02146]NEGSNC[+57.02146]DTNPVNGKAIC[+57.02146]TC[+57.02146]PSGY.T	C2(Carbamidomethyl / 57.0215); C4(Carbamidomethyl / 57.0215); C13(Carbamidomethyl / 57.0215); C19(Carbamidomethyl / 57.0215); C24(Carbamidomethyl / 57.0215); C30(Carbamidomethyl / 57.0215); C41(Carbamidomethyl / 57.0215); C43(Carbamidomethyl / 57.0215)	0.0045	0.0045	0	0	0	0	0.00019	0.00019	2.348	147.1	8.8	1	Specific	12.3	>sp|P46531|NOTC1_HUMAN Neurogenic locus notch homolog protein 1 OS=Homo sapiens OX=9606 GN=NOTCH1 PE=1 SV=4	1	6082	FP050322_5.5796.5796.5	high-energy collision-induced dissociation	2.34	5562.25	5561.27	1	242 | 80248
181		371.9	3	624.947	1872.82	624.948	1872.83	controllerType=0 controllerNumber=1 scan=4560	-2.784	F.YCECPHGRTGLLCHL.N		YCECPHGRTGLLCHL,FN,2@57.02146,4@57.02146,13@57.02146		13.7112	F.YC[+57.02146]EC[+57.02146]PHGRTGLLC[+57.02146]HL.N	C2(Carbamidomethyl / 57.0215); C4(Carbamidomethyl / 57.0215); C13(Carbamidomethyl / 57.0215)	0.0015	0.0016	0	0	0	0	8.2e-05	8.3e-05	2.811	344.5	344.5		Specific	8.4	>sp|P46531|NOTC1_HUMAN Neurogenic locus notch homolog protein 1 OS=Homo sapiens OX=9606 GN=NOTCH1 PE=1 SV=4	1	4523	FP050322_5.4560.4560.3	high-energy collision-induced dissociation	2.97	1871.82	1871.82	1	243 | 2479
181		344.6	4	468.962	1872.83	468.963	1872.83	controllerType=0 controllerNumber=1 scan=4540	-2.205	F.YCECPHGRTGLLCHL.N		YCECPHGRTGLLCHL,FN,2@57.02146,4@57.02146,13@57.02146		13.6664	F.YC[+57.02146]EC[+57.02146]PHGRTGLLC[+57.02146]HL.N	C2(Carbamidomethyl / 57.0215); C4(Carbamidomethyl / 57.0215); C13(Carbamidomethyl / 57.0215)	0.0067	0.0068	0	0	0	0	0.00028	0.00029	2.173	165.6	165.6		Specific	9	>sp|P46531|NOTC1_HUMAN Neurogenic locus notch homolog protein 1 OS=Homo sapiens OX=9606 GN=NOTCH1 PE=1 SV=4	1	4498	FP050322_5.4540.4540.4	high-energy collision-induced dissociation	2.31	1871.82	1871.82	1	244 | 2472
181		232.4	4	468.961	1872.82	468.963	1872.83	controllerType=0 controllerNumber=1 scan=4591	-3.834	F.YCECPHGRTGLLCHL.N		YCECPHGRTGLLCHL,FN,2@57.02146,4@57.02146,13@57.02146		13.7833	F.YC[+57.02146]EC[+57.02146]PHGRTGLLC[+57.02146]HL.N	C2(Carbamidomethyl / 57.0215); C4(Carbamidomethyl / 57.0215); C13(Carbamidomethyl / 57.0215)	0.074	0.075	0	0	0	0	0.0045	0.0046	1.129	125.1	125.1		Specific	6.9	>sp|P46531|NOTC1_HUMAN Neurogenic locus notch homolog protein 1 OS=Homo sapiens OX=9606 GN=NOTCH1 PE=1 SV=4	1	4557	FP050322_5.4591.4591.4	high-energy collision-induced dissociation	1.64	1871.82	1871.82	1	245 | 2486
181		770.5	2	731.83	1462.65	731.832	1462.66	controllerType=0 controllerNumber=1 scan=4081	-2.425	F.YCECPHGRTGLL.C		YCECPHGRTGLL,FC,2@57.02146,4@57.02146		12.594	F.YC[+57.02146]EC[+57.02146]PHGRTGLL.C	C2(Carbamidomethyl / 57.0215); C4(Carbamidomethyl / 57.0215)	3.7e-12	3.7e-12	0	0	0	0	3e-13	3.1e-13	11.435	680.8	680.8		Specific	12.3	>sp|P46531|NOTC1_HUMAN Neurogenic locus notch homolog protein 1 OS=Homo sapiens OX=9606 GN=NOTCH1 PE=1 SV=4	1	3898	FP050322_5.4081.4081.2	high-energy collision-induced dissociation	12.43	1461.65	1461.65	1	246 | 760
181		692.6	2	731.83	1462.65	731.832	1462.66	controllerType=0 controllerNumber=1 scan=4134	-2.592	F.YCECPHGRTGLL.C		YCECPHGRTGLL,FC,2@57.02146,4@57.02146		12.7144	F.YC[+57.02146]EC[+57.02146]PHGRTGLL.C	C2(Carbamidomethyl / 57.0215); C4(Carbamidomethyl / 57.0215)	3.7e-10	3.7e-10	0	0	0	0	4.6e-11	4.6e-11	9.435	636	636		Specific	13	>sp|P46531|NOTC1_HUMAN Neurogenic locus notch homolog protein 1 OS=Homo sapiens OX=9606 GN=NOTCH1 PE=1 SV=4	1	3972	FP050322_5.4134.4134.2	high-energy collision-induced dissociation	10.43	1461.65	1461.65	1	247 | 795
181		634.4	2	731.831	1462.65	731.832	1462.66	controllerType=0 controllerNumber=1 scan=4190	-1.424	F.YCECPHGRTGLL.C		YCECPHGRTGLL,FC,2@57.02146,4@57.02146		12.8388	F.YC[+57.02146]EC[+57.02146]PHGRTGLL.C	C2(Carbamidomethyl / 57.0215); C4(Carbamidomethyl / 57.0215)	3.7e-09	3.7e-09	0	0	0	0	5.6e-10	5.6e-10	8.435	634.4	634.4		Specific	13.3	>sp|P46531|NOTC1_HUMAN Neurogenic locus notch homolog protein 1 OS=Homo sapiens OX=9606 GN=NOTCH1 PE=1 SV=4	1	4052	FP050322_5.4190.4190.2	high-energy collision-induced dissociation	9.43	1461.65	1461.65	1	248 | 802
181		553.2	3	488.223	1462.66	488.224	1462.66	controllerType=0 controllerNumber=1 scan=4112	-0.891	F.YCECPHGRTGLL.C		YCECPHGRTGLL,FC,2@57.02146,4@57.02146		12.6653	F.YC[+57.02146]EC[+57.02146]PHGRTGLL.C	C2(Carbamidomethyl / 57.0215); C4(Carbamidomethyl / 57.0215)	0.00017	0.00017	0	0	0	0	7.9e-06	8e-06	3.764	312	312		Specific	10.4	>sp|P46531|NOTC1_HUMAN Neurogenic locus notch homolog protein 1 OS=Homo sapiens OX=9606 GN=NOTCH1 PE=1 SV=4	1	3941	FP050322_5.4112.4112.3	high-energy collision-induced dissociation	4.73	1461.65	1461.65	1	249 | 790
181		528.5	3	488.223	1462.66	488.224	1462.66	controllerType=0 controllerNumber=1 scan=4222	-0.515	F.YCECPHGRTGLL.C		YCECPHGRTGLL,FC,2@57.02146,4@57.02146		12.9122	F.YC[+57.02146]EC[+57.02146]PHGRTGLL.C	C2(Carbamidomethyl / 57.0215); C4(Carbamidomethyl / 57.0215)	1.1e-05	1.1e-05	0	0	0	0	6.9e-07	7e-07	4.958	319.2	319.2		Specific	12.2	>sp|P46531|NOTC1_HUMAN Neurogenic locus notch homolog protein 1 OS=Homo sapiens OX=9606 GN=NOTCH1 PE=1 SV=4	1	4096	FP050322_5.4222.4222.3	high-energy collision-induced dissociation	5.92	1461.65	1461.65	1	250 | 834
181		509	3	488.223	1462.66	488.224	1462.66	controllerType=0 controllerNumber=1 scan=4167	-0.64	F.YCECPHGRTGLL.C		YCECPHGRTGLL,FC,2@57.02146,4@57.02146		12.7904	F.YC[+57.02146]EC[+57.02146]PHGRTGLL.C	C2(Carbamidomethyl / 57.0215); C4(Carbamidomethyl / 57.0215)	6.3e-05	6.4e-05	0	0	0	0	3.5e-06	3.6e-06	4.201	353.6	353.6		Specific	10.8	>sp|P46531|NOTC1_HUMAN Neurogenic locus notch homolog protein 1 OS=Homo sapiens OX=9606 GN=NOTCH1 PE=1 SV=4	1	4020	FP050322_5.4167.4167.3	high-energy collision-induced dissociation	4.28	1461.65	1461.65	1	251 | 799
181		462.9	3	488.222	1462.65	488.224	1462.66	controllerType=0 controllerNumber=1 scan=4368	-2.581	F.YCECPHGRTGLL.C		YCECPHGRTGLL,FC,2@57.02146,4@57.02146		13.2506	F.YC[+57.02146]EC[+57.02146]PHGRTGLL.C	C2(Carbamidomethyl / 57.0215); C4(Carbamidomethyl / 57.0215)	0.0002	0.0002	0	0	0	0	1e-05	1e-05	3.698	335.9	335.9		Specific	9.9	>sp|P46531|NOTC1_HUMAN Neurogenic locus notch homolog protein 1 OS=Homo sapiens OX=9606 GN=NOTCH1 PE=1 SV=4	1	4300	FP050322_5.4368.4368.3	high-energy collision-induced dissociation	3.83	1461.65	1461.65	1	252 | 867
181		462.2	3	488.223	1462.65	488.224	1462.66	controllerType=0 controllerNumber=1 scan=4059	-1.579	F.YCECPHGRTGLL.C		YCECPHGRTGLL,FC,2@57.02146,4@57.02146		12.543	F.YC[+57.02146]EC[+57.02146]PHGRTGLL.C	C2(Carbamidomethyl / 57.0215); C4(Carbamidomethyl / 57.0215)	8.5e-06	8.6e-06	0	0	0	0	5.2e-07	5.3e-07	5.069	342.2	342.2		Specific	11.2	>sp|P46531|NOTC1_HUMAN Neurogenic locus notch homolog protein 1 OS=Homo sapiens OX=9606 GN=NOTCH1 PE=1 SV=4	1	3867	FP050322_5.4059.4059.3	high-energy collision-induced dissociation	5.2	1461.65	1461.65	1	253 | 757
181		137.9	3	488.222	1462.65	488.224	1462.66	controllerType=0 controllerNumber=1 scan=4674	-2.581	F.YCECPHGRTGLL.C		YCECPHGRTGLL,FC,2@57.02146,4@57.02146		13.9724	F.YC[+57.02146]EC[+57.02146]PHGRTGLL.C	C2(Carbamidomethyl / 57.0215); C4(Carbamidomethyl / 57.0215)	0.12	0.12	0	0	0	0	0.0073	0.0074	0.917	137.9	137.9		Specific	6.1	>sp|P46531|NOTC1_HUMAN Neurogenic locus notch homolog protein 1 OS=Homo sapiens OX=9606 GN=NOTCH1 PE=1 SV=4	1	4661	FP050322_5.4674.4674.3	high-energy collision-induced dissociation	0.91	1461.65	1461.65	1	254 | 871
181		721.3	2	675.287	1349.57	675.29	1349.57	controllerType=0 controllerNumber=1 scan=3159	-3.929	F.YCECPHGRTGL.L		YCECPHGRTGL,FL,2@57.02146,4@57.02146		10.5099	F.YC[+57.02146]EC[+57.02146]PHGRTGL.L	C2(Carbamidomethyl / 57.0215); C4(Carbamidomethyl / 57.0215)	3.7e-11	3.7e-11	0	0	0	0	1.6e-12	1.7e-12	10.435	594.6	594.6		Specific	11.8	>sp|P46531|NOTC1_HUMAN Neurogenic locus notch homolog protein 1 OS=Homo sapiens OX=9606 GN=NOTCH1 PE=1 SV=4	1	2629	FP050322_5.3159.3159.2	high-energy collision-induced dissociation	11.43	1348.56	1348.57	1	255 | 402
181		677.6	2	675.288	1349.57	675.29	1349.57	controllerType=0 controllerNumber=1 scan=3210	-2.844	F.YCECPHGRTGL.L		YCECPHGRTGL,FL,2@57.02146,4@57.02146		10.6254	F.YC[+57.02146]EC[+57.02146]PHGRTGL.L	C2(Carbamidomethyl / 57.0215); C4(Carbamidomethyl / 57.0215)	3.7e-10	3.7e-10	0	0	0	0	3.5e-11	3.6e-11	9.435	573.1	573.1		Specific	12.3	>sp|P46531|NOTC1_HUMAN Neurogenic locus notch homolog protein 1 OS=Homo sapiens OX=9606 GN=NOTCH1 PE=1 SV=4	1	2702	FP050322_5.3210.3210.2	high-energy collision-induced dissociation	10.43	1348.56	1348.57	1	256 | 419
181		511.5	3	450.528	1349.57	450.529	1349.57	controllerType=0 controllerNumber=1 scan=3188	-2.696	F.YCECPHGRTGL.L		YCECPHGRTGL,FL,2@57.02146,4@57.02146		10.5769	F.YC[+57.02146]EC[+57.02146]PHGRTGL.L	C2(Carbamidomethyl / 57.0215); C4(Carbamidomethyl / 57.0215)	5e-05	5e-05	0	0	0	0	2.6e-06	2.6e-06	4.305	360.9	360.9		Specific	10.4	>sp|P46531|NOTC1_HUMAN Neurogenic locus notch homolog protein 1 OS=Homo sapiens OX=9606 GN=NOTCH1 PE=1 SV=4	1	2669	FP050322_5.3188.3188.3	high-energy collision-induced dissociation	4.38	1348.56	1348.57	1	257 | 408
181		493.3	3	450.528	1349.57	450.529	1349.57	controllerType=0 controllerNumber=1 scan=3244	-3.306	F.YCECPHGRTGL.L		YCECPHGRTGL,FL,2@57.02146,4@57.02146		10.704	F.YC[+57.02146]EC[+57.02146]PHGRTGL.L	C2(Carbamidomethyl / 57.0215); C4(Carbamidomethyl / 57.0215)	0.00021	0.00021	0	0	0	0	1.1e-05	1.1e-05	3.678	307.6	307.6		Specific	10.8	>sp|P46531|NOTC1_HUMAN Neurogenic locus notch homolog protein 1 OS=Homo sapiens OX=9606 GN=NOTCH1 PE=1 SV=4	1	2748	FP050322_5.3244.3244.3	high-energy collision-induced dissociation	3.76	1348.56	1348.57	1	258 | 423
181		469.2	3	450.528	1349.57	450.529	1349.57	controllerType=0 controllerNumber=1 scan=3136	-2.628	F.YCECPHGRTGL.L		YCECPHGRTGL,FL,2@57.02146,4@57.02146		10.4583	F.YC[+57.02146]EC[+57.02146]PHGRTGL.L	C2(Carbamidomethyl / 57.0215); C4(Carbamidomethyl / 57.0215)	6.8e-05	6.9e-05	0	0	0	0	4.3e-06	4.4e-06	4.166	366.2	366.2		Specific	10.4	>sp|P46531|NOTC1_HUMAN Neurogenic locus notch homolog protein 1 OS=Homo sapiens OX=9606 GN=NOTCH1 PE=1 SV=4	1	2598	FP050322_5.3136.3136.3	high-energy collision-induced dissociation	4.3	1348.56	1348.57	1	259 | 394
181		405.1	3	450.527	1349.57	450.529	1349.57	controllerType=0 controllerNumber=1 scan=3315	-4.459	F.YCECPHGRTGL.L		YCECPHGRTGL,FL,2@57.02146,4@57.02146		10.8595	F.YC[+57.02146]EC[+57.02146]PHGRTGL.L	C2(Carbamidomethyl / 57.0215); C4(Carbamidomethyl / 57.0215)	0.00034	0.00034	0	0	0	0	1.6e-05	1.6e-05	3.472	352	352		Specific	10.3	>sp|P46531|NOTC1_HUMAN Neurogenic locus notch homolog protein 1 OS=Homo sapiens OX=9606 GN=NOTCH1 PE=1 SV=4	1	2838	FP050322_5.3315.3315.3	high-energy collision-induced dissociation	3.69	1348.56	1348.57	1	260 | 437
182	HexNAc(1)Fuc(1); Hex(1)Pent(2)	71.6	5	1203.89	6015.42	1203.69	6014.4	controllerType=0 controllerNumber=1 scan=5959	3.047	Y.CECPHGRTGLLCHLNDACISNPCNEGSNCDTNPVNGKAICTCPSGY.T	27;31	CECPHGRTGLLCHLNDACISNPCNEGSNCDTNPVNGKAICTCPSGY,YT,1@57.02146,3@57.02146,7@0.98402,12@57.02146,15@0.98402,18@57.02146,23@57.02146,27@349.13728,29@57.02146,31@426.13734,40@57.02146,42@57.02146	R7(Deamidated / 0.984); N15(Deamidated / 0.984); S27(OGlycan / 349.1373); T31(OGlycan / 426.1373)	16.9786	Y.C[+57.02146]EC[+57.02146]PHGR[+0.98402]TGLLC[+57.02146]HLN[+0.98402]DAC[+57.02146]ISNPC[+57.02146]NEGS[+349.13728]NC[+57.02146]DT[+426.13734]NPVNGKAIC[+57.02146]TC[+57.02146]PSGY.T	C1(Carbamidomethyl / 57.0215); C3(Carbamidomethyl / 57.0215); C12(Carbamidomethyl / 57.0215); C18(Carbamidomethyl / 57.0215); C23(Carbamidomethyl / 57.0215); C29(Carbamidomethyl / 57.0215); C40(Carbamidomethyl / 57.0215); C42(Carbamidomethyl / 57.0215)	0.096	0.097	0	0	0	0	0.0058	0.0058	1.019	71.6	0	1	Specific	10.4	>sp|P46531|NOTC1_HUMAN Neurogenic locus notch homolog protein 1 OS=Homo sapiens OX=9606 GN=NOTCH1 PE=1 SV=4	1	6285	FP050322_5.5959.5959.5	high-energy collision-induced dissociation	0.16	6014.41	6013.39	1	261 | 82448
182	HexNAc(1)Fuc(1); Hex(1)Pent(2)	10.3	5	1203.89	6015.41	1203.69	6014.4	controllerType=0 controllerNumber=1 scan=5910	1.525	Y.CECPHGRTGLLCHLNDACISNPCNEGSNCDTNPVNGKAICTCPSGY.T	27;31	CECPHGRTGLLCHLNDACISNPCNEGSNCDTNPVNGKAICTCPSGY,YT,1@57.02146,3@57.02146,7@0.98402,12@57.02146,15@0.98402,18@57.02146,23@57.02146,27@349.13728,29@57.02146,31@426.13734,40@57.02146,42@57.02146	R7(Deamidated / 0.984); N15(Deamidated / 0.984); S27(OGlycan / 349.1373); T31(OGlycan / 426.1373)	16.8632	Y.C[+57.02146]EC[+57.02146]PHGR[+0.98402]TGLLC[+57.02146]HLN[+0.98402]DAC[+57.02146]ISNPC[+57.02146]NEGS[+349.13728]NC[+57.02146]DT[+426.13734]NPVNGKAIC[+57.02146]TC[+57.02146]PSGY.T	C1(Carbamidomethyl / 57.0215); C3(Carbamidomethyl / 57.0215); C12(Carbamidomethyl / 57.0215); C18(Carbamidomethyl / 57.0215); C23(Carbamidomethyl / 57.0215); C29(Carbamidomethyl / 57.0215); C40(Carbamidomethyl / 57.0215); C42(Carbamidomethyl / 57.0215)	0.17	0.17	0	0	0	0	0.011	0.011	0.779	10.3	0	1	Specific	9	>sp|P46531|NOTC1_HUMAN Neurogenic locus notch homolog protein 1 OS=Homo sapiens OX=9606 GN=NOTCH1 PE=1 SV=4	1	6223	FP050322_5.5910.5910.5	high-energy collision-induced dissociation	0.09	6014.41	6013.39	1	262 | 81888
182	Hex(1)Pent(2)	305.9	5	1133.86	5665.28	1133.66	5664.28	controllerType=0 controllerNumber=1 scan=5699	-1.211	Y.CECPHGRTGLLCHLNDACISNPCNEGSNCDTNPVNGKAICTCPSGY.T	8	CECPHGRTGLLCHLNDACISNPCNEGSNCDTNPVNGKAICTCPSGY,YT,1@57.02146,3@57.02146,8@426.13734,12@57.02146,18@57.02146,23@57.02146,29@57.02146,35@0.98402,40@57.02146,42@57.02146	T8(OGlycan / 426.1373); N35(Deamidated / 0.984)	16.3752	Y.C[+57.02146]EC[+57.02146]PHGRT[+426.13734]GLLC[+57.02146]HLNDAC[+57.02146]ISNPC[+57.02146]NEGSNC[+57.02146]DTNPVN[+0.98402]GKAIC[+57.02146]TC[+57.02146]PSGY.T	C1(Carbamidomethyl / 57.0215); C3(Carbamidomethyl / 57.0215); C12(Carbamidomethyl / 57.0215); C18(Carbamidomethyl / 57.0215); C23(Carbamidomethyl / 57.0215); C29(Carbamidomethyl / 57.0215); C40(Carbamidomethyl / 57.0215); C42(Carbamidomethyl / 57.0215)	0.00066	0.00066	0	0	0	0	3.3e-05	3.3e-05	3.183	305.9	1.4	1	Specific	13.3	>sp|P46531|NOTC1_HUMAN Neurogenic locus notch homolog protein 1 OS=Homo sapiens OX=9606 GN=NOTCH1 PE=1 SV=4	1	5956	FP050322_5.5699.5699.5	high-energy collision-induced dissociation	3.1	5664.27	5663.27	1	263 | 79168
182	Hex(1)Pent(2)	704.3	5	1133.66	5664.29	1133.46	5663.29	controllerType=0 controllerNumber=1 scan=5591	-1.296	Y.CECPHGRTGLLCHLNDACISNPCNEGSNCDTNPVNGKAICTCPSGY.T	8	CECPHGRTGLLCHLNDACISNPCNEGSNCDTNPVNGKAICTCPSGY,YT,1@57.02146,3@57.02146,8@426.13734,12@57.02146,18@57.02146,23@57.02146,29@57.02146,40@57.02146,42@57.02146	T8(OGlycan / 426.1373)	16.1256	Y.C[+57.02146]EC[+57.02146]PHGRT[+426.13734]GLLC[+57.02146]HLNDAC[+57.02146]ISNPC[+57.02146]NEGSNC[+57.02146]DTNPVNGKAIC[+57.02146]TC[+57.02146]PSGY.T	C1(Carbamidomethyl / 57.0215); C3(Carbamidomethyl / 57.0215); C12(Carbamidomethyl / 57.0215); C18(Carbamidomethyl / 57.0215); C23(Carbamidomethyl / 57.0215); C29(Carbamidomethyl / 57.0215); C40(Carbamidomethyl / 57.0215); C42(Carbamidomethyl / 57.0215)	2.3e-10	2.3e-10	0	0	0	0	1.1e-11	1.1e-11	9.641	704.3	1.6	1	Specific	17.2	>sp|P46531|NOTC1_HUMAN Neurogenic locus notch homolog protein 1 OS=Homo sapiens OX=9606 GN=NOTCH1 PE=1 SV=4	1	5826	FP050322_5.5591.5591.5	high-energy collision-induced dissociation	9.64	5663.28	5662.29	1	264 | 76728
182	Hex(1)Pent(2)	567.1	5	1133.46	5663.29	1133.46	5663.29	controllerType=0 controllerNumber=1 scan=5642	-0.661	Y.CECPHGRTGLLCHLNDACISNPCNEGSNCDTNPVNGKAICTCPSGY.T	8	CECPHGRTGLLCHLNDACISNPCNEGSNCDTNPVNGKAICTCPSGY,YT,1@57.02146,3@57.02146,8@426.13734,12@57.02146,18@57.02146,23@57.02146,29@57.02146,40@57.02146,42@57.02146	T8(OGlycan / 426.1373)	16.2432	Y.C[+57.02146]EC[+57.02146]PHGRT[+426.13734]GLLC[+57.02146]HLNDAC[+57.02146]ISNPC[+57.02146]NEGSNC[+57.02146]DTNPVNGKAIC[+57.02146]TC[+57.02146]PSGY.T	C1(Carbamidomethyl / 57.0215); C3(Carbamidomethyl / 57.0215); C12(Carbamidomethyl / 57.0215); C18(Carbamidomethyl / 57.0215); C23(Carbamidomethyl / 57.0215); C29(Carbamidomethyl / 57.0215); C40(Carbamidomethyl / 57.0215); C42(Carbamidomethyl / 57.0215)	2.3e-07	2.3e-07	0	0	0	0	7.9e-09	8e-09	6.641	567.1	1.6		Specific	16.5	>sp|P46531|NOTC1_HUMAN Neurogenic locus notch homolog protein 1 OS=Homo sapiens OX=9606 GN=NOTCH1 PE=1 SV=4	1	5882	FP050322_5.5642.5642.5	high-energy collision-induced dissociation	7.64	5662.28	5662.29	1	265 | 77808
182	Hex(1); Hex(1)	78.6	5	1113.25	5562.23	1113.06	5561.26	controllerType=0 controllerNumber=1 scan=5601	-6.728	Y.CECPHGRTGLLCHLNDACISNPCNEGSNCDTNPVNGKAICTCPSGY.T	20;31	CECPHGRTGLLCHLNDACISNPCNEGSNCDTNPVNGKAICTCPSGY,YT,1@57.02146,3@57.02146,12@57.02146,18@57.02146,20@162.05282,23@57.02146,29@57.02146,31@162.05282,40@57.02146,42@57.02146	S20(OGlycan / 162.0528); T31(OGlycan / 162.0528)	16.1489	Y.C[+57.02146]EC[+57.02146]PHGRTGLLC[+57.02146]HLNDAC[+57.02146]IS[+162.05282]NPC[+57.02146]NEGSNC[+57.02146]DT[+162.05282]NPVNGKAIC[+57.02146]TC[+57.02146]PSGY.T	C1(Carbamidomethyl / 57.0215); C3(Carbamidomethyl / 57.0215); C12(Carbamidomethyl / 57.0215); C18(Carbamidomethyl / 57.0215); C23(Carbamidomethyl / 57.0215); C29(Carbamidomethyl / 57.0215); C40(Carbamidomethyl / 57.0215); C42(Carbamidomethyl / 57.0215)	0.044	0.044	0	0	0	0	0.0021	0.0021	1.359	78.6	0	1	Specific	10.6	>sp|P46531|NOTC1_HUMAN Neurogenic locus notch homolog protein 1 OS=Homo sapiens OX=9606 GN=NOTCH1 PE=1 SV=4	1	5836	FP050322_5.5601.5601.5	high-energy collision-induced dissociation	1.35	5561.22	5560.26	1	266 | 76968
182	Hex(1)	84.9	5	1080.85	5400.2	1080.84	5400.19	controllerType=0 controllerNumber=1 scan=5734	0.761	Y.CECPHGRTGLLCHLNDACISNPCNEGSNCDTNPVNGKAICTCPSGY.T	20	CECPHGRTGLLCHLNDACISNPCNEGSNCDTNPVNGKAICTCPSGY,YT,1@57.02146,3@57.02146,12@57.02146,18@57.02146,20@162.05282,23@57.02146,29@57.02146,35@0.98402,40@57.02146,42@57.02146	S20(OGlycan / 162.0528); N35(Deamidated / 0.984)	16.4537	Y.C[+57.02146]EC[+57.02146]PHGRTGLLC[+57.02146]HLNDAC[+57.02146]IS[+162.05282]NPC[+57.02146]NEGSNC[+57.02146]DTNPVN[+0.98402]GKAIC[+57.02146]TC[+57.02146]PSGY.T	C1(Carbamidomethyl / 57.0215); C3(Carbamidomethyl / 57.0215); C12(Carbamidomethyl / 57.0215); C18(Carbamidomethyl / 57.0215); C23(Carbamidomethyl / 57.0215); C29(Carbamidomethyl / 57.0215); C40(Carbamidomethyl / 57.0215); C42(Carbamidomethyl / 57.0215)	0.0045	0.0045	0	0	0	0	0.00017	0.00017	2.348	84.9	0		Specific	11.3	>sp|P46531|NOTC1_HUMAN Neurogenic locus notch homolog protein 1 OS=Homo sapiens OX=9606 GN=NOTCH1 PE=1 SV=4	1	5999	FP050322_5.5734.5734.5	high-energy collision-induced dissociation	2.34	5399.19	5399.19	1	267 | 79608
[truncated: 123 more rows]

## Sheet: FP051022_5
Pos.	Glycans	Score	z	Obs._x000D_ m/z	Obs._x000D_ MH	Calc._x000D_ m/z	Calc._x000D_ MH	Scan #	ppm_x000D_ err.	SequenceOriginalDebug	Glycans_x000D_ Pos.	PeptideParseFriendly	Mods_x000D_ (variable)	Scan_x000D_ Time	Sequence	Mods_x000D_ (fixed)	PEP_x000D_ 2D	PEP_x000D_ 1D	FDR_x000D_ 2D	FDR_x000D_ 1D	FDR uniq._x000D_ 2D	FDR uniq._x000D_ 1D	q-value_x000D_ 2D	q-value_x000D_ 1D	|Log Prob|	Delta_x000D_ Score	Delta Mod._x000D_ Score	Off-_x000D_ By-X	Cleavage	Z-Score	Protein_x000D_ Name	Prot._x000D_ Id	QID	Comment	Fragment_x000D_ Type	|LogProbOld|	Obs.M	Calc.M	Prot._x000D_ Rank	PID
[truncated: 282 more rows]
