# Supplementary material for: Cancer-associated Notch receptor variants lead to O-fucosylation defects that deregulate Notch signaling
Source: J Biol Chem. 2022 Oct 18;298(12):102616. doi: 10.1016/j.jbc.2022.102616 (PMC9672452; doi:10.1016/j.jbc.2022.102616)
Supplement: Table S8 [file mmc7.xlsx]

## Sheet: Table S8
	Table S8: Chymotrypsin digestion of hN1 EGF5-14 G309R + LFNG analyzed for Figure 3.
	Chymotrypsin digestion
	Tab			Biological replicate number						The peptides used to generate the EICs are highlighted in red and bold
	FP050322_6			1
	FP050322_7			2
	FP051022_6			3

## Sheet: FP050322_6
Pos.	Glycans	Score	z	Obs._x000D_ m/z	Obs._x000D_ MH	Calc._x000D_ m/z	Calc._x000D_ MH	Scan #	ppm_x000D_ err.	SequenceOriginalDebug	Glycans_x000D_ Pos.	PeptideParseFriendly	Mods_x000D_ (variable)	Scan_x000D_ Time	Sequence	Mods_x000D_ (fixed)	PEP_x000D_ 2D	PEP_x000D_ 1D	FDR_x000D_ 2D	FDR_x000D_ 1D	FDR uniq._x000D_ 2D	FDR uniq._x000D_ 1D	q-value_x000D_ 2D	q-value_x000D_ 1D	|Log Prob|	Delta_x000D_ Score	Delta Mod._x000D_ Score	Off-_x000D_ By-X	Cleavage	Z-Score	Protein_x000D_ Name	Prot._x000D_ Id	QID	Comment	Fragment_x000D_ Type	|LogProbOld|	Obs.M	Calc.M	Prot._x000D_ Rank	PID
1	Fuc(1)	471.6	4	745.069	2977.25	745.071	2977.26	controllerType=0 controllerNumber=1 scan=3483	-2.515	-.DVNECGQKPGLCRHGGTCHNEVGSY.R	17	DVNECGQKPGLCRHGGTCHNEVGSY,-R,5@57.02146,12@57.02146,17@146.05791,18@57.02146	T17(OGlycan / 146.0579)	11.1624	-.DVNEC[+57.02146]GQKPGLC[+57.02146]RHGGT[+146.05791]C[+57.02146]HNEVGSY.R	C5(Carbamidomethyl / 57.0215); C12(Carbamidomethyl / 57.0215); C18(Carbamidomethyl / 57.0215)	6.2e-07	6.3e-07	0	0	0	0	6.8e-08	6.9e-08	6.208	471.6	7.2		Specific	12.8	>sp|P46531|NOTC1_HUMAN Neurogenic locus notch homolog protein 1 OS=Homo sapiens OX=9606 GN=NOTCH1 PE=1 SV=4	1	3143	FP050322_6.3483.3483.4	high-energy collision-induced dissociation	6.3	2976.25	2976.25	1	1 | 8753
1	Fuc(1)	349.9	4	745.069	2977.26	745.071	2977.26	controllerType=0 controllerNumber=1 scan=3432	-2.187	-.DVNECGQKPGLCRHGGTCHNEVGSY.R	17	DVNECGQKPGLCRHGGTCHNEVGSY,-R,5@57.02146,12@57.02146,17@146.05791,18@57.02146	T17(OGlycan / 146.0579)	11.045	-.DVNEC[+57.02146]GQKPGLC[+57.02146]RHGGT[+146.05791]C[+57.02146]HNEVGSY.R	C5(Carbamidomethyl / 57.0215); C12(Carbamidomethyl / 57.0215); C18(Carbamidomethyl / 57.0215)	0.00038	0.00038	0	0	0	0	1.1e-05	1.1e-05	3.423	349.9	7.2		Specific	10.4	>sp|P46531|NOTC1_HUMAN Neurogenic locus notch homolog protein 1 OS=Homo sapiens OX=9606 GN=NOTCH1 PE=1 SV=4	1	3074	FP050322_6.3432.3432.4	high-energy collision-induced dissociation	3.51	2976.25	2976.25	1	2 | 8577
1	Fuc(1)	279	5	596.257	2977.25	596.258	2977.26	controllerType=0 controllerNumber=1 scan=3450	-2.807	-.DVNECGQKPGLCRHGGTCHNEVGSY.R	17	DVNECGQKPGLCRHGGTCHNEVGSY,-R,5@57.02146,12@57.02146,17@146.05791,18@57.02146	T17(OGlycan / 146.0579)	11.0877	-.DVNEC[+57.02146]GQKPGLC[+57.02146]RHGGT[+146.05791]C[+57.02146]HNEVGSY.R	C5(Carbamidomethyl / 57.0215); C12(Carbamidomethyl / 57.0215); C18(Carbamidomethyl / 57.0215)	0.0062	0.0063	0	0	0	0	0.00052	0.00052	2.209	279	7.2		Specific	8.6	>sp|P46531|NOTC1_HUMAN Neurogenic locus notch homolog protein 1 OS=Homo sapiens OX=9606 GN=NOTCH1 PE=1 SV=4	1	3099	FP050322_6.3450.3450.5	high-energy collision-induced dissociation	2.49	2976.25	2976.25	1	3 | 8645
1	Fuc(1)	15.6	5	596.257	2977.26	596.258	2977.26	controllerType=0 controllerNumber=1 scan=3508	-2.089	-.DVNECGQKPGLCRHGGTCHNEVGSY.R	17	DVNECGQKPGLCRHGGTCHNEVGSY,-R,5@57.02146,12@57.02146,17@146.05791,18@57.02146	T17(OGlycan / 146.0579)	11.2208	-.DVNEC[+57.02146]GQKPGLC[+57.02146]RHGGT[+146.05791]C[+57.02146]HNEVGSY.R	C5(Carbamidomethyl / 57.0215); C12(Carbamidomethyl / 57.0215); C18(Carbamidomethyl / 57.0215)	0.058	0.059	0	0	0	0	0.0032	0.0032	1.235	15.6	8.4		Specific	6.7	>sp|P46531|NOTC1_HUMAN Neurogenic locus notch homolog protein 1 OS=Homo sapiens OX=9606 GN=NOTCH1 PE=1 SV=4	1	3178	FP050322_6.3508.3508.5	high-energy collision-induced dissociation	1.32	2976.25	2976.25	1	4 | 8861
1		124.8	4	708.554	2831.2	708.557	2831.2	controllerType=0 controllerNumber=1 scan=3484	-3.146	-.DVNECGQKPGLCRHGGTCHNEVGSY.R		DVNECGQKPGLCRHGGTCHNEVGSY,-R,5@57.02146,12@57.02146,18@57.02146		11.1645	-.DVNEC[+57.02146]GQKPGLC[+57.02146]RHGGTC[+57.02146]HNEVGSY.R	C5(Carbamidomethyl / 57.0215); C12(Carbamidomethyl / 57.0215); C18(Carbamidomethyl / 57.0215)	0.017	0.018	0	0	0	0	0.0013	0.0013	1.76	124.8	124.8		Specific	7.9	>sp|P46531|NOTC1_HUMAN Neurogenic locus notch homolog protein 1 OS=Homo sapiens OX=9606 GN=NOTCH1 PE=1 SV=4	1	3144	FP050322_6.3484.3484.4	high-energy collision-induced dissociation	1.75	2830.19	2830.2	1	5 | 8781
26		127	4	534.49	2134.94	534.489	2134.93	controllerType=0 controllerNumber=1 scan=2903	2.451	Y.RCVCRATHTGPNCERPY.V		RCVCRATHTGPNCERPY,YV,2@57.02146,4@57.02146,12@0.98402,13@57.02146	N12(Deamidated / 0.984)	9.8143	Y.RC[+57.02146]VC[+57.02146]RATHTGPN[+0.98402]C[+57.02146]ERPY.V	C2(Carbamidomethyl / 57.0215); C4(Carbamidomethyl / 57.0215); C13(Carbamidomethyl / 57.0215)	0.37	0.37	0	0	0	0	0.012	0.012	0.435	127	11.2		Specific	8.6	>sp|P46531|NOTC1_HUMAN Neurogenic locus notch homolog protein 1 OS=Homo sapiens OX=9606 GN=NOTCH1 PE=1 SV=4	1	2351	FP050322_6.2903.2903.4	high-energy collision-induced dissociation	0.49	2133.93	2133.93	1	6 | 2224
26		485.9	4	534.242	2133.94	534.243	2133.95	controllerType=0 controllerNumber=1 scan=2685	-1.834	Y.RCVCRATHTGPNCERPY.V		RCVCRATHTGPNCERPY,YV,2@57.02146,4@57.02146,13@57.02146		9.3013	Y.RC[+57.02146]VC[+57.02146]RATHTGPNC[+57.02146]ERPY.V	C2(Carbamidomethyl / 57.0215); C4(Carbamidomethyl / 57.0215); C13(Carbamidomethyl / 57.0215)	8.1e-06	8.2e-06	0	0	0	0	6.6e-07	6.7e-07	5.092	469.8	469.8		Specific	9.3	>sp|P46531|NOTC1_HUMAN Neurogenic locus notch homolog protein 1 OS=Homo sapiens OX=9606 GN=NOTCH1 PE=1 SV=4	1	2065	FP050322_6.2685.2685.4	high-energy collision-induced dissociation	5.09	2132.94	2132.94	1	7 | 2044
26		405.8	4	534.242	2133.94	534.243	2133.95	controllerType=0 controllerNumber=1 scan=2734	-1.949	Y.RCVCRATHTGPNCERPY.V		RCVCRATHTGPNCERPY,YV,2@57.02146,4@57.02146,13@57.02146		9.4178	Y.RC[+57.02146]VC[+57.02146]RATHTGPNC[+57.02146]ERPY.V	C2(Carbamidomethyl / 57.0215); C4(Carbamidomethyl / 57.0215); C13(Carbamidomethyl / 57.0215)	2.1e-05	2.1e-05	0	0	0	0	2.1e-06	2.1e-06	4.684	405.8	405.8		Specific	9.4	>sp|P46531|NOTC1_HUMAN Neurogenic locus notch homolog protein 1 OS=Homo sapiens OX=9606 GN=NOTCH1 PE=1 SV=4	1	2128	FP050322_6.2734.2734.4	high-energy collision-induced dissociation	4.68	2132.94	2132.94	1	8 | 2097
26		400.1	4	534.242	2133.94	534.243	2133.95	controllerType=0 controllerNumber=1 scan=2789	-1.949	Y.RCVCRATHTGPNCERPY.V		RCVCRATHTGPNCERPY,YV,2@57.02146,4@57.02146,13@57.02146		9.5482	Y.RC[+57.02146]VC[+57.02146]RATHTGPNC[+57.02146]ERPY.V	C2(Carbamidomethyl / 57.0215); C4(Carbamidomethyl / 57.0215); C13(Carbamidomethyl / 57.0215)	3e-05	3.1e-05	0	0	0	0	3.2e-06	3.2e-06	4.52	400.1	400.1		Specific	8.6	>sp|P46531|NOTC1_HUMAN Neurogenic locus notch homolog protein 1 OS=Homo sapiens OX=9606 GN=NOTCH1 PE=1 SV=4	1	2204	FP050322_6.2789.2789.4	high-energy collision-induced dissociation	4.51	2132.94	2132.94	1	9 | 2147
26		399.4	4	534.242	2133.95	534.243	2133.95	controllerType=0 controllerNumber=1 scan=2632	-1.034	Y.RCVCRATHTGPNCERPY.V		RCVCRATHTGPNCERPY,YV,2@57.02146,4@57.02146,13@57.02146		9.1756	Y.RC[+57.02146]VC[+57.02146]RATHTGPNC[+57.02146]ERPY.V	C2(Carbamidomethyl / 57.0215); C4(Carbamidomethyl / 57.0215); C13(Carbamidomethyl / 57.0215)	4e-05	4.1e-05	0	0	0	0	3.8e-06	3.9e-06	4.394	399.4	399.4		Specific	9.4	>sp|P46531|NOTC1_HUMAN Neurogenic locus notch homolog protein 1 OS=Homo sapiens OX=9606 GN=NOTCH1 PE=1 SV=4	1	1987	FP050322_6.2632.2632.4	high-energy collision-induced dissociation	4.39	2132.94	2132.94	1	10 | 2003
26		292	4	534.238	2133.93	534.243	2133.95	controllerType=0 controllerNumber=1 scan=2849	-8.585	Y.RCVCRATHTGPNCERPY.V		RCVCRATHTGPNCERPY,YV,2@57.02146,4@57.02146,13@57.02146		9.6874	Y.RC[+57.02146]VC[+57.02146]RATHTGPNC[+57.02146]ERPY.V	C2(Carbamidomethyl / 57.0215); C4(Carbamidomethyl / 57.0215); C13(Carbamidomethyl / 57.0215)	0.018	0.018	0	0	0	0	0.0015	0.0015	1.755	292	292		Specific	9.4	>sp|P46531|NOTC1_HUMAN Neurogenic locus notch homolog protein 1 OS=Homo sapiens OX=9606 GN=NOTCH1 PE=1 SV=4	1	2281	FP050322_6.2849.2849.4	high-energy collision-induced dissociation	1.75	2132.92	2132.94	1	11 | 2177
26		291.4	5	427.595	2133.94	427.596	2133.95	controllerType=0 controllerNumber=1 scan=2654	-1.941	Y.RCVCRATHTGPNCERPY.V		RCVCRATHTGPNCERPY,YV,2@57.02146,4@57.02146,13@57.02146		9.2276	Y.RC[+57.02146]VC[+57.02146]RATHTGPNC[+57.02146]ERPY.V	C2(Carbamidomethyl / 57.0215); C4(Carbamidomethyl / 57.0215); C13(Carbamidomethyl / 57.0215)	0.0015	0.0016	0	0	0	0	0.00011	0.00011	2.812	291.4	291.4		Specific	8.3	>sp|P46531|NOTC1_HUMAN Neurogenic locus notch homolog protein 1 OS=Homo sapiens OX=9606 GN=NOTCH1 PE=1 SV=4	1	2022	FP050322_6.2654.2654.5	high-energy collision-induced dissociation	3	2132.94	2132.94	1	12 | 2016
26		264.8	5	427.595	2133.94	427.596	2133.95	controllerType=0 controllerNumber=1 scan=2707	-2.441	Y.RCVCRATHTGPNCERPY.V		RCVCRATHTGPNCERPY,YV,2@57.02146,4@57.02146,13@57.02146		9.3528	Y.RC[+57.02146]VC[+57.02146]RATHTGPNC[+57.02146]ERPY.V	C2(Carbamidomethyl / 57.0215); C4(Carbamidomethyl / 57.0215); C13(Carbamidomethyl / 57.0215)	0.0027	0.0027	0	0	0	0	0.00018	0.00018	2.576	264.8	264.8		Specific	9.4	>sp|P46531|NOTC1_HUMAN Neurogenic locus notch homolog protein 1 OS=Homo sapiens OX=9606 GN=NOTCH1 PE=1 SV=4	1	2097	FP050322_6.2707.2707.5	high-energy collision-induced dissociation	2.77	2132.94	2132.94	1	13 | 2090
26		204.9	5	427.595	2133.94	427.596	2133.95	controllerType=0 controllerNumber=1 scan=2641	-2.227	Y.RCVCRATHTGPNCERPY.V		RCVCRATHTGPNCERPY,YV,2@57.02146,4@57.02146,13@57.02146		9.1977	Y.RC[+57.02146]VC[+57.02146]RATHTGPNC[+57.02146]ERPY.V	C2(Carbamidomethyl / 57.0215); C4(Carbamidomethyl / 57.0215); C13(Carbamidomethyl / 57.0215)	0.011	0.011	0	0	0	0	0.00091	0.00092	1.977	204.9	204.9		Specific	7.4	>sp|P46531|NOTC1_HUMAN Neurogenic locus notch homolog protein 1 OS=Homo sapiens OX=9606 GN=NOTCH1 PE=1 SV=4	1	2001	FP050322_6.2641.2641.5	high-energy collision-induced dissociation	2.07	2132.94	2132.94	1	14 | 2009
26		175.2	5	427.595	2133.95	427.596	2133.95	controllerType=0 controllerNumber=1 scan=2757	-1.297	Y.RCVCRATHTGPNCERPY.V		RCVCRATHTGPNCERPY,YV,2@57.02146,4@57.02146,13@57.02146		9.4719	Y.RC[+57.02146]VC[+57.02146]RATHTGPNC[+57.02146]ERPY.V	C2(Carbamidomethyl / 57.0215); C4(Carbamidomethyl / 57.0215); C13(Carbamidomethyl / 57.0215)	0.037	0.037	0	0	0	0	0.0024	0.0024	1.436	175.2	175.2		Specific	7.7	>sp|P46531|NOTC1_HUMAN Neurogenic locus notch homolog protein 1 OS=Homo sapiens OX=9606 GN=NOTCH1 PE=1 SV=4	1	2159	FP050322_6.2757.2757.5	high-energy collision-induced dissociation	1.39	2132.94	2132.94	1	15 | 2111
26		44.9	3	711.986	2133.94	711.988	2133.95	controllerType=0 controllerNumber=1 scan=2688	-3.173	Y.RCVCRATHTGPNCERPY.V		RCVCRATHTGPNCERPY,YV,2@57.02146,4@57.02146,13@57.02146		9.3077	Y.RC[+57.02146]VC[+57.02146]RATHTGPNC[+57.02146]ERPY.V	C2(Carbamidomethyl / 57.0215); C4(Carbamidomethyl / 57.0215); C13(Carbamidomethyl / 57.0215)	0.6	0.61	0.0057	0.0057	0	0	0.024	0.024	0.219	44.9	44.9		Specific	4.2	>sp|P46531|NOTC1_HUMAN Neurogenic locus notch homolog protein 1 OS=Homo sapiens OX=9606 GN=NOTCH1 PE=1 SV=4	1	2070	FP050322_6.2688.2688.3	high-energy collision-induced dissociation	0.22	2132.93	2132.94	1	16 | 2050
103	HexNAc(1)Hex(1)Fuc(1); HexNAc(1)Fuc(1)	128.9	6	958.877	5748.22	959.047	5749.24	controllerType=0 controllerNumber=1 scan=4948	-3.132	Y.NCRCPPEWTGQYCTEDVDECQLMPNACQNRGTCHNTHGGY.N	9;14	NCRCPPEWTGQYCTEDVDECQLMPNACQNRGTCHNTHGGY,YN,2@57.02146,4@57.02146,9@511.19010,13@57.02146,14@349.13728,20@57.02146,27@57.02146,33@57.02146,35@15.99492	T9(OGlycan / 511.1901); T14(OGlycan / 349.1373); N35(Oxidation / 15.9949)	14.5579	Y.NC[+57.02146]RC[+57.02146]PPEWT[+511.19010]GQYC[+57.02146]T[+349.13728]EDVDEC[+57.02146]QLMPNAC[+57.02146]QNRGTC[+57.02146]HN[+15.99492]THGGY.N	C2(Carbamidomethyl / 57.0215); C4(Carbamidomethyl / 57.0215); C13(Carbamidomethyl / 57.0215); C20(Carbamidomethyl / 57.0215); C27(Carbamidomethyl / 57.0215); C33(Carbamidomethyl / 57.0215)	0.13	0.13	0	0	0	0	0.004	0.004	0.876	128.9	0	-1	Specific	11.3	>sp|P46531|NOTC1_HUMAN Neurogenic locus notch homolog protein 1 OS=Homo sapiens OX=9606 GN=NOTCH1 PE=1 SV=4	1	5149	FP050322_6.4948.4948.6	high-energy collision-induced dissociation	0.31	5747.22	5748.24	1	17 | 62648
103	HexNAc(1)Hex(1)Fuc(1); HexNAc(1)Fuc(1)	127.8	6	958.877	5748.23	959.047	5749.24	controllerType=0 controllerNumber=1 scan=5011	-2.495	Y.NCRCPPEWTGQYCTEDVDECQLMPNACQNRGTCHNTHGGY.N	9;14	NCRCPPEWTGQYCTEDVDECQLMPNACQNRGTCHNTHGGY,YN,2@57.02146,4@57.02146,9@511.19010,13@57.02146,14@349.13728,20@57.02146,27@57.02146,33@57.02146,35@15.99492	T9(OGlycan / 511.1901); T14(OGlycan / 349.1373); N35(Oxidation / 15.9949)	14.706	Y.NC[+57.02146]RC[+57.02146]PPEWT[+511.19010]GQYC[+57.02146]T[+349.13728]EDVDEC[+57.02146]QLMPNAC[+57.02146]QNRGTC[+57.02146]HN[+15.99492]THGGY.N	C2(Carbamidomethyl / 57.0215); C4(Carbamidomethyl / 57.0215); C13(Carbamidomethyl / 57.0215); C20(Carbamidomethyl / 57.0215); C27(Carbamidomethyl / 57.0215); C33(Carbamidomethyl / 57.0215)	0.13	0.13	0	0	0	0	0.0047	0.0048	0.876	127.8	0.6	-1	Specific	12.4	>sp|P46531|NOTC1_HUMAN Neurogenic locus notch homolog protein 1 OS=Homo sapiens OX=9606 GN=NOTCH1 PE=1 SV=4	1	5237	FP050322_6.5011.5011.6	high-energy collision-induced dissociation	0.31	5747.22	5748.24	1	18 | 62848
103	HexNAc(1)Hex(1)Fuc(1)NeuAc(1)	1021.3	5	1142.24	5707.19	1142.25	5707.2	controllerType=0 controllerNumber=1 scan=5318	-0.851	Y.NCRCPPEWTGQYCTEDVDECQLMPNACQNRGTCHNTHGGY.N	14	NCRCPPEWTGQYCTEDVDECQLMPNACQNRGTCHNTHGGY,YN,2@57.02146,4@57.02146,13@57.02146,14@802.28552,20@57.02146,23@15.99492,27@57.02146,33@57.02146,35@15.99492	T14(OGlycan / 802.2855); M23(Oxidation / 15.9949); N35(Oxidation / 15.9949)	15.4247	Y.NC[+57.02146]RC[+57.02146]PPEWTGQYC[+57.02146]T[+802.28552]EDVDEC[+57.02146]QLM[+15.99492]PNAC[+57.02146]QNRGTC[+57.02146]HN[+15.99492]THGGY.N	C2(Carbamidomethyl / 57.0215); C4(Carbamidomethyl / 57.0215); C13(Carbamidomethyl / 57.0215); C20(Carbamidomethyl / 57.0215); C27(Carbamidomethyl / 57.0215); C33(Carbamidomethyl / 57.0215)	2.2e-16	2.2e-16	0	0	0	0	2.2e-16	2.2e-16	15.659	1021.3	6		Specific	28.2	>sp|P46531|NOTC1_HUMAN Neurogenic locus notch homolog protein 1 OS=Homo sapiens OX=9606 GN=NOTCH1 PE=1 SV=4	1	5645	FP050322_6.5318.5318.5	high-energy collision-induced dissociation	14.52	5706.18	5706.19	1	19 | 63528
103	HexNAc(1)Hex(1)Fuc(1)NeuAc(1)	795	5	1142.25	5707.2	1142.25	5707.2	controllerType=0 controllerNumber=1 scan=5373	-0.102	Y.NCRCPPEWTGQYCTEDVDECQLMPNACQNRGTCHNTHGGY.N	14	NCRCPPEWTGQYCTEDVDECQLMPNACQNRGTCHNTHGGY,YN,2@57.02146,4@57.02146,13@57.02146,14@802.28552,20@57.02146,23@15.99492,27@57.02146,33@57.02146,35@15.99492	T14(OGlycan / 802.2855); M23(Oxidation / 15.9949); N35(Oxidation / 15.9949)	15.5537	Y.NC[+57.02146]RC[+57.02146]PPEWTGQYC[+57.02146]T[+802.28552]EDVDEC[+57.02146]QLM[+15.99492]PNAC[+57.02146]QNRGTC[+57.02146]HN[+15.99492]THGGY.N	C2(Carbamidomethyl / 57.0215); C4(Carbamidomethyl / 57.0215); C13(Carbamidomethyl / 57.0215); C20(Carbamidomethyl / 57.0215); C27(Carbamidomethyl / 57.0215); C33(Carbamidomethyl / 57.0215)	2.1e-11	2.2e-11	0	0	0	0	2.9e-12	3e-12	10.671	795	0.8		Specific	23	>sp|P46531|NOTC1_HUMAN Neurogenic locus notch homolog protein 1 OS=Homo sapiens OX=9606 GN=NOTCH1 PE=1 SV=4	1	5725	FP050322_6.5373.5373.5	high-energy collision-induced dissociation	11.52	5706.19	5706.19	1	20 | 63648
103	HexNAc(1)Hex(1)Fuc(1)NeuAc(1)	290	5	1142.44	5708.19	1142.25	5707.2	controllerType=0 controllerNumber=1 scan=5270	-1.375	Y.NCRCPPEWTGQYCTEDVDECQLMPNACQNRGTCHNTHGGY.N	14	NCRCPPEWTGQYCTEDVDECQLMPNACQNRGTCHNTHGGY,YN,2@57.02146,4@57.02146,13@57.02146,14@802.28552,20@57.02146,23@15.99492,27@57.02146,33@57.02146,35@15.99492	T14(OGlycan / 802.2855); M23(Oxidation / 15.9949); N35(Oxidation / 15.9949)	15.3106	Y.NC[+57.02146]RC[+57.02146]PPEWTGQYC[+57.02146]T[+802.28552]EDVDEC[+57.02146]QLM[+15.99492]PNAC[+57.02146]QNRGTC[+57.02146]HN[+15.99492]THGGY.N	C2(Carbamidomethyl / 57.0215); C4(Carbamidomethyl / 57.0215); C13(Carbamidomethyl / 57.0215); C20(Carbamidomethyl / 57.0215); C27(Carbamidomethyl / 57.0215); C33(Carbamidomethyl / 57.0215)	0.00014	0.00014	0	0	0	0	7.8e-06	7.9e-06	3.857	290	0.8	1	Specific	18	>sp|P46531|NOTC1_HUMAN Neurogenic locus notch homolog protein 1 OS=Homo sapiens OX=9606 GN=NOTCH1 PE=1 SV=4	1	5581	FP050322_6.5270.5270.5	high-energy collision-induced dissociation	2.9	5707.19	5706.19	1	21 | 63248
103	HexNAc(1)Hex(1)Fuc(1)NeuAc(1)	47.3	4	1427.56	5707.2	1427.55	5707.2	controllerType=0 controllerNumber=1 scan=5293	0.488	Y.NCRCPPEWTGQYCTEDVDECQLMPNACQNRGTCHNTHGGY.N	14	NCRCPPEWTGQYCTEDVDECQLMPNACQNRGTCHNTHGGY,YN,2@57.02146,4@57.02146,13@57.02146,14@802.28552,20@57.02146,23@15.99492,27@57.02146,33@57.02146,37@15.99492	T14(OGlycan / 802.2855); M23(Oxidation / 15.9949); H37(Oxidation / 15.9949)	15.3649	Y.NC[+57.02146]RC[+57.02146]PPEWTGQYC[+57.02146]T[+802.28552]EDVDEC[+57.02146]QLM[+15.99492]PNAC[+57.02146]QNRGTC[+57.02146]HNTH[+15.99492]GGY.N	C2(Carbamidomethyl / 57.0215); C4(Carbamidomethyl / 57.0215); C13(Carbamidomethyl / 57.0215); C20(Carbamidomethyl / 57.0215); C27(Carbamidomethyl / 57.0215); C33(Carbamidomethyl / 57.0215)	0.00076	0.00077	0	0	0	0	5.1e-05	5.2e-05	3.121	47.3	0		Specific	15	>sp|P46531|NOTC1_HUMAN Neurogenic locus notch homolog protein 1 OS=Homo sapiens OX=9606 GN=NOTCH1 PE=1 SV=4	1	5612	FP050322_6.5293.5293.4	high-energy collision-induced dissociation	1.97	5706.19	5706.19	1	22 | 63408
103	HexNAc(1)Hex(1)Fuc(1)NeuAc(1)	545.8	5	1139.05	5691.21	1139.05	5691.2	controllerType=0 controllerNumber=1 scan=5728	0.655	Y.NCRCPPEWTGQYCTEDVDECQLMPNACQNRGTCHNTHGGY.N	14	NCRCPPEWTGQYCTEDVDECQLMPNACQNRGTCHNTHGGY,YN,2@57.02146,4@57.02146,13@57.02146,14@802.28552,20@57.02146,27@57.02146,33@57.02146,35@15.99492	T14(OGlycan / 802.2855); N35(Oxidation / 15.9949)	16.3861	Y.NC[+57.02146]RC[+57.02146]PPEWTGQYC[+57.02146]T[+802.28552]EDVDEC[+57.02146]QLMPNAC[+57.02146]QNRGTC[+57.02146]HN[+15.99492]THGGY.N	C2(Carbamidomethyl / 57.0215); C4(Carbamidomethyl / 57.0215); C13(Carbamidomethyl / 57.0215); C20(Carbamidomethyl / 57.0215); C27(Carbamidomethyl / 57.0215); C33(Carbamidomethyl / 57.0215)	1.5e-06	1.5e-06	0	0	0	0	1.8e-07	1.8e-07	5.831	545.8	3.8		Specific	21.1	>sp|P46531|NOTC1_HUMAN Neurogenic locus notch homolog protein 1 OS=Homo sapiens OX=9606 GN=NOTCH1 PE=1 SV=4	1	6195	FP050322_6.5728.5728.5	high-energy collision-induced dissociation	7.15	5690.2	5690.19	1	23 | 64168
103	HexNAc(1)Hex(1)Fuc(1)	194.8	5	1083.82	5415.09	1084.03	5416.1	controllerType=0 controllerNumber=1 scan=5076	-1.051	Y.NCRCPPEWTGQYCTEDVDECQLMPNACQNRGTCHNTHGGY.N	14	NCRCPPEWTGQYCTEDVDECQLMPNACQNRGTCHNTHGGY,YN,2@57.02146,4@57.02146,13@57.02146,14@511.19010,20@57.02146,23@15.99492,27@57.02146,29@15.99492,33@57.02146	T14(OGlycan / 511.1901); M23(Oxidation / 15.9949); N29(Oxidation / 15.9949)	14.8587	Y.NC[+57.02146]RC[+57.02146]PPEWTGQYC[+57.02146]T[+511.19010]EDVDEC[+57.02146]QLM[+15.99492]PNAC[+57.02146]QN[+15.99492]RGTC[+57.02146]HNTHGGY.N	C2(Carbamidomethyl / 57.0215); C4(Carbamidomethyl / 57.0215); C13(Carbamidomethyl / 57.0215); C20(Carbamidomethyl / 57.0215); C27(Carbamidomethyl / 57.0215); C33(Carbamidomethyl / 57.0215)	0.018	0.018	0	0	0	0	0.0016	0.0016	1.742	194.8	0	-1	Specific	14.5	>sp|P46531|NOTC1_HUMAN Neurogenic locus notch homolog protein 1 OS=Homo sapiens OX=9606 GN=NOTCH1 PE=1 SV=4	1	5331	FP050322_6.5076.5076.5	high-energy collision-induced dissociation	0.65	5414.09	5415.09	1	24 | 39644
103	HexNAc(1)Fuc(1)	415.3	5	1051.61	5254.04	1051.62	5254.05	controllerType=0 controllerNumber=1 scan=5080	-1.032	Y.NCRCPPEWTGQYCTEDVDECQLMPNACQNRGTCHNTHGGY.N	14	NCRCPPEWTGQYCTEDVDECQLMPNACQNRGTCHNTHGGY,YN,2@57.02146,4@57.02146,13@57.02146,14@349.13728,20@57.02146,23@15.99492,27@57.02146,33@57.02146,35@15.99492	T14(OGlycan / 349.1373); M23(Oxidation / 15.9949); N35(Oxidation / 15.9949)	14.8674	Y.NC[+57.02146]RC[+57.02146]PPEWTGQYC[+57.02146]T[+349.13728]EDVDEC[+57.02146]QLM[+15.99492]PNAC[+57.02146]QNRGTC[+57.02146]HN[+15.99492]THGGY.N	C2(Carbamidomethyl / 57.0215); C4(Carbamidomethyl / 57.0215); C13(Carbamidomethyl / 57.0215); C20(Carbamidomethyl / 57.0215); C27(Carbamidomethyl / 57.0215); C33(Carbamidomethyl / 57.0215)	3.7e-06	3.7e-06	0	0	0	0	3.8e-07	3.8e-07	5.433	415.3	4.4		Specific	18.3	>sp|P46531|NOTC1_HUMAN Neurogenic locus notch homolog protein 1 OS=Homo sapiens OX=9606 GN=NOTCH1 PE=1 SV=4	1	5336	FP050322_6.5080.5080.5	high-energy collision-induced dissociation	4.69	5253.04	5253.04	1	25 | 39724
103	Fuc(1)	923.5	5	1011	5050.96	1011	5050.97	controllerType=0 controllerNumber=1 scan=5073	-0.923	Y.NCRCPPEWTGQYCTEDVDECQLMPNACQNRGTCHNTHGGY.N	36	NCRCPPEWTGQYCTEDVDECQLMPNACQNRGTCHNTHGGY,YN,2@57.02146,4@57.02146,13@57.02146,20@57.02146,23@15.99492,27@57.02146,33@57.02146,35@15.99492,36@146.05791	M23(Oxidation / 15.9949); N35(Oxidation / 15.9949); T36(OGlycan / 146.0579)	14.8496	Y.NC[+57.02146]RC[+57.02146]PPEWTGQYC[+57.02146]TEDVDEC[+57.02146]QLM[+15.99492]PNAC[+57.02146]QNRGTC[+57.02146]HN[+15.99492]T[+146.05791]HGGY.N	C2(Carbamidomethyl / 57.0215); C4(Carbamidomethyl / 57.0215); C13(Carbamidomethyl / 57.0215); C20(Carbamidomethyl / 57.0215); C27(Carbamidomethyl / 57.0215); C33(Carbamidomethyl / 57.0215)	2.1e-14	2.2e-14	0	0	0	0	7.2e-15	7.3e-15	13.672	923.5	1.4		Specific	23.1	>sp|P46531|NOTC1_HUMAN Neurogenic locus notch homolog protein 1 OS=Homo sapiens OX=9606 GN=NOTCH1 PE=1 SV=4	1	5328	FP050322_6.5073.5073.5	high-energy collision-induced dissociation	14.52	5049.96	5049.96	1	26 | 39604
103	Fuc(1)	510.1	5	1011	5050.97	1011	5050.97	controllerType=0 controllerNumber=1 scan=5139	-0.621	Y.NCRCPPEWTGQYCTEDVDECQLMPNACQNRGTCHNTHGGY.N	14	NCRCPPEWTGQYCTEDVDECQLMPNACQNRGTCHNTHGGY,YN,2@57.02146,4@57.02146,13@57.02146,14@146.05791,20@57.02146,23@15.99492,27@57.02146,33@57.02146,34@15.99492	T14(OGlycan / 146.0579); M23(Oxidation / 15.9949); H34(Oxidation / 15.9949)	15.0025	Y.NC[+57.02146]RC[+57.02146]PPEWTGQYC[+57.02146]T[+146.05791]EDVDEC[+57.02146]QLM[+15.99492]PNAC[+57.02146]QNRGTC[+57.02146]H[+15.99492]NTHGGY.N	C2(Carbamidomethyl / 57.0215); C4(Carbamidomethyl / 57.0215); C13(Carbamidomethyl / 57.0215); C20(Carbamidomethyl / 57.0215); C27(Carbamidomethyl / 57.0215); C33(Carbamidomethyl / 57.0215)	1.4e-06	1.5e-06	0	0	0	0	1.6e-07	1.6e-07	5.84	510.1	0		Specific	18.9	>sp|P46531|NOTC1_HUMAN Neurogenic locus notch homolog protein 1 OS=Homo sapiens OX=9606 GN=NOTCH1 PE=1 SV=4	1	5411	FP050322_6.5139.5139.5	high-energy collision-induced dissociation	5.52	5049.96	5049.96	1	27 | 40004
103	Fuc(1)	240.2	5	1007.6	5033.96	1007.8	5034.97	controllerType=0 controllerNumber=1 scan=5505	-2.809	Y.NCRCPPEWTGQYCTEDVDECQLMPNACQNRGTCHNTHGGY.N	14	NCRCPPEWTGQYCTEDVDECQLMPNACQNRGTCHNTHGGY,YN,2@57.02146,4@57.02146,13@57.02146,14@146.05791,20@57.02146,27@57.02146,33@57.02146,35@15.99492	T14(OGlycan / 146.0579); N35(Oxidation / 15.9949)	15.8633	Y.NC[+57.02146]RC[+57.02146]PPEWTGQYC[+57.02146]T[+146.05791]EDVDEC[+57.02146]QLMPNAC[+57.02146]QNRGTC[+57.02146]HN[+15.99492]THGGY.N	C2(Carbamidomethyl / 57.0215); C4(Carbamidomethyl / 57.0215); C13(Carbamidomethyl / 57.0215); C20(Carbamidomethyl / 57.0215); C27(Carbamidomethyl / 57.0215); C33(Carbamidomethyl / 57.0215)	0.012	0.013	0	0	0	0	0.00099	0.001	1.904	220.8	0.8	-1	Specific	14.8	>sp|P46531|NOTC1_HUMAN Neurogenic locus notch homolog protein 1 OS=Homo sapiens OX=9606 GN=NOTCH1 PE=1 SV=4	1	5908	FP050322_6.5505.5505.5	high-energy collision-induced dissociation	1.59	5032.95	5033.97	1	28 | 41290
103		616.2	5	981.787	4904.9	981.788	4904.91	controllerType=0 controllerNumber=1 scan=5105	-1.642	Y.NCRCPPEWTGQYCTEDVDECQLMPNACQNRGTCHNTHGGY.N		NCRCPPEWTGQYCTEDVDECQLMPNACQNRGTCHNTHGGY,YN,2@57.02146,4@57.02146,13@57.02146,20@57.02146,23@15.99492,27@57.02146,33@57.02146,35@15.99492	M23(Oxidation / 15.9949); N35(Oxidation / 15.9949)	14.9252	Y.NC[+57.02146]RC[+57.02146]PPEWTGQYC[+57.02146]TEDVDEC[+57.02146]QLM[+15.99492]PNAC[+57.02146]QNRGTC[+57.02146]HN[+15.99492]THGGY.N	C2(Carbamidomethyl / 57.0215); C4(Carbamidomethyl / 57.0215); C13(Carbamidomethyl / 57.0215); C20(Carbamidomethyl / 57.0215); C27(Carbamidomethyl / 57.0215); C33(Carbamidomethyl / 57.0215)	1.5e-08	1.5e-08	0	0	0	0	1.6e-09	1.6e-09	7.82	616.2	15.3		Specific	18.6	>sp|P46531|NOTC1_HUMAN Neurogenic locus notch homolog protein 1 OS=Homo sapiens OX=9606 GN=NOTCH1 PE=1 SV=4	1	5366	FP050322_6.5105.5105.5	high-energy collision-induced dissociation	7.94	4903.9	4903.9	1	29 | 39884
103		398.8	5	978.589	4888.92	978.589	4888.92	controllerType=0 controllerNumber=1 scan=5140	-0.266	Y.NCRCPPEWTGQYCTEDVDECQLMPNACQNRGTCHNTHGGY.N		NCRCPPEWTGQYCTEDVDECQLMPNACQNRGTCHNTHGGY,YN,2@57.02146,4@57.02146,13@57.02146,20@57.02146,23@15.99492,27@57.02146,33@57.02146	M23(Oxidation / 15.9949)	15.0046	Y.NC[+57.02146]RC[+57.02146]PPEWTGQYC[+57.02146]TEDVDEC[+57.02146]QLM[+15.99492]PNAC[+57.02146]QNRGTC[+57.02146]HNTHGGY.N	C2(Carbamidomethyl / 57.0215); C4(Carbamidomethyl / 57.0215); C13(Carbamidomethyl / 57.0215); C20(Carbamidomethyl / 57.0215); C27(Carbamidomethyl / 57.0215); C33(Carbamidomethyl / 57.0215)	5.1e-06	5.2e-06	0	0	0	0	5.2e-07	5.3e-07	5.292	398.8	14.1		Specific	15.8	>sp|P46531|NOTC1_HUMAN Neurogenic locus notch homolog protein 1 OS=Homo sapiens OX=9606 GN=NOTCH1 PE=1 SV=4	1	5412	FP050322_6.5140.5140.5	high-energy collision-induced dissociation	5.46	4887.91	4887.91	1	30 | 40044
103		198.4	5	978.586	4888.9	978.589	4888.92	controllerType=0 controllerNumber=1 scan=5066	-3.262	Y.NCRCPPEWTGQYCTEDVDECQLMPNACQNRGTCHNTHGGY.N		NCRCPPEWTGQYCTEDVDECQLMPNACQNRGTCHNTHGGY,YN,2@57.02146,4@57.02146,13@57.02146,20@57.02146,27@57.02146,33@57.02146,34@15.99492	H34(Oxidation / 15.9949)	14.8344	Y.NC[+57.02146]RC[+57.02146]PPEWTGQYC[+57.02146]TEDVDEC[+57.02146]QLMPNAC[+57.02146]QNRGTC[+57.02146]H[+15.99492]NTHGGY.N	C2(Carbamidomethyl / 57.0215); C4(Carbamidomethyl / 57.0215); C13(Carbamidomethyl / 57.0215); C20(Carbamidomethyl / 57.0215); C27(Carbamidomethyl / 57.0215); C33(Carbamidomethyl / 57.0215)	0.00052	0.00053	0	0	0	0	2.4e-05	2.4e-05	3.284	198.4	0		Specific	12	>sp|P46531|NOTC1_HUMAN Neurogenic locus notch homolog protein 1 OS=Homo sapiens OX=9606 GN=NOTCH1 PE=1 SV=4	1	5316	FP050322_6.5066.5066.2	high-energy collision-induced dissociation	3.33	4887.89	4887.91	1	31 | 39564
103		122.3	5	978.787	4889.9	978.589	4888.92	controllerType=0 controllerNumber=1 scan=5198	-3.227	Y.NCRCPPEWTGQYCTEDVDECQLMPNACQNRGTCHNTHGGY.N		NCRCPPEWTGQYCTEDVDECQLMPNACQNRGTCHNTHGGY,YN,2@57.02146,4@57.02146,13@57.02146,16@15.99492,20@57.02146,27@57.02146,33@57.02146	D16(Oxidation / 15.9949)	15.1419	Y.NC[+57.02146]RC[+57.02146]PPEWTGQYC[+57.02146]TED[+15.99492]VDEC[+57.02146]QLMPNAC[+57.02146]QNRGTC[+57.02146]HNTHGGY.N	C2(Carbamidomethyl / 57.0215); C4(Carbamidomethyl / 57.0215); C13(Carbamidomethyl / 57.0215); C20(Carbamidomethyl / 57.0215); C27(Carbamidomethyl / 57.0215); C33(Carbamidomethyl / 57.0215)	0.00073	0.00074	0	0	0	0	3.9e-05	4e-05	3.136	122.3	0	1	Specific	13.5	>sp|P46531|NOTC1_HUMAN Neurogenic locus notch homolog protein 1 OS=Homo sapiens OX=9606 GN=NOTCH1 PE=1 SV=4	1	5487	FP050322_6.5198.5198.5	high-energy collision-induced dissociation	3.23	4888.9	4887.91	1	32 | 40444
103		78	5	978.588	4888.91	978.589	4888.92	controllerType=0 controllerNumber=1 scan=5506	-1.452	Y.NCRCPPEWTGQYCTEDVDECQLMPNACQNRGTCHNTHGGY.N		NCRCPPEWTGQYCTEDVDECQLMPNACQNRGTCHNTHGGY,YN,2@57.02146,4@57.02146,13@57.02146,20@57.02146,27@57.02146,29@15.99492,33@57.02146	N29(Oxidation / 15.9949)	15.8654	Y.NC[+57.02146]RC[+57.02146]PPEWTGQYC[+57.02146]TEDVDEC[+57.02146]QLMPNAC[+57.02146]QN[+15.99492]RGTC[+57.02146]HNTHGGY.N	C2(Carbamidomethyl / 57.0215); C4(Carbamidomethyl / 57.0215); C13(Carbamidomethyl / 57.0215); C20(Carbamidomethyl / 57.0215); C27(Carbamidomethyl / 57.0215); C33(Carbamidomethyl / 57.0215)	0.001	0.001	0	0	0	0	9.2e-05	9.3e-05	2.987	78	0		Specific	12.3	>sp|P46531|NOTC1_HUMAN Neurogenic locus notch homolog protein 1 OS=Homo sapiens OX=9606 GN=NOTCH1 PE=1 SV=4	1	5910	FP050322_6.5506.5506.5	high-energy collision-induced dissociation	3.08	4887.9	4887.91	1	33 | 41370
103		104.2	5	975.388	4872.91	975.39	4872.92	controllerType=0 controllerNumber=1 scan=5510	-1.887	Y.NCRCPPEWTGQYCTEDVDECQLMPNACQNRGTCHNTHGGY.N		NCRCPPEWTGQYCTEDVDECQLMPNACQNRGTCHNTHGGY,YN,2@57.02146,4@57.02146,13@57.02146,20@57.02146,27@57.02146,33@57.02146		15.8741	Y.NC[+57.02146]RC[+57.02146]PPEWTGQYC[+57.02146]TEDVDEC[+57.02146]QLMPNAC[+57.02146]QNRGTC[+57.02146]HNTHGGY.N	C2(Carbamidomethyl / 57.0215); C4(Carbamidomethyl / 57.0215); C13(Carbamidomethyl / 57.0215); C20(Carbamidomethyl / 57.0215); C27(Carbamidomethyl / 57.0215); C33(Carbamidomethyl / 57.0215)	0.00073	0.00074	0	0	0	0	4.5e-05	4.6e-05	3.136	104.2	19.8		Specific	12.9	>sp|P46531|NOTC1_HUMAN Neurogenic locus notch homolog protein 1 OS=Homo sapiens OX=9606 GN=NOTCH1 PE=1 SV=4	1	5915	FP050322_6.5510.5510.5	high-energy collision-induced dissociation	3.13	4871.91	4871.91	1	34 | 41410
103		605.2	2	784.323	1567.64	784.324	1567.64	controllerType=0 controllerNumber=1 scan=5109	-1.473	Y.NCRCPPEWTGQY.C		NCRCPPEWTGQY,YC,2@57.02146,4@57.02146		14.9359	Y.NC[+57.02146]RC[+57.02146]PPEWTGQY.C	C2(Carbamidomethyl / 57.0215); C4(Carbamidomethyl / 57.0215)	9.4e-10	9.6e-10	0	0	0	0	2.6e-10	2.6e-10	9.025	434.9	434.9		Specific	13.9	>sp|P46531|NOTC1_HUMAN Neurogenic locus notch homolog protein 1 OS=Homo sapiens OX=9606 GN=NOTCH1 PE=1 SV=4	1	5369	FP050322_6.5109.5109.2	high-energy collision-induced dissociation	9.02	1566.63	1566.63	1	35 | 1360
103		525.1	2	784.324	1567.64	784.324	1567.64	controllerType=0 controllerNumber=1 scan=5061	-0.928	Y.NCRCPPEWTGQY.C		NCRCPPEWTGQY,YC,2@57.02146,4@57.02146		14.8217	Y.NC[+57.02146]RC[+57.02146]PPEWTGQY.C	C2(Carbamidomethyl / 57.0215); C4(Carbamidomethyl / 57.0215)	6.5e-08	6.6e-08	0	0	0	0	1.5e-08	1.5e-08	7.184	429.3	429.3		Specific	15.2	>sp|P46531|NOTC1_HUMAN Neurogenic locus notch homolog protein 1 OS=Homo sapiens OX=9606 GN=NOTCH1 PE=1 SV=4	1	5309	FP050322_6.5061.5061.2	high-energy collision-induced dissociation	8.02	1566.63	1566.63	1	36 | 1350
103		474.6	2	784.324	1567.64	784.324	1567.64	controllerType=0 controllerNumber=1 scan=5232	-1.006	Y.NCRCPPEWTGQY.C		NCRCPPEWTGQY,YC,2@57.02146,4@57.02146		15.222	Y.NC[+57.02146]RC[+57.02146]PPEWTGQY.C	C2(Carbamidomethyl / 57.0215); C4(Carbamidomethyl / 57.0215)	8.2e-08	8.3e-08	0	0	0	0	1.6e-08	1.6e-08	7.088	389.2	389.2		Specific	12.3	>sp|P46531|NOTC1_HUMAN Neurogenic locus notch homolog protein 1 OS=Homo sapiens OX=9606 GN=NOTCH1 PE=1 SV=4	1	5534	FP050322_6.5232.5232.2	high-energy collision-induced dissociation	7.19	1566.63	1566.63	1	37 | 1376
103		413.9	2	784.324	1567.64	784.324	1567.64	controllerType=0 controllerNumber=1 scan=5287	-0.928	Y.NCRCPPEWTGQY.C		NCRCPPEWTGQY,YC,2@57.02146,4@57.02146		15.3519	Y.NC[+57.02146]RC[+57.02146]PPEWTGQY.C	C2(Carbamidomethyl / 57.0215); C4(Carbamidomethyl / 57.0215)	1.6e-06	1.6e-06	0	0	0	0	2.1e-07	2.2e-07	5.802	357	357		Specific	12.9	>sp|P46531|NOTC1_HUMAN Neurogenic locus notch homolog protein 1 OS=Homo sapiens OX=9606 GN=NOTCH1 PE=1 SV=4	1	5602	FP050322_6.5287.5287.2	high-energy collision-induced dissociation	6.1	1566.63	1566.63	1	38 | 1378
169	Fuc(1)	514.4	5	590.265	2947.3	590.266	2947.3	controllerType=0 controllerNumber=1 scan=4590	-2.17	F.HGATCHDRVASFYCECPHGRTGLL.C	4	HGATCHDRVASFYCECPHGRTGLL,FC,4@146.05791,5@57.02146,14@57.02146,16@57.02146	T4(OGlycan / 146.0579)	13.7217	F.HGAT[+146.05791]C[+57.02146]HDRVASFYC[+57.02146]EC[+57.02146]PHGRTGLL.C	C5(Carbamidomethyl / 57.0215); C14(Carbamidomethyl / 57.0215); C16(Carbamidomethyl / 57.0215)	1.6e-06	1.7e-06	0	0	0	0	2.3e-07	2.4e-07	5.787	514.4	0.8		Specific	14.1	>sp|P46531|NOTC1_HUMAN Neurogenic locus notch homolog protein 1 OS=Homo sapiens OX=9606 GN=NOTCH1 PE=1 SV=4	1	4659	FP050322_6.4590.4590.5	high-energy collision-induced dissociation	5.87	2946.29	2946.3	1	39 | 10384
169	Fuc(1)	5	5	590.266	2947.3	590.266	2947.3	controllerType=0 controllerNumber=1 scan=4639	-1.135	F.HGATCHDRVASFYCECPHGRTGLL.C	4	HGATCHDRVASFYCECPHGRTGLL,FC,4@146.05791,5@57.02146,14@57.02146,16@57.02146	T4(OGlycan / 146.0579)	13.8368	F.HGAT[+146.05791]C[+57.02146]HDRVASFYC[+57.02146]EC[+57.02146]PHGRTGLL.C	C5(Carbamidomethyl / 57.0215); C14(Carbamidomethyl / 57.0215); C16(Carbamidomethyl / 57.0215)	0.18	0.18	0	0	0	0	0.0058	0.0058	0.751	5	0.8		Specific	6.5	>sp|P46531|NOTC1_HUMAN Neurogenic locus notch homolog protein 1 OS=Homo sapiens OX=9606 GN=NOTCH1 PE=1 SV=4	1	4728	FP050322_6.4639.4639.5	high-energy collision-induced dissociation	0.83	2946.29	2946.3	1	40 | 10427
169		131.1	5	561.054	2801.24	561.055	2801.25	controllerType=0 controllerNumber=1 scan=4661	-1.025	F.HGATCHDRVASFYCECPHGRTGLL.C		HGATCHDRVASFYCECPHGRTGLL,FC,5@57.02146,14@57.02146,16@57.02146		13.8888	F.HGATC[+57.02146]HDRVASFYC[+57.02146]EC[+57.02146]PHGRTGLL.C	C5(Carbamidomethyl / 57.0215); C14(Carbamidomethyl / 57.0215); C16(Carbamidomethyl / 57.0215)	0.18	0.18	0	0	0	0	0.0068	0.0069	0.751	131.1	131.1		Specific	6.9	>sp|P46531|NOTC1_HUMAN Neurogenic locus notch homolog protein 1 OS=Homo sapiens OX=9606 GN=NOTCH1 PE=1 SV=4	1	4761	FP050322_6.4661.4661.5	high-energy collision-induced dissociation	0.75	2800.24	2800.24	1	41 | 10470
169	HexNAc(1)Hex(1)Fuc(1)NeuAc(1)	46.5	3	780.321	2338.95	780.322	2338.95	controllerType=0 controllerNumber=1 scan=4072	-0.947	F.HGATCHDRVASFY.C	4	HGATCHDRVASFY,FC,4@802.28552,5@57.02146,6@15.99492	T4(OGlycan / 802.2855); H6(Oxidation / 15.9949)	12.5188	F.HGAT[+802.28552]C[+57.02146]H[+15.99492]DRVASFY.C	C5(Carbamidomethyl / 57.0215)	0.0009	0.00091	0	0	0	0	7.1e-05	7.2e-05	3.046	46.5	0		Specific	9.1	>sp|P46531|NOTC1_HUMAN Neurogenic locus notch homolog protein 1 OS=Homo sapiens OX=9606 GN=NOTCH1 PE=1 SV=4	1	3939	FP050322_6.4072.4072.3	high-energy collision-induced dissociation	2.53	2337.94	2337.94	1	42 | 9293
169	HexNAc(1)Hex(1)Fuc(1)NeuAc(1)	449.4	3	774.988	2322.95	774.99	2322.96	controllerType=0 controllerNumber=1 scan=4131	-2.564	F.HGATCHDRVASFY.C	11	HGATCHDRVASFY,FC,5@57.02146,11@802.28552	S11(OGlycan / 802.2855)	12.6578	F.HGATC[+57.02146]HDRVAS[+802.28552]FY.C	C5(Carbamidomethyl / 57.0215)	4.3e-08	4.3e-08	0	0	0	0	8.1e-09	8.2e-09	7.37	384.8	2.8		Specific	17.4	>sp|P46531|NOTC1_HUMAN Neurogenic locus notch homolog protein 1 OS=Homo sapiens OX=9606 GN=NOTCH1 PE=1 SV=4	1	4019	FP050322_6.4131.4131.3	high-energy collision-induced dissociation	7.57	2321.94	2321.95	1	43 | 9501
169	HexNAc(1)Hex(1)Fuc(1)NeuAc(1)	439.5	3	774.988	2322.95	774.99	2322.96	controllerType=0 controllerNumber=1 scan=4186	-2.012	F.HGATCHDRVASFY.C	11	HGATCHDRVASFY,FC,5@57.02146,11@802.28552	S11(OGlycan / 802.2855)	12.7839	F.HGATC[+57.02146]HDRVAS[+802.28552]FY.C	C5(Carbamidomethyl / 57.0215)	8.5e-08	8.6e-08	0	0	0	0	1.9e-08	1.9e-08	7.069	404	7.1		Specific	15.9	>sp|P46531|NOTC1_HUMAN Neurogenic locus notch homolog protein 1 OS=Homo sapiens OX=9606 GN=NOTCH1 PE=1 SV=4	1	4094	FP050322_6.4186.4186.3	high-energy collision-induced dissociation	7.46	2321.94	2321.95	1	44 | 9613
169	HexNAc(1)Hex(1)Fuc(1)NeuAc(1)	432.6	3	774.986	2322.94	774.99	2322.96	controllerType=0 controllerNumber=1 scan=4083	-5.638	F.HGATCHDRVASFY.C	4	HGATCHDRVASFY,FC,4@802.28552,5@57.02146	T4(OGlycan / 802.2855)	12.545	F.HGAT[+802.28552]C[+57.02146]HDRVASFY.C	C5(Carbamidomethyl / 57.0215)	5.4e-07	5.4e-07	0	0	0	0	6e-08	6.1e-08	6.271	388.2	10.4		Specific	15.8	>sp|P46531|NOTC1_HUMAN Neurogenic locus notch homolog protein 1 OS=Homo sapiens OX=9606 GN=NOTCH1 PE=1 SV=4	1	3956	FP050322_6.4083.4083.3	high-energy collision-induced dissociation	6.66	2321.94	2321.95	1	45 | 9335
169	HexNAc(1)Hex(1)Fuc(1)NeuAc(1)	376.2	4	581.493	2322.95	581.494	2322.96	controllerType=0 controllerNumber=1 scan=4142	-2.99	F.HGATCHDRVASFY.C	11	HGATCHDRVASFY,FC,5@57.02146,11@802.28552	S11(OGlycan / 802.2855)	12.6821	F.HGATC[+57.02146]HDRVAS[+802.28552]FY.C	C5(Carbamidomethyl / 57.0215)	1.5e-06	1.6e-06	0	0	0	0	2e-07	2e-07	5.81	366.1	6.4		Specific	15.8	>sp|P46531|NOTC1_HUMAN Neurogenic locus notch homolog protein 1 OS=Homo sapiens OX=9606 GN=NOTCH1 PE=1 SV=4	1	4035	FP050322_6.4142.4142.4	high-energy collision-induced dissociation	6.04	2321.94	2321.95	1	46 | 9525
169	HexNAc(1)Hex(1)Fuc(1)NeuAc(1)	345.4	4	581.494	2322.95	581.494	2322.96	controllerType=0 controllerNumber=1 scan=4094	-0.783	F.HGATCHDRVASFY.C	4	HGATCHDRVASFY,FC,4@802.28552,5@57.02146	T4(OGlycan / 802.2855)	12.5707	F.HGAT[+802.28552]C[+57.02146]HDRVASFY.C	C5(Carbamidomethyl / 57.0215)	3e-06	3e-06	0	0	0	0	3.1e-07	3.1e-07	5.522	345.4	9.2		Specific	14.5	>sp|P46531|NOTC1_HUMAN Neurogenic locus notch homolog protein 1 OS=Homo sapiens OX=9606 GN=NOTCH1 PE=1 SV=4	1	3972	FP050322_6.4094.4094.4	high-energy collision-induced dissociation	5.75	2321.95	2321.95	1	47 | 9393
169	HexNAc(1)Hex(1)Fuc(1)NeuAc(1)	171.9	3	774.987	2322.95	774.99	2322.96	controllerType=0 controllerNumber=1 scan=4277	-3.274	F.HGATCHDRVASFY.C	4	HGATCHDRVASFY,FC,4@802.28552,5@57.02146	T4(OGlycan / 802.2855)	12.9942	F.HGAT[+802.28552]C[+57.02146]HDRVASFY.C	C5(Carbamidomethyl / 57.0215)	4.3e-05	4.3e-05	0	0	0	0	4.2e-06	4.2e-06	4.368	171.9	10.4		Specific	11.3	>sp|P46531|NOTC1_HUMAN Neurogenic locus notch homolog protein 1 OS=Homo sapiens OX=9606 GN=NOTCH1 PE=1 SV=4	1	4221	FP050322_6.4277.4277.3	high-energy collision-induced dissociation	4.46	2321.94	2321.95	1	48 | 9799
169	HexNAc(1)Hex(1)Fuc(1)NeuAc(1)	135.1	4	581.493	2322.95	581.494	2322.96	controllerType=0 controllerNumber=1 scan=4204	-2.255	F.HGATCHDRVASFY.C	4	HGATCHDRVASFY,FC,4@802.28552,5@57.02146	T4(OGlycan / 802.2855)	12.8234	F.HGAT[+802.28552]C[+57.02146]HDRVASFY.C	C5(Carbamidomethyl / 57.0215)	0.00087	0.00088	0	0	0	0	6.4e-05	6.5e-05	3.061	135.1	9.2		Specific	9.4	>sp|P46531|NOTC1_HUMAN Neurogenic locus notch homolog protein 1 OS=Homo sapiens OX=9606 GN=NOTCH1 PE=1 SV=4	1	4118	FP050322_6.4204.4204.4	high-energy collision-induced dissociation	3.15	2321.94	2321.95	1	49 | 9677
169	HexNAc(1)Hex(1)Fuc(1)NeuAc(1)	71.8	2	1161.98	2322.95	1161.98	2322.96	controllerType=0 controllerNumber=1 scan=4160	-2.716	F.HGATCHDRVASFY.C	4	HGATCHDRVASFY,FC,4@802.28552,5@57.02146	T4(OGlycan / 802.2855)	12.7227	F.HGAT[+802.28552]C[+57.02146]HDRVASFY.C	C5(Carbamidomethyl / 57.0215)	0.003	0.003	0	0	0	0	0.0002	0.0002	2.526	64.2	10.4		Specific	9.8	>sp|P46531|NOTC1_HUMAN Neurogenic locus notch homolog protein 1 OS=Homo sapiens OX=9606 GN=NOTCH1 PE=1 SV=4	1	4061	FP050322_6.4160.4160.2	high-energy collision-induced dissociation	2.62	2321.94	2321.95	1	50 | 9589
169	HexNAc(1)Hex(1)Fuc(1)NeuAc(1)	48	3	725.965	2175.88	725.967	2175.89	controllerType=0 controllerNumber=1 scan=3287	-2.768	F.HGATCHDRVASF.Y	4	HGATCHDRVASF,FY,1@15.99492,4@802.28552,5@57.02146	H1(Oxidation / 15.9949); T4(OGlycan / 802.2855)	10.7154	F.H[+15.99492]GAT[+802.28552]C[+57.02146]HDRVASF.Y	C5(Carbamidomethyl / 57.0215)	0.0013	0.0013	0	0	0	0	0.0001	0.0001	2.898	48	11.6		Specific	7.9	>sp|P46531|NOTC1_HUMAN Neurogenic locus notch homolog protein 1 OS=Homo sapiens OX=9606 GN=NOTCH1 PE=1 SV=4	1	2879	FP050322_6.3287.3287.3	high-energy collision-induced dissociation	2.38	2174.87	2174.88	1	51 | 2338
169	HexNAc(1)Hex(1)Fuc(1)NeuAc(1)	536.5	3	720.634	2159.89	720.636	2159.89	controllerType=0 controllerNumber=1 scan=3310	-2.486	F.HGATCHDRVASF.Y	11	HGATCHDRVASF,FY,5@57.02146,11@802.28552	S11(OGlycan / 802.2855)	10.7688	F.HGATC[+57.02146]HDRVAS[+802.28552]F.Y	C5(Carbamidomethyl / 57.0215)	3.5e-08	3.6e-08	0	0	0	0	5.6e-09	5.7e-09	7.45	479.2	5.6		Specific	18.2	>sp|P46531|NOTC1_HUMAN Neurogenic locus notch homolog protein 1 OS=Homo sapiens OX=9606 GN=NOTCH1 PE=1 SV=4	1	2913	FP050322_6.3310.3310.3	high-energy collision-induced dissociation	8.38	2158.88	2158.88	1	52 | 2350
169	HexNAc(1)Hex(1)Fuc(1)NeuAc(1)	481.2	3	720.634	2159.89	720.636	2159.89	controllerType=0 controllerNumber=1 scan=3416	-2.571	F.HGATCHDRVASF.Y	11	HGATCHDRVASF,FY,5@57.02146,11@802.28552	S11(OGlycan / 802.2855)	11.0104	F.HGATC[+57.02146]HDRVAS[+802.28552]F.Y	C5(Carbamidomethyl / 57.0215)	3.5e-08	3.5e-08	0	0	0	0	4.8e-09	4.9e-09	7.46	407.6	2.5		Specific	16.1	>sp|P46531|NOTC1_HUMAN Neurogenic locus notch homolog protein 1 OS=Homo sapiens OX=9606 GN=NOTCH1 PE=1 SV=4	1	3053	FP050322_6.3416.3416.3	high-energy collision-induced dissociation	7.54	2158.88	2158.88	1	53 | 2512
169	HexNAc(1)Hex(1)Fuc(1)NeuAc(1)	463.9	3	720.634	2159.89	720.636	2159.89	controllerType=0 controllerNumber=1 scan=3360	-2.402	F.HGATCHDRVASF.Y	11	HGATCHDRVASF,FY,5@57.02146,11@802.28552	S11(OGlycan / 802.2855)	10.883	F.HGATC[+57.02146]HDRVAS[+802.28552]F.Y	C5(Carbamidomethyl / 57.0215)	4.4e-08	4.5e-08	0	0	0	0	9.6e-09	9.8e-09	7.353	384.6	13.3		Specific	18.3	>sp|P46531|NOTC1_HUMAN Neurogenic locus notch homolog protein 1 OS=Homo sapiens OX=9606 GN=NOTCH1 PE=1 SV=4	1	2980	FP050322_6.3360.3360.3	high-energy collision-induced dissociation	7.55	2158.88	2158.88	1	54 | 2494
169	HexNAc(1)Hex(1)Fuc(1)NeuAc(1)	404.9	4	540.727	2159.89	540.728	2159.89	controllerType=0 controllerNumber=1 scan=3319	-2.832	F.HGATCHDRVASF.Y	4	HGATCHDRVASF,FY,4@802.28552,5@57.02146	T4(OGlycan / 802.2855)	10.7902	F.HGAT[+802.28552]C[+57.02146]HDRVASF.Y	C5(Carbamidomethyl / 57.0215)	1.2e-06	1.2e-06	0	0	0	0	1.3e-07	1.3e-07	5.935	364.2	10.4		Specific	15.7	>sp|P46531|NOTC1_HUMAN Neurogenic locus notch homolog protein 1 OS=Homo sapiens OX=9606 GN=NOTCH1 PE=1 SV=4	1	2924	FP050322_6.3319.3319.4	high-energy collision-induced dissociation	6.33	2158.88	2158.88	1	55 | 2358
169	HexNAc(1)Hex(1)Fuc(1)NeuAc(1)	368.1	4	540.727	2159.89	540.728	2159.89	controllerType=0 controllerNumber=1 scan=3372	-2.719	F.HGATCHDRVASF.Y	4	HGATCHDRVASF,FY,4@802.28552,5@57.02146	T4(OGlycan / 802.2855)	10.9099	F.HGAT[+802.28552]C[+57.02146]HDRVASF.Y	C5(Carbamidomethyl / 57.0215)	3.2e-06	3.2e-06	0	0	0	0	3.4e-07	3.4e-07	5.501	341.8	10.4		Specific	15.8	>sp|P46531|NOTC1_HUMAN Neurogenic locus notch homolog protein 1 OS=Homo sapiens OX=9606 GN=NOTCH1 PE=1 SV=4	1	2995	FP050322_6.3372.3372.4	high-energy collision-induced dissociation	5.73	2158.88	2158.88	1	56 | 2502
169	HexNAc(1)Hex(1)Fuc(1)NeuAc(1)	357.8	3	720.634	2159.89	720.636	2159.89	controllerType=0 controllerNumber=1 scan=3470	-1.469	F.HGATCHDRVASF.Y	4	HGATCHDRVASF,FY,4@802.28552,5@57.02146	T4(OGlycan / 802.2855)	11.1346	F.HGAT[+802.28552]C[+57.02146]HDRVASF.Y	C5(Carbamidomethyl / 57.0215)	4.1e-06	4.2e-06	0	0	0	0	4.2e-07	4.3e-07	5.386	311.3	11.6		Specific	16.5	>sp|P46531|NOTC1_HUMAN Neurogenic locus notch homolog protein 1 OS=Homo sapiens OX=9606 GN=NOTCH1 PE=1 SV=4	1	3127	FP050322_6.3470.3470.3	high-energy collision-induced dissociation	5.62	2158.88	2158.88	1	57 | 2520
169	HexNAc(1)Hex(1)Fuc(1)NeuAc(1)	293.1	2	1080.44	2159.88	1080.45	2159.89	controllerType=0 controllerNumber=1 scan=3344	-6.38	F.HGATCHDRVASF.Y	4	HGATCHDRVASF,FY,4@802.28552,5@57.02146	T4(OGlycan / 802.2855)	10.8452	F.HGAT[+802.28552]C[+57.02146]HDRVASF.Y	C5(Carbamidomethyl / 57.0215)	0.0016	0.0017	0	0	0	0	0.00012	0.00013	2.783	235.2	11.6		Specific	15	>sp|P46531|NOTC1_HUMAN Neurogenic locus notch homolog protein 1 OS=Homo sapiens OX=9606 GN=NOTCH1 PE=1 SV=4	1	2959	FP050322_6.3344.3344.2	high-energy collision-induced dissociation	2.93	2158.87	2158.88	1	58 | 2446
169	HexNAc(1)Hex(1)Fuc(1)NeuAc(1)	170	3	720.634	2159.89	720.636	2159.89	controllerType=0 controllerNumber=1 scan=3543	-1.808	F.HGATCHDRVASF.Y	4	HGATCHDRVASF,FY,4@802.28552,5@57.02146	T4(OGlycan / 802.2855)	11.3022	F.HGAT[+802.28552]C[+57.02146]HDRVASF.Y	C5(Carbamidomethyl / 57.0215)	2.5e-05	2.5e-05	0	0	0	0	2.9e-06	3e-06	4.606	142	11.6		Specific	11.6	>sp|P46531|NOTC1_HUMAN Neurogenic locus notch homolog protein 1 OS=Homo sapiens OX=9606 GN=NOTCH1 PE=1 SV=4	1	3227	FP050322_6.3543.3543.3	high-energy collision-induced dissociation	4.7	2158.88	2158.88	1	59 | 2597
169	HexNAc(1)Hex(1)Fuc(1)	515.7	3	677.955	2031.85	677.958	2031.86	controllerType=0 controllerNumber=1 scan=3593	-4.725	F.HGATCHDRVASFY.C	11	HGATCHDRVASFY,FC,5@57.02146,11@511.19010	S11(OGlycan / 511.1901)	11.4151	F.HGATC[+57.02146]HDRVAS[+511.19010]FY.C	C5(Carbamidomethyl / 57.0215)	2.1e-07	2.1e-07	0	0	0	0	3.3e-08	3.3e-08	6.679	507.4	10.1		Specific	11.9	>sp|P46531|NOTC1_HUMAN Neurogenic locus notch homolog protein 1 OS=Homo sapiens OX=9606 GN=NOTCH1 PE=1 SV=4	1	3290	FP050322_6.3593.3593.3	high-energy collision-induced dissociation	7.6	2030.84	2030.85	1	60 | 2605
169	HexNAc(1)Hex(1)Fuc(1)	445.4	3	677.957	2031.85	677.958	2031.86	controllerType=0 controllerNumber=1 scan=3539	-2.472	F.HGATCHDRVASFY.C	11	HGATCHDRVASFY,FC,5@57.02146,11@511.19010	S11(OGlycan / 511.1901)	11.2936	F.HGATC[+57.02146]HDRVAS[+511.19010]FY.C	C5(Carbamidomethyl / 57.0215)	4.3e-08	4.3e-08	0	0	0	0	7.3e-09	7.4e-09	7.37	407.6	9.2		Specific	16.1	>sp|P46531|NOTC1_HUMAN Neurogenic locus notch homolog protein 1 OS=Homo sapiens OX=9606 GN=NOTCH1 PE=1 SV=4	1	3219	FP050322_6.3539.3539.3	high-energy collision-induced dissociation	7.57	2030.85	2030.85	1	61 | 2554
169	Fuc(1); Hex(1)Pent(2)	243.2	3	643.938	1929.8	643.939	1929.8	controllerType=0 controllerNumber=1 scan=2902	-0.822	F.HGATCHDRVASF.Y	4;11	HGATCHDRVASF,FY,4@146.05791,5@57.02146,11@426.13734	T4(OGlycan / 146.0579); S11(OGlycan / 426.1373)	9.8121	F.HGAT[+146.05791]C[+57.02146]HDRVAS[+426.13734]F.Y	C5(Carbamidomethyl / 57.0215)	1.8e-05	1.9e-05	0	0	0	0	1.6e-06	1.6e-06	4.735	243.2	0		Specific	12.8	>sp|P46531|NOTC1_HUMAN Neurogenic locus notch homolog protein 1 OS=Homo sapiens OX=9606 GN=NOTCH1 PE=1 SV=4	1	2348	FP050322_6.2902.2902.3	high-energy collision-induced dissociation	4.35	1928.79	1928.79	1	62 | 2216
169	Fuc(1); Hex(1)Pent(2)	88.4	3	643.939	1929.8	643.939	1929.8	controllerType=0 controllerNumber=1 scan=2954	0.412	F.HGATCHDRVASF.Y	4;11	HGATCHDRVASF,FY,4@146.05791,5@57.02146,11@426.13734	T4(OGlycan / 146.0579); S11(OGlycan / 426.1373)	9.9359	F.HGAT[+146.05791]C[+57.02146]HDRVAS[+426.13734]F.Y	C5(Carbamidomethyl / 57.0215)	0.00093	0.00095	0	0	0	0	8.5e-05	8.6e-05	3.029	88.4	0		Specific	9.4	>sp|P46531|NOTC1_HUMAN Neurogenic locus notch homolog protein 1 OS=Homo sapiens OX=9606 GN=NOTCH1 PE=1 SV=4	1	2416	FP050322_6.2954.2954.3	high-energy collision-induced dissociation	2.51	1928.8	1928.79	1	63 | 2237
169	HexNAc(1)Fuc(1)	267.6	3	623.938	1869.8	623.941	1869.81	controllerType=0 controllerNumber=1 scan=3698	-4.303	F.HGATCHDRVASFY.C	4	HGATCHDRVASFY,FC,4@349.13728,5@57.02146	T4(OGlycan / 349.1373)	11.6492	F.HGAT[+349.13728]C[+57.02146]HDRVASFY.C	C5(Carbamidomethyl / 57.0215)	0.00059	0.0006	0	0	0	0	3.3e-05	3.4e-05	3.227	255	10.4		Specific	10.4	>sp|P46531|NOTC1_HUMAN Neurogenic locus notch homolog protein 1 OS=Homo sapiens OX=9606 GN=NOTCH1 PE=1 SV=4	1	3425	FP050322_6.3698.3698.3	high-energy collision-induced dissociation	3.45	1868.79	1868.8	1	64 | 2753
169	HexNAc(1)Fuc(1)	80.7	2	935.404	1869.8	935.407	1869.81	controllerType=0 controllerNumber=1 scan=3620	-3.676	F.HGATCHDRVASFY.C	4	HGATCHDRVASFY,FC,4@349.13728,5@57.02146	T4(OGlycan / 349.1373)	11.4752	F.HGAT[+349.13728]C[+57.02146]HDRVASFY.C	C5(Carbamidomethyl / 57.0215)	0.007	0.0071	0	0	0	0	0.00056	0.00057	2.155	80.7	9.2		Specific	8.7	>sp|P46531|NOTC1_HUMAN Neurogenic locus notch homolog protein 1 OS=Homo sapiens OX=9606 GN=NOTCH1 PE=1 SV=4	1	3325	FP050322_6.3620.3620.2	high-energy collision-induced dissociation	2.24	1868.79	1868.8	1	65 | 2645
169	HexNAc(1)Hex(1)Fuc(1)	562.9	3	623.604	1868.8	623.604	1868.8	controllerType=0 controllerNumber=1 scan=3335	-0.218	F.HGATCHDRVASF.Y	11	HGATCHDRVASF,FY,5@57.02146,11@511.19010	S11(OGlycan / 511.1901)	10.8238	F.HGATC[+57.02146]HDRVAS[+511.19010]F.Y	C5(Carbamidomethyl / 57.0215)	7.2e-09	7.3e-09	0	0	0	0	1.2e-09	1.2e-09	8.142	511.6	20.6		Specific	15.4	>sp|P46531|NOTC1_HUMAN Neurogenic locus notch homolog protein 1 OS=Homo sapiens OX=9606 GN=NOTCH1 PE=1 SV=4	1	2945	FP050322_6.3335.3335.3	high-energy collision-induced dissociation	9.23	1867.79	1867.79	1	66 | 2368
169	HexNAc(1)Hex(1)Fuc(1)	560.4	3	623.602	1868.79	623.604	1868.8	controllerType=0 controllerNumber=1 scan=2824	-3.158	F.HGATCHDRVASF.Y	11	HGATCHDRVASF,FY,5@57.02146,11@511.19010	S11(OGlycan / 511.1901)	9.6291	F.HGATC[+57.02146]HDRVAS[+511.19010]F.Y	C5(Carbamidomethyl / 57.0215)	5.1e-09	5.2e-09	0	0	0	0	5.8e-10	5.8e-10	8.291	560.4	9.6		Specific	20.2	>sp|P46531|NOTC1_HUMAN Neurogenic locus notch homolog protein 1 OS=Homo sapiens OX=9606 GN=NOTCH1 PE=1 SV=4	1	2250	FP050322_6.2824.2824.3	high-energy collision-induced dissociation	9.38	1867.78	1867.79	1	67 | 2155
169	HexNAc(1)Hex(1)Fuc(1)	442.1	3	623.602	1868.79	623.604	1868.8	controllerType=0 controllerNumber=1 scan=2877	-2.962	F.HGATCHDRVASF.Y	11	HGATCHDRVASF,FY,5@57.02146,11@511.19010	S11(OGlycan / 511.1901)	9.7539	F.HGATC[+57.02146]HDRVAS[+511.19010]F.Y	C5(Carbamidomethyl / 57.0215)	4.4e-08	4.5e-08	0	0	0	0	8.9e-09	9e-09	7.353	442.1	9.6		Specific	15.9	>sp|P46531|NOTC1_HUMAN Neurogenic locus notch homolog protein 1 OS=Homo sapiens OX=9606 GN=NOTCH1 PE=1 SV=4	1	2314	FP050322_6.2877.2877.3	high-energy collision-induced dissociation	7.55	1867.78	1867.79	1	68 | 2194
169	Fuc(1); Hex(1)	552.6	3	610.263	1828.78	610.265	1828.78	controllerType=0 controllerNumber=1 scan=3527	-2.578	F.HGATCHDRVASFY.C	4;11	HGATCHDRVASFY,FC,4@146.05791,5@57.02146,11@162.05282	T4(OGlycan / 146.0579); S11(OGlycan / 162.0528)	11.2662	F.HGAT[+146.05791]C[+57.02146]HDRVAS[+162.05282]FY.C	C5(Carbamidomethyl / 57.0215)	3.4e-08	3.5e-08	0	0	0	0	4.1e-09	4.1e-09	7.467	552.6	0		Specific	13.1	>sp|P46531|NOTC1_HUMAN Neurogenic locus notch homolog protein 1 OS=Homo sapiens OX=9606 GN=NOTCH1 PE=1 SV=4	1	3204	FP050322_6.3527.3527.3	high-energy collision-induced dissociation	8.79	1827.77	1827.77	1	69 | 2529
169	HexNAc(1)	8.8	3	575.253	1723.74	575.255	1723.75	controllerType=0 controllerNumber=1 scan=3566	-3.025	F.HGATCHDRVASFY.C	11	HGATCHDRVASFY,FC,5@57.02146,11@203.07937	S11(OGlycan / 203.0794)	11.352	F.HGATC[+57.02146]HDRVAS[+203.07937]FY.C	C5(Carbamidomethyl / 57.0215)	0.022	0.022	0	0	0	0	0.0017	0.0017	1.66	8.8	8.8		Specific	4.3	>sp|P46531|NOTC1_HUMAN Neurogenic locus notch homolog protein 1 OS=Homo sapiens OX=9606 GN=NOTCH1 PE=1 SV=4	1	3255	FP050322_6.3566.3566.3	high-energy collision-induced dissociation	1.75	1722.74	1722.74	1	70 | 655
169	HexNAc(1)Fuc(1)	561.6	3	569.584	1706.74	569.586	1706.74	controllerType=0 controllerNumber=1 scan=2866	-3.241	F.HGATCHDRVASF.Y	11	HGATCHDRVASF,FY,5@57.02146,11@349.13728	S11(OGlycan / 349.1373)	9.728	F.HGATC[+57.02146]HDRVAS[+349.13728]F.Y	C5(Carbamidomethyl / 57.0215)	5.1e-09	5.2e-09	0	0	0	0	7.2e-10	7.3e-10	8.291	535.3	27.8		Specific	17	>sp|P46531|NOTC1_HUMAN Neurogenic locus notch homolog protein 1 OS=Homo sapiens OX=9606 GN=NOTCH1 PE=1 SV=4	1	2300	FP050322_6.2866.2866.3	high-energy collision-induced dissociation	9.38	1705.73	1705.74	1	71 | 436
169	HexNAc(1)Fuc(1)	554.8	3	569.585	1706.74	569.586	1706.74	controllerType=0 controllerNumber=1 scan=2920	-1.31	F.HGATCHDRVASF.Y	11	HGATCHDRVASF,FY,5@57.02146,11@349.13728	S11(OGlycan / 349.1373)	9.8556	F.HGATC[+57.02146]HDRVAS[+349.13728]F.Y	C5(Carbamidomethyl / 57.0215)	5e-08	5.1e-08	0	0	0	0	1.1e-08	1.1e-08	7.302	554.8	10.9		Specific	15.7	>sp|P46531|NOTC1_HUMAN Neurogenic locus notch homolog protein 1 OS=Homo sapiens OX=9606 GN=NOTCH1 PE=1 SV=4	1	2369	FP050322_6.2920.2920.3	high-energy collision-induced dissociation	8.23	1705.73	1705.74	1	72 | 486
169	HexNAc(1)Fuc(1)	412.7	3	569.585	1706.74	569.586	1706.74	controllerType=0 controllerNumber=1 scan=2815	-2.49	F.HGATCHDRVASF.Y	11	HGATCHDRVASF,FY,5@57.02146,11@349.13728	S11(OGlycan / 349.1373)	9.6085	F.HGATC[+57.02146]HDRVAS[+349.13728]F.Y	C5(Carbamidomethyl / 57.0215)	8.9e-08	9e-08	0	0	0	0	2e-08	2e-08	7.052	412.7	14.4		Specific	15.7	>sp|P46531|NOTC1_HUMAN Neurogenic locus notch homolog protein 1 OS=Homo sapiens OX=9606 GN=NOTCH1 PE=1 SV=4	1	2240	FP050322_6.2815.2815.3	high-energy collision-induced dissociation	7.44	1705.73	1705.74	1	73 | 410
169	HexNAc(1)Fuc(1)	251.1	3	569.585	1706.74	569.586	1706.74	controllerType=0 controllerNumber=1 scan=2975	-1.31	F.HGATCHDRVASF.Y	4	HGATCHDRVASF,FY,4@349.13728,5@57.02146	T4(OGlycan / 349.1373)	9.9855	F.HGAT[+349.13728]C[+57.02146]HDRVASF.Y	C5(Carbamidomethyl / 57.0215)	1.8e-05	1.9e-05	0	0	0	0	1.7e-06	1.8e-06	4.735	251.1	24.8		Specific	11.2	>sp|P46531|NOTC1_HUMAN Neurogenic locus notch homolog protein 1 OS=Homo sapiens OX=9606 GN=NOTCH1 PE=1 SV=4	1	2444	FP050322_6.2975.2975.3	high-energy collision-induced dissociation	4.96	1705.73	1705.74	1	74 | 544
169	HexNAc(1)Fuc(1)	16.1	3	569.586	1706.74	569.586	1706.74	controllerType=0 controllerNumber=1 scan=3048	-0.022	F.HGATCHDRVASF.Y	4	HGATCHDRVASF,FY,4@349.13728,5@57.02146	T4(OGlycan / 349.1373)	10.1563	F.HGAT[+349.13728]C[+57.02146]HDRVASF.Y	C5(Carbamidomethyl / 57.0215)	0.0046	0.0046	0	0	0	0	0.00026	0.00027	2.341	16.1	9.2		Specific	6.9	>sp|P46531|NOTC1_HUMAN Neurogenic locus notch homolog protein 1 OS=Homo sapiens OX=9606 GN=NOTCH1 PE=1 SV=4	1	2551	FP050322_6.3048.3048.3	high-energy collision-induced dissociation	2.43	1705.74	1705.74	1	75 | 586
169	Fuc(1)	616.6	3	556.246	1666.72	556.247	1666.73	controllerType=0 controllerNumber=1 scan=3668	-2.446	F.HGATCHDRVASFY.C	11	HGATCHDRVASFY,FC,5@57.02146,11@146.05791	S11(OGlycan / 146.0579)	11.5847	F.HGATC[+57.02146]HDRVAS[+146.05791]FY.C	C5(Carbamidomethyl / 57.0215)	4.9e-10	5e-10	0	0	0	0	7.1e-11	7.2e-11	9.307	489.9	23.9		Specific	13.1	>sp|P46531|NOTC1_HUMAN Neurogenic locus notch homolog protein 1 OS=Homo sapiens OX=9606 GN=NOTCH1 PE=1 SV=4	1	3388	FP050322_6.3668.3668.3	high-energy collision-induced dissociation	10.4	1665.72	1665.72	1	76 | 798
169	Fuc(1)	605.9	3	556.247	1666.73	556.247	1666.73	controllerType=0 controllerNumber=1 scan=3613	-1.457	F.HGATCHDRVASFY.C	11	HGATCHDRVASFY,FC,5@57.02146,11@146.05791	S11(OGlycan / 146.0579)	11.4601	F.HGATC[+57.02146]HDRVAS[+146.05791]FY.C	C5(Carbamidomethyl / 57.0215)	6.9e-10	7e-10	0	0	0	0	2e-10	2e-10	9.159	494	8.1		Specific	13.8	>sp|P46531|NOTC1_HUMAN Neurogenic locus notch homolog protein 1 OS=Homo sapiens OX=9606 GN=NOTCH1 PE=1 SV=4	1	3315	FP050322_6.3613.3613.3	high-energy collision-induced dissociation	10.25	1665.72	1665.72	1	77 | 712
169	Fuc(1)	554.1	2	833.865	1666.72	833.868	1666.73	controllerType=0 controllerNumber=1 scan=3636	-2.621	F.HGATCHDRVASFY.C	11	HGATCHDRVASFY,FC,5@57.02146,11@146.05791	S11(OGlycan / 146.0579)	11.5117	F.HGATC[+57.02146]HDRVAS[+146.05791]FY.C	C5(Carbamidomethyl / 57.0215)	2.6e-07	2.6e-07	0	0	0	0	3.9e-08	4e-08	6.588	454.8	26.5		Specific	15.5	>sp|P46531|NOTC1_HUMAN Neurogenic locus notch homolog protein 1 OS=Homo sapiens OX=9606 GN=NOTCH1 PE=1 SV=4	1	3345	FP050322_6.3636.3636.2	high-energy collision-induced dissociation	8.52	1665.72	1665.72	1	78 | 757
169	Fuc(1)	500.3	3	556.246	1666.72	556.247	1666.73	controllerType=0 controllerNumber=1 scan=3565	-2.446	F.HGATCHDRVASFY.C	11	HGATCHDRVASFY,FC,5@57.02146,11@146.05791	S11(OGlycan / 146.0579)	11.3498	F.HGATC[+57.02146]HDRVAS[+146.05791]FY.C	C5(Carbamidomethyl / 57.0215)	3.3e-08	3.4e-08	0	0	0	0	2.5e-09	2.5e-09	7.476	405.6	19.1		Specific	12.3	>sp|P46531|NOTC1_HUMAN Neurogenic locus notch homolog protein 1 OS=Homo sapiens OX=9606 GN=NOTCH1 PE=1 SV=4	1	3254	FP050322_6.3565.3565.3	high-energy collision-induced dissociation	7.56	1665.72	1665.72	1	79 | 634
169	Fuc(1)	488.2	3	556.246	1666.72	556.247	1666.73	controllerType=0 controllerNumber=1 scan=3724	-2.665	F.HGATCHDRVASFY.C	11	HGATCHDRVASFY,FC,5@57.02146,11@146.05791	S11(OGlycan / 146.0579)	11.7097	F.HGATC[+57.02146]HDRVAS[+146.05791]FY.C	C5(Carbamidomethyl / 57.0215)	3.3e-08	3.4e-08	0	0	0	0	3.3e-09	3.3e-09	7.476	472.9	8.8		Specific	12	>sp|P46531|NOTC1_HUMAN Neurogenic locus notch homolog protein 1 OS=Homo sapiens OX=9606 GN=NOTCH1 PE=1 SV=4	1	3456	FP050322_6.3724.3724.3	high-energy collision-induced dissociation	7.56	1665.72	1665.72	1	80 | 923
169	Fuc(1)	443.3	2	833.866	1666.73	833.868	1666.73	controllerType=0 controllerNumber=1 scan=3582	-1.595	F.HGATCHDRVASFY.C	11	HGATCHDRVASFY,FC,5@57.02146,11@146.05791	S11(OGlycan / 146.0579)	11.3894	F.HGATC[+57.02146]HDRVAS[+146.05791]FY.C	C5(Carbamidomethyl / 57.0215)	6.1e-06	6.2e-06	0	0	0	0	5.8e-07	5.9e-07	5.215	319.6	8.2		Specific	11.5	>sp|P46531|NOTC1_HUMAN Neurogenic locus notch homolog protein 1 OS=Homo sapiens OX=9606 GN=NOTCH1 PE=1 SV=4	1	3277	FP050322_6.3582.3582.2	high-energy collision-induced dissociation	5.41	1665.72	1665.72	1	81 | 691
169	Fuc(1)	436.6	3	556.246	1666.72	556.247	1666.73	controllerType=0 controllerNumber=1 scan=3779	-2.226	F.HGATCHDRVASFY.C	11	HGATCHDRVASFY,FC,5@57.02146,11@146.05791	S11(OGlycan / 146.0579)	11.8353	F.HGATC[+57.02146]HDRVAS[+146.05791]FY.C	C5(Carbamidomethyl / 57.0215)	2.4e-05	2.5e-05	0	0	0	0	2.5e-06	2.5e-06	4.613	303.7	9.7		Specific	9.6	>sp|P46531|NOTC1_HUMAN Neurogenic locus notch homolog protein 1 OS=Homo sapiens OX=9606 GN=NOTCH1 PE=1 SV=4	1	3528	FP050322_6.3779.3779.3	high-energy collision-induced dissociation	5	1665.72	1665.72	1	82 | 948
169	Fuc(1)	418.1	3	556.246	1666.72	556.247	1666.73	controllerType=0 controllerNumber=1 scan=3834	-2.336	F.HGATCHDRVASFY.C	11	HGATCHDRVASFY,FC,5@57.02146,11@146.05791	S11(OGlycan / 146.0579)	11.9638	F.HGATC[+57.02146]HDRVAS[+146.05791]FY.C	C5(Carbamidomethyl / 57.0215)	1.4e-06	1.4e-06	0	0	0	0	1.5e-07	1.5e-07	5.849	373.8	9.3		Specific	10.3	>sp|P46531|NOTC1_HUMAN Neurogenic locus notch homolog protein 1 OS=Homo sapiens OX=9606 GN=NOTCH1 PE=1 SV=4	1	3600	FP050322_6.3834.3834.3	high-energy collision-induced dissociation	6.24	1665.72	1665.72	1	83 | 993
169	Fuc(1)	194.3	3	556.247	1666.73	556.247	1666.73	controllerType=0 controllerNumber=1 scan=3889	-0.907	F.HGATCHDRVASFY.C	4	HGATCHDRVASFY,FC,4@146.05791,5@57.02146	T4(OGlycan / 146.0579)	12.0919	F.HGAT[+146.05791]C[+57.02146]HDRVASFY.C	C5(Carbamidomethyl / 57.0215)	0.00093	0.00095	0	0	0	0	7.8e-05	7.9e-05	3.03	194.3	9.2		Specific	8.2	>sp|P46531|NOTC1_HUMAN Neurogenic locus notch homolog protein 1 OS=Homo sapiens OX=9606 GN=NOTCH1 PE=1 SV=4	1	3676	FP050322_6.3889.3889.3	high-energy collision-induced dissociation	3.12	1665.72	1665.72	1	84 | 1076
169	Fuc(1); Hex(1)	631.8	3	555.909	1665.71	555.911	1665.72	controllerType=0 controllerNumber=1 scan=2811	-2.039	F.HGATCHDRVASF.Y	4;11	HGATCHDRVASF,FY,4@146.05791,5@57.02146,11@162.05282	T4(OGlycan / 146.0579); S11(OGlycan / 162.0528)	9.5998	F.HGAT[+146.05791]C[+57.02146]HDRVAS[+162.05282]F.Y	C5(Carbamidomethyl / 57.0215)	5.1e-10	5.2e-10	0	0	0	0	1.3e-10	1.3e-10	9.291	631.8	0		Specific	17	>sp|P46531|NOTC1_HUMAN Neurogenic locus notch homolog protein 1 OS=Homo sapiens OX=9606 GN=NOTCH1 PE=1 SV=4	1	2233	FP050322_6.2811.2811.3	high-energy collision-induced dissociation	9.77	1664.71	1664.71	1	85 | 398
169	Fuc(1); Hex(1)	454.2	3	555.91	1665.72	555.911	1665.72	controllerType=0 controllerNumber=1 scan=2758	-1.269	F.HGATCHDRVASF.Y	4;11	HGATCHDRVASF,FY,4@146.05791,5@57.02146,11@162.05282	T4(OGlycan / 146.0579); S11(OGlycan / 162.0528)	9.474	F.HGAT[+146.05791]C[+57.02146]HDRVAS[+162.05282]F.Y	C5(Carbamidomethyl / 57.0215)	6.2e-08	6.3e-08	0	0	0	0	1.4e-08	1.4e-08	7.205	454.2	0		Specific	15.5	>sp|P46531|NOTC1_HUMAN Neurogenic locus notch homolog protein 1 OS=Homo sapiens OX=9606 GN=NOTCH1 PE=1 SV=4	1	2161	FP050322_6.2758.2758.3	high-energy collision-induced dissociation	6.79	1664.71	1664.71	1	86 | 377
169	Hex(1); Fuc(1)	398.9	3	555.908	1665.71	555.911	1665.72	controllerType=0 controllerNumber=1 scan=2867	-3.908	F.HGATCHDRVASF.Y	4;11	HGATCHDRVASF,FY,4@162.05282,5@57.02146,11@146.05791	T4(OGlycan / 162.0528); S11(OGlycan / 146.0579)	9.7302	F.HGAT[+162.05282]C[+57.02146]HDRVAS[+146.05791]F.Y	C5(Carbamidomethyl / 57.0215)	7.7e-07	7.8e-07	0	0	0	0	7.8e-08	7.9e-08	6.114	398.9	1.5		Specific	13.5	>sp|P46531|NOTC1_HUMAN Neurogenic locus notch homolog protein 1 OS=Homo sapiens OX=9606 GN=NOTCH1 PE=1 SV=4	1	2302	FP050322_6.2867.2867.3	high-energy collision-induced dissociation	5.74	1664.7	1664.71	1	87 | 444
169	HexNAc(1)	149.2	3	520.9	1560.68	520.9	1560.69	controllerType=0 controllerNumber=1 scan=3181	-0.62	F.HGATCHDRVASF.Y	4	HGATCHDRVASF,FY,4@203.07937,5@57.02146	T4(OGlycan / 203.0794)	10.4705	F.HGAT[+203.07937]C[+57.02146]HDRVASF.Y	C5(Carbamidomethyl / 57.0215)	0.0046	0.0046	0	0	0	0	0.00029	0.0003	2.341	149.2	9.2		Specific	7	>sp|P46531|NOTC1_HUMAN Neurogenic locus notch homolog protein 1 OS=Homo sapiens OX=9606 GN=NOTCH1 PE=1 SV=4	1	2732	FP050322_6.3181.3181.3	high-energy collision-induced dissociation	2.43	1559.68	1559.68	1	88 | 617
169	HexNAc(1)	64	3	520.9	1560.68	520.9	1560.69	controllerType=0 controllerNumber=1 scan=2936	-1.089	F.HGATCHDRVASF.Y	4	HGATCHDRVASF,FY,4@203.07937,5@57.02146	T4(OGlycan / 203.0794)	9.8922	F.HGAT[+203.07937]C[+57.02146]HDRVASF.Y	C5(Carbamidomethyl / 57.0215)	0.0086	0.0088	0	0	0	0	0.00072	0.00073	2.063	64	20.8		Specific	5.8	>sp|P46531|NOTC1_HUMAN Neurogenic locus notch homolog protein 1 OS=Homo sapiens OX=9606 GN=NOTCH1 PE=1 SV=4	1	2392	FP050322_6.2936.2936.3	high-energy collision-induced dissociation	2.15	1559.68	1559.68	1	89 | 506
169	HexNAc(1)	28.6	3	520.9	1560.69	520.9	1560.69	controllerType=0 controllerNumber=1 scan=2780	-0.15	F.HGATCHDRVASF.Y	11	HGATCHDRVASF,FY,5@57.02146,11@203.07937	S11(OGlycan / 203.0794)	9.5266	F.HGATC[+57.02146]HDRVAS[+203.07937]F.Y	C5(Carbamidomethyl / 57.0215)	0.0086	0.0088	0	0	0	0	0.00067	0.00068	2.063	28.6	3.3		Specific	5.9	>sp|P46531|NOTC1_HUMAN Neurogenic locus notch homolog protein 1 OS=Homo sapiens OX=9606 GN=NOTCH1 PE=1 SV=4	1	2192	FP050322_6.2780.2780.3	high-energy collision-induced dissociation	2.15	1559.68	1559.68	1	90 | 389
169		51.2	3	512.892	1536.66	512.893	1536.66	controllerType=0 controllerNumber=1 scan=3873	-2.49	F.HGATCHDRVASFY.C		HGATCHDRVASFY,FC,5@57.02146,6@15.99492	H6(Oxidation / 15.9949)	12.0535	F.HGATC[+57.02146]H[+15.99492]DRVASFY.C	C5(Carbamidomethyl / 57.0215)	0.01	0.01	0	0	0	0	0.00078	0.00079	2.001	51.2	0		Specific	5.2	>sp|P46531|NOTC1_HUMAN Neurogenic locus notch homolog protein 1 OS=Homo sapiens OX=9606 GN=NOTCH1 PE=1 SV=4	1	3654	FP050322_6.3873.3873.3	high-energy collision-induced dissociation	2.09	1535.65	1535.66	1	91 | 1054
169		650.7	2	760.838	1520.67	760.839	1520.67	controllerType=0 controllerNumber=1 scan=3649	-1.075	F.HGATCHDRVASFY.C		HGATCHDRVASFY,FC,5@57.02146		11.5419	F.HGATC[+57.02146]HDRVASFY.C	C5(Carbamidomethyl / 57.0215)	3.9e-09	4e-09	0	0	0	0	4.2e-10	4.3e-10	8.404	430.7	430.7		Specific	11	>sp|P46531|NOTC1_HUMAN Neurogenic locus notch homolog protein 1 OS=Homo sapiens OX=9606 GN=NOTCH1 PE=1 SV=4	1	3365	FP050322_6.3649.3649.2	high-energy collision-induced dissociation	8.4	1519.66	1519.66	1	92 | 778
169		463.1	3	507.56	1520.66	507.561	1520.67	controllerType=0 controllerNumber=1 scan=3617	-3.352	F.HGATCHDRVASFY.C		HGATCHDRVASFY,FC,5@57.02146		11.4687	F.HGATC[+57.02146]HDRVASFY.C	C5(Carbamidomethyl / 57.0215)	1.2e-05	1.2e-05	0	0	0	0	9.9e-07	1e-06	4.914	296.5	296.5		Specific	10.2	>sp|P46531|NOTC1_HUMAN Neurogenic locus notch homolog protein 1 OS=Homo sapiens OX=9606 GN=NOTCH1 PE=1 SV=4	1	3320	FP050322_6.3617.3617.3	high-energy collision-induced dissociation	5.01	1519.66	1519.66	1	93 | 733
169		453.4	3	507.56	1520.67	507.561	1520.67	controllerType=0 controllerNumber=1 scan=3723	-2.629	F.HGATCHDRVASFY.C		HGATCHDRVASFY,FC,5@57.02146		11.7085	F.HGATC[+57.02146]HDRVASFY.C	C5(Carbamidomethyl / 57.0215)	1.2e-05	1.2e-05	0	0	0	0	1.1e-06	1.1e-06	4.914	297.8	297.8		Specific	10.3	>sp|P46531|NOTC1_HUMAN Neurogenic locus notch homolog protein 1 OS=Homo sapiens OX=9606 GN=NOTCH1 PE=1 SV=4	1	3454	FP050322_6.3723.3723.3	high-energy collision-induced dissociation	5.01	1519.66	1519.66	1	94 | 903
169		437.4	3	507.56	1520.67	507.561	1520.67	controllerType=0 controllerNumber=1 scan=3669	-2.509	F.HGATCHDRVASFY.C		HGATCHDRVASFY,FC,5@57.02146		11.5859	F.HGATC[+57.02146]HDRVASFY.C	C5(Carbamidomethyl / 57.0215)	1.1e-05	1.1e-05	0	0	0	0	8.7e-07	8.8e-07	4.956	292.6	292.6		Specific	10.7	>sp|P46531|NOTC1_HUMAN Neurogenic locus notch homolog protein 1 OS=Homo sapiens OX=9606 GN=NOTCH1 PE=1 SV=4	1	3389	FP050322_6.3669.3669.3	high-energy collision-induced dissociation	5.25	1519.66	1519.66	1	95 | 819
169		374.3	3	507.56	1520.67	507.561	1520.67	controllerType=0 controllerNumber=1 scan=3780	-3.051	F.HGATCHDRVASFY.C		HGATCHDRVASFY,FC,5@57.02146		11.8374	F.HGATC[+57.02146]HDRVASFY.C	C5(Carbamidomethyl / 57.0215)	3.4e-05	3.4e-05	0	0	0	0	3.5e-06	3.5e-06	4.471	295.1	295.1		Specific	9.7	>sp|P46531|NOTC1_HUMAN Neurogenic locus notch homolog protein 1 OS=Homo sapiens OX=9606 GN=NOTCH1 PE=1 SV=4	1	3529	FP050322_6.3780.3780.3	high-energy collision-induced dissociation	4.61	1519.66	1519.66	1	96 | 969
169		204.3	3	507.559	1520.66	507.561	1520.67	controllerType=0 controllerNumber=1 scan=3842	-4.134	F.HGATCHDRVASFY.C		HGATCHDRVASFY,FC,5@57.02146		11.9804	F.HGATC[+57.02146]HDRVASFY.C	C5(Carbamidomethyl / 57.0215)	0.0054	0.0055	0	0	0	0	0.0004	0.0004	2.266	204.3	204.3		Specific	7.9	>sp|P46531|NOTC1_HUMAN Neurogenic locus notch homolog protein 1 OS=Homo sapiens OX=9606 GN=NOTCH1 PE=1 SV=4	1	3613	FP050322_6.3842.3842.3	high-energy collision-induced dissociation	2.22	1519.66	1519.66	1	97 | 1014
169	Fuc(1)	413	3	507.225	1519.66	507.225	1519.66	controllerType=0 controllerNumber=1 scan=2986	-0.256	F.HGATCHDRVASF.Y	11	HGATCHDRVASF,FY,5@57.02146,7@15.99492,11@146.05791	D7(Oxidation / 15.9949); S11(OGlycan / 146.0579)	10.0118	F.HGATC[+57.02146]HD[+15.99492]RVAS[+146.05791]F.Y	C5(Carbamidomethyl / 57.0215)	1.2e-07	1.3e-07	0	0	0	0	2.3e-08	2.4e-08	6.904	413	13		Specific	13.6	>sp|P46531|NOTC1_HUMAN Neurogenic locus notch homolog protein 1 OS=Homo sapiens OX=9606 GN=NOTCH1 PE=1 SV=4	1	2461	FP050322_6.2986.2986.3	high-energy collision-induced dissociation	6.69	1518.65	1518.65	1	98 | 552
169	Hex(1)	145.2	3	507.222	1519.65	507.225	1519.66	controllerType=0 controllerNumber=1 scan=2886	-5.557	F.HGATCHDRVASF.Y	11	HGATCHDRVASF,FY,5@57.02146,11@162.05282	S11(OGlycan / 162.0528)	9.7734	F.HGATC[+57.02146]HDRVAS[+162.05282]F.Y	C5(Carbamidomethyl / 57.0215)	0.006	0.0061	0	0	0	0	0.00044	0.00044	2.219	145.2	20.5		Specific	8.5	>sp|P46531|NOTC1_HUMAN Neurogenic locus notch homolog protein 1 OS=Homo sapiens OX=9606 GN=NOTCH1 PE=1 SV=4	1	2329	FP050322_6.2886.2886.3	high-energy collision-induced dissociation	2.31	1518.64	1518.65	1	99 | 462
169	Hex(1)	35.5	3	507.224	1519.66	507.225	1519.66	controllerType=0 controllerNumber=1 scan=2940	-1.882	F.HGATCHDRVASF.Y	11	HGATCHDRVASF,FY,5@57.02146,11@162.05282	S11(OGlycan / 162.0528)	9.9009	F.HGATC[+57.02146]HDRVAS[+162.05282]F.Y	C5(Carbamidomethyl / 57.0215)	0.01	0.01	0	0	0	0	0.00085	0.00086	1.985	35.5	20.5		Specific	5.5	>sp|P46531|NOTC1_HUMAN Neurogenic locus notch homolog protein 1 OS=Homo sapiens OX=9606 GN=NOTCH1 PE=1 SV=4	1	2398	FP050322_6.2940.2940.3	high-energy collision-induced dissociation	2.07	1518.65	1518.65	1	100 | 510
169	Hex(1)	6.4	2	760.326	1519.65	760.333	1519.66	controllerType=0 controllerNumber=1 scan=3705	-9.424	F.HGATCHDRVASF.Y	11	HGATCHDRVASF,FY,5@57.02146,11@162.05282	S11(OGlycan / 162.0528)	11.6662	F.HGATC[+57.02146]HDRVAS[+162.05282]F.Y	C5(Carbamidomethyl / 57.0215)	0.64	0.65	0.0057	0.0057	0	0	0.027	0.027	0.191	6.4	6.4		Specific	4.8	>sp|P46531|NOTC1_HUMAN Neurogenic locus notch homolog protein 1 OS=Homo sapiens OX=9606 GN=NOTCH1 PE=1 SV=4	1	3432	FP050322_6.3705.3705.2	high-energy collision-induced dissociation	0.22	1518.64	1518.65	1	101 | 886
169	Fuc(1)	681.5	3	501.892	1503.66	501.893	1503.66	controllerType=0 controllerNumber=1 scan=2802	-1.469	F.HGATCHDRVASF.Y	11	HGATCHDRVASF,FY,5@57.02146,11@146.05791	S11(OGlycan / 146.0579)	9.5782	F.HGATC[+57.02146]HDRVAS[+146.05791]F.Y	C5(Carbamidomethyl / 57.0215)	7.2e-11	7.3e-11	0	0	0	0	1.3e-11	1.3e-11	10.142	552.7	14.7		Specific	13.3	>sp|P46531|NOTC1_HUMAN Neurogenic locus notch homolog protein 1 OS=Homo sapiens OX=9606 GN=NOTCH1 PE=1 SV=4	1	2222	FP050322_6.2802.2802.3	high-energy collision-induced dissociation	12.23	1502.65	1502.66	1	102 | 393
169	Fuc(1)	678.1	3	501.892	1503.66	501.893	1503.66	controllerType=0 controllerNumber=1 scan=2855	-1.103	F.HGATCHDRVASF.Y	11	HGATCHDRVASF,FY,5@57.02146,11@146.05791	S11(OGlycan / 146.0579)	9.7023	F.HGATC[+57.02146]HDRVAS[+146.05791]F.Y	C5(Carbamidomethyl / 57.0215)	7.2e-11	7.3e-11	0	0	0	0	1.7e-11	1.7e-11	10.142	568.3	10		Specific	14.9	>sp|P46531|NOTC1_HUMAN Neurogenic locus notch homolog protein 1 OS=Homo sapiens OX=9606 GN=NOTCH1 PE=1 SV=4	1	2288	FP050322_6.2855.2855.3	high-energy collision-induced dissociation	12.23	1502.66	1502.66	1	103 | 431
169	Fuc(1)	649.5	3	501.893	1503.66	501.893	1503.66	controllerType=0 controllerNumber=1 scan=2909	-0.921	F.HGATCHDRVASF.Y	11	HGATCHDRVASF,FY,5@57.02146,11@146.05791	S11(OGlycan / 146.0579)	9.8292	F.HGATC[+57.02146]HDRVAS[+146.05791]F.Y	C5(Carbamidomethyl / 57.0215)	7.2e-10	7.3e-10	0	0	0	0	2.2e-10	2.2e-10	9.142	640.8	11.1		Specific	14	>sp|P46531|NOTC1_HUMAN Neurogenic locus notch homolog protein 1 OS=Homo sapiens OX=9606 GN=NOTCH1 PE=1 SV=4	1	2357	FP050322_6.2909.2909.3	high-energy collision-induced dissociation	10.23	1502.66	1502.66	1	104 | 481
169	Fuc(1)	648.9	3	501.893	1503.66	501.893	1503.66	controllerType=0 controllerNumber=1 scan=2964	-0.251	F.HGATCHDRVASF.Y	11	HGATCHDRVASF,FY,5@57.02146,11@146.05791	S11(OGlycan / 146.0579)	9.9596	F.HGATC[+57.02146]HDRVAS[+146.05791]F.Y	C5(Carbamidomethyl / 57.0215)	7.2e-10	7.3e-10	0	0	0	0	2.3e-10	2.4e-10	9.142	532.2	18		Specific	14.2	>sp|P46531|NOTC1_HUMAN Neurogenic locus notch homolog protein 1 OS=Homo sapiens OX=9606 GN=NOTCH1 PE=1 SV=4	1	2428	FP050322_6.2964.2964.3	high-energy collision-induced dissociation	10.23	1502.66	1502.66	1	105 | 527
169	Fuc(1)	587.1	3	501.893	1503.66	501.893	1503.66	controllerType=0 controllerNumber=1 scan=3019	-0.799	F.HGATCHDRVASF.Y	11	HGATCHDRVASF,FY,5@57.02146,11@146.05791	S11(OGlycan / 146.0579)	10.0891	F.HGATC[+57.02146]HDRVAS[+146.05791]F.Y	C5(Carbamidomethyl / 57.0215)	7.2e-09	7.3e-09	0	0	0	0	1e-09	1.1e-09	8.142	558.1	23.4		Specific	13.1	>sp|P46531|NOTC1_HUMAN Neurogenic locus notch homolog protein 1 OS=Homo sapiens OX=9606 GN=NOTCH1 PE=1 SV=4	1	2510	FP050322_6.3019.3019.3	high-energy collision-induced dissociation	9.23	1502.66	1502.66	1	106 | 569
169	Fuc(1)	527.3	3	501.893	1503.66	501.893	1503.66	controllerType=0 controllerNumber=1 scan=3074	-0.799	F.HGATCHDRVASF.Y	11	HGATCHDRVASF,FY,5@57.02146,11@146.05791	S11(OGlycan / 146.0579)	10.2187	F.HGATC[+57.02146]HDRVAS[+146.05791]F.Y	C5(Carbamidomethyl / 57.0215)	5e-08	5.1e-08	0	0	0	0	1.2e-08	1.2e-08	7.302	527.3	12.4		Specific	12.7	>sp|P46531|NOTC1_HUMAN Neurogenic locus notch homolog protein 1 OS=Homo sapiens OX=9606 GN=NOTCH1 PE=1 SV=4	1	2583	FP050322_6.3074.3074.3	high-energy collision-induced dissociation	8.23	1502.66	1502.66	1	107 | 594
169	Fuc(1)	485.7	2	752.332	1503.66	752.336	1503.66	controllerType=0 controllerNumber=1 scan=2826	-4.545	F.HGATCHDRVASF.Y	11	HGATCHDRVASF,FY,5@57.02146,11@146.05791	S11(OGlycan / 146.0579)	9.6335	F.HGATC[+57.02146]HDRVAS[+146.05791]F.Y	C5(Carbamidomethyl / 57.0215)	1.6e-06	1.7e-06	0	0	0	0	2.5e-07	2.5e-07	5.784	485.7	9.3		Specific	17.6	>sp|P46531|NOTC1_HUMAN Neurogenic locus notch homolog protein 1 OS=Homo sapiens OX=9606 GN=NOTCH1 PE=1 SV=4	1	2252	FP050322_6.2826.2826.2	high-energy collision-induced dissociation	5.86	1502.65	1502.66	1	108 | 418
169	Fuc(1)	450.8	2	752.333	1503.66	752.336	1503.66	controllerType=0 controllerNumber=1 scan=2878	-3.408	F.HGATCHDRVASF.Y	11	HGATCHDRVASF,FY,5@57.02146,11@146.05791	S11(OGlycan / 146.0579)	9.7561	F.HGATC[+57.02146]HDRVAS[+146.05791]F.Y	C5(Carbamidomethyl / 57.0215)	3.3e-07	3.4e-07	0	0	0	0	4.7e-08	4.8e-08	6.475	450.8	10.7		Specific	14.9	>sp|P46531|NOTC1_HUMAN Neurogenic locus notch homolog protein 1 OS=Homo sapiens OX=9606 GN=NOTCH1 PE=1 SV=4	1	2315	FP050322_6.2878.2878.2	high-energy collision-induced dissociation	6.67	1502.65	1502.66	1	109 | 457
169	Fuc(1)	419.6	3	501.893	1503.66	501.893	1503.66	controllerType=0 controllerNumber=1 scan=3157	-0.677	F.HGATCHDRVASF.Y	11	HGATCHDRVASF,FY,5@57.02146,11@146.05791	S11(OGlycan / 146.0579)	10.4141	F.HGATC[+57.02146]HDRVAS[+146.05791]F.Y	C5(Carbamidomethyl / 57.0215)	1.2e-07	1.3e-07	0	0	0	0	2.5e-08	2.6e-08	6.904	419.6	12.2		Specific	11.6	>sp|P46531|NOTC1_HUMAN Neurogenic locus notch homolog protein 1 OS=Homo sapiens OX=9606 GN=NOTCH1 PE=1 SV=4	1	2695	FP050322_6.3157.3157.3	high-energy collision-induced dissociation	7.29	1502.66	1502.66	1	110 | 607
169	Fuc(1)	345.8	3	501.892	1503.66	501.893	1503.66	controllerType=0 controllerNumber=1 scan=3187	-1.895	F.HGATCHDRVASF.Y	11	HGATCHDRVASF,FY,5@57.02146,11@146.05791	S11(OGlycan / 146.0579)	10.4855	F.HGATC[+57.02146]HDRVAS[+146.05791]F.Y	C5(Carbamidomethyl / 57.0215)	1.2e-05	1.2e-05	0	0	0	0	1.2e-06	1.2e-06	4.911	345.8	12.9		Specific	10.5	>sp|P46531|NOTC1_HUMAN Neurogenic locus notch homolog protein 1 OS=Homo sapiens OX=9606 GN=NOTCH1 PE=1 SV=4	1	2741	FP050322_6.3187.3187.3	high-energy collision-induced dissociation	5.14	1502.65	1502.66	1	111 | 621
169	Fuc(1)	260.6	3	501.892	1503.66	501.893	1503.66	controllerType=0 controllerNumber=1 scan=3045	-1.956	F.HGATCHDRVASF.Y	11	HGATCHDRVASF,FY,5@57.02146,11@146.05791	S11(OGlycan / 146.0579)	10.1498	F.HGATC[+57.02146]HDRVAS[+146.05791]F.Y	C5(Carbamidomethyl / 57.0215)	0.00051	0.00052	0	0	0	0	2e-05	2e-05	3.291	260.6	10.5		Specific	8.7	>sp|P46531|NOTC1_HUMAN Neurogenic locus notch homolog protein 1 OS=Homo sapiens OX=9606 GN=NOTCH1 PE=1 SV=4	1	2545	FP050322_6.3045.3045.3	high-energy collision-induced dissociation	3.52	1502.65	1502.66	1	112 | 581
169	Fuc(1)	78.8	3	501.892	1503.66	501.893	1503.66	controllerType=0 controllerNumber=1 scan=3033	-1.408	F.HGATCHDRVASF.Y	4	HGATCHDRVASF,FY,4@146.05791,5@57.02146	T4(OGlycan / 146.0579)	10.1219	F.HGAT[+146.05791]C[+57.02146]HDRVASF.Y	C5(Carbamidomethyl / 57.0215)	0.0046	0.0046	0	0	0	0	0.00023	0.00023	2.341	78.8	9.2		Specific	6.5	>sp|P46531|NOTC1_HUMAN Neurogenic locus notch homolog protein 1 OS=Homo sapiens OX=9606 GN=NOTCH1 PE=1 SV=4	1	2527	FP050322_6.3033.3033.3	high-energy collision-induced dissociation	2.43	1502.66	1502.66	1	113 | 576
169		378.8	3	458.538	1373.6	458.539	1373.6	controllerType=0 controllerNumber=1 scan=2977	-0.893	F.HGATCHDRVASF.Y		HGATCHDRVASF,FY,5@57.02146,7@15.99492	D7(Oxidation / 15.9949)	9.9898	F.HGATC[+57.02146]HD[+15.99492]RVASF.Y	C5(Carbamidomethyl / 57.0215)	2.5e-05	2.5e-05	0	0	0	0	2.7e-06	2.7e-06	4.61	340.3	57.1		Specific	10.9	>sp|P46531|NOTC1_HUMAN Neurogenic locus notch homolog protein 1 OS=Homo sapiens OX=9606 GN=NOTCH1 PE=1 SV=4	1	2448	FP050322_6.2977.2977.3	high-energy collision-induced dissociation	4.84	1372.59	1372.59	1	114 | 199
169		76.5	3	458.537	1373.6	458.539	1373.6	controllerType=0 controllerNumber=1 scan=3030	-3.226	F.HGATCHDRVASF.Y		HGATCHDRVASF,FY,5@57.02146,7@15.99492	D7(Oxidation / 15.9949)	10.1154	F.HGATC[+57.02146]HD[+15.99492]RVASF.Y	C5(Carbamidomethyl / 57.0215)	0.0062	0.0062	0	0	0	0	0.00048	0.00048	2.211	76.5	59.9		Specific	6	>sp|P46531|NOTC1_HUMAN Neurogenic locus notch homolog protein 1 OS=Homo sapiens OX=9606 GN=NOTCH1 PE=1 SV=4	1	2523	FP050322_6.3030.3030.3	high-energy collision-induced dissociation	2.3	1372.59	1372.59	1	115 | 206
169		788.8	2	679.305	1357.6	679.307	1357.61	controllerType=0 controllerNumber=1 scan=2838	-3.021	F.HGATCHDRVASF.Y		HGATCHDRVASF,FY,5@57.02146		9.6615	F.HGATC[+57.02146]HDRVASF.Y	C5(Carbamidomethyl / 57.0215)	3.9e-12	3.9e-12	0	0	0	0	9e-13	9.1e-13	11.413	666.3	666.3		Specific	11.3	>sp|P46531|NOTC1_HUMAN Neurogenic locus notch homolog protein 1 OS=Homo sapiens OX=9606 GN=NOTCH1 PE=1 SV=4	1	2267	FP050322_6.2838.2838.2	high-energy collision-induced dissociation	11.41	1356.6	1356.6	1	116 | 187
169		638	2	679.307	1357.61	679.307	1357.61	controllerType=0 controllerNumber=1 scan=2889	0.576	F.HGATCHDRVASF.Y		HGATCHDRVASF,FY,5@57.02146		9.7818	F.HGATC[+57.02146]HDRVASF.Y	C5(Carbamidomethyl / 57.0215)	4.1e-08	4.1e-08	0	0	0	0	6.4e-09	6.5e-09	7.388	597.5	597.5		Specific	10.6	>sp|P46531|NOTC1_HUMAN Neurogenic locus notch homolog protein 1 OS=Homo sapiens OX=9606 GN=NOTCH1 PE=1 SV=4	1	2331	FP050322_6.2889.2889.2	high-energy collision-induced dissociation	8.38	1356.6	1356.6	1	117 | 191
169		582.6	3	453.205	1357.6	453.207	1357.61	controllerType=0 controllerNumber=1 scan=2844	-3.66	F.HGATCHDRVASF.Y		HGATCHDRVASF,FY,5@57.02146		9.6765	F.HGATC[+57.02146]HDRVASF.Y	C5(Carbamidomethyl / 57.0215)	8.5e-08	8.6e-08	0	0	0	0	1.7e-08	1.8e-08	7.071	380.1	380.1		Specific	9.9	>sp|P46531|NOTC1_HUMAN Neurogenic locus notch homolog protein 1 OS=Homo sapiens OX=9606 GN=NOTCH1 PE=1 SV=4	1	2275	FP050322_6.2844.2844.3	high-energy collision-induced dissociation	8.07	1356.59	1356.6	1	118 | 189
169		577.4	3	453.207	1357.61	453.207	1357.61	controllerType=0 controllerNumber=1 scan=2953	-0.558	F.HGATCHDRVASF.Y		HGATCHDRVASF,FY,5@57.02146		9.9338	F.HGATC[+57.02146]HDRVASF.Y	C5(Carbamidomethyl / 57.0215)	5.4e-08	5.5e-08	0	0	0	0	1.3e-08	1.3e-08	7.266	406.9	406.9		Specific	11	>sp|P46531|NOTC1_HUMAN Neurogenic locus notch homolog protein 1 OS=Homo sapiens OX=9606 GN=NOTCH1 PE=1 SV=4	1	2414	FP050322_6.2953.2953.3	high-energy collision-induced dissociation	8.26	1356.6	1356.6	1	119 | 197
169		570	3	453.206	1357.6	453.207	1357.61	controllerType=0 controllerNumber=1 scan=2898	-2.176	F.HGATCHDRVASF.Y		HGATCHDRVASF,FY,5@57.02146		9.8035	F.HGATC[+57.02146]HDRVASF.Y	C5(Carbamidomethyl / 57.0215)	5.1e-09	5.2e-09	0	0	0	0	8.5e-10	8.6e-10	8.291	473.1	473.1		Specific	11.5	>sp|P46531|NOTC1_HUMAN Neurogenic locus notch homolog protein 1 OS=Homo sapiens OX=9606 GN=NOTCH1 PE=1 SV=4	1	2342	FP050322_6.2898.2898.3	high-energy collision-induced dissociation	9.29	1356.6	1356.6	1	120 | 193
169		530.2	3	453.207	1357.61	453.207	1357.61	controllerType=0 controllerNumber=1 scan=2791	-0.49	F.HGATCHDRVASF.Y		HGATCHDRVASF,FY,5@57.02146		9.5525	F.HGATC[+57.02146]HDRVASF.Y	C5(Carbamidomethyl / 57.0215)	5e-08	5.1e-08	0	0	0	0	1.1e-08	1.1e-08	7.302	530.2	530.2		Specific	11.5	>sp|P46531|NOTC1_HUMAN Neurogenic locus notch homolog protein 1 OS=Homo sapiens OX=9606 GN=NOTCH1 PE=1 SV=4	1	2207	FP050322_6.2791.2791.3	high-energy collision-induced dissociation	8.14	1356.6	1356.6	1	121 | 185
181		295.2	4	468.963	1872.83	468.963	1872.83	controllerType=0 controllerNumber=1 scan=4589	-1.031	F.YCECPHGRTGLLCHL.N		YCECPHGRTGLLCHL,FN,2@57.02146,4@57.02146,13@57.02146		13.7196	F.YC[+57.02146]EC[+57.02146]PHGRTGLLC[+57.02146]HL.N	C2(Carbamidomethyl / 57.0215); C4(Carbamidomethyl / 57.0215); C13(Carbamidomethyl / 57.0215)	0.31	0.31	0	0	0	0	0.01	0.01	0.51	131.1	131.1		Specific	8.1	>sp|P46531|NOTC1_HUMAN Neurogenic locus notch homolog protein 1 OS=Homo sapiens OX=9606 GN=NOTCH1 PE=1 SV=4	1	4657	FP050322_6.4589.4589.4	high-energy collision-induced dissociation	0.55	1871.82	1871.82	1	122 | 2990
181		197	4	468.963	1872.83	468.963	1872.83	controllerType=0 controllerNumber=1 scan=4638	-0.771	F.YCECPHGRTGLLCHL.N		YCECPHGRTGLLCHL,FN,2@57.02146,4@57.02146,13@57.02146		13.8346	F.YC[+57.02146]EC[+57.02146]PHGRTGLLC[+57.02146]HL.N	C2(Carbamidomethyl / 57.0215); C4(Carbamidomethyl / 57.0215); C13(Carbamidomethyl / 57.0215)	0.42	0.43	0	0	0	0	0.014	0.015	0.374	123.8	123.8		Specific	7.3	>sp|P46531|NOTC1_HUMAN Neurogenic locus notch homolog protein 1 OS=Homo sapiens OX=9606 GN=NOTCH1 PE=1 SV=4	1	4725	FP050322_6.4638.4638.4	high-energy collision-induced dissociation	0.37	1871.82	1871.82	1	123 | 3003
181		647.2	2	731.83	1462.65	731.832	1462.66	controllerType=0 controllerNumber=1 scan=4152	-2.676	F.YCECPHGRTGLL.C		YCECPHGRTGLL,FC,2@57.02146,4@57.02146		12.7055	F.YC[+57.02146]EC[+57.02146]PHGRTGLL.C	C2(Carbamidomethyl / 57.0215); C4(Carbamidomethyl / 57.0215)	4.9e-10	5e-10	0	0	0	0	1.1e-10	1.1e-10	9.307	573	573		Specific	12.6	>sp|P46531|NOTC1_HUMAN Neurogenic locus notch homolog protein 1 OS=Homo sapiens OX=9606 GN=NOTCH1 PE=1 SV=4	1	4050	FP050322_6.4152.4152.2	high-energy collision-induced dissociation	10.3	1461.65	1461.65	1	124 | 1239
181		646.9	2	731.829	1462.65	731.832	1462.66	controllerType=0 controllerNumber=1 scan=4103	-3.344	F.YCECPHGRTGLL.C		YCECPHGRTGLL,FC,2@57.02146,4@57.02146		12.5921	F.YC[+57.02146]EC[+57.02146]PHGRTGLL.C	C2(Carbamidomethyl / 57.0215); C4(Carbamidomethyl / 57.0215)	4.9e-10	5e-10	0	0	0	0	9.2e-11	9.4e-11	9.307	553.9	553.9		Specific	13.7	>sp|P46531|NOTC1_HUMAN Neurogenic locus notch homolog protein 1 OS=Homo sapiens OX=9606 GN=NOTCH1 PE=1 SV=4	1	3983	FP050322_6.4103.4103.2	high-energy collision-induced dissociation	10.3	1461.64	1461.65	1	125 | 1233
181		515.8	3	488.222	1462.65	488.224	1462.66	controllerType=0 controllerNumber=1 scan=4130	-2.581	F.YCECPHGRTGLL.C		YCECPHGRTGLL,FC,2@57.02146,4@57.02146		12.6566	F.YC[+57.02146]EC[+57.02146]PHGRTGLL.C	C2(Carbamidomethyl / 57.0215); C4(Carbamidomethyl / 57.0215)	7.8e-07	7.9e-07	0	0	0	0	8.8e-08	8.9e-08	6.106	291.4	291.4		Specific	11.3	>sp|P46531|NOTC1_HUMAN Neurogenic locus notch homolog protein 1 OS=Homo sapiens OX=9606 GN=NOTCH1 PE=1 SV=4	1	4018	FP050322_6.4130.4130.3	high-energy collision-induced dissociation	6.09	1461.65	1461.65	1	126 | 1236
181		472.2	3	488.223	1462.65	488.224	1462.66	controllerType=0 controllerNumber=1 scan=4240	-1.078	F.YCECPHGRTGLL.C		YCECPHGRTGLL,FC,2@57.02146,4@57.02146		12.9092	F.YC[+57.02146]EC[+57.02146]PHGRTGLL.C	C2(Carbamidomethyl / 57.0215); C4(Carbamidomethyl / 57.0215)	1.9e-05	2e-05	0	0	0	0	1.9e-06	1.9e-06	4.713	274.1	274.1		Specific	11	>sp|P46531|NOTC1_HUMAN Neurogenic locus notch homolog protein 1 OS=Homo sapiens OX=9606 GN=NOTCH1 PE=1 SV=4	1	4166	FP050322_6.4240.4240.3	high-energy collision-induced dissociation	4.81	1461.65	1461.65	1	127 | 1250
181		467	3	488.223	1462.65	488.224	1462.66	controllerType=0 controllerNumber=1 scan=4185	-2.268	F.YCECPHGRTGLL.C		YCECPHGRTGLL,FC,2@57.02146,4@57.02146		12.7819	F.YC[+57.02146]EC[+57.02146]PHGRTGLL.C	C2(Carbamidomethyl / 57.0215); C4(Carbamidomethyl / 57.0215)	4.2e-06	4.3e-06	0	0	0	0	4.7e-07	4.7e-07	5.376	351.5	351.5		Specific	10.8	>sp|P46531|NOTC1_HUMAN Neurogenic locus notch homolog protein 1 OS=Homo sapiens OX=9606 GN=NOTCH1 PE=1 SV=4	1	4093	FP050322_6.4185.4185.3	high-energy collision-induced dissociation	5.48	1461.65	1461.65	1	128 | 1242
181		438.6	3	488.223	1462.65	488.224	1462.66	controllerType=0 controllerNumber=1 scan=4078	-2.205	F.YCECPHGRTGLL.C		YCECPHGRTGLL,FC,2@57.02146,4@57.02146		12.5342	F.YC[+57.02146]EC[+57.02146]PHGRTGLL.C	C2(Carbamidomethyl / 57.0215); C4(Carbamidomethyl / 57.0215)	1.6e-05	1.7e-05	0	0	0	0	1.4e-06	1.4e-06	4.783	344.2	344.2		Specific	11	>sp|P46531|NOTC1_HUMAN Neurogenic locus notch homolog protein 1 OS=Homo sapiens OX=9606 GN=NOTCH1 PE=1 SV=4	1	3946	FP050322_6.4078.4078.3	high-energy collision-induced dissociation	5.08	1461.65	1461.65	1	129 | 1202
181		426.2	2	731.831	1462.65	731.832	1462.66	controllerType=0 controllerNumber=1 scan=4207	-1.341	F.YCECPHGRTGLL.C		YCECPHGRTGLL,FC,2@57.02146,4@57.02146		12.8318	F.YC[+57.02146]EC[+57.02146]PHGRTGLL.C	C2(Carbamidomethyl / 57.0215); C4(Carbamidomethyl / 57.0215)	1.2e-07	1.2e-07	0	0	0	0	2.2e-08	2.2e-08	6.92	426.2	426.2		Specific	11.6	>sp|P46531|NOTC1_HUMAN Neurogenic locus notch homolog protein 1 OS=Homo sapiens OX=9606 GN=NOTCH1 PE=1 SV=4	1	4122	FP050322_6.4207.4207.2	high-energy collision-induced dissociation	7.22	1461.65	1461.65	1	130 | 1247
181		390.9	3	488.223	1462.65	488.224	1462.66	controllerType=0 controllerNumber=1 scan=4320	-1.767	F.YCECPHGRTGLL.C		YCECPHGRTGLL,FC,2@57.02146,4@57.02146		13.0951	F.YC[+57.02146]EC[+57.02146]PHGRTGLL.C	C2(Carbamidomethyl / 57.0215); C4(Carbamidomethyl / 57.0215)	2.1e-05	2.1e-05	0	0	0	0	2.3e-06	2.3e-06	4.681	295.6	295.6		Specific	10.5	>sp|P46531|NOTC1_HUMAN Neurogenic locus notch homolog protein 1 OS=Homo sapiens OX=9606 GN=NOTCH1 PE=1 SV=4	1	4276	FP050322_6.4320.4320.3	high-energy collision-induced dissociation	4.82	1461.65	1461.65	1	131 | 1297
181		433.4	3	450.528	1349.57	450.529	1349.57	controllerType=0 controllerNumber=1 scan=3217	-2.153	F.YCECPHGRTGL.L		YCECPHGRTGL,FL,2@57.02146,4@57.02146		10.5562	F.YC[+57.02146]EC[+57.02146]PHGRTGL.L	C2(Carbamidomethyl / 57.0215); C4(Carbamidomethyl / 57.0215)	6.3e-05	6.4e-05	0	0	0	0	4.7e-06	4.8e-06	4.201	280.2	280.2		Specific	9.7	>sp|P46531|NOTC1_HUMAN Neurogenic locus notch homolog protein 1 OS=Homo sapiens OX=9606 GN=NOTCH1 PE=1 SV=4	1	2784	FP050322_6.3217.3217.3	high-energy collision-induced dissociation	4.5	1348.56	1348.57	1	132 | 221
181		430	3	450.528	1349.57	450.529	1349.57	controllerType=0 controllerNumber=1 scan=3164	-1.61	F.YCECPHGRTGL.L		YCECPHGRTGL,FL,2@57.02146,4@57.02146		10.4318	F.YC[+57.02146]EC[+57.02146]PHGRTGL.L	C2(Carbamidomethyl / 57.0215); C4(Carbamidomethyl / 57.0215)	8.7e-06	8.8e-06	0	0	0	0	7.5e-07	7.6e-07	5.059	361.4	361.4		Specific	10.7	>sp|P46531|NOTC1_HUMAN Neurogenic locus notch homolog protein 1 OS=Homo sapiens OX=9606 GN=NOTCH1 PE=1 SV=4	1	2705	FP050322_6.3164.3164.3	high-energy collision-induced dissociation	5.35	1348.56	1348.57	1	133 | 213
181		417.7	2	675.289	1349.57	675.29	1349.57	controllerType=0 controllerNumber=1 scan=3179	-0.854	F.YCECPHGRTGL.L		YCECPHGRTGL,FL,2@57.02146,4@57.02146		10.4662	F.YC[+57.02146]EC[+57.02146]PHGRTGL.L	C2(Carbamidomethyl / 57.0215); C4(Carbamidomethyl / 57.0215)	9.4e-07	9.5e-07	0	0	0	0	1e-07	1e-07	6.028	385.6	385.6		Specific	10.7	>sp|P46531|NOTC1_HUMAN Neurogenic locus notch homolog protein 1 OS=Homo sapiens OX=9606 GN=NOTCH1 PE=1 SV=4	1	2728	FP050322_6.3179.3179.2	high-energy collision-induced dissociation	6.32	1348.56	1348.57	1	134 | 217
182	Hex(1)	209.1	2	731.322	1461.64	731.327	1461.65	controllerType=0 controllerNumber=1 scan=4207	-5.845	Y.CECPHGRTGLL.C	8	CECPHGRTGLL,YC,1@57.02146,3@57.02146,8@162.05282	T8(OGlycan / 162.0528)	12.8318	Y.C[+57.02146]EC[+57.02146]PHGRT[+162.05282]GLL.C	C1(Carbamidomethyl / 57.0215); C3(Carbamidomethyl / 57.0215)	0.0025	0.0025	0	0	0	0	0.00016	0.00016	2.604	209.1	209.1		Specific	9.4	>sp|P46531|NOTC1_HUMAN Neurogenic locus notch homolog protein 1 OS=Homo sapiens OX=9606 GN=NOTCH1 PE=1 SV=4	1	4121	FP050322_6.4207.4207.2	high-energy collision-induced dissociation	2.65	1460.63	1460.64	1	135 | 1245
182		812.8	2	650.296	1299.59	650.3	1299.59	controllerType=0 controllerNumber=1 scan=3626	-6.036	Y.CECPHGRTGLL.C		CECPHGRTGLL,YC,1@57.02146,3@57.02146		11.4891	Y.C[+57.02146]EC[+57.02146]PHGRTGLL.C	C1(Carbamidomethyl / 57.0215); C3(Carbamidomethyl / 57.0215)	3.1e-13	3.1e-13	0	0	0	0	1.7e-13	1.7e-13	12.51	812.8	812.8		Specific	11.8	>sp|P46531|NOTC1_HUMAN Neurogenic locus notch homolog protein 1 OS=Homo sapiens OX=9606 GN=NOTCH1 PE=1 SV=4	1	3331	FP050322_6.3626.3626.2	high-energy collision-induced dissociation	12.5	1298.58	1298.59	1	136 | 228
182		729.6	2	650.297	1299.59	650.3	1299.59	controllerType=0 controllerNumber=1 scan=3575	-4.815	Y.CECPHGRTGLL.C		CECPHGRTGLL,YC,1@57.02146,3@57.02146		11.3723	Y.C[+57.02146]EC[+57.02146]PHGRTGLL.C	C1(Carbamidomethyl / 57.0215); C3(Carbamidomethyl / 57.0215)	3.1e-11	3.1e-11	0	0	0	0	8.8e-12	8.9e-12	10.51	729.6	729.6		Specific	11.3	>sp|P46531|NOTC1_HUMAN Neurogenic locus notch homolog protein 1 OS=Homo sapiens OX=9606 GN=NOTCH1 PE=1 SV=4	1	3268	FP050322_6.3575.3575.2	high-energy collision-induced dissociation	10.5	1298.58	1298.59	1	137 | 226
182		626.7	3	433.868	1299.59	433.869	1299.59	controllerType=0 controllerNumber=1 scan=3657	-3.369	Y.CECPHGRTGLL.C		CECPHGRTGLL,YC,1@57.02146,3@57.02146		11.561	Y.C[+57.02146]EC[+57.02146]PHGRTGLL.C	C1(Carbamidomethyl / 57.0215); C3(Carbamidomethyl / 57.0215)	6.7e-10	6.8e-10	0	0	0	0	1.7e-10	1.8e-10	9.174	626.7	626.7		Specific	12.2	>sp|P46531|NOTC1_HUMAN Neurogenic locus notch homolog protein 1 OS=Homo sapiens OX=9606 GN=NOTCH1 PE=1 SV=4	1	3376	FP050322_6.3657.3657.3	high-energy collision-induced dissociation	10.17	1298.58	1298.59	1	138 | 229
182		615.3	3	433.868	1299.59	433.869	1299.59	controllerType=0 controllerNumber=1 scan=3603	-2.876	Y.CECPHGRTGLL.C		CECPHGRTGLL,YC,1@57.02146,3@57.02146		11.4377	Y.C[+57.02146]EC[+57.02146]PHGRTGLL.C	C1(Carbamidomethyl / 57.0215); C3(Carbamidomethyl / 57.0215)	6.7e-10	6.8e-10	0	0	0	0	1.5e-10	1.6e-10	9.174	615.3	615.3		Specific	12.4	>sp|P46531|NOTC1_HUMAN Neurogenic locus notch homolog protein 1 OS=Homo sapiens OX=9606 GN=NOTCH1 PE=1 SV=4	1	3304	FP050322_6.3603.3603.3	high-energy collision-induced dissociation	10.17	1298.58	1298.59	1	139 | 227
182		487.1	3	433.867	1299.59	433.869	1299.59	controllerType=0 controllerNumber=1 scan=3552	-4.708	Y.CECPHGRTGLL.C		CECPHGRTGLL,YC,1@57.02146,3@57.02146		11.3199	Y.C[+57.02146]EC[+57.02146]PHGRTGLL.C	C1(Carbamidomethyl / 57.0215); C3(Carbamidomethyl / 57.0215)	2.8e-07	2.9e-07	0	0	0	0	4.3e-08	4.3e-08	6.545	487.1	487.1		Specific	11.8	>sp|P46531|NOTC1_HUMAN Neurogenic locus notch homolog protein 1 OS=Homo sapiens OX=9606 GN=NOTCH1 PE=1 SV=4	1	3236	FP050322_6.3552.3552.3	high-energy collision-induced dissociation	7.37	1298.58	1298.59	1	140 | 225
182		467.3	3	433.868	1299.59	433.869	1299.59	controllerType=0 controllerNumber=1 scan=3712	-3.863	Y.CECPHGRTGLL.C		CECPHGRTGLL,YC,1@57.02146,3@57.02146		11.6837	Y.C[+57.02146]EC[+57.02146]PHGRTGLL.C	C1(Carbamidomethyl / 57.0215); C3(Carbamidomethyl / 57.0215)	4.4e-07	4.4e-07	0	0	0	0	5.3e-08	5.4e-08	6.36	467.3	467.3		Specific	11	>sp|P46531|NOTC1_HUMAN Neurogenic locus notch homolog protein 1 OS=Homo sapiens OX=9606 GN=NOTCH1 PE=1 SV=4	1	3439	FP050322_6.3712.3712.3	high-energy collision-induced dissociation	6.46	1298.58	1298.59	1	141 | 230
182		261.6	3	433.868	1299.59	433.869	1299.59	controllerType=0 controllerNumber=1 scan=3769	-2.242	Y.CECPHGRTGLL.C		CECPHGRTGLL,YC,1@57.02146,3@57.02146		11.8118	Y.C[+57.02146]EC[+57.02146]PHGRTGLL.C	C1(Carbamidomethyl / 57.0215); C3(Carbamidomethyl / 57.0215)	0.00056	0.00057	0	0	0	0	2.9e-05	2.9e-05	3.25	261.6	261.6		Specific	7.5	>sp|P46531|NOTC1_HUMAN Neurogenic locus notch homolog protein 1 OS=Homo sapiens OX=9606 GN=NOTCH1 PE=1 SV=4	1	3515	FP050322_6.3769.3769.3	high-energy collision-induced dissociation	3.38	1298.58	1298.59	1	142 | 231
193	Hex(1)Pent(2)	77.4	4	1096.69	4383.72	1096.44	4382.72	controllerType=0 controllerNumber=1 scan=5379	-0.243	L.CHLNDACISNPCNEGSNCDTNPVNGKAICTCPSGY.T	9	CHLNDACISNPCNEGSNCDTNPVNGKAICTCPSGY,LT,1@57.02146,7@57.02146,9@426.13734,12@57.02146,18@57.02146,29@57.02146,31@57.02146	S9(OGlycan / 426.1373)	15.5668	L.C[+57.02146]HLNDAC[+57.02146]IS[+426.13734]NPC[+57.02146]NEGSNC[+57.02146]DTNPVNGKAIC[+57.02146]TC[+57.02146]PSGY.T	C1(Carbamidomethyl / 57.0215); C7(Carbamidomethyl / 57.0215); C12(Carbamidomethyl / 57.0215); C18(Carbamidomethyl / 57.0215); C29(Carbamidomethyl / 57.0215); C31(Carbamidomethyl / 57.0215)	0.032	0.032	0	0	0	0	0.0022	0.0022	1.495	77.4	1.7	1	Specific	11.4	>sp|P46531|NOTC1_HUMAN Neurogenic locus notch homolog protein 1 OS=Homo sapiens OX=9606 GN=NOTCH1 PE=1 SV=4	1	5734	FP050322_6.5379.5379.4	high-energy collision-induced dissociation	1.58	4382.71	4381.71	1	143 | 40724
257	Hex(1)	217.3	2	755.794	1510.58	755.795	1510.58	controllerType=0 controllerNumber=1 scan=5723	-0.49	L.GSFECQCLQGY.T	2	GSFECQCLQGY,LT,2@162.05282,5@57.02146,7@57.02146	S2(OGlycan / 162.0528)	16.3733	L.GS[+162.05282]FEC[+57.02146]QC[+57.02146]LQGY.T	C5(Carbamidomethyl / 57.0215); C7(Carbamidomethyl / 57.0215)	0.25	0.25	0	0	0	0	0.0082	0.0083	0.6	217.3	217.3		Specific	6.6	>sp|P46531|NOTC1_HUMAN Neurogenic locus notch homolog protein 1 OS=Homo sapiens OX=9606 GN=NOTCH1 PE=1 SV=4	1	6188	FP050322_6.5723.5723.2	high-energy collision-induced dissociation	0.67	1509.57	1509.58	1	144 | 1395
336	Hex(1)Pent(2)	31	4	1213.99	4852.92	1213.99	4852.92	controllerType=0 controllerNumber=1 scan=5696	-0.074	F.QCECPTGFTGHLCQYDVDECASTPCKNGAKCLDGPNTY.T	22	QCECPTGFTGHLCQYDVDECASTPCKNGAKCLDGPNTY,FT,2@57.02146,4@57.02146,13@57.02146,20@57.02146,22@426.13734,25@57.02146,31@57.02146,33@15.99492	S22(OGlycan / 426.1373); D33(Oxidation / 15.9949)	16.3115	F.QC[+57.02146]EC[+57.02146]PTGFTGHLC[+57.02146]QYDVDEC[+57.02146]AS[+426.13734]TPC[+57.02146]KNGAKC[+57.02146]LD[+15.99492]GPNTY.T	C2(Carbamidomethyl / 57.0215); C4(Carbamidomethyl / 57.0215); C13(Carbamidomethyl / 57.0215); C20(Carbamidomethyl / 57.0215); C25(Carbamidomethyl / 57.0215); C31(Carbamidomethyl / 57.0215)	0.017	0.018	0	0	0	0	0.0014	0.0014	1.759	31	0		Specific	10.8	>sp|P46531|NOTC1_HUMAN Neurogenic locus notch homolog protein 1 OS=Homo sapiens OX=9606 GN=NOTCH1 PE=1 SV=4	1	6150	FP050322_6.5696.5696.4	high-energy collision-induced dissociation	1.26	4851.92	4851.92	1	145 | 41890
336	Hex(1)Pent(2)	85.8	4	1209.99	4836.93	1209.99	4836.93	controllerType=0 controllerNumber=1 scan=5626	0.288	F.QCECPTGFTGHLCQYDVDECASTPCKNGAKCLDGPNTY.T	23	QCECPTGFTGHLCQYDVDECASTPCKNGAKCLDGPNTY,FT,2@57.02146,4@57.02146,13@57.02146,20@57.02146,23@426.13734,25@57.02146,31@57.02146	T23(OGlycan / 426.1373)	16.1464	F.QC[+57.02146]EC[+57.02146]PTGFTGHLC[+57.02146]QYDVDEC[+57.02146]AST[+426.13734]PC[+57.02146]KNGAKC[+57.02146]LDGPNTY.T	C2(Carbamidomethyl / 57.0215); C4(Carbamidomethyl / 57.0215); C13(Carbamidomethyl / 57.0215); C20(Carbamidomethyl / 57.0215); C25(Carbamidomethyl / 57.0215); C31(Carbamidomethyl / 57.0215)	0.0024	0.0024	0	0	0	0	0.00014	0.00014	2.629	85.8	0		Specific	11.7	>sp|P46531|NOTC1_HUMAN Neurogenic locus notch homolog protein 1 OS=Homo sapiens OX=9606 GN=NOTCH1 PE=1 SV=4	1	6063	FP050322_6.5626.5626.4	high-energy collision-induced dissociation	2.72	4835.92	4835.92	1	146 | 41730
336		327.1	2	499.688	998.368	499.689	998.371	controllerType=0 controllerNumber=1 scan=4851	-2.34	F.QCECPTGF.T		QCECPTGF,FT,2@57.02146,4@57.02146		14.3319	F.QC[+57.02146]EC[+57.02146]PTGF.T	C2(Carbamidomethyl / 57.0215); C4(Carbamidomethyl / 57.0215)	0.045	0.045	0	0	0	0	0.0029	0.0029	1.348	270	270		Specific	9.4	>sp|P46531|NOTC1_HUMAN Neurogenic locus notch homolog protein 1 OS=Homo sapiens OX=9606 GN=NOTCH1 PE=1 SV=4	1	5025	FP050322_6.4851.4851.2	high-energy collision-induced dissociation	1.34	997.361	997.363	1	147 | 125
344	Hex(1)Pent(2)	130.8	4	973.146	3889.56	973.147	3889.57	controllerType=0 controllerNumber=1 scan=4718	-1.111	F.TGHLCQYDVDECASTPCKNGAKCLDGPNTY.T	1	TGHLCQYDVDECASTPCKNGAKCLDGPNTY,FT,1@426.13734,5@57.02146,12@57.02146,17@57.02146,19@15.99492,23@57.02146,25@15.99492	T1(OGlycan / 426.1373); N19(Oxidation / 15.9949); D25(Oxidation / 15.9949)	14.0224	F.T[+426.13734]GHLC[+57.02146]QYDVDEC[+57.02146]ASTPC[+57.02146]KN[+15.99492]GAKC[+57.02146]LD[+15.99492]GPNTY.T	C5(Carbamidomethyl / 57.0215); C12(Carbamidomethyl / 57.0215); C17(Carbamidomethyl / 57.0215); C23(Carbamidomethyl / 57.0215)	0.024	0.024	0	0	0	0	0.0018	0.0019	1.618	130.8	1.6		Specific	10.3	>sp|P46531|NOTC1_HUMAN Neurogenic locus notch homolog protein 1 OS=Homo sapiens OX=9606 GN=NOTCH1 PE=1 SV=4	1	4847	FP050322_6.4718.4718.4	high-energy collision-induced dissociation	0.88	3888.56	3888.56	1	148 | 37772
344	Hex(1)Pent(2)	854.6	4	969.393	3874.55	969.394	3874.56	controllerType=0 controllerNumber=1 scan=4945	-1.39	F.TGHLCQYDVDECASTPCKNGAKCLDGPNTY.T	29	TGHLCQYDVDECASTPCKNGAKCLDGPNTY,FT,5@57.02146,12@57.02146,17@57.02146,19@0.98402,23@57.02146,25@15.99492,29@426.13734	N19(Deamidated / 0.984); D25(Oxidation / 15.9949); T29(OGlycan / 426.1373)	14.5514	F.TGHLC[+57.02146]QYDVDEC[+57.02146]ASTPC[+57.02146]KN[+0.98402]GAKC[+57.02146]LD[+15.99492]GPNT[+426.13734]Y.T	C5(Carbamidomethyl / 57.0215); C12(Carbamidomethyl / 57.0215); C17(Carbamidomethyl / 57.0215); C23(Carbamidomethyl / 57.0215)	3.1e-13	3.1e-13	0	0	0	0	1.4e-13	1.4e-13	12.512	854.6	7.3		Specific	15.9	>sp|P46531|NOTC1_HUMAN Neurogenic locus notch homolog protein 1 OS=Homo sapiens OX=9606 GN=NOTCH1 PE=1 SV=4	1	5145	FP050322_6.4945.4945.4	high-energy collision-induced dissociation	12.72	3873.54	3873.55	1	149 | 39132
344	Hex(1)Pent(2)	890.1	4	969.146	3873.56	969.148	3873.57	controllerType=0 controllerNumber=1 scan=4781	-2.744	F.TGHLCQYDVDECASTPCKNGAKCLDGPNTY.T	15	TGHLCQYDVDECASTPCKNGAKCLDGPNTY,FT,5@57.02146,12@57.02146,15@426.13734,17@57.02146,23@57.02146,25@15.99492	T15(OGlycan / 426.1373); D25(Oxidation / 15.9949)	14.1693	F.TGHLC[+57.02146]QYDVDEC[+57.02146]AST[+426.13734]PC[+57.02146]KNGAKC[+57.02146]LD[+15.99492]GPNTY.T	C5(Carbamidomethyl / 57.0215); C12(Carbamidomethyl / 57.0215); C17(Carbamidomethyl / 57.0215); C23(Carbamidomethyl / 57.0215)	2.2e-13	2.2e-13	0	0	0	0	6e-14	6.1e-14	12.66	835.7	0		Specific	16.7	>sp|P46531|NOTC1_HUMAN Neurogenic locus notch homolog protein 1 OS=Homo sapiens OX=9606 GN=NOTCH1 PE=1 SV=4	1	4935	FP050322_6.4781.4781.4	high-energy collision-induced dissociation	14.14	3872.55	3872.56	1	150 | 37972
344	Hex(1)Pent(2)	864.7	4	969.148	3873.57	969.148	3873.57	controllerType=0 controllerNumber=1 scan=4889	-0.538	F.TGHLCQYDVDECASTPCKNGAKCLDGPNTY.T	14	TGHLCQYDVDECASTPCKNGAKCLDGPNTY,FT,5@57.02146,12@57.02146,14@426.13734,17@57.02146,23@57.02146,25@15.99492	S14(OGlycan / 426.1373); D25(Oxidation / 15.9949)	14.4217	F.TGHLC[+57.02146]QYDVDEC[+57.02146]AS[+426.13734]TPC[+57.02146]KNGAKC[+57.02146]LD[+15.99492]GPNTY.T	C5(Carbamidomethyl / 57.0215); C12(Carbamidomethyl / 57.0215); C17(Carbamidomethyl / 57.0215); C23(Carbamidomethyl / 57.0215)	3.1e-13	3.1e-13	0	0	0	0	1.1e-13	1.1e-13	12.512	833.1	0		Specific	15.8	>sp|P46531|NOTC1_HUMAN Neurogenic locus notch homolog protein 1 OS=Homo sapiens OX=9606 GN=NOTCH1 PE=1 SV=4	1	5070	FP050322_6.4889.4889.4	high-energy collision-induced dissociation	12.99	3872.56	3872.56	1	151 | 38932
344	Hex(1)Pent(2)	829.6	4	969.148	3873.57	969.148	3873.57	controllerType=0 controllerNumber=1 scan=4835	-0.475	F.TGHLCQYDVDECASTPCKNGAKCLDGPNTY.T	14	TGHLCQYDVDECASTPCKNGAKCLDGPNTY,FT,5@57.02146,12@57.02146,14@426.13734,17@57.02146,23@57.02146,25@15.99492	S14(OGlycan / 426.1373); D25(Oxidation / 15.9949)	14.2952	F.TGHLC[+57.02146]QYDVDEC[+57.02146]AS[+426.13734]TPC[+57.02146]KNGAKC[+57.02146]LD[+15.99492]GPNTY.T	C5(Carbamidomethyl / 57.0215); C12(Carbamidomethyl / 57.0215); C17(Carbamidomethyl / 57.0215); C23(Carbamidomethyl / 57.0215)	3.1e-12	3.1e-12	0	0	0	0	5.3e-13	5.4e-13	11.512	829.6	0		Specific	17	>sp|P46531|NOTC1_HUMAN Neurogenic locus notch homolog protein 1 OS=Homo sapiens OX=9606 GN=NOTCH1 PE=1 SV=4	1	5004	FP050322_6.4835.4835.4	high-energy collision-induced dissociation	12.99	3872.56	3872.56	1	152 | 38572
344	Hex(1)Pent(2)	797.8	3	1291.86	3873.57	1291.86	3873.57	controllerType=0 controllerNumber=1 scan=4793	-1.401	F.TGHLCQYDVDECASTPCKNGAKCLDGPNTY.T	15	TGHLCQYDVDECASTPCKNGAKCLDGPNTY,FT,5@57.02146,12@57.02146,15@426.13734,17@57.02146,23@57.02146,25@15.99492	T15(OGlycan / 426.1373); D25(Oxidation / 15.9949)	14.1979	F.TGHLC[+57.02146]QYDVDEC[+57.02146]AST[+426.13734]PC[+57.02146]KNGAKC[+57.02146]LD[+15.99492]GPNTY.T	C5(Carbamidomethyl / 57.0215); C12(Carbamidomethyl / 57.0215); C17(Carbamidomethyl / 57.0215); C23(Carbamidomethyl / 57.0215)	2.3e-11	2.3e-11	0	0	0	0	4.7e-12	4.8e-12	10.645	797.8	0		Specific	21.9	>sp|P46531|NOTC1_HUMAN Neurogenic locus notch homolog protein 1 OS=Homo sapiens OX=9606 GN=NOTCH1 PE=1 SV=4	1	4950	FP050322_6.4793.4793.3	high-energy collision-induced dissociation	12.13	3872.56	3872.56	1	153 | 38212
344	Hex(1)Pent(2)	707.2	3	1291.86	3873.56	1291.86	3873.57	controllerType=0 controllerNumber=1 scan=4845	-2.536	F.TGHLCQYDVDECASTPCKNGAKCLDGPNTY.T	15	TGHLCQYDVDECASTPCKNGAKCLDGPNTY,FT,5@57.02146,12@57.02146,15@426.13734,17@57.02146,23@57.02146,25@15.99492	T15(OGlycan / 426.1373); D25(Oxidation / 15.9949)	14.3189	F.TGHLC[+57.02146]QYDVDEC[+57.02146]AST[+426.13734]PC[+57.02146]KNGAKC[+57.02146]LD[+15.99492]GPNTY.T	C5(Carbamidomethyl / 57.0215); C12(Carbamidomethyl / 57.0215); C17(Carbamidomethyl / 57.0215); C23(Carbamidomethyl / 57.0215)	1.6e-10	1.6e-10	0	0	0	0	3.3e-11	3.3e-11	9.794	707.2	0		Specific	21.2	>sp|P46531|NOTC1_HUMAN Neurogenic locus notch homolog protein 1 OS=Homo sapiens OX=9606 GN=NOTCH1 PE=1 SV=4	1	5015	FP050322_6.4845.4845.3	high-energy collision-induced dissociation	10.27	3872.55	3872.56	1	154 | 38692
344	Hex(1)Pent(2)	595.8	4	969.146	3873.56	969.148	3873.57	controllerType=0 controllerNumber=1 scan=5000	-2.681	F.TGHLCQYDVDECASTPCKNGAKCLDGPNTY.T	14	TGHLCQYDVDECASTPCKNGAKCLDGPNTY,FT,5@57.02146,12@57.02146,14@426.13734,17@57.02146,23@57.02146,25@15.99492	S14(OGlycan / 426.1373); D25(Oxidation / 15.9949)	14.6802	F.TGHLC[+57.02146]QYDVDEC[+57.02146]AS[+426.13734]TPC[+57.02146]KNGAKC[+57.02146]LD[+15.99492]GPNTY.T	C5(Carbamidomethyl / 57.0215); C12(Carbamidomethyl / 57.0215); C17(Carbamidomethyl / 57.0215); C23(Carbamidomethyl / 57.0215)	2.2e-07	2.2e-07	0	0	0	0	3.6e-08	3.6e-08	6.66	595.8	0		Specific	15.2	>sp|P46531|NOTC1_HUMAN Neurogenic locus notch homolog protein 1 OS=Homo sapiens OX=9606 GN=NOTCH1 PE=1 SV=4	1	5221	FP050322_6.5000.5000.4	high-energy collision-induced dissociation	7.14	3872.55	3872.56	1	155 | 39324
344	Hex(1)Pent(2)	213.1	4	969.146	3873.56	969.148	3873.57	controllerType=0 controllerNumber=1 scan=5077	-2.492	F.TGHLCQYDVDECASTPCKNGAKCLDGPNTY.T	14	TGHLCQYDVDECASTPCKNGAKCLDGPNTY,FT,5@57.02146,12@57.02146,14@426.13734,17@57.02146,23@57.02146,25@15.99492	S14(OGlycan / 426.1373); D25(Oxidation / 15.9949)	14.8608	F.TGHLC[+57.02146]QYDVDEC[+57.02146]AS[+426.13734]TPC[+57.02146]KNGAKC[+57.02146]LD[+15.99492]GPNTY.T	C5(Carbamidomethyl / 57.0215); C12(Carbamidomethyl / 57.0215); C17(Carbamidomethyl / 57.0215); C23(Carbamidomethyl / 57.0215)	0.0049	0.005	0	0	0	0	0.00036	0.00037	2.308	213.1	0		Specific	10.7	>sp|P46531|NOTC1_HUMAN Neurogenic locus notch homolog protein 1 OS=Homo sapiens OX=9606 GN=NOTCH1 PE=1 SV=4	1	5332	FP050322_6.5077.5077.4	high-energy collision-induced dissociation	1.75	3872.55	3872.56	1	156 | 39684
344	Hex(1)Pent(2)	117.7	4	969.145	3873.56	969.148	3873.57	controllerType=0 controllerNumber=1 scan=5149	-3.059	F.TGHLCQYDVDECASTPCKNGAKCLDGPNTY.T	15	TGHLCQYDVDECASTPCKNGAKCLDGPNTY,FT,5@57.02146,12@57.02146,15@426.13734,17@57.02146,23@57.02146,25@15.99492	T15(OGlycan / 426.1373); D25(Oxidation / 15.9949)	15.0266	F.TGHLC[+57.02146]QYDVDEC[+57.02146]AST[+426.13734]PC[+57.02146]KNGAKC[+57.02146]LD[+15.99492]GPNTY.T	C5(Carbamidomethyl / 57.0215); C12(Carbamidomethyl / 57.0215); C17(Carbamidomethyl / 57.0215); C23(Carbamidomethyl / 57.0215)	0.0079	0.008	0	0	0	0	0.00061	0.00062	2.103	117.7	0		Specific	11.1	>sp|P46531|NOTC1_HUMAN Neurogenic locus notch homolog protein 1 OS=Homo sapiens OX=9606 GN=NOTCH1 PE=1 SV=4	1	5423	FP050322_6.5149.5149.4	high-energy collision-induced dissociation	1.59	3872.55	3872.56	1	157 | 40204
344	Hex(1)Pent(2)	67.8	4	969.15	3873.58	969.148	3873.57	controllerType=0 controllerNumber=1 scan=4708	1.605	F.TGHLCQYDVDECASTPCKNGAKCLDGPNTY.T	1	TGHLCQYDVDECASTPCKNGAKCLDGPNTY,FT,1@426.13734,5@57.02146,12@57.02146,17@57.02146,23@57.02146,25@15.99492	T1(OGlycan / 426.1373); D25(Oxidation / 15.9949)	13.9988	F.T[+426.13734]GHLC[+57.02146]QYDVDEC[+57.02146]ASTPC[+57.02146]KNGAKC[+57.02146]LD[+15.99492]GPNTY.T	C5(Carbamidomethyl / 57.0215); C12(Carbamidomethyl / 57.0215); C17(Carbamidomethyl / 57.0215); C23(Carbamidomethyl / 57.0215)	0.55	0.55	0.0057	0.0057	0.014	0.014	0.02	0.02	0.262	67.8	1.6		Specific	10.1	>sp|P46531|NOTC1_HUMAN Neurogenic locus notch homolog protein 1 OS=Homo sapiens OX=9606 GN=NOTCH1 PE=1 SV=4	1	4830	FP050322_6.4708.4708.4	high-energy collision-induced dissociation	0.1	3872.57	3872.56	1	158 | 37732
344	Hex(1)Pent(2)	1019	3	1286.53	3857.58	1286.53	3857.58	controllerType=0 controllerNumber=1 scan=4783	-0.099	F.TGHLCQYDVDECASTPCKNGAKCLDGPNTY.T	15	TGHLCQYDVDECASTPCKNGAKCLDGPNTY,FT,5@57.02146,12@57.02146,15@426.13734,17@57.02146,23@57.02146	T15(OGlycan / 426.1373)	14.1737	F.TGHLC[+57.02146]QYDVDEC[+57.02146]AST[+426.13734]PC[+57.02146]KNGAKC[+57.02146]LDGPNTY.T	C5(Carbamidomethyl / 57.0215); C12(Carbamidomethyl / 57.0215); C17(Carbamidomethyl / 57.0215); C23(Carbamidomethyl / 57.0215)	2.2e-16	2.2e-16	0	0	0	0	2.2e-16	2.2e-16	15.659	1019	0		Specific	25.7	>sp|P46531|NOTC1_HUMAN Neurogenic locus notch homolog protein 1 OS=Homo sapiens OX=9606 GN=NOTCH1 PE=1 SV=4	1	4937	FP050322_6.4783.4783.3	high-energy collision-induced dissociation	15.65	3856.57	3856.57	1	159 | 38052
344	Hex(1)Pent(2)	787.6	4	965.15	3857.58	965.15	3857.58	controllerType=0 controllerNumber=1 scan=4754	-0.086	F.TGHLCQYDVDECASTPCKNGAKCLDGPNTY.T	14	TGHLCQYDVDECASTPCKNGAKCLDGPNTY,FT,5@57.02146,12@57.02146,14@426.13734,17@57.02146,23@57.02146	S14(OGlycan / 426.1373)	14.1051	F.TGHLC[+57.02146]QYDVDEC[+57.02146]AS[+426.13734]TPC[+57.02146]KNGAKC[+57.02146]LDGPNTY.T	C5(Carbamidomethyl / 57.0215); C12(Carbamidomethyl / 57.0215); C17(Carbamidomethyl / 57.0215); C23(Carbamidomethyl / 57.0215)	3.1e-11	3.1e-11	0	0	0	0	6.9e-12	7e-12	10.512	787.6	0		Specific	14.3	>sp|P46531|NOTC1_HUMAN Neurogenic locus notch homolog protein 1 OS=Homo sapiens OX=9606 GN=NOTCH1 PE=1 SV=4	1	4896	FP050322_6.4754.4754.4	high-energy collision-induced dissociation	12.6	3856.57	3856.57	1	160 | 37892
344	Hex(1)Pent(2)	765.1	4	965.144	3857.55	965.15	3857.58	controllerType=0 controllerNumber=1 scan=4929	-5.656	F.TGHLCQYDVDECASTPCKNGAKCLDGPNTY.T	14	TGHLCQYDVDECASTPCKNGAKCLDGPNTY,FT,5@57.02146,12@57.02146,14@426.13734,17@57.02146,23@57.02146	S14(OGlycan / 426.1373)	14.5137	F.TGHLC[+57.02146]QYDVDEC[+57.02146]AS[+426.13734]TPC[+57.02146]KNGAKC[+57.02146]LDGPNTY.T	C5(Carbamidomethyl / 57.0215); C12(Carbamidomethyl / 57.0215); C17(Carbamidomethyl / 57.0215); C23(Carbamidomethyl / 57.0215)	1.4e-10	1.4e-10	0	0	0	0	2.5e-11	2.5e-11	9.863	756	0		Specific	13.9	>sp|P46531|NOTC1_HUMAN Neurogenic locus notch homolog protein 1 OS=Homo sapiens OX=9606 GN=NOTCH1 PE=1 SV=4	1	5123	FP050322_6.4929.4929.4	high-energy collision-induced dissociation	10.95	3856.55	3856.57	1	161 | 39052
344	Hex(1)Pent(2)	756.7	4	965.154	3857.59	965.15	3857.58	controllerType=0 controllerNumber=1 scan=4814	4.028	F.TGHLCQYDVDECASTPCKNGAKCLDGPNTY.T	14	TGHLCQYDVDECASTPCKNGAKCLDGPNTY,FT,5@57.02146,12@57.02146,14@426.13734,17@57.02146,23@57.02146	S14(OGlycan / 426.1373)	14.2462	F.TGHLC[+57.02146]QYDVDEC[+57.02146]AS[+426.13734]TPC[+57.02146]KNGAKC[+57.02146]LDGPNTY.T	C5(Carbamidomethyl / 57.0215); C12(Carbamidomethyl / 57.0215); C17(Carbamidomethyl / 57.0215); C23(Carbamidomethyl / 57.0215)	1.5e-09	1.5e-09	0	0	0	0	3e-10	3.1e-10	8.822	756.7	0		Specific	15.3	>sp|P46531|NOTC1_HUMAN Neurogenic locus notch homolog protein 1 OS=Homo sapiens OX=9606 GN=NOTCH1 PE=1 SV=4	1	4979	FP050322_6.4814.4814.4	high-energy collision-induced dissociation	9.91	3856.59	3856.57	1	162 | 38252
344	Hex(1)Pent(2)	708.1	4	965.149	3857.57	965.15	3857.58	controllerType=0 controllerNumber=1 scan=4867	-1.035	F.TGHLCQYDVDECASTPCKNGAKCLDGPNTY.T	14	TGHLCQYDVDECASTPCKNGAKCLDGPNTY,FT,5@57.02146,12@57.02146,14@426.13734,17@57.02146,23@57.02146	S14(OGlycan / 426.1373)	14.3702	F.TGHLC[+57.02146]QYDVDEC[+57.02146]AS[+426.13734]TPC[+57.02146]KNGAKC[+57.02146]LDGPNTY.T	C5(Carbamidomethyl / 57.0215); C12(Carbamidomethyl / 57.0215); C17(Carbamidomethyl / 57.0215); C23(Carbamidomethyl / 57.0215)	3.1e-10	3.1e-10	0	0	0	0	4.8e-11	4.9e-11	9.512	708.1	0		Specific	15.3	>sp|P46531|NOTC1_HUMAN Neurogenic locus notch homolog protein 1 OS=Homo sapiens OX=9606 GN=NOTCH1 PE=1 SV=4	1	5042	FP050322_6.4867.4867.4	high-energy collision-induced dissociation	10.6	3856.57	3856.57	1	163 | 38772
344	Hex(1)Pent(2)	334.6	4	965.146	3857.56	965.15	3857.58	controllerType=0 controllerNumber=1 scan=5008	-4.2	F.TGHLCQYDVDECASTPCKNGAKCLDGPNTY.T	14	TGHLCQYDVDECASTPCKNGAKCLDGPNTY,FT,5@57.02146,12@57.02146,14@426.13734,17@57.02146,23@57.02146	S14(OGlycan / 426.1373)	14.6976	F.TGHLC[+57.02146]QYDVDEC[+57.02146]AS[+426.13734]TPC[+57.02146]KNGAKC[+57.02146]LDGPNTY.T	C5(Carbamidomethyl / 57.0215); C12(Carbamidomethyl / 57.0215); C17(Carbamidomethyl / 57.0215); C23(Carbamidomethyl / 57.0215)	0.00086	0.00087	0	0	0	0	5.7e-05	5.8e-05	3.067	334.6	0		Specific	12.7	>sp|P46531|NOTC1_HUMAN Neurogenic locus notch homolog protein 1 OS=Homo sapiens OX=9606 GN=NOTCH1 PE=1 SV=4	1	5235	FP050322_6.5008.5008.4	high-energy collision-induced dissociation	3.3	3856.55	3856.57	1	164 | 39364
344	Hex(1)Pent(1)	267.9	4	932.139	3725.53	932.139	3725.53	controllerType=0 controllerNumber=1 scan=4784	0.113	F.TGHLCQYDVDECASTPCKNGAKCLDGPNTY.T	14	TGHLCQYDVDECASTPCKNGAKCLDGPNTY,FT,5@57.02146,12@57.02146,14@294.09508,17@57.02146,23@57.02146	S14(OGlycan / 294.0951)	14.1759	F.TGHLC[+57.02146]QYDVDEC[+57.02146]AS[+294.09508]TPC[+57.02146]KNGAKC[+57.02146]LDGPNTY.T	C5(Carbamidomethyl / 57.0215); C12(Carbamidomethyl / 57.0215); C17(Carbamidomethyl / 57.0215); C23(Carbamidomethyl / 57.0215)	0.0005	0.00051	0	0	0	0	1.5e-05	1.6e-05	3.298	267.9	0		Specific	13	>sp|P46531|NOTC1_HUMAN Neurogenic locus notch homolog protein 1 OS=Homo sapiens OX=9606 GN=NOTCH1 PE=1 SV=4	1	4938	FP050322_6.4784.4784.4	high-energy collision-induced dissociation	3.53	3724.53	3724.53	1	165 | 38092
344	Hex(1)	58.7	4	899.374	3594.47	899.375	3594.48	controllerType=0 controllerNumber=1 scan=4972	-1.135	F.TGHLCQYDVDECASTPCKNGAKCLDGPNTY.T	15	TGHLCQYDVDECASTPCKNGAKCLDGPNTY,FT,5@57.02146,12@57.02146,15@162.05282,17@57.02146,19@0.98402,23@57.02146	T15(OGlycan / 162.0528); N19(Deamidated / 0.984)	14.6137	F.TGHLC[+57.02146]QYDVDEC[+57.02146]AST[+162.05282]PC[+57.02146]KN[+0.98402]GAKC[+57.02146]LDGPNTY.T	C5(Carbamidomethyl / 57.0215); C12(Carbamidomethyl / 57.0215); C17(Carbamidomethyl / 57.0215); C23(Carbamidomethyl / 57.0215)	0.038	0.039	0	0	0	0	0.0026	0.0026	1.415	58.7	0		Specific	9.4	>sp|P46531|NOTC1_HUMAN Neurogenic locus notch homolog protein 1 OS=Homo sapiens OX=9606 GN=NOTCH1 PE=1 SV=4	1	5183	FP050322_6.4972.4972.4	high-energy collision-induced dissociation	0.93	3593.46	3593.47	1	166 | 39212
344	Hex(1)	523.3	4	899.128	3593.49	899.129	3593.49	controllerType=0 controllerNumber=1 scan=4782	-0.691	F.TGHLCQYDVDECASTPCKNGAKCLDGPNTY.T	15	TGHLCQYDVDECASTPCKNGAKCLDGPNTY,FT,5@57.02146,12@57.02146,15@162.05282,17@57.02146,23@57.02146	T15(OGlycan / 162.0528)	14.1715	F.TGHLC[+57.02146]QYDVDEC[+57.02146]AST[+162.05282]PC[+57.02146]KNGAKC[+57.02146]LDGPNTY.T	C5(Carbamidomethyl / 57.0215); C12(Carbamidomethyl / 57.0215); C17(Carbamidomethyl / 57.0215); C23(Carbamidomethyl / 57.0215)	2.1e-06	2.2e-06	0	0	0	0	2.7e-07	2.8e-07	5.671	430.6	1.2		Specific	13.1	>sp|P46531|NOTC1_HUMAN Neurogenic locus notch homolog protein 1 OS=Homo sapiens OX=9606 GN=NOTCH1 PE=1 SV=4	1	4936	FP050322_6.4782.4782.4	high-energy collision-induced dissociation	6.6	3592.48	3592.49	1	167 | 38012
344	Hex(1)	139.1	4	899.128	3593.49	899.129	3593.49	controllerType=0 controllerNumber=1 scan=4841	-0.284	F.TGHLCQYDVDECASTPCKNGAKCLDGPNTY.T	15	TGHLCQYDVDECASTPCKNGAKCLDGPNTY,FT,5@57.02146,12@57.02146,15@162.05282,17@57.02146,23@57.02146	T15(OGlycan / 162.0528)	14.3083	F.TGHLC[+57.02146]QYDVDEC[+57.02146]AST[+162.05282]PC[+57.02146]KNGAKC[+57.02146]LDGPNTY.T	C5(Carbamidomethyl / 57.0215); C12(Carbamidomethyl / 57.0215); C17(Carbamidomethyl / 57.0215); C23(Carbamidomethyl / 57.0215)	0.024	0.024	0	0	0	0	0.002	0.002	1.618	139.1	1.2		Specific	10.2	>sp|P46531|NOTC1_HUMAN Neurogenic locus notch homolog protein 1 OS=Homo sapiens OX=9606 GN=NOTCH1 PE=1 SV=4	1	5012	FP050322_6.4841.4841.4	high-energy collision-induced dissociation	1.71	3592.48	3592.49	1	168 | 38612
344		232.2	4	858.614	3431.43	858.615	3431.44	controllerType=0 controllerNumber=1 scan=4880	-1.719	F.TGHLCQYDVDECASTPCKNGAKCLDGPNTY.T		TGHLCQYDVDECASTPCKNGAKCLDGPNTY,FT,5@57.02146,12@57.02146,17@57.02146,23@57.02146		14.4003	F.TGHLC[+57.02146]QYDVDEC[+57.02146]ASTPC[+57.02146]KNGAKC[+57.02146]LDGPNTY.T	C5(Carbamidomethyl / 57.0215); C12(Carbamidomethyl / 57.0215); C17(Carbamidomethyl / 57.0215); C23(Carbamidomethyl / 57.0215)	0.0049	0.005	0	0	0	0	0.00033	0.00033	2.308	232.2	232.2		Specific	10.5	>sp|P46531|NOTC1_HUMAN Neurogenic locus notch homolog protein 1 OS=Homo sapiens OX=9606 GN=NOTCH1 PE=1 SV=4	1	5058	FP050322_6.4880.4880.4	high-energy collision-induced dissociation	2.26	3430.43	3430.43	1	169 | 38852
344		373.5	2	439.694	878.381	439.695	878.383	controllerType=0 controllerNumber=1 scan=3065	-1.194	F.TGHLCQY.D		TGHLCQY,FD,5@57.02146		10.1972	F.TGHLC[+57.02146]QY.D	C5(Carbamidomethyl / 57.0215)	0.00011	0.00011	0	0	0	0	6.6e-06	6.7e-06	3.964	373.5	373.5		Specific	9.8	>sp|P46531|NOTC1_HUMAN Neurogenic locus notch homolog protein 1 OS=Homo sapiens OX=9606 GN=NOTCH1 PE=1 SV=4	1	2571	FP050322_6.3065.3065.2	high-energy collision-induced dissociation	4.1	877.374	877.375	1	170 | 6
351	Hex(1)Pent(2)	76.7	3	1005.73	3015.19	1005.74	3015.19	controllerType=0 controllerNumber=1 scan=4620	-0.623	Y.DVDECASTPCKNGAKCLDGPNTY.T	8	DVDECASTPCKNGAKCLDGPNTY,YT,5@57.02146,8@426.13734,10@57.02146,12@0.98402,16@57.02146,18@15.99492	T8(OGlycan / 426.1373); N12(Deamidated / 0.984); D18(Oxidation / 15.9949)	13.7924	Y.DVDEC[+57.02146]AST[+426.13734]PC[+57.02146]KN[+0.98402]GAKC[+57.02146]LD[+15.99492]GPNTY.T	C5(Carbamidomethyl / 57.0215); C10(Carbamidomethyl / 57.0215); C16(Carbamidomethyl / 57.0215)	0.013	0.013	0	0	0	0	0.0011	0.0011	1.886	76.7	0.4		Specific	10.4	>sp|P46531|NOTC1_HUMAN Neurogenic locus notch homolog protein 1 OS=Homo sapiens OX=9606 GN=NOTCH1 PE=1 SV=4	1	4704	FP050322_6.4620.4620.3	high-energy collision-induced dissociation	1.12	3014.18	3014.18	1	171 | 10387
351	Hex(1)Pent(2)	599.9	3	1005.41	3014.21	1005.41	3014.21	controllerType=0 controllerNumber=1 scan=4431	-0.56	Y.DVDECASTPCKNGAKCLDGPNTY.T	8	DVDECASTPCKNGAKCLDGPNTY,YT,5@57.02146,8@426.13734,10@57.02146,16@57.02146,18@15.99492	T8(OGlycan / 426.1373); D18(Oxidation / 15.9949)	13.3548	Y.DVDEC[+57.02146]AST[+426.13734]PC[+57.02146]KNGAKC[+57.02146]LD[+15.99492]GPNTY.T	C5(Carbamidomethyl / 57.0215); C10(Carbamidomethyl / 57.0215); C16(Carbamidomethyl / 57.0215)	1.6e-07	1.7e-07	0	0	0	0	2.7e-08	2.8e-08	6.785	599.9	0.4		Specific	18.4	>sp|P46531|NOTC1_HUMAN Neurogenic locus notch homolog protein 1 OS=Homo sapiens OX=9606 GN=NOTCH1 PE=1 SV=4	1	4431	FP050322_6.4431.4431.3	high-energy collision-induced dissociation	7.26	3013.2	3013.2	1	172 | 10151
351	Hex(1)Pent(2)	578.6	3	1005.41	3014.2	1005.41	3014.21	controllerType=0 controllerNumber=1 scan=4482	-0.925	Y.DVDECASTPCKNGAKCLDGPNTY.T	8	DVDECASTPCKNGAKCLDGPNTY,YT,5@57.02146,8@426.13734,10@57.02146,16@57.02146,18@15.99492	T8(OGlycan / 426.1373); D18(Oxidation / 15.9949)	13.4753	Y.DVDEC[+57.02146]AST[+426.13734]PC[+57.02146]KNGAKC[+57.02146]LD[+15.99492]GPNTY.T	C5(Carbamidomethyl / 57.0215); C10(Carbamidomethyl / 57.0215); C16(Carbamidomethyl / 57.0215)	1.6e-07	1.7e-07	0	0	0	0	3e-08	3e-08	6.785	578.6	0.4		Specific	17.8	>sp|P46531|NOTC1_HUMAN Neurogenic locus notch homolog protein 1 OS=Homo sapiens OX=9606 GN=NOTCH1 PE=1 SV=4	1	4502	FP050322_6.4482.4482.3	high-energy collision-induced dissociation	7.26	3013.2	3013.2	1	173 | 10246
351	Hex(1)Pent(2)	78.6	3	1000.4	2999.19	1000.4	2999.2	controllerType=0 controllerNumber=1 scan=4645	-1.08	Y.DVDECASTPCKNGAKCLDGPNTY.T	8	DVDECASTPCKNGAKCLDGPNTY,YT,5@57.02146,8@426.13734,10@57.02146,12@0.98402,16@57.02146	T8(OGlycan / 426.1373); N12(Deamidated / 0.984)	13.8498	Y.DVDEC[+57.02146]AST[+426.13734]PC[+57.02146]KN[+0.98402]GAKC[+57.02146]LDGPNTY.T	C5(Carbamidomethyl / 57.0215); C10(Carbamidomethyl / 57.0215); C16(Carbamidomethyl / 57.0215)	0.013	0.013	0	0	0	0	0.0011	0.0012	1.886	78.6	0.4		Specific	10.4	>sp|P46531|NOTC1_HUMAN Neurogenic locus notch homolog protein 1 OS=Homo sapiens OX=9606 GN=NOTCH1 PE=1 SV=4	1	4738	FP050322_6.4645.4645.3	high-energy collision-induced dissociation	1.38	2998.19	2998.19	1	174 | 10430
351	Hex(1)Pent(2)	484.4	3	1000.08	2998.21	1000.08	2998.21	controllerType=0 controllerNumber=1 scan=4460	-0.529	Y.DVDECASTPCKNGAKCLDGPNTY.T	8	DVDECASTPCKNGAKCLDGPNTY,YT,5@57.02146,8@426.13734,10@57.02146,16@57.02146	T8(OGlycan / 426.1373)	13.4238	Y.DVDEC[+57.02146]AST[+426.13734]PC[+57.02146]KNGAKC[+57.02146]LDGPNTY.T	C5(Carbamidomethyl / 57.0215); C10(Carbamidomethyl / 57.0215); C16(Carbamidomethyl / 57.0215)	1.1e-06	1.1e-06	0	0	0	0	1.1e-07	1.2e-07	5.954	467.5	8		Specific	14.5	>sp|P46531|NOTC1_HUMAN Neurogenic locus notch homolog protein 1 OS=Homo sapiens OX=9606 GN=NOTCH1 PE=1 SV=4	1	4472	FP050322_6.4460.4460.3	high-energy collision-induced dissociation	6.87	2997.2	2997.2	1	175 | 10206
351	Hex(1)Pent(2)	311.9	3	1000.08	2998.21	1000.08	2998.21	controllerType=0 controllerNumber=1 scan=4408	0.021	Y.DVDECASTPCKNGAKCLDGPNTY.T	8	DVDECASTPCKNGAKCLDGPNTY,YT,5@57.02146,8@426.13734,10@57.02146,16@57.02146	T8(OGlycan / 426.1373)	13.3009	Y.DVDEC[+57.02146]AST[+426.13734]PC[+57.02146]KNGAKC[+57.02146]LDGPNTY.T	C5(Carbamidomethyl / 57.0215); C10(Carbamidomethyl / 57.0215); C16(Carbamidomethyl / 57.0215)	0.00011	0.00011	0	0	0	0	5.6e-06	5.7e-06	3.971	311.9	0.4		Specific	13.6	>sp|P46531|NOTC1_HUMAN Neurogenic locus notch homolog protein 1 OS=Homo sapiens OX=9606 GN=NOTCH1 PE=1 SV=4	1	4394	FP050322_6.4408.4408.3	high-energy collision-induced dissociation	4.26	2997.2	2997.2	1	176 | 10007

## Sheet: FP050322_7
Pos.	Glycans	Score	z	Obs._x000D_ m/z	Obs._x000D_ MH	Calc._x000D_ m/z	Calc._x000D_ MH	Scan #	ppm_x000D_ err.	SequenceOriginalDebug	Glycans_x000D_ Pos.	PeptideParseFriendly	Mods_x000D_ (variable)	Scan_x000D_ Time	Sequence	Mods_x000D_ (fixed)	PEP_x000D_ 2D	PEP_x000D_ 1D	FDR_x000D_ 2D	FDR_x000D_ 1D	FDR uniq._x000D_ 2D	FDR uniq._x000D_ 1D	q-value_x000D_ 2D	q-value_x000D_ 1D	|Log Prob|	Delta_x000D_ Score	Delta Mod._x000D_ Score	Off-_x000D_ By-X	Cleavage	Z-Score	Protein_x000D_ Name	Prot._x000D_ Id	QID	Comment	Fragment_x000D_ Type	|LogProbOld|	Obs.M	Calc.M	Prot._x000D_ Rank	PID
1	Fuc(1)	588.5	4	745.07	2977.26	745.071	2977.26	controllerType=0 controllerNumber=1 scan=3541	-1.039	-.DVNECGQKPGLCRHGGTCHNEVGSY.R	17	DVNECGQKPGLCRHGGTCHNEVGSY,-R,5@57.02146,12@57.02146,17@146.05791,18@57.02146	T17(OGlycan / 146.0579)	11.1493	-.DVNEC[+57.02146]GQKPGLC[+57.02146]RHGGT[+146.05791]C[+57.02146]HNEVGSY.R	C5(Carbamidomethyl / 57.0215); C12(Carbamidomethyl / 57.0215); C18(Carbamidomethyl / 57.0215)	4.2e-09	5.4e-09	0	0	0	0	3.6e-10	4.6e-10	8.375	588.5	7.2		Specific	11.7	>sp|P46531|NOTC1_HUMAN Neurogenic locus notch homolog protein 1 OS=Homo sapiens OX=9606 GN=NOTCH1 PE=1 SV=4	1	3444	FP050322_7.3541.3541.4	high-energy collision-induced dissociation	8.26	2976.25	2976.25	1	1 | 9320
1	Fuc(1)	543.6	4	745.072	2977.27	745.071	2977.26	controllerType=0 controllerNumber=1 scan=3490	1.421	-.DVNECGQKPGLCRHGGTCHNEVGSY.R	17	DVNECGQKPGLCRHGGTCHNEVGSY,-R,5@57.02146,12@57.02146,17@146.05791,18@57.02146	T17(OGlycan / 146.0579)	11.032	-.DVNEC[+57.02146]GQKPGLC[+57.02146]RHGGT[+146.05791]C[+57.02146]HNEVGSY.R	C5(Carbamidomethyl / 57.0215); C12(Carbamidomethyl / 57.0215); C18(Carbamidomethyl / 57.0215)	4.8e-07	6.3e-07	0	0	0	0	3.3e-08	4.3e-08	6.315	543.6	7.2		Specific	10.4	>sp|P46531|NOTC1_HUMAN Neurogenic locus notch homolog protein 1 OS=Homo sapiens OX=9606 GN=NOTCH1 PE=1 SV=4	1	3370	FP050322_7.3490.3490.4	high-energy collision-induced dissociation	6.2	2976.26	2976.25	1	2 | 9224
1	Fuc(1)	340.7	5	596.259	2977.27	596.258	2977.26	controllerType=0 controllerNumber=1 scan=3503	1.908	-.DVNECGQKPGLCRHGGTCHNEVGSY.R	17	DVNECGQKPGLCRHGGTCHNEVGSY,-R,5@57.02146,12@57.02146,17@146.05791,18@57.02146	T17(OGlycan / 146.0579)	11.0621	-.DVNEC[+57.02146]GQKPGLC[+57.02146]RHGGT[+146.05791]C[+57.02146]HNEVGSY.R	C5(Carbamidomethyl / 57.0215); C12(Carbamidomethyl / 57.0215); C18(Carbamidomethyl / 57.0215)	0.00018	0.00023	0	0	0	0	1.3e-05	1.7e-05	3.745	340.7	7.2		Specific	8.7	>sp|P46531|NOTC1_HUMAN Neurogenic locus notch homolog protein 1 OS=Homo sapiens OX=9606 GN=NOTCH1 PE=1 SV=4	1	3392	FP050322_7.3503.3503.5	high-energy collision-induced dissociation	3.62	2976.26	2976.25	1	3 | 9252
1	Fuc(1)	215	5	596.257	2977.26	596.258	2977.26	controllerType=0 controllerNumber=1 scan=3553	-1.987	-.DVNECGQKPGLCRHGGTCHNEVGSY.R	17	DVNECGQKPGLCRHGGTCHNEVGSY,-R,5@57.02146,12@57.02146,17@146.05791,18@57.02146	T17(OGlycan / 146.0579)	11.1772	-.DVNEC[+57.02146]GQKPGLC[+57.02146]RHGGT[+146.05791]C[+57.02146]HNEVGSY.R	C5(Carbamidomethyl / 57.0215); C12(Carbamidomethyl / 57.0215); C18(Carbamidomethyl / 57.0215)	0.0014	0.0018	0	0	0	0	8.8e-05	0.00011	2.866	215	15.7		Specific	7.7	>sp|P46531|NOTC1_HUMAN Neurogenic locus notch homolog protein 1 OS=Homo sapiens OX=9606 GN=NOTCH1 PE=1 SV=4	1	3462	FP050322_7.3553.3553.5	high-energy collision-induced dissociation	2.81	2976.25	2976.25	1	4 | 9358
1		124.2	4	708.805	2832.2	708.803	2832.19	controllerType=0 controllerNumber=1 scan=3580	3.878	-.DVNECGQKPGLCRHGGTCHNEVGSY.R		DVNECGQKPGLCRHGGTCHNEVGSY,-R,5@57.02146,7@0.98402,12@57.02146,18@57.02146	Q7(Deamidated / 0.984)	11.2381	-.DVNEC[+57.02146]GQ[+0.98402]KPGLC[+57.02146]RHGGTC[+57.02146]HNEVGSY.R	C5(Carbamidomethyl / 57.0215); C12(Carbamidomethyl / 57.0215); C18(Carbamidomethyl / 57.0215)	0.019	0.024	0.0034	0.0051	0.0065	0.0097	0.0034	0.0051	1.724	124.2	23.8		Specific	6.7	>sp|P46531|NOTC1_HUMAN Neurogenic locus notch homolog protein 1 OS=Homo sapiens OX=9606 GN=NOTCH1 PE=1 SV=4	1	3505	FP050322_7.3580.3580.5	high-energy collision-induced dissociation	1.61	2831.19	2831.18	1	5 | 9420
1		425.4	4	708.555	2831.2	708.557	2831.2	controllerType=0 controllerNumber=1 scan=3512	-2.025	-.DVNECGQKPGLCRHGGTCHNEVGSY.R		DVNECGQKPGLCRHGGTCHNEVGSY,-R,5@57.02146,12@57.02146,18@57.02146		11.0825	-.DVNEC[+57.02146]GQKPGLC[+57.02146]RHGGTC[+57.02146]HNEVGSY.R	C5(Carbamidomethyl / 57.0215); C12(Carbamidomethyl / 57.0215); C18(Carbamidomethyl / 57.0215)	8e-06	1e-05	0	0	0	0	4.4e-07	5.7e-07	5.098	425.4	425.4		Specific	10.1	>sp|P46531|NOTC1_HUMAN Neurogenic locus notch homolog protein 1 OS=Homo sapiens OX=9606 GN=NOTCH1 PE=1 SV=4	1	3403	FP050322_7.3512.3512.4	high-energy collision-induced dissociation	5.38	2830.19	2830.2	1	6 | 9280
2	HexNAc(1)Hex(1)Fuc(1)NeuAc(1); Hex(1)Pent(1)	121.8	4	953.914	3812.63	953.895	3812.56	controllerType=0 controllerNumber=1 scan=3832	19.932	D.VNECGQKPGLCRHGGTCHNEVGSY.R	16;23	VNECGQKPGLCRHGGTCHNEVGSY,DR,4@57.02146,11@57.02146,16@802.28552,17@57.02146,23@294.09508	T16(OGlycan / 802.2855); S23(OGlycan / 294.0951)	11.7961	D.VNEC[+57.02146]GQKPGLC[+57.02146]RHGGT[+802.28552]C[+57.02146]HNEVGS[+294.09508]Y.R	C4(Carbamidomethyl / 57.0215); C11(Carbamidomethyl / 57.0215); C17(Carbamidomethyl / 57.0215)	0.027	0.035	0.0049	0.0098	0.0094	0.019	0.0051	0.0098	1.568	121.8	0		NRagged	6.4	>sp|P46531|NOTC1_HUMAN Neurogenic locus notch homolog protein 1 OS=Homo sapiens OX=9606 GN=NOTCH1 PE=1 SV=4	1	3851	FP050322_7.3832.3832.4	high-energy collision-induced dissociation	1.46	3811.63	3811.55	1	7 | 35069
2	HexNAc(1)Hex(1)Fuc(1)NeuAc(1); Hex(1)Pent(1)	119.8	5	763.332	3812.63	763.317	3812.56	controllerType=0 controllerNumber=1 scan=3970	19.064	D.VNECGQKPGLCRHGGTCHNEVGSY.R	16;23	VNECGQKPGLCRHGGTCHNEVGSY,DR,4@57.02146,11@57.02146,16@802.28552,17@57.02146,23@294.09508	T16(OGlycan / 802.2855); S23(OGlycan / 294.0951)	12.1149	D.VNEC[+57.02146]GQKPGLC[+57.02146]RHGGT[+802.28552]C[+57.02146]HNEVGS[+294.09508]Y.R	C4(Carbamidomethyl / 57.0215); C11(Carbamidomethyl / 57.0215); C17(Carbamidomethyl / 57.0215)	0.028	0.036	0.0065	0.0098	0.0094	0.019	0.0065	0.0098	1.55	119.8	0		NRagged	5.9	>sp|P46531|NOTC1_HUMAN Neurogenic locus notch homolog protein 1 OS=Homo sapiens OX=9606 GN=NOTCH1 PE=1 SV=4	1	4051	FP050322_7.3970.3970.5	high-energy collision-induced dissociation	1.44	3811.62	3811.55	1	8 | 36188
2	HexNAc(1)Hex(1)Fuc(1)NeuAc(1); Hex(1)Pent(1)	111.3	3	1271.55	3812.63	1271.52	3812.56	controllerType=0 controllerNumber=1 scan=3689	19.567	D.VNECGQKPGLCRHGGTCHNEVGSY.R	16;23	VNECGQKPGLCRHGGTCHNEVGSY,DR,4@57.02146,11@57.02146,16@802.28552,17@57.02146,23@294.09508	T16(OGlycan / 802.2855); S23(OGlycan / 294.0951)	11.476	D.VNEC[+57.02146]GQKPGLC[+57.02146]RHGGT[+802.28552]C[+57.02146]HNEVGS[+294.09508]Y.R	C4(Carbamidomethyl / 57.0215); C11(Carbamidomethyl / 57.0215); C17(Carbamidomethyl / 57.0215)	0.033	0.043	0.008	0.011	0.0094	0.019	0.0081	0.011	1.476	111.3	0		NRagged	6	>sp|P46531|NOTC1_HUMAN Neurogenic locus notch homolog protein 1 OS=Homo sapiens OX=9606 GN=NOTCH1 PE=1 SV=4	1	3653	FP050322_7.3689.3689.3	high-energy collision-induced dissociation	1.36	3811.63	3811.55	1	9 | 33305
2	HexNAc(1)Hex(1)Fuc(1)NeuAc(1); Hex(1)Pent(1)	108.4	3	1271.55	3812.62	1271.52	3812.56	controllerType=0 controllerNumber=1 scan=3632	17.55	D.VNECGQKPGLCRHGGTCHNEVGSY.R	16;23	VNECGQKPGLCRHGGTCHNEVGSY,DR,4@57.02146,11@57.02146,16@802.28552,17@57.02146,23@294.09508	T16(OGlycan / 802.2855); S23(OGlycan / 294.0951)	11.3518	D.VNEC[+57.02146]GQKPGLC[+57.02146]RHGGT[+802.28552]C[+57.02146]HNEVGS[+294.09508]Y.R	C4(Carbamidomethyl / 57.0215); C11(Carbamidomethyl / 57.0215); C17(Carbamidomethyl / 57.0215)	0.033	0.043	0.008	0.011	0.0094	0.019	0.0081	0.011	1.476	108.4	0		NRagged	5.9	>sp|P46531|NOTC1_HUMAN Neurogenic locus notch homolog protein 1 OS=Homo sapiens OX=9606 GN=NOTCH1 PE=1 SV=4	1	3577	FP050322_7.3632.3632.3	high-energy collision-induced dissociation	1.36	3811.62	3811.55	1	10 | 32021
2	Hex(1)Pent(1); HexNAc(1)Hex(1)Fuc(1)NeuAc(1)	9.8	6	636.278	3812.63	636.266	3812.56	controllerType=0 controllerNumber=1 scan=4218	18.644	D.VNECGQKPGLCRHGGTCHNEVGSY.R	16;23	VNECGQKPGLCRHGGTCHNEVGSY,DR,4@57.02146,11@57.02146,16@294.09508,17@57.02146,23@802.28552	T16(OGlycan / 294.0951); S23(OGlycan / 802.2855)	12.6885	D.VNEC[+57.02146]GQKPGLC[+57.02146]RHGGT[+294.09508]C[+57.02146]HNEVGS[+802.28552]Y.R	C4(Carbamidomethyl / 57.0215); C11(Carbamidomethyl / 57.0215); C17(Carbamidomethyl / 57.0215)	0.033	0.043	0.008	0.011	0.015	0.021	0.0081	0.011	1.476	9.8	0		NRagged	5.7	>sp|P46531|NOTC1_HUMAN Neurogenic locus notch homolog protein 1 OS=Homo sapiens OX=9606 GN=NOTCH1 PE=1 SV=4	1	4414	FP050322_7.4218.4218.6	high-energy collision-induced dissociation	1.36	3811.62	3811.55	1	11 | 37482
26	HexNAc(1)Hex(1)Fuc(1)NeuAc(1); HexNAc(1)	13.8	6	1626.5	9753.98	1626.33	9752.94	controllerType=0 controllerNumber=1 scan=5480	3.329	Y.RCVCRATHTGPNCERPYVPCSPSPCQNGGTCRPTGDVTHECACLPGFTGQNCEENIDDCPGNNCKNGGACVDGVNTY.N	7;9	RCVCRATHTGPNCERPYVPCSPSPCQNGGTCRPTGDVTHECACLPGFTGQNCEENIDDCPGNNCKNGGACVDGVNTY,YN,2@57.02146,4@57.02146,7@802.28552,9@203.07937,13@57.02146,20@57.02146,25@57.02146,31@57.02146,41@57.02146,43@57.02146,52@57.02146,59@57.02146,64@57.02146,66@0.98402,70@57.02146	T7(OGlycan / 802.2855); T9(OGlycan / 203.0794); N66(Deamidated / 0.984)	15.6849	Y.RC[+57.02146]VC[+57.02146]RAT[+802.28552]HT[+203.07937]GPNC[+57.02146]ERPYVPC[+57.02146]SPSPC[+57.02146]QNGGTC[+57.02146]RPTGDVTHEC[+57.02146]AC[+57.02146]LPGFTGQNC[+57.02146]EENIDDC[+57.02146]PGNNC[+57.02146]KN[+0.98402]GGAC[+57.02146]VDGVNTY.N	C2(Carbamidomethyl / 57.0215); C4(Carbamidomethyl / 57.0215); C13(Carbamidomethyl / 57.0215); C20(Carbamidomethyl / 57.0215); C25(Carbamidomethyl / 57.0215); C31(Carbamidomethyl / 57.0215); C41(Carbamidomethyl / 57.0215); C43(Carbamidomethyl / 57.0215); C52(Carbamidomethyl / 57.0215); C59(Carbamidomethyl / 57.0215); C64(Carbamidomethyl / 57.0215); C70(Carbamidomethyl / 57.0215)	0.024	0.031	0.0049	0.0066	0.0095	0.013	0.0051	0.0066	1.622	13.8	1.2	1	Specific	10.9	>sp|P46531|NOTC1_HUMAN Neurogenic locus notch homolog protein 1 OS=Homo sapiens OX=9606 GN=NOTCH1 PE=1 SV=4	1	6031	FP050322_7.5480.5480.6	high-energy collision-induced dissociation	1.37	9752.97	9751.93	1	12 | 112576
26	HexNAc(1)Hex(1)Fuc(1)	57.5	8	1160.09	9273.69	1160.1	9273.78	controllerType=0 controllerNumber=1 scan=5357	-9.238	Y.RCVCRATHTGPNCERPYVPCSPSPCQNGGTCRPTGDVTHECACLPGFTGQNCEENIDDCPGNNCKNGGACVDGVNTY.N	21	RCVCRATHTGPNCERPYVPCSPSPCQNGGTCRPTGDVTHECACLPGFTGQNCEENIDDCPGNNCKNGGACVDGVNTY,YN,2@57.02146,4@57.02146,13@57.02146,20@57.02146,21@511.19010,25@57.02146,31@57.02146,41@57.02146,43@57.02146,52@57.02146,59@57.02146,64@57.02146,70@57.02146,72@15.99492	S21(OGlycan / 511.1901); D72(Oxidation / 15.9949)	15.3688	Y.RC[+57.02146]VC[+57.02146]RATHTGPNC[+57.02146]ERPYVPC[+57.02146]S[+511.19010]PSPC[+57.02146]QNGGTC[+57.02146]RPTGDVTHEC[+57.02146]AC[+57.02146]LPGFTGQNC[+57.02146]EENIDDC[+57.02146]PGNNC[+57.02146]KNGGAC[+57.02146]VD[+15.99492]GVNTY.N	C2(Carbamidomethyl / 57.0215); C4(Carbamidomethyl / 57.0215); C13(Carbamidomethyl / 57.0215); C20(Carbamidomethyl / 57.0215); C25(Carbamidomethyl / 57.0215); C31(Carbamidomethyl / 57.0215); C41(Carbamidomethyl / 57.0215); C43(Carbamidomethyl / 57.0215); C52(Carbamidomethyl / 57.0215); C59(Carbamidomethyl / 57.0215); C64(Carbamidomethyl / 57.0215); C70(Carbamidomethyl / 57.0215)	0.0029	0.0037	0	0	0	0	0.00017	0.00022	2.544	57.5	0		Specific	8.9	>sp|P46531|NOTC1_HUMAN Neurogenic locus notch homolog protein 1 OS=Homo sapiens OX=9606 GN=NOTCH1 PE=1 SV=4	1	5897	FP050322_7.5357.5357.4	high-energy collision-induced dissociation	2.43	9272.68	9272.77	1	13 | 111816
26	HexNAc(1)Fuc(1)	141.1	6	1519.62	9112.7	1519.46	9111.72	controllerType=0 controllerNumber=1 scan=5358	-3.234	Y.RCVCRATHTGPNCERPYVPCSPSPCQNGGTCRPTGDVTHECACLPGFTGQNCEENIDDCPGNNCKNGGACVDGVNTY.N	21	RCVCRATHTGPNCERPYVPCSPSPCQNGGTCRPTGDVTHECACLPGFTGQNCEENIDDCPGNNCKNGGACVDGVNTY,YN,2@57.02146,4@57.02146,13@57.02146,20@57.02146,21@349.13728,25@57.02146,31@57.02146,41@57.02146,43@57.02146,52@57.02146,59@57.02146,64@57.02146,70@57.02146,72@15.99492	S21(OGlycan / 349.1373); D72(Oxidation / 15.9949)	15.371	Y.RC[+57.02146]VC[+57.02146]RATHTGPNC[+57.02146]ERPYVPC[+57.02146]S[+349.13728]PSPC[+57.02146]QNGGTC[+57.02146]RPTGDVTHEC[+57.02146]AC[+57.02146]LPGFTGQNC[+57.02146]EENIDDC[+57.02146]PGNNC[+57.02146]KNGGAC[+57.02146]VD[+15.99492]GVNTY.N	C2(Carbamidomethyl / 57.0215); C4(Carbamidomethyl / 57.0215); C13(Carbamidomethyl / 57.0215); C20(Carbamidomethyl / 57.0215); C25(Carbamidomethyl / 57.0215); C31(Carbamidomethyl / 57.0215); C41(Carbamidomethyl / 57.0215); C43(Carbamidomethyl / 57.0215); C52(Carbamidomethyl / 57.0215); C59(Carbamidomethyl / 57.0215); C64(Carbamidomethyl / 57.0215); C70(Carbamidomethyl / 57.0215)	0.0064	0.0083	0	0	0	0	0.00031	0.0004	2.192	141.1	0	1	Specific	11	>sp|P46531|NOTC1_HUMAN Neurogenic locus notch homolog protein 1 OS=Homo sapiens OX=9606 GN=NOTCH1 PE=1 SV=4	1	5898	FP050322_7.5358.5358.6	high-energy collision-induced dissociation	2.08	9111.69	9110.72	1	14 | 111856
26	HexNAc(1)Fuc(1)	171.5	6	1516.78	9095.66	1516.96	9096.71	controllerType=0 controllerNumber=1 scan=5402	-6	Y.RCVCRATHTGPNCERPYVPCSPSPCQNGGTCRPTGDVTHECACLPGFTGQNCEENIDDCPGNNCKNGGACVDGVNTY.N	21	RCVCRATHTGPNCERPYVPCSPSPCQNGGTCRPTGDVTHECACLPGFTGQNCEENIDDCPGNNCKNGGACVDGVNTY,YN,2@57.02146,4@57.02146,13@57.02146,20@57.02146,21@349.13728,25@57.02146,31@57.02146,41@57.02146,43@57.02146,52@57.02146,59@57.02146,64@57.02146,66@0.98402,70@57.02146	S21(OGlycan / 349.1373); N66(Deamidated / 0.984)	15.4949	Y.RC[+57.02146]VC[+57.02146]RATHTGPNC[+57.02146]ERPYVPC[+57.02146]S[+349.13728]PSPC[+57.02146]QNGGTC[+57.02146]RPTGDVTHEC[+57.02146]AC[+57.02146]LPGFTGQNC[+57.02146]EENIDDC[+57.02146]PGNNC[+57.02146]KN[+0.98402]GGAC[+57.02146]VDGVNTY.N	C2(Carbamidomethyl / 57.0215); C4(Carbamidomethyl / 57.0215); C13(Carbamidomethyl / 57.0215); C20(Carbamidomethyl / 57.0215); C25(Carbamidomethyl / 57.0215); C31(Carbamidomethyl / 57.0215); C41(Carbamidomethyl / 57.0215); C43(Carbamidomethyl / 57.0215); C52(Carbamidomethyl / 57.0215); C59(Carbamidomethyl / 57.0215); C64(Carbamidomethyl / 57.0215); C70(Carbamidomethyl / 57.0215)	0.00058	0.00075	0	0	0	0	3e-05	3.8e-05	3.238	171.5	0	-1	Specific	11.7	>sp|P46531|NOTC1_HUMAN Neurogenic locus notch homolog protein 1 OS=Homo sapiens OX=9606 GN=NOTCH1 PE=1 SV=4	1	5943	FP050322_7.5402.5402.6	high-energy collision-induced dissociation	3.13	9094.65	9095.71	1	15 | 112016
26	HexNAc(1)	163.9	8	1120.07	8953.55	1119.84	8951.64	controllerType=0 controllerNumber=1 scan=5514	-11.202	Y.RCVCRATHTGPNCERPYVPCSPSPCQNGGTCRPTGDVTHECACLPGFTGQNCEENIDDCPGNNCKNGGACVDGVNTY.N	21	RCVCRATHTGPNCERPYVPCSPSPCQNGGTCRPTGDVTHECACLPGFTGQNCEENIDDCPGNNCKNGGACVDGVNTY,YN,2@57.02146,4@57.02146,13@57.02146,20@57.02146,21@203.07937,25@57.02146,31@57.02146,32@0.98402,41@57.02146,43@57.02146,52@57.02146,59@57.02146,64@57.02146,66@0.98402,70@57.02146	S21(OGlycan / 203.0794); R32(Deamidated / 0.984); N66(Deamidated / 0.984)	15.7642	Y.RC[+57.02146]VC[+57.02146]RATHTGPNC[+57.02146]ERPYVPC[+57.02146]S[+203.07937]PSPC[+57.02146]QNGGTC[+57.02146]R[+0.98402]PTGDVTHEC[+57.02146]AC[+57.02146]LPGFTGQNC[+57.02146]EENIDDC[+57.02146]PGNNC[+57.02146]KN[+0.98402]GGAC[+57.02146]VDGVNTY.N	C2(Carbamidomethyl / 57.0215); C4(Carbamidomethyl / 57.0215); C13(Carbamidomethyl / 57.0215); C20(Carbamidomethyl / 57.0215); C25(Carbamidomethyl / 57.0215); C31(Carbamidomethyl / 57.0215); C41(Carbamidomethyl / 57.0215); C43(Carbamidomethyl / 57.0215); C52(Carbamidomethyl / 57.0215); C59(Carbamidomethyl / 57.0215); C64(Carbamidomethyl / 57.0215); C70(Carbamidomethyl / 57.0215)	0.0041	0.0052	0	0	0	0	0.00022	0.00028	2.392	163.9	0	2	Specific	10	>sp|P46531|NOTC1_HUMAN Neurogenic locus notch homolog protein 1 OS=Homo sapiens OX=9606 GN=NOTCH1 PE=1 SV=4	1	6073	FP050322_7.5514.5514.4	high-energy collision-induced dissociation	1.57	8952.54	8950.63	1	16 | 112856
26	Fuc(1)	13.3	10	890.062	8891.56	890.172	8892.65	controllerType=0 controllerNumber=1 scan=5432	-10.148	Y.RCVCRATHTGPNCERPYVPCSPSPCQNGGTCRPTGDVTHECACLPGFTGQNCEENIDDCPGNNCKNGGACVDGVNTY.N	21	RCVCRATHTGPNCERPYVPCSPSPCQNGGTCRPTGDVTHECACLPGFTGQNCEENIDDCPGNNCKNGGACVDGVNTY,YN,2@57.02146,4@57.02146,13@57.02146,20@57.02146,21@146.05791,25@57.02146,31@57.02146,41@57.02146,43@57.02146,52@57.02146,59@57.02146,64@57.02146,70@57.02146	S21(OGlycan / 146.0579)	15.5702	Y.RC[+57.02146]VC[+57.02146]RATHTGPNC[+57.02146]ERPYVPC[+57.02146]S[+146.05791]PSPC[+57.02146]QNGGTC[+57.02146]RPTGDVTHEC[+57.02146]AC[+57.02146]LPGFTGQNC[+57.02146]EENIDDC[+57.02146]PGNNC[+57.02146]KNGGAC[+57.02146]VDGVNTY.N	C2(Carbamidomethyl / 57.0215); C4(Carbamidomethyl / 57.0215); C13(Carbamidomethyl / 57.0215); C20(Carbamidomethyl / 57.0215); C25(Carbamidomethyl / 57.0215); C31(Carbamidomethyl / 57.0215); C41(Carbamidomethyl / 57.0215); C43(Carbamidomethyl / 57.0215); C52(Carbamidomethyl / 57.0215); C59(Carbamidomethyl / 57.0215); C64(Carbamidomethyl / 57.0215); C70(Carbamidomethyl / 57.0215)	0.023	0.03	0.005	0.0066	0.0096	0.013	0.0051	0.0066	1.635	13.3	0	-1	Specific	7.4	>sp|P46531|NOTC1_HUMAN Neurogenic locus notch homolog protein 1 OS=Homo sapiens OX=9606 GN=NOTCH1 PE=1 SV=4	1	5974	FP050322_7.5432.5432.2	high-energy collision-induced dissociation	1.52	8890.55	8891.64	1	17 | 112216
26		328.9	6	1458.93	8748.57	1458.77	8747.58	controllerType=0 controllerNumber=1 scan=5503	-0.886	Y.RCVCRATHTGPNCERPYVPCSPSPCQNGGTCRPTGDVTHECACLPGFTGQNCEENIDDCPGNNCKNGGACVDGVNTY.N		RCVCRATHTGPNCERPYVPCSPSPCQNGGTCRPTGDVTHECACLPGFTGQNCEENIDDCPGNNCKNGGACVDGVNTY,YN,2@57.02146,4@57.02146,13@57.02146,20@57.02146,25@57.02146,31@57.02146,41@57.02146,43@57.02146,51@0.98402,52@57.02146,59@57.02146,64@57.02146,70@57.02146	N51(Deamidated / 0.984)	15.7382	Y.RC[+57.02146]VC[+57.02146]RATHTGPNC[+57.02146]ERPYVPC[+57.02146]SPSPC[+57.02146]QNGGTC[+57.02146]RPTGDVTHEC[+57.02146]AC[+57.02146]LPGFTGQN[+0.98402]C[+57.02146]EENIDDC[+57.02146]PGNNC[+57.02146]KNGGAC[+57.02146]VDGVNTY.N	C2(Carbamidomethyl / 57.0215); C4(Carbamidomethyl / 57.0215); C13(Carbamidomethyl / 57.0215); C20(Carbamidomethyl / 57.0215); C25(Carbamidomethyl / 57.0215); C31(Carbamidomethyl / 57.0215); C41(Carbamidomethyl / 57.0215); C43(Carbamidomethyl / 57.0215); C52(Carbamidomethyl / 57.0215); C59(Carbamidomethyl / 57.0215); C64(Carbamidomethyl / 57.0215); C70(Carbamidomethyl / 57.0215)	8.6e-05	0.00011	0	0	0	0	6.2e-06	8e-06	4.064	328.9	0	1	Specific	12.5	>sp|P46531|NOTC1_HUMAN Neurogenic locus notch homolog protein 1 OS=Homo sapiens OX=9606 GN=NOTCH1 PE=1 SV=4	1	6059	FP050322_7.5503.5503.6	high-energy collision-induced dissociation	4.01	8747.56	8746.57	1	18 | 112816
26		228.6	6	1458.93	8748.54	1458.77	8747.58	controllerType=0 controllerNumber=1 scan=5456	-4.403	Y.RCVCRATHTGPNCERPYVPCSPSPCQNGGTCRPTGDVTHECACLPGFTGQNCEENIDDCPGNNCKNGGACVDGVNTY.N		RCVCRATHTGPNCERPYVPCSPSPCQNGGTCRPTGDVTHECACLPGFTGQNCEENIDDCPGNNCKNGGACVDGVNTY,YN,2@57.02146,4@57.02146,13@57.02146,20@57.02146,25@57.02146,31@57.02146,41@57.02146,43@57.02146,52@57.02146,59@57.02146,63@0.98402,64@57.02146,70@57.02146	N63(Deamidated / 0.984)	15.6271	Y.RC[+57.02146]VC[+57.02146]RATHTGPNC[+57.02146]ERPYVPC[+57.02146]SPSPC[+57.02146]QNGGTC[+57.02146]RPTGDVTHEC[+57.02146]AC[+57.02146]LPGFTGQNC[+57.02146]EENIDDC[+57.02146]PGNN[+0.98402]C[+57.02146]KNGGAC[+57.02146]VDGVNTY.N	C2(Carbamidomethyl / 57.0215); C4(Carbamidomethyl / 57.0215); C13(Carbamidomethyl / 57.0215); C20(Carbamidomethyl / 57.0215); C25(Carbamidomethyl / 57.0215); C31(Carbamidomethyl / 57.0215); C41(Carbamidomethyl / 57.0215); C43(Carbamidomethyl / 57.0215); C52(Carbamidomethyl / 57.0215); C59(Carbamidomethyl / 57.0215); C64(Carbamidomethyl / 57.0215); C70(Carbamidomethyl / 57.0215)	0.0066	0.0085	0	0	0	0	0.00033	0.00043	2.181	228.6	9.6	1	Specific	11.1	>sp|P46531|NOTC1_HUMAN Neurogenic locus notch homolog protein 1 OS=Homo sapiens OX=9606 GN=NOTCH1 PE=1 SV=4	1	6004	FP050322_7.5456.5456.6	high-energy collision-induced dissociation	2.16	8747.53	8746.57	1	19 | 112376
26		211.5	6	1458.93	8748.54	1458.77	8747.58	controllerType=0 controllerNumber=1 scan=5453	-4.403	Y.RCVCRATHTGPNCERPYVPCSPSPCQNGGTCRPTGDVTHECACLPGFTGQNCEENIDDCPGNNCKNGGACVDGVNTY.N		RCVCRATHTGPNCERPYVPCSPSPCQNGGTCRPTGDVTHECACLPGFTGQNCEENIDDCPGNNCKNGGACVDGVNTY,YN,2@57.02146,4@57.02146,13@57.02146,20@57.02146,25@57.02146,31@57.02146,41@57.02146,43@57.02146,50@0.98402,52@57.02146,59@57.02146,64@57.02146,70@57.02146	Q50(Deamidated / 0.984)	15.6205	Y.RC[+57.02146]VC[+57.02146]RATHTGPNC[+57.02146]ERPYVPC[+57.02146]SPSPC[+57.02146]QNGGTC[+57.02146]RPTGDVTHEC[+57.02146]AC[+57.02146]LPGFTGQ[+0.98402]NC[+57.02146]EENIDDC[+57.02146]PGNNC[+57.02146]KNGGAC[+57.02146]VDGVNTY.N	C2(Carbamidomethyl / 57.0215); C4(Carbamidomethyl / 57.0215); C13(Carbamidomethyl / 57.0215); C20(Carbamidomethyl / 57.0215); C25(Carbamidomethyl / 57.0215); C31(Carbamidomethyl / 57.0215); C41(Carbamidomethyl / 57.0215); C43(Carbamidomethyl / 57.0215); C52(Carbamidomethyl / 57.0215); C59(Carbamidomethyl / 57.0215); C64(Carbamidomethyl / 57.0215); C70(Carbamidomethyl / 57.0215)	0.007	0.0091	0	0	0	0	0.00034	0.00044	2.154	211.5	0	1	Specific	11.1	>sp|P46531|NOTC1_HUMAN Neurogenic locus notch homolog protein 1 OS=Homo sapiens OX=9606 GN=NOTCH1 PE=1 SV=4	1	6000	FP050322_7.5453.5453.6	high-energy collision-induced dissociation	2.13	8747.53	8746.57	1	20 | 112336
26		105.7	6	1458.6	8746.59	1458.77	8747.58	controllerType=0 controllerNumber=1 scan=5552	1.528	Y.RCVCRATHTGPNCERPYVPCSPSPCQNGGTCRPTGDVTHECACLPGFTGQNCEENIDDCPGNNCKNGGACVDGVNTY.N		RCVCRATHTGPNCERPYVPCSPSPCQNGGTCRPTGDVTHECACLPGFTGQNCEENIDDCPGNNCKNGGACVDGVNTY,YN,2@57.02146,4@57.02146,13@57.02146,20@57.02146,25@57.02146,31@57.02146,41@57.02146,43@57.02146,52@57.02146,59@57.02146,64@57.02146,66@0.98402,70@57.02146	N66(Deamidated / 0.984)	15.8528	Y.RC[+57.02146]VC[+57.02146]RATHTGPNC[+57.02146]ERPYVPC[+57.02146]SPSPC[+57.02146]QNGGTC[+57.02146]RPTGDVTHEC[+57.02146]AC[+57.02146]LPGFTGQNC[+57.02146]EENIDDC[+57.02146]PGNNC[+57.02146]KN[+0.98402]GGAC[+57.02146]VDGVNTY.N	C2(Carbamidomethyl / 57.0215); C4(Carbamidomethyl / 57.0215); C13(Carbamidomethyl / 57.0215); C20(Carbamidomethyl / 57.0215); C25(Carbamidomethyl / 57.0215); C31(Carbamidomethyl / 57.0215); C41(Carbamidomethyl / 57.0215); C43(Carbamidomethyl / 57.0215); C52(Carbamidomethyl / 57.0215); C59(Carbamidomethyl / 57.0215); C64(Carbamidomethyl / 57.0215); C70(Carbamidomethyl / 57.0215)	0.00058	0.00075	0	0	0	0	3.1e-05	4e-05	3.238	105.7	13.5	-1	Specific	13.1	>sp|P46531|NOTC1_HUMAN Neurogenic locus notch homolog protein 1 OS=Homo sapiens OX=9606 GN=NOTCH1 PE=1 SV=4	1	6111	FP050322_7.5552.5552.6	high-energy collision-induced dissociation	3.13	8745.58	8746.57	1	21 | 112936
26		163.2	6	1458.77	8747.59	1458.6	8746.59	controllerType=0 controllerNumber=1 scan=5407	-1.178	Y.RCVCRATHTGPNCERPYVPCSPSPCQNGGTCRPTGDVTHECACLPGFTGQNCEENIDDCPGNNCKNGGACVDGVNTY.N		RCVCRATHTGPNCERPYVPCSPSPCQNGGTCRPTGDVTHECACLPGFTGQNCEENIDDCPGNNCKNGGACVDGVNTY,YN,2@57.02146,4@57.02146,13@57.02146,20@57.02146,25@57.02146,31@57.02146,41@57.02146,43@57.02146,52@57.02146,59@57.02146,64@57.02146,70@57.02146		15.5071	Y.RC[+57.02146]VC[+57.02146]RATHTGPNC[+57.02146]ERPYVPC[+57.02146]SPSPC[+57.02146]QNGGTC[+57.02146]RPTGDVTHEC[+57.02146]AC[+57.02146]LPGFTGQNC[+57.02146]EENIDDC[+57.02146]PGNNC[+57.02146]KNGGAC[+57.02146]VDGVNTY.N	C2(Carbamidomethyl / 57.0215); C4(Carbamidomethyl / 57.0215); C13(Carbamidomethyl / 57.0215); C20(Carbamidomethyl / 57.0215); C25(Carbamidomethyl / 57.0215); C31(Carbamidomethyl / 57.0215); C41(Carbamidomethyl / 57.0215); C43(Carbamidomethyl / 57.0215); C52(Carbamidomethyl / 57.0215); C59(Carbamidomethyl / 57.0215); C64(Carbamidomethyl / 57.0215); C70(Carbamidomethyl / 57.0215)	0.0064	0.0083	0	0	0	0	0.00032	0.00041	2.192	163.2	25	1	Specific	10.6	>sp|P46531|NOTC1_HUMAN Neurogenic locus notch homolog protein 1 OS=Homo sapiens OX=9606 GN=NOTCH1 PE=1 SV=4	1	5947	FP050322_7.5407.5407.6	high-energy collision-induced dissociation	2.08	8746.58	8745.59	1	22 | 112056
26		246.4	5	427.794	2134.94	427.792	2134.93	controllerType=0 controllerNumber=1 scan=2770	4.789	Y.RCVCRATHTGPNCERPY.V		RCVCRATHTGPNCERPY,YV,2@57.02146,4@57.02146,12@0.98402,13@57.02146	N12(Deamidated / 0.984)	9.3813	Y.RC[+57.02146]VC[+57.02146]RATHTGPN[+0.98402]C[+57.02146]ERPY.V	C2(Carbamidomethyl / 57.0215); C4(Carbamidomethyl / 57.0215); C13(Carbamidomethyl / 57.0215)	0.0056	0.0073	0	0	0	0	0.00028	0.00036	2.25	246.4	55.5		Specific	8.8	>sp|P46531|NOTC1_HUMAN Neurogenic locus notch homolog protein 1 OS=Homo sapiens OX=9606 GN=NOTCH1 PE=1 SV=4	1	2359	FP050322_7.2770.2770.5	high-energy collision-induced dissociation	2.29	2133.94	2133.93	1	23 | 2566
26		474.9	4	534.242	2133.95	534.243	2133.95	controllerType=0 controllerNumber=1 scan=2665	-1.377	Y.RCVCRATHTGPNCERPY.V		RCVCRATHTGPNCERPY,YV,2@57.02146,4@57.02146,13@57.02146		9.1351	Y.RC[+57.02146]VC[+57.02146]RATHTGPNC[+57.02146]ERPY.V	C2(Carbamidomethyl / 57.0215); C4(Carbamidomethyl / 57.0215); C13(Carbamidomethyl / 57.0215)	7.5e-06	9.8e-06	0	0	0	0	4e-07	5.1e-07	5.122	455.4	455.4		Specific	8.7	>sp|P46531|NOTC1_HUMAN Neurogenic locus notch homolog protein 1 OS=Homo sapiens OX=9606 GN=NOTCH1 PE=1 SV=4	1	2214	FP050322_7.2665.2665.4	high-energy collision-induced dissociation	5.01	2132.94	2132.94	1	24 | 2463
26		472.4	4	534.241	2133.94	534.243	2133.95	controllerType=0 controllerNumber=1 scan=2713	-3.093	Y.RCVCRATHTGPNCERPY.V		RCVCRATHTGPNCERPY,YV,2@57.02146,4@57.02146,13@57.02146		9.2479	Y.RC[+57.02146]VC[+57.02146]RATHTGPNC[+57.02146]ERPY.V	C2(Carbamidomethyl / 57.0215); C4(Carbamidomethyl / 57.0215); C13(Carbamidomethyl / 57.0215)	2.6e-06	3.4e-06	0	0	0	0	1.4e-07	1.8e-07	5.585	406.3	406.3		Specific	8.8	>sp|P46531|NOTC1_HUMAN Neurogenic locus notch homolog protein 1 OS=Homo sapiens OX=9606 GN=NOTCH1 PE=1 SV=4	1	2277	FP050322_7.2713.2713.4	high-energy collision-induced dissociation	5.47	2132.93	2132.94	1	25 | 2516
26		458	4	534.242	2133.95	534.243	2133.95	controllerType=0 controllerNumber=1 scan=2814	-1.377	Y.RCVCRATHTGPNCERPY.V		RCVCRATHTGPNCERPY,YV,2@57.02146,4@57.02146,13@57.02146		9.4848	Y.RC[+57.02146]VC[+57.02146]RATHTGPNC[+57.02146]ERPY.V	C2(Carbamidomethyl / 57.0215); C4(Carbamidomethyl / 57.0215); C13(Carbamidomethyl / 57.0215)	2.6e-06	3.4e-06	0	0	0	0	1.4e-07	1.9e-07	5.585	427.9	427.9		Specific	9.1	>sp|P46531|NOTC1_HUMAN Neurogenic locus notch homolog protein 1 OS=Homo sapiens OX=9606 GN=NOTCH1 PE=1 SV=4	1	2422	FP050322_7.2814.2814.4	high-energy collision-induced dissociation	5.47	2132.94	2132.94	1	26 | 2581
26		389.1	4	534.241	2133.94	534.243	2133.95	controllerType=0 controllerNumber=1 scan=2761	-2.864	Y.RCVCRATHTGPNCERPY.V		RCVCRATHTGPNCERPY,YV,2@57.02146,4@57.02146,13@57.02146		9.3616	Y.RC[+57.02146]VC[+57.02146]RATHTGPNC[+57.02146]ERPY.V	C2(Carbamidomethyl / 57.0215); C4(Carbamidomethyl / 57.0215); C13(Carbamidomethyl / 57.0215)	4.6e-06	5.9e-06	0	0	0	0	2.1e-07	2.7e-07	5.339	389.1	389.1		Specific	9.1	>sp|P46531|NOTC1_HUMAN Neurogenic locus notch homolog protein 1 OS=Homo sapiens OX=9606 GN=NOTCH1 PE=1 SV=4	1	2345	FP050322_7.2761.2761.4	high-energy collision-induced dissociation	5.23	2132.94	2132.94	1	27 | 2554
26		292.4	5	427.594	2133.94	427.596	2133.95	controllerType=0 controllerNumber=1 scan=2724	-3.228	Y.RCVCRATHTGPNCERPY.V		RCVCRATHTGPNCERPY,YV,2@57.02146,4@57.02146,13@57.02146		9.2737	Y.RC[+57.02146]VC[+57.02146]RATHTGPNC[+57.02146]ERPY.V	C2(Carbamidomethyl / 57.0215); C4(Carbamidomethyl / 57.0215); C13(Carbamidomethyl / 57.0215)	0.0011	0.0014	0	0	0	0	6.5e-05	8.3e-05	2.971	233.9	233.9		Specific	8.5	>sp|P46531|NOTC1_HUMAN Neurogenic locus notch homolog protein 1 OS=Homo sapiens OX=9606 GN=NOTCH1 PE=1 SV=4	1	2292	FP050322_7.2724.2724.5	high-energy collision-induced dissociation	3.13	2132.93	2132.94	1	28 | 2522
26		292	5	427.595	2133.94	427.596	2133.95	controllerType=0 controllerNumber=1 scan=2675	-2.298	Y.RCVCRATHTGPNCERPY.V		RCVCRATHTGPNCERPY,YV,2@57.02146,4@57.02146,13@57.02146		9.1574	Y.RC[+57.02146]VC[+57.02146]RATHTGPNC[+57.02146]ERPY.V	C2(Carbamidomethyl / 57.0215); C4(Carbamidomethyl / 57.0215); C13(Carbamidomethyl / 57.0215)	0.0011	0.0014	0	0	0	0	6.3e-05	8.1e-05	2.971	244.7	244.7		Specific	8.3	>sp|P46531|NOTC1_HUMAN Neurogenic locus notch homolog protein 1 OS=Homo sapiens OX=9606 GN=NOTCH1 PE=1 SV=4	1	2226	FP050322_7.2675.2675.5	high-energy collision-induced dissociation	3.13	2132.94	2132.94	1	29 | 2470
26		268.3	5	427.594	2133.94	427.596	2133.95	controllerType=0 controllerNumber=1 scan=2770	-3.8	Y.RCVCRATHTGPNCERPY.V		RCVCRATHTGPNCERPY,YV,2@57.02146,4@57.02146,13@57.02146		9.3813	Y.RC[+57.02146]VC[+57.02146]RATHTGPNC[+57.02146]ERPY.V	C2(Carbamidomethyl / 57.0215); C4(Carbamidomethyl / 57.0215); C13(Carbamidomethyl / 57.0215)	0.00034	0.00044	0	0	0	0	1.9e-05	2.5e-05	3.47	268.3	268.3		Specific	9.2	>sp|P46531|NOTC1_HUMAN Neurogenic locus notch homolog protein 1 OS=Homo sapiens OX=9606 GN=NOTCH1 PE=1 SV=4	1	2358	FP050322_7.2770.2770.5	high-energy collision-induced dissociation	3.53	2132.93	2132.94	1	30 | 2560
26		267.4	5	427.595	2133.94	427.596	2133.95	controllerType=0 controllerNumber=1 scan=2826	-2.155	Y.RCVCRATHTGPNCERPY.V		RCVCRATHTGPNCERPY,YV,2@57.02146,4@57.02146,13@57.02146		9.5121	Y.RC[+57.02146]VC[+57.02146]RATHTGPNC[+57.02146]ERPY.V	C2(Carbamidomethyl / 57.0215); C4(Carbamidomethyl / 57.0215); C13(Carbamidomethyl / 57.0215)	0.00034	0.00044	0	0	0	0	2e-05	2.5e-05	3.47	267.4	267.4		Specific	9.2	>sp|P46531|NOTC1_HUMAN Neurogenic locus notch homolog protein 1 OS=Homo sapiens OX=9606 GN=NOTCH1 PE=1 SV=4	1	2441	FP050322_7.2826.2826.5	high-energy collision-induced dissociation	3.53	2132.94	2132.94	1	31 | 2593
26		229.2	3	711.984	2133.94	711.988	2133.95	controllerType=0 controllerNumber=1 scan=2727	-4.889	Y.RCVCRATHTGPNCERPY.V		RCVCRATHTGPNCERPY,YV,2@57.02146,4@57.02146,13@57.02146		9.2814	Y.RC[+57.02146]VC[+57.02146]RATHTGPNC[+57.02146]ERPY.V	C2(Carbamidomethyl / 57.0215); C4(Carbamidomethyl / 57.0215); C13(Carbamidomethyl / 57.0215)	0.024	0.03	0.0049	0.0066	0	0	0.0051	0.0066	1.628	229.2	229.2		Specific	5.5	>sp|P46531|NOTC1_HUMAN Neurogenic locus notch homolog protein 1 OS=Homo sapiens OX=9606 GN=NOTCH1 PE=1 SV=4	1	2295	FP050322_7.2727.2727.3	high-energy collision-induced dissociation	1.54	2132.93	2132.94	1	32 | 2528
26		118.7	3	711.985	2133.94	711.988	2133.95	controllerType=0 controllerNumber=1 scan=2681	-3.602	Y.RCVCRATHTGPNCERPY.V		RCVCRATHTGPNCERPY,YV,2@57.02146,4@57.02146,13@57.02146		9.1704	Y.RC[+57.02146]VC[+57.02146]RATHTGPNC[+57.02146]ERPY.V	C2(Carbamidomethyl / 57.0215); C4(Carbamidomethyl / 57.0215); C13(Carbamidomethyl / 57.0215)	0.023	0.03	0.005	0.0066	0	0	0.0051	0.0066	1.632	118.7	118.7		Specific	5.4	>sp|P46531|NOTC1_HUMAN Neurogenic locus notch homolog protein 1 OS=Homo sapiens OX=9606 GN=NOTCH1 PE=1 SV=4	1	2234	FP050322_7.2681.2681.3	high-energy collision-induced dissociation	1.52	2132.93	2132.94	1	33 | 2476
43	HexNAc(1)Hex(1)Fuc(1)NeuAc(1); HexNAc(1)	201	5	1531.41	7653.03	1531.61	7654.01	controllerType=0 controllerNumber=1 scan=6178	3.534	Y.VPCSPSPCQNGGTCRPTGDVTHECACLPGFTGQNCEENIDDCPGNNCKNGGACVDGVNTY.N	13;17	VPCSPSPCQNGGTCRPTGDVTHECACLPGFTGQNCEENIDDCPGNNCKNGGACVDGVNTY,YN,3@57.02146,8@57.02146,13@802.28552,14@57.02146,17@203.07937,24@57.02146,26@57.02146,33@0.98402,35@57.02146,42@57.02146,47@57.02146,53@57.02146,55@15.99492	T13(OGlycan / 802.2855); T17(OGlycan / 203.0794); Q33(Deamidated / 0.984); D55(Oxidation / 15.9949)	17.3043	Y.VPC[+57.02146]SPSPC[+57.02146]QNGGT[+802.28552]C[+57.02146]RPT[+203.07937]GDVTHEC[+57.02146]AC[+57.02146]LPGFTGQ[+0.98402]NC[+57.02146]EENIDDC[+57.02146]PGNNC[+57.02146]KNGGAC[+57.02146]VD[+15.99492]GVNTY.N	C3(Carbamidomethyl / 57.0215); C8(Carbamidomethyl / 57.0215); C14(Carbamidomethyl / 57.0215); C24(Carbamidomethyl / 57.0215); C26(Carbamidomethyl / 57.0215); C35(Carbamidomethyl / 57.0215); C42(Carbamidomethyl / 57.0215); C47(Carbamidomethyl / 57.0215); C53(Carbamidomethyl / 57.0215)	0.0017	0.0022	0	0	0	0	9.8e-05	0.00013	2.77	201	0	-1	Specific	16.2	>sp|P46531|NOTC1_HUMAN Neurogenic locus notch homolog protein 1 OS=Homo sapiens OX=9606 GN=NOTCH1 PE=1 SV=4	1	6892	FP050322_7.6178.6178.5	high-energy collision-induced dissociation	1.96	7652.02	7653	1	34 | 115976
43	HexNAc(1)Hex(1)Fuc(1)NeuAc(1); HexNAc(1)	135.2	5	1531.81	7655	1531.61	7654.01	controllerType=0 controllerNumber=1 scan=6161	-0.516	Y.VPCSPSPCQNGGTCRPTGDVTHECACLPGFTGQNCEENIDDCPGNNCKNGGACVDGVNTY.N	17;21	VPCSPSPCQNGGTCRPTGDVTHECACLPGFTGQNCEENIDDCPGNNCKNGGACVDGVNTY,YN,3@57.02146,8@57.02146,14@57.02146,17@802.28552,21@203.07937,24@57.02146,26@57.02146,33@0.98402,35@57.02146,42@57.02146,46@15.99492,47@57.02146,53@57.02146	T17(OGlycan / 802.2855); T21(OGlycan / 203.0794); Q33(Deamidated / 0.984); N46(Oxidation / 15.9949)	17.2638	Y.VPC[+57.02146]SPSPC[+57.02146]QNGGTC[+57.02146]RPT[+802.28552]GDVT[+203.07937]HEC[+57.02146]AC[+57.02146]LPGFTGQ[+0.98402]NC[+57.02146]EENIDDC[+57.02146]PGNN[+15.99492]C[+57.02146]KNGGAC[+57.02146]VDGVNTY.N	C3(Carbamidomethyl / 57.0215); C8(Carbamidomethyl / 57.0215); C14(Carbamidomethyl / 57.0215); C24(Carbamidomethyl / 57.0215); C26(Carbamidomethyl / 57.0215); C35(Carbamidomethyl / 57.0215); C42(Carbamidomethyl / 57.0215); C47(Carbamidomethyl / 57.0215); C53(Carbamidomethyl / 57.0215)	0.00012	0.00016	0	0	0	0	1e-05	1.3e-05	3.91	135.2	0	1	Specific	14.5	>sp|P46531|NOTC1_HUMAN Neurogenic locus notch homolog protein 1 OS=Homo sapiens OX=9606 GN=NOTCH1 PE=1 SV=4	1	6869	FP050322_7.6161.6161.5	high-energy collision-induced dissociation	2.95	7654	7653	1	35 | 115896
43	HexNAc(1)Hex(1)Fuc(1)NeuAc(1); HexNAc(1)	354.8	5	1531.41	7653.02	1531.41	7653.02	controllerType=0 controllerNumber=1 scan=6232	-0.348	Y.VPCSPSPCQNGGTCRPTGDVTHECACLPGFTGQNCEENIDDCPGNNCKNGGACVDGVNTY.N	4;6	VPCSPSPCQNGGTCRPTGDVTHECACLPGFTGQNCEENIDDCPGNNCKNGGACVDGVNTY,YN,3@57.02146,4@802.28552,6@203.07937,8@57.02146,14@57.02146,24@57.02146,26@57.02146,35@57.02146,42@57.02146,47@57.02146,53@57.02146,55@15.99492	S4(OGlycan / 802.2855); S6(OGlycan / 203.0794); D55(Oxidation / 15.9949)	17.432	Y.VPC[+57.02146]S[+802.28552]PS[+203.07937]PC[+57.02146]QNGGTC[+57.02146]RPTGDVTHEC[+57.02146]AC[+57.02146]LPGFTGQNC[+57.02146]EENIDDC[+57.02146]PGNNC[+57.02146]KNGGAC[+57.02146]VD[+15.99492]GVNTY.N	C3(Carbamidomethyl / 57.0215); C8(Carbamidomethyl / 57.0215); C14(Carbamidomethyl / 57.0215); C24(Carbamidomethyl / 57.0215); C26(Carbamidomethyl / 57.0215); C35(Carbamidomethyl / 57.0215); C42(Carbamidomethyl / 57.0215); C47(Carbamidomethyl / 57.0215); C53(Carbamidomethyl / 57.0215)	1.3e-05	1.7e-05	0	0	0	0	1.2e-06	1.5e-06	4.876	354.8	0		Specific	19.1	>sp|P46531|NOTC1_HUMAN Neurogenic locus notch homolog protein 1 OS=Homo sapiens OX=9606 GN=NOTCH1 PE=1 SV=4	1	6962	FP050322_7.6232.6232.5	high-energy collision-induced dissociation	3.69	7652.01	7652.01	1	36 | 116176
43	HexNAc(1)Hex(1)Fuc(1)NeuAc(1); HexNAc(1)	108	5	1531.21	7652.01	1531.41	7653.02	controllerType=0 controllerNumber=1 scan=6161	-1.552	Y.VPCSPSPCQNGGTCRPTGDVTHECACLPGFTGQNCEENIDDCPGNNCKNGGACVDGVNTY.N	17;31	VPCSPSPCQNGGTCRPTGDVTHECACLPGFTGQNCEENIDDCPGNNCKNGGACVDGVNTY,YN,3@57.02146,8@57.02146,14@57.02146,17@802.28552,24@57.02146,26@57.02146,31@203.07937,35@57.02146,42@57.02146,46@15.99492,47@57.02146,53@57.02146	T17(OGlycan / 802.2855); T31(OGlycan / 203.0794); N46(Oxidation / 15.9949)	17.2638	Y.VPC[+57.02146]SPSPC[+57.02146]QNGGTC[+57.02146]RPT[+802.28552]GDVTHEC[+57.02146]AC[+57.02146]LPGFT[+203.07937]GQNC[+57.02146]EENIDDC[+57.02146]PGNN[+15.99492]C[+57.02146]KNGGAC[+57.02146]VDGVNTY.N	C3(Carbamidomethyl / 57.0215); C8(Carbamidomethyl / 57.0215); C14(Carbamidomethyl / 57.0215); C24(Carbamidomethyl / 57.0215); C26(Carbamidomethyl / 57.0215); C35(Carbamidomethyl / 57.0215); C42(Carbamidomethyl / 57.0215); C47(Carbamidomethyl / 57.0215); C53(Carbamidomethyl / 57.0215)	0.00012	0.00016	0	0	0	0	9.7e-06	1.3e-05	3.91	108	0	-1	Specific	14.7	>sp|P46531|NOTC1_HUMAN Neurogenic locus notch homolog protein 1 OS=Homo sapiens OX=9606 GN=NOTCH1 PE=1 SV=4	1	6868	FP050322_7.6161.6161.5	high-energy collision-induced dissociation	2.76	7651	7652.01	1	37 | 115856
43	HexNAc(1)Hex(1)Fuc(1)NeuAc(1); HexNAc(1)	165.7	5	1528.41	7638.01	1528.6	7638.99	controllerType=0 controllerNumber=1 scan=6267	2.331	Y.VPCSPSPCQNGGTCRPTGDVTHECACLPGFTGQNCEENIDDCPGNNCKNGGACVDGVNTY.N	17;21	VPCSPSPCQNGGTCRPTGDVTHECACLPGFTGQNCEENIDDCPGNNCKNGGACVDGVNTY,YN,3@57.02146,8@57.02146,14@57.02146,17@802.28552,21@203.07937,24@57.02146,26@57.02146,33@0.98402,35@57.02146,42@57.02146,47@57.02146,49@0.98402,53@57.02146	T17(OGlycan / 802.2855); T21(OGlycan / 203.0794); Q33(Deamidated / 0.984); N49(Deamidated / 0.984)	17.514	Y.VPC[+57.02146]SPSPC[+57.02146]QNGGTC[+57.02146]RPT[+802.28552]GDVT[+203.07937]HEC[+57.02146]AC[+57.02146]LPGFTGQ[+0.98402]NC[+57.02146]EENIDDC[+57.02146]PGNNC[+57.02146]KN[+0.98402]GGAC[+57.02146]VDGVNTY.N	C3(Carbamidomethyl / 57.0215); C8(Carbamidomethyl / 57.0215); C14(Carbamidomethyl / 57.0215); C24(Carbamidomethyl / 57.0215); C26(Carbamidomethyl / 57.0215); C35(Carbamidomethyl / 57.0215); C42(Carbamidomethyl / 57.0215); C47(Carbamidomethyl / 57.0215); C53(Carbamidomethyl / 57.0215)	0.00012	0.00016	0	0	0	0	1e-05	1.4e-05	3.91	165.7	0	-1	Specific	17.3	>sp|P46531|NOTC1_HUMAN Neurogenic locus notch homolog protein 1 OS=Homo sapiens OX=9606 GN=NOTCH1 PE=1 SV=4	1	7005	FP050322_7.6267.6267.5	high-energy collision-induced dissociation	3.05	7637	7637.99	1	38 | 116216
43	HexNAc(1)Hex(1)Fuc(1)NeuAc(1); HexNAc(1)	59.4	5	1528.61	7639.01	1528.6	7638.99	controllerType=0 controllerNumber=1 scan=6322	1.7	Y.VPCSPSPCQNGGTCRPTGDVTHECACLPGFTGQNCEENIDDCPGNNCKNGGACVDGVNTY.N	17;21	VPCSPSPCQNGGTCRPTGDVTHECACLPGFTGQNCEENIDDCPGNNCKNGGACVDGVNTY,YN,3@57.02146,8@57.02146,9@0.98402,14@57.02146,17@802.28552,21@203.07937,24@57.02146,26@57.02146,35@57.02146,38@0.98402,42@57.02146,47@57.02146,53@57.02146	Q9(Deamidated / 0.984); T17(OGlycan / 802.2855); T21(OGlycan / 203.0794); N38(Deamidated / 0.984)	17.644	Y.VPC[+57.02146]SPSPC[+57.02146]Q[+0.98402]NGGTC[+57.02146]RPT[+802.28552]GDVT[+203.07937]HEC[+57.02146]AC[+57.02146]LPGFTGQNC[+57.02146]EEN[+0.98402]IDDC[+57.02146]PGNNC[+57.02146]KNGGAC[+57.02146]VDGVNTY.N	C3(Carbamidomethyl / 57.0215); C8(Carbamidomethyl / 57.0215); C14(Carbamidomethyl / 57.0215); C24(Carbamidomethyl / 57.0215); C26(Carbamidomethyl / 57.0215); C35(Carbamidomethyl / 57.0215); C42(Carbamidomethyl / 57.0215); C47(Carbamidomethyl / 57.0215); C53(Carbamidomethyl / 57.0215)	0.00012	0.00016	0	0	0	0	1.1e-05	1.4e-05	3.91	59.4	0		Specific	15	>sp|P46531|NOTC1_HUMAN Neurogenic locus notch homolog protein 1 OS=Homo sapiens OX=9606 GN=NOTCH1 PE=1 SV=4	1	7070	FP050322_7.6322.6322.5	high-energy collision-induced dissociation	2.95	7638	7637.99	1	39 | 116416
43	HexNAc(1); HexNAc(1)Hex(1)Fuc(1)NeuAc(1)	273	5	1528.41	7638.01	1528.41	7638.01	controllerType=0 controllerNumber=1 scan=6208	0.439	Y.VPCSPSPCQNGGTCRPTGDVTHECACLPGFTGQNCEENIDDCPGNNCKNGGACVDGVNTY.N	17;21	VPCSPSPCQNGGTCRPTGDVTHECACLPGFTGQNCEENIDDCPGNNCKNGGACVDGVNTY,YN,3@57.02146,8@57.02146,14@57.02146,15@0.98402,17@203.07937,21@802.28552,24@57.02146,26@57.02146,35@57.02146,42@57.02146,47@57.02146,53@57.02146	R15(Deamidated / 0.984); T17(OGlycan / 203.0794); T21(OGlycan / 802.2855)	17.3758	Y.VPC[+57.02146]SPSPC[+57.02146]QNGGTC[+57.02146]R[+0.98402]PT[+203.07937]GDVT[+802.28552]HEC[+57.02146]AC[+57.02146]LPGFTGQNC[+57.02146]EENIDDC[+57.02146]PGNNC[+57.02146]KNGGAC[+57.02146]VDGVNTY.N	C3(Carbamidomethyl / 57.0215); C8(Carbamidomethyl / 57.0215); C14(Carbamidomethyl / 57.0215); C24(Carbamidomethyl / 57.0215); C26(Carbamidomethyl / 57.0215); C35(Carbamidomethyl / 57.0215); C42(Carbamidomethyl / 57.0215); C47(Carbamidomethyl / 57.0215); C53(Carbamidomethyl / 57.0215)	0.0001	0.00013	0	0	0	0	8e-06	1e-05	4.002	273	0		Specific	14.8	>sp|P46531|NOTC1_HUMAN Neurogenic locus notch homolog protein 1 OS=Homo sapiens OX=9606 GN=NOTCH1 PE=1 SV=4	1	6932	FP050322_7.6208.6208.5	high-energy collision-induced dissociation	3.02	7637.01	7637	1	40 | 116096
43	HexNAc(1); HexNAc(1)Hex(1)Fuc(1)NeuAc(1)	50	5	1528.21	7637.01	1528.41	7638.01	controllerType=0 controllerNumber=1 scan=6322	0.511	Y.VPCSPSPCQNGGTCRPTGDVTHECACLPGFTGQNCEENIDDCPGNNCKNGGACVDGVNTY.N	21;31	VPCSPSPCQNGGTCRPTGDVTHECACLPGFTGQNCEENIDDCPGNNCKNGGACVDGVNTY,YN,3@57.02146,8@57.02146,9@0.98402,14@57.02146,21@203.07937,24@57.02146,26@57.02146,31@802.28552,35@57.02146,42@57.02146,47@57.02146,53@57.02146	Q9(Deamidated / 0.984); T21(OGlycan / 203.0794); T31(OGlycan / 802.2855)	17.644	Y.VPC[+57.02146]SPSPC[+57.02146]Q[+0.98402]NGGTC[+57.02146]RPTGDVT[+203.07937]HEC[+57.02146]AC[+57.02146]LPGFT[+802.28552]GQNC[+57.02146]EENIDDC[+57.02146]PGNNC[+57.02146]KNGGAC[+57.02146]VDGVNTY.N	C3(Carbamidomethyl / 57.0215); C8(Carbamidomethyl / 57.0215); C14(Carbamidomethyl / 57.0215); C24(Carbamidomethyl / 57.0215); C26(Carbamidomethyl / 57.0215); C35(Carbamidomethyl / 57.0215); C42(Carbamidomethyl / 57.0215); C47(Carbamidomethyl / 57.0215); C53(Carbamidomethyl / 57.0215)	0.00012	0.00016	0	0	0	0	1.1e-05	1.4e-05	3.91	50	0	-1	Specific	15.4	>sp|P46531|NOTC1_HUMAN Neurogenic locus notch homolog protein 1 OS=Homo sapiens OX=9606 GN=NOTCH1 PE=1 SV=4	1	7069	FP050322_7.6322.6322.5	high-energy collision-induced dissociation	2.76	7636	7637	1	41 | 116376
43	HexNAc(1)Hex(1)Fuc(1)NeuAc(1); HexNAc(1)	505.5	5	1528.21	7637.03	1528.21	7637.03	controllerType=0 controllerNumber=1 scan=6157	0.856	Y.VPCSPSPCQNGGTCRPTGDVTHECACLPGFTGQNCEENIDDCPGNNCKNGGACVDGVNTY.N	17;21	VPCSPSPCQNGGTCRPTGDVTHECACLPGFTGQNCEENIDDCPGNNCKNGGACVDGVNTY,YN,3@57.02146,8@57.02146,14@57.02146,17@802.28552,21@203.07937,24@57.02146,26@57.02146,35@57.02146,42@57.02146,47@57.02146,53@57.02146	T17(OGlycan / 802.2855); T21(OGlycan / 203.0794)	17.255	Y.VPC[+57.02146]SPSPC[+57.02146]QNGGTC[+57.02146]RPT[+802.28552]GDVT[+203.07937]HEC[+57.02146]AC[+57.02146]LPGFTGQNC[+57.02146]EENIDDC[+57.02146]PGNNC[+57.02146]KNGGAC[+57.02146]VDGVNTY.N	C3(Carbamidomethyl / 57.0215); C8(Carbamidomethyl / 57.0215); C14(Carbamidomethyl / 57.0215); C24(Carbamidomethyl / 57.0215); C26(Carbamidomethyl / 57.0215); C35(Carbamidomethyl / 57.0215); C42(Carbamidomethyl / 57.0215); C47(Carbamidomethyl / 57.0215); C53(Carbamidomethyl / 57.0215)	3.8e-07	4.9e-07	0	0	0	0	2.6e-08	3.3e-08	6.422	505.5	0		Specific	18.2	>sp|P46531|NOTC1_HUMAN Neurogenic locus notch homolog protein 1 OS=Homo sapiens OX=9606 GN=NOTCH1 PE=1 SV=4	1	6864	FP050322_7.6157.6157.5	high-energy collision-induced dissociation	7.43	7636.03	7636.02	1	42 | 115816
43	HexNAc(1)Hex(1)Fuc(1); HexNAc(1)	191.9	5	1473.39	7362.9	1473.39	7362.91	controllerType=0 controllerNumber=1 scan=5972	-1.231	Y.VPCSPSPCQNGGTCRPTGDVTHECACLPGFTGQNCEENIDDCPGNNCKNGGACVDGVNTY.N	17;21	VPCSPSPCQNGGTCRPTGDVTHECACLPGFTGQNCEENIDDCPGNNCKNGGACVDGVNTY,YN,3@57.02146,8@57.02146,14@57.02146,17@511.19010,21@203.07937,24@57.02146,26@57.02146,35@57.02146,42@57.02146,47@57.02146,49@0.98402,53@57.02146,55@15.99492	T17(OGlycan / 511.1901); T21(OGlycan / 203.0794); N49(Deamidated / 0.984); D55(Oxidation / 15.9949)	16.8236	Y.VPC[+57.02146]SPSPC[+57.02146]QNGGTC[+57.02146]RPT[+511.19010]GDVT[+203.07937]HEC[+57.02146]AC[+57.02146]LPGFTGQNC[+57.02146]EENIDDC[+57.02146]PGNNC[+57.02146]KN[+0.98402]GGAC[+57.02146]VD[+15.99492]GVNTY.N	C3(Carbamidomethyl / 57.0215); C8(Carbamidomethyl / 57.0215); C14(Carbamidomethyl / 57.0215); C24(Carbamidomethyl / 57.0215); C26(Carbamidomethyl / 57.0215); C35(Carbamidomethyl / 57.0215); C42(Carbamidomethyl / 57.0215); C47(Carbamidomethyl / 57.0215); C53(Carbamidomethyl / 57.0215)	0.00018	0.00023	0	0	0	0	1.4e-05	1.8e-05	3.743	191.9	0		Specific	17.2	>sp|P46531|NOTC1_HUMAN Neurogenic locus notch homolog protein 1 OS=Homo sapiens OX=9606 GN=NOTCH1 PE=1 SV=4	1	6628	FP050322_7.5972.5972.5	high-energy collision-induced dissociation	2.89	7361.89	7361.9	1	43 | 115296
43	HexNAc(1)Hex(1)Fuc(1); HexNAc(1)	353.4	5	1472.98	7360.89	1473.19	7361.93	controllerType=0 controllerNumber=1 scan=5915	-4.787	Y.VPCSPSPCQNGGTCRPTGDVTHECACLPGFTGQNCEENIDDCPGNNCKNGGACVDGVNTY.N	17;21	VPCSPSPCQNGGTCRPTGDVTHECACLPGFTGQNCEENIDDCPGNNCKNGGACVDGVNTY,YN,3@57.02146,8@57.02146,14@57.02146,17@511.19010,21@203.07937,24@57.02146,26@57.02146,35@57.02146,42@57.02146,47@57.02146,53@57.02146,55@15.99492	T17(OGlycan / 511.1901); T21(OGlycan / 203.0794); D55(Oxidation / 15.9949)	16.6912	Y.VPC[+57.02146]SPSPC[+57.02146]QNGGTC[+57.02146]RPT[+511.19010]GDVT[+203.07937]HEC[+57.02146]AC[+57.02146]LPGFTGQNC[+57.02146]EENIDDC[+57.02146]PGNNC[+57.02146]KNGGAC[+57.02146]VD[+15.99492]GVNTY.N	C3(Carbamidomethyl / 57.0215); C8(Carbamidomethyl / 57.0215); C14(Carbamidomethyl / 57.0215); C24(Carbamidomethyl / 57.0215); C26(Carbamidomethyl / 57.0215); C35(Carbamidomethyl / 57.0215); C42(Carbamidomethyl / 57.0215); C47(Carbamidomethyl / 57.0215); C53(Carbamidomethyl / 57.0215)	1.3e-05	1.7e-05	0	0	0	0	1.1e-06	1.5e-06	4.876	353.4	0	-1	Specific	15.8	>sp|P46531|NOTC1_HUMAN Neurogenic locus notch homolog protein 1 OS=Homo sapiens OX=9606 GN=NOTCH1 PE=1 SV=4	1	6558	FP050322_7.5915.5915.5	high-energy collision-induced dissociation	3.69	7359.88	7360.92	1	44 | 115016
43	HexNAc(1)Hex(1)Fuc(1); HexNAc(1)	281.6	5	1473.19	7361.91	1473.19	7361.93	controllerType=0 controllerNumber=1 scan=5860	-2.125	Y.VPCSPSPCQNGGTCRPTGDVTHECACLPGFTGQNCEENIDDCPGNNCKNGGACVDGVNTY.N	17;21	VPCSPSPCQNGGTCRPTGDVTHECACLPGFTGQNCEENIDDCPGNNCKNGGACVDGVNTY,YN,3@57.02146,8@57.02146,14@57.02146,17@511.19010,21@203.07937,24@57.02146,26@57.02146,35@57.02146,42@57.02146,47@57.02146,53@57.02146,55@15.99492	T17(OGlycan / 511.1901); T21(OGlycan / 203.0794); D55(Oxidation / 15.9949)	16.563	Y.VPC[+57.02146]SPSPC[+57.02146]QNGGTC[+57.02146]RPT[+511.19010]GDVT[+203.07937]HEC[+57.02146]AC[+57.02146]LPGFTGQNC[+57.02146]EENIDDC[+57.02146]PGNNC[+57.02146]KNGGAC[+57.02146]VD[+15.99492]GVNTY.N	C3(Carbamidomethyl / 57.0215); C8(Carbamidomethyl / 57.0215); C14(Carbamidomethyl / 57.0215); C24(Carbamidomethyl / 57.0215); C26(Carbamidomethyl / 57.0215); C35(Carbamidomethyl / 57.0215); C42(Carbamidomethyl / 57.0215); C47(Carbamidomethyl / 57.0215); C53(Carbamidomethyl / 57.0215)	5.7e-05	7.4e-05	0	0	0	0	4.2e-06	5.4e-06	4.242	281.6	0		Specific	15.9	>sp|P46531|NOTC1_HUMAN Neurogenic locus notch homolog protein 1 OS=Homo sapiens OX=9606 GN=NOTCH1 PE=1 SV=4	1	6496	FP050322_7.5860.5860.5	high-energy collision-induced dissociation	3.35	7360.9	7360.92	1	45 | 114536
43	HexNAc(1)Hex(1)Fuc(1); HexNAc(1)	227.6	5	1470.58	7348.88	1470.39	7347.9	controllerType=0 controllerNumber=1 scan=6017	-3.23	Y.VPCSPSPCQNGGTCRPTGDVTHECACLPGFTGQNCEENIDDCPGNNCKNGGACVDGVNTY.N	17;21	VPCSPSPCQNGGTCRPTGDVTHECACLPGFTGQNCEENIDDCPGNNCKNGGACVDGVNTY,YN,3@57.02146,8@57.02146,9@0.98402,14@57.02146,17@511.19010,21@203.07937,24@57.02146,26@57.02146,35@57.02146,42@57.02146,46@0.98402,47@57.02146,53@57.02146	Q9(Deamidated / 0.984); T17(OGlycan / 511.1901); T21(OGlycan / 203.0794); N46(Deamidated / 0.984)	16.9268	Y.VPC[+57.02146]SPSPC[+57.02146]Q[+0.98402]NGGTC[+57.02146]RPT[+511.19010]GDVT[+203.07937]HEC[+57.02146]AC[+57.02146]LPGFTGQNC[+57.02146]EENIDDC[+57.02146]PGNN[+0.98402]C[+57.02146]KNGGAC[+57.02146]VDGVNTY.N	C3(Carbamidomethyl / 57.0215); C8(Carbamidomethyl / 57.0215); C14(Carbamidomethyl / 57.0215); C24(Carbamidomethyl / 57.0215); C26(Carbamidomethyl / 57.0215); C35(Carbamidomethyl / 57.0215); C42(Carbamidomethyl / 57.0215); C47(Carbamidomethyl / 57.0215); C53(Carbamidomethyl / 57.0215)	0.00013	0.00016	0	0	0	0	1.1e-05	1.5e-05	3.897	227.6	0	1	Specific	15.9	>sp|P46531|NOTC1_HUMAN Neurogenic locus notch homolog protein 1 OS=Homo sapiens OX=9606 GN=NOTCH1 PE=1 SV=4	1	6685	FP050322_7.6017.6017.5	high-energy collision-induced dissociation	2.99	7347.87	7346.89	1	46 | 115376
43	HexNAc(1); HexNAc(1)Hex(1)Fuc(1)	384.6	5	1469.99	7345.92	1470.19	7346.92	controllerType=0 controllerNumber=1 scan=5899	0.841	Y.VPCSPSPCQNGGTCRPTGDVTHECACLPGFTGQNCEENIDDCPGNNCKNGGACVDGVNTY.N	21;31	VPCSPSPCQNGGTCRPTGDVTHECACLPGFTGQNCEENIDDCPGNNCKNGGACVDGVNTY,YN,3@57.02146,8@57.02146,9@0.98402,14@57.02146,21@203.07937,24@57.02146,26@57.02146,31@511.19010,35@57.02146,42@57.02146,47@57.02146,53@57.02146	Q9(Deamidated / 0.984); T21(OGlycan / 203.0794); T31(OGlycan / 511.1901)	16.6556	Y.VPC[+57.02146]SPSPC[+57.02146]Q[+0.98402]NGGTC[+57.02146]RPTGDVT[+203.07937]HEC[+57.02146]AC[+57.02146]LPGFT[+511.19010]GQNC[+57.02146]EENIDDC[+57.02146]PGNNC[+57.02146]KNGGAC[+57.02146]VDGVNTY.N	C3(Carbamidomethyl / 57.0215); C8(Carbamidomethyl / 57.0215); C14(Carbamidomethyl / 57.0215); C24(Carbamidomethyl / 57.0215); C26(Carbamidomethyl / 57.0215); C35(Carbamidomethyl / 57.0215); C42(Carbamidomethyl / 57.0215); C47(Carbamidomethyl / 57.0215); C53(Carbamidomethyl / 57.0215)	8e-07	1e-06	0	0	0	0	4.2e-08	5.4e-08	6.096	384.6	0	-1	Specific	16.4	>sp|P46531|NOTC1_HUMAN Neurogenic locus notch homolog protein 1 OS=Homo sapiens OX=9606 GN=NOTCH1 PE=1 SV=4	1	6542	FP050322_7.5899.5899.5	high-energy collision-induced dissociation	5.18	7344.91	7345.91	1	47 | 114896
43	HexNAc(1)Hex(1)Fuc(1); HexNAc(1)	608.5	5	1469.99	7345.93	1469.99	7345.93	controllerType=0 controllerNumber=1 scan=5847	0.286	Y.VPCSPSPCQNGGTCRPTGDVTHECACLPGFTGQNCEENIDDCPGNNCKNGGACVDGVNTY.N	17;21	VPCSPSPCQNGGTCRPTGDVTHECACLPGFTGQNCEENIDDCPGNNCKNGGACVDGVNTY,YN,3@57.02146,8@57.02146,14@57.02146,17@511.19010,21@203.07937,24@57.02146,26@57.02146,35@57.02146,42@57.02146,47@57.02146,53@57.02146	T17(OGlycan / 511.1901); T21(OGlycan / 203.0794)	16.5327	Y.VPC[+57.02146]SPSPC[+57.02146]QNGGTC[+57.02146]RPT[+511.19010]GDVT[+203.07937]HEC[+57.02146]AC[+57.02146]LPGFTGQNC[+57.02146]EENIDDC[+57.02146]PGNNC[+57.02146]KNGGAC[+57.02146]VDGVNTY.N	C3(Carbamidomethyl / 57.0215); C8(Carbamidomethyl / 57.0215); C14(Carbamidomethyl / 57.0215); C24(Carbamidomethyl / 57.0215); C26(Carbamidomethyl / 57.0215); C35(Carbamidomethyl / 57.0215); C42(Carbamidomethyl / 57.0215); C47(Carbamidomethyl / 57.0215); C53(Carbamidomethyl / 57.0215)	2.9e-09	3.7e-09	0	0	0	0	1.6e-10	2.1e-10	8.541	608.5	0		Specific	18.7	>sp|P46531|NOTC1_HUMAN Neurogenic locus notch homolog protein 1 OS=Homo sapiens OX=9606 GN=NOTCH1 PE=1 SV=4	1	6482	FP050322_7.5847.5847.5	high-energy collision-induced dissociation	9.43	7344.93	7344.92	1	48 | 114416
43	HexNAc(1)Hex(1)Fuc(1); HexNAc(1)	346.6	5	1469.99	7345.91	1469.99	7345.93	controllerType=0 controllerNumber=1 scan=5955	-2.539	Y.VPCSPSPCQNGGTCRPTGDVTHECACLPGFTGQNCEENIDDCPGNNCKNGGACVDGVNTY.N	17;21	VPCSPSPCQNGGTCRPTGDVTHECACLPGFTGQNCEENIDDCPGNNCKNGGACVDGVNTY,YN,3@57.02146,8@57.02146,14@57.02146,17@511.19010,21@203.07937,24@57.02146,26@57.02146,35@57.02146,42@57.02146,47@57.02146,53@57.02146	T17(OGlycan / 511.1901); T21(OGlycan / 203.0794)	16.7849	Y.VPC[+57.02146]SPSPC[+57.02146]QNGGTC[+57.02146]RPT[+511.19010]GDVT[+203.07937]HEC[+57.02146]AC[+57.02146]LPGFTGQNC[+57.02146]EENIDDC[+57.02146]PGNNC[+57.02146]KNGGAC[+57.02146]VDGVNTY.N	C3(Carbamidomethyl / 57.0215); C8(Carbamidomethyl / 57.0215); C14(Carbamidomethyl / 57.0215); C24(Carbamidomethyl / 57.0215); C26(Carbamidomethyl / 57.0215); C35(Carbamidomethyl / 57.0215); C42(Carbamidomethyl / 57.0215); C47(Carbamidomethyl / 57.0215); C53(Carbamidomethyl / 57.0215)	1.8e-05	2.3e-05	0	0	0	0	1.7e-06	2.3e-06	4.741	346.6	0		Specific	16	>sp|P46531|NOTC1_HUMAN Neurogenic locus notch homolog protein 1 OS=Homo sapiens OX=9606 GN=NOTCH1 PE=1 SV=4	1	6608	FP050322_7.5955.5955.5	high-energy collision-induced dissociation	4.61	7344.91	7344.92	1	49 | 115176
43	HexNAc(1)Fuc(1); HexNAc(1)	433.5	5	1440.78	7199.85	1440.78	7199.87	controllerType=0 controllerNumber=1 scan=5895	-3.246	Y.VPCSPSPCQNGGTCRPTGDVTHECACLPGFTGQNCEENIDDCPGNNCKNGGACVDGVNTY.N	17;21	VPCSPSPCQNGGTCRPTGDVTHECACLPGFTGQNCEENIDDCPGNNCKNGGACVDGVNTY,YN,3@57.02146,8@57.02146,14@57.02146,17@349.13728,21@203.07937,24@57.02146,26@57.02146,35@57.02146,42@57.02146,47@57.02146,53@57.02146,55@15.99492	T17(OGlycan / 349.1373); T21(OGlycan / 203.0794); D55(Oxidation / 15.9949)	16.6449	Y.VPC[+57.02146]SPSPC[+57.02146]QNGGTC[+57.02146]RPT[+349.13728]GDVT[+203.07937]HEC[+57.02146]AC[+57.02146]LPGFTGQNC[+57.02146]EENIDDC[+57.02146]PGNNC[+57.02146]KNGGAC[+57.02146]VD[+15.99492]GVNTY.N	C3(Carbamidomethyl / 57.0215); C8(Carbamidomethyl / 57.0215); C14(Carbamidomethyl / 57.0215); C24(Carbamidomethyl / 57.0215); C26(Carbamidomethyl / 57.0215); C35(Carbamidomethyl / 57.0215); C42(Carbamidomethyl / 57.0215); C47(Carbamidomethyl / 57.0215); C53(Carbamidomethyl / 57.0215)	9.5e-07	1.2e-06	0	0	0	0	5.2e-08	6.8e-08	6.024	433.5	0		Specific	18.7	>sp|P46531|NOTC1_HUMAN Neurogenic locus notch homolog protein 1 OS=Homo sapiens OX=9606 GN=NOTCH1 PE=1 SV=4	1	6539	FP050322_7.5895.5895.5	high-energy collision-induced dissociation	5.26	7198.84	7198.87	1	50 | 114776
43	HexNAc(1)Fuc(1); HexNAc(1)	83.6	5	1440.98	7200.89	1440.78	7199.87	controllerType=0 controllerNumber=1 scan=5950	1.934	Y.VPCSPSPCQNGGTCRPTGDVTHECACLPGFTGQNCEENIDDCPGNNCKNGGACVDGVNTY.N	17;21	VPCSPSPCQNGGTCRPTGDVTHECACLPGFTGQNCEENIDDCPGNNCKNGGACVDGVNTY,YN,3@57.02146,8@57.02146,14@57.02146,17@349.13728,21@203.07937,24@57.02146,26@57.02146,35@57.02146,42@57.02146,47@57.02146,53@57.02146,55@15.99492	T17(OGlycan / 349.1373); T21(OGlycan / 203.0794); D55(Oxidation / 15.9949)	16.772	Y.VPC[+57.02146]SPSPC[+57.02146]QNGGTC[+57.02146]RPT[+349.13728]GDVT[+203.07937]HEC[+57.02146]AC[+57.02146]LPGFTGQNC[+57.02146]EENIDDC[+57.02146]PGNNC[+57.02146]KNGGAC[+57.02146]VD[+15.99492]GVNTY.N	C3(Carbamidomethyl / 57.0215); C8(Carbamidomethyl / 57.0215); C14(Carbamidomethyl / 57.0215); C24(Carbamidomethyl / 57.0215); C26(Carbamidomethyl / 57.0215); C35(Carbamidomethyl / 57.0215); C42(Carbamidomethyl / 57.0215); C47(Carbamidomethyl / 57.0215); C53(Carbamidomethyl / 57.0215)	0.00012	0.00016	0	0	0	0	9e-06	1.2e-05	3.91	83.6	0	1	Specific	15	>sp|P46531|NOTC1_HUMAN Neurogenic locus notch homolog protein 1 OS=Homo sapiens OX=9606 GN=NOTCH1 PE=1 SV=4	1	6603	FP050322_7.5950.5950.5	high-energy collision-induced dissociation	2.76	7199.88	7198.87	1	51 | 115136
43	HexNAc(1)Fuc(1); HexNAc(1)	383.5	5	1437.58	7183.89	1437.78	7184.86	controllerType=0 controllerNumber=1 scan=5894	4.797	Y.VPCSPSPCQNGGTCRPTGDVTHECACLPGFTGQNCEENIDDCPGNNCKNGGACVDGVNTY.N	17;31	VPCSPSPCQNGGTCRPTGDVTHECACLPGFTGQNCEENIDDCPGNNCKNGGACVDGVNTY,YN,3@57.02146,8@57.02146,10@0.98402,14@57.02146,17@349.13728,24@57.02146,26@57.02146,31@203.07937,35@57.02146,42@57.02146,47@57.02146,53@57.02146	N10(Deamidated / 0.984); T17(OGlycan / 349.1373); T31(OGlycan / 203.0794)	16.6427	Y.VPC[+57.02146]SPSPC[+57.02146]QN[+0.98402]GGTC[+57.02146]RPT[+349.13728]GDVTHEC[+57.02146]AC[+57.02146]LPGFT[+203.07937]GQNC[+57.02146]EENIDDC[+57.02146]PGNNC[+57.02146]KNGGAC[+57.02146]VDGVNTY.N	C3(Carbamidomethyl / 57.0215); C8(Carbamidomethyl / 57.0215); C14(Carbamidomethyl / 57.0215); C24(Carbamidomethyl / 57.0215); C26(Carbamidomethyl / 57.0215); C35(Carbamidomethyl / 57.0215); C42(Carbamidomethyl / 57.0215); C47(Carbamidomethyl / 57.0215); C53(Carbamidomethyl / 57.0215)	1.6e-05	2e-05	0	0	0	0	1.5e-06	2e-06	4.802	383.5	0	-1	Specific	16.1	>sp|P46531|NOTC1_HUMAN Neurogenic locus notch homolog protein 1 OS=Homo sapiens OX=9606 GN=NOTCH1 PE=1 SV=4	1	6538	FP050322_7.5894.5894.5	high-energy collision-induced dissociation	3.88	7182.89	7183.86	1	52 | 114736
43	HexNAc(1)Fuc(1); HexNAc(1)	78.5	5	1437.78	7184.85	1437.58	7183.88	controllerType=0 controllerNumber=1 scan=5960	-4.768	Y.VPCSPSPCQNGGTCRPTGDVTHECACLPGFTGQNCEENIDDCPGNNCKNGGACVDGVNTY.N	17;21	VPCSPSPCQNGGTCRPTGDVTHECACLPGFTGQNCEENIDDCPGNNCKNGGACVDGVNTY,YN,3@57.02146,8@57.02146,14@57.02146,17@349.13728,21@203.07937,24@57.02146,26@57.02146,35@57.02146,42@57.02146,47@57.02146,53@57.02146	T17(OGlycan / 349.1373); T21(OGlycan / 203.0794)	16.7954	Y.VPC[+57.02146]SPSPC[+57.02146]QNGGTC[+57.02146]RPT[+349.13728]GDVT[+203.07937]HEC[+57.02146]AC[+57.02146]LPGFTGQNC[+57.02146]EENIDDC[+57.02146]PGNNC[+57.02146]KNGGAC[+57.02146]VDGVNTY.N	C3(Carbamidomethyl / 57.0215); C8(Carbamidomethyl / 57.0215); C14(Carbamidomethyl / 57.0215); C24(Carbamidomethyl / 57.0215); C26(Carbamidomethyl / 57.0215); C35(Carbamidomethyl / 57.0215); C42(Carbamidomethyl / 57.0215); C47(Carbamidomethyl / 57.0215); C53(Carbamidomethyl / 57.0215)	0.00012	0.00016	0	0	0	0	9.2e-06	1.2e-05	3.91	78.5	0	1	Specific	13.1	>sp|P46531|NOTC1_HUMAN Neurogenic locus notch homolog protein 1 OS=Homo sapiens OX=9606 GN=NOTCH1 PE=1 SV=4	1	6613	FP050322_7.5960.5960.5	high-energy collision-induced dissociation	3.8	7183.84	7182.87	1	53 | 115216
43	HexNAc(1)Fuc(1)	666	5	1400.16	6996.79	1400.36	6997.78	controllerType=0 controllerNumber=1 scan=5999	2.324	Y.VPCSPSPCQNGGTCRPTGDVTHECACLPGFTGQNCEENIDDCPGNNCKNGGACVDGVNTY.N	17	VPCSPSPCQNGGTCRPTGDVTHECACLPGFTGQNCEENIDDCPGNNCKNGGACVDGVNTY,YN,3@57.02146,8@57.02146,14@57.02146,17@349.13728,24@57.02146,26@57.02146,35@57.02146,42@57.02146,47@57.02146,49@0.98402,53@57.02146,55@15.99492	T17(OGlycan / 349.1373); N49(Deamidated / 0.984); D55(Oxidation / 15.9949)	16.8867	Y.VPC[+57.02146]SPSPC[+57.02146]QNGGTC[+57.02146]RPT[+349.13728]GDVTHEC[+57.02146]AC[+57.02146]LPGFTGQNC[+57.02146]EENIDDC[+57.02146]PGNNC[+57.02146]KN[+0.98402]GGAC[+57.02146]VD[+15.99492]GVNTY.N	C3(Carbamidomethyl / 57.0215); C8(Carbamidomethyl / 57.0215); C14(Carbamidomethyl / 57.0215); C24(Carbamidomethyl / 57.0215); C26(Carbamidomethyl / 57.0215); C35(Carbamidomethyl / 57.0215); C42(Carbamidomethyl / 57.0215); C47(Carbamidomethyl / 57.0215); C53(Carbamidomethyl / 57.0215)	2.9e-10	3.7e-10	0	0	0	0	2.2e-11	2.9e-11	9.541	666	0	-1	Specific	19.2	>sp|P46531|NOTC1_HUMAN Neurogenic locus notch homolog protein 1 OS=Homo sapiens OX=9606 GN=NOTCH1 PE=1 SV=4	1	6662	FP050322_7.5999.5999.5	high-energy collision-induced dissociation	9.37	6995.78	6996.77	1	54 | 84142
43	HexNAc(1)Fuc(1)	421.5	5	1400.36	6997.76	1400.36	6997.78	controllerType=0 controllerNumber=1 scan=6058	-2.115	Y.VPCSPSPCQNGGTCRPTGDVTHECACLPGFTGQNCEENIDDCPGNNCKNGGACVDGVNTY.N	6	VPCSPSPCQNGGTCRPTGDVTHECACLPGFTGQNCEENIDDCPGNNCKNGGACVDGVNTY,YN,3@57.02146,6@349.13728,8@57.02146,14@57.02146,24@57.02146,26@57.02146,35@57.02146,42@57.02146,46@0.98402,47@57.02146,53@57.02146,55@15.99492	S6(OGlycan / 349.1373); N46(Deamidated / 0.984); D55(Oxidation / 15.9949)	17.0211	Y.VPC[+57.02146]SPS[+349.13728]PC[+57.02146]QNGGTC[+57.02146]RPTGDVTHEC[+57.02146]AC[+57.02146]LPGFTGQNC[+57.02146]EENIDDC[+57.02146]PGNN[+0.98402]C[+57.02146]KNGGAC[+57.02146]VD[+15.99492]GVNTY.N	C3(Carbamidomethyl / 57.0215); C8(Carbamidomethyl / 57.0215); C14(Carbamidomethyl / 57.0215); C24(Carbamidomethyl / 57.0215); C26(Carbamidomethyl / 57.0215); C35(Carbamidomethyl / 57.0215); C42(Carbamidomethyl / 57.0215); C47(Carbamidomethyl / 57.0215); C53(Carbamidomethyl / 57.0215)	9.5e-07	1.2e-06	0	0	0	0	5.5e-08	7.1e-08	6.024	421.5	1.1		Specific	16.8	>sp|P46531|NOTC1_HUMAN Neurogenic locus notch homolog protein 1 OS=Homo sapiens OX=9606 GN=NOTCH1 PE=1 SV=4	1	6735	FP050322_7.6058.6058.5	high-energy collision-induced dissociation	5.26	6996.76	6996.77	1	55 | 84942
43	HexNAc(1)Fuc(1)	701.7	5	1400.16	6996.79	1400.16	6996.79	controllerType=0 controllerNumber=1 scan=5947	-1.138	Y.VPCSPSPCQNGGTCRPTGDVTHECACLPGFTGQNCEENIDDCPGNNCKNGGACVDGVNTY.N	6	VPCSPSPCQNGGTCRPTGDVTHECACLPGFTGQNCEENIDDCPGNNCKNGGACVDGVNTY,YN,3@57.02146,6@349.13728,8@57.02146,14@57.02146,24@57.02146,26@57.02146,35@57.02146,42@57.02146,47@57.02146,53@57.02146,55@15.99492	S6(OGlycan / 349.1373); D55(Oxidation / 15.9949)	16.7658	Y.VPC[+57.02146]SPS[+349.13728]PC[+57.02146]QNGGTC[+57.02146]RPTGDVTHEC[+57.02146]AC[+57.02146]LPGFTGQNC[+57.02146]EENIDDC[+57.02146]PGNNC[+57.02146]KNGGAC[+57.02146]VD[+15.99492]GVNTY.N	C3(Carbamidomethyl / 57.0215); C8(Carbamidomethyl / 57.0215); C14(Carbamidomethyl / 57.0215); C24(Carbamidomethyl / 57.0215); C26(Carbamidomethyl / 57.0215); C35(Carbamidomethyl / 57.0215); C42(Carbamidomethyl / 57.0215); C47(Carbamidomethyl / 57.0215); C53(Carbamidomethyl / 57.0215)	2.9e-11	3.7e-11	0	0	0	0	1.4e-12	1.8e-12	10.541	701.7	13.6		Specific	19.8	>sp|P46531|NOTC1_HUMAN Neurogenic locus notch homolog protein 1 OS=Homo sapiens OX=9606 GN=NOTCH1 PE=1 SV=4	1	6600	FP050322_7.5947.5947.5	high-energy collision-induced dissociation	11.43	6995.78	6995.79	1	56 | 83382
43	HexNAc(1)Fuc(1)	677.2	5	1400.17	6996.8	1400.16	6996.79	controllerType=0 controllerNumber=1 scan=5892	1.218	Y.VPCSPSPCQNGGTCRPTGDVTHECACLPGFTGQNCEENIDDCPGNNCKNGGACVDGVNTY.N	17	VPCSPSPCQNGGTCRPTGDVTHECACLPGFTGQNCEENIDDCPGNNCKNGGACVDGVNTY,YN,3@57.02146,8@57.02146,14@57.02146,17@349.13728,24@57.02146,26@57.02146,35@57.02146,42@57.02146,47@57.02146,53@57.02146,55@15.99492	T17(OGlycan / 349.1373); D55(Oxidation / 15.9949)	16.6383	Y.VPC[+57.02146]SPSPC[+57.02146]QNGGTC[+57.02146]RPT[+349.13728]GDVTHEC[+57.02146]AC[+57.02146]LPGFTGQNC[+57.02146]EENIDDC[+57.02146]PGNNC[+57.02146]KNGGAC[+57.02146]VD[+15.99492]GVNTY.N	C3(Carbamidomethyl / 57.0215); C8(Carbamidomethyl / 57.0215); C14(Carbamidomethyl / 57.0215); C24(Carbamidomethyl / 57.0215); C26(Carbamidomethyl / 57.0215); C35(Carbamidomethyl / 57.0215); C42(Carbamidomethyl / 57.0215); C47(Carbamidomethyl / 57.0215); C53(Carbamidomethyl / 57.0215)	2.9e-10	3.7e-10	0	0	0	0	2.1e-11	2.7e-11	9.541	677.2	0		Specific	20.6	>sp|P46531|NOTC1_HUMAN Neurogenic locus notch homolog protein 1 OS=Homo sapiens OX=9606 GN=NOTCH1 PE=1 SV=4	1	6536	FP050322_7.5892.5892.5	high-energy collision-induced dissociation	11.43	6995.8	6995.79	1	57 | 82302
43	HexNAc(1)Fuc(1)	266.7	4	1749.96	6996.8	1749.95	6996.79	controllerType=0 controllerNumber=1 scan=5918	0.844	Y.VPCSPSPCQNGGTCRPTGDVTHECACLPGFTGQNCEENIDDCPGNNCKNGGACVDGVNTY.N	17	VPCSPSPCQNGGTCRPTGDVTHECACLPGFTGQNCEENIDDCPGNNCKNGGACVDGVNTY,YN,3@57.02146,8@57.02146,14@57.02146,17@349.13728,24@57.02146,26@57.02146,35@57.02146,42@57.02146,47@57.02146,53@57.02146,55@15.99492	T17(OGlycan / 349.1373); D55(Oxidation / 15.9949)	16.6979	Y.VPC[+57.02146]SPSPC[+57.02146]QNGGTC[+57.02146]RPT[+349.13728]GDVTHEC[+57.02146]AC[+57.02146]LPGFTGQNC[+57.02146]EENIDDC[+57.02146]PGNNC[+57.02146]KNGGAC[+57.02146]VD[+15.99492]GVNTY.N	C3(Carbamidomethyl / 57.0215); C8(Carbamidomethyl / 57.0215); C14(Carbamidomethyl / 57.0215); C24(Carbamidomethyl / 57.0215); C26(Carbamidomethyl / 57.0215); C35(Carbamidomethyl / 57.0215); C42(Carbamidomethyl / 57.0215); C47(Carbamidomethyl / 57.0215); C53(Carbamidomethyl / 57.0215)	1.3e-05	1.7e-05	0	0	0	0	1.1e-06	1.4e-06	4.877	266.7	0		Specific	18.9	>sp|P46531|NOTC1_HUMAN Neurogenic locus notch homolog protein 1 OS=Homo sapiens OX=9606 GN=NOTCH1 PE=1 SV=4	1	6562	FP050322_7.5918.5918.4	high-energy collision-induced dissociation	4.94	6995.79	6995.79	1	58 | 82662
43	HexNAc(1)Fuc(1)	65.6	4	1749.95	6996.79	1749.95	6996.79	controllerType=0 controllerNumber=1 scan=5923	-1.04	Y.VPCSPSPCQNGGTCRPTGDVTHECACLPGFTGQNCEENIDDCPGNNCKNGGACVDGVNTY.N	17	VPCSPSPCQNGGTCRPTGDVTHECACLPGFTGQNCEENIDDCPGNNCKNGGACVDGVNTY,YN,3@57.02146,8@57.02146,14@57.02146,17@349.13728,24@57.02146,26@57.02146,35@57.02146,42@57.02146,47@57.02146,53@57.02146,58@15.99492	T17(OGlycan / 349.1373); N58(Oxidation / 15.9949)	16.7107	Y.VPC[+57.02146]SPSPC[+57.02146]QNGGTC[+57.02146]RPT[+349.13728]GDVTHEC[+57.02146]AC[+57.02146]LPGFTGQNC[+57.02146]EENIDDC[+57.02146]PGNNC[+57.02146]KNGGAC[+57.02146]VDGVN[+15.99492]TY.N	C3(Carbamidomethyl / 57.0215); C8(Carbamidomethyl / 57.0215); C14(Carbamidomethyl / 57.0215); C24(Carbamidomethyl / 57.0215); C26(Carbamidomethyl / 57.0215); C35(Carbamidomethyl / 57.0215); C42(Carbamidomethyl / 57.0215); C47(Carbamidomethyl / 57.0215); C53(Carbamidomethyl / 57.0215)	1.6e-05	2.1e-05	0	0	0	0	1.6e-06	2e-06	4.785	65.6	0		Specific	15.7	>sp|P46531|NOTC1_HUMAN Neurogenic locus notch homolog protein 1 OS=Homo sapiens OX=9606 GN=NOTCH1 PE=1 SV=4	1	6569	FP050322_7.5923.5923.4	high-energy collision-induced dissociation	4.67	6995.78	6995.79	1	59 | 82782
43	HexNAc(1)Fuc(1)	47.8	5	1400.36	6997.76	1400.16	6996.79	controllerType=0 controllerNumber=1 scan=6114	-5.578	Y.VPCSPSPCQNGGTCRPTGDVTHECACLPGFTGQNCEENIDDCPGNNCKNGGACVDGVNTY.N	17	VPCSPSPCQNGGTCRPTGDVTHECACLPGFTGQNCEENIDDCPGNNCKNGGACVDGVNTY,YN,3@57.02146,8@57.02146,14@57.02146,17@349.13728,24@57.02146,26@57.02146,35@57.02146,42@57.02146,47@57.02146,53@57.02146,55@15.99492	T17(OGlycan / 349.1373); D55(Oxidation / 15.9949)	17.1528	Y.VPC[+57.02146]SPSPC[+57.02146]QNGGTC[+57.02146]RPT[+349.13728]GDVTHEC[+57.02146]AC[+57.02146]LPGFTGQNC[+57.02146]EENIDDC[+57.02146]PGNNC[+57.02146]KNGGAC[+57.02146]VD[+15.99492]GVNTY.N	C3(Carbamidomethyl / 57.0215); C8(Carbamidomethyl / 57.0215); C14(Carbamidomethyl / 57.0215); C24(Carbamidomethyl / 57.0215); C26(Carbamidomethyl / 57.0215); C35(Carbamidomethyl / 57.0215); C42(Carbamidomethyl / 57.0215); C47(Carbamidomethyl / 57.0215); C53(Carbamidomethyl / 57.0215)	0.00012	0.00016	0	0	0	0	9.5e-06	1.2e-05	3.91	47.8	0	1	Specific	13.6	>sp|P46531|NOTC1_HUMAN Neurogenic locus notch homolog protein 1 OS=Homo sapiens OX=9606 GN=NOTCH1 PE=1 SV=4	1	6807	FP050322_7.6114.6114.5	high-energy collision-induced dissociation	3.8	6996.75	6995.79	1	60 | 85822
43	HexNAc(1)Fuc(1)	261.4	5	1397.37	6982.8	1397.36	6982.77	controllerType=0 controllerNumber=1 scan=6112	4.948	Y.VPCSPSPCQNGGTCRPTGDVTHECACLPGFTGQNCEENIDDCPGNNCKNGGACVDGVNTY.N	17	VPCSPSPCQNGGTCRPTGDVTHECACLPGFTGQNCEENIDDCPGNNCKNGGACVDGVNTY,YN,3@57.02146,8@57.02146,9@0.98402,14@57.02146,17@349.13728,24@57.02146,26@57.02146,35@57.02146,42@57.02146,47@57.02146,49@0.98402,53@57.02146	Q9(Deamidated / 0.984); T17(OGlycan / 349.1373); N49(Deamidated / 0.984)	17.1484	Y.VPC[+57.02146]SPSPC[+57.02146]Q[+0.98402]NGGTC[+57.02146]RPT[+349.13728]GDVTHEC[+57.02146]AC[+57.02146]LPGFTGQNC[+57.02146]EENIDDC[+57.02146]PGNNC[+57.02146]KN[+0.98402]GGAC[+57.02146]VDGVNTY.N	C3(Carbamidomethyl / 57.0215); C8(Carbamidomethyl / 57.0215); C14(Carbamidomethyl / 57.0215); C24(Carbamidomethyl / 57.0215); C26(Carbamidomethyl / 57.0215); C35(Carbamidomethyl / 57.0215); C42(Carbamidomethyl / 57.0215); C47(Carbamidomethyl / 57.0215); C53(Carbamidomethyl / 57.0215)	0.0019	0.0024	0	0	0	0	0.00011	0.00014	2.731	261.4	0		Specific	15.8	>sp|P46531|NOTC1_HUMAN Neurogenic locus notch homolog protein 1 OS=Homo sapiens OX=9606 GN=NOTCH1 PE=1 SV=4	1	6805	FP050322_7.6112.6112.5	high-energy collision-induced dissociation	1.87	6981.79	6981.76	1	61 | 85782
43	HexNAc(1)Fuc(1)	17.8	5	1397.36	6982.75	1397.36	6982.77	controllerType=0 controllerNumber=1 scan=6168	-2.657	Y.VPCSPSPCQNGGTCRPTGDVTHECACLPGFTGQNCEENIDDCPGNNCKNGGACVDGVNTY.N	17	VPCSPSPCQNGGTCRPTGDVTHECACLPGFTGQNCEENIDDCPGNNCKNGGACVDGVNTY,YN,3@57.02146,8@57.02146,9@0.98402,14@57.02146,15@0.98402,17@349.13728,24@57.02146,26@57.02146,35@57.02146,42@57.02146,47@57.02146,53@57.02146	Q9(Deamidated / 0.984); R15(Deamidated / 0.984); T17(OGlycan / 349.1373)	17.2805	Y.VPC[+57.02146]SPSPC[+57.02146]Q[+0.98402]NGGTC[+57.02146]R[+0.98402]PT[+349.13728]GDVTHEC[+57.02146]AC[+57.02146]LPGFTGQNC[+57.02146]EENIDDC[+57.02146]PGNNC[+57.02146]KNGGAC[+57.02146]VDGVNTY.N	C3(Carbamidomethyl / 57.0215); C8(Carbamidomethyl / 57.0215); C14(Carbamidomethyl / 57.0215); C24(Carbamidomethyl / 57.0215); C26(Carbamidomethyl / 57.0215); C35(Carbamidomethyl / 57.0215); C42(Carbamidomethyl / 57.0215); C47(Carbamidomethyl / 57.0215); C53(Carbamidomethyl / 57.0215)	0.00012	0.00016	0	0	0	0	1e-05	1.3e-05	3.91	17.8	0		Specific	13.2	>sp|P46531|NOTC1_HUMAN Neurogenic locus notch homolog protein 1 OS=Homo sapiens OX=9606 GN=NOTCH1 PE=1 SV=4	1	6878	FP050322_7.6168.6168.5	high-energy collision-induced dissociation	2.76	6981.74	6981.76	1	62 | 86622
43	HexNAc(1)Fuc(1)	967	5	1396.97	6980.81	1397.16	6981.78	controllerType=0 controllerNumber=1 scan=5943	3.646	Y.VPCSPSPCQNGGTCRPTGDVTHECACLPGFTGQNCEENIDDCPGNNCKNGGACVDGVNTY.N	6	VPCSPSPCQNGGTCRPTGDVTHECACLPGFTGQNCEENIDDCPGNNCKNGGACVDGVNTY,YN,3@57.02146,6@349.13728,8@57.02146,14@57.02146,24@57.02146,26@57.02146,34@0.98402,35@57.02146,42@57.02146,47@57.02146,53@57.02146	S6(OGlycan / 349.1373); N34(Deamidated / 0.984)	16.758	Y.VPC[+57.02146]SPS[+349.13728]PC[+57.02146]QNGGTC[+57.02146]RPTGDVTHEC[+57.02146]AC[+57.02146]LPGFTGQN[+0.98402]C[+57.02146]EENIDDC[+57.02146]PGNNC[+57.02146]KNGGAC[+57.02146]VDGVNTY.N	C3(Carbamidomethyl / 57.0215); C8(Carbamidomethyl / 57.0215); C14(Carbamidomethyl / 57.0215); C24(Carbamidomethyl / 57.0215); C26(Carbamidomethyl / 57.0215); C35(Carbamidomethyl / 57.0215); C42(Carbamidomethyl / 57.0215); C47(Carbamidomethyl / 57.0215); C53(Carbamidomethyl / 57.0215)	2.8e-15	3.7e-15	0	0	0	0	2.9e-16	3.7e-16	14.548	967	0.5	-1	Specific	19.9	>sp|P46531|NOTC1_HUMAN Neurogenic locus notch homolog protein 1 OS=Homo sapiens OX=9606 GN=NOTCH1 PE=1 SV=4	1	6596	FP050322_7.5943.5943.5	high-energy collision-induced dissociation	14.44	6979.8	6980.78	1	63 | 83302
43	HexNAc(1)Fuc(1)	747	5	1397.16	6981.77	1397.16	6981.78	controllerType=0 controllerNumber=1 scan=5998	-1.939	Y.VPCSPSPCQNGGTCRPTGDVTHECACLPGFTGQNCEENIDDCPGNNCKNGGACVDGVNTY.N	59	VPCSPSPCQNGGTCRPTGDVTHECACLPGFTGQNCEENIDDCPGNNCKNGGACVDGVNTY,YN,3@57.02146,8@57.02146,14@57.02146,24@57.02146,26@57.02146,35@57.02146,42@57.02146,47@57.02146,49@0.98402,53@57.02146,59@349.13728	N49(Deamidated / 0.984); T59(OGlycan / 349.1373)	16.8844	Y.VPC[+57.02146]SPSPC[+57.02146]QNGGTC[+57.02146]RPTGDVTHEC[+57.02146]AC[+57.02146]LPGFTGQNC[+57.02146]EENIDDC[+57.02146]PGNNC[+57.02146]KN[+0.98402]GGAC[+57.02146]VDGVNT[+349.13728]Y.N	C3(Carbamidomethyl / 57.0215); C8(Carbamidomethyl / 57.0215); C14(Carbamidomethyl / 57.0215); C24(Carbamidomethyl / 57.0215); C26(Carbamidomethyl / 57.0215); C35(Carbamidomethyl / 57.0215); C42(Carbamidomethyl / 57.0215); C47(Carbamidomethyl / 57.0215); C53(Carbamidomethyl / 57.0215)	2.9e-11	3.7e-11	0	0	0	0	1.6e-12	2e-12	10.541	747	4.1		Specific	20.1	>sp|P46531|NOTC1_HUMAN Neurogenic locus notch homolog protein 1 OS=Homo sapiens OX=9606 GN=NOTCH1 PE=1 SV=4	1	6661	FP050322_7.5998.5998.5	high-energy collision-induced dissociation	12.43	6980.76	6980.78	1	64 | 84102
43	HexNAc(1)Fuc(1)	405	4	1746.2	6981.78	1746.2	6981.78	controllerType=0 controllerNumber=1 scan=5906	-0.041	Y.VPCSPSPCQNGGTCRPTGDVTHECACLPGFTGQNCEENIDDCPGNNCKNGGACVDGVNTY.N	17	VPCSPSPCQNGGTCRPTGDVTHECACLPGFTGQNCEENIDDCPGNNCKNGGACVDGVNTY,YN,3@57.02146,8@57.02146,14@57.02146,17@349.13728,24@57.02146,26@57.02146,33@0.98402,35@57.02146,42@57.02146,47@57.02146,53@57.02146	T17(OGlycan / 349.1373); Q33(Deamidated / 0.984)	16.671	Y.VPC[+57.02146]SPSPC[+57.02146]QNGGTC[+57.02146]RPT[+349.13728]GDVTHEC[+57.02146]AC[+57.02146]LPGFTGQ[+0.98402]NC[+57.02146]EENIDDC[+57.02146]PGNNC[+57.02146]KNGGAC[+57.02146]VDGVNTY.N	C3(Carbamidomethyl / 57.0215); C8(Carbamidomethyl / 57.0215); C14(Carbamidomethyl / 57.0215); C24(Carbamidomethyl / 57.0215); C26(Carbamidomethyl / 57.0215); C35(Carbamidomethyl / 57.0215); C42(Carbamidomethyl / 57.0215); C47(Carbamidomethyl / 57.0215); C53(Carbamidomethyl / 57.0215)	1.3e-07	1.6e-07	0	0	0	0	1.1e-08	1.4e-08	6.9	405	0		Specific	20	>sp|P46531|NOTC1_HUMAN Neurogenic locus notch homolog protein 1 OS=Homo sapiens OX=9606 GN=NOTCH1 PE=1 SV=4	1	6550	FP050322_7.5906.5906.4	high-energy collision-induced dissociation	7.19	6980.78	6980.78	1	65 | 82422
43	HexNAc(1)Fuc(1)	26.6	4	1746.45	6982.8	1746.2	6981.78	controllerType=0 controllerNumber=1 scan=5962	1.507	Y.VPCSPSPCQNGGTCRPTGDVTHECACLPGFTGQNCEENIDDCPGNNCKNGGACVDGVNTY.N	17	VPCSPSPCQNGGTCRPTGDVTHECACLPGFTGQNCEENIDDCPGNNCKNGGACVDGVNTY,YN,3@57.02146,8@57.02146,14@57.02146,17@349.13728,24@57.02146,26@57.02146,35@57.02146,42@57.02146,45@0.98402,47@57.02146,53@57.02146	T17(OGlycan / 349.1373); N45(Deamidated / 0.984)	16.7999	Y.VPC[+57.02146]SPSPC[+57.02146]QNGGTC[+57.02146]RPT[+349.13728]GDVTHEC[+57.02146]AC[+57.02146]LPGFTGQNC[+57.02146]EENIDDC[+57.02146]PGN[+0.98402]NC[+57.02146]KNGGAC[+57.02146]VDGVNTY.N	C3(Carbamidomethyl / 57.0215); C8(Carbamidomethyl / 57.0215); C14(Carbamidomethyl / 57.0215); C24(Carbamidomethyl / 57.0215); C26(Carbamidomethyl / 57.0215); C35(Carbamidomethyl / 57.0215); C42(Carbamidomethyl / 57.0215); C47(Carbamidomethyl / 57.0215); C53(Carbamidomethyl / 57.0215)	1.6e-05	2.1e-05	0	0	0	0	1.6e-06	2.1e-06	4.785	26.6	0	1	Specific	13.7	>sp|P46531|NOTC1_HUMAN Neurogenic locus notch homolog protein 1 OS=Homo sapiens OX=9606 GN=NOTCH1 PE=1 SV=4	1	6616	FP050322_7.5962.5962.4	high-energy collision-induced dissociation	4.67	6981.79	6980.78	1	66 | 83622
43	HexNAc(1)Fuc(1)	956	5	1396.77	6979.81	1396.97	6980.8	controllerType=0 controllerNumber=1 scan=5890	2.004	Y.VPCSPSPCQNGGTCRPTGDVTHECACLPGFTGQNCEENIDDCPGNNCKNGGACVDGVNTY.N	59	VPCSPSPCQNGGTCRPTGDVTHECACLPGFTGQNCEENIDDCPGNNCKNGGACVDGVNTY,YN,3@57.02146,8@57.02146,14@57.02146,24@57.02146,26@57.02146,35@57.02146,42@57.02146,47@57.02146,53@57.02146,59@349.13728	T59(OGlycan / 349.1373)	16.6339	Y.VPC[+57.02146]SPSPC[+57.02146]QNGGTC[+57.02146]RPTGDVTHEC[+57.02146]AC[+57.02146]LPGFTGQNC[+57.02146]EENIDDC[+57.02146]PGNNC[+57.02146]KNGGAC[+57.02146]VDGVNT[+349.13728]Y.N	C3(Carbamidomethyl / 57.0215); C8(Carbamidomethyl / 57.0215); C14(Carbamidomethyl / 57.0215); C24(Carbamidomethyl / 57.0215); C26(Carbamidomethyl / 57.0215); C35(Carbamidomethyl / 57.0215); C42(Carbamidomethyl / 57.0215); C47(Carbamidomethyl / 57.0215); C53(Carbamidomethyl / 57.0215)	2.9e-16	3.7e-16	0	0	0	0	5.1e-17	6.7e-17	15.541	956	25.9	-1	Specific	20.9	>sp|P46531|NOTC1_HUMAN Neurogenic locus notch homolog protein 1 OS=Homo sapiens OX=9606 GN=NOTCH1 PE=1 SV=4	1	6533	FP050322_7.5890.5890.5	high-energy collision-induced dissociation	15.43	6978.8	6979.79	1	67 | 82262
43	HexNAc(1)Fuc(1)	644.5	5	1396.76	6979.77	1396.97	6980.8	controllerType=0 controllerNumber=1 scan=5998	-3.766	Y.VPCSPSPCQNGGTCRPTGDVTHECACLPGFTGQNCEENIDDCPGNNCKNGGACVDGVNTY.N	59	VPCSPSPCQNGGTCRPTGDVTHECACLPGFTGQNCEENIDDCPGNNCKNGGACVDGVNTY,YN,3@57.02146,8@57.02146,14@57.02146,24@57.02146,26@57.02146,35@57.02146,42@57.02146,47@57.02146,53@57.02146,59@349.13728	T59(OGlycan / 349.1373)	16.8844	Y.VPC[+57.02146]SPSPC[+57.02146]QNGGTC[+57.02146]RPTGDVTHEC[+57.02146]AC[+57.02146]LPGFTGQNC[+57.02146]EENIDDC[+57.02146]PGNNC[+57.02146]KNGGAC[+57.02146]VDGVNT[+349.13728]Y.N	C3(Carbamidomethyl / 57.0215); C8(Carbamidomethyl / 57.0215); C14(Carbamidomethyl / 57.0215); C24(Carbamidomethyl / 57.0215); C26(Carbamidomethyl / 57.0215); C35(Carbamidomethyl / 57.0215); C42(Carbamidomethyl / 57.0215); C47(Carbamidomethyl / 57.0215); C53(Carbamidomethyl / 57.0215)	2.9e-09	3.7e-09	0	0	0	0	1.8e-10	2.3e-10	8.541	644.5	4.1	-1	Specific	18.7	>sp|P46531|NOTC1_HUMAN Neurogenic locus notch homolog protein 1 OS=Homo sapiens OX=9606 GN=NOTCH1 PE=1 SV=4	1	6660	FP050322_7.5998.5998.5	high-energy collision-induced dissociation	10.43	6978.76	6979.79	1	68 | 84062
43	Fuc(1); HexNAc(1)	593.6	5	1397.16	6981.77	1396.97	6980.8	controllerType=0 controllerNumber=1 scan=6054	-4.273	Y.VPCSPSPCQNGGTCRPTGDVTHECACLPGFTGQNCEENIDDCPGNNCKNGGACVDGVNTY.N	6;17	VPCSPSPCQNGGTCRPTGDVTHECACLPGFTGQNCEENIDDCPGNNCKNGGACVDGVNTY,YN,3@57.02146,6@146.05791,8@57.02146,14@57.02146,17@203.07937,24@57.02146,26@57.02146,35@57.02146,42@57.02146,47@57.02146,53@57.02146	S6(OGlycan / 146.0579); T17(OGlycan / 203.0794)	17.0123	Y.VPC[+57.02146]SPS[+146.05791]PC[+57.02146]QNGGTC[+57.02146]RPT[+203.07937]GDVTHEC[+57.02146]AC[+57.02146]LPGFTGQNC[+57.02146]EENIDDC[+57.02146]PGNNC[+57.02146]KNGGAC[+57.02146]VDGVNTY.N	C3(Carbamidomethyl / 57.0215); C8(Carbamidomethyl / 57.0215); C14(Carbamidomethyl / 57.0215); C24(Carbamidomethyl / 57.0215); C26(Carbamidomethyl / 57.0215); C35(Carbamidomethyl / 57.0215); C42(Carbamidomethyl / 57.0215); C47(Carbamidomethyl / 57.0215); C53(Carbamidomethyl / 57.0215)	2.9e-08	3.7e-08	0	0	0	0	1.8e-09	2.3e-09	7.541	593.6	0	1	Specific	18.9	>sp|P46531|NOTC1_HUMAN Neurogenic locus notch homolog protein 1 OS=Homo sapiens OX=9606 GN=NOTCH1 PE=1 SV=4	1	6731	FP050322_7.6054.6054.5	high-energy collision-induced dissociation	9.43	6980.77	6979.79	1	69 | 84862
43		664.4	4	1658.92	6632.64	1659.16	6633.63	controllerType=0 controllerNumber=1 scan=6158	1.951	Y.VPCSPSPCQNGGTCRPTGDVTHECACLPGFTGQNCEENIDDCPGNNCKNGGACVDGVNTY.N		VPCSPSPCQNGGTCRPTGDVTHECACLPGFTGQNCEENIDDCPGNNCKNGGACVDGVNTY,YN,3@57.02146,8@57.02146,14@57.02146,15@0.98402,24@57.02146,26@57.02146,35@57.02146,42@57.02146,47@57.02146,49@0.98402,53@57.02146	R15(Deamidated / 0.984); N49(Deamidated / 0.984)	17.2572	Y.VPC[+57.02146]SPSPC[+57.02146]QNGGTC[+57.02146]R[+0.98402]PTGDVTHEC[+57.02146]AC[+57.02146]LPGFTGQNC[+57.02146]EENIDDC[+57.02146]PGNNC[+57.02146]KN[+0.98402]GGAC[+57.02146]VDGVNTY.N	C3(Carbamidomethyl / 57.0215); C8(Carbamidomethyl / 57.0215); C14(Carbamidomethyl / 57.0215); C24(Carbamidomethyl / 57.0215); C26(Carbamidomethyl / 57.0215); C35(Carbamidomethyl / 57.0215); C42(Carbamidomethyl / 57.0215); C47(Carbamidomethyl / 57.0215); C53(Carbamidomethyl / 57.0215)	3.8e-11	4.9e-11	0	0	0	0	3.6e-12	4.6e-12	10.418	664.4	9.6	-1	Specific	22.2	>sp|P46531|NOTC1_HUMAN Neurogenic locus notch homolog protein 1 OS=Homo sapiens OX=9606 GN=NOTCH1 PE=1 SV=4	1	6865	FP050322_7.6158.6158.4	high-energy collision-induced dissociation	11.31	6631.63	6632.62	1	70 | 86342
43		654	5	1327.33	6632.64	1327.53	6633.63	controllerType=0 controllerNumber=1 scan=6186	2.639	Y.VPCSPSPCQNGGTCRPTGDVTHECACLPGFTGQNCEENIDDCPGNNCKNGGACVDGVNTY.N		VPCSPSPCQNGGTCRPTGDVTHECACLPGFTGQNCEENIDDCPGNNCKNGGACVDGVNTY,YN,3@57.02146,8@57.02146,14@57.02146,24@57.02146,26@57.02146,33@0.98402,35@57.02146,42@57.02146,47@57.02146,49@0.98402,53@57.02146	Q33(Deamidated / 0.984); N49(Deamidated / 0.984)	17.3233	Y.VPC[+57.02146]SPSPC[+57.02146]QNGGTC[+57.02146]RPTGDVTHEC[+57.02146]AC[+57.02146]LPGFTGQ[+0.98402]NC[+57.02146]EENIDDC[+57.02146]PGNNC[+57.02146]KN[+0.98402]GGAC[+57.02146]VDGVNTY.N	C3(Carbamidomethyl / 57.0215); C8(Carbamidomethyl / 57.0215); C14(Carbamidomethyl / 57.0215); C24(Carbamidomethyl / 57.0215); C26(Carbamidomethyl / 57.0215); C35(Carbamidomethyl / 57.0215); C42(Carbamidomethyl / 57.0215); C47(Carbamidomethyl / 57.0215); C53(Carbamidomethyl / 57.0215)	2.9e-10	3.7e-10	0	0	0	0	2.4e-11	3.1e-11	9.541	647.4	3.9	-1	Specific	18.1	>sp|P46531|NOTC1_HUMAN Neurogenic locus notch homolog protein 1 OS=Homo sapiens OX=9606 GN=NOTCH1 PE=1 SV=4	1	6902	FP050322_7.6186.6186.5	high-energy collision-induced dissociation	10.43	6631.64	6632.62	1	71 | 86822
43		464.1	5	1327.54	6633.65	1327.53	6633.63	controllerType=0 controllerNumber=1 scan=6240	2.74	Y.VPCSPSPCQNGGTCRPTGDVTHECACLPGFTGQNCEENIDDCPGNNCKNGGACVDGVNTY.N		VPCSPSPCQNGGTCRPTGDVTHECACLPGFTGQNCEENIDDCPGNNCKNGGACVDGVNTY,YN,3@57.02146,8@57.02146,9@0.98402,14@57.02146,24@57.02146,26@57.02146,35@57.02146,42@57.02146,47@57.02146,49@0.98402,53@57.02146	Q9(Deamidated / 0.984); N49(Deamidated / 0.984)	17.4513	Y.VPC[+57.02146]SPSPC[+57.02146]Q[+0.98402]NGGTC[+57.02146]RPTGDVTHEC[+57.02146]AC[+57.02146]LPGFTGQNC[+57.02146]EENIDDC[+57.02146]PGNNC[+57.02146]KN[+0.98402]GGAC[+57.02146]VDGVNTY.N	C3(Carbamidomethyl / 57.0215); C8(Carbamidomethyl / 57.0215); C14(Carbamidomethyl / 57.0215); C24(Carbamidomethyl / 57.0215); C26(Carbamidomethyl / 57.0215); C35(Carbamidomethyl / 57.0215); C42(Carbamidomethyl / 57.0215); C47(Carbamidomethyl / 57.0215); C53(Carbamidomethyl / 57.0215)	4.5e-07	5.9e-07	0	0	0	0	2.8e-08	3.7e-08	6.343	464.1	10.7		Specific	14.7	>sp|P46531|NOTC1_HUMAN Neurogenic locus notch homolog protein 1 OS=Homo sapiens OX=9606 GN=NOTCH1 PE=1 SV=4	1	6971	FP050322_7.6240.6240.5	high-energy collision-induced dissociation	6.5	6632.64	6632.62	1	72 | 87502
43		399.8	5	1327.53	6633.64	1327.53	6633.63	controllerType=0 controllerNumber=1 scan=6296	1.176	Y.VPCSPSPCQNGGTCRPTGDVTHECACLPGFTGQNCEENIDDCPGNNCKNGGACVDGVNTY.N		VPCSPSPCQNGGTCRPTGDVTHECACLPGFTGQNCEENIDDCPGNNCKNGGACVDGVNTY,YN,3@57.02146,8@57.02146,14@57.02146,24@57.02146,26@57.02146,33@0.98402,35@57.02146,42@57.02146,47@57.02146,49@0.98402,53@57.02146	Q33(Deamidated / 0.984); N49(Deamidated / 0.984)	17.5836	Y.VPC[+57.02146]SPSPC[+57.02146]QNGGTC[+57.02146]RPTGDVTHEC[+57.02146]AC[+57.02146]LPGFTGQ[+0.98402]NC[+57.02146]EENIDDC[+57.02146]PGNNC[+57.02146]KN[+0.98402]GGAC[+57.02146]VDGVNTY.N	C3(Carbamidomethyl / 57.0215); C8(Carbamidomethyl / 57.0215); C14(Carbamidomethyl / 57.0215); C24(Carbamidomethyl / 57.0215); C26(Carbamidomethyl / 57.0215); C35(Carbamidomethyl / 57.0215); C42(Carbamidomethyl / 57.0215); C47(Carbamidomethyl / 57.0215); C53(Carbamidomethyl / 57.0215)	8e-07	1e-06	0	0	0	0	4.4e-08	5.7e-08	6.096	399.8	3.7		Specific	14.8	>sp|P46531|NOTC1_HUMAN Neurogenic locus notch homolog protein 1 OS=Homo sapiens OX=9606 GN=NOTCH1 PE=1 SV=4	1	7038	FP050322_7.6296.6296.5	high-energy collision-induced dissociation	6.23	6632.63	6632.62	1	73 | 88262
43		347.5	4	1659.16	6633.64	1659.16	6633.63	controllerType=0 controllerNumber=1 scan=6212	1.151	Y.VPCSPSPCQNGGTCRPTGDVTHECACLPGFTGQNCEENIDDCPGNNCKNGGACVDGVNTY.N		VPCSPSPCQNGGTCRPTGDVTHECACLPGFTGQNCEENIDDCPGNNCKNGGACVDGVNTY,YN,3@57.02146,8@57.02146,9@0.98402,14@57.02146,24@57.02146,26@57.02146,35@57.02146,42@57.02146,45@0.98402,47@57.02146,53@57.02146	Q9(Deamidated / 0.984); N45(Deamidated / 0.984)	17.3846	Y.VPC[+57.02146]SPSPC[+57.02146]Q[+0.98402]NGGTC[+57.02146]RPTGDVTHEC[+57.02146]AC[+57.02146]LPGFTGQNC[+57.02146]EENIDDC[+57.02146]PGN[+0.98402]NC[+57.02146]KNGGAC[+57.02146]VDGVNTY.N	C3(Carbamidomethyl / 57.0215); C8(Carbamidomethyl / 57.0215); C14(Carbamidomethyl / 57.0215); C24(Carbamidomethyl / 57.0215); C26(Carbamidomethyl / 57.0215); C35(Carbamidomethyl / 57.0215); C42(Carbamidomethyl / 57.0215); C47(Carbamidomethyl / 57.0215); C53(Carbamidomethyl / 57.0215)	2.4e-06	3.1e-06	0	0	0	0	1.3e-07	1.7e-07	5.618	347.5	0		Specific	16.5	>sp|P46531|NOTC1_HUMAN Neurogenic locus notch homolog protein 1 OS=Homo sapiens OX=9606 GN=NOTCH1 PE=1 SV=4	1	6936	FP050322_7.6212.6212.4	high-energy collision-induced dissociation	5.49	6632.63	6632.62	1	74 | 87262
43		617.6	5	1327.34	6632.65	1327.33	6632.65	controllerType=0 controllerNumber=1 scan=6130	1.012	Y.VPCSPSPCQNGGTCRPTGDVTHECACLPGFTGQNCEENIDDCPGNNCKNGGACVDGVNTY.N		VPCSPSPCQNGGTCRPTGDVTHECACLPGFTGQNCEENIDDCPGNNCKNGGACVDGVNTY,YN,3@57.02146,8@57.02146,14@57.02146,24@57.02146,26@57.02146,35@57.02146,42@57.02146,47@57.02146,49@0.98402,53@57.02146	N49(Deamidated / 0.984)	17.1922	Y.VPC[+57.02146]SPSPC[+57.02146]QNGGTC[+57.02146]RPTGDVTHEC[+57.02146]AC[+57.02146]LPGFTGQNC[+57.02146]EENIDDC[+57.02146]PGNNC[+57.02146]KN[+0.98402]GGAC[+57.02146]VDGVNTY.N	C3(Carbamidomethyl / 57.0215); C8(Carbamidomethyl / 57.0215); C14(Carbamidomethyl / 57.0215); C24(Carbamidomethyl / 57.0215); C26(Carbamidomethyl / 57.0215); C35(Carbamidomethyl / 57.0215); C42(Carbamidomethyl / 57.0215); C47(Carbamidomethyl / 57.0215); C53(Carbamidomethyl / 57.0215)	2.9e-09	3.7e-09	0	0	0	0	1.9e-10	2.5e-10	8.541	569.5	3.3		Specific	16.1	>sp|P46531|NOTC1_HUMAN Neurogenic locus notch homolog protein 1 OS=Homo sapiens OX=9606 GN=NOTCH1 PE=1 SV=4	1	6829	FP050322_7.6130.6130.5	high-energy collision-induced dissociation	9.43	6631.65	6631.64	1	75 | 86022
43		339.6	4	1658.92	6632.64	1658.92	6632.65	controllerType=0 controllerNumber=1 scan=6099	-0.155	Y.VPCSPSPCQNGGTCRPTGDVTHECACLPGFTGQNCEENIDDCPGNNCKNGGACVDGVNTY.N		VPCSPSPCQNGGTCRPTGDVTHECACLPGFTGQNCEENIDDCPGNNCKNGGACVDGVNTY,YN,3@57.02146,8@57.02146,14@57.02146,24@57.02146,26@57.02146,35@57.02146,38@0.98402,42@57.02146,47@57.02146,53@57.02146	N38(Deamidated / 0.984)	17.1182	Y.VPC[+57.02146]SPSPC[+57.02146]QNGGTC[+57.02146]RPTGDVTHEC[+57.02146]AC[+57.02146]LPGFTGQNC[+57.02146]EEN[+0.98402]IDDC[+57.02146]PGNNC[+57.02146]KNGGAC[+57.02146]VDGVNTY.N	C3(Carbamidomethyl / 57.0215); C8(Carbamidomethyl / 57.0215); C14(Carbamidomethyl / 57.0215); C24(Carbamidomethyl / 57.0215); C26(Carbamidomethyl / 57.0215); C35(Carbamidomethyl / 57.0215); C42(Carbamidomethyl / 57.0215); C47(Carbamidomethyl / 57.0215); C53(Carbamidomethyl / 57.0215)	2.4e-06	3.1e-06	0	0	0	0	1.2e-07	1.6e-07	5.618	339.6	0		Specific	17.2	>sp|P46531|NOTC1_HUMAN Neurogenic locus notch homolog protein 1 OS=Homo sapiens OX=9606 GN=NOTCH1 PE=1 SV=4	1	6789	FP050322_7.6099.6099.4	high-energy collision-induced dissociation	5.49	6631.64	6631.64	1	76 | 85582
43		57.7	5	1327.53	6633.62	1327.33	6632.65	controllerType=0 controllerNumber=1 scan=6351	-4.776	Y.VPCSPSPCQNGGTCRPTGDVTHECACLPGFTGQNCEENIDDCPGNNCKNGGACVDGVNTY.N		VPCSPSPCQNGGTCRPTGDVTHECACLPGFTGQNCEENIDDCPGNNCKNGGACVDGVNTY,YN,3@57.02146,8@57.02146,9@0.98402,14@57.02146,24@57.02146,26@57.02146,35@57.02146,42@57.02146,47@57.02146,53@57.02146	Q9(Deamidated / 0.984)	17.7135	Y.VPC[+57.02146]SPSPC[+57.02146]Q[+0.98402]NGGTC[+57.02146]RPTGDVTHEC[+57.02146]AC[+57.02146]LPGFTGQNC[+57.02146]EENIDDC[+57.02146]PGNNC[+57.02146]KNGGAC[+57.02146]VDGVNTY.N	C3(Carbamidomethyl / 57.0215); C8(Carbamidomethyl / 57.0215); C14(Carbamidomethyl / 57.0215); C24(Carbamidomethyl / 57.0215); C26(Carbamidomethyl / 57.0215); C35(Carbamidomethyl / 57.0215); C42(Carbamidomethyl / 57.0215); C47(Carbamidomethyl / 57.0215); C53(Carbamidomethyl / 57.0215)	0.00012	0.00016	0	0	0	0	1.1e-05	1.5e-05	3.91	57.7	0	1	Specific	11.8	>sp|P46531|NOTC1_HUMAN Neurogenic locus notch homolog protein 1 OS=Homo sapiens OX=9606 GN=NOTCH1 PE=1 SV=4	1	7105	FP050322_7.6351.6351.5	high-energy collision-induced dissociation	3.8	6632.61	6631.64	1	77 | 88822
43		805	5	1327.14	6631.66	1327.14	6631.66	controllerType=0 controllerNumber=1 scan=6075	0.479	Y.VPCSPSPCQNGGTCRPTGDVTHECACLPGFTGQNCEENIDDCPGNNCKNGGACVDGVNTY.N		VPCSPSPCQNGGTCRPTGDVTHECACLPGFTGQNCEENIDDCPGNNCKNGGACVDGVNTY,YN,3@57.02146,8@57.02146,14@57.02146,24@57.02146,26@57.02146,35@57.02146,42@57.02146,47@57.02146,53@57.02146		17.0619	Y.VPC[+57.02146]SPSPC[+57.02146]QNGGTC[+57.02146]RPTGDVTHEC[+57.02146]AC[+57.02146]LPGFTGQNC[+57.02146]EENIDDC[+57.02146]PGNNC[+57.02146]KNGGAC[+57.02146]VDGVNTY.N	C3(Carbamidomethyl / 57.0215); C8(Carbamidomethyl / 57.0215); C14(Carbamidomethyl / 57.0215); C24(Carbamidomethyl / 57.0215); C26(Carbamidomethyl / 57.0215); C35(Carbamidomethyl / 57.0215); C42(Carbamidomethyl / 57.0215); C47(Carbamidomethyl / 57.0215); C53(Carbamidomethyl / 57.0215)	2.9e-13	3.7e-13	0	0	0	0	2.9e-14	3.8e-14	12.541	693.7	35.9		Specific	17.5	>sp|P46531|NOTC1_HUMAN Neurogenic locus notch homolog protein 1 OS=Homo sapiens OX=9606 GN=NOTCH1 PE=1 SV=4	1	6758	FP050322_7.6075.6075.5	high-energy collision-induced dissociation	13.43	6630.66	6630.65	1	78 | 85142
43		656.6	4	1658.67	6631.64	1658.67	6631.66	controllerType=0 controllerNumber=1 scan=6048	-2.565	Y.VPCSPSPCQNGGTCRPTGDVTHECACLPGFTGQNCEENIDDCPGNNCKNGGACVDGVNTY.N		VPCSPSPCQNGGTCRPTGDVTHECACLPGFTGQNCEENIDDCPGNNCKNGGACVDGVNTY,YN,3@57.02146,8@57.02146,14@57.02146,24@57.02146,26@57.02146,35@57.02146,42@57.02146,47@57.02146,53@57.02146		16.9969	Y.VPC[+57.02146]SPSPC[+57.02146]QNGGTC[+57.02146]RPTGDVTHEC[+57.02146]AC[+57.02146]LPGFTGQNC[+57.02146]EENIDDC[+57.02146]PGNNC[+57.02146]KNGGAC[+57.02146]VDGVNTY.N	C3(Carbamidomethyl / 57.0215); C8(Carbamidomethyl / 57.0215); C14(Carbamidomethyl / 57.0215); C24(Carbamidomethyl / 57.0215); C26(Carbamidomethyl / 57.0215); C35(Carbamidomethyl / 57.0215); C42(Carbamidomethyl / 57.0215); C47(Carbamidomethyl / 57.0215); C53(Carbamidomethyl / 57.0215)	3.8e-11	4.9e-11	0	0	0	0	3.3e-12	4.3e-12	10.418	656.6	55.9		Specific	20.5	>sp|P46531|NOTC1_HUMAN Neurogenic locus notch homolog protein 1 OS=Homo sapiens OX=9606 GN=NOTCH1 PE=1 SV=4	1	6723	FP050322_7.6048.6048.4	high-energy collision-induced dissociation	11.31	6630.64	6630.65	1	79 | 84822
43		582.5	5	1327.34	6632.65	1327.14	6631.66	controllerType=0 controllerNumber=1 scan=6026	-1.812	Y.VPCSPSPCQNGGTCRPTGDVTHECACLPGFTGQNCEENIDDCPGNNCKNGGACVDGVNTY.N		VPCSPSPCQNGGTCRPTGDVTHECACLPGFTGQNCEENIDDCPGNNCKNGGACVDGVNTY,YN,3@57.02146,8@57.02146,14@57.02146,24@57.02146,26@57.02146,35@57.02146,42@57.02146,47@57.02146,53@57.02146		16.9483	Y.VPC[+57.02146]SPSPC[+57.02146]QNGGTC[+57.02146]RPTGDVTHEC[+57.02146]AC[+57.02146]LPGFTGQNC[+57.02146]EENIDDC[+57.02146]PGNNC[+57.02146]KNGGAC[+57.02146]VDGVNTY.N	C3(Carbamidomethyl / 57.0215); C8(Carbamidomethyl / 57.0215); C14(Carbamidomethyl / 57.0215); C24(Carbamidomethyl / 57.0215); C26(Carbamidomethyl / 57.0215); C35(Carbamidomethyl / 57.0215); C42(Carbamidomethyl / 57.0215); C47(Carbamidomethyl / 57.0215); C53(Carbamidomethyl / 57.0215)	2.9e-08	3.7e-08	0	0	0	0	1.6e-09	2.1e-09	7.541	582.5	24.4	1	Specific	16.4	>sp|P46531|NOTC1_HUMAN Neurogenic locus notch homolog protein 1 OS=Homo sapiens OX=9606 GN=NOTCH1 PE=1 SV=4	1	6698	FP050322_7.6026.6026.5	high-energy collision-induced dissociation	9.43	6631.65	6630.65	1	80 | 84542
70	HexNAc(1)Hex(1)Fuc(1)NeuAc(1); Hex(1)Pent(1)	220.8	5	946.986	4730.9	946.769	4729.82	controllerType=0 controllerNumber=1 scan=5443	16.387	L.PGFTGQNCEENIDDCPGNNCKNGGACVDGVNTY.N	4;32	PGFTGQNCEENIDDCPGNNCKNGGACVDGVNTY,LN,4@802.28552,8@57.02146,15@57.02146,20@57.02146,26@57.02146,32@294.09508	T4(OGlycan / 802.2855); T32(OGlycan / 294.0951)	15.5955	L.PGFT[+802.28552]GQNC[+57.02146]EENIDDC[+57.02146]PGNNC[+57.02146]KNGGAC[+57.02146]VDGVNT[+294.09508]Y.N	C8(Carbamidomethyl / 57.0215); C15(Carbamidomethyl / 57.0215); C20(Carbamidomethyl / 57.0215); C26(Carbamidomethyl / 57.0215)	0.026	0.034	0.0049	0.0098	0.0094	0.019	0.0051	0.0098	1.579	220.8	8.1	1	Specific	9.4	>sp|P46531|NOTC1_HUMAN Neurogenic locus notch homolog protein 1 OS=Homo sapiens OX=9606 GN=NOTCH1 PE=1 SV=4	1	5989	FP050322_7.5443.5443.5	high-energy collision-induced dissociation	1.49	4729.89	4728.81	1	81 | 75062
70	HexNAc(1); HexNAc(1)Hex(1)Fuc(1)NeuAc(1)	85.7	5	928.384	4637.89	928.566	4638.8	controllerType=0 controllerNumber=1 scan=5321	19.791	L.PGFTGQNCEENIDDCPGNNCKNGGACVDGVNTY.N	4;32	PGFTGQNCEENIDDCPGNNCKNGGACVDGVNTY,LN,4@203.07937,8@57.02146,15@57.02146,20@57.02146,26@57.02146,32@802.28552	T4(OGlycan / 203.0794); T32(OGlycan / 802.2855)	15.2666	L.PGFT[+203.07937]GQNC[+57.02146]EENIDDC[+57.02146]PGNNC[+57.02146]KNGGAC[+57.02146]VDGVNT[+802.28552]Y.N	C8(Carbamidomethyl / 57.0215); C15(Carbamidomethyl / 57.0215); C20(Carbamidomethyl / 57.0215); C26(Carbamidomethyl / 57.0215)	0.031	0.04	0.0065	0.0097	0.012	0.019	0.0065	0.0098	1.51	85.7	1.2	-1	Specific	7.4	>sp|P46531|NOTC1_HUMAN Neurogenic locus notch homolog protein 1 OS=Homo sapiens OX=9606 GN=NOTCH1 PE=1 SV=4	1	5862	FP050322_7.5321.5321.5	high-energy collision-induced dissociation	1.4	4636.88	4637.79	1	82 | 74502
103	Hex(1)Pent(2); HexNAc(1)	212.4	6	1083.26	6494.5	1083.09	6493.49	controllerType=0 controllerNumber=1 scan=5220	1.026	Y.NCRCPPEWTGQYCTEDVDECQLMPNACQNRGTCHNTHGGYNCVCVNGW.T	14;32	NCRCPPEWTGQYCTEDVDECQLMPNACQNRGTCHNTHGGYNCVCVNGW,YT,2@57.02146,4@57.02146,13@57.02146,14@426.13734,20@57.02146,27@57.02146,30@0.98402,32@203.07937,33@57.02146,42@57.02146,44@57.02146,46@0.98402	T14(OGlycan / 426.1373); R30(Deamidated / 0.984); T32(OGlycan / 203.0794); N46(Deamidated / 0.984)	15.0277	Y.NC[+57.02146]RC[+57.02146]PPEWTGQYC[+57.02146]T[+426.13734]EDVDEC[+57.02146]QLMPNAC[+57.02146]QNR[+0.98402]GT[+203.07937]C[+57.02146]HNTHGGYNC[+57.02146]VC[+57.02146]VN[+0.98402]GW.T	C2(Carbamidomethyl / 57.0215); C4(Carbamidomethyl / 57.0215); C13(Carbamidomethyl / 57.0215); C20(Carbamidomethyl / 57.0215); C27(Carbamidomethyl / 57.0215); C33(Carbamidomethyl / 57.0215); C42(Carbamidomethyl / 57.0215); C44(Carbamidomethyl / 57.0215)	0.00037	0.00048	0	0	0	0	2.2e-05	2.8e-05	3.434	212.4	0	1	Specific	11.9	>sp|P46531|NOTC1_HUMAN Neurogenic locus notch homolog protein 1 OS=Homo sapiens OX=9606 GN=NOTCH1 PE=1 SV=4	1	5719	FP050322_7.5220.5220.6	high-energy collision-induced dissociation	2.59	6493.49	6492.48	1	83 | 73742
103	Hex(1)Pent(2); HexNAc(1)	203.3	6	1083.26	6494.53	1083.09	6493.49	controllerType=0 controllerNumber=1 scan=5272	5.764	Y.NCRCPPEWTGQYCTEDVDECQLMPNACQNRGTCHNTHGGYNCVCVNGW.T	14;32	NCRCPPEWTGQYCTEDVDECQLMPNACQNRGTCHNTHGGYNCVCVNGW,YT,2@57.02146,4@57.02146,13@57.02146,14@426.13734,20@57.02146,21@0.98402,27@57.02146,32@203.07937,33@57.02146,41@0.98402,42@57.02146,44@57.02146	T14(OGlycan / 426.1373); Q21(Deamidated / 0.984); T32(OGlycan / 203.0794); N41(Deamidated / 0.984)	15.1507	Y.NC[+57.02146]RC[+57.02146]PPEWTGQYC[+57.02146]T[+426.13734]EDVDEC[+57.02146]Q[+0.98402]LMPNAC[+57.02146]QNRGT[+203.07937]C[+57.02146]HNTHGGYN[+0.98402]C[+57.02146]VC[+57.02146]VNGW.T	C2(Carbamidomethyl / 57.0215); C4(Carbamidomethyl / 57.0215); C13(Carbamidomethyl / 57.0215); C20(Carbamidomethyl / 57.0215); C27(Carbamidomethyl / 57.0215); C33(Carbamidomethyl / 57.0215); C42(Carbamidomethyl / 57.0215); C44(Carbamidomethyl / 57.0215)	0.006	0.0078	0	0	0	0	0.00029	0.00037	2.22	203.3	0	1	Specific	11.4	>sp|P46531|NOTC1_HUMAN Neurogenic locus notch homolog protein 1 OS=Homo sapiens OX=9606 GN=NOTCH1 PE=1 SV=4	1	5795	FP050322_7.5272.5272.6	high-energy collision-induced dissociation	1.61	6493.52	6492.48	1	84 | 74102
103	Hex(1)Pent(2); HexNAc(1)	40.1	5	1299.71	6494.52	1299.5	6493.49	controllerType=0 controllerNumber=1 scan=5251	4.591	Y.NCRCPPEWTGQYCTEDVDECQLMPNACQNRGTCHNTHGGYNCVCVNGW.T	14;32	NCRCPPEWTGQYCTEDVDECQLMPNACQNRGTCHNTHGGYNCVCVNGW,YT,2@57.02146,4@57.02146,13@57.02146,14@426.13734,20@57.02146,21@0.98402,27@57.02146,30@0.98402,32@203.07937,33@57.02146,42@57.02146,44@57.02146	T14(OGlycan / 426.1373); Q21(Deamidated / 0.984); R30(Deamidated / 0.984); T32(OGlycan / 203.0794)	15.1006	Y.NC[+57.02146]RC[+57.02146]PPEWTGQYC[+57.02146]T[+426.13734]EDVDEC[+57.02146]Q[+0.98402]LMPNAC[+57.02146]QNR[+0.98402]GT[+203.07937]C[+57.02146]HNTHGGYNC[+57.02146]VC[+57.02146]VNGW.T	C2(Carbamidomethyl / 57.0215); C4(Carbamidomethyl / 57.0215); C13(Carbamidomethyl / 57.0215); C20(Carbamidomethyl / 57.0215); C27(Carbamidomethyl / 57.0215); C33(Carbamidomethyl / 57.0215); C42(Carbamidomethyl / 57.0215); C44(Carbamidomethyl / 57.0215)	0.00085	0.0011	0	0	0	0	4.6e-05	6e-05	3.07	40.1	0	1	Specific	11.8	>sp|P46531|NOTC1_HUMAN Neurogenic locus notch homolog protein 1 OS=Homo sapiens OX=9606 GN=NOTCH1 PE=1 SV=4	1	5763	FP050322_7.5251.5251.5	high-energy collision-induced dissociation	2.16	6493.52	6492.48	1	85 | 73942
103	Hex(1); Hex(1)Pent(2)	106.5	5	1291.5	6453.45	1291.3	6452.46	controllerType=0 controllerNumber=1 scan=5908	-2.295	Y.NCRCPPEWTGQYCTEDVDECQLMPNACQNRGTCHNTHGGYNCVCVNGW.T	9;14	NCRCPPEWTGQYCTEDVDECQLMPNACQNRGTCHNTHGGYNCVCVNGW,YT,2@57.02146,4@57.02146,9@162.05282,13@57.02146,14@426.13734,20@57.02146,21@0.98402,27@57.02146,33@57.02146,42@57.02146,44@57.02146,46@0.98402	T9(OGlycan / 162.0528); T14(OGlycan / 426.1373); Q21(Deamidated / 0.984); N46(Deamidated / 0.984)	16.6754	Y.NC[+57.02146]RC[+57.02146]PPEWT[+162.05282]GQYC[+57.02146]T[+426.13734]EDVDEC[+57.02146]Q[+0.98402]LMPNAC[+57.02146]QNRGTC[+57.02146]HNTHGGYNC[+57.02146]VC[+57.02146]VN[+0.98402]GW.T	C2(Carbamidomethyl / 57.0215); C4(Carbamidomethyl / 57.0215); C13(Carbamidomethyl / 57.0215); C20(Carbamidomethyl / 57.0215); C27(Carbamidomethyl / 57.0215); C33(Carbamidomethyl / 57.0215); C42(Carbamidomethyl / 57.0215); C44(Carbamidomethyl / 57.0215)	0.00059	0.00076	0	0	0	0	3.3e-05	4.3e-05	3.231	106.5	0	1	Specific	10.8	>sp|P46531|NOTC1_HUMAN Neurogenic locus notch homolog protein 1 OS=Homo sapiens OX=9606 GN=NOTCH1 PE=1 SV=4	1	6552	FP050322_7.5908.5908.5	high-energy collision-induced dissociation	2.3	6452.45	6451.46	1	86 | 82502
103	Hex(1)Pent(2); Fuc(1)	133	5	1291.3	6452.47	1291.1	6451.48	controllerType=0 controllerNumber=1 scan=5917	-2.843	Y.NCRCPPEWTGQYCTEDVDECQLMPNACQNRGTCHNTHGGYNCVCVNGW.T	9;14	NCRCPPEWTGQYCTEDVDECQLMPNACQNRGTCHNTHGGYNCVCVNGW,YT,2@57.02146,4@57.02146,9@426.13734,13@57.02146,14@146.05791,20@57.02146,25@0.98402,27@57.02146,33@57.02146,42@57.02146,44@57.02146,48@15.99492	T9(OGlycan / 426.1373); T14(OGlycan / 146.0579); N25(Deamidated / 0.984); W48(Oxidation / 15.9949)	16.6956	Y.NC[+57.02146]RC[+57.02146]PPEWT[+426.13734]GQYC[+57.02146]T[+146.05791]EDVDEC[+57.02146]QLMPN[+0.98402]AC[+57.02146]QNRGTC[+57.02146]HNTHGGYNC[+57.02146]VC[+57.02146]VNGW[+15.99492].T	C2(Carbamidomethyl / 57.0215); C4(Carbamidomethyl / 57.0215); C13(Carbamidomethyl / 57.0215); C20(Carbamidomethyl / 57.0215); C27(Carbamidomethyl / 57.0215); C33(Carbamidomethyl / 57.0215); C42(Carbamidomethyl / 57.0215); C44(Carbamidomethyl / 57.0215)	4.4e-05	5.7e-05	0	0	0	0	3e-06	3.9e-06	4.353	133	0	1	Specific	13.4	>sp|P46531|NOTC1_HUMAN Neurogenic locus notch homolog protein 1 OS=Homo sapiens OX=9606 GN=NOTCH1 PE=1 SV=4	1	6560	FP050322_7.5917.5917.5	high-energy collision-induced dissociation	2.41	6451.46	6450.47	1	87 | 82622
103	Fuc(1); Hex(1)Pent(2)	423.1	5	1288.3	6437.48	1288.1	6436.47	controllerType=0 controllerNumber=1 scan=5932	1.309	Y.NCRCPPEWTGQYCTEDVDECQLMPNACQNRGTCHNTHGGYNCVCVNGW.T	14;36	NCRCPPEWTGQYCTEDVDECQLMPNACQNRGTCHNTHGGYNCVCVNGW,YT,2@57.02146,4@57.02146,13@57.02146,14@146.05791,20@57.02146,27@57.02146,30@0.98402,33@57.02146,36@426.13734,42@57.02146,44@57.02146,46@0.98402	T14(OGlycan / 146.0579); R30(Deamidated / 0.984); T36(OGlycan / 426.1373); N46(Deamidated / 0.984)	16.7323	Y.NC[+57.02146]RC[+57.02146]PPEWTGQYC[+57.02146]T[+146.05791]EDVDEC[+57.02146]QLMPNAC[+57.02146]QNR[+0.98402]GTC[+57.02146]HNT[+426.13734]HGGYNC[+57.02146]VC[+57.02146]VN[+0.98402]GW.T	C2(Carbamidomethyl / 57.0215); C4(Carbamidomethyl / 57.0215); C13(Carbamidomethyl / 57.0215); C20(Carbamidomethyl / 57.0215); C27(Carbamidomethyl / 57.0215); C33(Carbamidomethyl / 57.0215); C42(Carbamidomethyl / 57.0215); C44(Carbamidomethyl / 57.0215)	3.4e-07	4.4e-07	0	0	0	0	2.5e-08	3.2e-08	6.468	423.1	0	1	Specific	16	>sp|P46531|NOTC1_HUMAN Neurogenic locus notch homolog protein 1 OS=Homo sapiens OX=9606 GN=NOTCH1 PE=1 SV=4	1	6581	FP050322_7.5932.5932.5	high-energy collision-induced dissociation	5.82	6436.47	6435.46	1	88 | 82982
103	Hex(1)Pent(2); Fuc(1)	377.2	5	1288.3	6437.48	1288.1	6436.47	controllerType=0 controllerNumber=1 scan=5988	1.783	Y.NCRCPPEWTGQYCTEDVDECQLMPNACQNRGTCHNTHGGYNCVCVNGW.T	9;32	NCRCPPEWTGQYCTEDVDECQLMPNACQNRGTCHNTHGGYNCVCVNGW,YT,2@57.02146,4@57.02146,9@426.13734,13@57.02146,20@57.02146,27@57.02146,30@0.98402,32@146.05791,33@57.02146,41@0.98402,42@57.02146,44@57.02146	T9(OGlycan / 426.1373); R30(Deamidated / 0.984); T32(OGlycan / 146.0579); N41(Deamidated / 0.984)	16.8608	Y.NC[+57.02146]RC[+57.02146]PPEWT[+426.13734]GQYC[+57.02146]TEDVDEC[+57.02146]QLMPNAC[+57.02146]QNR[+0.98402]GT[+146.05791]C[+57.02146]HNTHGGYN[+0.98402]C[+57.02146]VC[+57.02146]VNGW.T	C2(Carbamidomethyl / 57.0215); C4(Carbamidomethyl / 57.0215); C13(Carbamidomethyl / 57.0215); C20(Carbamidomethyl / 57.0215); C27(Carbamidomethyl / 57.0215); C33(Carbamidomethyl / 57.0215); C42(Carbamidomethyl / 57.0215); C44(Carbamidomethyl / 57.0215)	2.9e-07	3.7e-07	0	0	0	0	2.1e-08	2.8e-08	6.54	377.2	0	1	Specific	14.6	>sp|P46531|NOTC1_HUMAN Neurogenic locus notch homolog protein 1 OS=Homo sapiens OX=9606 GN=NOTCH1 PE=1 SV=4	1	6649	FP050322_7.5988.5988.5	high-energy collision-induced dissociation	5.5	6436.48	6435.46	1	89 | 83982
103	Fuc(1); Hex(1)Pent(2)	184.1	6	1073.75	6437.46	1073.58	6436.47	controllerType=0 controllerNumber=1 scan=5936	-1.661	Y.NCRCPPEWTGQYCTEDVDECQLMPNACQNRGTCHNTHGGYNCVCVNGW.T	14;36	NCRCPPEWTGQYCTEDVDECQLMPNACQNRGTCHNTHGGYNCVCVNGW,YT,2@57.02146,4@57.02146,13@57.02146,14@146.05791,20@57.02146,27@57.02146,28@0.98402,33@57.02146,36@426.13734,41@0.98402,42@57.02146,44@57.02146	T14(OGlycan / 146.0579); Q28(Deamidated / 0.984); T36(OGlycan / 426.1373); N41(Deamidated / 0.984)	16.7407	Y.NC[+57.02146]RC[+57.02146]PPEWTGQYC[+57.02146]T[+146.05791]EDVDEC[+57.02146]QLMPNAC[+57.02146]Q[+0.98402]NRGTC[+57.02146]HNT[+426.13734]HGGYN[+0.98402]C[+57.02146]VC[+57.02146]VNGW.T	C2(Carbamidomethyl / 57.0215); C4(Carbamidomethyl / 57.0215); C13(Carbamidomethyl / 57.0215); C20(Carbamidomethyl / 57.0215); C27(Carbamidomethyl / 57.0215); C33(Carbamidomethyl / 57.0215); C42(Carbamidomethyl / 57.0215); C44(Carbamidomethyl / 57.0215)	0.00048	0.00063	0	0	0	0	2.7e-05	3.4e-05	3.314	184.1	0	1	Specific	11.8	>sp|P46531|NOTC1_HUMAN Neurogenic locus notch homolog protein 1 OS=Homo sapiens OX=9606 GN=NOTCH1 PE=1 SV=4	1	6587	FP050322_7.5936.5936.6	high-energy collision-induced dissociation	2.38	6436.46	6435.46	1	90 | 83062
103	HexNAc(1)Fuc(1); HexNAc(1)Hex(1)Fuc(1)NeuAc(1)	533.7	5	1212.27	6057.33	1212.07	6056.33	controllerType=0 controllerNumber=1 scan=5659	-1.449	Y.NCRCPPEWTGQYCTEDVDECQLMPNACQNRGTCHNTHGGY.N	14;36	NCRCPPEWTGQYCTEDVDECQLMPNACQNRGTCHNTHGGY,YN,2@57.02146,4@57.02146,13@57.02146,14@349.13728,16@15.99492,20@57.02146,27@57.02146,33@57.02146,35@15.99492,36@802.28552	T14(OGlycan / 349.1373); D16(Oxidation / 15.9949); N35(Oxidation / 15.9949); T36(OGlycan / 802.2855)	16.1034	Y.NC[+57.02146]RC[+57.02146]PPEWTGQYC[+57.02146]T[+349.13728]ED[+15.99492]VDEC[+57.02146]QLMPNAC[+57.02146]QNRGTC[+57.02146]HN[+15.99492]T[+802.28552]HGGY.N	C2(Carbamidomethyl / 57.0215); C4(Carbamidomethyl / 57.0215); C13(Carbamidomethyl / 57.0215); C20(Carbamidomethyl / 57.0215); C27(Carbamidomethyl / 57.0215); C33(Carbamidomethyl / 57.0215)	2.1e-08	2.7e-08	0	0	0	0	1e-09	1.3e-09	7.687	533.7	0	1	Specific	17.4	>sp|P46531|NOTC1_HUMAN Neurogenic locus notch homolog protein 1 OS=Homo sapiens OX=9606 GN=NOTCH1 PE=1 SV=4	1	6243	FP050322_7.5659.5659.5	high-energy collision-induced dissociation	7.65	6056.32	6055.33	1	91 | 77462
103	HexNAc(1)Hex(1)Fuc(1)NeuAc(1); Hex(1)Pent(1)	263.2	5	1197.67	5984.33	1197.87	5985.3	controllerType=0 controllerNumber=1 scan=5673	6.386	Y.NCRCPPEWTGQYCTEDVDECQLMPNACQNRGTCHNTHGGY.N	9;14	NCRCPPEWTGQYCTEDVDECQLMPNACQNRGTCHNTHGGY,YN,2@57.02146,4@57.02146,9@802.28552,13@57.02146,14@294.09508,20@57.02146,27@57.02146,33@57.02146,37@15.99492	T9(OGlycan / 802.2855); T14(OGlycan / 294.0951); H37(Oxidation / 15.9949)	16.1342	Y.NC[+57.02146]RC[+57.02146]PPEWT[+802.28552]GQYC[+57.02146]T[+294.09508]EDVDEC[+57.02146]QLMPNAC[+57.02146]QNRGTC[+57.02146]HNTH[+15.99492]GGY.N	C2(Carbamidomethyl / 57.0215); C4(Carbamidomethyl / 57.0215); C13(Carbamidomethyl / 57.0215); C20(Carbamidomethyl / 57.0215); C27(Carbamidomethyl / 57.0215); C33(Carbamidomethyl / 57.0215)	0.00018	0.00024	0	0	0	0	1.4e-05	1.8e-05	3.736	263.2	0	-1	Specific	14.3	>sp|P46531|NOTC1_HUMAN Neurogenic locus notch homolog protein 1 OS=Homo sapiens OX=9606 GN=NOTCH1 PE=1 SV=4	1	6262	FP050322_7.5673.5673.5	high-energy collision-induced dissociation	2.55	5983.32	5984.29	1	92 | 77782
103	HexNAc(1)Fuc(1); HexNAc(1)Hex(1)Fuc(1)	508.7	5	1153.85	5765.23	1153.85	5765.24	controllerType=0 controllerNumber=1 scan=5421	-2.408	Y.NCRCPPEWTGQYCTEDVDECQLMPNACQNRGTCHNTHGGY.N	14;32	NCRCPPEWTGQYCTEDVDECQLMPNACQNRGTCHNTHGGY,YN,2@57.02146,4@57.02146,13@57.02146,14@349.13728,16@15.99492,20@57.02146,27@57.02146,32@511.19010,33@57.02146,35@15.99492	T14(OGlycan / 349.1373); D16(Oxidation / 15.9949); T32(OGlycan / 511.1901); N35(Oxidation / 15.9949)	15.5443	Y.NC[+57.02146]RC[+57.02146]PPEWTGQYC[+57.02146]T[+349.13728]ED[+15.99492]VDEC[+57.02146]QLMPNAC[+57.02146]QNRGT[+511.19010]C[+57.02146]HN[+15.99492]THGGY.N	C2(Carbamidomethyl / 57.0215); C4(Carbamidomethyl / 57.0215); C13(Carbamidomethyl / 57.0215); C20(Carbamidomethyl / 57.0215); C27(Carbamidomethyl / 57.0215); C33(Carbamidomethyl / 57.0215)	3.2e-08	4.1e-08	0	0	0	0	2e-09	2.6e-09	7.5	508.7	9.6		Specific	17.9	>sp|P46531|NOTC1_HUMAN Neurogenic locus notch homolog protein 1 OS=Homo sapiens OX=9606 GN=NOTCH1 PE=1 SV=4	1	5961	FP050322_7.5421.5421.5	high-energy collision-induced dissociation	6.72	5764.22	5764.23	1	93 | 74902
103	HexNAc(1)Fuc(1); HexNAc(1)Hex(1)Fuc(1)	191.3	5	1151.05	5751.21	1150.85	5750.23	controllerType=0 controllerNumber=1 scan=4985	-3.374	Y.NCRCPPEWTGQYCTEDVDECQLMPNACQNRGTCHNTHGGY.N	32;36	NCRCPPEWTGQYCTEDVDECQLMPNACQNRGTCHNTHGGY,YN,2@57.02146,4@57.02146,13@57.02146,20@57.02146,21@0.98402,27@57.02146,32@349.13728,33@57.02146,35@15.99492,36@511.19010	Q21(Deamidated / 0.984); T32(OGlycan / 349.1373); N35(Oxidation / 15.9949); T36(OGlycan / 511.1901)	14.4889	Y.NC[+57.02146]RC[+57.02146]PPEWTGQYC[+57.02146]TEDVDEC[+57.02146]Q[+0.98402]LMPNAC[+57.02146]QNRGT[+349.13728]C[+57.02146]HN[+15.99492]T[+511.19010]HGGY.N	C2(Carbamidomethyl / 57.0215); C4(Carbamidomethyl / 57.0215); C13(Carbamidomethyl / 57.0215); C20(Carbamidomethyl / 57.0215); C27(Carbamidomethyl / 57.0215); C33(Carbamidomethyl / 57.0215)	1.5e-05	2e-05	0	0	0	0	1.4e-06	1.9e-06	4.818	191.3	0	1	Specific	12.4	>sp|P46531|NOTC1_HUMAN Neurogenic locus notch homolog protein 1 OS=Homo sapiens OX=9606 GN=NOTCH1 PE=1 SV=4	1	5397	FP050322_7.4985.4985.5	high-energy collision-induced dissociation	3.85	5750.2	5749.22	1	94 | 71102
103	HexNAc(1)Fuc(1); HexNAc(1)Hex(1)Fuc(1)	405.9	5	1150.45	5748.21	1150.65	5749.24	controllerType=0 controllerNumber=1 scan=5856	-5.179	Y.NCRCPPEWTGQYCTEDVDECQLMPNACQNRGTCHNTHGGY.N	9;14	NCRCPPEWTGQYCTEDVDECQLMPNACQNRGTCHNTHGGY,YN,2@57.02146,4@57.02146,9@349.13728,13@57.02146,14@511.19010,20@57.02146,27@57.02146,33@57.02146,35@15.99492	T9(OGlycan / 349.1373); T14(OGlycan / 511.1901); N35(Oxidation / 15.9949)	16.5543	Y.NC[+57.02146]RC[+57.02146]PPEWT[+349.13728]GQYC[+57.02146]T[+511.19010]EDVDEC[+57.02146]QLMPNAC[+57.02146]QNRGTC[+57.02146]HN[+15.99492]THGGY.N	C2(Carbamidomethyl / 57.0215); C4(Carbamidomethyl / 57.0215); C13(Carbamidomethyl / 57.0215); C20(Carbamidomethyl / 57.0215); C27(Carbamidomethyl / 57.0215); C33(Carbamidomethyl / 57.0215)	7.9e-08	1e-07	0	0	0	0	9.8e-09	1.3e-08	7.102	405.9	2.8	-1	Specific	17.5	>sp|P46531|NOTC1_HUMAN Neurogenic locus notch homolog protein 1 OS=Homo sapiens OX=9606 GN=NOTCH1 PE=1 SV=4	1	6491	FP050322_7.5856.5856.5	high-energy collision-induced dissociation	6.25	5747.2	5748.24	1	95 | 81582
103	HexNAc(1)Fuc(1); HexNAc(1)Hex(1)Fuc(1)	401.2	5	1150.45	5748.21	1150.65	5749.24	controllerType=0 controllerNumber=1 scan=5787	-5.391	Y.NCRCPPEWTGQYCTEDVDECQLMPNACQNRGTCHNTHGGY.N	14;32	NCRCPPEWTGQYCTEDVDECQLMPNACQNRGTCHNTHGGY,YN,2@57.02146,4@57.02146,13@57.02146,14@349.13728,20@57.02146,27@57.02146,32@511.19010,33@57.02146,35@15.99492	T14(OGlycan / 349.1373); T32(OGlycan / 511.1901); N35(Oxidation / 15.9949)	16.3933	Y.NC[+57.02146]RC[+57.02146]PPEWTGQYC[+57.02146]T[+349.13728]EDVDEC[+57.02146]QLMPNAC[+57.02146]QNRGT[+511.19010]C[+57.02146]HN[+15.99492]THGGY.N	C2(Carbamidomethyl / 57.0215); C4(Carbamidomethyl / 57.0215); C13(Carbamidomethyl / 57.0215); C20(Carbamidomethyl / 57.0215); C27(Carbamidomethyl / 57.0215); C33(Carbamidomethyl / 57.0215)	7.9e-08	1e-07	0	0	0	0	9.3e-09	1.2e-08	7.102	401.2	1.2	-1	Specific	17.7	>sp|P46531|NOTC1_HUMAN Neurogenic locus notch homolog protein 1 OS=Homo sapiens OX=9606 GN=NOTCH1 PE=1 SV=4	1	6405	FP050322_7.5787.5787.5	high-energy collision-induced dissociation	6.25	5747.2	5748.24	1	96 | 80342
103	HexNAc(1)Fuc(1); HexNAc(1)Hex(1)Fuc(1)	354.7	6	958.876	5748.22	959.047	5749.24	controllerType=0 controllerNumber=1 scan=5047	-4.151	Y.NCRCPPEWTGQYCTEDVDECQLMPNACQNRGTCHNTHGGY.N	32;36	NCRCPPEWTGQYCTEDVDECQLMPNACQNRGTCHNTHGGY,YN,2@57.02146,4@57.02146,13@57.02146,20@57.02146,27@57.02146,32@349.13728,33@57.02146,35@15.99492,36@511.19010	T32(OGlycan / 349.1373); N35(Oxidation / 15.9949); T36(OGlycan / 511.1901)	14.6315	Y.NC[+57.02146]RC[+57.02146]PPEWTGQYC[+57.02146]TEDVDEC[+57.02146]QLMPNAC[+57.02146]QNRGT[+349.13728]C[+57.02146]HN[+15.99492]T[+511.19010]HGGY.N	C2(Carbamidomethyl / 57.0215); C4(Carbamidomethyl / 57.0215); C13(Carbamidomethyl / 57.0215); C20(Carbamidomethyl / 57.0215); C27(Carbamidomethyl / 57.0215); C33(Carbamidomethyl / 57.0215)	8.4e-06	1.1e-05	0	0	0	0	4.8e-07	6.3e-07	5.077	354.7	3.6	-1	Specific	11.9	>sp|P46531|NOTC1_HUMAN Neurogenic locus notch homolog protein 1 OS=Homo sapiens OX=9606 GN=NOTCH1 PE=1 SV=4	1	5476	FP050322_7.5047.5047.6	high-energy collision-induced dissociation	3.97	5747.21	5748.24	1	97 | 71502
103	HexNAc(1)Hex(1)Fuc(1); HexNAc(1)Fuc(1)	348	5	1150.45	5748.2	1150.65	5749.24	controllerType=0 controllerNumber=1 scan=5036	-6.984	Y.NCRCPPEWTGQYCTEDVDECQLMPNACQNRGTCHNTHGGY.N	9;14	NCRCPPEWTGQYCTEDVDECQLMPNACQNRGTCHNTHGGY,YN,2@57.02146,4@57.02146,9@511.19010,13@57.02146,14@349.13728,20@57.02146,27@57.02146,33@57.02146,35@15.99492	T9(OGlycan / 511.1901); T14(OGlycan / 349.1373); N35(Oxidation / 15.9949)	14.606	Y.NC[+57.02146]RC[+57.02146]PPEWT[+511.19010]GQYC[+57.02146]T[+349.13728]EDVDEC[+57.02146]QLMPNAC[+57.02146]QNRGTC[+57.02146]HN[+15.99492]THGGY.N	C2(Carbamidomethyl / 57.0215); C4(Carbamidomethyl / 57.0215); C13(Carbamidomethyl / 57.0215); C20(Carbamidomethyl / 57.0215); C27(Carbamidomethyl / 57.0215); C33(Carbamidomethyl / 57.0215)	1.5e-06	2e-06	0	0	0	0	8.7e-08	1.1e-07	5.819	348	1.2	-1	Specific	12.6	>sp|P46531|NOTC1_HUMAN Neurogenic locus notch homolog protein 1 OS=Homo sapiens OX=9606 GN=NOTCH1 PE=1 SV=4	1	5462	FP050322_7.5036.5036.5	high-energy collision-induced dissociation	4.71	5747.19	5748.24	1	98 | 71422
103	HexNAc(1)Fuc(1); HexNAc(1)Hex(1)Fuc(1)	332.1	6	958.875	5748.21	959.047	5749.24	controllerType=0 controllerNumber=1 scan=5106	-4.852	Y.NCRCPPEWTGQYCTEDVDECQLMPNACQNRGTCHNTHGGY.N	32;36	NCRCPPEWTGQYCTEDVDECQLMPNACQNRGTCHNTHGGY,YN,2@57.02146,4@57.02146,13@57.02146,20@57.02146,27@57.02146,32@349.13728,33@57.02146,35@15.99492,36@511.19010	T32(OGlycan / 349.1373); N35(Oxidation / 15.9949); T36(OGlycan / 511.1901)	14.7617	Y.NC[+57.02146]RC[+57.02146]PPEWTGQYC[+57.02146]TEDVDEC[+57.02146]QLMPNAC[+57.02146]QNRGT[+349.13728]C[+57.02146]HN[+15.99492]T[+511.19010]HGGY.N	C2(Carbamidomethyl / 57.0215); C4(Carbamidomethyl / 57.0215); C13(Carbamidomethyl / 57.0215); C20(Carbamidomethyl / 57.0215); C27(Carbamidomethyl / 57.0215); C33(Carbamidomethyl / 57.0215)	1.1e-05	1.5e-05	0	0	0	0	8.4e-07	1.1e-06	4.942	332.1	3.6	-1	Specific	12.3	>sp|P46531|NOTC1_HUMAN Neurogenic locus notch homolog protein 1 OS=Homo sapiens OX=9606 GN=NOTCH1 PE=1 SV=4	1	5560	FP050322_7.5106.5106.6	high-energy collision-induced dissociation	3.83	5747.21	5748.24	1	99 | 72302
103	HexNAc(1)Fuc(1); HexNAc(1)Hex(1)Fuc(1)	308.9	6	958.877	5748.23	959.047	5749.24	controllerType=0 controllerNumber=1 scan=4995	-2.495	Y.NCRCPPEWTGQYCTEDVDECQLMPNACQNRGTCHNTHGGY.N	32;36	NCRCPPEWTGQYCTEDVDECQLMPNACQNRGTCHNTHGGY,YN,2@57.02146,4@57.02146,13@57.02146,20@57.02146,27@57.02146,32@349.13728,33@57.02146,35@15.99492,36@511.19010	T32(OGlycan / 349.1373); N35(Oxidation / 15.9949); T36(OGlycan / 511.1901)	14.5116	Y.NC[+57.02146]RC[+57.02146]PPEWTGQYC[+57.02146]TEDVDEC[+57.02146]QLMPNAC[+57.02146]QNRGT[+349.13728]C[+57.02146]HN[+15.99492]T[+511.19010]HGGY.N	C2(Carbamidomethyl / 57.0215); C4(Carbamidomethyl / 57.0215); C13(Carbamidomethyl / 57.0215); C20(Carbamidomethyl / 57.0215); C27(Carbamidomethyl / 57.0215); C33(Carbamidomethyl / 57.0215)	4e-05	5.2e-05	0	0	0	0	2.9e-06	3.7e-06	4.4	308.9	3.6	-1	Specific	11.9	>sp|P46531|NOTC1_HUMAN Neurogenic locus notch homolog protein 1 OS=Homo sapiens OX=9606 GN=NOTCH1 PE=1 SV=4	1	5411	FP050322_7.4995.4995.6	high-energy collision-induced dissociation	3.46	5747.22	5748.24	1	100 | 71182
103	HexNAc(1)Fuc(1); HexNAc(1)Hex(1)Fuc(1)	165.9	5	1150.65	5749.23	1150.65	5749.24	controllerType=0 controllerNumber=1 scan=5099	-1.665	Y.NCRCPPEWTGQYCTEDVDECQLMPNACQNRGTCHNTHGGY.N	32;36	NCRCPPEWTGQYCTEDVDECQLMPNACQNRGTCHNTHGGY,YN,2@57.02146,4@57.02146,13@57.02146,20@57.02146,27@57.02146,32@349.13728,33@57.02146,35@15.99492,36@511.19010	T32(OGlycan / 349.1373); N35(Oxidation / 15.9949); T36(OGlycan / 511.1901)	14.7449	Y.NC[+57.02146]RC[+57.02146]PPEWTGQYC[+57.02146]TEDVDEC[+57.02146]QLMPNAC[+57.02146]QNRGT[+349.13728]C[+57.02146]HN[+15.99492]T[+511.19010]HGGY.N	C2(Carbamidomethyl / 57.0215); C4(Carbamidomethyl / 57.0215); C13(Carbamidomethyl / 57.0215); C20(Carbamidomethyl / 57.0215); C27(Carbamidomethyl / 57.0215); C33(Carbamidomethyl / 57.0215)	1e-05	1.3e-05	0	0	0	0	6.5e-07	8.4e-07	4.986	165.9	3.4		Specific	12.9	>sp|P46531|NOTC1_HUMAN Neurogenic locus notch homolog protein 1 OS=Homo sapiens OX=9606 GN=NOTCH1 PE=1 SV=4	1	5551	FP050322_7.5099.5099.5	high-energy collision-induced dissociation	3.82	5748.23	5748.24	1	101 | 72222
103	HexNAc(1)Hex(1)Fuc(1); HexNAc(1)Fuc(1)	253.6	5	1147.65	5734.2	1147.65	5734.23	controllerType=0 controllerNumber=1 scan=5812	-6.155	Y.NCRCPPEWTGQYCTEDVDECQLMPNACQNRGTCHNTHGGY.N	9;14	NCRCPPEWTGQYCTEDVDECQLMPNACQNRGTCHNTHGGY,YN,2@57.02146,4@57.02146,9@511.19010,13@57.02146,14@349.13728,20@57.02146,21@0.98402,27@57.02146,33@57.02146	T9(OGlycan / 511.1901); T14(OGlycan / 349.1373); Q21(Deamidated / 0.984)	16.4535	Y.NC[+57.02146]RC[+57.02146]PPEWT[+511.19010]GQYC[+57.02146]T[+349.13728]EDVDEC[+57.02146]Q[+0.98402]LMPNAC[+57.02146]QNRGTC[+57.02146]HNTHGGY.N	C2(Carbamidomethyl / 57.0215); C4(Carbamidomethyl / 57.0215); C13(Carbamidomethyl / 57.0215); C20(Carbamidomethyl / 57.0215); C27(Carbamidomethyl / 57.0215); C33(Carbamidomethyl / 57.0215)	8.3e-06	1.1e-05	0	0	0	0	4.6e-07	6e-07	5.078	253.6	0		Specific	13.3	>sp|P46531|NOTC1_HUMAN Neurogenic locus notch homolog protein 1 OS=Homo sapiens OX=9606 GN=NOTCH1 PE=1 SV=4	1	6438	FP050322_7.5812.5812.5	high-energy collision-induced dissociation	3.87	5733.19	5733.23	1	102 | 80982
103	Hex(1)Pent(1); HexNAc(1)Hex(1)Fuc(1)	1279.4	5	1142.64	5709.19	1142.85	5710.2	controllerType=0 controllerNumber=1 scan=5361	-1.359	Y.NCRCPPEWTGQYCTEDVDECQLMPNACQNRGTCHNTHGGY.N	14;32	NCRCPPEWTGQYCTEDVDECQLMPNACQNRGTCHNTHGGY,YN,2@57.02146,4@57.02146,13@57.02146,14@294.09508,20@57.02146,23@15.99492,27@57.02146,32@511.19010,33@57.02146,35@15.99492	T14(OGlycan / 294.0951); M23(Oxidation / 15.9949); T32(OGlycan / 511.1901); N35(Oxidation / 15.9949)	15.384	Y.NC[+57.02146]RC[+57.02146]PPEWTGQYC[+57.02146]T[+294.09508]EDVDEC[+57.02146]QLM[+15.99492]PNAC[+57.02146]QNRGT[+511.19010]C[+57.02146]HN[+15.99492]THGGY.N	C2(Carbamidomethyl / 57.0215); C4(Carbamidomethyl / 57.0215); C13(Carbamidomethyl / 57.0215); C20(Carbamidomethyl / 57.0215); C27(Carbamidomethyl / 57.0215); C33(Carbamidomethyl / 57.0215)	2.4e-23	3.1e-23	0	0	0	0	3.7e-24	4.8e-24	22.619	1279.4	9.6	-1	Specific	27	>sp|P46531|NOTC1_HUMAN Neurogenic locus notch homolog protein 1 OS=Homo sapiens OX=9606 GN=NOTCH1 PE=1 SV=4	1	5899	FP050322_7.5361.5361.5	high-energy collision-induced dissociation	23.18	5708.18	5709.19	1	103 | 74702
103	HexNAc(1)Hex(1)Fuc(1); Hex(1)Pent(1)	157.4	5	1142.64	5709.17	1142.85	5710.2	controllerType=0 controllerNumber=1 scan=5593	-4.566	Y.NCRCPPEWTGQYCTEDVDECQLMPNACQNRGTCHNTHGGY.N	9;14	NCRCPPEWTGQYCTEDVDECQLMPNACQNRGTCHNTHGGY,YN,2@57.02146,4@57.02146,9@511.19010,13@57.02146,14@294.09508,16@15.99492,20@57.02146,27@57.02146,33@57.02146,35@15.99492	T9(OGlycan / 511.1901); T14(OGlycan / 294.0951); D16(Oxidation / 15.9949); N35(Oxidation / 15.9949)	15.9485	Y.NC[+57.02146]RC[+57.02146]PPEWT[+511.19010]GQYC[+57.02146]T[+294.09508]ED[+15.99492]VDEC[+57.02146]QLMPNAC[+57.02146]QNRGTC[+57.02146]HN[+15.99492]THGGY.N	C2(Carbamidomethyl / 57.0215); C4(Carbamidomethyl / 57.0215); C13(Carbamidomethyl / 57.0215); C20(Carbamidomethyl / 57.0215); C27(Carbamidomethyl / 57.0215); C33(Carbamidomethyl / 57.0215)	1e-05	1.3e-05	0	0	0	0	6.8e-07	8.8e-07	4.986	157.4	1.2	-1	Specific	13.2	>sp|P46531|NOTC1_HUMAN Neurogenic locus notch homolog protein 1 OS=Homo sapiens OX=9606 GN=NOTCH1 PE=1 SV=4	1	6161	FP050322_7.5593.5593.5	high-energy collision-induced dissociation	4.02	5708.16	5709.19	1	104 | 76662
103	HexNAc(1)Hex(1)Fuc(1)NeuAc(1)	887.9	5	1142.44	5708.19	1142.25	5707.2	controllerType=0 controllerNumber=1 scan=5728	-2.444	Y.NCRCPPEWTGQYCTEDVDECQLMPNACQNRGTCHNTHGGY.N	14	NCRCPPEWTGQYCTEDVDECQLMPNACQNRGTCHNTHGGY,YN,2@57.02146,4@57.02146,8@15.99492,13@57.02146,14@802.28552,20@57.02146,27@57.02146,33@57.02146,35@15.99492	W8(Oxidation / 15.9949); T14(OGlycan / 802.2855); N35(Oxidation / 15.9949)	16.2586	Y.NC[+57.02146]RC[+57.02146]PPEW[+15.99492]TGQYC[+57.02146]T[+802.28552]EDVDEC[+57.02146]QLMPNAC[+57.02146]QNRGTC[+57.02146]HN[+15.99492]THGGY.N	C2(Carbamidomethyl / 57.0215); C4(Carbamidomethyl / 57.0215); C13(Carbamidomethyl / 57.0215); C20(Carbamidomethyl / 57.0215); C27(Carbamidomethyl / 57.0215); C33(Carbamidomethyl / 57.0215)	2.4e-15	3.1e-15	0	0	0	0	2.3e-16	2.9e-16	14.619	887.9	5.8	1	Specific	22.4	>sp|P46531|NOTC1_HUMAN Neurogenic locus notch homolog protein 1 OS=Homo sapiens OX=9606 GN=NOTCH1 PE=1 SV=4	1	6333	FP050322_7.5728.5728.5	high-energy collision-induced dissociation	15.45	5707.18	5706.19	1	105 | 79062
103	HexNAc(1)Hex(1)Fuc(1)NeuAc(1)	847.2	5	1142.24	5707.19	1142.25	5707.2	controllerType=0 controllerNumber=1 scan=5778	-0.958	Y.NCRCPPEWTGQYCTEDVDECQLMPNACQNRGTCHNTHGGY.N	32	NCRCPPEWTGQYCTEDVDECQLMPNACQNRGTCHNTHGGY,YN,2@57.02146,4@57.02146,13@57.02146,16@15.99492,20@57.02146,27@57.02146,32@802.28552,33@57.02146,35@15.99492	D16(Oxidation / 15.9949); T32(OGlycan / 802.2855); N35(Oxidation / 15.9949)	16.3756	Y.NC[+57.02146]RC[+57.02146]PPEWTGQYC[+57.02146]TED[+15.99492]VDEC[+57.02146]QLMPNAC[+57.02146]QNRGT[+802.28552]C[+57.02146]HN[+15.99492]THGGY.N	C2(Carbamidomethyl / 57.0215); C4(Carbamidomethyl / 57.0215); C13(Carbamidomethyl / 57.0215); C20(Carbamidomethyl / 57.0215); C27(Carbamidomethyl / 57.0215); C33(Carbamidomethyl / 57.0215)	2.4e-14	3.1e-14	0	0	0	0	2e-15	2.6e-15	13.619	847.2	2.7		Specific	21.8	>sp|P46531|NOTC1_HUMAN Neurogenic locus notch homolog protein 1 OS=Homo sapiens OX=9606 GN=NOTCH1 PE=1 SV=4	1	6393	FP050322_7.5778.5778.5	high-energy collision-induced dissociation	14.45	5706.18	5706.19	1	106 | 80062
103	HexNAc(1)Hex(1)Fuc(1)NeuAc(1)	428.1	5	1142.44	5708.19	1142.25	5707.2	controllerType=0 controllerNumber=1 scan=5848	-1.696	Y.NCRCPPEWTGQYCTEDVDECQLMPNACQNRGTCHNTHGGY.N	14	NCRCPPEWTGQYCTEDVDECQLMPNACQNRGTCHNTHGGY,YN,2@57.02146,4@57.02146,13@57.02146,14@802.28552,16@15.99492,20@57.02146,27@57.02146,33@57.02146,35@15.99492	T14(OGlycan / 802.2855); D16(Oxidation / 15.9949); N35(Oxidation / 15.9949)	16.5349	Y.NC[+57.02146]RC[+57.02146]PPEWTGQYC[+57.02146]T[+802.28552]ED[+15.99492]VDEC[+57.02146]QLMPNAC[+57.02146]QNRGTC[+57.02146]HN[+15.99492]THGGY.N	C2(Carbamidomethyl / 57.0215); C4(Carbamidomethyl / 57.0215); C13(Carbamidomethyl / 57.0215); C20(Carbamidomethyl / 57.0215); C27(Carbamidomethyl / 57.0215); C33(Carbamidomethyl / 57.0215)	7.9e-08	1e-07	0	0	0	0	9.5e-09	1.2e-08	7.102	428.1	0.8	1	Specific	19.6	>sp|P46531|NOTC1_HUMAN Neurogenic locus notch homolog protein 1 OS=Homo sapiens OX=9606 GN=NOTCH1 PE=1 SV=4	1	6483	FP050322_7.5848.5848.5	high-energy collision-induced dissociation	6.25	5707.18	5706.19	1	107 | 81462
103	HexNAc(1)Hex(1)Fuc(1)NeuAc(1)	300.5	5	1142.24	5707.19	1142.25	5707.2	controllerType=0 controllerNumber=1 scan=5325	-1.279	Y.NCRCPPEWTGQYCTEDVDECQLMPNACQNRGTCHNTHGGY.N	14	NCRCPPEWTGQYCTEDVDECQLMPNACQNRGTCHNTHGGY,YN,2@57.02146,4@57.02146,13@57.02146,14@802.28552,20@57.02146,23@15.99492,27@57.02146,33@57.02146,37@15.99492	T14(OGlycan / 802.2855); M23(Oxidation / 15.9949); H37(Oxidation / 15.9949)	15.2756	Y.NC[+57.02146]RC[+57.02146]PPEWTGQYC[+57.02146]T[+802.28552]EDVDEC[+57.02146]QLM[+15.99492]PNAC[+57.02146]QNRGTC[+57.02146]HNTH[+15.99492]GGY.N	C2(Carbamidomethyl / 57.0215); C4(Carbamidomethyl / 57.0215); C13(Carbamidomethyl / 57.0215); C20(Carbamidomethyl / 57.0215); C27(Carbamidomethyl / 57.0215); C33(Carbamidomethyl / 57.0215)	4.8e-06	6.2e-06	0	0	0	0	2.6e-07	3.4e-07	5.319	300.5	0		Specific	14.6	>sp|P46531|NOTC1_HUMAN Neurogenic locus notch homolog protein 1 OS=Homo sapiens OX=9606 GN=NOTCH1 PE=1 SV=4	1	5865	FP050322_7.5325.5325.5	high-energy collision-induced dissociation	3.91	5706.18	5706.19	1	108 | 74542
103	HexNAc(1)Hex(1)Fuc(1)NeuAc(1)	1124.2	4	1423.55	5691.19	1423.8	5692.19	controllerType=0 controllerNumber=1 scan=5811	1.878	Y.NCRCPPEWTGQYCTEDVDECQLMPNACQNRGTCHNTHGGY.N	14	NCRCPPEWTGQYCTEDVDECQLMPNACQNRGTCHNTHGGY,YN,2@57.02146,4@57.02146,13@57.02146,14@802.28552,20@57.02146,21@0.98402,27@57.02146,33@57.02146,35@15.99492	T14(OGlycan / 802.2855); Q21(Deamidated / 0.984); N35(Oxidation / 15.9949)	16.4513	Y.NC[+57.02146]RC[+57.02146]PPEWTGQYC[+57.02146]T[+802.28552]EDVDEC[+57.02146]Q[+0.98402]LMPNAC[+57.02146]QNRGTC[+57.02146]HN[+15.99492]THGGY.N	C2(Carbamidomethyl / 57.0215); C4(Carbamidomethyl / 57.0215); C13(Carbamidomethyl / 57.0215); C20(Carbamidomethyl / 57.0215); C27(Carbamidomethyl / 57.0215); C33(Carbamidomethyl / 57.0215)	4e-20	5.2e-20	0	0	0	0	5.4e-21	7e-21	19.396	1124.2	6	-1	Specific	30	>sp|P46531|NOTC1_HUMAN Neurogenic locus notch homolog protein 1 OS=Homo sapiens OX=9606 GN=NOTCH1 PE=1 SV=4	1	6436	FP050322_7.5811.5811.4	high-energy collision-induced dissociation	20.23	5690.19	5691.18	1	109 | 80902
103	HexNAc(1)Hex(1)Fuc(1)NeuAc(1)	1029.8	5	1139.24	5692.19	1139.24	5692.19	controllerType=0 controllerNumber=1 scan=6076	0.74	Y.NCRCPPEWTGQYCTEDVDECQLMPNACQNRGTCHNTHGGY.N	14	NCRCPPEWTGQYCTEDVDECQLMPNACQNRGTCHNTHGGY,YN,2@57.02146,4@57.02146,13@57.02146,14@802.28552,20@57.02146,27@57.02146,29@0.98402,33@57.02146,35@15.99492	T14(OGlycan / 802.2855); N29(Deamidated / 0.984); N35(Oxidation / 15.9949)	17.0641	Y.NC[+57.02146]RC[+57.02146]PPEWTGQYC[+57.02146]T[+802.28552]EDVDEC[+57.02146]QLMPNAC[+57.02146]QN[+0.98402]RGTC[+57.02146]HN[+15.99492]THGGY.N	C2(Carbamidomethyl / 57.0215); C4(Carbamidomethyl / 57.0215); C13(Carbamidomethyl / 57.0215); C20(Carbamidomethyl / 57.0215); C27(Carbamidomethyl / 57.0215); C33(Carbamidomethyl / 57.0215)	2.4e-18	3.1e-18	0	0	0	0	4.3e-19	5.6e-19	17.619	1029.8	0		Specific	26.3	>sp|P46531|NOTC1_HUMAN Neurogenic locus notch homolog protein 1 OS=Homo sapiens OX=9606 GN=NOTCH1 PE=1 SV=4	1	6759	FP050322_7.6076.6076.5	high-energy collision-induced dissociation	18.45	5691.18	5691.18	1	110 | 85182
103	HexNAc(1)Hex(1)Fuc(1)NeuAc(1)	985.8	5	1139.24	5692.2	1139.24	5692.19	controllerType=0 controllerNumber=1 scan=6021	1.598	Y.NCRCPPEWTGQYCTEDVDECQLMPNACQNRGTCHNTHGGY.N	9	NCRCPPEWTGQYCTEDVDECQLMPNACQNRGTCHNTHGGY,YN,2@57.02146,4@57.02146,9@802.28552,13@57.02146,20@57.02146,25@0.98402,27@57.02146,33@57.02146,35@15.99492	T9(OGlycan / 802.2855); N25(Deamidated / 0.984); N35(Oxidation / 15.9949)	16.9374	Y.NC[+57.02146]RC[+57.02146]PPEWT[+802.28552]GQYC[+57.02146]TEDVDEC[+57.02146]QLMPN[+0.98402]AC[+57.02146]QNRGTC[+57.02146]HN[+15.99492]THGGY.N	C2(Carbamidomethyl / 57.0215); C4(Carbamidomethyl / 57.0215); C13(Carbamidomethyl / 57.0215); C20(Carbamidomethyl / 57.0215); C27(Carbamidomethyl / 57.0215); C33(Carbamidomethyl / 57.0215)	2.4e-17	3.1e-17	0	0	0	0	2.1e-18	2.8e-18	16.619	985.8	6.3		Specific	25	>sp|P46531|NOTC1_HUMAN Neurogenic locus notch homolog protein 1 OS=Homo sapiens OX=9606 GN=NOTCH1 PE=1 SV=4	1	6688	FP050322_7.6021.6021.5	high-energy collision-induced dissociation	17.45	5691.19	5691.18	1	111 | 84502
103	HexNAc(1)Hex(1)Fuc(1)NeuAc(1)	598.4	5	1139.24	5692.19	1139.24	5692.19	controllerType=0 controllerNumber=1 scan=6134	0.633	Y.NCRCPPEWTGQYCTEDVDECQLMPNACQNRGTCHNTHGGY.N	14	NCRCPPEWTGQYCTEDVDECQLMPNACQNRGTCHNTHGGY,YN,2@57.02146,4@57.02146,13@57.02146,14@802.28552,20@57.02146,27@57.02146,29@0.98402,33@57.02146,35@15.99492	T14(OGlycan / 802.2855); N29(Deamidated / 0.984); N35(Oxidation / 15.9949)	17.2009	Y.NC[+57.02146]RC[+57.02146]PPEWTGQYC[+57.02146]T[+802.28552]EDVDEC[+57.02146]QLMPNAC[+57.02146]QN[+0.98402]RGTC[+57.02146]HN[+15.99492]THGGY.N	C2(Carbamidomethyl / 57.0215); C4(Carbamidomethyl / 57.0215); C13(Carbamidomethyl / 57.0215); C20(Carbamidomethyl / 57.0215); C27(Carbamidomethyl / 57.0215); C33(Carbamidomethyl / 57.0215)	2.4e-09	3.1e-09	0	0	0	0	7.7e-11	9.9e-11	8.619	598.4	0		Specific	22.7	>sp|P46531|NOTC1_HUMAN Neurogenic locus notch homolog protein 1 OS=Homo sapiens OX=9606 GN=NOTCH1 PE=1 SV=4	1	6835	FP050322_7.6134.6134.5	high-energy collision-induced dissociation	8.45	5691.18	5691.18	1	112 | 86102
103	HexNAc(1)Hex(1)Fuc(1)NeuAc(1)	463.7	5	1139.24	5692.18	1139.24	5692.19	controllerType=0 controllerNumber=1 scan=6188	-1.512	Y.NCRCPPEWTGQYCTEDVDECQLMPNACQNRGTCHNTHGGY.N	14	NCRCPPEWTGQYCTEDVDECQLMPNACQNRGTCHNTHGGY,YN,1@0.98402,2@57.02146,4@57.02146,13@57.02146,14@802.28552,20@57.02146,27@57.02146,33@57.02146,35@15.99492	N1(Deamidated / 0.984); T14(OGlycan / 802.2855); N35(Oxidation / 15.9949)	17.3277	Y.N[+0.98402]C[+57.02146]RC[+57.02146]PPEWTGQYC[+57.02146]T[+802.28552]EDVDEC[+57.02146]QLMPNAC[+57.02146]QNRGTC[+57.02146]HN[+15.99492]THGGY.N	C2(Carbamidomethyl / 57.0215); C4(Carbamidomethyl / 57.0215); C13(Carbamidomethyl / 57.0215); C20(Carbamidomethyl / 57.0215); C27(Carbamidomethyl / 57.0215); C33(Carbamidomethyl / 57.0215)	3.8e-08	4.9e-08	0	0	0	0	3.9e-09	5.1e-09	7.42	463.7	0		Specific	20.8	>sp|P46531|NOTC1_HUMAN Neurogenic locus notch homolog protein 1 OS=Homo sapiens OX=9606 GN=NOTCH1 PE=1 SV=4	1	6905	FP050322_7.6188.6188.5	high-energy collision-induced dissociation	6.33	5691.17	5691.18	1	113 | 86862
103	HexNAc(1)Hex(1)Fuc(1)NeuAc(1)	1386.9	5	1139.05	5691.2	1139.05	5691.2	controllerType=0 controllerNumber=1 scan=5692	-1.061	Y.NCRCPPEWTGQYCTEDVDECQLMPNACQNRGTCHNTHGGY.N	14	NCRCPPEWTGQYCTEDVDECQLMPNACQNRGTCHNTHGGY,YN,2@57.02146,4@57.02146,13@57.02146,14@802.28552,20@57.02146,27@57.02146,33@57.02146,35@15.99492	T14(OGlycan / 802.2855); N35(Oxidation / 15.9949)	16.1779	Y.NC[+57.02146]RC[+57.02146]PPEWTGQYC[+57.02146]T[+802.28552]EDVDEC[+57.02146]QLMPNAC[+57.02146]QNRGTC[+57.02146]HN[+15.99492]THGGY.N	C2(Carbamidomethyl / 57.0215); C4(Carbamidomethyl / 57.0215); C13(Carbamidomethyl / 57.0215); C20(Carbamidomethyl / 57.0215); C27(Carbamidomethyl / 57.0215); C33(Carbamidomethyl / 57.0215)	2.4e-25	3.1e-25	0	0	0	0	1.3e-25	1.7e-25	24.619	1386.9	4		Specific	28.6	>sp|P46531|NOTC1_HUMAN Neurogenic locus notch homolog protein 1 OS=Homo sapiens OX=9606 GN=NOTCH1 PE=1 SV=4	1	6285	FP050322_7.5692.5692.5	high-energy collision-induced dissociation	26.51	5690.19	5690.19	1	114 | 78182
103	HexNAc(1)Hex(1)Fuc(1)NeuAc(1)	1380	5	1139.05	5691.2	1139.05	5691.2	controllerType=0 controllerNumber=1 scan=5855	-0.417	Y.NCRCPPEWTGQYCTEDVDECQLMPNACQNRGTCHNTHGGY.N	14	NCRCPPEWTGQYCTEDVDECQLMPNACQNRGTCHNTHGGY,YN,2@57.02146,4@57.02146,13@57.02146,14@802.28552,20@57.02146,27@57.02146,33@57.02146,35@15.99492	T14(OGlycan / 802.2855); N35(Oxidation / 15.9949)	16.5521	Y.NC[+57.02146]RC[+57.02146]PPEWTGQYC[+57.02146]T[+802.28552]EDVDEC[+57.02146]QLMPNAC[+57.02146]QNRGTC[+57.02146]HN[+15.99492]THGGY.N	C2(Carbamidomethyl / 57.0215); C4(Carbamidomethyl / 57.0215); C13(Carbamidomethyl / 57.0215); C20(Carbamidomethyl / 57.0215); C27(Carbamidomethyl / 57.0215); C33(Carbamidomethyl / 57.0215)	2.4e-25	3.1e-25	0	0	0	0	1.5e-25	2e-25	24.619	1380	6		Specific	30.5	>sp|P46531|NOTC1_HUMAN Neurogenic locus notch homolog protein 1 OS=Homo sapiens OX=9606 GN=NOTCH1 PE=1 SV=4	1	6489	FP050322_7.5855.5855.5	high-energy collision-induced dissociation	26.51	5690.19	5690.19	1	115 | 81542
103	HexNAc(1)Hex(1)Fuc(1)NeuAc(1)	1332.6	5	1139.05	5691.2	1139.05	5691.2	controllerType=0 controllerNumber=1 scan=5745	-0.632	Y.NCRCPPEWTGQYCTEDVDECQLMPNACQNRGTCHNTHGGY.N	14	NCRCPPEWTGQYCTEDVDECQLMPNACQNRGTCHNTHGGY,YN,2@57.02146,4@57.02146,13@57.02146,14@802.28552,20@57.02146,27@57.02146,33@57.02146,35@15.99492	T14(OGlycan / 802.2855); N35(Oxidation / 15.9949)	16.2993	Y.NC[+57.02146]RC[+57.02146]PPEWTGQYC[+57.02146]T[+802.28552]EDVDEC[+57.02146]QLMPNAC[+57.02146]QNRGTC[+57.02146]HN[+15.99492]THGGY.N	C2(Carbamidomethyl / 57.0215); C4(Carbamidomethyl / 57.0215); C13(Carbamidomethyl / 57.0215); C20(Carbamidomethyl / 57.0215); C27(Carbamidomethyl / 57.0215); C33(Carbamidomethyl / 57.0215)	2.4e-24	3.1e-24	0	0	0	0	8e-25	1e-24	23.619	1332.6	6		Specific	30.8	>sp|P46531|NOTC1_HUMAN Neurogenic locus notch homolog protein 1 OS=Homo sapiens OX=9606 GN=NOTCH1 PE=1 SV=4	1	6353	FP050322_7.5745.5745.5	high-energy collision-induced dissociation	25.51	5690.19	5690.19	1	116 | 79422
103	HexNAc(1)Hex(1)Fuc(1)NeuAc(1)	1287.8	4	1423.55	5691.19	1423.56	5691.2	controllerType=0 controllerNumber=1 scan=5756	-2.206	Y.NCRCPPEWTGQYCTEDVDECQLMPNACQNRGTCHNTHGGY.N	14	NCRCPPEWTGQYCTEDVDECQLMPNACQNRGTCHNTHGGY,YN,2@57.02146,4@57.02146,13@57.02146,14@802.28552,20@57.02146,27@57.02146,33@57.02146,35@15.99492	T14(OGlycan / 802.2855); N35(Oxidation / 15.9949)	16.3243	Y.NC[+57.02146]RC[+57.02146]PPEWTGQYC[+57.02146]T[+802.28552]EDVDEC[+57.02146]QLMPNAC[+57.02146]QNRGTC[+57.02146]HN[+15.99492]THGGY.N	C2(Carbamidomethyl / 57.0215); C4(Carbamidomethyl / 57.0215); C13(Carbamidomethyl / 57.0215); C20(Carbamidomethyl / 57.0215); C27(Carbamidomethyl / 57.0215); C33(Carbamidomethyl / 57.0215)	4e-23	5.2e-23	0	0	0	0	1.4e-23	1.8e-23	22.396	1287.8	6		Specific	30.6	>sp|P46531|NOTC1_HUMAN Neurogenic locus notch homolog protein 1 OS=Homo sapiens OX=9606 GN=NOTCH1 PE=1 SV=4	1	6367	FP050322_7.5756.5756.4	high-energy collision-induced dissociation	24.28	5690.18	5690.19	1	117 | 79662
103	HexNAc(1)Hex(1)Fuc(1)NeuAc(1)	1241.1	5	1139.05	5691.2	1139.05	5691.2	controllerType=0 controllerNumber=1 scan=5800	-0.417	Y.NCRCPPEWTGQYCTEDVDECQLMPNACQNRGTCHNTHGGY.N	14	NCRCPPEWTGQYCTEDVDECQLMPNACQNRGTCHNTHGGY,YN,2@57.02146,4@57.02146,13@57.02146,14@802.28552,20@57.02146,27@57.02146,33@57.02146,35@15.99492	T14(OGlycan / 802.2855); N35(Oxidation / 15.9949)	16.4254	Y.NC[+57.02146]RC[+57.02146]PPEWTGQYC[+57.02146]T[+802.28552]EDVDEC[+57.02146]QLMPNAC[+57.02146]QNRGTC[+57.02146]HN[+15.99492]THGGY.N	C2(Carbamidomethyl / 57.0215); C4(Carbamidomethyl / 57.0215); C13(Carbamidomethyl / 57.0215); C20(Carbamidomethyl / 57.0215); C27(Carbamidomethyl / 57.0215); C33(Carbamidomethyl / 57.0215)	2.4e-22	3.1e-22	0	0	0	0	9.7e-23	1.3e-22	21.619	1241.1	6		Specific	29.4	>sp|P46531|NOTC1_HUMAN Neurogenic locus notch homolog protein 1 OS=Homo sapiens OX=9606 GN=NOTCH1 PE=1 SV=4	1	6421	FP050322_7.5800.5800.5	high-energy collision-induced dissociation	23.51	5690.19	5690.19	1	118 | 80542
103	HexNAc(1)Hex(1)Fuc(1)NeuAc(1)	1085.6	6	949.373	5691.2	949.373	5691.2	controllerType=0 controllerNumber=1 scan=5739	-0.58	Y.NCRCPPEWTGQYCTEDVDECQLMPNACQNRGTCHNTHGGY.N	14	NCRCPPEWTGQYCTEDVDECQLMPNACQNRGTCHNTHGGY,YN,2@57.02146,4@57.02146,13@57.02146,14@802.28552,20@57.02146,27@57.02146,33@57.02146,35@15.99492	T14(OGlycan / 802.2855); N35(Oxidation / 15.9949)	16.2843	Y.NC[+57.02146]RC[+57.02146]PPEWTGQYC[+57.02146]T[+802.28552]EDVDEC[+57.02146]QLMPNAC[+57.02146]QNRGTC[+57.02146]HN[+15.99492]THGGY.N	C2(Carbamidomethyl / 57.0215); C4(Carbamidomethyl / 57.0215); C13(Carbamidomethyl / 57.0215); C20(Carbamidomethyl / 57.0215); C27(Carbamidomethyl / 57.0215); C33(Carbamidomethyl / 57.0215)	1.8e-18	2.3e-18	0	0	0	0	1.2e-19	1.5e-19	17.742	1085.6	6		Specific	24.5	>sp|P46531|NOTC1_HUMAN Neurogenic locus notch homolog protein 1 OS=Homo sapiens OX=9606 GN=NOTCH1 PE=1 SV=4	1	6346	FP050322_7.5739.5739.6	high-energy collision-induced dissociation	19.63	5690.19	5690.19	1	119 | 79342
103	HexNAc(1)Hex(1)Fuc(1)NeuAc(1)	1043.9	5	1139.05	5691.2	1139.05	5691.2	controllerType=0 controllerNumber=1 scan=5965	-0.095	Y.NCRCPPEWTGQYCTEDVDECQLMPNACQNRGTCHNTHGGY.N	14	NCRCPPEWTGQYCTEDVDECQLMPNACQNRGTCHNTHGGY,YN,2@57.02146,4@57.02146,13@57.02146,14@802.28552,20@57.02146,27@57.02146,33@57.02146,35@15.99492	T14(OGlycan / 802.2855); N35(Oxidation / 15.9949)	16.8083	Y.NC[+57.02146]RC[+57.02146]PPEWTGQYC[+57.02146]T[+802.28552]EDVDEC[+57.02146]QLMPNAC[+57.02146]QNRGTC[+57.02146]HN[+15.99492]THGGY.N	C2(Carbamidomethyl / 57.0215); C4(Carbamidomethyl / 57.0215); C13(Carbamidomethyl / 57.0215); C20(Carbamidomethyl / 57.0215); C27(Carbamidomethyl / 57.0215); C33(Carbamidomethyl / 57.0215)	2.4e-18	3.1e-18	0	0	0	0	3.9e-19	5e-19	17.619	1043.9	6		Specific	25.9	>sp|P46531|NOTC1_HUMAN Neurogenic locus notch homolog protein 1 OS=Homo sapiens OX=9606 GN=NOTCH1 PE=1 SV=4	1	6619	FP050322_7.5965.5965.5	high-energy collision-induced dissociation	19.51	5690.19	5690.19	1	120 | 83662
103	HexNAc(1)Hex(1)Fuc(1)NeuAc(1)	1029.6	5	1139.04	5691.18	1139.05	5691.2	controllerType=0 controllerNumber=1 scan=5911	-3.742	Y.NCRCPPEWTGQYCTEDVDECQLMPNACQNRGTCHNTHGGY.N	14	NCRCPPEWTGQYCTEDVDECQLMPNACQNRGTCHNTHGGY,YN,2@57.02146,4@57.02146,13@57.02146,14@802.28552,20@57.02146,27@57.02146,33@57.02146,35@15.99492	T14(OGlycan / 802.2855); N35(Oxidation / 15.9949)	16.683	Y.NC[+57.02146]RC[+57.02146]PPEWTGQYC[+57.02146]T[+802.28552]EDVDEC[+57.02146]QLMPNAC[+57.02146]QNRGTC[+57.02146]HN[+15.99492]THGGY.N	C2(Carbamidomethyl / 57.0215); C4(Carbamidomethyl / 57.0215); C13(Carbamidomethyl / 57.0215); C20(Carbamidomethyl / 57.0215); C27(Carbamidomethyl / 57.0215); C33(Carbamidomethyl / 57.0215)	2.4e-18	3.1e-18	0	0	0	0	3.4e-19	4.4e-19	17.619	1029.6	6		Specific	24.2	>sp|P46531|NOTC1_HUMAN Neurogenic locus notch homolog protein 1 OS=Homo sapiens OX=9606 GN=NOTCH1 PE=1 SV=4	1	6554	FP050322_7.5911.5911.5	high-energy collision-induced dissociation	19.51	5690.17	5690.19	1	121 | 82542
103	HexNAc(1)Hex(1)Fuc(1)NeuAc(1)	951.5	6	949.371	5691.19	949.373	5691.2	controllerType=0 controllerNumber=1 scan=5793	-1.674	Y.NCRCPPEWTGQYCTEDVDECQLMPNACQNRGTCHNTHGGY.N	14	NCRCPPEWTGQYCTEDVDECQLMPNACQNRGTCHNTHGGY,YN,2@57.02146,4@57.02146,13@57.02146,14@802.28552,20@57.02146,27@57.02146,33@57.02146,35@15.99492	T14(OGlycan / 802.2855); N35(Oxidation / 15.9949)	16.4082	Y.NC[+57.02146]RC[+57.02146]PPEWTGQYC[+57.02146]T[+802.28552]EDVDEC[+57.02146]QLMPNAC[+57.02146]QNRGTC[+57.02146]HN[+15.99492]THGGY.N	C2(Carbamidomethyl / 57.0215); C4(Carbamidomethyl / 57.0215); C13(Carbamidomethyl / 57.0215); C20(Carbamidomethyl / 57.0215); C27(Carbamidomethyl / 57.0215); C33(Carbamidomethyl / 57.0215)	1.8e-16	2.3e-16	0	0	0	0	9.6e-18	1.2e-17	15.742	951.5	6		Specific	23.3	>sp|P46531|NOTC1_HUMAN Neurogenic locus notch homolog protein 1 OS=Homo sapiens OX=9606 GN=NOTCH1 PE=1 SV=4	1	6412	FP050322_7.5793.5793.6	high-energy collision-induced dissociation	16.63	5690.19	5690.19	1	122 | 80422
103	HexNAc(1)Hex(1)Fuc(1)NeuAc(1)	909.4	4	1423.55	5691.19	1423.56	5691.2	controllerType=0 controllerNumber=1 scan=5706	-1.948	Y.NCRCPPEWTGQYCTEDVDECQLMPNACQNRGTCHNTHGGY.N	14	NCRCPPEWTGQYCTEDVDECQLMPNACQNRGTCHNTHGGY,YN,2@57.02146,4@57.02146,13@57.02146,14@802.28552,20@57.02146,27@57.02146,33@57.02146,35@15.99492	T14(OGlycan / 802.2855); N35(Oxidation / 15.9949)	16.2096	Y.NC[+57.02146]RC[+57.02146]PPEWTGQYC[+57.02146]T[+802.28552]EDVDEC[+57.02146]QLMPNAC[+57.02146]QNRGTC[+57.02146]HN[+15.99492]THGGY.N	C2(Carbamidomethyl / 57.0215); C4(Carbamidomethyl / 57.0215); C13(Carbamidomethyl / 57.0215); C20(Carbamidomethyl / 57.0215); C27(Carbamidomethyl / 57.0215); C33(Carbamidomethyl / 57.0215)	4e-16	5.2e-16	0	0	0	0	6e-17	7.8e-17	15.396	909.4	6		Specific	23.9	>sp|P46531|NOTC1_HUMAN Neurogenic locus notch homolog protein 1 OS=Homo sapiens OX=9606 GN=NOTCH1 PE=1 SV=4	1	6303	FP050322_7.5706.5706.4	high-energy collision-induced dissociation	16.28	5690.18	5690.19	1	123 | 78542
103	HexNAc(1)Hex(1)Fuc(1)NeuAc(1)	670.7	4	1423.55	5691.2	1423.56	5691.2	controllerType=0 controllerNumber=1 scan=5875	-0.833	Y.NCRCPPEWTGQYCTEDVDECQLMPNACQNRGTCHNTHGGY.N	14	NCRCPPEWTGQYCTEDVDECQLMPNACQNRGTCHNTHGGY,YN,2@57.02146,4@57.02146,13@57.02146,14@802.28552,20@57.02146,27@57.02146,33@57.02146,35@15.99492	T14(OGlycan / 802.2855); N35(Oxidation / 15.9949)	16.5977	Y.NC[+57.02146]RC[+57.02146]PPEWTGQYC[+57.02146]T[+802.28552]EDVDEC[+57.02146]QLMPNAC[+57.02146]QNRGTC[+57.02146]HN[+15.99492]THGGY.N	C2(Carbamidomethyl / 57.0215); C4(Carbamidomethyl / 57.0215); C13(Carbamidomethyl / 57.0215); C20(Carbamidomethyl / 57.0215); C27(Carbamidomethyl / 57.0215); C33(Carbamidomethyl / 57.0215)	4e-11	5.2e-11	0	0	0	0	3.8e-12	4.9e-12	10.396	670.7	6		Specific	24.4	>sp|P46531|NOTC1_HUMAN Neurogenic locus notch homolog protein 1 OS=Homo sapiens OX=9606 GN=NOTCH1 PE=1 SV=4	1	6516	FP050322_7.5875.5875.4	high-energy collision-induced dissociation	11.28	5690.19	5690.19	1	124 | 81942
103	HexNAc(1)Hex(1)Fuc(1)NeuAc(1)	62.3	6	949.54	5692.2	949.373	5691.2	controllerType=0 controllerNumber=1 scan=5073	-0.698	Y.NCRCPPEWTGQYCTEDVDECQLMPNACQNRGTCHNTHGGY.N	14	NCRCPPEWTGQYCTEDVDECQLMPNACQNRGTCHNTHGGY,YN,2@57.02146,4@57.02146,13@57.02146,14@802.28552,20@57.02146,27@57.02146,33@57.02146,37@15.99492	T14(OGlycan / 802.2855); H37(Oxidation / 15.9949)	14.6873	Y.NC[+57.02146]RC[+57.02146]PPEWTGQYC[+57.02146]T[+802.28552]EDVDEC[+57.02146]QLMPNAC[+57.02146]QNRGTC[+57.02146]HNTH[+15.99492]GGY.N	C2(Carbamidomethyl / 57.0215); C4(Carbamidomethyl / 57.0215); C13(Carbamidomethyl / 57.0215); C20(Carbamidomethyl / 57.0215); C27(Carbamidomethyl / 57.0215); C33(Carbamidomethyl / 57.0215)	7.8e-05	0.0001	0	0	0	0	5.1e-06	6.6e-06	4.11	62.3	0	1	Specific	11.5	>sp|P46531|NOTC1_HUMAN Neurogenic locus notch homolog protein 1 OS=Homo sapiens OX=9606 GN=NOTCH1 PE=1 SV=4	1	5512	FP050322_7.5073.5073.6	high-energy collision-induced dissociation	4	5691.19	5690.19	1	125 | 71862
103	HexNAc(1)Hex(1)Fuc(1)NeuAc(1)	1195.7	5	1135.85	5675.21	1135.85	5675.21	controllerType=0 controllerNumber=1 scan=5730	0.665	Y.NCRCPPEWTGQYCTEDVDECQLMPNACQNRGTCHNTHGGY.N	14	NCRCPPEWTGQYCTEDVDECQLMPNACQNRGTCHNTHGGY,YN,2@57.02146,4@57.02146,13@57.02146,14@802.28552,20@57.02146,27@57.02146,33@57.02146	T14(OGlycan / 802.2855)	16.2629	Y.NC[+57.02146]RC[+57.02146]PPEWTGQYC[+57.02146]T[+802.28552]EDVDEC[+57.02146]QLMPNAC[+57.02146]QNRGTC[+57.02146]HNTHGGY.N	C2(Carbamidomethyl / 57.0215); C4(Carbamidomethyl / 57.0215); C13(Carbamidomethyl / 57.0215); C20(Carbamidomethyl / 57.0215); C27(Carbamidomethyl / 57.0215); C33(Carbamidomethyl / 57.0215)	2.4e-21	3.1e-21	0	0	0	0	2.2e-22	2.9e-22	20.619	1195.7	0.8		Specific	25.1	>sp|P46531|NOTC1_HUMAN Neurogenic locus notch homolog protein 1 OS=Homo sapiens OX=9606 GN=NOTCH1 PE=1 SV=4	1	6335	FP050322_7.5730.5730.5	high-energy collision-induced dissociation	22.51	5674.2	5674.2	1	126 | 79142
103	HexNAc(1)Hex(1)Fuc(1)NeuAc(1)	1061.3	5	1135.85	5675.21	1135.85	5675.21	controllerType=0 controllerNumber=1 scan=5784	1.095	Y.NCRCPPEWTGQYCTEDVDECQLMPNACQNRGTCHNTHGGY.N	14	NCRCPPEWTGQYCTEDVDECQLMPNACQNRGTCHNTHGGY,YN,2@57.02146,4@57.02146,13@57.02146,14@802.28552,20@57.02146,27@57.02146,33@57.02146	T14(OGlycan / 802.2855)	16.3872	Y.NC[+57.02146]RC[+57.02146]PPEWTGQYC[+57.02146]T[+802.28552]EDVDEC[+57.02146]QLMPNAC[+57.02146]QNRGTC[+57.02146]HNTHGGY.N	C2(Carbamidomethyl / 57.0215); C4(Carbamidomethyl / 57.0215); C13(Carbamidomethyl / 57.0215); C20(Carbamidomethyl / 57.0215); C27(Carbamidomethyl / 57.0215); C33(Carbamidomethyl / 57.0215)	2.4e-19	3.1e-19	0	0	0	0	4.6e-20	5.9e-20	18.619	1061.3	6		Specific	25.7	>sp|P46531|NOTC1_HUMAN Neurogenic locus notch homolog protein 1 OS=Homo sapiens OX=9606 GN=NOTCH1 PE=1 SV=4	1	6401	FP050322_7.5784.5784.5	high-energy collision-induced dissociation	19.51	5674.21	5674.2	1	127 | 80182
103	HexNAc(1)Hex(1)Fuc(1)NeuAc(1)	482.3	5	1135.65	5674.2	1135.85	5675.21	controllerType=0 controllerNumber=1 scan=5838	-0.852	Y.NCRCPPEWTGQYCTEDVDECQLMPNACQNRGTCHNTHGGY.N	14	NCRCPPEWTGQYCTEDVDECQLMPNACQNRGTCHNTHGGY,YN,2@57.02146,4@57.02146,13@57.02146,14@802.28552,20@57.02146,27@57.02146,33@57.02146	T14(OGlycan / 802.2855)	16.5119	Y.NC[+57.02146]RC[+57.02146]PPEWTGQYC[+57.02146]T[+802.28552]EDVDEC[+57.02146]QLMPNAC[+57.02146]QNRGTC[+57.02146]HNTHGGY.N	C2(Carbamidomethyl / 57.0215); C4(Carbamidomethyl / 57.0215); C13(Carbamidomethyl / 57.0215); C20(Carbamidomethyl / 57.0215); C27(Carbamidomethyl / 57.0215); C33(Carbamidomethyl / 57.0215)	3.2e-08	4.1e-08	0	0	0	0	2.1e-09	2.7e-09	7.5	482.3	0.8	-1	Specific	21.4	>sp|P46531|NOTC1_HUMAN Neurogenic locus notch homolog protein 1 OS=Homo sapiens OX=9606 GN=NOTCH1 PE=1 SV=4	1	6470	FP050322_7.5838.5838.5	high-energy collision-induced dissociation	7.58	5673.19	5674.2	1	128 | 81302
103	HexNAc(1)Hex(1)Fuc(1)NeuAc(1)	196.4	6	946.878	5676.23	946.707	5675.21	controllerType=0 controllerNumber=1 scan=5066	3.416	Y.NCRCPPEWTGQYCTEDVDECQLMPNACQNRGTCHNTHGGY.N	14	NCRCPPEWTGQYCTEDVDECQLMPNACQNRGTCHNTHGGY,YN,2@57.02146,4@57.02146,13@57.02146,14@802.28552,20@57.02146,27@57.02146,33@57.02146	T14(OGlycan / 802.2855)	14.6702	Y.NC[+57.02146]RC[+57.02146]PPEWTGQYC[+57.02146]T[+802.28552]EDVDEC[+57.02146]QLMPNAC[+57.02146]QNRGTC[+57.02146]HNTHGGY.N	C2(Carbamidomethyl / 57.0215); C4(Carbamidomethyl / 57.0215); C13(Carbamidomethyl / 57.0215); C20(Carbamidomethyl / 57.0215); C27(Carbamidomethyl / 57.0215); C33(Carbamidomethyl / 57.0215)	0.022	0.029	0.005	0.0066	0	0	0.0051	0.0066	1.648	196.4	5.3	1	Specific	10	>sp|P46531|NOTC1_HUMAN Neurogenic locus notch homolog protein 1 OS=Homo sapiens OX=9606 GN=NOTCH1 PE=1 SV=4	1	5503	FP050322_7.5066.5066.6	high-energy collision-induced dissociation	1.54	5675.22	5674.2	1	129 | 71782
103	HexNAc(1)Hex(1)Fuc(1)NeuAc(1)	86	6	946.706	5675.2	946.707	5675.21	controllerType=0 controllerNumber=1 scan=5129	-0.854	Y.NCRCPPEWTGQYCTEDVDECQLMPNACQNRGTCHNTHGGY.N	14	NCRCPPEWTGQYCTEDVDECQLMPNACQNRGTCHNTHGGY,YN,2@57.02146,4@57.02146,13@57.02146,14@802.28552,20@57.02146,27@57.02146,33@57.02146	T14(OGlycan / 802.2855)	14.8151	Y.NC[+57.02146]RC[+57.02146]PPEWTGQYC[+57.02146]T[+802.28552]EDVDEC[+57.02146]QLMPNAC[+57.02146]QNRGTC[+57.02146]HNTHGGY.N	C2(Carbamidomethyl / 57.0215); C4(Carbamidomethyl / 57.0215); C13(Carbamidomethyl / 57.0215); C20(Carbamidomethyl / 57.0215); C27(Carbamidomethyl / 57.0215); C33(Carbamidomethyl / 57.0215)	0.001	0.0013	0	0	0	0	5.7e-05	7.4e-05	2.993	86	0.8		Specific	10.8	>sp|P46531|NOTC1_HUMAN Neurogenic locus notch homolog protein 1 OS=Homo sapiens OX=9606 GN=NOTCH1 PE=1 SV=4	1	5594	FP050322_7.5129.5129.6	high-energy collision-induced dissociation	2.88	5674.2	5674.2	1	130 | 72622
103	HexNAc(1)Hex(1)Fuc(1); HexNAc(1)	414	5	1124.64	5619.19	1124.64	5619.18	controllerType=0 controllerNumber=1 scan=5672	2.447	Y.NCRCPPEWTGQYCTEDVDECQLMPNACQNRGTCHNTHGGY.N	32;36	NCRCPPEWTGQYCTEDVDECQLMPNACQNRGTCHNTHGGY,YN,2@57.02146,4@57.02146,13@57.02146,20@57.02146,25@15.99492,27@57.02146,32@511.19010,33@57.02146,36@203.07937,37@15.99492	N25(Oxidation / 15.9949); T32(OGlycan / 511.1901); T36(OGlycan / 203.0794); H37(Oxidation / 15.9949)	16.1325	Y.NC[+57.02146]RC[+57.02146]PPEWTGQYC[+57.02146]TEDVDEC[+57.02146]QLMPN[+15.99492]AC[+57.02146]QNRGT[+511.19010]C[+57.02146]HNT[+203.07937]H[+15.99492]GGY.N	C2(Carbamidomethyl / 57.0215); C4(Carbamidomethyl / 57.0215); C13(Carbamidomethyl / 57.0215); C20(Carbamidomethyl / 57.0215); C27(Carbamidomethyl / 57.0215); C33(Carbamidomethyl / 57.0215)	7.9e-08	1e-07	0	0	0	0	9e-09	1.2e-08	7.102	414	1.2		Specific	13.8	>sp|P46531|NOTC1_HUMAN Neurogenic locus notch homolog protein 1 OS=Homo sapiens OX=9606 GN=NOTCH1 PE=1 SV=4	1	6259	FP050322_7.5672.5672.5	high-energy collision-induced dissociation	6.45	5618.19	5618.17	1	131 | 77702
103	HexNAc(1); HexNAc(1)Hex(1)Fuc(1)	411.9	5	1124.65	5619.21	1124.64	5619.18	controllerType=0 controllerNumber=1 scan=5727	4.945	Y.NCRCPPEWTGQYCTEDVDECQLMPNACQNRGTCHNTHGGY.N	14;32	NCRCPPEWTGQYCTEDVDECQLMPNACQNRGTCHNTHGGY,YN,2@57.02146,4@57.02146,13@57.02146,14@203.07937,20@57.02146,27@57.02146,29@15.99492,32@511.19010,33@57.02146,37@15.99492	T14(OGlycan / 203.0794); N29(Oxidation / 15.9949); T32(OGlycan / 511.1901); H37(Oxidation / 15.9949)	16.2569	Y.NC[+57.02146]RC[+57.02146]PPEWTGQYC[+57.02146]T[+203.07937]EDVDEC[+57.02146]QLMPNAC[+57.02146]QN[+15.99492]RGT[+511.19010]C[+57.02146]HNTH[+15.99492]GGY.N	C2(Carbamidomethyl / 57.0215); C4(Carbamidomethyl / 57.0215); C13(Carbamidomethyl / 57.0215); C20(Carbamidomethyl / 57.0215); C27(Carbamidomethyl / 57.0215); C33(Carbamidomethyl / 57.0215)	1.6e-06	2e-06	0	0	0	0	9.1e-08	1.2e-07	5.808	411.9	0		Specific	13.9	>sp|P46531|NOTC1_HUMAN Neurogenic locus notch homolog protein 1 OS=Homo sapiens OX=9606 GN=NOTCH1 PE=1 SV=4	1	6331	FP050322_7.5727.5727.5	high-energy collision-induced dissociation	5.15	5618.2	5618.17	1	132 | 78982
103	HexNAc(1); HexNAc(1)Hex(1)Fuc(1)	349.7	5	1124.65	5619.2	1124.64	5619.18	controllerType=0 controllerNumber=1 scan=5785	3.425	Y.NCRCPPEWTGQYCTEDVDECQLMPNACQNRGTCHNTHGGY.N	14;32	NCRCPPEWTGQYCTEDVDECQLMPNACQNRGTCHNTHGGY,YN,2@57.02146,4@57.02146,13@57.02146,14@203.07937,20@57.02146,23@15.99492,27@57.02146,32@511.19010,33@57.02146,37@15.99492	T14(OGlycan / 203.0794); M23(Oxidation / 15.9949); T32(OGlycan / 511.1901); H37(Oxidation / 15.9949)	16.3889	Y.NC[+57.02146]RC[+57.02146]PPEWTGQYC[+57.02146]T[+203.07937]EDVDEC[+57.02146]QLM[+15.99492]PNAC[+57.02146]QNRGT[+511.19010]C[+57.02146]HNTH[+15.99492]GGY.N	C2(Carbamidomethyl / 57.0215); C4(Carbamidomethyl / 57.0215); C13(Carbamidomethyl / 57.0215); C20(Carbamidomethyl / 57.0215); C27(Carbamidomethyl / 57.0215); C33(Carbamidomethyl / 57.0215)	1.5e-05	1.9e-05	0	0	0	0	1.3e-06	1.7e-06	4.826	349.7	0		Specific	14.7	>sp|P46531|NOTC1_HUMAN Neurogenic locus notch homolog protein 1 OS=Homo sapiens OX=9606 GN=NOTCH1 PE=1 SV=4	1	6402	FP050322_7.5785.5785.5	high-energy collision-induced dissociation	3.44	5618.19	5618.17	1	133 | 80222
103	HexNAc(1)Hex(1)Fuc(1); HexNAc(1)	80.2	5	1124.64	5619.19	1124.64	5619.18	controllerType=0 controllerNumber=1 scan=5841	2.121	Y.NCRCPPEWTGQYCTEDVDECQLMPNACQNRGTCHNTHGGY.N	9;14	NCRCPPEWTGQYCTEDVDECQLMPNACQNRGTCHNTHGGY,YN,2@57.02146,4@57.02146,9@511.19010,13@57.02146,14@203.07937,20@57.02146,23@15.99492,25@15.99492,27@57.02146,33@57.02146	T9(OGlycan / 511.1901); T14(OGlycan / 203.0794); M23(Oxidation / 15.9949); N25(Oxidation / 15.9949)	16.5185	Y.NC[+57.02146]RC[+57.02146]PPEWT[+511.19010]GQYC[+57.02146]T[+203.07937]EDVDEC[+57.02146]QLM[+15.99492]PN[+15.99492]AC[+57.02146]QNRGTC[+57.02146]HNTHGGY.N	C2(Carbamidomethyl / 57.0215); C4(Carbamidomethyl / 57.0215); C13(Carbamidomethyl / 57.0215); C20(Carbamidomethyl / 57.0215); C27(Carbamidomethyl / 57.0215); C33(Carbamidomethyl / 57.0215)	1e-05	1.3e-05	0	0	0	0	7e-07	9.1e-07	4.986	80.2	0		Specific	11.3	>sp|P46531|NOTC1_HUMAN Neurogenic locus notch homolog protein 1 OS=Homo sapiens OX=9606 GN=NOTCH1 PE=1 SV=4	1	6475	FP050322_7.5841.5841.5	high-energy collision-induced dissociation	3.55	5618.19	5618.17	1	134 | 81342
103	HexNAc(1)Fuc(1); HexNAc(1)	338.2	6	910.192	5456.12	910.361	5457.13	controllerType=0 controllerNumber=1 scan=4777	-1.493	Y.NCRCPPEWTGQYCTEDVDECQLMPNACQNRGTCHNTHGGY.N	9;14	NCRCPPEWTGQYCTEDVDECQLMPNACQNRGTCHNTHGGY,YN,2@57.02146,4@57.02146,9@349.13728,13@57.02146,14@203.07937,20@57.02146,23@15.99492,27@57.02146,33@57.02146,35@15.99492	T9(OGlycan / 349.1373); T14(OGlycan / 203.0794); M23(Oxidation / 15.9949); N35(Oxidation / 15.9949)	14.014	Y.NC[+57.02146]RC[+57.02146]PPEWT[+349.13728]GQYC[+57.02146]T[+203.07937]EDVDEC[+57.02146]QLM[+15.99492]PNAC[+57.02146]QNRGTC[+57.02146]HN[+15.99492]THGGY.N	C2(Carbamidomethyl / 57.0215); C4(Carbamidomethyl / 57.0215); C13(Carbamidomethyl / 57.0215); C20(Carbamidomethyl / 57.0215); C27(Carbamidomethyl / 57.0215); C33(Carbamidomethyl / 57.0215)	1.1e-05	1.5e-05	0	0	0	0	8.1e-07	1.1e-06	4.942	338.2	6.2	-1	Specific	14.6	>sp|P46531|NOTC1_HUMAN Neurogenic locus notch homolog protein 1 OS=Homo sapiens OX=9606 GN=NOTCH1 PE=1 SV=4	1	5126	FP050322_7.4777.4777.6	high-energy collision-induced dissociation	3.56	5455.11	5456.12	1	135 | 69302
103	HexNAc(1)Hex(1)Fuc(1)	661.7	5	1084.03	5416.12	1084.03	5416.1	controllerType=0 controllerNumber=1 scan=5128	3.242	Y.NCRCPPEWTGQYCTEDVDECQLMPNACQNRGTCHNTHGGY.N	14	NCRCPPEWTGQYCTEDVDECQLMPNACQNRGTCHNTHGGY,YN,2@57.02146,4@57.02146,13@57.02146,14@511.19010,20@57.02146,23@15.99492,27@57.02146,33@57.02146,35@15.99492	T14(OGlycan / 511.1901); M23(Oxidation / 15.9949); N35(Oxidation / 15.9949)	14.8129	Y.NC[+57.02146]RC[+57.02146]PPEWTGQYC[+57.02146]T[+511.19010]EDVDEC[+57.02146]QLM[+15.99492]PNAC[+57.02146]QNRGTC[+57.02146]HN[+15.99492]THGGY.N	C2(Carbamidomethyl / 57.0215); C4(Carbamidomethyl / 57.0215); C13(Carbamidomethyl / 57.0215); C20(Carbamidomethyl / 57.0215); C27(Carbamidomethyl / 57.0215); C33(Carbamidomethyl / 57.0215)	2.4e-10	3.1e-10	0	0	0	0	1.2e-11	1.6e-11	9.626	661.7	8.8		Specific	21.8	>sp|P46531|NOTC1_HUMAN Neurogenic locus notch homolog protein 1 OS=Homo sapiens OX=9606 GN=NOTCH1 PE=1 SV=4	1	5591	FP050322_7.5128.5128.5	high-energy collision-induced dissociation	8.99	5415.11	5415.09	1	136 | 72542
103	HexNAc(1); Hex(1)Pent(1)	851.4	5	1081.42	5403.08	1081.22	5402.09	controllerType=0 controllerNumber=1 scan=5484	-2.133	Y.NCRCPPEWTGQYCTEDVDECQLMPNACQNRGTCHNTHGGY.N	14;32	NCRCPPEWTGQYCTEDVDECQLMPNACQNRGTCHNTHGGY,YN,2@57.02146,4@57.02146,8@15.99492,13@57.02146,14@203.07937,20@57.02146,27@57.02146,32@294.09508,33@57.02146,35@15.99492	W8(Oxidation / 15.9949); T14(OGlycan / 203.0794); T32(OGlycan / 294.0951); N35(Oxidation / 15.9949)	15.6943	Y.NC[+57.02146]RC[+57.02146]PPEW[+15.99492]TGQYC[+57.02146]T[+203.07937]EDVDEC[+57.02146]QLMPNAC[+57.02146]QNRGT[+294.09508]C[+57.02146]HN[+15.99492]THGGY.N	C2(Carbamidomethyl / 57.0215); C4(Carbamidomethyl / 57.0215); C13(Carbamidomethyl / 57.0215); C20(Carbamidomethyl / 57.0215); C27(Carbamidomethyl / 57.0215); C33(Carbamidomethyl / 57.0215)	2.4e-15	3.1e-15	0	0	0	0	2e-16	2.6e-16	14.619	851.4	1.2	1	Specific	22.5	>sp|P46531|NOTC1_HUMAN Neurogenic locus notch homolog protein 1 OS=Homo sapiens OX=9606 GN=NOTCH1 PE=1 SV=4	1	6036	FP050322_7.5484.5484.5	high-energy collision-induced dissociation	14.65	5402.07	5401.08	1	137 | 75382
103	HexNAc(1)Hex(1)Fuc(1)	1442.2	5	1081.02	5401.09	1080.83	5400.11	controllerType=0 controllerNumber=1 scan=5528	-3.171	Y.NCRCPPEWTGQYCTEDVDECQLMPNACQNRGTCHNTHGGY.N	14	NCRCPPEWTGQYCTEDVDECQLMPNACQNRGTCHNTHGGY,YN,2@57.02146,4@57.02146,13@57.02146,14@511.19010,20@57.02146,27@57.02146,33@57.02146,35@15.99492	T14(OGlycan / 511.1901); N35(Oxidation / 15.9949)	15.7979	Y.NC[+57.02146]RC[+57.02146]PPEWTGQYC[+57.02146]T[+511.19010]EDVDEC[+57.02146]QLMPNAC[+57.02146]QNRGTC[+57.02146]HN[+15.99492]THGGY.N	C2(Carbamidomethyl / 57.0215); C4(Carbamidomethyl / 57.0215); C13(Carbamidomethyl / 57.0215); C20(Carbamidomethyl / 57.0215); C27(Carbamidomethyl / 57.0215); C33(Carbamidomethyl / 57.0215)	2.4e-26	3.1e-26	0	0	0	0	2.4e-26	3.1e-26	25.619	1442.2	9.6	1	Specific	29.3	>sp|P46531|NOTC1_HUMAN Neurogenic locus notch homolog protein 1 OS=Homo sapiens OX=9606 GN=NOTCH1 PE=1 SV=4	1	6086	FP050322_7.5528.5528.5	high-energy collision-induced dissociation	25.51	5400.09	5399.1	1	138 | 75822
103	HexNAc(1)Hex(1)Fuc(1)	1344	5	1080.83	5400.1	1080.83	5400.11	controllerType=0 controllerNumber=1 scan=5484	-0.809	Y.NCRCPPEWTGQYCTEDVDECQLMPNACQNRGTCHNTHGGY.N	14	NCRCPPEWTGQYCTEDVDECQLMPNACQNRGTCHNTHGGY,YN,2@57.02146,4@57.02146,13@57.02146,14@511.19010,20@57.02146,27@57.02146,33@57.02146,35@15.99492	T14(OGlycan / 511.1901); N35(Oxidation / 15.9949)	15.6943	Y.NC[+57.02146]RC[+57.02146]PPEWTGQYC[+57.02146]T[+511.19010]EDVDEC[+57.02146]QLMPNAC[+57.02146]QNRGTC[+57.02146]HN[+15.99492]THGGY.N	C2(Carbamidomethyl / 57.0215); C4(Carbamidomethyl / 57.0215); C13(Carbamidomethyl / 57.0215); C20(Carbamidomethyl / 57.0215); C27(Carbamidomethyl / 57.0215); C33(Carbamidomethyl / 57.0215)	2.4e-24	3.1e-24	0	0	0	0	5.3e-25	6.8e-25	23.619	1344	9.6		Specific	31	>sp|P46531|NOTC1_HUMAN Neurogenic locus notch homolog protein 1 OS=Homo sapiens OX=9606 GN=NOTCH1 PE=1 SV=4	1	6035	FP050322_7.5484.5484.5	high-energy collision-induced dissociation	25.51	5399.1	5399.1	1	139 | 75342
103	HexNAc(1)Hex(1)Fuc(1)	1296.2	5	1080.82	5400.06	1080.83	5400.11	controllerType=0 controllerNumber=1 scan=5439	-9.286	Y.NCRCPPEWTGQYCTEDVDECQLMPNACQNRGTCHNTHGGY.N	14	NCRCPPEWTGQYCTEDVDECQLMPNACQNRGTCHNTHGGY,YN,2@57.02146,4@57.02146,13@57.02146,14@511.19010,20@57.02146,27@57.02146,33@57.02146,35@15.99492	T14(OGlycan / 511.1901); N35(Oxidation / 15.9949)	15.5868	Y.NC[+57.02146]RC[+57.02146]PPEWTGQYC[+57.02146]T[+511.19010]EDVDEC[+57.02146]QLMPNAC[+57.02146]QNRGTC[+57.02146]HN[+15.99492]THGGY.N	C2(Carbamidomethyl / 57.0215); C4(Carbamidomethyl / 57.0215); C13(Carbamidomethyl / 57.0215); C20(Carbamidomethyl / 57.0215); C27(Carbamidomethyl / 57.0215); C33(Carbamidomethyl / 57.0215)	2.4e-23	3.1e-23	0	0	0	0	6e-24	7.7e-24	22.619	1296.2	9.6		Specific	27.9	>sp|P46531|NOTC1_HUMAN Neurogenic locus notch homolog protein 1 OS=Homo sapiens OX=9606 GN=NOTCH1 PE=1 SV=4	1	5982	FP050322_7.5439.5439.5	high-energy collision-induced dissociation	24.51	5399.05	5399.1	1	140 | 75022
103	HexNAc(1)Fuc(1)	1072.3	5	1051.61	5254.04	1051.62	5254.05	controllerType=0 controllerNumber=1 scan=5124	-2.542	Y.NCRCPPEWTGQYCTEDVDECQLMPNACQNRGTCHNTHGGY.N	14	NCRCPPEWTGQYCTEDVDECQLMPNACQNRGTCHNTHGGY,YN,2@57.02146,4@57.02146,13@57.02146,14@349.13728,20@57.02146,23@15.99492,27@57.02146,33@57.02146,35@15.99492	T14(OGlycan / 349.1373); M23(Oxidation / 15.9949); N35(Oxidation / 15.9949)	14.8042	Y.NC[+57.02146]RC[+57.02146]PPEWTGQYC[+57.02146]T[+349.13728]EDVDEC[+57.02146]QLM[+15.99492]PNAC[+57.02146]QNRGTC[+57.02146]HN[+15.99492]THGGY.N	C2(Carbamidomethyl / 57.0215); C4(Carbamidomethyl / 57.0215); C13(Carbamidomethyl / 57.0215); C20(Carbamidomethyl / 57.0215); C27(Carbamidomethyl / 57.0215); C33(Carbamidomethyl / 57.0215)	2.4e-19	3.1e-19	0	0	0	0	1.3e-20	1.7e-20	18.619	1072.3	4.5		Specific	27.9	>sp|P46531|NOTC1_HUMAN Neurogenic locus notch homolog protein 1 OS=Homo sapiens OX=9606 GN=NOTCH1 PE=1 SV=4	1	5585	FP050322_7.5124.5124.5	high-energy collision-induced dissociation	18.98	5253.03	5253.04	1	141 | 72462
103	HexNAc(1); Hex(1)	354.1	5	1049.01	5241.04	1048.81	5240.02	controllerType=0 controllerNumber=1 scan=5506	3.13	Y.NCRCPPEWTGQYCTEDVDECQLMPNACQNRGTCHNTHGGY.N	14;36	NCRCPPEWTGQYCTEDVDECQLMPNACQNRGTCHNTHGGY,YN,2@57.02146,4@57.02146,13@57.02146,14@203.07937,20@57.02146,25@0.98402,27@57.02146,28@0.98402,33@57.02146,36@162.05282	T14(OGlycan / 203.0794); N25(Deamidated / 0.984); Q28(Deamidated / 0.984); T36(OGlycan / 162.0528)	15.7459	Y.NC[+57.02146]RC[+57.02146]PPEWTGQYC[+57.02146]T[+203.07937]EDVDEC[+57.02146]QLMPN[+0.98402]AC[+57.02146]Q[+0.98402]NRGTC[+57.02146]HNT[+162.05282]HGGY.N	C2(Carbamidomethyl / 57.0215); C4(Carbamidomethyl / 57.0215); C13(Carbamidomethyl / 57.0215); C20(Carbamidomethyl / 57.0215); C27(Carbamidomethyl / 57.0215); C33(Carbamidomethyl / 57.0215)	1.1e-05	1.4e-05	0	0	0	0	7.9e-07	1e-06	4.961	354.1	0.6	1	Specific	13.8	>sp|P46531|NOTC1_HUMAN Neurogenic locus notch homolog protein 1 OS=Homo sapiens OX=9606 GN=NOTCH1 PE=1 SV=4	1	6063	FP050322_7.5506.5506.5	high-energy collision-induced dissociation	4.04	5240.03	5239.01	1	142 | 75662
103	HexNAc(1)Fuc(1)	1405.6	5	1048.41	5238.04	1048.42	5238.05	controllerType=0 controllerNumber=1 scan=5462	-3.241	Y.NCRCPPEWTGQYCTEDVDECQLMPNACQNRGTCHNTHGGY.N	14	NCRCPPEWTGQYCTEDVDECQLMPNACQNRGTCHNTHGGY,YN,2@57.02146,4@57.02146,13@57.02146,14@349.13728,20@57.02146,27@57.02146,33@57.02146,35@15.99492	T14(OGlycan / 349.1373); N35(Oxidation / 15.9949)	15.6414	Y.NC[+57.02146]RC[+57.02146]PPEWTGQYC[+57.02146]T[+349.13728]EDVDEC[+57.02146]QLMPNAC[+57.02146]QNRGTC[+57.02146]HN[+15.99492]THGGY.N	C2(Carbamidomethyl / 57.0215); C4(Carbamidomethyl / 57.0215); C13(Carbamidomethyl / 57.0215); C20(Carbamidomethyl / 57.0215); C27(Carbamidomethyl / 57.0215); C33(Carbamidomethyl / 57.0215)	2.4e-26	3.1e-26	0	0	0	0	2.4e-26	3.1e-26	25.619	1405.6	10.8		Specific	30.5	>sp|P46531|NOTC1_HUMAN Neurogenic locus notch homolog protein 1 OS=Homo sapiens OX=9606 GN=NOTCH1 PE=1 SV=4	1	6012	FP050322_7.5462.5462.5	high-energy collision-induced dissociation	26.51	5237.03	5237.05	1	143 | 75142
103	HexNAc(1)Fuc(1)	1371.3	5	1048.62	5239.06	1048.42	5238.05	controllerType=0 controllerNumber=1 scan=5550	0.383	Y.NCRCPPEWTGQYCTEDVDECQLMPNACQNRGTCHNTHGGY.N	14	NCRCPPEWTGQYCTEDVDECQLMPNACQNRGTCHNTHGGY,YN,2@57.02146,4@57.02146,13@57.02146,14@349.13728,20@57.02146,27@57.02146,33@57.02146,35@15.99492	T14(OGlycan / 349.1373); N35(Oxidation / 15.9949)	15.8491	Y.NC[+57.02146]RC[+57.02146]PPEWTGQYC[+57.02146]T[+349.13728]EDVDEC[+57.02146]QLMPNAC[+57.02146]QNRGTC[+57.02146]HN[+15.99492]THGGY.N	C2(Carbamidomethyl / 57.0215); C4(Carbamidomethyl / 57.0215); C13(Carbamidomethyl / 57.0215); C20(Carbamidomethyl / 57.0215); C27(Carbamidomethyl / 57.0215); C33(Carbamidomethyl / 57.0215)	2.4e-25	3.1e-25	0	0	0	0	9.6e-26	1.2e-25	24.619	1371.3	10.8	1	Specific	30.4	>sp|P46531|NOTC1_HUMAN Neurogenic locus notch homolog protein 1 OS=Homo sapiens OX=9606 GN=NOTCH1 PE=1 SV=4	1	6109	FP050322_7.5550.5550.5	high-energy collision-induced dissociation	26.51	5238.05	5237.05	1	144 | 76102
103	HexNAc(1)Fuc(1)	1112.6	5	1048.41	5238.04	1048.42	5238.05	controllerType=0 controllerNumber=1 scan=5506	-2.309	Y.NCRCPPEWTGQYCTEDVDECQLMPNACQNRGTCHNTHGGY.N	14	NCRCPPEWTGQYCTEDVDECQLMPNACQNRGTCHNTHGGY,YN,2@57.02146,4@57.02146,13@57.02146,14@349.13728,20@57.02146,27@57.02146,33@57.02146,35@15.99492	T14(OGlycan / 349.1373); N35(Oxidation / 15.9949)	15.7459	Y.NC[+57.02146]RC[+57.02146]PPEWTGQYC[+57.02146]T[+349.13728]EDVDEC[+57.02146]QLMPNAC[+57.02146]QNRGTC[+57.02146]HN[+15.99492]THGGY.N	C2(Carbamidomethyl / 57.0215); C4(Carbamidomethyl / 57.0215); C13(Carbamidomethyl / 57.0215); C20(Carbamidomethyl / 57.0215); C27(Carbamidomethyl / 57.0215); C33(Carbamidomethyl / 57.0215)	2.4e-20	3.1e-20	0	0	0	0	1.4e-21	1.8e-21	19.619	1112.6	0		Specific	24.6	>sp|P46531|NOTC1_HUMAN Neurogenic locus notch homolog protein 1 OS=Homo sapiens OX=9606 GN=NOTCH1 PE=1 SV=4	1	6062	FP050322_7.5506.5506.5	high-energy collision-induced dissociation	20.51	5237.03	5237.05	1	145 | 75622
103	HexNAc(1)Fuc(1)	941.5	5	1048.62	5239.05	1048.42	5238.05	controllerType=0 controllerNumber=1 scan=5604	-0.549	Y.NCRCPPEWTGQYCTEDVDECQLMPNACQNRGTCHNTHGGY.N	14	NCRCPPEWTGQYCTEDVDECQLMPNACQNRGTCHNTHGGY,YN,2@57.02146,4@57.02146,13@57.02146,14@349.13728,20@57.02146,27@57.02146,33@57.02146,34@15.99492	T14(OGlycan / 349.1373); H34(Oxidation / 15.9949)	15.9744	Y.NC[+57.02146]RC[+57.02146]PPEWTGQYC[+57.02146]T[+349.13728]EDVDEC[+57.02146]QLMPNAC[+57.02146]QNRGTC[+57.02146]H[+15.99492]NTHGGY.N	C2(Carbamidomethyl / 57.0215); C4(Carbamidomethyl / 57.0215); C13(Carbamidomethyl / 57.0215); C20(Carbamidomethyl / 57.0215); C27(Carbamidomethyl / 57.0215); C33(Carbamidomethyl / 57.0215)	2.4e-16	3.1e-16	0	0	0	0	2.9e-17	3.8e-17	15.619	941.5	0	1	Specific	24.4	>sp|P46531|NOTC1_HUMAN Neurogenic locus notch homolog protein 1 OS=Homo sapiens OX=9606 GN=NOTCH1 PE=1 SV=4	1	6177	FP050322_7.5604.5604.5	high-energy collision-induced dissociation	17.51	5238.05	5237.05	1	146 | 76702
103	HexNAc(1)Fuc(1)	103.3	5	1048.44	5238.15	1048.42	5238.05	controllerType=0 controllerNumber=1 scan=5818	17.733	Y.NCRCPPEWTGQYCTEDVDECQLMPNACQNRGTCHNTHGGY.N	14	NCRCPPEWTGQYCTEDVDECQLMPNACQNRGTCHNTHGGY,YN,2@57.02146,4@57.02146,13@57.02146,14@349.13728,20@57.02146,27@57.02146,29@15.99492,33@57.02146	T14(OGlycan / 349.1373); N29(Oxidation / 15.9949)	16.4665	Y.NC[+57.02146]RC[+57.02146]PPEWTGQYC[+57.02146]T[+349.13728]EDVDEC[+57.02146]QLMPNAC[+57.02146]QN[+15.99492]RGTC[+57.02146]HNTHGGY.N	C2(Carbamidomethyl / 57.0215); C4(Carbamidomethyl / 57.0215); C13(Carbamidomethyl / 57.0215); C20(Carbamidomethyl / 57.0215); C27(Carbamidomethyl / 57.0215); C33(Carbamidomethyl / 57.0215)	0.0037	0.0047	0	0	0	0	0.0002	0.00026	2.436	5.3	0		Specific	10.8	>sp|P46531|NOTC1_HUMAN Neurogenic locus notch homolog protein 1 OS=Homo sapiens OX=9606 GN=NOTCH1 PE=1 SV=4	1	6446	FP050322_7.5818.5818.5	high-energy collision-induced dissociation	2.32	5237.14	5237.05	1	147 | 81062
103	Fuc(1); Hex(1)	1094.6	5	1040.21	5197.01	1040.21	5197.03	controllerType=0 controllerNumber=1 scan=5498	-3.513	Y.NCRCPPEWTGQYCTEDVDECQLMPNACQNRGTCHNTHGGY.N	14;32	NCRCPPEWTGQYCTEDVDECQLMPNACQNRGTCHNTHGGY,YN,2@57.02146,4@57.02146,13@57.02146,14@146.05791,20@57.02146,27@57.02146,32@162.05282,33@57.02146,35@15.99492	T14(OGlycan / 146.0579); T32(OGlycan / 162.0528); N35(Oxidation / 15.9949)	15.7256	Y.NC[+57.02146]RC[+57.02146]PPEWTGQYC[+57.02146]T[+146.05791]EDVDEC[+57.02146]QLMPNAC[+57.02146]QNRGT[+162.05282]C[+57.02146]HN[+15.99492]THGGY.N	C2(Carbamidomethyl / 57.0215); C4(Carbamidomethyl / 57.0215); C13(Carbamidomethyl / 57.0215); C20(Carbamidomethyl / 57.0215); C27(Carbamidomethyl / 57.0215); C33(Carbamidomethyl / 57.0215)	2.4e-19	3.1e-19	0	0	0	0	2.7e-20	3.6e-20	18.619	1094.6	0		Specific	25.1	>sp|P46531|NOTC1_HUMAN Neurogenic locus notch homolog protein 1 OS=Homo sapiens OX=9606 GN=NOTCH1 PE=1 SV=4	1	6054	FP050322_7.5498.5498.5	high-energy collision-induced dissociation	19.45	5196	5196.02	1	148 | 75582
103	HexNAc(1)	313	6	849.504	5091.99	849.505	5092	controllerType=0 controllerNumber=1 scan=4823	-1.421	Y.NCRCPPEWTGQYCTEDVDECQLMPNACQNRGTCHNTHGGY.N	14	NCRCPPEWTGQYCTEDVDECQLMPNACQNRGTCHNTHGGY,YN,2@57.02146,4@57.02146,13@57.02146,14@203.07937,20@57.02146,27@57.02146,33@57.02146,35@15.99492	T14(OGlycan / 203.0794); N35(Oxidation / 15.9949)	14.1203	Y.NC[+57.02146]RC[+57.02146]PPEWTGQYC[+57.02146]T[+203.07937]EDVDEC[+57.02146]QLMPNAC[+57.02146]QNRGTC[+57.02146]HN[+15.99492]THGGY.N	C2(Carbamidomethyl / 57.0215); C4(Carbamidomethyl / 57.0215); C13(Carbamidomethyl / 57.0215); C20(Carbamidomethyl / 57.0215); C27(Carbamidomethyl / 57.0215); C33(Carbamidomethyl / 57.0215)	4e-05	5.2e-05	0	0	0	0	2.8e-06	3.6e-06	4.4	313	5.6		Specific	13.6	>sp|P46531|NOTC1_HUMAN Neurogenic locus notch homolog protein 1 OS=Homo sapiens OX=9606 GN=NOTCH1 PE=1 SV=4	1	5193	FP050322_7.4823.4823.6	high-energy collision-induced dissociation	4.51	5090.98	5090.99	1	149 | 69782
103	Fuc(1)	802.2	5	1011	5050.96	1011	5050.97	controllerType=0 controllerNumber=1 scan=5127	-1.406	Y.NCRCPPEWTGQYCTEDVDECQLMPNACQNRGTCHNTHGGY.N	14	NCRCPPEWTGQYCTEDVDECQLMPNACQNRGTCHNTHGGY,YN,2@57.02146,4@57.02146,13@57.02146,14@146.05791,20@57.02146,23@15.99492,27@57.02146,33@57.02146,35@15.99492	T14(OGlycan / 146.0579); M23(Oxidation / 15.9949); N35(Oxidation / 15.9949)	14.8108	Y.NC[+57.02146]RC[+57.02146]PPEWTGQYC[+57.02146]T[+146.05791]EDVDEC[+57.02146]QLM[+15.99492]PNAC[+57.02146]QNRGTC[+57.02146]HN[+15.99492]THGGY.N	C2(Carbamidomethyl / 57.0215); C4(Carbamidomethyl / 57.0215); C13(Carbamidomethyl / 57.0215); C20(Carbamidomethyl / 57.0215); C27(Carbamidomethyl / 57.0215); C33(Carbamidomethyl / 57.0215)	2.4e-14	3.1e-14	0	0	0	0	1.5e-15	2e-15	13.619	802.2	2.8		Specific	21.5	>sp|P46531|NOTC1_HUMAN Neurogenic locus notch homolog protein 1 OS=Homo sapiens OX=9606 GN=NOTCH1 PE=1 SV=4	1	5590	FP050322_7.5127.5127.5	high-energy collision-induced dissociation	12.98	5049.96	5049.96	1	150 | 72502
103	Fuc(1)	203.9	5	1010.8	5049.96	1011	5050.97	controllerType=0 controllerNumber=1 scan=5185	-1.358	Y.NCRCPPEWTGQYCTEDVDECQLMPNACQNRGTCHNTHGGY.N	14	NCRCPPEWTGQYCTEDVDECQLMPNACQNRGTCHNTHGGY,YN,2@57.02146,4@57.02146,13@57.02146,14@146.05791,20@57.02146,23@15.99492,27@57.02146,33@57.02146,35@15.99492	T14(OGlycan / 146.0579); M23(Oxidation / 15.9949); N35(Oxidation / 15.9949)	14.9464	Y.NC[+57.02146]RC[+57.02146]PPEWTGQYC[+57.02146]T[+146.05791]EDVDEC[+57.02146]QLM[+15.99492]PNAC[+57.02146]QNRGTC[+57.02146]HN[+15.99492]THGGY.N	C2(Carbamidomethyl / 57.0215); C4(Carbamidomethyl / 57.0215); C13(Carbamidomethyl / 57.0215); C20(Carbamidomethyl / 57.0215); C27(Carbamidomethyl / 57.0215); C33(Carbamidomethyl / 57.0215)	1.1e-05	1.5e-05	0	0	0	0	9.5e-07	1.2e-06	4.94	203.9	0	-1	Specific	11.9	>sp|P46531|NOTC1_HUMAN Neurogenic locus notch homolog protein 1 OS=Homo sapiens OX=9606 GN=NOTCH1 PE=1 SV=4	1	5670	FP050322_7.5185.5185.5	high-energy collision-induced dissociation	3.41	5048.95	5049.96	1	151 | 73262
103	Fuc(1)	787.6	5	1008.2	5036.97	1008	5035.96	controllerType=0 controllerNumber=1 scan=5605	1.978	Y.NCRCPPEWTGQYCTEDVDECQLMPNACQNRGTCHNTHGGY.N	14	NCRCPPEWTGQYCTEDVDECQLMPNACQNRGTCHNTHGGY,YN,2@57.02146,4@57.02146,13@57.02146,14@146.05791,20@57.02146,21@0.98402,27@57.02146,33@57.02146,35@15.99492	T14(OGlycan / 146.0579); Q21(Deamidated / 0.984); N35(Oxidation / 15.9949)	15.9765	Y.NC[+57.02146]RC[+57.02146]PPEWTGQYC[+57.02146]T[+146.05791]EDVDEC[+57.02146]Q[+0.98402]LMPNAC[+57.02146]QNRGTC[+57.02146]HN[+15.99492]THGGY.N	C2(Carbamidomethyl / 57.0215); C4(Carbamidomethyl / 57.0215); C13(Carbamidomethyl / 57.0215); C20(Carbamidomethyl / 57.0215); C27(Carbamidomethyl / 57.0215); C33(Carbamidomethyl / 57.0215)	2.4e-13	3.1e-13	0	0	0	0	1.9e-14	2.4e-14	12.619	787.6	2.4	1	Specific	21.3	>sp|P46531|NOTC1_HUMAN Neurogenic locus notch homolog protein 1 OS=Homo sapiens OX=9606 GN=NOTCH1 PE=1 SV=4	1	6178	FP050322_7.5605.5605.5	high-energy collision-induced dissociation	12.45	5035.96	5034.95	1	152 | 76742
103	Fuc(1)	1239.3	5	1007.8	5034.95	1007.8	5034.97	controllerType=0 controllerNumber=1 scan=5517	-4.009	Y.NCRCPPEWTGQYCTEDVDECQLMPNACQNRGTCHNTHGGY.N	14	NCRCPPEWTGQYCTEDVDECQLMPNACQNRGTCHNTHGGY,YN,2@57.02146,4@57.02146,13@57.02146,14@146.05791,20@57.02146,27@57.02146,33@57.02146,35@15.99492	T14(OGlycan / 146.0579); N35(Oxidation / 15.9949)	15.7719	Y.NC[+57.02146]RC[+57.02146]PPEWTGQYC[+57.02146]T[+146.05791]EDVDEC[+57.02146]QLMPNAC[+57.02146]QNRGTC[+57.02146]HN[+15.99492]THGGY.N	C2(Carbamidomethyl / 57.0215); C4(Carbamidomethyl / 57.0215); C13(Carbamidomethyl / 57.0215); C20(Carbamidomethyl / 57.0215); C27(Carbamidomethyl / 57.0215); C33(Carbamidomethyl / 57.0215)	2.4e-22	3.1e-22	0	0	0	0	7e-23	9.1e-23	21.619	1239.3	1.8		Specific	25.8	>sp|P46531|NOTC1_HUMAN Neurogenic locus notch homolog protein 1 OS=Homo sapiens OX=9606 GN=NOTCH1 PE=1 SV=4	1	6075	FP050322_7.5517.5517.5	high-energy collision-induced dissociation	23.51	5033.95	5033.97	1	153 | 75742
103	Fuc(1)	1221.9	5	1007.6	5033.97	1007.8	5034.97	controllerType=0 controllerNumber=1 scan=5470	-0.748	Y.NCRCPPEWTGQYCTEDVDECQLMPNACQNRGTCHNTHGGY.N	36	NCRCPPEWTGQYCTEDVDECQLMPNACQNRGTCHNTHGGY,YN,2@57.02146,4@57.02146,13@57.02146,20@57.02146,27@57.02146,33@57.02146,35@15.99492,36@146.05791	N35(Oxidation / 15.9949); T36(OGlycan / 146.0579)	15.6602	Y.NC[+57.02146]RC[+57.02146]PPEWTGQYC[+57.02146]TEDVDEC[+57.02146]QLMPNAC[+57.02146]QNRGTC[+57.02146]HN[+15.99492]T[+146.05791]HGGY.N	C2(Carbamidomethyl / 57.0215); C4(Carbamidomethyl / 57.0215); C13(Carbamidomethyl / 57.0215); C20(Carbamidomethyl / 57.0215); C27(Carbamidomethyl / 57.0215); C33(Carbamidomethyl / 57.0215)	2.4e-22	3.1e-22	0	0	0	0	3.1e-23	4e-23	21.619	664.7	2.6	-1	Specific	25.2	>sp|P46531|NOTC1_HUMAN Neurogenic locus notch homolog protein 1 OS=Homo sapiens OX=9606 GN=NOTCH1 PE=1 SV=4	1	6020	FP050322_7.5470.5470.5	high-energy collision-induced dissociation	23.51	5032.96	5033.97	1	154 | 75182
103	Fuc(1)	1215.4	5	1007.6	5033.95	1007.8	5034.97	controllerType=0 controllerNumber=1 scan=5567	-3.233	Y.NCRCPPEWTGQYCTEDVDECQLMPNACQNRGTCHNTHGGY.N	36	NCRCPPEWTGQYCTEDVDECQLMPNACQNRGTCHNTHGGY,YN,2@57.02146,4@57.02146,13@57.02146,20@57.02146,27@57.02146,33@57.02146,35@15.99492,36@146.05791	N35(Oxidation / 15.9949); T36(OGlycan / 146.0579)	15.8884	Y.NC[+57.02146]RC[+57.02146]PPEWTGQYC[+57.02146]TEDVDEC[+57.02146]QLMPNAC[+57.02146]QNRGTC[+57.02146]HN[+15.99492]T[+146.05791]HGGY.N	C2(Carbamidomethyl / 57.0215); C4(Carbamidomethyl / 57.0215); C13(Carbamidomethyl / 57.0215); C20(Carbamidomethyl / 57.0215); C27(Carbamidomethyl / 57.0215); C33(Carbamidomethyl / 57.0215)	2.4e-22	3.1e-22	0	0	0	0	8e-23	1e-22	21.619	700.6	15.9	-1	Specific	26.3	>sp|P46531|NOTC1_HUMAN Neurogenic locus notch homolog protein 1 OS=Homo sapiens OX=9606 GN=NOTCH1 PE=1 SV=4	1	6127	FP050322_7.5567.5567.5	high-energy collision-induced dissociation	22.51	5032.95	5033.97	1	155 | 76262
103	Fuc(1)	839.9	5	1004.6	5018.97	1004.6	5018.98	controllerType=0 controllerNumber=1 scan=5507	-2.371	Y.NCRCPPEWTGQYCTEDVDECQLMPNACQNRGTCHNTHGGY.N	14	NCRCPPEWTGQYCTEDVDECQLMPNACQNRGTCHNTHGGY,YN,2@57.02146,4@57.02146,13@57.02146,14@146.05791,20@57.02146,27@57.02146,33@57.02146	T14(OGlycan / 146.0579)	15.7485	Y.NC[+57.02146]RC[+57.02146]PPEWTGQYC[+57.02146]T[+146.05791]EDVDEC[+57.02146]QLMPNAC[+57.02146]QNRGTC[+57.02146]HNTHGGY.N	C2(Carbamidomethyl / 57.0215); C4(Carbamidomethyl / 57.0215); C13(Carbamidomethyl / 57.0215); C20(Carbamidomethyl / 57.0215); C27(Carbamidomethyl / 57.0215); C33(Carbamidomethyl / 57.0215)	2.4e-14	3.1e-14	0	0	0	0	1.8e-15	2.3e-15	13.619	839.9	0.8		Specific	19.8	>sp|P46531|NOTC1_HUMAN Neurogenic locus notch homolog protein 1 OS=Homo sapiens OX=9606 GN=NOTCH1 PE=1 SV=4	1	6064	FP050322_7.5507.5507.5	high-energy collision-induced dissociation	15.51	5017.96	5017.97	1	156 | 75702
103		1002.3	5	981.789	4904.92	981.788	4904.91	controllerType=0 controllerNumber=1 scan=5139	0.784	Y.NCRCPPEWTGQYCTEDVDECQLMPNACQNRGTCHNTHGGY.N		NCRCPPEWTGQYCTEDVDECQLMPNACQNRGTCHNTHGGY,YN,2@57.02146,4@57.02146,13@57.02146,20@57.02146,23@15.99492,27@57.02146,33@57.02146,35@15.99492	M23(Oxidation / 15.9949); N35(Oxidation / 15.9949)	14.8387	Y.NC[+57.02146]RC[+57.02146]PPEWTGQYC[+57.02146]TEDVDEC[+57.02146]QLM[+15.99492]PNAC[+57.02146]QNRGTC[+57.02146]HN[+15.99492]THGGY.N	C2(Carbamidomethyl / 57.0215); C4(Carbamidomethyl / 57.0215); C13(Carbamidomethyl / 57.0215); C20(Carbamidomethyl / 57.0215); C27(Carbamidomethyl / 57.0215); C33(Carbamidomethyl / 57.0215)	2.4e-18	3.1e-18	0	0	0	0	1.8e-19	2.3e-19	17.619	999.9	28.2		Specific	22	>sp|P46531|NOTC1_HUMAN Neurogenic locus notch homolog protein 1 OS=Homo sapiens OX=9606 GN=NOTCH1 PE=1 SV=4	1	5607	FP050322_7.5139.5139.5	high-energy collision-induced dissociation	18.04	4903.91	4903.9	1	157 | 72742
103		670.1	5	981.791	4904.93	981.788	4904.91	controllerType=0 controllerNumber=1 scan=5193	2.775	Y.NCRCPPEWTGQYCTEDVDECQLMPNACQNRGTCHNTHGGY.N		NCRCPPEWTGQYCTEDVDECQLMPNACQNRGTCHNTHGGY,YN,2@57.02146,4@57.02146,13@57.02146,20@57.02146,23@15.99492,27@57.02146,33@57.02146,35@15.99492	M23(Oxidation / 15.9949); N35(Oxidation / 15.9949)	14.9656	Y.NC[+57.02146]RC[+57.02146]PPEWTGQYC[+57.02146]TEDVDEC[+57.02146]QLM[+15.99492]PNAC[+57.02146]QNRGTC[+57.02146]HN[+15.99492]THGGY.N	C2(Carbamidomethyl / 57.0215); C4(Carbamidomethyl / 57.0215); C13(Carbamidomethyl / 57.0215); C20(Carbamidomethyl / 57.0215); C27(Carbamidomethyl / 57.0215); C33(Carbamidomethyl / 57.0215)	2.4e-11	3.1e-11	0	0	0	0	7.2e-13	9.3e-13	10.619	670.1	24.3		Specific	19.9	>sp|P46531|NOTC1_HUMAN Neurogenic locus notch homolog protein 1 OS=Homo sapiens OX=9606 GN=NOTCH1 PE=1 SV=4	1	5681	FP050322_7.5193.5193.5	high-energy collision-induced dissociation	11.04	4903.92	4903.9	1	158 | 73342
103		990.9	5	978.986	4890.9	978.786	4889.9	controllerType=0 controllerNumber=1 scan=5589	-0.592	Y.NCRCPPEWTGQYCTEDVDECQLMPNACQNRGTCHNTHGGY.N		NCRCPPEWTGQYCTEDVDECQLMPNACQNRGTCHNTHGGY,YN,2@57.02146,4@57.02146,11@0.98402,13@57.02146,20@57.02146,27@57.02146,33@57.02146,35@15.99492	Q11(Deamidated / 0.984); N35(Oxidation / 15.9949)	15.9397	Y.NC[+57.02146]RC[+57.02146]PPEWTGQ[+0.98402]YC[+57.02146]TEDVDEC[+57.02146]QLMPNAC[+57.02146]QNRGTC[+57.02146]HN[+15.99492]THGGY.N	C2(Carbamidomethyl / 57.0215); C4(Carbamidomethyl / 57.0215); C13(Carbamidomethyl / 57.0215); C20(Carbamidomethyl / 57.0215); C27(Carbamidomethyl / 57.0215); C33(Carbamidomethyl / 57.0215)	2.4e-17	3.1e-17	0	0	0	0	1.7e-18	2.2e-18	16.619	990.9	17	1	Specific	20.1	>sp|P46531|NOTC1_HUMAN Neurogenic locus notch homolog protein 1 OS=Homo sapiens OX=9606 GN=NOTCH1 PE=1 SV=4	1	6154	FP050322_7.5589.5589.5	high-energy collision-induced dissociation	18.51	4889.89	4888.89	1	159 | 76542
103		925.6	5	978.985	4890.9	978.786	4889.9	controllerType=0 controllerNumber=1 scan=5801	-1.652	Y.NCRCPPEWTGQYCTEDVDECQLMPNACQNRGTCHNTHGGY.N		NCRCPPEWTGQYCTEDVDECQLMPNACQNRGTCHNTHGGY,YN,2@57.02146,4@57.02146,13@57.02146,20@57.02146,27@57.02146,29@0.98402,33@57.02146,35@15.99492	N29(Deamidated / 0.984); N35(Oxidation / 15.9949)	16.4276	Y.NC[+57.02146]RC[+57.02146]PPEWTGQYC[+57.02146]TEDVDEC[+57.02146]QLMPNAC[+57.02146]QN[+0.98402]RGTC[+57.02146]HN[+15.99492]THGGY.N	C2(Carbamidomethyl / 57.0215); C4(Carbamidomethyl / 57.0215); C13(Carbamidomethyl / 57.0215); C20(Carbamidomethyl / 57.0215); C27(Carbamidomethyl / 57.0215); C33(Carbamidomethyl / 57.0215)	2.4e-16	3.1e-16	0	0	0	0	3.5e-17	4.6e-17	15.619	925.6	0	1	Specific	24.6	>sp|P46531|NOTC1_HUMAN Neurogenic locus notch homolog protein 1 OS=Homo sapiens OX=9606 GN=NOTCH1 PE=1 SV=4	1	6423	FP050322_7.5801.5801.5	high-energy collision-induced dissociation	17.51	4889.89	4888.89	1	160 | 80622
103		652.3	5	978.784	4889.89	978.786	4889.9	controllerType=0 controllerNumber=1 scan=5749	-2.102	Y.NCRCPPEWTGQYCTEDVDECQLMPNACQNRGTCHNTHGGY.N		NCRCPPEWTGQYCTEDVDECQLMPNACQNRGTCHNTHGGY,YN,2@57.02146,4@57.02146,13@57.02146,20@57.02146,27@57.02146,28@0.98402,33@57.02146,35@15.99492	Q28(Deamidated / 0.984); N35(Oxidation / 15.9949)	16.3071	Y.NC[+57.02146]RC[+57.02146]PPEWTGQYC[+57.02146]TEDVDEC[+57.02146]QLMPNAC[+57.02146]Q[+0.98402]NRGTC[+57.02146]HN[+15.99492]THGGY.N	C2(Carbamidomethyl / 57.0215); C4(Carbamidomethyl / 57.0215); C13(Carbamidomethyl / 57.0215); C20(Carbamidomethyl / 57.0215); C27(Carbamidomethyl / 57.0215); C33(Carbamidomethyl / 57.0215)	2.4e-11	3.1e-11	0	0	0	0	8.8e-13	1.1e-12	10.619	652.3	0		Specific	17.4	>sp|P46531|NOTC1_HUMAN Neurogenic locus notch homolog protein 1 OS=Homo sapiens OX=9606 GN=NOTCH1 PE=1 SV=4	1	6358	FP050322_7.5749.5749.5	high-energy collision-induced dissociation	10.51	4888.88	4888.89	1	161 | 79462
103		639.3	5	978.592	4888.93	978.786	4889.9	controllerType=0 controllerNumber=1 scan=5273	6.872	Y.NCRCPPEWTGQYCTEDVDECQLMPNACQNRGTCHNTHGGY.N		NCRCPPEWTGQYCTEDVDECQLMPNACQNRGTCHNTHGGY,YN,2@57.02146,4@57.02146,13@57.02146,20@57.02146,23@15.99492,25@0.98402,27@57.02146,33@57.02146	M23(Oxidation / 15.9949); N25(Deamidated / 0.984)	15.1529	Y.NC[+57.02146]RC[+57.02146]PPEWTGQYC[+57.02146]TEDVDEC[+57.02146]QLM[+15.99492]PN[+0.98402]AC[+57.02146]QNRGTC[+57.02146]HNTHGGY.N	C2(Carbamidomethyl / 57.0215); C4(Carbamidomethyl / 57.0215); C13(Carbamidomethyl / 57.0215); C20(Carbamidomethyl / 57.0215); C27(Carbamidomethyl / 57.0215); C33(Carbamidomethyl / 57.0215)	5.3e-09	6.9e-09	0	0	0	0	4.9e-10	6.3e-10	8.274	639.3	11.6	-1	Specific	16.8	>sp|P46531|NOTC1_HUMAN Neurogenic locus notch homolog protein 1 OS=Homo sapiens OX=9606 GN=NOTCH1 PE=1 SV=4	1	5797	FP050322_7.5273.5273.5	high-energy collision-induced dissociation	8.69	4887.92	4888.89	1	162 | 74142
103		1229.3	5	978.586	4888.9	978.589	4888.92	controllerType=0 controllerNumber=1 scan=5495	-3.574	Y.NCRCPPEWTGQYCTEDVDECQLMPNACQNRGTCHNTHGGY.N		NCRCPPEWTGQYCTEDVDECQLMPNACQNRGTCHNTHGGY,YN,2@57.02146,4@57.02146,13@57.02146,20@57.02146,27@57.02146,33@57.02146,35@15.99492	N35(Oxidation / 15.9949)	15.7178	Y.NC[+57.02146]RC[+57.02146]PPEWTGQYC[+57.02146]TEDVDEC[+57.02146]QLMPNAC[+57.02146]QNRGTC[+57.02146]HN[+15.99492]THGGY.N	C2(Carbamidomethyl / 57.0215); C4(Carbamidomethyl / 57.0215); C13(Carbamidomethyl / 57.0215); C20(Carbamidomethyl / 57.0215); C27(Carbamidomethyl / 57.0215); C33(Carbamidomethyl / 57.0215)	2.4e-22	3.1e-22	0	0	0	0	5.9e-23	7.6e-23	21.619	1229.3	27.3		Specific	22.2	>sp|P46531|NOTC1_HUMAN Neurogenic locus notch homolog protein 1 OS=Homo sapiens OX=9606 GN=NOTCH1 PE=1 SV=4	1	6050	FP050322_7.5495.5495.5	high-energy collision-induced dissociation	23.51	4887.89	4887.91	1	163 | 75542
103		1129.3	5	978.586	4888.9	978.589	4888.92	controllerType=0 controllerNumber=1 scan=5542	-3.512	Y.NCRCPPEWTGQYCTEDVDECQLMPNACQNRGTCHNTHGGY.N		NCRCPPEWTGQYCTEDVDECQLMPNACQNRGTCHNTHGGY,YN,2@57.02146,4@57.02146,13@57.02146,20@57.02146,27@57.02146,33@57.02146,35@15.99492	N35(Oxidation / 15.9949)	15.831	Y.NC[+57.02146]RC[+57.02146]PPEWTGQYC[+57.02146]TEDVDEC[+57.02146]QLMPNAC[+57.02146]QNRGTC[+57.02146]HN[+15.99492]THGGY.N	C2(Carbamidomethyl / 57.0215); C4(Carbamidomethyl / 57.0215); C13(Carbamidomethyl / 57.0215); C20(Carbamidomethyl / 57.0215); C27(Carbamidomethyl / 57.0215); C33(Carbamidomethyl / 57.0215)	2.4e-20	3.1e-20	0	0	0	0	2.3e-21	2.9e-21	19.619	1129.3	25.1		Specific	22.7	>sp|P46531|NOTC1_HUMAN Neurogenic locus notch homolog protein 1 OS=Homo sapiens OX=9606 GN=NOTCH1 PE=1 SV=4	1	6100	FP050322_7.5542.5542.5	high-energy collision-induced dissociation	21.51	4887.89	4887.91	1	164 | 76062
103		1115.4	5	978.585	4888.9	978.589	4888.92	controllerType=0 controllerNumber=1 scan=5589	-4.386	Y.NCRCPPEWTGQYCTEDVDECQLMPNACQNRGTCHNTHGGY.N		NCRCPPEWTGQYCTEDVDECQLMPNACQNRGTCHNTHGGY,YN,2@57.02146,4@57.02146,13@57.02146,20@57.02146,27@57.02146,33@57.02146,35@15.99492	N35(Oxidation / 15.9949)	15.9397	Y.NC[+57.02146]RC[+57.02146]PPEWTGQYC[+57.02146]TEDVDEC[+57.02146]QLMPNAC[+57.02146]QNRGTC[+57.02146]HN[+15.99492]THGGY.N	C2(Carbamidomethyl / 57.0215); C4(Carbamidomethyl / 57.0215); C13(Carbamidomethyl / 57.0215); C20(Carbamidomethyl / 57.0215); C27(Carbamidomethyl / 57.0215); C33(Carbamidomethyl / 57.0215)	2.4e-20	3.1e-20	0	0	0	0	3.1e-21	4e-21	19.619	1115.4	28.1		Specific	22	>sp|P46531|NOTC1_HUMAN Neurogenic locus notch homolog protein 1 OS=Homo sapiens OX=9606 GN=NOTCH1 PE=1 SV=4	1	6153	FP050322_7.5589.5589.5	high-energy collision-induced dissociation	20.51	4887.89	4887.91	1	165 | 76502
103		1055.9	5	978.589	4888.91	978.589	4888.92	controllerType=0 controllerNumber=1 scan=5160	-0.516	Y.NCRCPPEWTGQYCTEDVDECQLMPNACQNRGTCHNTHGGY.N		NCRCPPEWTGQYCTEDVDECQLMPNACQNRGTCHNTHGGY,YN,2@57.02146,4@57.02146,13@57.02146,20@57.02146,23@15.99492,27@57.02146,33@57.02146	M23(Oxidation / 15.9949)	14.8877	Y.NC[+57.02146]RC[+57.02146]PPEWTGQYC[+57.02146]TEDVDEC[+57.02146]QLM[+15.99492]PNAC[+57.02146]QNRGTC[+57.02146]HNTHGGY.N	C2(Carbamidomethyl / 57.0215); C4(Carbamidomethyl / 57.0215); C13(Carbamidomethyl / 57.0215); C20(Carbamidomethyl / 57.0215); C27(Carbamidomethyl / 57.0215); C33(Carbamidomethyl / 57.0215)	2.4e-19	3.1e-19	0	0	0	0	2.1e-20	2.7e-20	18.619	1055.9	51.9		Specific	22.3	>sp|P46531|NOTC1_HUMAN Neurogenic locus notch homolog protein 1 OS=Homo sapiens OX=9606 GN=NOTCH1 PE=1 SV=4	1	5634	FP050322_7.5160.5160.5	high-energy collision-induced dissociation	19.04	4887.91	4887.91	1	166 | 72942
103		940.5	5	978.78	4889.87	978.589	4888.92	controllerType=0 controllerNumber=1 scan=5635	-10.49	Y.NCRCPPEWTGQYCTEDVDECQLMPNACQNRGTCHNTHGGY.N		NCRCPPEWTGQYCTEDVDECQLMPNACQNRGTCHNTHGGY,YN,2@57.02146,4@57.02146,13@57.02146,20@57.02146,27@57.02146,33@57.02146,35@15.99492	N35(Oxidation / 15.9949)	16.0482	Y.NC[+57.02146]RC[+57.02146]PPEWTGQYC[+57.02146]TEDVDEC[+57.02146]QLMPNAC[+57.02146]QNRGTC[+57.02146]HN[+15.99492]THGGY.N	C2(Carbamidomethyl / 57.0215); C4(Carbamidomethyl / 57.0215); C13(Carbamidomethyl / 57.0215); C20(Carbamidomethyl / 57.0215); C27(Carbamidomethyl / 57.0215); C33(Carbamidomethyl / 57.0215)	2.4e-16	3.1e-16	0	0	0	0	3.2e-17	4.2e-17	15.619	940.5	17.2	1	Specific	21.1	>sp|P46531|NOTC1_HUMAN Neurogenic locus notch homolog protein 1 OS=Homo sapiens OX=9606 GN=NOTCH1 PE=1 SV=4	1	6212	FP050322_7.5635.5635.5	high-energy collision-induced dissociation	17.51	4888.86	4887.91	1	167 | 76982
103		915.8	5	978.591	4888.93	978.589	4888.92	controllerType=0 controllerNumber=1 scan=5213	2.168	Y.NCRCPPEWTGQYCTEDVDECQLMPNACQNRGTCHNTHGGY.N		NCRCPPEWTGQYCTEDVDECQLMPNACQNRGTCHNTHGGY,YN,2@57.02146,4@57.02146,13@57.02146,20@57.02146,23@15.99492,27@57.02146,33@57.02146	M23(Oxidation / 15.9949)	15.0126	Y.NC[+57.02146]RC[+57.02146]PPEWTGQYC[+57.02146]TEDVDEC[+57.02146]QLM[+15.99492]PNAC[+57.02146]QNRGTC[+57.02146]HNTHGGY.N	C2(Carbamidomethyl / 57.0215); C4(Carbamidomethyl / 57.0215); C13(Carbamidomethyl / 57.0215); C20(Carbamidomethyl / 57.0215); C27(Carbamidomethyl / 57.0215); C33(Carbamidomethyl / 57.0215)	2.4e-16	3.1e-16	0	0	0	0	2.6e-17	3.3e-17	15.619	915.8	72.6		Specific	19.3	>sp|P46531|NOTC1_HUMAN Neurogenic locus notch homolog protein 1 OS=Homo sapiens OX=9606 GN=NOTCH1 PE=1 SV=4	1	5709	FP050322_7.5213.5213.5	high-energy collision-induced dissociation	16.04	4887.92	4887.91	1	168 | 73622
103		695.1	5	975.987	4875.9	975.784	4874.89	controllerType=0 controllerNumber=1 scan=5794	2.268	Y.NCRCPPEWTGQYCTEDVDECQLMPNACQNRGTCHNTHGGY.N		NCRCPPEWTGQYCTEDVDECQLMPNACQNRGTCHNTHGGY,YN,2@57.02146,4@57.02146,11@0.98402,13@57.02146,20@57.02146,25@0.98402,27@57.02146,33@57.02146	Q11(Deamidated / 0.984); N25(Deamidated / 0.984)	16.4104	Y.NC[+57.02146]RC[+57.02146]PPEWTGQ[+0.98402]YC[+57.02146]TEDVDEC[+57.02146]QLMPN[+0.98402]AC[+57.02146]QNRGTC[+57.02146]HNTHGGY.N	C2(Carbamidomethyl / 57.0215); C4(Carbamidomethyl / 57.0215); C13(Carbamidomethyl / 57.0215); C20(Carbamidomethyl / 57.0215); C27(Carbamidomethyl / 57.0215); C33(Carbamidomethyl / 57.0215)	2.4e-11	3.1e-11	0	0	0	0	1e-12	1.3e-12	10.619	695.1	1.3	1	Specific	19.7	>sp|P46531|NOTC1_HUMAN Neurogenic locus notch homolog protein 1 OS=Homo sapiens OX=9606 GN=NOTCH1 PE=1 SV=4	1	6415	FP050322_7.5794.5794.5	high-energy collision-induced dissociation	11.51	4874.9	4873.88	1	169 | 80502
103		469.9	5	975.991	4875.92	975.784	4874.89	controllerType=0 controllerNumber=1 scan=5871	6.463	Y.NCRCPPEWTGQYCTEDVDECQLMPNACQNRGTCHNTHGGY.N		NCRCPPEWTGQYCTEDVDECQLMPNACQNRGTCHNTHGGY,YN,2@57.02146,4@57.02146,11@0.98402,13@57.02146,20@57.02146,27@57.02146,29@0.98402,33@57.02146	Q11(Deamidated / 0.984); N29(Deamidated / 0.984)	16.5889	Y.NC[+57.02146]RC[+57.02146]PPEWTGQ[+0.98402]YC[+57.02146]TEDVDEC[+57.02146]QLMPNAC[+57.02146]QN[+0.98402]RGTC[+57.02146]HNTHGGY.N	C2(Carbamidomethyl / 57.0215); C4(Carbamidomethyl / 57.0215); C13(Carbamidomethyl / 57.0215); C20(Carbamidomethyl / 57.0215); C27(Carbamidomethyl / 57.0215); C33(Carbamidomethyl / 57.0215)	8.4e-07	1.1e-06	0	0	0	0	4.7e-08	6e-08	6.075	469.9	1.8	1	Specific	16.6	>sp|P46531|NOTC1_HUMAN Neurogenic locus notch homolog protein 1 OS=Homo sapiens OX=9606 GN=NOTCH1 PE=1 SV=4	1	6511	FP050322_7.5871.5871.5	high-energy collision-induced dissociation	6.04	4874.92	4873.88	1	170 | 81862
103		1079.3	5	975.789	4874.92	975.587	4873.91	controllerType=0 controllerNumber=1 scan=5680	1.294	Y.NCRCPPEWTGQYCTEDVDECQLMPNACQNRGTCHNTHGGY.N		NCRCPPEWTGQYCTEDVDECQLMPNACQNRGTCHNTHGGY,YN,2@57.02146,4@57.02146,13@57.02146,20@57.02146,25@0.98402,27@57.02146,33@57.02146	N25(Deamidated / 0.984)	16.1514	Y.NC[+57.02146]RC[+57.02146]PPEWTGQYC[+57.02146]TEDVDEC[+57.02146]QLMPN[+0.98402]AC[+57.02146]QNRGTC[+57.02146]HNTHGGY.N	C2(Carbamidomethyl / 57.0215); C4(Carbamidomethyl / 57.0215); C13(Carbamidomethyl / 57.0215); C20(Carbamidomethyl / 57.0215); C27(Carbamidomethyl / 57.0215); C33(Carbamidomethyl / 57.0215)	2.4e-19	3.1e-19	0	0	0	0	4e-20	5.2e-20	18.619	1052.8	36	1	Specific	21.4	>sp|P46531|NOTC1_HUMAN Neurogenic locus notch homolog protein 1 OS=Homo sapiens OX=9606 GN=NOTCH1 PE=1 SV=4	1	6271	FP050322_7.5680.5680.5	high-energy collision-induced dissociation	20.51	4873.91	4872.9	1	171 | 77982
103		1039.8	5	975.587	4873.91	975.587	4873.91	controllerType=0 controllerNumber=1 scan=5738	0.404	Y.NCRCPPEWTGQYCTEDVDECQLMPNACQNRGTCHNTHGGY.N		NCRCPPEWTGQYCTEDVDECQLMPNACQNRGTCHNTHGGY,YN,2@57.02146,4@57.02146,13@57.02146,20@57.02146,27@57.02146,33@57.02146,35@0.98402	N35(Deamidated / 0.984)	16.2822	Y.NC[+57.02146]RC[+57.02146]PPEWTGQYC[+57.02146]TEDVDEC[+57.02146]QLMPNAC[+57.02146]QNRGTC[+57.02146]HN[+0.98402]THGGY.N	C2(Carbamidomethyl / 57.0215); C4(Carbamidomethyl / 57.0215); C13(Carbamidomethyl / 57.0215); C20(Carbamidomethyl / 57.0215); C27(Carbamidomethyl / 57.0215); C33(Carbamidomethyl / 57.0215)	2.4e-18	3.1e-18	0	0	0	0	2.9e-19	3.7e-19	17.619	1021.1	1.4		Specific	20.3	>sp|P46531|NOTC1_HUMAN Neurogenic locus notch homolog protein 1 OS=Homo sapiens OX=9606 GN=NOTCH1 PE=1 SV=4	1	6344	FP050322_7.5738.5738.5	high-energy collision-induced dissociation	19.51	4872.9	4872.9	1	172 | 79302
103		739.7	5	975.385	4872.9	975.587	4873.91	controllerType=0 controllerNumber=1 scan=5794	-1.174	Y.NCRCPPEWTGQYCTEDVDECQLMPNACQNRGTCHNTHGGY.N		NCRCPPEWTGQYCTEDVDECQLMPNACQNRGTCHNTHGGY,YN,2@57.02146,4@57.02146,13@57.02146,20@57.02146,25@0.98402,27@57.02146,33@57.02146	N25(Deamidated / 0.984)	16.4104	Y.NC[+57.02146]RC[+57.02146]PPEWTGQYC[+57.02146]TEDVDEC[+57.02146]QLMPN[+0.98402]AC[+57.02146]QNRGTC[+57.02146]HNTHGGY.N	C2(Carbamidomethyl / 57.0215); C4(Carbamidomethyl / 57.0215); C13(Carbamidomethyl / 57.0215); C20(Carbamidomethyl / 57.0215); C27(Carbamidomethyl / 57.0215); C33(Carbamidomethyl / 57.0215)	4.8e-11	6.2e-11	0	0	0	0	5.2e-12	6.8e-12	10.318	333.7	1.3	-1	Specific	18.8	>sp|P46531|NOTC1_HUMAN Neurogenic locus notch homolog protein 1 OS=Homo sapiens OX=9606 GN=NOTCH1 PE=1 SV=4	1	6414	FP050322_7.5794.5794.5	high-energy collision-induced dissociation	11.21	4871.89	4872.9	1	173 | 80462
103		437.3	5	975.784	4874.89	975.587	4873.91	controllerType=0 controllerNumber=1 scan=5924	-3.778	Y.NCRCPPEWTGQYCTEDVDECQLMPNACQNRGTCHNTHGGY.N		NCRCPPEWTGQYCTEDVDECQLMPNACQNRGTCHNTHGGY,YN,1@0.98402,2@57.02146,4@57.02146,13@57.02146,20@57.02146,27@57.02146,33@57.02146	N1(Deamidated / 0.984)	16.7129	Y.N[+0.98402]C[+57.02146]RC[+57.02146]PPEWTGQYC[+57.02146]TEDVDEC[+57.02146]QLMPNAC[+57.02146]QNRGTC[+57.02146]HNTHGGY.N	C2(Carbamidomethyl / 57.0215); C4(Carbamidomethyl / 57.0215); C13(Carbamidomethyl / 57.0215); C20(Carbamidomethyl / 57.0215); C27(Carbamidomethyl / 57.0215); C33(Carbamidomethyl / 57.0215)	7.9e-08	1e-07	0	0	0	0	1e-08	1.3e-08	7.102	437.3	0	1	Specific	17	>sp|P46531|NOTC1_HUMAN Neurogenic locus notch homolog protein 1 OS=Homo sapiens OX=9606 GN=NOTCH1 PE=1 SV=4	1	6571	FP050322_7.5924.5924.5	high-energy collision-induced dissociation	7.31	4873.88	4872.9	1	174 | 82822
103		1225	5	975.388	4872.91	975.39	4872.92	controllerType=0 controllerNumber=1 scan=5578	-2.074	Y.NCRCPPEWTGQYCTEDVDECQLMPNACQNRGTCHNTHGGY.N		NCRCPPEWTGQYCTEDVDECQLMPNACQNRGTCHNTHGGY,YN,2@57.02146,4@57.02146,13@57.02146,20@57.02146,27@57.02146,33@57.02146		15.9138	Y.NC[+57.02146]RC[+57.02146]PPEWTGQYC[+57.02146]TEDVDEC[+57.02146]QLMPNAC[+57.02146]QNRGTC[+57.02146]HNTHGGY.N	C2(Carbamidomethyl / 57.0215); C4(Carbamidomethyl / 57.0215); C13(Carbamidomethyl / 57.0215); C20(Carbamidomethyl / 57.0215); C27(Carbamidomethyl / 57.0215); C33(Carbamidomethyl / 57.0215)	2.4e-22	3.1e-22	0	0	0	0	8.9e-23	1.2e-22	21.619	848.2	123.9		Specific	25.9	>sp|P46531|NOTC1_HUMAN Neurogenic locus notch homolog protein 1 OS=Homo sapiens OX=9606 GN=NOTCH1 PE=1 SV=4	1	6140	FP050322_7.5578.5578.5	high-energy collision-induced dissociation	23.51	4871.9	4871.91	1	175 | 76382
103		1213.2	5	975.388	4872.91	975.39	4872.92	controllerType=0 controllerNumber=1 scan=5486	-1.761	Y.NCRCPPEWTGQYCTEDVDECQLMPNACQNRGTCHNTHGGY.N		NCRCPPEWTGQYCTEDVDECQLMPNACQNRGTCHNTHGGY,YN,2@57.02146,4@57.02146,13@57.02146,20@57.02146,27@57.02146,33@57.02146		15.6977	Y.NC[+57.02146]RC[+57.02146]PPEWTGQYC[+57.02146]TEDVDEC[+57.02146]QLMPNAC[+57.02146]QNRGTC[+57.02146]HNTHGGY.N	C2(Carbamidomethyl / 57.0215); C4(Carbamidomethyl / 57.0215); C13(Carbamidomethyl / 57.0215); C20(Carbamidomethyl / 57.0215); C27(Carbamidomethyl / 57.0215); C33(Carbamidomethyl / 57.0215)	2.4e-22	3.1e-22	0	0	0	0	4.6e-23	5.9e-23	21.619	794.7	125.4		Specific	24	>sp|P46531|NOTC1_HUMAN Neurogenic locus notch homolog protein 1 OS=Homo sapiens OX=9606 GN=NOTCH1 PE=1 SV=4	1	6038	FP050322_7.5486.5486.5	high-energy collision-induced dissociation	22.51	4871.91	4871.91	1	176 | 75422
103		1097.9	5	975.388	4872.91	975.39	4872.92	controllerType=0 controllerNumber=1 scan=5531	-2.137	Y.NCRCPPEWTGQYCTEDVDECQLMPNACQNRGTCHNTHGGY.N		NCRCPPEWTGQYCTEDVDECQLMPNACQNRGTCHNTHGGY,YN,2@57.02146,4@57.02146,13@57.02146,20@57.02146,27@57.02146,33@57.02146		15.8057	Y.NC[+57.02146]RC[+57.02146]PPEWTGQYC[+57.02146]TEDVDEC[+57.02146]QLMPNAC[+57.02146]QNRGTC[+57.02146]HNTHGGY.N	C2(Carbamidomethyl / 57.0215); C4(Carbamidomethyl / 57.0215); C13(Carbamidomethyl / 57.0215); C20(Carbamidomethyl / 57.0215); C27(Carbamidomethyl / 57.0215); C33(Carbamidomethyl / 57.0215)	2.4e-19	3.1e-19	0	0	0	0	3.4e-20	4.4e-20	18.619	838.4	129.4		Specific	22.3	>sp|P46531|NOTC1_HUMAN Neurogenic locus notch homolog protein 1 OS=Homo sapiens OX=9606 GN=NOTCH1 PE=1 SV=4	1	6088	FP050322_7.5531.5531.5	high-energy collision-induced dissociation	20.51	4871.9	4871.91	1	177 | 75862
103		1023.2	5	975.388	4872.91	975.39	4872.92	controllerType=0 controllerNumber=1 scan=5624	-2.388	Y.NCRCPPEWTGQYCTEDVDECQLMPNACQNRGTCHNTHGGY.N		NCRCPPEWTGQYCTEDVDECQLMPNACQNRGTCHNTHGGY,YN,2@57.02146,4@57.02146,13@57.02146,20@57.02146,27@57.02146,33@57.02146		16.0222	Y.NC[+57.02146]RC[+57.02146]PPEWTGQYC[+57.02146]TEDVDEC[+57.02146]QLMPNAC[+57.02146]QNRGTC[+57.02146]HNTHGGY.N	C2(Carbamidomethyl / 57.0215); C4(Carbamidomethyl / 57.0215); C13(Carbamidomethyl / 57.0215); C20(Carbamidomethyl / 57.0215); C27(Carbamidomethyl / 57.0215); C33(Carbamidomethyl / 57.0215)	2.4e-18	3.1e-18	0	0	0	0	2.3e-19	3e-19	17.619	788.3	99.7		Specific	23.1	>sp|P46531|NOTC1_HUMAN Neurogenic locus notch homolog protein 1 OS=Homo sapiens OX=9606 GN=NOTCH1 PE=1 SV=4	1	6201	FP050322_7.5624.5624.5	high-energy collision-induced dissociation	19.51	4871.9	4871.91	1	178 | 76862
103		530.8	5	975.186	4871.9	975.39	4872.92	controllerType=0 controllerNumber=1 scan=5871	-3.778	Y.NCRCPPEWTGQYCTEDVDECQLMPNACQNRGTCHNTHGGY.N		NCRCPPEWTGQYCTEDVDECQLMPNACQNRGTCHNTHGGY,YN,2@57.02146,4@57.02146,13@57.02146,20@57.02146,27@57.02146,33@57.02146		16.5889	Y.NC[+57.02146]RC[+57.02146]PPEWTGQYC[+57.02146]TEDVDEC[+57.02146]QLMPNAC[+57.02146]QNRGTC[+57.02146]HNTHGGY.N	C2(Carbamidomethyl / 57.0215); C4(Carbamidomethyl / 57.0215); C13(Carbamidomethyl / 57.0215); C20(Carbamidomethyl / 57.0215); C27(Carbamidomethyl / 57.0215); C33(Carbamidomethyl / 57.0215)	1.5e-06	1.9e-06	0	0	0	0	8.2e-08	1.1e-07	5.823	229.9	229.9	-1	Specific	16.8	>sp|P46531|NOTC1_HUMAN Neurogenic locus notch homolog protein 1 OS=Homo sapiens OX=9606 GN=NOTCH1 PE=1 SV=4	1	6510	FP050322_7.5871.5871.5	high-energy collision-induced dissociation	6.64	4870.89	4871.91	1	179 | 81822
103	HexNAc(1)Hex(1)Fuc(1)NeuAc(1); Hex(1)Pent(1)	442.2	4	979.384	3914.51	979.372	3914.47	controllerType=0 controllerNumber=1 scan=5102	12.116	Y.NCRCPPEWTGQYCTEDVDECQL.M	9;14	NCRCPPEWTGQYCTEDVDECQL,YM,2@57.02146,4@57.02146,9@802.28552,13@57.02146,14@294.09508,20@57.02146,21@0.98402	T9(OGlycan / 802.2855); T14(OGlycan / 294.0951); Q21(Deamidated / 0.984)	14.7534	Y.NC[+57.02146]RC[+57.02146]PPEWT[+802.28552]GQYC[+57.02146]T[+294.09508]EDVDEC[+57.02146]Q[+0.98402]L.M	C2(Carbamidomethyl / 57.0215); C4(Carbamidomethyl / 57.0215); C13(Carbamidomethyl / 57.0215); C20(Carbamidomethyl / 57.0215)	2.7e-05	3.4e-05	0	0	0	0	2e-06	2.6e-06	4.577	442.2	0		Specific	12.1	>sp|P46531|NOTC1_HUMAN Neurogenic locus notch homolog protein 1 OS=Homo sapiens OX=9606 GN=NOTCH1 PE=1 SV=4	1	5554	FP050322_7.5102.5102.2	high-energy collision-induced dissociation	3.49	3913.51	3913.46	1	180 | 42542
103	HexNAc(1)Hex(1)Fuc(1)NeuAc(1); Hex(1)	365.4	4	978.876	3912.48	978.875	3912.48	controllerType=0 controllerNumber=1 scan=5045	0.317	Y.NCRCPPEWTGQYCTEDVDECQLM.P	9;14	NCRCPPEWTGQYCTEDVDECQLM,YP,2@57.02146,4@57.02146,9@802.28552,13@57.02146,14@162.05282,20@57.02146	T9(OGlycan / 802.2855); T14(OGlycan / 162.0528)	14.6252	Y.NC[+57.02146]RC[+57.02146]PPEWT[+802.28552]GQYC[+57.02146]T[+162.05282]EDVDEC[+57.02146]QLM.P	C2(Carbamidomethyl / 57.0215); C4(Carbamidomethyl / 57.0215); C13(Carbamidomethyl / 57.0215); C20(Carbamidomethyl / 57.0215)	5.9e-06	7.6e-06	0	0	0	0	3.2e-07	4.2e-07	5.23	365.4	0		Specific	12.7	>sp|P46531|NOTC1_HUMAN Neurogenic locus notch homolog protein 1 OS=Homo sapiens OX=9606 GN=NOTCH1 PE=1 SV=4	1	5474	FP050322_7.5045.5045.4	high-energy collision-induced dissociation	5.05	3911.47	3911.47	1	181 | 42222
103	Hex(1)Pent(2)	351.8	3	1130.77	3390.3	1130.76	3390.27	controllerType=0 controllerNumber=1 scan=6803	8.474	Y.NCRCPPEWTGQYCTEDVDECQLM.P	14	NCRCPPEWTGQYCTEDVDECQLM,YP,2@57.02146,4@57.02146,13@57.02146,14@426.13734,20@57.02146,23@15.99492	T14(OGlycan / 426.1373); M23(Oxidation / 15.9949)	18.7752	Y.NC[+57.02146]RC[+57.02146]PPEWTGQYC[+57.02146]T[+426.13734]EDVDEC[+57.02146]QLM[+15.99492].P	C2(Carbamidomethyl / 57.0215); C4(Carbamidomethyl / 57.0215); C13(Carbamidomethyl / 57.0215); C20(Carbamidomethyl / 57.0215)	0.0014	0.0018	0	0	0	0	9e-05	0.00012	2.862	17.8	3.4		Specific	13.8	>sp|P46531|NOTC1_HUMAN Neurogenic locus notch homolog protein 1 OS=Homo sapiens OX=9606 GN=NOTCH1 PE=1 SV=4	1	7655	FP050322_7.6803.6803.3	high-energy collision-induced dissociation	2.3	3389.29	3389.27	1	182 | 46042
103	Hex(1)Pent(2)	97.4	3	1130.77	3390.3	1130.76	3390.27	controllerType=0 controllerNumber=1 scan=6857	7.934	Y.NCRCPPEWTGQYCTEDVDECQLM.P	9	NCRCPPEWTGQYCTEDVDECQLM,YP,2@57.02146,4@57.02146,9@426.13734,13@57.02146,16@15.99492,20@57.02146	T9(OGlycan / 426.1373); D16(Oxidation / 15.9949)	18.9034	Y.NC[+57.02146]RC[+57.02146]PPEWT[+426.13734]GQYC[+57.02146]TED[+15.99492]VDEC[+57.02146]QLM.P	C2(Carbamidomethyl / 57.0215); C4(Carbamidomethyl / 57.0215); C13(Carbamidomethyl / 57.0215); C20(Carbamidomethyl / 57.0215)	0.0025	0.0033	0	0	0	0	0.00017	0.00021	2.596	2.3	0		Specific	11.4	>sp|P46531|NOTC1_HUMAN Neurogenic locus notch homolog protein 1 OS=Homo sapiens OX=9606 GN=NOTCH1 PE=1 SV=4	1	7717	FP050322_7.6857.6857.3	high-energy collision-induced dissociation	2.48	3389.29	3389.27	1	183 | 46162
103	Hex(1)Pent(2)	281.8	5	652.86	3260.27	652.849	3260.22	controllerType=0 controllerNumber=1 scan=5065	16.482	Y.NCRCPPEWTGQYCTEDVDECQL.M	9	NCRCPPEWTGQYCTEDVDECQL,YM,2@57.02146,4@57.02146,9@426.13734,13@57.02146,18@15.99492,20@57.02146,21@0.98402	T9(OGlycan / 426.1373); D18(Oxidation / 15.9949); Q21(Deamidated / 0.984)	14.668	Y.NC[+57.02146]RC[+57.02146]PPEWT[+426.13734]GQYC[+57.02146]TEDVD[+15.99492]EC[+57.02146]Q[+0.98402]L.M	C2(Carbamidomethyl / 57.0215); C4(Carbamidomethyl / 57.0215); C13(Carbamidomethyl / 57.0215); C20(Carbamidomethyl / 57.0215)	0.01	0.014	0.0017	0.0017	0.0033	0.0033	0.0017	0.0017	1.98	281.8	0		Specific	10.9	>sp|P46531|NOTC1_HUMAN Neurogenic locus notch homolog protein 1 OS=Homo sapiens OX=9606 GN=NOTCH1 PE=1 SV=4	1	5502	FP050322_7.5065.5065.3	high-energy collision-induced dissociation	1.48	3259.26	3259.21	1	184 | 42382
103		621.8	2	784.323	1567.64	784.324	1567.64	controllerType=0 controllerNumber=1 scan=5104	-1.551	Y.NCRCPPEWTGQY.C		NCRCPPEWTGQY,YC,2@57.02146,4@57.02146		14.7573	Y.NC[+57.02146]RC[+57.02146]PPEWTGQY.C	C2(Carbamidomethyl / 57.0215); C4(Carbamidomethyl / 57.0215)	2.5e-10	3.3e-10	0	0	0	0	1.6e-11	2.1e-11	9.598	426.1	426.1		Specific	14.3	>sp|P46531|NOTC1_HUMAN Neurogenic locus notch homolog protein 1 OS=Homo sapiens OX=9606 GN=NOTCH1 PE=1 SV=4	1	5557	FP050322_7.5104.5104.2	high-energy collision-induced dissociation	10.49	1566.63	1566.63	1	185 | 1773
103		598.8	2	784.323	1567.64	784.324	1567.64	controllerType=0 controllerNumber=1 scan=5157	-1.473	Y.NCRCPPEWTGQY.C		NCRCPPEWTGQY,YC,2@57.02146,4@57.02146		14.8821	Y.NC[+57.02146]RC[+57.02146]PPEWTGQY.C	C2(Carbamidomethyl / 57.0215); C4(Carbamidomethyl / 57.0215)	2.5e-09	3.3e-09	0	0	0	0	1.1e-10	1.5e-10	8.598	402.6	402.6		Specific	14.5	>sp|P46531|NOTC1_HUMAN Neurogenic locus notch homolog protein 1 OS=Homo sapiens OX=9606 GN=NOTCH1 PE=1 SV=4	1	5630	FP050322_7.5157.5157.2	high-energy collision-induced dissociation	9.49	1566.63	1566.63	1	186 | 1780
103		594.2	2	784.327	1567.65	784.324	1567.64	controllerType=0 controllerNumber=1 scan=5258	2.654	Y.NCRCPPEWTGQY.C		NCRCPPEWTGQY,YC,2@57.02146,4@57.02146		15.1184	Y.NC[+57.02146]RC[+57.02146]PPEWTGQY.C	C2(Carbamidomethyl / 57.0215); C4(Carbamidomethyl / 57.0215)	5e-08	6.5e-08	0	0	0	0	4.4e-09	5.7e-09	7.297	338.5	338.5		Specific	12.9	>sp|P46531|NOTC1_HUMAN Neurogenic locus notch homolog protein 1 OS=Homo sapiens OX=9606 GN=NOTCH1 PE=1 SV=4	1	5772	FP050322_7.5258.5258.2	high-energy collision-induced dissociation	8.19	1566.64	1566.63	1	187 | 1789
103		560.7	2	784.321	1567.63	784.324	1567.64	controllerType=0 controllerNumber=1 scan=5311	-4.666	Y.NCRCPPEWTGQY.C		NCRCPPEWTGQY,YC,2@57.02146,4@57.02146		15.2435	Y.NC[+57.02146]RC[+57.02146]PPEWTGQY.C	C2(Carbamidomethyl / 57.0215); C4(Carbamidomethyl / 57.0215)	2.5e-09	3.3e-09	0	0	0	0	1.3e-10	1.6e-10	8.598	429.4	429.4		Specific	14.1	>sp|P46531|NOTC1_HUMAN Neurogenic locus notch homolog protein 1 OS=Homo sapiens OX=9606 GN=NOTCH1 PE=1 SV=4	1	5848	FP050322_7.5311.5311.2	high-energy collision-induced dissociation	9.49	1566.63	1566.63	1	188 | 1791
111	HexNAc(1)Hex(1)Fuc(1)NeuAc(1); Hex(1)Pent(1)	652.1	5	974.986	4870.9	974.78	4869.87	controllerType=0 controllerNumber=1 scan=5680	6.163	W.TGQYCTEDVDECQLMPNACQNRGTCHNTHGGY.N	1;6	TGQYCTEDVDECQLMPNACQNRGTCHNTHGGY,WN,1@802.28552,5@57.02146,6@294.09508,12@57.02146,19@57.02146,25@57.02146	T1(OGlycan / 802.2855); T6(OGlycan / 294.0951)	16.1514	W.T[+802.28552]GQYC[+57.02146]T[+294.09508]EDVDEC[+57.02146]QLMPNAC[+57.02146]QNRGTC[+57.02146]HNTHGGY.N	C5(Carbamidomethyl / 57.0215); C12(Carbamidomethyl / 57.0215); C19(Carbamidomethyl / 57.0215); C25(Carbamidomethyl / 57.0215)	4.5e-09	5.8e-09	0	0	0	0	4.6e-10	6e-10	8.346	652.1	0	1	Specific	16.5	>sp|P46531|NOTC1_HUMAN Neurogenic locus notch homolog protein 1 OS=Homo sapiens OX=9606 GN=NOTCH1 PE=1 SV=4	1	6270	FP050322_7.5680.5680.5	high-energy collision-induced dissociation	8.23	4869.9	4868.86	1	189 | 77942
115	Hex(1); HexNAc(1)Hex(1)Fuc(1)NeuAc(1)	140.2	4	1076.92	4304.67	1076.91	4304.63	controllerType=0 controllerNumber=1 scan=5246	9.638	Y.CTEDVDECQLMPNACQNRGTCHNTHGGY.N	2;20	CTEDVDECQLMPNACQNRGTCHNTHGGY,YN,1@57.02146,2@162.05282,8@57.02146,15@57.02146,20@802.28552,21@57.02146,23@15.99492	T2(OGlycan / 162.0528); T20(OGlycan / 802.2855); N23(Oxidation / 15.9949)	15.0898	Y.C[+57.02146]T[+162.05282]EDVDEC[+57.02146]QLMPNAC[+57.02146]QNRGT[+802.28552]C[+57.02146]HN[+15.99492]THGGY.N	C1(Carbamidomethyl / 57.0215); C8(Carbamidomethyl / 57.0215); C15(Carbamidomethyl / 57.0215); C21(Carbamidomethyl / 57.0215)	0.00093	0.0012	0	0	0	0	5.1e-05	6.6e-05	3.03	140.2	1.7		Specific	11.6	>sp|P46531|NOTC1_HUMAN Neurogenic locus notch homolog protein 1 OS=Homo sapiens OX=9606 GN=NOTCH1 PE=1 SV=4	1	5755	FP050322_7.5246.5246.4	high-energy collision-induced dissociation	1.97	4303.67	4303.62	1	190 | 43072
115	HexNAc(1)Hex(1)Fuc(1)NeuAc(1)	792.1	4	1036.4	4142.59	1036.4	4142.58	controllerType=0 controllerNumber=1 scan=4954	1.786	Y.CTEDVDECQLMPNACQNRGTCHNTHGGY.N	20	CTEDVDECQLMPNACQNRGTCHNTHGGY,YN,1@57.02146,8@57.02146,15@57.02146,20@802.28552,21@57.02146,23@15.99492	T20(OGlycan / 802.2855); N23(Oxidation / 15.9949)	14.4159	Y.C[+57.02146]TEDVDEC[+57.02146]QLMPNAC[+57.02146]QNRGT[+802.28552]C[+57.02146]HN[+15.99492]THGGY.N	C1(Carbamidomethyl / 57.0215); C8(Carbamidomethyl / 57.0215); C15(Carbamidomethyl / 57.0215); C21(Carbamidomethyl / 57.0215)	2.5e-13	3.3e-13	0	0	0	0	2.7e-14	3.5e-14	12.598	792.1	2.8		Specific	25.1	>sp|P46531|NOTC1_HUMAN Neurogenic locus notch homolog protein 1 OS=Homo sapiens OX=9606 GN=NOTCH1 PE=1 SV=4	1	5358	FP050322_7.4954.4954.4	high-energy collision-induced dissociation	13.49	4141.58	4141.57	1	191 | 41204
126	HexNAc(1)Hex(1)Fuc(1)NeuAc(1)	97.8	4	938.868	3752.45	938.867	3752.45	controllerType=0 controllerNumber=1 scan=4918	0.526	M.PNACQNRGTCHNTHGGYNCVCVNGW.T	9	PNACQNRGTCHNTHGGYNCVCVNGW,MT,2@15.99492,4@57.02146,9@802.28552,10@57.02146,19@57.02146,21@57.02146,23@0.98402	N2(Oxidation / 15.9949); T9(OGlycan / 802.2855); N23(Deamidated / 0.984)	14.3358	M.PN[+15.99492]AC[+57.02146]QNRGT[+802.28552]C[+57.02146]HNTHGGYNC[+57.02146]VC[+57.02146]VN[+0.98402]GW.T	C4(Carbamidomethyl / 57.0215); C10(Carbamidomethyl / 57.0215); C19(Carbamidomethyl / 57.0215); C21(Carbamidomethyl / 57.0215)	0.00061	0.00079	0	0	0	0	3.5e-05	4.6e-05	3.212	97.8	4.4		Specific	9.9	>sp|P46531|NOTC1_HUMAN Neurogenic locus notch homolog protein 1 OS=Homo sapiens OX=9606 GN=NOTCH1 PE=1 SV=4	1	5309	FP050322_7.4918.4918.4	high-energy collision-induced dissociation	2.12	3751.44	3751.44	1	192 | 40764
143	Hex(1)Pent(2); HexNAc(1)Hex(1)Fuc(1)NeuAc(1)	1154.3	4	1436.05	5741.17	1436.05	5741.18	controllerType=0 controllerNumber=1 scan=6649	-0.495	Y.NCVCVNGWTGEDCSENIDDCASAACFHGATCHDRVASFY.C	14;30	NCVCVNGWTGEDCSENIDDCASAACFHGATCHDRVASFY,YC,2@57.02146,4@57.02146,13@57.02146,14@426.13734,20@57.02146,25@57.02146,30@802.28552,31@57.02146	S14(OGlycan / 426.1373); T30(OGlycan / 802.2855)	18.4121	Y.NC[+57.02146]VC[+57.02146]VNGWTGEDC[+57.02146]S[+426.13734]ENIDDC[+57.02146]ASAAC[+57.02146]FHGAT[+802.28552]C[+57.02146]HDRVASFY.C	C2(Carbamidomethyl / 57.0215); C4(Carbamidomethyl / 57.0215); C13(Carbamidomethyl / 57.0215); C20(Carbamidomethyl / 57.0215); C25(Carbamidomethyl / 57.0215); C31(Carbamidomethyl / 57.0215)	2.7e-21	3.4e-21	0	0	0	0	3.3e-22	4.3e-22	20.574	1154.3	0		Specific	28.7	>sp|P46531|NOTC1_HUMAN Neurogenic locus notch homolog protein 1 OS=Homo sapiens OX=9606 GN=NOTCH1 PE=1 SV=4	1	7458	FP050322_7.6649.6649.4	high-energy collision-induced dissociation	20.46	5740.17	5740.17	1	193 | 90902
143	HexNAc(1)Hex(1)Fuc(1)NeuAc(1); Hex(1)Pent(2)	858.6	4	1436.05	5741.18	1436.05	5741.18	controllerType=0 controllerNumber=1 scan=6705	0.356	Y.NCVCVNGWTGEDCSENIDDCASAACFHGATCHDRVASFY.C	9;14	NCVCVNGWTGEDCSENIDDCASAACFHGATCHDRVASFY,YC,2@57.02146,4@57.02146,9@802.28552,13@57.02146,14@426.13734,20@57.02146,25@57.02146,31@57.02146	T9(OGlycan / 802.2855); S14(OGlycan / 426.1373)	18.5421	Y.NC[+57.02146]VC[+57.02146]VNGWT[+802.28552]GEDC[+57.02146]S[+426.13734]ENIDDC[+57.02146]ASAAC[+57.02146]FHGATC[+57.02146]HDRVASFY.C	C2(Carbamidomethyl / 57.0215); C4(Carbamidomethyl / 57.0215); C13(Carbamidomethyl / 57.0215); C20(Carbamidomethyl / 57.0215); C25(Carbamidomethyl / 57.0215); C31(Carbamidomethyl / 57.0215)	2.7e-15	3.4e-15	0	0	0	0	2.6e-16	3.3e-16	14.574	858.6	1.6		Specific	25.4	>sp|P46531|NOTC1_HUMAN Neurogenic locus notch homolog protein 1 OS=Homo sapiens OX=9606 GN=NOTCH1 PE=1 SV=4	1	7525	FP050322_7.6705.6705.4	high-energy collision-induced dissociation	14.46	5740.17	5740.17	1	194 | 91502
143	Hex(1)Pent(2); HexNAc(1)Hex(1)Fuc(1)NeuAc(1)	170.7	5	1149.04	5741.19	1149.04	5741.18	controllerType=0 controllerNumber=1 scan=6664	2.767	Y.NCVCVNGWTGEDCSENIDDCASAACFHGATCHDRVASFY.C	14;22	NCVCVNGWTGEDCSENIDDCASAACFHGATCHDRVASFY,YC,2@57.02146,4@57.02146,13@57.02146,14@426.13734,20@57.02146,22@802.28552,25@57.02146,31@57.02146	S14(OGlycan / 426.1373); S22(OGlycan / 802.2855)	18.4456	Y.NC[+57.02146]VC[+57.02146]VNGWTGEDC[+57.02146]S[+426.13734]ENIDDC[+57.02146]AS[+802.28552]AAC[+57.02146]FHGATC[+57.02146]HDRVASFY.C	C2(Carbamidomethyl / 57.0215); C4(Carbamidomethyl / 57.0215); C13(Carbamidomethyl / 57.0215); C20(Carbamidomethyl / 57.0215); C25(Carbamidomethyl / 57.0215); C31(Carbamidomethyl / 57.0215)	8.6e-05	0.00011	0	0	0	0	6e-06	7.7e-06	4.066	170.7	0		Specific	11.6	>sp|P46531|NOTC1_HUMAN Neurogenic locus notch homolog protein 1 OS=Homo sapiens OX=9606 GN=NOTCH1 PE=1 SV=4	1	7475	FP050322_7.6664.6664.5	high-energy collision-induced dissociation	3.95	5740.18	5740.17	1	195 | 91062
143	HexNAc(1)Hex(1)Fuc(1)NeuAc(1); Hex(1)Pent(2)	59.2	4	1396.04	5581.13	1395.78	5580.08	controllerType=0 controllerNumber=1 scan=6529	8.618	Y.NCVCVNGWTGEDCSENIDDCASAACFHGATCHDRVASF.Y	9;14	NCVCVNGWTGEDCSENIDDCASAACFHGATCHDRVASF,YY,2@57.02146,4@57.02146,6@0.98402,9@802.28552,13@57.02146,14@426.13734,20@57.02146,25@57.02146,31@57.02146,34@0.98402	N6(Deamidated / 0.984); T9(OGlycan / 802.2855); S14(OGlycan / 426.1373); R34(Deamidated / 0.984)	18.1311	Y.NC[+57.02146]VC[+57.02146]VN[+0.98402]GWT[+802.28552]GEDC[+57.02146]S[+426.13734]ENIDDC[+57.02146]ASAAC[+57.02146]FHGATC[+57.02146]HDR[+0.98402]VASF.Y	C2(Carbamidomethyl / 57.0215); C4(Carbamidomethyl / 57.0215); C13(Carbamidomethyl / 57.0215); C20(Carbamidomethyl / 57.0215); C25(Carbamidomethyl / 57.0215); C31(Carbamidomethyl / 57.0215)	0.00065	0.00085	0	0	0	0	3.8e-05	4.9e-05	3.184	59.2	1.6	1	Specific	12.9	>sp|P46531|NOTC1_HUMAN Neurogenic locus notch homolog protein 1 OS=Homo sapiens OX=9606 GN=NOTCH1 PE=1 SV=4	1	7321	FP050322_7.6529.6529.4	high-energy collision-induced dissociation	2.26	5580.12	5579.07	1	196 | 90142
143	HexNAc(1)Hex(1)Fuc(1)NeuAc(1); Hex(1)Pent(2)	204.3	4	1395.53	5579.09	1395.53	5579.1	controllerType=0 controllerNumber=1 scan=6541	-0.908	Y.NCVCVNGWTGEDCSENIDDCASAACFHGATCHDRVASF.Y	9;14	NCVCVNGWTGEDCSENIDDCASAACFHGATCHDRVASF,YY,2@57.02146,4@57.02146,6@0.98402,9@802.28552,13@57.02146,14@426.13734,20@57.02146,25@57.02146,31@57.02146	N6(Deamidated / 0.984); T9(OGlycan / 802.2855); S14(OGlycan / 426.1373)	18.1591	Y.NC[+57.02146]VC[+57.02146]VN[+0.98402]GWT[+802.28552]GEDC[+57.02146]S[+426.13734]ENIDDC[+57.02146]ASAAC[+57.02146]FHGATC[+57.02146]HDRVASF.Y	C2(Carbamidomethyl / 57.0215); C4(Carbamidomethyl / 57.0215); C13(Carbamidomethyl / 57.0215); C20(Carbamidomethyl / 57.0215); C25(Carbamidomethyl / 57.0215); C31(Carbamidomethyl / 57.0215)	1.7e-05	2.2e-05	0	0	0	0	1.7e-06	2.2e-06	4.775	204.3	0.2		Specific	18.7	>sp|P46531|NOTC1_HUMAN Neurogenic locus notch homolog protein 1 OS=Homo sapiens OX=9606 GN=NOTCH1 PE=1 SV=4	1	7337	FP050322_7.6541.6541.4	high-energy collision-induced dissociation	3.72	5578.08	5578.09	1	197 | 90182
143	HexNAc(1)Hex(1)Fuc(1)NeuAc(1); Hex(1)Pent(2)	1.6	4	1395.28	5578.11	1395.53	5579.1	controllerType=0 controllerNumber=1 scan=6553	2.581	Y.NCVCVNGWTGEDCSENIDDCASAACFHGATCHDRVASF.Y	9;14	NCVCVNGWTGEDCSENIDDCASAACFHGATCHDRVASF,YY,2@57.02146,4@57.02146,6@0.98402,9@802.28552,13@57.02146,14@426.13734,20@57.02146,25@57.02146,31@57.02146	N6(Deamidated / 0.984); T9(OGlycan / 802.2855); S14(OGlycan / 426.1373)	18.1873	Y.NC[+57.02146]VC[+57.02146]VN[+0.98402]GWT[+802.28552]GEDC[+57.02146]S[+426.13734]ENIDDC[+57.02146]ASAAC[+57.02146]FHGATC[+57.02146]HDRVASF.Y	C2(Carbamidomethyl / 57.0215); C4(Carbamidomethyl / 57.0215); C13(Carbamidomethyl / 57.0215); C20(Carbamidomethyl / 57.0215); C25(Carbamidomethyl / 57.0215); C31(Carbamidomethyl / 57.0215)	1.5e-05	1.9e-05	0	0	0	0	1.4e-06	1.8e-06	4.822	1.6	1.6	-1	Specific	13.1	>sp|P46531|NOTC1_HUMAN Neurogenic locus notch homolog protein 1 OS=Homo sapiens OX=9606 GN=NOTCH1 PE=1 SV=4	1	7350	FP050322_7.6553.6553.4	high-energy collision-induced dissociation	3.66	5577.1	5578.09	1	198 | 90302
143	Hex(1)Pent(2); HexNAc(1)Hex(1)Fuc(1)NeuAc(1)	994.5	4	1395.28	5578.11	1395.28	5578.11	controllerType=0 controllerNumber=1 scan=6365	-1.06	Y.NCVCVNGWTGEDCSENIDDCASAACFHGATCHDRVASF.Y	14;22	NCVCVNGWTGEDCSENIDDCASAACFHGATCHDRVASF,YY,2@57.02146,4@57.02146,13@57.02146,14@426.13734,20@57.02146,22@802.28552,25@57.02146,31@57.02146	S14(OGlycan / 426.1373); S22(OGlycan / 802.2855)	17.7459	Y.NC[+57.02146]VC[+57.02146]VNGWTGEDC[+57.02146]S[+426.13734]ENIDDC[+57.02146]AS[+802.28552]AAC[+57.02146]FHGATC[+57.02146]HDRVASF.Y	C2(Carbamidomethyl / 57.0215); C4(Carbamidomethyl / 57.0215); C13(Carbamidomethyl / 57.0215); C20(Carbamidomethyl / 57.0215); C25(Carbamidomethyl / 57.0215); C31(Carbamidomethyl / 57.0215)	3.5e-17	4.5e-17	0	0	0	0	5.5e-18	7.1e-18	16.454	994.5	0		Specific	31.3	>sp|P46531|NOTC1_HUMAN Neurogenic locus notch homolog protein 1 OS=Homo sapiens OX=9606 GN=NOTCH1 PE=1 SV=4	1	7120	FP050322_7.6365.6365.4	high-energy collision-induced dissociation	17.34	5577.1	5577.1	1	199 | 88982
143	Hex(1)Pent(2); HexNAc(1)Hex(1)Fuc(1)NeuAc(1)	807.7	4	1395.28	5578.11	1395.28	5578.11	controllerType=0 controllerNumber=1 scan=6416	-0.273	Y.NCVCVNGWTGEDCSENIDDCASAACFHGATCHDRVASF.Y	14;22	NCVCVNGWTGEDCSENIDDCASAACFHGATCHDRVASF,YY,2@57.02146,4@57.02146,13@57.02146,14@426.13734,20@57.02146,22@802.28552,25@57.02146,31@57.02146	S14(OGlycan / 426.1373); S22(OGlycan / 802.2855)	17.8661	Y.NC[+57.02146]VC[+57.02146]VNGWTGEDC[+57.02146]S[+426.13734]ENIDDC[+57.02146]AS[+802.28552]AAC[+57.02146]FHGATC[+57.02146]HDRVASF.Y	C2(Carbamidomethyl / 57.0215); C4(Carbamidomethyl / 57.0215); C13(Carbamidomethyl / 57.0215); C20(Carbamidomethyl / 57.0215); C25(Carbamidomethyl / 57.0215); C31(Carbamidomethyl / 57.0215)	3.5e-14	4.5e-14	0	0	0	0	3e-15	3.8e-15	13.454	807.7	0		Specific	24.2	>sp|P46531|NOTC1_HUMAN Neurogenic locus notch homolog protein 1 OS=Homo sapiens OX=9606 GN=NOTCH1 PE=1 SV=4	1	7184	FP050322_7.6416.6416.4	high-energy collision-induced dissociation	13.34	5577.1	5577.1	1	200 | 89222
143	Hex(1)Pent(2); HexNAc(1)Hex(1)Fuc(1)NeuAc(1)	765.9	4	1395.29	5578.12	1395.28	5578.11	controllerType=0 controllerNumber=1 scan=6471	1.128	Y.NCVCVNGWTGEDCSENIDDCASAACFHGATCHDRVASF.Y	14;22	NCVCVNGWTGEDCSENIDDCASAACFHGATCHDRVASF,YY,2@57.02146,4@57.02146,13@57.02146,14@426.13734,20@57.02146,22@802.28552,25@57.02146,31@57.02146	S14(OGlycan / 426.1373); S22(OGlycan / 802.2855)	17.9962	Y.NC[+57.02146]VC[+57.02146]VNGWTGEDC[+57.02146]S[+426.13734]ENIDDC[+57.02146]AS[+802.28552]AAC[+57.02146]FHGATC[+57.02146]HDRVASF.Y	C2(Carbamidomethyl / 57.0215); C4(Carbamidomethyl / 57.0215); C13(Carbamidomethyl / 57.0215); C20(Carbamidomethyl / 57.0215); C25(Carbamidomethyl / 57.0215); C31(Carbamidomethyl / 57.0215)	3.5e-13	4.5e-13	0	0	0	0	3.2e-14	4.2e-14	12.454	765.9	0		Specific	26.8	>sp|P46531|NOTC1_HUMAN Neurogenic locus notch homolog protein 1 OS=Homo sapiens OX=9606 GN=NOTCH1 PE=1 SV=4	1	7252	FP050322_7.6471.6471.4	high-energy collision-induced dissociation	13.34	5577.11	5577.1	1	201 | 89702
143	Hex(1)Pent(2); HexNAc(1)Hex(1)Fuc(1)NeuAc(1)	366.9	5	1116.43	5578.11	1116.43	5578.11	controllerType=0 controllerNumber=1 scan=6387	-1.096	Y.NCVCVNGWTGEDCSENIDDCASAACFHGATCHDRVASF.Y	14;22	NCVCVNGWTGEDCSENIDDCASAACFHGATCHDRVASF,YY,2@57.02146,4@57.02146,13@57.02146,14@426.13734,20@57.02146,22@802.28552,25@57.02146,31@57.02146	S14(OGlycan / 426.1373); S22(OGlycan / 802.2855)	17.7973	Y.NC[+57.02146]VC[+57.02146]VNGWTGEDC[+57.02146]S[+426.13734]ENIDDC[+57.02146]AS[+802.28552]AAC[+57.02146]FHGATC[+57.02146]HDRVASF.Y	C2(Carbamidomethyl / 57.0215); C4(Carbamidomethyl / 57.0215); C13(Carbamidomethyl / 57.0215); C20(Carbamidomethyl / 57.0215); C25(Carbamidomethyl / 57.0215); C31(Carbamidomethyl / 57.0215)	1.1e-05	1.4e-05	0	0	0	0	7.6e-07	9.8e-07	4.967	366.9	0		Specific	18.3	>sp|P46531|NOTC1_HUMAN Neurogenic locus notch homolog protein 1 OS=Homo sapiens OX=9606 GN=NOTCH1 PE=1 SV=4	1	7146	FP050322_7.6387.6387.5	high-energy collision-induced dissociation	4.78	5577.1	5577.1	1	202 | 89182
143	HexNAc(1)Hex(1)Fuc(1)NeuAc(1); HexNAc(1)Fuc(1)	276.8	10	551.025	5501.18	551.018	5501.11	controllerType=0 controllerNumber=1 scan=3577	12.79	Y.NCVCVNGWTGEDCSENIDDCASAACFHGATCHDRVASF.Y	9;14	NCVCVNGWTGEDCSENIDDCASAACFHGATCHDRVASF,YY,2@57.02146,4@57.02146,9@802.28552,13@57.02146,14@349.13728,20@57.02146,25@57.02146,31@57.02146	T9(OGlycan / 802.2855); S14(OGlycan / 349.1373)	11.2322	Y.NC[+57.02146]VC[+57.02146]VNGWT[+802.28552]GEDC[+57.02146]S[+349.13728]ENIDDC[+57.02146]ASAAC[+57.02146]FHGATC[+57.02146]HDRVASF.Y	C2(Carbamidomethyl / 57.0215); C4(Carbamidomethyl / 57.0215); C13(Carbamidomethyl / 57.0215); C20(Carbamidomethyl / 57.0215); C25(Carbamidomethyl / 57.0215); C31(Carbamidomethyl / 57.0215)	0.029	0.037	0.0065	0.0098	0.012	0.019	0.0065	0.0098	1.543	276.8	0.8		Specific	10.4	>sp|P46531|NOTC1_HUMAN Neurogenic locus notch homolog protein 1 OS=Homo sapiens OX=9606 GN=NOTCH1 PE=1 SV=4	1	3500	FP050322_7.3577.3577.3	high-energy collision-induced dissociation	1.42	5500.18	5500.1	1	203 | 63073
143	Hex(1)Pent(2); HexNAc(1)Hex(1)Fuc(1)	723	4	1363.03	5449.08	1363.28	5450.08	controllerType=0 controllerNumber=1 scan=6312	1.296	Y.NCVCVNGWTGEDCSENIDDCASAACFHGATCHDRVASFY.C	14;22	NCVCVNGWTGEDCSENIDDCASAACFHGATCHDRVASFY,YC,2@57.02146,4@57.02146,13@57.02146,14@426.13734,20@57.02146,22@511.19010,25@57.02146,31@57.02146	S14(OGlycan / 426.1373); S22(OGlycan / 511.1901)	17.6203	Y.NC[+57.02146]VC[+57.02146]VNGWTGEDC[+57.02146]S[+426.13734]ENIDDC[+57.02146]AS[+511.19010]AAC[+57.02146]FHGATC[+57.02146]HDRVASFY.C	C2(Carbamidomethyl / 57.0215); C4(Carbamidomethyl / 57.0215); C13(Carbamidomethyl / 57.0215); C20(Carbamidomethyl / 57.0215); C25(Carbamidomethyl / 57.0215); C31(Carbamidomethyl / 57.0215)	2.7e-12	3.4e-12	0	0	0	0	2.3e-13	3e-13	11.574	620.8	0	-1	Specific	23.3	>sp|P46531|NOTC1_HUMAN Neurogenic locus notch homolog protein 1 OS=Homo sapiens OX=9606 GN=NOTCH1 PE=1 SV=4	1	7058	FP050322_7.6312.6312.4	high-energy collision-induced dissociation	12.46	5448.08	5449.07	1	204 | 88342
143	HexNAc(1)Hex(1)Fuc(1); Hex(1)Pent(2)	289.1	4	1363.28	5450.09	1363.28	5450.08	controllerType=0 controllerNumber=1 scan=6292	1.039	Y.NCVCVNGWTGEDCSENIDDCASAACFHGATCHDRVASFY.C	14;22	NCVCVNGWTGEDCSENIDDCASAACFHGATCHDRVASFY,YC,2@57.02146,4@57.02146,13@57.02146,14@511.19010,20@57.02146,22@426.13734,25@57.02146,31@57.02146	S14(OGlycan / 511.1901); S22(OGlycan / 426.1373)	17.573	Y.NC[+57.02146]VC[+57.02146]VNGWTGEDC[+57.02146]S[+511.19010]ENIDDC[+57.02146]AS[+426.13734]AAC[+57.02146]FHGATC[+57.02146]HDRVASFY.C	C2(Carbamidomethyl / 57.0215); C4(Carbamidomethyl / 57.0215); C13(Carbamidomethyl / 57.0215); C20(Carbamidomethyl / 57.0215); C25(Carbamidomethyl / 57.0215); C31(Carbamidomethyl / 57.0215)	5.3e-06	6.9e-06	0	0	0	0	2.9e-07	3.8e-07	5.274	289.1	0		Specific	15.9	>sp|P46531|NOTC1_HUMAN Neurogenic locus notch homolog protein 1 OS=Homo sapiens OX=9606 GN=NOTCH1 PE=1 SV=4	1	7034	FP050322_7.6292.6292.4	high-energy collision-induced dissociation	5.38	5449.08	5449.07	1	205 | 88182
143	HexNAc(1)Hex(1)Fuc(1)NeuAc(1)	279.9	4	1329.76	5316.03	1329.76	5316.02	controllerType=0 controllerNumber=1 scan=6859	0.753	Y.NCVCVNGWTGEDCSENIDDCASAACFHGATCHDRVASFY.C	22	NCVCVNGWTGEDCSENIDDCASAACFHGATCHDRVASFY,YC,2@57.02146,4@57.02146,6@0.98402,13@57.02146,20@57.02146,22@802.28552,25@57.02146,31@57.02146	N6(Deamidated / 0.984); S22(OGlycan / 802.2855)	18.9078	Y.NC[+57.02146]VC[+57.02146]VN[+0.98402]GWTGEDC[+57.02146]SENIDDC[+57.02146]AS[+802.28552]AAC[+57.02146]FHGATC[+57.02146]HDRVASFY.C	C2(Carbamidomethyl / 57.0215); C4(Carbamidomethyl / 57.0215); C13(Carbamidomethyl / 57.0215); C20(Carbamidomethyl / 57.0215); C25(Carbamidomethyl / 57.0215); C31(Carbamidomethyl / 57.0215)	4.8e-06	6.2e-06	0	0	0	0	2.5e-07	3.2e-07	5.32	279.9	0		Specific	18.9	>sp|P46531|NOTC1_HUMAN Neurogenic locus notch homolog protein 1 OS=Homo sapiens OX=9606 GN=NOTCH1 PE=1 SV=4	1	7719	FP050322_7.6859.6859.4	high-energy collision-induced dissociation	5.16	5315.02	5315.01	1	206 | 92262
143	HexNAc(1)Hex(1)Fuc(1)NeuAc(1); Hex(1)	472.6	4	1329.26	5314.02	1329.26	5314.03	controllerType=0 controllerNumber=1 scan=6421	-1.564	Y.NCVCVNGWTGEDCSENIDDCASAACFHGATCHDRVASF.Y	14;22	NCVCVNGWTGEDCSENIDDCASAACFHGATCHDRVASF,YY,2@57.02146,4@57.02146,13@57.02146,14@802.28552,20@57.02146,22@162.05282,25@57.02146,31@57.02146	S14(OGlycan / 802.2855); S22(OGlycan / 162.0528)	17.877	Y.NC[+57.02146]VC[+57.02146]VNGWTGEDC[+57.02146]S[+802.28552]ENIDDC[+57.02146]AS[+162.05282]AAC[+57.02146]FHGATC[+57.02146]HDRVASF.Y	C2(Carbamidomethyl / 57.0215); C4(Carbamidomethyl / 57.0215); C13(Carbamidomethyl / 57.0215); C20(Carbamidomethyl / 57.0215); C25(Carbamidomethyl / 57.0215); C31(Carbamidomethyl / 57.0215)	5.5e-08	7.2e-08	0	0	0	0	6.2e-09	8e-09	7.256	472.6	0		Specific	19.8	>sp|P46531|NOTC1_HUMAN Neurogenic locus notch homolog protein 1 OS=Homo sapiens OX=9606 GN=NOTCH1 PE=1 SV=4	1	7189	FP050322_7.6421.6421.4	high-energy collision-induced dissociation	7.22	5313.01	5313.02	1	207 | 89262
143	HexNAc(1)Hex(1)Fuc(1)NeuAc(1); Hex(1)	44.4	4	1329.26	5314.01	1329.26	5314.03	controllerType=0 controllerNumber=1 scan=6472	-3.586	Y.NCVCVNGWTGEDCSENIDDCASAACFHGATCHDRVASF.Y	9;14	NCVCVNGWTGEDCSENIDDCASAACFHGATCHDRVASF,YY,2@57.02146,4@57.02146,9@802.28552,13@57.02146,14@162.05282,20@57.02146,25@57.02146,31@57.02146	T9(OGlycan / 802.2855); S14(OGlycan / 162.0528)	17.9984	Y.NC[+57.02146]VC[+57.02146]VNGWT[+802.28552]GEDC[+57.02146]S[+162.05282]ENIDDC[+57.02146]ASAAC[+57.02146]FHGATC[+57.02146]HDRVASF.Y	C2(Carbamidomethyl / 57.0215); C4(Carbamidomethyl / 57.0215); C13(Carbamidomethyl / 57.0215); C20(Carbamidomethyl / 57.0215); C25(Carbamidomethyl / 57.0215); C31(Carbamidomethyl / 57.0215)	1.5e-05	1.9e-05	0	0	0	0	1.4e-06	1.8e-06	4.822	44.4	0		Specific	13	>sp|P46531|NOTC1_HUMAN Neurogenic locus notch homolog protein 1 OS=Homo sapiens OX=9606 GN=NOTCH1 PE=1 SV=4	1	7253	FP050322_7.6472.6472.4	high-energy collision-induced dissociation	4.71	5313	5313.02	1	208 | 89742
143	HexNAc(1)Fuc(1); Hex(1)Pent(2)	107.8	4	1322.76	5288.01	1322.76	5288.03	controllerType=0 controllerNumber=1 scan=6357	-2.329	Y.NCVCVNGWTGEDCSENIDDCASAACFHGATCHDRVASFY.C	14;22	NCVCVNGWTGEDCSENIDDCASAACFHGATCHDRVASFY,YC,2@57.02146,4@57.02146,13@57.02146,14@349.13728,20@57.02146,22@426.13734,25@57.02146,31@57.02146	S14(OGlycan / 349.1373); S22(OGlycan / 426.1373)	17.7266	Y.NC[+57.02146]VC[+57.02146]VNGWTGEDC[+57.02146]S[+349.13728]ENIDDC[+57.02146]AS[+426.13734]AAC[+57.02146]FHGATC[+57.02146]HDRVASFY.C	C2(Carbamidomethyl / 57.0215); C4(Carbamidomethyl / 57.0215); C13(Carbamidomethyl / 57.0215); C20(Carbamidomethyl / 57.0215); C25(Carbamidomethyl / 57.0215); C31(Carbamidomethyl / 57.0215)	1.1e-05	1.5e-05	0	0	0	0	9e-07	1.2e-06	4.942	107.8	0		Specific	14.3	>sp|P46531|NOTC1_HUMAN Neurogenic locus notch homolog protein 1 OS=Homo sapiens OX=9606 GN=NOTCH1 PE=1 SV=4	1	7113	FP050322_7.6357.6357.4	high-energy collision-induced dissociation	4.83	5287.01	5287.02	1	209 | 88902
143	HexNAc(1)Hex(1)Fuc(1); Hex(1)Pent(2)	957.1	4	1322.51	5287.01	1322.51	5287.02	controllerType=0 controllerNumber=1 scan=6040	-1.45	Y.NCVCVNGWTGEDCSENIDDCASAACFHGATCHDRVASF.Y	14;22	NCVCVNGWTGEDCSENIDDCASAACFHGATCHDRVASF,YY,2@57.02146,4@57.02146,13@57.02146,14@511.19010,20@57.02146,22@426.13734,25@57.02146,31@57.02146	S14(OGlycan / 511.1901); S22(OGlycan / 426.1373)	16.9785	Y.NC[+57.02146]VC[+57.02146]VNGWTGEDC[+57.02146]S[+511.19010]ENIDDC[+57.02146]AS[+426.13734]AAC[+57.02146]FHGATC[+57.02146]HDRVASF.Y	C2(Carbamidomethyl / 57.0215); C4(Carbamidomethyl / 57.0215); C13(Carbamidomethyl / 57.0215); C20(Carbamidomethyl / 57.0215); C25(Carbamidomethyl / 57.0215); C31(Carbamidomethyl / 57.0215)	3.5e-17	4.5e-17	0	0	0	0	4.9e-18	6.4e-18	16.454	957.1	0		Specific	27.6	>sp|P46531|NOTC1_HUMAN Neurogenic locus notch homolog protein 1 OS=Homo sapiens OX=9606 GN=NOTCH1 PE=1 SV=4	1	6714	FP050322_7.6040.6040.4	high-energy collision-induced dissociation	16.34	5286	5286.01	1	210 | 84702
143	Hex(1)Pent(2); HexNAc(1)Hex(1)Fuc(1)	667.8	4	1322.51	5287.02	1322.51	5287.02	controllerType=0 controllerNumber=1 scan=6087	0.12	Y.NCVCVNGWTGEDCSENIDDCASAACFHGATCHDRVASF.Y	14;22	NCVCVNGWTGEDCSENIDDCASAACFHGATCHDRVASF,YY,2@57.02146,4@57.02146,13@57.02146,14@426.13734,20@57.02146,22@511.19010,25@57.02146,31@57.02146	S14(OGlycan / 426.1373); S22(OGlycan / 511.1901)	17.09	Y.NC[+57.02146]VC[+57.02146]VNGWTGEDC[+57.02146]S[+426.13734]ENIDDC[+57.02146]AS[+511.19010]AAC[+57.02146]FHGATC[+57.02146]HDRVASF.Y	C2(Carbamidomethyl / 57.0215); C4(Carbamidomethyl / 57.0215); C13(Carbamidomethyl / 57.0215); C20(Carbamidomethyl / 57.0215); C25(Carbamidomethyl / 57.0215); C31(Carbamidomethyl / 57.0215)	3.5e-11	4.5e-11	0	0	0	0	2e-12	2.6e-12	10.454	667.8	0		Specific	22.6	>sp|P46531|NOTC1_HUMAN Neurogenic locus notch homolog protein 1 OS=Homo sapiens OX=9606 GN=NOTCH1 PE=1 SV=4	1	6776	FP050322_7.6087.6087.4	high-energy collision-induced dissociation	11.34	5286.01	5286.01	1	211 | 85422
143	HexNAc(1)Hex(1)Fuc(1)NeuAc(1)	835.2	4	1288.75	5151.97	1288.75	5151.97	controllerType=0 controllerNumber=1 scan=6629	-0.838	Y.NCVCVNGWTGEDCSENIDDCASAACFHGATCHDRVASF.Y	14	NCVCVNGWTGEDCSENIDDCASAACFHGATCHDRVASF,YY,2@57.02146,4@57.02146,13@57.02146,14@802.28552,20@57.02146,25@57.02146,31@57.02146	S14(OGlycan / 802.2855)	18.3645	Y.NC[+57.02146]VC[+57.02146]VNGWTGEDC[+57.02146]S[+802.28552]ENIDDC[+57.02146]ASAAC[+57.02146]FHGATC[+57.02146]HDRVASF.Y	C2(Carbamidomethyl / 57.0215); C4(Carbamidomethyl / 57.0215); C13(Carbamidomethyl / 57.0215); C20(Carbamidomethyl / 57.0215); C25(Carbamidomethyl / 57.0215); C31(Carbamidomethyl / 57.0215)	3.5e-14	4.5e-14	0	0	0	0	3.3e-15	4.3e-15	13.454	835.2	0		Specific	22.7	>sp|P46531|NOTC1_HUMAN Neurogenic locus notch homolog protein 1 OS=Homo sapiens OX=9606 GN=NOTCH1 PE=1 SV=4	1	7434	FP050322_7.6629.6629.4	high-energy collision-induced dissociation	14.34	5150.96	5150.97	1	212 | 90742
143	Hex(1)Pent(2); Fuc(1)	622.6	4	1271.99	5084.94	1271.99	5084.95	controllerType=0 controllerNumber=1 scan=6439	-0.64	Y.NCVCVNGWTGEDCSENIDDCASAACFHGATCHDRVASFY.C	14;22	NCVCVNGWTGEDCSENIDDCASAACFHGATCHDRVASFY,YC,2@57.02146,4@57.02146,13@57.02146,14@426.13734,20@57.02146,22@146.05791,25@57.02146,31@57.02146	S14(OGlycan / 426.1373); S22(OGlycan / 146.0579)	17.9201	Y.NC[+57.02146]VC[+57.02146]VNGWTGEDC[+57.02146]S[+426.13734]ENIDDC[+57.02146]AS[+146.05791]AAC[+57.02146]FHGATC[+57.02146]HDRVASFY.C	C2(Carbamidomethyl / 57.0215); C4(Carbamidomethyl / 57.0215); C13(Carbamidomethyl / 57.0215); C20(Carbamidomethyl / 57.0215); C25(Carbamidomethyl / 57.0215); C31(Carbamidomethyl / 57.0215)	2.7e-10	3.4e-10	0	0	0	0	1.9e-11	2.5e-11	9.574	622.6	1.2		Specific	20.5	>sp|P46531|NOTC1_HUMAN Neurogenic locus notch homolog protein 1 OS=Homo sapiens OX=9606 GN=NOTCH1 PE=1 SV=4	1	7211	FP050322_7.6439.6439.4	high-energy collision-induced dissociation	10.46	5083.94	5083.94	1	213 | 89462
143	Hex(1)Pent(2); Fuc(1)	580.5	4	1271.99	5084.94	1271.99	5084.95	controllerType=0 controllerNumber=1 scan=6384	-1.216	Y.NCVCVNGWTGEDCSENIDDCASAACFHGATCHDRVASFY.C	14;22	NCVCVNGWTGEDCSENIDDCASAACFHGATCHDRVASFY,YC,2@57.02146,4@57.02146,13@57.02146,14@426.13734,20@57.02146,22@146.05791,25@57.02146,31@57.02146	S14(OGlycan / 426.1373); S22(OGlycan / 146.0579)	17.7908	Y.NC[+57.02146]VC[+57.02146]VNGWTGEDC[+57.02146]S[+426.13734]ENIDDC[+57.02146]AS[+146.05791]AAC[+57.02146]FHGATC[+57.02146]HDRVASFY.C	C2(Carbamidomethyl / 57.0215); C4(Carbamidomethyl / 57.0215); C13(Carbamidomethyl / 57.0215); C20(Carbamidomethyl / 57.0215); C25(Carbamidomethyl / 57.0215); C31(Carbamidomethyl / 57.0215)	2.7e-09	3.4e-09	0	0	0	0	1.5e-10	2e-10	8.574	580.5	1.2		Specific	19.8	>sp|P46531|NOTC1_HUMAN Neurogenic locus notch homolog protein 1 OS=Homo sapiens OX=9606 GN=NOTCH1 PE=1 SV=4	1	7141	FP050322_7.6384.6384.4	high-energy collision-induced dissociation	9.46	5083.93	5083.94	1	214 | 89142
143	Hex(1)Pent(2); Fuc(1)	14.9	4	1271.74	5083.92	1271.99	5084.95	controllerType=0 controllerNumber=1 scan=6081	-3.821	Y.NCVCVNGWTGEDCSENIDDCASAACFHGATCHDRVASFY.C	9;14	NCVCVNGWTGEDCSENIDDCASAACFHGATCHDRVASFY,YC,2@57.02146,4@57.02146,9@426.13734,13@57.02146,14@146.05791,20@57.02146,25@57.02146,31@57.02146	T9(OGlycan / 426.1373); S14(OGlycan / 146.0579)	17.0751	Y.NC[+57.02146]VC[+57.02146]VNGWT[+426.13734]GEDC[+57.02146]S[+146.05791]ENIDDC[+57.02146]ASAAC[+57.02146]FHGATC[+57.02146]HDRVASFY.C	C2(Carbamidomethyl / 57.0215); C4(Carbamidomethyl / 57.0215); C13(Carbamidomethyl / 57.0215); C20(Carbamidomethyl / 57.0215); C25(Carbamidomethyl / 57.0215); C31(Carbamidomethyl / 57.0215)	0.00065	0.00084	0	0	0	0	3.7e-05	4.7e-05	3.189	14.9	1.6	-1	Specific	10.4	>sp|P46531|NOTC1_HUMAN Neurogenic locus notch homolog protein 1 OS=Homo sapiens OX=9606 GN=NOTCH1 PE=1 SV=4	1	6766	FP050322_7.6081.6081.4	high-energy collision-induced dissociation	3.08	5082.92	5083.94	1	215 | 85382
143	Hex(1)Pent(2); Fuc(1)	703.8	4	1231.73	4923.88	1231.47	4922.87	controllerType=0 controllerNumber=1 scan=6116	1.708	Y.NCVCVNGWTGEDCSENIDDCASAACFHGATCHDRVASF.Y	14;22	NCVCVNGWTGEDCSENIDDCASAACFHGATCHDRVASF,YY,2@57.02146,4@57.02146,13@57.02146,14@426.13734,16@0.98402,20@57.02146,22@146.05791,25@57.02146,31@57.02146	S14(OGlycan / 426.1373); N16(Deamidated / 0.984); S22(OGlycan / 146.0579)	17.1572	Y.NC[+57.02146]VC[+57.02146]VNGWTGEDC[+57.02146]S[+426.13734]EN[+0.98402]IDDC[+57.02146]AS[+146.05791]AAC[+57.02146]FHGATC[+57.02146]HDRVASF.Y	C2(Carbamidomethyl / 57.0215); C4(Carbamidomethyl / 57.0215); C13(Carbamidomethyl / 57.0215); C20(Carbamidomethyl / 57.0215); C25(Carbamidomethyl / 57.0215); C31(Carbamidomethyl / 57.0215)	3.5e-12	4.5e-12	0	0	0	0	2.6e-13	3.3e-13	11.454	703.8	1.2	1	Specific	21.4	>sp|P46531|NOTC1_HUMAN Neurogenic locus notch homolog protein 1 OS=Homo sapiens OX=9606 GN=NOTCH1 PE=1 SV=4	1	6810	FP050322_7.6116.6116.4	high-energy collision-induced dissociation	10.29	4922.87	4921.86	1	216 | 85902
143	Hex(1)Pent(2); Fuc(1)	1163.5	4	1231.23	4921.88	1231.23	4921.88	controllerType=0 controllerNumber=1 scan=6164	-1.254	Y.NCVCVNGWTGEDCSENIDDCASAACFHGATCHDRVASF.Y	14;22	NCVCVNGWTGEDCSENIDDCASAACFHGATCHDRVASF,YY,2@57.02146,4@57.02146,13@57.02146,14@426.13734,20@57.02146,22@146.05791,25@57.02146,31@57.02146	S14(OGlycan / 426.1373); S22(OGlycan / 146.0579)	17.2717	Y.NC[+57.02146]VC[+57.02146]VNGWTGEDC[+57.02146]S[+426.13734]ENIDDC[+57.02146]AS[+146.05791]AAC[+57.02146]FHGATC[+57.02146]HDRVASF.Y	C2(Carbamidomethyl / 57.0215); C4(Carbamidomethyl / 57.0215); C13(Carbamidomethyl / 57.0215); C20(Carbamidomethyl / 57.0215); C25(Carbamidomethyl / 57.0215); C31(Carbamidomethyl / 57.0215)	3.5e-21	4.5e-21	0	0	0	0	4.6e-22	6e-22	20.454	1163.5	1.2		Specific	24.1	>sp|P46531|NOTC1_HUMAN Neurogenic locus notch homolog protein 1 OS=Homo sapiens OX=9606 GN=NOTCH1 PE=1 SV=4	1	6871	FP050322_7.6164.6164.4	high-energy collision-induced dissociation	21.34	4920.87	4920.88	1	217 | 86462
143	Hex(1)Pent(2); Fuc(1)	443.1	4	1231.48	4922.88	1231.23	4921.88	controllerType=0 controllerNumber=1 scan=6224	-1.737	Y.NCVCVNGWTGEDCSENIDDCASAACFHGATCHDRVASF.Y	14;22	NCVCVNGWTGEDCSENIDDCASAACFHGATCHDRVASF,YY,2@57.02146,4@57.02146,13@57.02146,14@426.13734,20@57.02146,22@146.05791,25@57.02146,31@57.02146	S14(OGlycan / 426.1373); S22(OGlycan / 146.0579)	17.4126	Y.NC[+57.02146]VC[+57.02146]VNGWTGEDC[+57.02146]S[+426.13734]ENIDDC[+57.02146]AS[+146.05791]AAC[+57.02146]FHGATC[+57.02146]HDRVASF.Y	C2(Carbamidomethyl / 57.0215); C4(Carbamidomethyl / 57.0215); C13(Carbamidomethyl / 57.0215); C20(Carbamidomethyl / 57.0215); C25(Carbamidomethyl / 57.0215); C31(Carbamidomethyl / 57.0215)	5.5e-08	7.2e-08	0	0	0	0	6e-09	7.7e-09	7.256	443.1	1.2	1	Specific	19	>sp|P46531|NOTC1_HUMAN Neurogenic locus notch homolog protein 1 OS=Homo sapiens OX=9606 GN=NOTCH1 PE=1 SV=4	1	6953	FP050322_7.6224.6224.4	high-energy collision-induced dissociation	7.22	4921.87	4920.88	1	218 | 87422
143	HexNAc(1)Hex(1)Fuc(1)	577.4	4	1215.97	4860.87	1215.98	4860.88	controllerType=0 controllerNumber=1 scan=6233	-2.321	Y.NCVCVNGWTGEDCSENIDDCASAACFHGATCHDRVASF.Y	14	NCVCVNGWTGEDCSENIDDCASAACFHGATCHDRVASF,YY,2@57.02146,4@57.02146,13@57.02146,14@511.19010,20@57.02146,25@57.02146,31@57.02146	S14(OGlycan / 511.1901)	17.4342	Y.NC[+57.02146]VC[+57.02146]VNGWTGEDC[+57.02146]S[+511.19010]ENIDDC[+57.02146]ASAAC[+57.02146]FHGATC[+57.02146]HDRVASF.Y	C2(Carbamidomethyl / 57.0215); C4(Carbamidomethyl / 57.0215); C13(Carbamidomethyl / 57.0215); C20(Carbamidomethyl / 57.0215); C25(Carbamidomethyl / 57.0215); C31(Carbamidomethyl / 57.0215)	3.5e-09	4.5e-09	0	0	0	0	2.1e-10	2.7e-10	8.454	577.4	0		Specific	22.4	>sp|P46531|NOTC1_HUMAN Neurogenic locus notch homolog protein 1 OS=Homo sapiens OX=9606 GN=NOTCH1 PE=1 SV=4	1	6963	FP050322_7.6233.6233.4	high-energy collision-induced dissociation	9.34	4859.86	4859.87	1	219 | 87462
143	Hex(1); Fuc(1)	156.1	4	1205.98	4820.9	1205.97	4820.86	controllerType=0 controllerNumber=1 scan=6423	7.065	Y.NCVCVNGWTGEDCSENIDDCASAACFHGATCHDRVASFY.C	14;30	NCVCVNGWTGEDCSENIDDCASAACFHGATCHDRVASFY,YC,2@57.02146,4@57.02146,13@57.02146,14@162.05282,20@57.02146,25@57.02146,30@146.05791,31@57.02146	S14(OGlycan / 162.0528); T30(OGlycan / 146.0579)	17.8814	Y.NC[+57.02146]VC[+57.02146]VNGWTGEDC[+57.02146]S[+162.05282]ENIDDC[+57.02146]ASAAC[+57.02146]FHGAT[+146.05791]C[+57.02146]HDRVASFY.C	C2(Carbamidomethyl / 57.0215); C4(Carbamidomethyl / 57.0215); C13(Carbamidomethyl / 57.0215); C20(Carbamidomethyl / 57.0215); C25(Carbamidomethyl / 57.0215); C31(Carbamidomethyl / 57.0215)	0.00025	0.00033	0	0	0	0	1.7e-05	2.1e-05	3.6	156.1	0		Specific	11.9	>sp|P46531|NOTC1_HUMAN Neurogenic locus notch homolog protein 1 OS=Homo sapiens OX=9606 GN=NOTCH1 PE=1 SV=4	1	7192	FP050322_7.6423.6423.4	high-energy collision-induced dissociation	3.49	4819.89	4819.86	1	220 | 89302
143	Hex(1)Pent(2)	212.6	4	1194.71	4775.83	1194.71	4775.83	controllerType=0 controllerNumber=1 scan=6171	1.325	Y.NCVCVNGWTGEDCSENIDDCASAACFHGATCHDRVASF.Y	14	NCVCVNGWTGEDCSENIDDCASAACFHGATCHDRVASF,YY,2@57.02146,4@57.02146,13@57.02146,14@426.13734,20@57.02146,25@57.02146,31@57.02146	S14(OGlycan / 426.1373)	17.2871	Y.NC[+57.02146]VC[+57.02146]VNGWTGEDC[+57.02146]S[+426.13734]ENIDDC[+57.02146]ASAAC[+57.02146]FHGATC[+57.02146]HDRVASF.Y	C2(Carbamidomethyl / 57.0215); C4(Carbamidomethyl / 57.0215); C13(Carbamidomethyl / 57.0215); C20(Carbamidomethyl / 57.0215); C25(Carbamidomethyl / 57.0215); C31(Carbamidomethyl / 57.0215)	1.7e-05	2.2e-05	0	0	0	0	1.6e-06	2.1e-06	4.775	212.6	0		Specific	14.5	>sp|P46531|NOTC1_HUMAN Neurogenic locus notch homolog protein 1 OS=Homo sapiens OX=9606 GN=NOTCH1 PE=1 SV=4	1	6882	FP050322_7.6171.6171.4	high-energy collision-induced dissociation	4.77	4774.83	4774.82	1	221 | 86662
143	Fuc(1)	356.5	4	1165.46	4658.83	1165.46	4658.81	controllerType=0 controllerNumber=1 scan=6586	4.29	Y.NCVCVNGWTGEDCSENIDDCASAACFHGATCHDRVASFY.C	22	NCVCVNGWTGEDCSENIDDCASAACFHGATCHDRVASFY,YC,2@57.02146,4@57.02146,13@57.02146,20@57.02146,22@146.05791,25@57.02146,31@57.02146	S22(OGlycan / 146.0579)	18.2642	Y.NC[+57.02146]VC[+57.02146]VNGWTGEDC[+57.02146]SENIDDC[+57.02146]AS[+146.05791]AAC[+57.02146]FHGATC[+57.02146]HDRVASFY.C	C2(Carbamidomethyl / 57.0215); C4(Carbamidomethyl / 57.0215); C13(Carbamidomethyl / 57.0215); C20(Carbamidomethyl / 57.0215); C25(Carbamidomethyl / 57.0215); C31(Carbamidomethyl / 57.0215)	1.2e-05	1.6e-05	0	0	0	0	1e-06	1.3e-06	4.916	356.5	1.2		Specific	16.8	>sp|P46531|NOTC1_HUMAN Neurogenic locus notch homolog protein 1 OS=Homo sapiens OX=9606 GN=NOTCH1 PE=1 SV=4	1	7386	FP050322_7.6586.6586.4	high-energy collision-induced dissociation	4.86	4657.82	4657.8	1	222 | 90502
143	Fuc(1)	65.7	4	1165.71	4659.81	1165.46	4658.81	controllerType=0 controllerNumber=1 scan=6633	-0.622	Y.NCVCVNGWTGEDCSENIDDCASAACFHGATCHDRVASFY.C	22	NCVCVNGWTGEDCSENIDDCASAACFHGATCHDRVASFY,YC,2@57.02146,4@57.02146,13@57.02146,20@57.02146,22@146.05791,25@57.02146,31@57.02146	S22(OGlycan / 146.0579)	18.3733	Y.NC[+57.02146]VC[+57.02146]VNGWTGEDC[+57.02146]SENIDDC[+57.02146]AS[+146.05791]AAC[+57.02146]FHGATC[+57.02146]HDRVASFY.C	C2(Carbamidomethyl / 57.0215); C4(Carbamidomethyl / 57.0215); C13(Carbamidomethyl / 57.0215); C20(Carbamidomethyl / 57.0215); C25(Carbamidomethyl / 57.0215); C31(Carbamidomethyl / 57.0215)	1.1e-05	1.5e-05	0	0	0	0	9.3e-07	1.2e-06	4.942	65.7	1.2	1	Specific	11.4	>sp|P46531|NOTC1_HUMAN Neurogenic locus notch homolog protein 1 OS=Homo sapiens OX=9606 GN=NOTCH1 PE=1 SV=4	1	7440	FP050322_7.6633.6633.4	high-energy collision-induced dissociation	4.83	4658.8	4657.8	1	223 | 90822
143	Hex(1); Fuc(1)	290	4	1165.2	4657.79	1165.21	4657.8	controllerType=0 controllerNumber=1 scan=6196	-2.154	Y.NCVCVNGWTGEDCSENIDDCASAACFHGATCHDRVASF.Y	14;22	NCVCVNGWTGEDCSENIDDCASAACFHGATCHDRVASF,YY,2@57.02146,4@57.02146,13@57.02146,14@162.05282,20@57.02146,22@146.05791,25@57.02146,31@57.02146	S14(OGlycan / 162.0528); S22(OGlycan / 146.0579)	17.3477	Y.NC[+57.02146]VC[+57.02146]VNGWTGEDC[+57.02146]S[+162.05282]ENIDDC[+57.02146]AS[+146.05791]AAC[+57.02146]FHGATC[+57.02146]HDRVASF.Y	C2(Carbamidomethyl / 57.0215); C4(Carbamidomethyl / 57.0215); C13(Carbamidomethyl / 57.0215); C20(Carbamidomethyl / 57.0215); C25(Carbamidomethyl / 57.0215); C31(Carbamidomethyl / 57.0215)	7e-06	9.1e-06	0	0	0	0	3.6e-07	4.6e-07	5.155	290	1.2		Specific	15.5	>sp|P46531|NOTC1_HUMAN Neurogenic locus notch homolog protein 1 OS=Homo sapiens OX=9606 GN=NOTCH1 PE=1 SV=4	1	6914	FP050322_7.6196.6196.4	high-energy collision-induced dissociation	5.26	4656.78	4656.79	1	224 | 86982
143	Fuc(1); Hex(1)	289	4	1164.95	4656.8	1165.21	4657.8	controllerType=0 controllerNumber=1 scan=6147	0.176	Y.NCVCVNGWTGEDCSENIDDCASAACFHGATCHDRVASF.Y	9;14	NCVCVNGWTGEDCSENIDDCASAACFHGATCHDRVASF,YY,2@57.02146,4@57.02146,9@146.05791,13@57.02146,14@162.05282,20@57.02146,25@57.02146,31@57.02146	T9(OGlycan / 146.0579); S14(OGlycan / 162.0528)	17.2313	Y.NC[+57.02146]VC[+57.02146]VNGWT[+146.05791]GEDC[+57.02146]S[+162.05282]ENIDDC[+57.02146]ASAAC[+57.02146]FHGATC[+57.02146]HDRVASF.Y	C2(Carbamidomethyl / 57.0215); C4(Carbamidomethyl / 57.0215); C13(Carbamidomethyl / 57.0215); C20(Carbamidomethyl / 57.0215); C25(Carbamidomethyl / 57.0215); C31(Carbamidomethyl / 57.0215)	7e-06	9.1e-06	0	0	0	0	3.4e-07	4.4e-07	5.155	289	0	-1	Specific	15.4	>sp|P46531|NOTC1_HUMAN Neurogenic locus notch homolog protein 1 OS=Homo sapiens OX=9606 GN=NOTCH1 PE=1 SV=4	1	6852	FP050322_7.6147.6147.4	high-energy collision-induced dissociation	5.26	4655.79	4656.79	1	225 | 86262
143		818.5	4	1129.19	4513.75	1128.94	4512.75	controllerType=0 controllerNumber=1 scan=6631	-2.309	Y.NCVCVNGWTGEDCSENIDDCASAACFHGATCHDRVASFY.C		NCVCVNGWTGEDCSENIDDCASAACFHGATCHDRVASFY,YC,2@57.02146,4@57.02146,13@57.02146,20@57.02146,25@57.02146,31@57.02146		18.3689	Y.NC[+57.02146]VC[+57.02146]VNGWTGEDC[+57.02146]SENIDDC[+57.02146]ASAAC[+57.02146]FHGATC[+57.02146]HDRVASFY.C	C2(Carbamidomethyl / 57.0215); C4(Carbamidomethyl / 57.0215); C13(Carbamidomethyl / 57.0215); C20(Carbamidomethyl / 57.0215); C25(Carbamidomethyl / 57.0215); C31(Carbamidomethyl / 57.0215)	2.7e-14	3.4e-14	0	0	0	0	2.3e-15	3e-15	13.574	713.4	92.6	1	Specific	20.3	>sp|P46531|NOTC1_HUMAN Neurogenic locus notch homolog protein 1 OS=Homo sapiens OX=9606 GN=NOTCH1 PE=1 SV=4	1	7437	FP050322_7.6631.6631.4	high-energy collision-induced dissociation	14.46	4512.74	4511.75	1	226 | 90782
143	Fuc(1)	715.5	4	1124.69	4495.74	1124.69	4495.75	controllerType=0 controllerNumber=1 scan=6362	-1.017	Y.NCVCVNGWTGEDCSENIDDCASAACFHGATCHDRVASF.Y	22	NCVCVNGWTGEDCSENIDDCASAACFHGATCHDRVASF,YY,2@57.02146,4@57.02146,13@57.02146,20@57.02146,22@146.05791,25@57.02146,31@57.02146	S22(OGlycan / 146.0579)	17.7394	Y.NC[+57.02146]VC[+57.02146]VNGWTGEDC[+57.02146]SENIDDC[+57.02146]AS[+146.05791]AAC[+57.02146]FHGATC[+57.02146]HDRVASF.Y	C2(Carbamidomethyl / 57.0215); C4(Carbamidomethyl / 57.0215); C13(Carbamidomethyl / 57.0215); C20(Carbamidomethyl / 57.0215); C25(Carbamidomethyl / 57.0215); C31(Carbamidomethyl / 57.0215)	3.5e-12	4.5e-12	0	0	0	0	2.8e-13	3.6e-13	11.454	715.5	1.2		Specific	21	>sp|P46531|NOTC1_HUMAN Neurogenic locus notch homolog protein 1 OS=Homo sapiens OX=9606 GN=NOTCH1 PE=1 SV=4	1	7117	FP050322_7.6362.6362.4	high-energy collision-induced dissociation	12.34	4494.74	4494.74	1	227 | 88942
143	Fuc(1)	654.1	4	1124.94	4496.73	1124.69	4495.75	controllerType=0 controllerNumber=1 scan=6313	-4.479	Y.NCVCVNGWTGEDCSENIDDCASAACFHGATCHDRVASF.Y	22	NCVCVNGWTGEDCSENIDDCASAACFHGATCHDRVASF,YY,2@57.02146,4@57.02146,13@57.02146,20@57.02146,22@146.05791,25@57.02146,31@57.02146	S22(OGlycan / 146.0579)	17.6225	Y.NC[+57.02146]VC[+57.02146]VNGWTGEDC[+57.02146]SENIDDC[+57.02146]AS[+146.05791]AAC[+57.02146]FHGATC[+57.02146]HDRVASF.Y	C2(Carbamidomethyl / 57.0215); C4(Carbamidomethyl / 57.0215); C13(Carbamidomethyl / 57.0215); C20(Carbamidomethyl / 57.0215); C25(Carbamidomethyl / 57.0215); C31(Carbamidomethyl / 57.0215)	3.5e-11	4.5e-11	0	0	0	0	2.2e-12	2.9e-12	10.454	654.1	0.8	1	Specific	21.2	>sp|P46531|NOTC1_HUMAN Neurogenic locus notch homolog protein 1 OS=Homo sapiens OX=9606 GN=NOTCH1 PE=1 SV=4	1	7059	FP050322_7.6313.6313.4	high-energy collision-induced dissociation	10.34	4495.72	4494.74	1	228 | 88382
143		1224.7	4	1088.18	4349.69	1088.18	4349.69	controllerType=0 controllerNumber=1 scan=6380	-0.086	Y.NCVCVNGWTGEDCSENIDDCASAACFHGATCHDRVASF.Y		NCVCVNGWTGEDCSENIDDCASAACFHGATCHDRVASF,YY,2@57.02146,4@57.02146,13@57.02146,20@57.02146,25@57.02146,31@57.02146		17.7802	Y.NC[+57.02146]VC[+57.02146]VNGWTGEDC[+57.02146]SENIDDC[+57.02146]ASAAC[+57.02146]FHGATC[+57.02146]HDRVASF.Y	C2(Carbamidomethyl / 57.0215); C4(Carbamidomethyl / 57.0215); C13(Carbamidomethyl / 57.0215); C20(Carbamidomethyl / 57.0215); C25(Carbamidomethyl / 57.0215); C31(Carbamidomethyl / 57.0215)	3.5e-22	4.5e-22	0	0	0	0	1.2e-22	1.6e-22	21.454	1224.7	123.4		Specific	25.9	>sp|P46531|NOTC1_HUMAN Neurogenic locus notch homolog protein 1 OS=Homo sapiens OX=9606 GN=NOTCH1 PE=1 SV=4	1	7137	FP050322_7.6380.6380.4	high-energy collision-induced dissociation	21.34	4348.68	4348.68	1	229 | 45060
143		659.1	4	1088.17	4349.67	1088.18	4349.69	controllerType=0 controllerNumber=1 scan=6323	-4.576	Y.NCVCVNGWTGEDCSENIDDCASAACFHGATCHDRVASF.Y		NCVCVNGWTGEDCSENIDDCASAACFHGATCHDRVASF,YY,2@57.02146,4@57.02146,13@57.02146,20@57.02146,25@57.02146,31@57.02146		17.6462	Y.NC[+57.02146]VC[+57.02146]VNGWTGEDC[+57.02146]SENIDDC[+57.02146]ASAAC[+57.02146]FHGATC[+57.02146]HDRVASF.Y	C2(Carbamidomethyl / 57.0215); C4(Carbamidomethyl / 57.0215); C13(Carbamidomethyl / 57.0215); C20(Carbamidomethyl / 57.0215); C25(Carbamidomethyl / 57.0215); C31(Carbamidomethyl / 57.0215)	3.5e-11	4.5e-11	0	0	0	0	2.5e-12	3.2e-12	10.454	659.1	68.4		Specific	21.6	>sp|P46531|NOTC1_HUMAN Neurogenic locus notch homolog protein 1 OS=Homo sapiens OX=9606 GN=NOTCH1 PE=1 SV=4	1	7071	FP050322_7.6323.6323.4	high-energy collision-induced dissociation	10.34	4348.66	4348.68	1	230 | 44980
143	Hex(1)Pent(2); HexNAc(1)	187.4	3	1214.11	3640.32	1214.11	3640.32	controllerType=0 controllerNumber=1 scan=7004	0.27	Y.NCVCVNGWTGEDCSENIDDCASAACF.H	9;14	NCVCVNGWTGEDCSENIDDCASAACF,YH,2@57.02146,4@57.02146,9@426.13734,13@57.02146,14@203.07937,20@57.02146,25@57.02146	T9(OGlycan / 426.1373); S14(OGlycan / 203.0794)	19.2491	Y.NC[+57.02146]VC[+57.02146]VNGWT[+426.13734]GEDC[+57.02146]S[+203.07937]ENIDDC[+57.02146]ASAAC[+57.02146]F.H	C2(Carbamidomethyl / 57.0215); C4(Carbamidomethyl / 57.0215); C13(Carbamidomethyl / 57.0215); C20(Carbamidomethyl / 57.0215); C25(Carbamidomethyl / 57.0215)	0.00012	0.00015	0	0	0	0	8.5e-06	1.1e-05	3.923	187.4	1.2		Specific	15.2	>sp|P46531|NOTC1_HUMAN Neurogenic locus notch homolog protein 1 OS=Homo sapiens OX=9606 GN=NOTCH1 PE=1 SV=4	1	7899	FP050322_7.7004.7004.3	high-energy collision-induced dissociation	3.81	3639.31	3639.31	1	231 | 46828
143	Hex(1)Pent(1); Hex(1)Pent(1)	41	3	1200.76	3600.26	1200.76	3600.27	controllerType=0 controllerNumber=1 scan=7182	-3.306	Y.NCVCVNGWTGEDCSENIDDCASAACF.H	9;14	NCVCVNGWTGEDCSENIDDCASAACF,YH,2@57.02146,4@57.02146,6@0.98402,9@294.09508,13@57.02146,14@294.09508,20@57.02146,25@57.02146	N6(Deamidated / 0.984); T9(OGlycan / 294.0951); S14(OGlycan / 294.0951)	19.6686	Y.NC[+57.02146]VC[+57.02146]VN[+0.98402]GWT[+294.09508]GEDC[+57.02146]S[+294.09508]ENIDDC[+57.02146]ASAAC[+57.02146]F.H	C2(Carbamidomethyl / 57.0215); C4(Carbamidomethyl / 57.0215); C13(Carbamidomethyl / 57.0215); C20(Carbamidomethyl / 57.0215); C25(Carbamidomethyl / 57.0215)	0.0041	0.0053	0	0	0	0	0.00024	0.00031	2.384	41	0		Specific	10.2	>sp|P46531|NOTC1_HUMAN Neurogenic locus notch homolog protein 1 OS=Homo sapiens OX=9606 GN=NOTCH1 PE=1 SV=4	1	8126	FP050322_7.7182.7182.3	high-energy collision-induced dissociation	1.57	3599.26	3599.27	1	232 | 47224
143	Hex(1)Pent(1); Hex(1)Pent(1)	20	3	1200.43	3599.28	1200.44	3599.29	controllerType=0 controllerNumber=1 scan=7217	-3.916	Y.NCVCVNGWTGEDCSENIDDCASAACF.H	9;14	NCVCVNGWTGEDCSENIDDCASAACF,YH,2@57.02146,4@57.02146,9@294.09508,13@57.02146,14@294.09508,20@57.02146,25@57.02146	T9(OGlycan / 294.0951); S14(OGlycan / 294.0951)	19.7505	Y.NC[+57.02146]VC[+57.02146]VNGWT[+294.09508]GEDC[+57.02146]S[+294.09508]ENIDDC[+57.02146]ASAAC[+57.02146]F.H	C2(Carbamidomethyl / 57.0215); C4(Carbamidomethyl / 57.0215); C13(Carbamidomethyl / 57.0215); C20(Carbamidomethyl / 57.0215); C25(Carbamidomethyl / 57.0215)	0.0041	0.0053	0	0	0	0	0.00025	0.00032	2.384	20	0		Specific	10.3	>sp|P46531|NOTC1_HUMAN Neurogenic locus notch homolog protein 1 OS=Homo sapiens OX=9606 GN=NOTCH1 PE=1 SV=4	1	8170	FP050322_7.7217.7217.3	high-energy collision-induced dissociation	2.27	3598.27	3598.28	1	233 | 47344
143	Hex(1)Pent(2)	87.6	3	1157.08	3469.23	1157.08	3469.23	controllerType=0 controllerNumber=1 scan=7002	0.337	Y.NCVCVNGWTGEDCSENIDDCASAACF.H	9	NCVCVNGWTGEDCSENIDDCASAACF,YH,2@57.02146,4@57.02146,6@15.99492,8@15.99492,9@426.13734,13@57.02146,20@57.02146,25@57.02146	N6(Oxidation / 15.9949); W8(Oxidation / 15.9949); T9(OGlycan / 426.1373)	19.2447	Y.NC[+57.02146]VC[+57.02146]VN[+15.99492]GW[+15.99492]T[+426.13734]GEDC[+57.02146]SENIDDC[+57.02146]ASAAC[+57.02146]F.H	C2(Carbamidomethyl / 57.0215); C4(Carbamidomethyl / 57.0215); C13(Carbamidomethyl / 57.0215); C20(Carbamidomethyl / 57.0215); C25(Carbamidomethyl / 57.0215)	0.0041	0.0053	0	0	0	0	0.00023	0.0003	2.384	87.6	0		Specific	10.1	>sp|P46531|NOTC1_HUMAN Neurogenic locus notch homolog protein 1 OS=Homo sapiens OX=9606 GN=NOTCH1 PE=1 SV=4	1	7896	FP050322_7.7002.7002.3	high-energy collision-induced dissociation	1.57	3468.22	3468.22	1	234 | 46788
143	Hex(1)Pent(2)	189	3	1152.09	3454.25	1152.08	3454.22	controllerType=0 controllerNumber=1 scan=7277	10.491	Y.NCVCVNGWTGEDCSENIDDCASAACF.H	9	NCVCVNGWTGEDCSENIDDCASAACF,YH,2@57.02146,4@57.02146,9@426.13734,13@57.02146,16@0.98402,18@15.99492,20@57.02146,25@57.02146	T9(OGlycan / 426.1373); N16(Deamidated / 0.984); D18(Oxidation / 15.9949)	19.8932	Y.NC[+57.02146]VC[+57.02146]VNGWT[+426.13734]GEDC[+57.02146]SEN[+0.98402]ID[+15.99492]DC[+57.02146]ASAAC[+57.02146]F.H	C2(Carbamidomethyl / 57.0215); C4(Carbamidomethyl / 57.0215); C13(Carbamidomethyl / 57.0215); C20(Carbamidomethyl / 57.0215); C25(Carbamidomethyl / 57.0215)	0.0081	0.01	0	0.0017	0	0.0033	0.00043	0.0017	2.091	189	0		Specific	12.3	>sp|P46531|NOTC1_HUMAN Neurogenic locus notch homolog protein 1 OS=Homo sapiens OX=9606 GN=NOTCH1 PE=1 SV=4	1	8243	FP050322_7.7277.7277.3	high-energy collision-induced dissociation	1.46	3453.25	3453.21	1	235 | 47585
143	Hex(1)Pent(2)	358.4	3	1146.74	3438.22	1146.75	3438.22	controllerType=0 controllerNumber=1 scan=7235	-0.692	Y.NCVCVNGWTGEDCSENIDDCASAACF.H	14	NCVCVNGWTGEDCSENIDDCASAACF,YH,2@57.02146,4@57.02146,6@0.98402,13@57.02146,14@426.13734,20@57.02146,25@57.02146	N6(Deamidated / 0.984); S14(OGlycan / 426.1373)	19.794	Y.NC[+57.02146]VC[+57.02146]VN[+0.98402]GWTGEDC[+57.02146]S[+426.13734]ENIDDC[+57.02146]ASAAC[+57.02146]F.H	C2(Carbamidomethyl / 57.0215); C4(Carbamidomethyl / 57.0215); C13(Carbamidomethyl / 57.0215); C20(Carbamidomethyl / 57.0215); C25(Carbamidomethyl / 57.0215)	8.8e-06	1.1e-05	0	0	0	0	5.3e-07	6.9e-07	5.056	358.4	9.6		Specific	14.9	>sp|P46531|NOTC1_HUMAN Neurogenic locus notch homolog protein 1 OS=Homo sapiens OX=9606 GN=NOTCH1 PE=1 SV=4	1	8193	FP050322_7.7235.7235.3	high-energy collision-induced dissociation	5	3437.21	3437.21	1	236 | 47480
143	Hex(1)Pent(2)	151.3	3	1146.75	3438.23	1146.75	3438.22	controllerType=0 controllerNumber=1 scan=7400	2.29	Y.NCVCVNGWTGEDCSENIDDCASAACF.H	9	NCVCVNGWTGEDCSENIDDCASAACF,YH,2@57.02146,4@57.02146,6@0.98402,9@426.13734,13@57.02146,20@57.02146,25@57.02146	N6(Deamidated / 0.984); T9(OGlycan / 426.1373)	20.181	Y.NC[+57.02146]VC[+57.02146]VN[+0.98402]GWT[+426.13734]GEDC[+57.02146]SENIDDC[+57.02146]ASAAC[+57.02146]F.H	C2(Carbamidomethyl / 57.0215); C4(Carbamidomethyl / 57.0215); C13(Carbamidomethyl / 57.0215); C20(Carbamidomethyl / 57.0215); C25(Carbamidomethyl / 57.0215)	8.1e-05	0.00011	0	0	0	0	5.4e-06	7e-06	4.09	151.3	2.8		Specific	12.9	>sp|P46531|NOTC1_HUMAN Neurogenic locus notch homolog protein 1 OS=Homo sapiens OX=9606 GN=NOTCH1 PE=1 SV=4	1	8395	FP050322_7.7400.7400.3	high-energy collision-induced dissociation	3.98	3437.22	3437.21	1	237 | 48084
143	Hex(1)Pent(2)	663.5	3	1146.42	3437.24	1146.42	3437.24	controllerType=0 controllerNumber=1 scan=7286	-0.37	Y.NCVCVNGWTGEDCSENIDDCASAACF.H	14	NCVCVNGWTGEDCSENIDDCASAACF,YH,2@57.02146,4@57.02146,13@57.02146,14@426.13734,20@57.02146,25@57.02146	S14(OGlycan / 426.1373)	19.9147	Y.NC[+57.02146]VC[+57.02146]VNGWTGEDC[+57.02146]S[+426.13734]ENIDDC[+57.02146]ASAAC[+57.02146]F.H	C2(Carbamidomethyl / 57.0215); C4(Carbamidomethyl / 57.0215); C13(Carbamidomethyl / 57.0215); C20(Carbamidomethyl / 57.0215); C25(Carbamidomethyl / 57.0215)	1.9e-10	2.5e-10	0	0	0	0	8.6e-12	1.1e-11	9.722	663.5	9.6		Specific	18.6	>sp|P46531|NOTC1_HUMAN Neurogenic locus notch homolog protein 1 OS=Homo sapiens OX=9606 GN=NOTCH1 PE=1 SV=4	1	8255	FP050322_7.7286.7286.3	high-energy collision-induced dissociation	10.61	3436.23	3436.23	1	238 | 47665
143	Hex(1)Pent(2)	573.1	2	1719.12	3437.23	1719.12	3437.24	controllerType=0 controllerNumber=1 scan=7298	-0.953	Y.NCVCVNGWTGEDCSENIDDCASAACF.H	14	NCVCVNGWTGEDCSENIDDCASAACF,YH,2@57.02146,4@57.02146,13@57.02146,14@426.13734,20@57.02146,25@57.02146	S14(OGlycan / 426.1373)	19.9422	Y.NC[+57.02146]VC[+57.02146]VNGWTGEDC[+57.02146]S[+426.13734]ENIDDC[+57.02146]ASAAC[+57.02146]F.H	C2(Carbamidomethyl / 57.0215); C4(Carbamidomethyl / 57.0215); C13(Carbamidomethyl / 57.0215); C20(Carbamidomethyl / 57.0215); C25(Carbamidomethyl / 57.0215)	1.9e-08	2.5e-08	0	0	0	0	8.5e-10	1.1e-09	7.722	573.1	9.6		Specific	19.5	>sp|P46531|NOTC1_HUMAN Neurogenic locus notch homolog protein 1 OS=Homo sapiens OX=9606 GN=NOTCH1 PE=1 SV=4	1	8268	FP050322_7.7298.7298.2	high-energy collision-induced dissociation	8.61	3436.23	3436.23	1	239 | 47705
143	Hex(1)Pent(2)	282.8	2	1719.12	3437.22	1719.12	3437.24	controllerType=0 controllerNumber=1 scan=7247	-4.149	Y.NCVCVNGWTGEDCSENIDDCASAACF.H	9	NCVCVNGWTGEDCSENIDDCASAACF,YH,2@57.02146,4@57.02146,9@426.13734,13@57.02146,20@57.02146,25@57.02146	T9(OGlycan / 426.1373)	19.8221	Y.NC[+57.02146]VC[+57.02146]VNGWT[+426.13734]GEDC[+57.02146]SENIDDC[+57.02146]ASAAC[+57.02146]F.H	C2(Carbamidomethyl / 57.0215); C4(Carbamidomethyl / 57.0215); C13(Carbamidomethyl / 57.0215); C20(Carbamidomethyl / 57.0215); C25(Carbamidomethyl / 57.0215)	3.8e-05	4.9e-05	0	0	0	0	2.5e-06	3.3e-06	4.422	282.8	2.8		Specific	13.6	>sp|P46531|NOTC1_HUMAN Neurogenic locus notch homolog protein 1 OS=Homo sapiens OX=9606 GN=NOTCH1 PE=1 SV=4	1	8206	FP050322_7.7247.7247.2	high-energy collision-induced dissociation	4.53	3436.22	3436.23	1	240 | 47520
143	Hex(1)Pent(2)	278.7	3	1146.42	3437.24	1146.42	3437.24	controllerType=0 controllerNumber=1 scan=7343	1.121	Y.NCVCVNGWTGEDCSENIDDCASAACF.H	14	NCVCVNGWTGEDCSENIDDCASAACF,YH,2@57.02146,4@57.02146,13@57.02146,14@426.13734,20@57.02146,25@57.02146	S14(OGlycan / 426.1373)	20.0483	Y.NC[+57.02146]VC[+57.02146]VNGWTGEDC[+57.02146]S[+426.13734]ENIDDC[+57.02146]ASAAC[+57.02146]F.H	C2(Carbamidomethyl / 57.0215); C4(Carbamidomethyl / 57.0215); C13(Carbamidomethyl / 57.0215); C20(Carbamidomethyl / 57.0215); C25(Carbamidomethyl / 57.0215)	3.4e-05	4.4e-05	0	0	0	0	2.3e-06	3e-06	4.468	278.7	9.6		Specific	13	>sp|P46531|NOTC1_HUMAN Neurogenic locus notch homolog protein 1 OS=Homo sapiens OX=9606 GN=NOTCH1 PE=1 SV=4	1	8327	FP050322_7.7343.7343.3	high-energy collision-induced dissociation	4.31	3436.23	3436.23	1	241 | 47955
143	Hex(1)	254.1	3	1058.72	3174.14	1058.72	3174.14	controllerType=0 controllerNumber=1 scan=7324	1.418	Y.NCVCVNGWTGEDCSENIDDCASAACF.H	14	NCVCVNGWTGEDCSENIDDCASAACF,YH,2@57.02146,4@57.02146,6@0.98402,13@57.02146,14@162.05282,20@57.02146,25@57.02146	N6(Deamidated / 0.984); S14(OGlycan / 162.0528)	20.0027	Y.NC[+57.02146]VC[+57.02146]VN[+0.98402]GWTGEDC[+57.02146]S[+162.05282]ENIDDC[+57.02146]ASAAC[+57.02146]F.H	C2(Carbamidomethyl / 57.0215); C4(Carbamidomethyl / 57.0215); C13(Carbamidomethyl / 57.0215); C20(Carbamidomethyl / 57.0215); C25(Carbamidomethyl / 57.0215)	6.4e-05	8.3e-05	0	0	0	0	4.6e-06	5.9e-06	4.195	175.5	9.6		Specific	12.4	>sp|P46531|NOTC1_HUMAN Neurogenic locus notch homolog protein 1 OS=Homo sapiens OX=9606 GN=NOTCH1 PE=1 SV=4	1	8301	FP050322_7.7324.7324.3	high-energy collision-induced dissociation	4.04	3173.13	3173.13	1	242 | 14048
143	Hex(1)	367.9	3	1058.39	3173.14	1058.39	3173.15	controllerType=0 controllerNumber=1 scan=7378	-2.849	Y.NCVCVNGWTGEDCSENIDDCASAACF.H	9	NCVCVNGWTGEDCSENIDDCASAACF,YH,2@57.02146,4@57.02146,9@162.05282,13@57.02146,20@57.02146,25@57.02146	T9(OGlycan / 162.0528)	20.1293	Y.NC[+57.02146]VC[+57.02146]VNGWT[+162.05282]GEDC[+57.02146]SENIDDC[+57.02146]ASAAC[+57.02146]F.H	C2(Carbamidomethyl / 57.0215); C4(Carbamidomethyl / 57.0215); C13(Carbamidomethyl / 57.0215); C20(Carbamidomethyl / 57.0215); C25(Carbamidomethyl / 57.0215)	3.8e-05	4.9e-05	0	0	0	0	2.5e-06	3.2e-06	4.425	152.6	2.8		Specific	14.3	>sp|P46531|NOTC1_HUMAN Neurogenic locus notch homolog protein 1 OS=Homo sapiens OX=9606 GN=NOTCH1 PE=1 SV=4	1	8371	FP050322_7.7378.7378.3	high-energy collision-induced dissociation	4.24	3172.14	3172.15	1	243 | 14128
143	Hex(1)	182.5	2	1587.07	3173.14	1587.08	3173.15	controllerType=0 controllerNumber=1 scan=7349	-5.634	Y.NCVCVNGWTGEDCSENIDDCASAACF.H	9	NCVCVNGWTGEDCSENIDDCASAACF,YH,2@57.02146,4@57.02146,9@162.05282,13@57.02146,20@57.02146,25@57.02146	T9(OGlycan / 162.0528)	20.0614	Y.NC[+57.02146]VC[+57.02146]VNGWT[+162.05282]GEDC[+57.02146]SENIDDC[+57.02146]ASAAC[+57.02146]F.H	C2(Carbamidomethyl / 57.0215); C4(Carbamidomethyl / 57.0215); C13(Carbamidomethyl / 57.0215); C20(Carbamidomethyl / 57.0215); C25(Carbamidomethyl / 57.0215)	8.1e-05	0.00011	0	0	0	0	5.3e-06	6.8e-06	4.09	46.8	2.8		Specific	11.2	>sp|P46531|NOTC1_HUMAN Neurogenic locus notch homolog protein 1 OS=Homo sapiens OX=9606 GN=NOTCH1 PE=1 SV=4	1	8337	FP050322_7.7349.7349.2	high-energy collision-induced dissociation	3.98	3172.13	3172.15	1	244 | 14088
143		279	3	1004.7	3012.09	1004.7	3012.08	controllerType=0 controllerNumber=1 scan=7526	2.071	Y.NCVCVNGWTGEDCSENIDDCASAACF.H		NCVCVNGWTGEDCSENIDDCASAACF,YH,2@57.02146,4@57.02146,6@0.98402,13@57.02146,20@57.02146,25@57.02146	N6(Deamidated / 0.984)	20.474	Y.NC[+57.02146]VC[+57.02146]VN[+0.98402]GWTGEDC[+57.02146]SENIDDC[+57.02146]ASAAC[+57.02146]F.H	C2(Carbamidomethyl / 57.0215); C4(Carbamidomethyl / 57.0215); C13(Carbamidomethyl / 57.0215); C20(Carbamidomethyl / 57.0215); C25(Carbamidomethyl / 57.0215)	3.4e-05	4.4e-05	0	0	0	0	2.4e-06	3.1e-06	4.468	279	30.6		Specific	12.3	>sp|P46531|NOTC1_HUMAN Neurogenic locus notch homolog protein 1 OS=Homo sapiens OX=9606 GN=NOTCH1 PE=1 SV=4	1	8550	FP050322_7.7526.7526.3	high-energy collision-induced dissociation	4.31	3011.08	3011.08	1	245 | 14235
143		209.1	2	1506.55	3012.09	1506.55	3012.08	controllerType=0 controllerNumber=1 scan=7589	2.319	Y.NCVCVNGWTGEDCSENIDDCASAACF.H		NCVCVNGWTGEDCSENIDDCASAACF,YH,2@57.02146,4@57.02146,6@0.98402,13@57.02146,20@57.02146,25@57.02146	N6(Deamidated / 0.984)	20.6181	Y.NC[+57.02146]VC[+57.02146]VN[+0.98402]GWTGEDC[+57.02146]SENIDDC[+57.02146]ASAAC[+57.02146]F.H	C2(Carbamidomethyl / 57.0215); C4(Carbamidomethyl / 57.0215); C13(Carbamidomethyl / 57.0215); C20(Carbamidomethyl / 57.0215); C25(Carbamidomethyl / 57.0215)	9e-05	0.00012	0	0	0	0	7.8e-06	1e-05	4.044	209.1	44.4		Specific	12.6	>sp|P46531|NOTC1_HUMAN Neurogenic locus notch homolog protein 1 OS=Homo sapiens OX=9606 GN=NOTCH1 PE=1 SV=4	1	8631	FP050322_7.7589.7589.2	high-energy collision-induced dissociation	4.04	3011.08	3011.08	1	246 | 14435
143		11	3	1004.7	3012.09	1004.7	3012.08	controllerType=0 controllerNumber=1 scan=7698	1.403	Y.NCVCVNGWTGEDCSENIDDCASAACF.H		NCVCVNGWTGEDCSENIDDCASAACF,YH,2@57.02146,4@57.02146,6@0.98402,13@57.02146,20@57.02146,25@57.02146	N6(Deamidated / 0.984)	20.8695	Y.NC[+57.02146]VC[+57.02146]VN[+0.98402]GWTGEDC[+57.02146]SENIDDC[+57.02146]ASAAC[+57.02146]F.H	C2(Carbamidomethyl / 57.0215); C4(Carbamidomethyl / 57.0215); C13(Carbamidomethyl / 57.0215); C20(Carbamidomethyl / 57.0215); C25(Carbamidomethyl / 57.0215)	0.0073	0.0094	0	0	0	0	0.00038	0.00049	2.137	11	0		Specific	8.5	>sp|P46531|NOTC1_HUMAN Neurogenic locus notch homolog protein 1 OS=Homo sapiens OX=9606 GN=NOTCH1 PE=1 SV=4	1	8763	FP050322_7.7698.7698.3	high-energy collision-induced dissociation	2.03	3011.08	3011.08	1	247 | 14635
143		357.2	3	1004.37	3011.09	1004.37	3011.1	controllerType=0 controllerNumber=1 scan=7581	-2.486	Y.NCVCVNGWTGEDCSENIDDCASAACF.H		NCVCVNGWTGEDCSENIDDCASAACF,YH,2@57.02146,4@57.02146,13@57.02146,20@57.02146,25@57.02146		20.5986	Y.NC[+57.02146]VC[+57.02146]VNGWTGEDC[+57.02146]SENIDDC[+57.02146]ASAAC[+57.02146]F.H	C2(Carbamidomethyl / 57.0215); C4(Carbamidomethyl / 57.0215); C13(Carbamidomethyl / 57.0215); C20(Carbamidomethyl / 57.0215); C25(Carbamidomethyl / 57.0215)	8.8e-06	1.1e-05	0	0	0	0	5.5e-07	7.1e-07	5.056	357.2	357.2		Specific	11.8	>sp|P46531|NOTC1_HUMAN Neurogenic locus notch homolog protein 1 OS=Homo sapiens OX=9606 GN=NOTCH1 PE=1 SV=4	1	8623	FP050322_7.7581.7581.3	high-energy collision-induced dissociation	5	3010.09	3010.09	1	248 | 14355
143		280.6	2	1506.04	3011.08	1506.05	3011.1	controllerType=0 controllerNumber=1 scan=7541	-8.097	Y.NCVCVNGWTGEDCSENIDDCASAACF.H		NCVCVNGWTGEDCSENIDDCASAACF,YH,2@57.02146,4@57.02146,13@57.02146,20@57.02146,25@57.02146		20.5075	Y.NC[+57.02146]VC[+57.02146]VNGWTGEDC[+57.02146]SENIDDC[+57.02146]ASAAC[+57.02146]F.H	C2(Carbamidomethyl / 57.0215); C4(Carbamidomethyl / 57.0215); C13(Carbamidomethyl / 57.0215); C20(Carbamidomethyl / 57.0215); C25(Carbamidomethyl / 57.0215)	3.8e-05	4.9e-05	0	0	0	0	2.6e-06	3.4e-06	4.422	280.6	280.6		Specific	12.3	>sp|P46531|NOTC1_HUMAN Neurogenic locus notch homolog protein 1 OS=Homo sapiens OX=9606 GN=NOTCH1 PE=1 SV=4	1	8573	FP050322_7.7541.7541.2	high-energy collision-induced dissociation	4.53	3010.07	3010.09	1	249 | 14275
143		53.2	3	1004.37	3011.1	1004.37	3011.1	controllerType=0 controllerNumber=1 scan=7640	-0.176	Y.NCVCVNGWTGEDCSENIDDCASAACF.H		NCVCVNGWTGEDCSENIDDCASAACF,YH,2@57.02146,4@57.02146,13@57.02146,20@57.02146,25@57.02146		20.7341	Y.NC[+57.02146]VC[+57.02146]VNGWTGEDC[+57.02146]SENIDDC[+57.02146]ASAAC[+57.02146]F.H	C2(Carbamidomethyl / 57.0215); C4(Carbamidomethyl / 57.0215); C13(Carbamidomethyl / 57.0215); C20(Carbamidomethyl / 57.0215); C25(Carbamidomethyl / 57.0215)	0.0041	0.0053	0	0	0	0	0.00025	0.00033	2.384	53.2	53.2		Specific	9.9	>sp|P46531|NOTC1_HUMAN Neurogenic locus notch homolog protein 1 OS=Homo sapiens OX=9606 GN=NOTCH1 PE=1 SV=4	1	8691	FP050322_7.7640.7640.3	high-energy collision-induced dissociation	2.27	3010.09	3010.09	1	250 | 14555
151		376.5	2	1011.36	2021.72	1011.36	2021.72	controllerType=0 controllerNumber=1 scan=6175	-0.178	W.TGEDCSENIDDCASAACF.H		TGEDCSENIDDCASAACF,WH,5@57.02146,12@57.02146,17@57.02146		17.2978	W.TGEDC[+57.02146]SENIDDC[+57.02146]ASAAC[+57.02146]F.H	C5(Carbamidomethyl / 57.0215); C12(Carbamidomethyl / 57.0215); C17(Carbamidomethyl / 57.0215)	5.3e-07	6.8e-07	0	0	0	0	3.4e-08	4.5e-08	6.277	376.5	376.5		Specific	14.2	>sp|P46531|NOTC1_HUMAN Neurogenic locus notch homolog protein 1 OS=Homo sapiens OX=9606 GN=NOTCH1 PE=1 SV=4	1	6887	FP050322_7.6175.6175.2	high-energy collision-induced dissociation	6.09	2020.71	2020.71	1	251 | 5180
169	HexNAc(1)Hex(1)Fuc(1)	182.1	6	623.939	3738.6	623.94	3738.6	controllerType=0 controllerNumber=1 scan=3691	-1.007	F.HGATCHDRVASFYCECPHGRTGLLCHL.N	11	HGATCHDRVASFYCECPHGRTGLLCHL,FN,5@57.02146,11@511.19010,14@57.02146,16@57.02146,25@57.02146,26@15.99492	S11(OGlycan / 511.1901); H26(Oxidation / 15.9949)	11.4793	F.HGATC[+57.02146]HDRVAS[+511.19010]FYC[+57.02146]EC[+57.02146]PHGRTGLLC[+57.02146]H[+15.99492]L.N	C5(Carbamidomethyl / 57.0215); C14(Carbamidomethyl / 57.0215); C16(Carbamidomethyl / 57.0215); C25(Carbamidomethyl / 57.0215)	0.0015	0.0019	0	0	0	0	9.5e-05	0.00012	2.823	15.9	0		Specific	9.3	>sp|P46531|NOTC1_HUMAN Neurogenic locus notch homolog protein 1 OS=Homo sapiens OX=9606 GN=NOTCH1 PE=1 SV=4	1	3657	FP050322_7.3691.3691.3	high-energy collision-induced dissociation	2.71	3737.59	3737.6	1	252 | 33385
169	Hex(1)Pent(1); Fuc(1)	12.7	5	649.283	3242.39	649.282	3242.38	controllerType=0 controllerNumber=1 scan=3753	1.115	F.HGATCHDRVASFYCECPHGRTGLL.C	4;11	HGATCHDRVASFYCECPHGRTGLL,FC,4@294.09508,5@57.02146,8@0.98402,11@146.05791,14@57.02146,16@57.02146	T4(OGlycan / 294.0951); R8(Deamidated / 0.984); S11(OGlycan / 146.0579)	11.6177	F.HGAT[+294.09508]C[+57.02146]HDR[+0.98402]VAS[+146.05791]FYC[+57.02146]EC[+57.02146]PHGRTGLL.C	C5(Carbamidomethyl / 57.0215); C14(Carbamidomethyl / 57.0215); C16(Carbamidomethyl / 57.0215)	0.0056	0.0072	0	0	0	0	0.00027	0.00035	2.254	12.7	0		Specific	6	>sp|P46531|NOTC1_HUMAN Neurogenic locus notch homolog protein 1 OS=Homo sapiens OX=9606 GN=NOTCH1 PE=1 SV=4	1	3739	FP050322_7.3753.3753.5	high-energy collision-induced dissociation	1.51	3241.38	3241.38	1	253 | 34264
169	HexNAc(1)Hex(1)Fuc(1)NeuAc(1); HexNAc(1)Fuc(1)	41.9	3	896.7	2688.09	896.701	2688.09	controllerType=0 controllerNumber=1 scan=4038	-0.761	F.HGATCHDRVASFY.C	4;11	HGATCHDRVASFY,FC,1@15.99492,4@802.28552,5@57.02146,11@349.13728	H1(Oxidation / 15.9949); T4(OGlycan / 802.2855); S11(OGlycan / 349.1373)	12.2741	F.H[+15.99492]GAT[+802.28552]C[+57.02146]HDRVAS[+349.13728]FY.C	C5(Carbamidomethyl / 57.0215)	0.0019	0.0025	0	0	0	0	0.00012	0.00016	2.713	41.9	12.7		Specific	8.6	>sp|P46531|NOTC1_HUMAN Neurogenic locus notch homolog protein 1 OS=Homo sapiens OX=9606 GN=NOTCH1 PE=1 SV=4	1	4154	FP050322_7.4038.4038.3	high-energy collision-induced dissociation	1.75	2687.08	2687.08	1	254 | 9638
169	HexNAc(1)Hex(1)Fuc(1)NeuAc(1); HexNAc(1)Fuc(1)	8.6	4	672.775	2688.08	672.777	2688.09	controllerType=0 controllerNumber=1 scan=4043	-3.172	F.HGATCHDRVASFY.C	4;11	HGATCHDRVASFY,FC,1@15.99492,4@802.28552,5@57.02146,11@349.13728	H1(Oxidation / 15.9949); T4(OGlycan / 802.2855); S11(OGlycan / 349.1373)	12.2849	F.H[+15.99492]GAT[+802.28552]C[+57.02146]HDRVAS[+349.13728]FY.C	C5(Carbamidomethyl / 57.0215)	0.0012	0.0015	0	0	0	0	7.7e-05	9.9e-05	2.926	8.6	0.7		Specific	8.6	>sp|P46531|NOTC1_HUMAN Neurogenic locus notch homolog protein 1 OS=Homo sapiens OX=9606 GN=NOTCH1 PE=1 SV=4	1	4163	FP050322_7.4043.4043.4	high-energy collision-induced dissociation	1.89	2687.07	2687.08	1	255 | 9678
169	HexNAc(1)Hex(1)Fuc(1)NeuAc(1); HexNAc(1)Fuc(1)	66.9	3	842.345	2525.02	842.346	2525.02	controllerType=0 controllerNumber=1 scan=3275	-2.028	F.HGATCHDRVASF.Y	4;11	HGATCHDRVASF,FY,1@15.99492,4@802.28552,5@57.02146,11@349.13728	H1(Oxidation / 15.9949); T4(OGlycan / 802.2855); S11(OGlycan / 349.1373)	10.5478	F.H[+15.99492]GAT[+802.28552]C[+57.02146]HDRVAS[+349.13728]F.Y	C5(Carbamidomethyl / 57.0215)	0.00024	0.00031	0	0	0	0	1.6e-05	2.1e-05	3.617	66.9	12.6		Specific	10.4	>sp|P46531|NOTC1_HUMAN Neurogenic locus notch homolog protein 1 OS=Homo sapiens OX=9606 GN=NOTCH1 PE=1 SV=4	1	3068	FP050322_7.3275.3275.3	high-energy collision-induced dissociation	2.48	2524.01	2524.02	1	256 | 9071
169	HexNAc(1)Hex(1)Fuc(1)NeuAc(1); HexNAc(1)Fuc(1)	39.6	4	632.009	2525.01	632.012	2525.02	controllerType=0 controllerNumber=1 scan=3290	-3.725	F.HGATCHDRVASF.Y	4;11	HGATCHDRVASF,FY,1@15.99492,4@802.28552,5@57.02146,11@349.13728	H1(Oxidation / 15.9949); T4(OGlycan / 802.2855); S11(OGlycan / 349.1373)	10.5832	F.H[+15.99492]GAT[+802.28552]C[+57.02146]HDRVAS[+349.13728]F.Y	C5(Carbamidomethyl / 57.0215)	0.0046	0.0059	0	0	0	0	0.00026	0.00034	2.342	39.6	2.4		Specific	5.8	>sp|P46531|NOTC1_HUMAN Neurogenic locus notch homolog protein 1 OS=Homo sapiens OX=9606 GN=NOTCH1 PE=1 SV=4	1	3089	FP050322_7.3290.3290.4	high-energy collision-induced dissociation	1.55	2524.01	2524.02	1	257 | 9138
169	HexNAc(1)Fuc(1); HexNAc(1)Hex(1)Fuc(1)	56.9	3	799.669	2396.99	799.669	2396.99	controllerType=0 controllerNumber=1 scan=3559	-0.31	F.HGATCHDRVASFY.C	4;11	HGATCHDRVASFY,FC,1@15.99492,4@349.13728,5@57.02146,11@511.19010	H1(Oxidation / 15.9949); T4(OGlycan / 349.1373); S11(OGlycan / 511.1901)	11.1901	F.H[+15.99492]GAT[+349.13728]C[+57.02146]HDRVAS[+511.19010]FY.C	C5(Carbamidomethyl / 57.0215)	0.00069	0.0009	0	0	0	0	3.9e-05	5.1e-05	3.16	56.9	0		Specific	8.9	>sp|P46531|NOTC1_HUMAN Neurogenic locus notch homolog protein 1 OS=Homo sapiens OX=9606 GN=NOTCH1 PE=1 SV=4	1	3470	FP050322_7.3559.3559.3	high-energy collision-induced dissociation	2.08	2395.98	2395.98	1	258 | 9386
169	HexNAc(1)Hex(1)Fuc(1)NeuAc(1)	162.1	3	780.319	2338.94	780.322	2338.95	controllerType=0 controllerNumber=1 scan=4158	-3.373	F.HGATCHDRVASFY.C	4	HGATCHDRVASFY,FC,1@15.99492,4@802.28552,5@57.02146	H1(Oxidation / 15.9949); T4(OGlycan / 802.2855)	12.5549	F.H[+15.99492]GAT[+802.28552]C[+57.02146]HDRVASFY.C	C5(Carbamidomethyl / 57.0215)	0.00069	0.0009	0	0	0	0	4.2e-05	5.4e-05	3.16	162.1	10.4		Specific	9.2	>sp|P46531|NOTC1_HUMAN Neurogenic locus notch homolog protein 1 OS=Homo sapiens OX=9606 GN=NOTCH1 PE=1 SV=4	1	4339	FP050322_7.4158.4158.3	high-energy collision-induced dissociation	3.15	2337.94	2337.94	1	259 | 3992
169	HexNAc(1)Hex(1)Fuc(1)NeuAc(1)	146.6	4	585.492	2338.95	585.493	2338.95	controllerType=0 controllerNumber=1 scan=4127	-1.213	F.HGATCHDRVASFY.C	4	HGATCHDRVASFY,FC,1@15.99492,4@802.28552,5@57.02146	H1(Oxidation / 15.9949); T4(OGlycan / 802.2855)	12.4826	F.H[+15.99492]GAT[+802.28552]C[+57.02146]HDRVASFY.C	C5(Carbamidomethyl / 57.0215)	0.00042	0.00054	0	0	0	0	2.5e-05	3.2e-05	3.379	146.6	3.7		Specific	9.4	>sp|P46531|NOTC1_HUMAN Neurogenic locus notch homolog protein 1 OS=Homo sapiens OX=9606 GN=NOTCH1 PE=1 SV=4	1	4294	FP050322_7.4127.4127.4	high-energy collision-induced dissociation	3.27	2337.94	2337.94	1	260 | 3911
169	HexNAc(1)Hex(1)Fuc(1)NeuAc(1)	137	3	780.322	2338.95	780.322	2338.95	controllerType=0 controllerNumber=1 scan=4111	0.228	F.HGATCHDRVASFY.C	4	HGATCHDRVASFY,FC,1@15.99492,4@802.28552,5@57.02146	H1(Oxidation / 15.9949); T4(OGlycan / 802.2855)	12.4445	F.H[+15.99492]GAT[+802.28552]C[+57.02146]HDRVASFY.C	C5(Carbamidomethyl / 57.0215)	0.00069	0.0009	0	0	0	0	4e-05	5.2e-05	3.16	137	10.4		Specific	9.6	>sp|P46531|NOTC1_HUMAN Neurogenic locus notch homolog protein 1 OS=Homo sapiens OX=9606 GN=NOTCH1 PE=1 SV=4	1	4271	FP050322_7.4111.4111.3	high-energy collision-induced dissociation	3.05	2337.94	2337.94	1	261 | 3873
169	HexNAc(1)Hex(1)Fuc(1)NeuAc(1)	110.1	4	585.493	2338.95	585.493	2338.95	controllerType=0 controllerNumber=1 scan=4361	-0.065	F.HGATCHDRVASFY.C	4	HGATCHDRVASFY,FC,1@15.99492,4@802.28552,5@57.02146	H1(Oxidation / 15.9949); T4(OGlycan / 802.2855)	13.0148	F.H[+15.99492]GAT[+802.28552]C[+57.02146]HDRVASFY.C	C5(Carbamidomethyl / 57.0215)	0.0024	0.0031	0	0	0	0	0.00016	0.0002	2.625	110.1	9.2		Specific	7	>sp|P46531|NOTC1_HUMAN Neurogenic locus notch homolog protein 1 OS=Homo sapiens OX=9606 GN=NOTCH1 PE=1 SV=4	1	4624	FP050322_7.4361.4361.4	high-energy collision-induced dissociation	2.51	2337.94	2337.94	1	262 | 4468
169	HexNAc(1)Hex(1)Fuc(1)NeuAc(1)	72.8	4	585.494	2338.95	585.493	2338.95	controllerType=0 controllerNumber=1 scan=4410	1.918	F.HGATCHDRVASFY.C	4	HGATCHDRVASFY,FC,1@15.99492,4@802.28552,5@57.02146	H1(Oxidation / 15.9949); T4(OGlycan / 802.2855)	13.1301	F.H[+15.99492]GAT[+802.28552]C[+57.02146]HDRVASFY.C	C5(Carbamidomethyl / 57.0215)	0.0024	0.0031	0	0	0	0	0.00016	0.00021	2.625	72.8	9.2		Specific	6.6	>sp|P46531|NOTC1_HUMAN Neurogenic locus notch homolog protein 1 OS=Homo sapiens OX=9606 GN=NOTCH1 PE=1 SV=4	1	4695	FP050322_7.4410.4410.4	high-energy collision-induced dissociation	2.51	2337.95	2337.94	1	263 | 4542
169	HexNAc(1)Hex(1)Fuc(1)NeuAc(1)	545.2	2	1161.98	2322.95	1161.98	2322.96	controllerType=0 controllerNumber=1 scan=4162	-2.191	F.HGATCHDRVASFY.C	11	HGATCHDRVASFY,FC,5@57.02146,11@802.28552	S11(OGlycan / 802.2855)	12.5636	F.HGATC[+57.02146]HDRVAS[+802.28552]FY.C	C5(Carbamidomethyl / 57.0215)	1.6e-07	2.1e-07	0	0	0	0	1.3e-08	1.7e-08	6.799	445.1	13.2		Specific	19	>sp|P46531|NOTC1_HUMAN Neurogenic locus notch homolog protein 1 OS=Homo sapiens OX=9606 GN=NOTCH1 PE=1 SV=4	1	4346	FP050322_7.4162.4162.2	high-energy collision-induced dissociation	8.62	2321.94	2321.95	1	264 | 4026
169	HexNAc(1)Hex(1)Fuc(1)NeuAc(1)	538	3	774.988	2322.95	774.99	2322.96	controllerType=0 controllerNumber=1 scan=4128	-2.485	F.HGATCHDRVASFY.C	11	HGATCHDRVASFY,FC,5@57.02146,11@802.28552	S11(OGlycan / 802.2855)	12.4848	F.HGATC[+57.02146]HDRVAS[+802.28552]FY.C	C5(Carbamidomethyl / 57.0215)	3.6e-08	4.7e-08	0	0	0	0	3.8e-09	4.9e-09	7.444	491.8	3.7		Specific	16.2	>sp|P46531|NOTC1_HUMAN Neurogenic locus notch homolog protein 1 OS=Homo sapiens OX=9606 GN=NOTCH1 PE=1 SV=4	1	4296	FP050322_7.4128.4128.3	high-energy collision-induced dissociation	9.26	2321.94	2321.95	1	265 | 3935
169	HexNAc(1)Hex(1)Fuc(1)NeuAc(1)	498.6	3	774.989	2322.95	774.99	2322.96	controllerType=0 controllerNumber=1 scan=4290	-1.066	F.HGATCHDRVASFY.C	11	HGATCHDRVASFY,FC,5@57.02146,11@802.28552	S11(OGlycan / 802.2855)	12.852	F.HGATC[+57.02146]HDRVAS[+802.28552]FY.C	C5(Carbamidomethyl / 57.0215)	5.5e-08	7.2e-08	0	0	0	0	5.8e-09	7.5e-09	7.256	469	10.4		Specific	16.7	>sp|P46531|NOTC1_HUMAN Neurogenic locus notch homolog protein 1 OS=Homo sapiens OX=9606 GN=NOTCH1 PE=1 SV=4	1	4524	FP050322_7.4290.4290.3	high-energy collision-induced dissociation	7.33	2321.95	2321.95	1	266 | 4330
169	HexNAc(1)Hex(1)Fuc(1)NeuAc(1)	496.6	2	1161.98	2322.95	1161.98	2322.96	controllerType=0 controllerNumber=1 scan=4213	-3.557	F.HGATCHDRVASFY.C	11	HGATCHDRVASFY,FC,5@57.02146,11@802.28552	S11(OGlycan / 802.2855)	12.6778	F.HGATC[+57.02146]HDRVAS[+802.28552]FY.C	C5(Carbamidomethyl / 57.0215)	2.4e-07	3.2e-07	0	0	0	0	1.9e-08	2.5e-08	6.611	385.5	5.3		Specific	20.1	>sp|P46531|NOTC1_HUMAN Neurogenic locus notch homolog protein 1 OS=Homo sapiens OX=9606 GN=NOTCH1 PE=1 SV=4	1	4407	FP050322_7.4213.4213.2	high-energy collision-induced dissociation	7.62	2321.94	2321.95	1	267 | 4178
169	HexNAc(1)Hex(1)Fuc(1)NeuAc(1)	491.7	4	581.493	2322.95	581.494	2322.96	controllerType=0 controllerNumber=1 scan=4141	-2.149	F.HGATCHDRVASFY.C	11	HGATCHDRVASFY,FC,5@57.02146,11@802.28552	S11(OGlycan / 802.2855)	12.5142	F.HGATC[+57.02146]HDRVAS[+802.28552]FY.C	C5(Carbamidomethyl / 57.0215)	3.3e-08	4.3e-08	0	0	0	0	2.9e-09	3.7e-09	7.479	450.3	7.1		Specific	15.3	>sp|P46531|NOTC1_HUMAN Neurogenic locus notch homolog protein 1 OS=Homo sapiens OX=9606 GN=NOTCH1 PE=1 SV=4	1	4317	FP050322_7.4141.4141.4	high-energy collision-induced dissociation	8.49	2321.94	2321.95	1	268 | 3968
169	HexNAc(1)Hex(1)Fuc(1)NeuAc(1)	473	3	774.988	2322.95	774.99	2322.96	controllerType=0 controllerNumber=1 scan=4180	-3.195	F.HGATCHDRVASFY.C	11	HGATCHDRVASFY,FC,5@57.02146,11@802.28552	S11(OGlycan / 802.2855)	12.6045	F.HGATC[+57.02146]HDRVAS[+802.28552]FY.C	C5(Carbamidomethyl / 57.0215)	6.7e-08	8.6e-08	0	0	0	0	7.9e-09	1e-08	7.177	428.9	5.8		Specific	16.9	>sp|P46531|NOTC1_HUMAN Neurogenic locus notch homolog protein 1 OS=Homo sapiens OX=9606 GN=NOTCH1 PE=1 SV=4	1	4370	FP050322_7.4180.4180.3	high-energy collision-induced dissociation	7.33	2321.94	2321.95	1	269 | 4130
169	HexNAc(1)Hex(1)Fuc(1)NeuAc(1)	469.8	3	774.99	2322.96	774.99	2322.96	controllerType=0 controllerNumber=1 scan=4345	0.274	F.HGATCHDRVASFY.C	4	HGATCHDRVASFY,FC,4@802.28552,5@57.02146	T4(OGlycan / 802.2855)	12.979	F.HGAT[+802.28552]C[+57.02146]HDRVASFY.C	C5(Carbamidomethyl / 57.0215)	6.7e-08	8.6e-08	0	0	0	0	8.3e-09	1.1e-08	7.177	419.2	10.4		Specific	15.4	>sp|P46531|NOTC1_HUMAN Neurogenic locus notch homolog protein 1 OS=Homo sapiens OX=9606 GN=NOTCH1 PE=1 SV=4	1	4602	FP050322_7.4345.4345.3	high-energy collision-induced dissociation	7.14	2321.95	2321.95	1	270 | 4418
169	HexNAc(1)Hex(1)Fuc(1)NeuAc(1)	440.9	3	774.988	2322.95	774.99	2322.96	controllerType=0 controllerNumber=1 scan=4235	-2.406	F.HGATCHDRVASFY.C	4	HGATCHDRVASFY,FC,4@802.28552,5@57.02146	T4(OGlycan / 802.2855)	12.7275	F.HGAT[+802.28552]C[+57.02146]HDRVASFY.C	C5(Carbamidomethyl / 57.0215)	6.7e-08	8.6e-08	0	0	0	0	8.1e-09	1e-08	7.177	420.9	10.4		Specific	16.8	>sp|P46531|NOTC1_HUMAN Neurogenic locus notch homolog protein 1 OS=Homo sapiens OX=9606 GN=NOTCH1 PE=1 SV=4	1	4439	FP050322_7.4235.4235.3	high-energy collision-induced dissociation	7.14	2321.94	2321.95	1	271 | 4242
169	HexNAc(1)Hex(1)Fuc(1)NeuAc(1)	379.9	4	581.492	2322.95	581.494	2322.96	controllerType=0 controllerNumber=1 scan=4191	-3.2	F.HGATCHDRVASFY.C	4	HGATCHDRVASFY,FC,4@802.28552,5@57.02146	T4(OGlycan / 802.2855)	12.6282	F.HGAT[+802.28552]C[+57.02146]HDRVASFY.C	C5(Carbamidomethyl / 57.0215)	1e-06	1.3e-06	0	0	0	0	5.8e-08	7.5e-08	5.987	351.6	9.2		Specific	15	>sp|P46531|NOTC1_HUMAN Neurogenic locus notch homolog protein 1 OS=Homo sapiens OX=9606 GN=NOTCH1 PE=1 SV=4	1	4381	FP050322_7.4191.4191.4	high-energy collision-induced dissociation	6.12	2321.94	2321.95	1	272 | 4154
169	HexNAc(1)Hex(1)Fuc(1)NeuAc(1)	379.7	4	581.493	2322.95	581.494	2322.96	controllerType=0 controllerNumber=1 scan=4246	-2.255	F.HGATCHDRVASFY.C	11	HGATCHDRVASFY,FC,5@57.02146,11@802.28552	S11(OGlycan / 802.2855)	12.7513	F.HGATC[+57.02146]HDRVAS[+802.28552]FY.C	C5(Carbamidomethyl / 57.0215)	1.4e-06	1.8e-06	0	0	0	0	7.4e-08	9.5e-08	5.852	348.2	4.5		Specific	14.7	>sp|P46531|NOTC1_HUMAN Neurogenic locus notch homolog protein 1 OS=Homo sapiens OX=9606 GN=NOTCH1 PE=1 SV=4	1	4455	FP050322_7.4246.4246.4	high-energy collision-induced dissociation	5.99	2321.94	2321.95	1	273 | 4304
169	HexNAc(1)Hex(1)Fuc(1)NeuAc(1)	210.4	4	581.494	2322.96	581.494	2322.96	controllerType=0 controllerNumber=1 scan=4300	0.058	F.HGATCHDRVASFY.C	4	HGATCHDRVASFY,FC,4@802.28552,5@57.02146	T4(OGlycan / 802.2855)	12.875	F.HGAT[+802.28552]C[+57.02146]HDRVASFY.C	C5(Carbamidomethyl / 57.0215)	0.00016	0.00021	0	0	0	0	1.3e-05	1.7e-05	3.792	210.4	9.2		Specific	10.9	>sp|P46531|NOTC1_HUMAN Neurogenic locus notch homolog protein 1 OS=Homo sapiens OX=9606 GN=NOTCH1 PE=1 SV=4	1	4538	FP050322_7.4300.4300.4	high-energy collision-induced dissociation	3.74	2321.95	2321.95	1	274 | 4354
169	HexNAc(1)Hex(1)Fuc(1); HexNAc(1)Fuc(1)	128.7	3	745.311	2233.92	745.314	2233.93	controllerType=0 controllerNumber=1 scan=2893	-4.661	F.HGATCHDRVASF.Y	4;11	HGATCHDRVASF,FY,1@15.99492,4@511.19010,5@57.02146,11@349.13728	H1(Oxidation / 15.9949); T4(OGlycan / 511.1901); S11(OGlycan / 349.1373)	9.6616	F.H[+15.99492]GAT[+511.19010]C[+57.02146]HDRVAS[+349.13728]F.Y	C5(Carbamidomethyl / 57.0215)	0.00024	0.00031	0	0	0	0	1.6e-05	2e-05	3.617	128.7	10.5		Specific	10.5	>sp|P46531|NOTC1_HUMAN Neurogenic locus notch homolog protein 1 OS=Homo sapiens OX=9606 GN=NOTCH1 PE=1 SV=4	1	2525	FP050322_7.2893.2893.3	high-energy collision-induced dissociation	2.48	2232.91	2232.92	1	275 | 2697
169	HexNAc(1)Hex(1)Fuc(1)NeuAc(1)	230.9	3	725.967	2175.89	725.967	2175.89	controllerType=0 controllerNumber=1 scan=3572	0.262	F.HGATCHDRVASF.Y	4	HGATCHDRVASF,FY,4@802.28552,5@57.02146,6@15.99492	T4(OGlycan / 802.2855); H6(Oxidation / 15.9949)	11.2195	F.HGAT[+802.28552]C[+57.02146]H[+15.99492]DRVASF.Y	C5(Carbamidomethyl / 57.0215)	0.0011	0.0015	0	0	0	0	7.1e-05	9.1e-05	2.95	203.4	0		Specific	9.8	>sp|P46531|NOTC1_HUMAN Neurogenic locus notch homolog protein 1 OS=Homo sapiens OX=9606 GN=NOTCH1 PE=1 SV=4	1	3493	FP050322_7.3572.3572.3	high-energy collision-induced dissociation	2.94	2174.88	2174.88	1	276 | 3277
169	HexNAc(1)Hex(1)Fuc(1)NeuAc(1)	211.7	4	544.729	2175.89	544.727	2175.89	controllerType=0 controllerNumber=1 scan=3734	2.443	F.HGATCHDRVASF.Y	4	HGATCHDRVASF,FY,1@15.99492,4@802.28552,5@57.02146	H1(Oxidation / 15.9949); T4(OGlycan / 802.2855)	11.5752	F.H[+15.99492]GAT[+802.28552]C[+57.02146]HDRVASF.Y	C5(Carbamidomethyl / 57.0215)	0.00061	0.00079	0	0	0	0	3.4e-05	4.4e-05	3.214	197.6	10.4		Specific	9.2	>sp|P46531|NOTC1_HUMAN Neurogenic locus notch homolog protein 1 OS=Homo sapiens OX=9606 GN=NOTCH1 PE=1 SV=4	1	3714	FP050322_7.3734.3734.4	high-energy collision-induced dissociation	3.21	2174.89	2174.88	1	277 | 3712
169	HexNAc(1)Hex(1)Fuc(1)NeuAc(1)	210.3	3	725.965	2175.88	725.967	2175.89	controllerType=0 controllerNumber=1 scan=3339	-3.189	F.HGATCHDRVASF.Y	4	HGATCHDRVASF,FY,1@15.99492,4@802.28552,5@57.02146	H1(Oxidation / 15.9949); T4(OGlycan / 802.2855)	10.6929	F.H[+15.99492]GAT[+802.28552]C[+57.02146]HDRVASF.Y	C5(Carbamidomethyl / 57.0215)	0.0011	0.0015	0	0	0	0	6.9e-05	8.9e-05	2.95	210.3	11.6		Specific	9.7	>sp|P46531|NOTC1_HUMAN Neurogenic locus notch homolog protein 1 OS=Homo sapiens OX=9606 GN=NOTCH1 PE=1 SV=4	1	3157	FP050322_7.3339.3339.3	high-energy collision-induced dissociation	2.94	2174.87	2174.88	1	278 | 2991
169	HexNAc(1)Hex(1)Fuc(1)NeuAc(1)	201.8	3	725.965	2175.88	725.967	2175.89	controllerType=0 controllerNumber=1 scan=3387	-2.852	F.HGATCHDRVASF.Y	4	HGATCHDRVASF,FY,1@15.99492,4@802.28552,5@57.02146	H1(Oxidation / 15.9949); T4(OGlycan / 802.2855)	10.8005	F.H[+15.99492]GAT[+802.28552]C[+57.02146]HDRVASF.Y	C5(Carbamidomethyl / 57.0215)	0.00035	0.00046	0	0	0	0	2.1e-05	2.7e-05	3.45	201.8	11.6		Specific	10.6	>sp|P46531|NOTC1_HUMAN Neurogenic locus notch homolog protein 1 OS=Homo sapiens OX=9606 GN=NOTCH1 PE=1 SV=4	1	3224	FP050322_7.3387.3387.3	high-energy collision-induced dissociation	3.44	2174.87	2174.88	1	279 | 3047
169	HexNAc(1)Hex(1)Fuc(1)NeuAc(1)	185	4	544.729	2175.9	544.727	2175.89	controllerType=0 controllerNumber=1 scan=3786	3.79	F.HGATCHDRVASF.Y	4	HGATCHDRVASF,FY,1@15.99492,4@802.28552,5@57.02146	H1(Oxidation / 15.9949); T4(OGlycan / 802.2855)	11.6925	F.H[+15.99492]GAT[+802.28552]C[+57.02146]HDRVASF.Y	C5(Carbamidomethyl / 57.0215)	0.0037	0.0048	0	0	0	0	0.0002	0.00026	2.43	176.3	10.4		Specific	9.1	>sp|P46531|NOTC1_HUMAN Neurogenic locus notch homolog protein 1 OS=Homo sapiens OX=9606 GN=NOTCH1 PE=1 SV=4	1	3785	FP050322_7.3786.3786.4	high-energy collision-induced dissociation	2.32	2174.89	2174.88	1	280 | 3799
169	HexNAc(1)Hex(1)Fuc(1)NeuAc(1)	105.5	4	544.727	2175.88	544.727	2175.89	controllerType=0 controllerNumber=1 scan=3373	-1.147	F.HGATCHDRVASF.Y	4	HGATCHDRVASF,FY,1@15.99492,4@802.28552,5@57.02146	H1(Oxidation / 15.9949); T4(OGlycan / 802.2855)	10.7694	F.H[+15.99492]GAT[+802.28552]C[+57.02146]HDRVASF.Y	C5(Carbamidomethyl / 57.0215)	0.0024	0.0031	0	0	0	0	0.00015	0.0002	2.625	105.5	10.4		Specific	7.1	>sp|P46531|NOTC1_HUMAN Neurogenic locus notch homolog protein 1 OS=Homo sapiens OX=9606 GN=NOTCH1 PE=1 SV=4	1	3209	FP050322_7.3373.3373.4	high-energy collision-induced dissociation	2.51	2174.88	2174.88	1	281 | 3027
169	HexNAc(1)Hex(1)Fuc(1)NeuAc(1)	598.7	3	720.635	2159.89	720.636	2159.89	controllerType=0 controllerNumber=1 scan=3477	-1.045	F.HGATCHDRVASF.Y	11	HGATCHDRVASF,FY,5@57.02146,11@802.28552	S11(OGlycan / 802.2855)	11.0022	F.HGATC[+57.02146]HDRVAS[+802.28552]F.Y	C5(Carbamidomethyl / 57.0215)	4.2e-09	5.4e-09	0	0	0	0	3.4e-10	4.4e-10	8.375	545.4	25.4		Specific	18.9	>sp|P46531|NOTC1_HUMAN Neurogenic locus notch homolog protein 1 OS=Homo sapiens OX=9606 GN=NOTCH1 PE=1 SV=4	1	3351	FP050322_7.3477.3477.3	high-energy collision-induced dissociation	9.26	2158.88	2158.88	1	282 | 3250
169	HexNAc(1)Hex(1)Fuc(1)NeuAc(1)	560	4	540.728	2159.89	540.728	2159.89	controllerType=0 controllerNumber=1 scan=3420	-0.119	F.HGATCHDRVASF.Y	11	HGATCHDRVASF,FY,5@57.02146,11@802.28552	S11(OGlycan / 802.2855)	10.8771	F.HGATC[+57.02146]HDRVAS[+802.28552]F.Y	C5(Carbamidomethyl / 57.0215)	2.2e-08	2.8e-08	0	0	0	0	1.2e-09	1.5e-09	7.667	511.3	20.3		Specific	17.7	>sp|P46531|NOTC1_HUMAN Neurogenic locus notch homolog protein 1 OS=Homo sapiens OX=9606 GN=NOTCH1 PE=1 SV=4	1	3268	FP050322_7.3420.3420.4	high-energy collision-induced dissociation	8.49	2158.88	2158.88	1	283 | 3177
169	HexNAc(1)Hex(1)Fuc(1)NeuAc(1)	557.6	3	720.634	2159.89	720.636	2159.89	controllerType=0 controllerNumber=1 scan=3367	-1.978	F.HGATCHDRVASF.Y	11	HGATCHDRVASF,FY,5@57.02146,11@802.28552	S11(OGlycan / 802.2855)	10.7575	F.HGATC[+57.02146]HDRVAS[+802.28552]F.Y	C5(Carbamidomethyl / 57.0215)	3.6e-08	4.7e-08	0	0	0	0	3.7e-09	4.7e-09	7.444	520.1	13.8		Specific	16	>sp|P46531|NOTC1_HUMAN Neurogenic locus notch homolog protein 1 OS=Homo sapiens OX=9606 GN=NOTCH1 PE=1 SV=4	1	3199	FP050322_7.3367.3367.3	high-energy collision-induced dissociation	8.26	2158.88	2158.88	1	284 | 3011
169	HexNAc(1)Hex(1)Fuc(1)NeuAc(1)	532.1	4	540.727	2159.89	540.728	2159.89	controllerType=0 controllerNumber=1 scan=3372	-2.493	F.HGATCHDRVASF.Y	11	HGATCHDRVASF,FY,5@57.02146,11@802.28552	S11(OGlycan / 802.2855)	10.7672	F.HGATC[+57.02146]HDRVAS[+802.28552]F.Y	C5(Carbamidomethyl / 57.0215)	2.2e-08	2.8e-08	0	0	0	0	1.1e-09	1.4e-09	7.667	467.8	5.8		Specific	14.7	>sp|P46531|NOTC1_HUMAN Neurogenic locus notch homolog protein 1 OS=Homo sapiens OX=9606 GN=NOTCH1 PE=1 SV=4	1	3207	FP050322_7.3372.3372.4	high-energy collision-induced dissociation	8.49	2158.88	2158.88	1	285 | 3019
169	HexNAc(1)Hex(1)Fuc(1)NeuAc(1)	514.7	2	1080.45	2159.89	1080.45	2159.89	controllerType=0 controllerNumber=1 scan=3380	-1.633	F.HGATCHDRVASF.Y	11	HGATCHDRVASF,FY,5@57.02146,11@802.28552	S11(OGlycan / 802.2855)	10.7845	F.HGATC[+57.02146]HDRVAS[+802.28552]F.Y	C5(Carbamidomethyl / 57.0215)	2.4e-07	3.2e-07	0	0	0	0	1.7e-08	2.2e-08	6.611	411.9	2.7		Specific	20.5	>sp|P46531|NOTC1_HUMAN Neurogenic locus notch homolog protein 1 OS=Homo sapiens OX=9606 GN=NOTCH1 PE=1 SV=4	1	3216	FP050322_7.3380.3380.2	high-energy collision-induced dissociation	6.69	2158.88	2158.88	1	286 | 3039
169	HexNAc(1)Hex(1)Fuc(1)NeuAc(1)	507.3	3	720.635	2159.89	720.636	2159.89	controllerType=0 controllerNumber=1 scan=3425	-0.537	F.HGATCHDRVASF.Y	11	HGATCHDRVASF,FY,5@57.02146,11@802.28552	S11(OGlycan / 802.2855)	10.8868	F.HGATC[+57.02146]HDRVAS[+802.28552]F.Y	C5(Carbamidomethyl / 57.0215)	5.5e-08	7.2e-08	0	0	0	0	5e-09	6.5e-09	7.256	471.3	5.3		Specific	19.3	>sp|P46531|NOTC1_HUMAN Neurogenic locus notch homolog protein 1 OS=Homo sapiens OX=9606 GN=NOTCH1 PE=1 SV=4	1	3276	FP050322_7.3425.3425.3	high-energy collision-induced dissociation	7.33	2158.88	2158.88	1	287 | 3185
169	HexNAc(1)Hex(1)Fuc(1)NeuAc(1)	505.8	2	1080.45	2159.89	1080.45	2159.89	controllerType=0 controllerNumber=1 scan=3431	-0.163	F.HGATCHDRVASF.Y	11	HGATCHDRVASF,FY,5@57.02146,11@802.28552	S11(OGlycan / 802.2855)	10.9018	F.HGATC[+57.02146]HDRVAS[+802.28552]F.Y	C5(Carbamidomethyl / 57.0215)	2.4e-07	3.2e-07	0	0	0	0	1.7e-08	2.3e-08	6.611	391	14.3		Specific	19.9	>sp|P46531|NOTC1_HUMAN Neurogenic locus notch homolog protein 1 OS=Homo sapiens OX=9606 GN=NOTCH1 PE=1 SV=4	1	3283	FP050322_7.3431.3431.2	high-energy collision-induced dissociation	6.69	2158.88	2158.88	1	288 | 3193
169	HexNAc(1)Hex(1)Fuc(1)NeuAc(1)	461.2	3	720.635	2159.89	720.636	2159.89	controllerType=0 controllerNumber=1 scan=3532	-0.791	F.HGATCHDRVASF.Y	11	HGATCHDRVASF,FY,5@57.02146,11@802.28552	S11(OGlycan / 802.2855)	11.1279	F.HGATC[+57.02146]HDRVAS[+802.28552]F.Y	C5(Carbamidomethyl / 57.0215)	6.7e-08	8.6e-08	0	0	0	0	7.7e-09	9.9e-09	7.177	426.6	4.1		Specific	15.8	>sp|P46531|NOTC1_HUMAN Neurogenic locus notch homolog protein 1 OS=Homo sapiens OX=9606 GN=NOTCH1 PE=1 SV=4	1	3430	FP050322_7.3532.3532.3	high-energy collision-induced dissociation	7.14	2158.88	2158.88	1	289 | 3266
169	HexNAc(1)Hex(1)Fuc(1)NeuAc(1)	428.8	3	720.634	2159.89	720.636	2159.89	controllerType=0 controllerNumber=1 scan=3586	-1.639	F.HGATCHDRVASF.Y	11	HGATCHDRVASF,FY,5@57.02146,11@802.28552	S11(OGlycan / 802.2855)	11.253	F.HGATC[+57.02146]HDRVAS[+802.28552]F.Y	C5(Carbamidomethyl / 57.0215)	2e-06	2.6e-06	0	0	0	0	1e-07	1.3e-07	5.692	352.4	0.7		Specific	14.9	>sp|P46531|NOTC1_HUMAN Neurogenic locus notch homolog protein 1 OS=Homo sapiens OX=9606 GN=NOTCH1 PE=1 SV=4	1	3515	FP050322_7.3586.3586.3	high-energy collision-induced dissociation	5.9	2158.88	2158.88	1	290 | 3292
169	HexNAc(1)Hex(1)Fuc(1)NeuAc(1)	385.2	4	540.728	2159.89	540.728	2159.89	controllerType=0 controllerNumber=1 scan=3480	-0.345	F.HGATCHDRVASF.Y	11	HGATCHDRVASF,FY,5@57.02146,11@802.28552	S11(OGlycan / 802.2855)	11.0086	F.HGATC[+57.02146]HDRVAS[+802.28552]F.Y	C5(Carbamidomethyl / 57.0215)	2.9e-06	3.8e-06	0	0	0	0	1.7e-07	2.2e-07	5.531	320.4	4.8		Specific	12.1	>sp|P46531|NOTC1_HUMAN Neurogenic locus notch homolog protein 1 OS=Homo sapiens OX=9606 GN=NOTCH1 PE=1 SV=4	1	3356	FP050322_7.3480.3480.4	high-energy collision-induced dissociation	5.35	2158.88	2158.88	1	291 | 3258
169	HexNAc(1)Hex(1)Fuc(1)	172.3	4	508.971	2032.86	508.966	2032.84	controllerType=0 controllerNumber=1 scan=3599	9.169	F.HGATCHDRVASFY.C	11	HGATCHDRVASFY,FC,5@57.02146,8@0.98402,11@511.19010	R8(Deamidated / 0.984); S11(OGlycan / 511.1901)	11.2826	F.HGATC[+57.02146]HDR[+0.98402]VAS[+511.19010]FY.C	C5(Carbamidomethyl / 57.0215)	0.021	0.028	0.005	0.0066	0.0096	0.013	0.0051	0.0066	1.67	172.3	5.8		Specific	7.5	>sp|P46531|NOTC1_HUMAN Neurogenic locus notch homolog protein 1 OS=Homo sapiens OX=9606 GN=NOTCH1 PE=1 SV=4	1	3534	FP050322_7.3599.3599.4	high-energy collision-induced dissociation	1.6	2031.86	2031.84	1	292 | 3389
169	HexNAc(1)Hex(1)Fuc(1)	727.5	3	677.958	2031.86	677.958	2031.86	controllerType=0 controllerNumber=1 scan=3587	-0.129	F.HGATCHDRVASFY.C	11	HGATCHDRVASFY,FC,5@57.02146,11@511.19010	S11(OGlycan / 511.1901)	11.2542	F.HGATC[+57.02146]HDRVAS[+511.19010]FY.C	C5(Carbamidomethyl / 57.0215)	4.2e-12	5.4e-12	0	0	0	0	4.1e-13	5.3e-13	11.375	651.1	34		Specific	18	>sp|P46531|NOTC1_HUMAN Neurogenic locus notch homolog protein 1 OS=Homo sapiens OX=9606 GN=NOTCH1 PE=1 SV=4	1	3516	FP050322_7.3587.3587.3	high-energy collision-induced dissociation	13.26	2030.85	2030.85	1	293 | 3300
169	HexNAc(1)Hex(1)Fuc(1)	680.5	3	677.959	2031.86	677.958	2031.86	controllerType=0 controllerNumber=1 scan=4171	0.592	F.HGATCHDRVASFY.C	11	HGATCHDRVASFY,FC,5@57.02146,11@511.19010	S11(OGlycan / 511.1901)	12.5841	F.HGATC[+57.02146]HDRVAS[+511.19010]FY.C	C5(Carbamidomethyl / 57.0215)	4.2e-11	5.4e-11	0	0	0	0	5e-12	6.4e-12	10.375	570.2	15.3		Specific	16.5	>sp|P46531|NOTC1_HUMAN Neurogenic locus notch homolog protein 1 OS=Homo sapiens OX=9606 GN=NOTCH1 PE=1 SV=4	1	4359	FP050322_7.4171.4171.3	high-energy collision-induced dissociation	11.26	2030.85	2030.85	1	294 | 4050
169	HexNAc(1)Hex(1)Fuc(1)	649.9	3	677.955	2031.85	677.958	2031.86	controllerType=0 controllerNumber=1 scan=3640	-4.815	F.HGATCHDRVASFY.C	11	HGATCHDRVASFY,FC,5@57.02146,11@511.19010	S11(OGlycan / 511.1901)	11.3699	F.HGATC[+57.02146]HDRVAS[+511.19010]FY.C	C5(Carbamidomethyl / 57.0215)	4.2e-10	5.4e-10	0	0	0	0	4.5e-11	5.8e-11	9.375	521	7.7		Specific	14.8	>sp|P46531|NOTC1_HUMAN Neurogenic locus notch homolog protein 1 OS=Homo sapiens OX=9606 GN=NOTCH1 PE=1 SV=4	1	3587	FP050322_7.3640.3640.3	high-energy collision-induced dissociation	11.26	2030.84	2030.85	1	295 | 3506
169	HexNAc(1)Hex(1)Fuc(1)	504.6	4	508.72	2031.86	508.72	2031.86	controllerType=0 controllerNumber=1 scan=3599	-0.856	F.HGATCHDRVASFY.C	11	HGATCHDRVASFY,FC,5@57.02146,11@511.19010	S11(OGlycan / 511.1901)	11.2826	F.HGATC[+57.02146]HDRVAS[+511.19010]FY.C	C5(Carbamidomethyl / 57.0215)	3.3e-08	4.3e-08	0	0	0	0	2.6e-09	3.4e-09	7.479	467.3	5.8		Specific	13.3	>sp|P46531|NOTC1_HUMAN Neurogenic locus notch homolog protein 1 OS=Homo sapiens OX=9606 GN=NOTCH1 PE=1 SV=4	1	3533	FP050322_7.3599.3599.4	high-energy collision-induced dissociation	8.49	2030.85	2030.85	1	296 | 3349
169	HexNAc(1)Hex(1)Fuc(1)	503.6	2	1016.44	2031.86	1016.43	2031.86	controllerType=0 controllerNumber=1 scan=3603	1.38	F.HGATCHDRVASFY.C	11	HGATCHDRVASFY,FC,5@57.02146,11@511.19010	S11(OGlycan / 511.1901)	11.2905	F.HGATC[+57.02146]HDRVAS[+511.19010]FY.C	C5(Carbamidomethyl / 57.0215)	2.4e-07	3.2e-07	0	0	0	0	1.8e-08	2.4e-08	6.611	425.8	11.7		Specific	16.9	>sp|P46531|NOTC1_HUMAN Neurogenic locus notch homolog protein 1 OS=Homo sapiens OX=9606 GN=NOTCH1 PE=1 SV=4	1	3540	FP050322_7.3603.3603.2	high-energy collision-induced dissociation	7.62	2030.86	2030.85	1	297 | 3419
169	HexNAc(1)Hex(1)Fuc(1)	497.7	3	677.96	2031.87	677.958	2031.86	controllerType=0 controllerNumber=1 scan=4231	3.116	F.HGATCHDRVASFY.C	11	HGATCHDRVASFY,FC,5@57.02146,11@511.19010	S11(OGlycan / 511.1901)	12.7179	F.HGATC[+57.02146]HDRVAS[+511.19010]FY.C	C5(Carbamidomethyl / 57.0215)	5.5e-07	7.1e-07	0	0	0	0	3.8e-08	4.9e-08	6.263	474.3	8.5		Specific	16.1	>sp|P46531|NOTC1_HUMAN Neurogenic locus notch homolog protein 1 OS=Homo sapiens OX=9606 GN=NOTCH1 PE=1 SV=4	1	4436	FP050322_7.4231.4231.3	high-energy collision-induced dissociation	7.27	2030.86	2030.85	1	298 | 4202
169	HexNAc(1)Hex(1)Fuc(1)	487.4	3	677.957	2031.86	677.958	2031.86	controllerType=0 controllerNumber=1 scan=3709	-2.111	F.HGATCHDRVASFY.C	11	HGATCHDRVASFY,FC,5@57.02146,11@511.19010	S11(OGlycan / 511.1901)	11.5201	F.HGATC[+57.02146]HDRVAS[+511.19010]FY.C	C5(Carbamidomethyl / 57.0215)	5.5e-08	7.2e-08	0	0	0	0	5.2e-09	6.7e-09	7.256	429.9	7.9		Specific	11.8	>sp|P46531|NOTC1_HUMAN Neurogenic locus notch homolog protein 1 OS=Homo sapiens OX=9606 GN=NOTCH1 PE=1 SV=4	1	3680	FP050322_7.3709.3709.3	high-energy collision-induced dissociation	8.26	2030.85	2030.85	1	299 | 3636
169	Fuc(1); Hex(1)Pent(2)	429.5	3	643.939	1929.8	643.939	1929.8	controllerType=0 controllerNumber=1 scan=3002	0.127	F.HGATCHDRVASF.Y	4;11	HGATCHDRVASF,FY,4@146.05791,5@57.02146,11@426.13734	T4(OGlycan / 146.0579); S11(OGlycan / 426.1373)	9.9104	F.HGAT[+146.05791]C[+57.02146]HDRVAS[+426.13734]F.Y	C5(Carbamidomethyl / 57.0215)	1.4e-07	1.8e-07	0	0	0	0	1.2e-08	1.5e-08	6.858	429.5	0		Specific	15.2	>sp|P46531|NOTC1_HUMAN Neurogenic locus notch homolog protein 1 OS=Homo sapiens OX=9606 GN=NOTCH1 PE=1 SV=4	1	2667	FP050322_7.3002.3002.3	high-energy collision-induced dissociation	7.07	1928.79	1928.79	1	300 | 2897
169	Hex(1)Pent(2); Fuc(1)	423.3	3	643.938	1929.8	643.939	1929.8	controllerType=0 controllerNumber=1 scan=2950	-1.581	F.HGATCHDRVASF.Y	4;11	HGATCHDRVASF,FY,4@426.13734,5@57.02146,11@146.05791	T4(OGlycan / 426.1373); S11(OGlycan / 146.0579)	9.7901	F.HGAT[+426.13734]C[+57.02146]HDRVAS[+146.05791]F.Y	C5(Carbamidomethyl / 57.0215)	1.4e-07	1.8e-07	0	0	0	0	1.1e-08	1.5e-08	6.858	423.3	1.2		Specific	14.4	>sp|P46531|NOTC1_HUMAN Neurogenic locus notch homolog protein 1 OS=Homo sapiens OX=9606 GN=NOTCH1 PE=1 SV=4	1	2592	FP050322_7.2950.2950.3	high-energy collision-induced dissociation	7.07	1928.79	1928.79	1	301 | 2833
169	HexNAc(1)Fuc(1); HexNAc(1)	128.7	3	642.612	1925.82	642.611	1925.82	controllerType=0 controllerNumber=1 scan=3198	1.098	F.HGATCHDRVASF.Y	4;11	HGATCHDRVASF,FY,1@15.99492,4@349.13728,5@57.02146,11@203.07937	H1(Oxidation / 15.9949); T4(OGlycan / 349.1373); S11(OGlycan / 203.0794)	10.3686	F.H[+15.99492]GAT[+349.13728]C[+57.02146]HDRVAS[+203.07937]F.Y	C5(Carbamidomethyl / 57.0215)	0.002	0.0026	0	0	0	0	0.00014	0.00018	2.698	128.7	0		Specific	8	>sp|P46531|NOTC1_HUMAN Neurogenic locus notch homolog protein 1 OS=Homo sapiens OX=9606 GN=NOTCH1 PE=1 SV=4	1	2951	FP050322_7.3198.3198.3	high-energy collision-induced dissociation	1.74	1924.81	1924.81	1	302 | 2978
[truncated: 316 more rows]

## Sheet: FP051022_6
Pos.	Glycans	Score	z	Obs._x000D_ m/z	Obs._x000D_ MH	Calc._x000D_ m/z	Calc._x000D_ MH	Scan #	ppm_x000D_ err.	SequenceOriginalDebug	Glycans_x000D_ Pos.	PeptideParseFriendly	Mods_x000D_ (variable)	Scan_x000D_ Time	Sequence	Mods_x000D_ (fixed)	PEP_x000D_ 2D	PEP_x000D_ 1D	FDR_x000D_ 2D	FDR_x000D_ 1D	FDR uniq._x000D_ 2D	FDR uniq._x000D_ 1D	q-value_x000D_ 2D	q-value_x000D_ 1D	|Log Prob|	Delta_x000D_ Score	Delta Mod._x000D_ Score	Off-_x000D_ By-X	Cleavage	Z-Score	Protein_x000D_ Name	Prot._x000D_ Id	QID	Comment	Fragment_x000D_ Type	|LogProbOld|	Obs.M	Calc.M	Prot._x000D_ Rank	PID
[truncated: 260 more rows]
