# Supplementary material for: Cancer-associated Notch receptor variants lead to O-fucosylation defects that deregulate Notch signaling
Source: J Biol Chem. 2022 Oct 18;298(12):102616. doi: 10.1016/j.jbc.2022.102616 (PMC9672452; doi:10.1016/j.jbc.2022.102616)
Supplement: Table S9 [file mmc8.xlsx]

## Sheet: Table S9
	Table S9: Chymotrypsin digestion of hN1 EGF5-14 G310R + EV analyzed for Figure 4.
	Chymotrypsin digestion
	Tab			Biological replicate number						The peptides used to generate the EICs are highlighted in red and bold
	FP031022_5			1
	FP041222_2			2
	FP050322_8			3

## Sheet: FP031022_5
Pos.	Glycans	Score	z	Obs._x000D_ m/z	Obs._x000D_ MH	Calc._x000D_ m/z	Calc._x000D_ MH	Scan #	SequenceOriginalDebug	Glycans_x000D_ Pos.	PeptideParseFriendly	Mods_x000D_ (variable)	Scan_x000D_ Time	Sequence	Mods_x000D_ (fixed)	PEP_x000D_ 2D	PEP_x000D_ 1D	FDR_x000D_ 2D	FDR_x000D_ 1D	FDR uniq._x000D_ 2D	FDR uniq._x000D_ 1D	q-value_x000D_ 2D	q-value_x000D_ 1D	|Log Prob|	Delta_x000D_ Score	Delta Mod._x000D_ Score	ppm_x000D_ err.	Off-_x000D_ By-X	Cleavage	Z-Score	Protein_x000D_ Name	Prot._x000D_ Id	QID	Comment	Fragment_x000D_ Type	|LogProbOld|	Obs.M	Calc.M	Prot._x000D_ Rank	PID
12	Fuc(1)	278.1	4	445.686	1779.72	445.685	1779.72	controllerType=0 controllerNumber=1 scan=2057	L.CRHGGTCHNEVGSY.R	6	CRHGGTCHNEVGSY,LR,1@57.02146,6@146.05791,7@57.02146	T6(OGlycan / 146.0579)	8.245	L.C[+57.02146]RHGGT[+146.05791]C[+57.02146]HNEVGSY.R	C1(Carbamidomethyl / 57.0215); C7(Carbamidomethyl / 57.0215)	0.0054	0.0054	0	0	0	0	0.00022	0.00022	2.27	278.1	13.2	2.6		Specific	9	>sp|P46531|NOTC1_HUMAN Neurogenic locus notch homolog protein 1 OS=Homo sapiens OX=9606 GN=NOTCH1 PE=1 SV=4	1	1182	FP031022_5.2057.2057.4	high-energy collision-induced dissociation	2.26	1778.71	1778.71	1	1 | 1620
26	HexNAc(1)Fuc(1)	204.4	6	1519.46	9111.73	1519.62	9112.71	controllerType=0 controllerNumber=1 scan=5036	Y.RCVCRATHTGPNCERPYVPCSPSPCQNGGTCRPTGDVTHECACLPGFTGQNCEENIDDCPGNNCKNGGACVDGVNTY.N	21	RCVCRATHTGPNCERPYVPCSPSPCQNGGTCRPTGDVTHECACLPGFTGQNCEENIDDCPGNNCKNGGACVDGVNTY,YN,2@57.02146,4@57.02146,13@57.02146,15@0.98402,20@57.02146,21@349.13728,25@57.02146,31@57.02146,41@57.02146,43@57.02146,52@57.02146,59@57.02146,64@57.02146,70@57.02146,72@15.99492	R15(Deamidated / 0.984); S21(OGlycan / 349.1373); D72(Oxidation / 15.9949)	14.7762	Y.RC[+57.02146]VC[+57.02146]RATHTGPNC[+57.02146]ER[+0.98402]PYVPC[+57.02146]S[+349.13728]PSPC[+57.02146]QNGGTC[+57.02146]RPTGDVTHEC[+57.02146]AC[+57.02146]LPGFTGQNC[+57.02146]EENIDDC[+57.02146]PGNNC[+57.02146]KNGGAC[+57.02146]VD[+15.99492]GVNTY.N	C2(Carbamidomethyl / 57.0215); C4(Carbamidomethyl / 57.0215); C13(Carbamidomethyl / 57.0215); C20(Carbamidomethyl / 57.0215); C25(Carbamidomethyl / 57.0215); C31(Carbamidomethyl / 57.0215); C41(Carbamidomethyl / 57.0215); C43(Carbamidomethyl / 57.0215); C52(Carbamidomethyl / 57.0215); C59(Carbamidomethyl / 57.0215); C64(Carbamidomethyl / 57.0215); C70(Carbamidomethyl / 57.0215)	0.0062	0.0063	0	0	0	0	0.00029	0.0003	2.207	204.4	0	2.981	-1	Specific	12.7	>sp|P46531|NOTC1_HUMAN Neurogenic locus notch homolog protein 1 OS=Homo sapiens OX=9606 GN=NOTCH1 PE=1 SV=4	1	5079	FP031022_5.5036.5036.6	high-energy collision-induced dissociation	2.42	9110.73	9111.7	1	2 | 44370
26	HexNAc(1)Fuc(1)	37.6	6	1519.47	9111.77	1519.62	9112.71	controllerType=0 controllerNumber=1 scan=4929	Y.RCVCRATHTGPNCERPYVPCSPSPCQNGGTCRPTGDVTHECACLPGFTGQNCEENIDDCPGNNCKNGGACVDGVNTY.N	21	RCVCRATHTGPNCERPYVPCSPSPCQNGGTCRPTGDVTHECACLPGFTGQNCEENIDDCPGNNCKNGGACVDGVNTY,YN,2@57.02146,4@57.02146,13@57.02146,20@57.02146,21@349.13728,25@57.02146,31@57.02146,41@57.02146,43@57.02146,52@57.02146,55@0.98402,59@57.02146,64@57.02146,70@57.02146,72@15.99492	S21(OGlycan / 349.1373); N55(Deamidated / 0.984); D72(Oxidation / 15.9949)	14.5374	Y.RC[+57.02146]VC[+57.02146]RATHTGPNC[+57.02146]ERPYVPC[+57.02146]S[+349.13728]PSPC[+57.02146]QNGGTC[+57.02146]RPTGDVTHEC[+57.02146]AC[+57.02146]LPGFTGQNC[+57.02146]EEN[+0.98402]IDDC[+57.02146]PGNNC[+57.02146]KNGGAC[+57.02146]VD[+15.99492]GVNTY.N	C2(Carbamidomethyl / 57.0215); C4(Carbamidomethyl / 57.0215); C13(Carbamidomethyl / 57.0215); C20(Carbamidomethyl / 57.0215); C25(Carbamidomethyl / 57.0215); C31(Carbamidomethyl / 57.0215); C41(Carbamidomethyl / 57.0215); C43(Carbamidomethyl / 57.0215); C52(Carbamidomethyl / 57.0215); C59(Carbamidomethyl / 57.0215); C64(Carbamidomethyl / 57.0215); C70(Carbamidomethyl / 57.0215)	0.47	0.47	0.003	0.003	0.0064	0.0064	0.016	0.016	0.331	37.6	0	6.598	-1	Specific	9.7	>sp|P46531|NOTC1_HUMAN Neurogenic locus notch homolog protein 1 OS=Homo sapiens OX=9606 GN=NOTCH1 PE=1 SV=4	1	4956	FP031022_5.4929.4929.6	high-energy collision-induced dissociation	0.33	9110.76	9111.7	1	3 | 43050
26	HexNAc(1)Fuc(1)	200.4	6	1519.63	9112.76	1519.46	9111.72	controllerType=0 controllerNumber=1 scan=4883	Y.RCVCRATHTGPNCERPYVPCSPSPCQNGGTCRPTGDVTHECACLPGFTGQNCEENIDDCPGNNCKNGGACVDGVNTY.N	21	RCVCRATHTGPNCERPYVPCSPSPCQNGGTCRPTGDVTHECACLPGFTGQNCEENIDDCPGNNCKNGGACVDGVNTY,YN,2@57.02146,4@57.02146,13@57.02146,20@57.02146,21@349.13728,25@57.02146,31@57.02146,41@57.02146,43@57.02146,52@57.02146,59@57.02146,64@57.02146,70@57.02146,72@15.99492	S21(OGlycan / 349.1373); D72(Oxidation / 15.9949)	14.4322	Y.RC[+57.02146]VC[+57.02146]RATHTGPNC[+57.02146]ERPYVPC[+57.02146]S[+349.13728]PSPC[+57.02146]QNGGTC[+57.02146]RPTGDVTHEC[+57.02146]AC[+57.02146]LPGFTGQNC[+57.02146]EENIDDC[+57.02146]PGNNC[+57.02146]KNGGAC[+57.02146]VD[+15.99492]GVNTY.N	C2(Carbamidomethyl / 57.0215); C4(Carbamidomethyl / 57.0215); C13(Carbamidomethyl / 57.0215); C20(Carbamidomethyl / 57.0215); C25(Carbamidomethyl / 57.0215); C31(Carbamidomethyl / 57.0215); C41(Carbamidomethyl / 57.0215); C43(Carbamidomethyl / 57.0215); C52(Carbamidomethyl / 57.0215); C59(Carbamidomethyl / 57.0215); C64(Carbamidomethyl / 57.0215); C70(Carbamidomethyl / 57.0215)	0.051	0.052	0	0	0	0	0.0024	0.0024	1.29	200.4	0	3.84	1	Specific	11	>sp|P46531|NOTC1_HUMAN Neurogenic locus notch homolog protein 1 OS=Homo sapiens OX=9606 GN=NOTCH1 PE=1 SV=4	1	4904	FP031022_5.4883.4883.6	high-energy collision-induced dissociation	1.5	9111.76	9110.72	1	4 | 69202
26	HexNAc(1)Fuc(1)	166.2	6	1519.8	9113.75	1519.46	9111.72	controllerType=0 controllerNumber=1 scan=4977	Y.RCVCRATHTGPNCERPYVPCSPSPCQNGGTCRPTGDVTHECACLPGFTGQNCEENIDDCPGNNCKNGGACVDGVNTY.N	21	RCVCRATHTGPNCERPYVPCSPSPCQNGGTCRPTGDVTHECACLPGFTGQNCEENIDDCPGNNCKNGGACVDGVNTY,YN,2@57.02146,4@57.02146,13@57.02146,20@57.02146,21@349.13728,25@57.02146,31@57.02146,41@57.02146,43@57.02146,52@57.02146,59@57.02146,64@57.02146,70@57.02146,72@15.99492	S21(OGlycan / 349.1373); D72(Oxidation / 15.9949)	14.6465	Y.RC[+57.02146]VC[+57.02146]RATHTGPNC[+57.02146]ERPYVPC[+57.02146]S[+349.13728]PSPC[+57.02146]QNGGTC[+57.02146]RPTGDVTHEC[+57.02146]AC[+57.02146]LPGFTGQNC[+57.02146]EENIDDC[+57.02146]PGNNC[+57.02146]KNGGAC[+57.02146]VD[+15.99492]GVNTY.N	C2(Carbamidomethyl / 57.0215); C4(Carbamidomethyl / 57.0215); C13(Carbamidomethyl / 57.0215); C20(Carbamidomethyl / 57.0215); C25(Carbamidomethyl / 57.0215); C31(Carbamidomethyl / 57.0215); C41(Carbamidomethyl / 57.0215); C43(Carbamidomethyl / 57.0215); C52(Carbamidomethyl / 57.0215); C59(Carbamidomethyl / 57.0215); C64(Carbamidomethyl / 57.0215); C70(Carbamidomethyl / 57.0215)	0.053	0.054	0	0	0	0	0.0029	0.0029	1.273	166.2	0	2.319	2	Specific	10.8	>sp|P46531|NOTC1_HUMAN Neurogenic locus notch homolog protein 1 OS=Homo sapiens OX=9606 GN=NOTCH1 PE=1 SV=4	1	5007	FP031022_5.4977.4977.6	high-energy collision-induced dissociation	1.27	9112.75	9110.72	1	5 | 69402
26	HexNAc(1)Fuc(1)	141.1	6	1519.48	9111.82	1519.46	9111.72	controllerType=0 controllerNumber=1 scan=4834	Y.RCVCRATHTGPNCERPYVPCSPSPCQNGGTCRPTGDVTHECACLPGFTGQNCEENIDDCPGNNCKNGGACVDGVNTY.N	21	RCVCRATHTGPNCERPYVPCSPSPCQNGGTCRPTGDVTHECACLPGFTGQNCEENIDDCPGNNCKNGGACVDGVNTY,YN,2@57.02146,4@57.02146,13@57.02146,20@57.02146,21@349.13728,25@57.02146,31@57.02146,41@57.02146,43@57.02146,52@57.02146,59@57.02146,64@57.02146,70@57.02146,72@15.99492	S21(OGlycan / 349.1373); D72(Oxidation / 15.9949)	14.3181	Y.RC[+57.02146]VC[+57.02146]RATHTGPNC[+57.02146]ERPYVPC[+57.02146]S[+349.13728]PSPC[+57.02146]QNGGTC[+57.02146]RPTGDVTHEC[+57.02146]AC[+57.02146]LPGFTGQNC[+57.02146]EENIDDC[+57.02146]PGNNC[+57.02146]KNGGAC[+57.02146]VD[+15.99492]GVNTY.N	C2(Carbamidomethyl / 57.0215); C4(Carbamidomethyl / 57.0215); C13(Carbamidomethyl / 57.0215); C20(Carbamidomethyl / 57.0215); C25(Carbamidomethyl / 57.0215); C31(Carbamidomethyl / 57.0215); C41(Carbamidomethyl / 57.0215); C43(Carbamidomethyl / 57.0215); C52(Carbamidomethyl / 57.0215); C59(Carbamidomethyl / 57.0215); C64(Carbamidomethyl / 57.0215); C70(Carbamidomethyl / 57.0215)	0.47	0.47	0.003	0.003	0	0	0.014	0.014	0.331	141.1	0	10.103		Specific	10.1	>sp|P46531|NOTC1_HUMAN Neurogenic locus notch homolog protein 1 OS=Homo sapiens OX=9606 GN=NOTCH1 PE=1 SV=4	1	4846	FP031022_5.4834.4834.6	high-energy collision-induced dissociation	0.33	9110.81	9110.72	1	6 | 69002
26	HexNAc(1)Fuc(1)	42.1	5	1822.96	9110.77	1823.15	9111.72	controllerType=0 controllerNumber=1 scan=4862	Y.RCVCRATHTGPNCERPYVPCSPSPCQNGGTCRPTGDVTHECACLPGFTGQNCEENIDDCPGNNCKNGGACVDGVNTY.N	21	RCVCRATHTGPNCERPYVPCSPSPCQNGGTCRPTGDVTHECACLPGFTGQNCEENIDDCPGNNCKNGGACVDGVNTY,YN,2@57.02146,4@57.02146,13@57.02146,20@57.02146,21@349.13728,25@57.02146,31@57.02146,41@57.02146,43@57.02146,52@57.02146,59@57.02146,64@57.02146,70@57.02146,72@15.99492	S21(OGlycan / 349.1373); D72(Oxidation / 15.9949)	14.3823	Y.RC[+57.02146]VC[+57.02146]RATHTGPNC[+57.02146]ERPYVPC[+57.02146]S[+349.13728]PSPC[+57.02146]QNGGTC[+57.02146]RPTGDVTHEC[+57.02146]AC[+57.02146]LPGFTGQNC[+57.02146]EENIDDC[+57.02146]PGNNC[+57.02146]KNGGAC[+57.02146]VD[+15.99492]GVNTY.N	C2(Carbamidomethyl / 57.0215); C4(Carbamidomethyl / 57.0215); C13(Carbamidomethyl / 57.0215); C20(Carbamidomethyl / 57.0215); C25(Carbamidomethyl / 57.0215); C31(Carbamidomethyl / 57.0215); C41(Carbamidomethyl / 57.0215); C43(Carbamidomethyl / 57.0215); C52(Carbamidomethyl / 57.0215); C59(Carbamidomethyl / 57.0215); C64(Carbamidomethyl / 57.0215); C70(Carbamidomethyl / 57.0215)	0.55	0.55	0.003	0.003	0	0	0.018	0.019	0.259	42.1	0	5.12	-1	Specific	9.6	>sp|P46531|NOTC1_HUMAN Neurogenic locus notch homolog protein 1 OS=Homo sapiens OX=9606 GN=NOTCH1 PE=1 SV=4	1	4883	FP031022_5.4862.4862.5	high-energy collision-induced dissociation	0.26	9109.76	9110.72	1	7 | 42690
26	HexNAc(1)Fuc(1)	252	6	1517.29	9098.72	1517.12	9097.7	controllerType=0 controllerNumber=1 scan=5058	Y.RCVCRATHTGPNCERPYVPCSPSPCQNGGTCRPTGDVTHECACLPGFTGQNCEENIDDCPGNNCKNGGACVDGVNTY.N	21	RCVCRATHTGPNCERPYVPCSPSPCQNGGTCRPTGDVTHECACLPGFTGQNCEENIDDCPGNNCKNGGACVDGVNTY,YN,2@57.02146,4@57.02146,13@57.02146,20@57.02146,21@349.13728,25@57.02146,27@0.98402,31@57.02146,41@57.02146,43@57.02146,50@0.98402,52@57.02146,59@57.02146,64@57.02146,70@57.02146	S21(OGlycan / 349.1373); N27(Deamidated / 0.984); Q50(Deamidated / 0.984)	14.826	Y.RC[+57.02146]VC[+57.02146]RATHTGPNC[+57.02146]ERPYVPC[+57.02146]S[+349.13728]PSPC[+57.02146]QN[+0.98402]GGTC[+57.02146]RPTGDVTHEC[+57.02146]AC[+57.02146]LPGFTGQ[+0.98402]NC[+57.02146]EENIDDC[+57.02146]PGNNC[+57.02146]KNGGAC[+57.02146]VDGVNTY.N	C2(Carbamidomethyl / 57.0215); C4(Carbamidomethyl / 57.0215); C13(Carbamidomethyl / 57.0215); C20(Carbamidomethyl / 57.0215); C25(Carbamidomethyl / 57.0215); C31(Carbamidomethyl / 57.0215); C41(Carbamidomethyl / 57.0215); C43(Carbamidomethyl / 57.0215); C52(Carbamidomethyl / 57.0215); C59(Carbamidomethyl / 57.0215); C64(Carbamidomethyl / 57.0215); C70(Carbamidomethyl / 57.0215)	0.0022	0.0022	0	0	0	0	6.4e-05	6.5e-05	2.666	252	0	2.104	1	Specific	11.4	>sp|P46531|NOTC1_HUMAN Neurogenic locus notch homolog protein 1 OS=Homo sapiens OX=9606 GN=NOTCH1 PE=1 SV=4	1	5103	FP031022_5.5058.5058.6	high-energy collision-induced dissociation	2.71	9097.71	9096.69	1	8 | 44690
26	HexNAc(1)Fuc(1)	145.1	6	1517.13	9097.76	1517.12	9097.7	controllerType=0 controllerNumber=1 scan=4957	Y.RCVCRATHTGPNCERPYVPCSPSPCQNGGTCRPTGDVTHECACLPGFTGQNCEENIDDCPGNNCKNGGACVDGVNTY.N	21	RCVCRATHTGPNCERPYVPCSPSPCQNGGTCRPTGDVTHECACLPGFTGQNCEENIDDCPGNNCKNGGACVDGVNTY,YN,2@57.02146,4@57.02146,13@57.02146,20@57.02146,21@349.13728,25@57.02146,26@0.98402,31@57.02146,41@57.02146,43@57.02146,52@57.02146,55@0.98402,59@57.02146,64@57.02146,70@57.02146	S21(OGlycan / 349.1373); Q26(Deamidated / 0.984); N55(Deamidated / 0.984)	14.6003	Y.RC[+57.02146]VC[+57.02146]RATHTGPNC[+57.02146]ERPYVPC[+57.02146]S[+349.13728]PSPC[+57.02146]Q[+0.98402]NGGTC[+57.02146]RPTGDVTHEC[+57.02146]AC[+57.02146]LPGFTGQNC[+57.02146]EEN[+0.98402]IDDC[+57.02146]PGNNC[+57.02146]KNGGAC[+57.02146]VDGVNTY.N	C2(Carbamidomethyl / 57.0215); C4(Carbamidomethyl / 57.0215); C13(Carbamidomethyl / 57.0215); C20(Carbamidomethyl / 57.0215); C25(Carbamidomethyl / 57.0215); C31(Carbamidomethyl / 57.0215); C41(Carbamidomethyl / 57.0215); C43(Carbamidomethyl / 57.0215); C52(Carbamidomethyl / 57.0215); C59(Carbamidomethyl / 57.0215); C64(Carbamidomethyl / 57.0215); C70(Carbamidomethyl / 57.0215)	0.041	0.042	0	0	0	0	0.0017	0.0017	1.386	145.1	0	6.606		Specific	11.9	>sp|P46531|NOTC1_HUMAN Neurogenic locus notch homolog protein 1 OS=Homo sapiens OX=9606 GN=NOTCH1 PE=1 SV=4	1	4985	FP031022_5.4957.4957.6	high-energy collision-induced dissociation	1.38	9096.75	9096.69	1	9 | 43210
26	HexNAc(1)Fuc(1)	135.6	6	1517.13	9097.75	1516.96	9096.71	controllerType=0 controllerNumber=1 scan=5006	Y.RCVCRATHTGPNCERPYVPCSPSPCQNGGTCRPTGDVTHECACLPGFTGQNCEENIDDCPGNNCKNGGACVDGVNTY.N	21	RCVCRATHTGPNCERPYVPCSPSPCQNGGTCRPTGDVTHECACLPGFTGQNCEENIDDCPGNNCKNGGACVDGVNTY,YN,2@57.02146,4@57.02146,13@57.02146,20@57.02146,21@349.13728,25@57.02146,26@0.98402,31@57.02146,41@57.02146,43@57.02146,52@57.02146,59@57.02146,64@57.02146,70@57.02146	S21(OGlycan / 349.1373); Q26(Deamidated / 0.984)	14.709	Y.RC[+57.02146]VC[+57.02146]RATHTGPNC[+57.02146]ERPYVPC[+57.02146]S[+349.13728]PSPC[+57.02146]Q[+0.98402]NGGTC[+57.02146]RPTGDVTHEC[+57.02146]AC[+57.02146]LPGFTGQNC[+57.02146]EENIDDC[+57.02146]PGNNC[+57.02146]KNGGAC[+57.02146]VDGVNTY.N	C2(Carbamidomethyl / 57.0215); C4(Carbamidomethyl / 57.0215); C13(Carbamidomethyl / 57.0215); C20(Carbamidomethyl / 57.0215); C25(Carbamidomethyl / 57.0215); C31(Carbamidomethyl / 57.0215); C41(Carbamidomethyl / 57.0215); C43(Carbamidomethyl / 57.0215); C52(Carbamidomethyl / 57.0215); C59(Carbamidomethyl / 57.0215); C64(Carbamidomethyl / 57.0215); C70(Carbamidomethyl / 57.0215)	0.041	0.042	0	0	0	0	0.0018	0.0018	1.386	135.6	0	3.998	1	Specific	11.8	>sp|P46531|NOTC1_HUMAN Neurogenic locus notch homolog protein 1 OS=Homo sapiens OX=9606 GN=NOTCH1 PE=1 SV=4	1	5040	FP031022_5.5006.5006.6	high-energy collision-induced dissociation	1.38	9096.75	9095.71	1	10 | 43770
26	HexNAc(1)Fuc(1)	236.4	6	1516.64	9094.78	1516.79	9095.73	controllerType=0 controllerNumber=1 scan=4850	Y.RCVCRATHTGPNCERPYVPCSPSPCQNGGTCRPTGDVTHECACLPGFTGQNCEENIDDCPGNNCKNGGACVDGVNTY.N	21	RCVCRATHTGPNCERPYVPCSPSPCQNGGTCRPTGDVTHECACLPGFTGQNCEENIDDCPGNNCKNGGACVDGVNTY,YN,2@57.02146,4@57.02146,13@57.02146,20@57.02146,21@349.13728,25@57.02146,31@57.02146,41@57.02146,43@57.02146,52@57.02146,59@57.02146,64@57.02146,70@57.02146	S21(OGlycan / 349.1373)	14.3549	Y.RC[+57.02146]VC[+57.02146]RATHTGPNC[+57.02146]ERPYVPC[+57.02146]S[+349.13728]PSPC[+57.02146]QNGGTC[+57.02146]RPTGDVTHEC[+57.02146]AC[+57.02146]LPGFTGQNC[+57.02146]EENIDDC[+57.02146]PGNNC[+57.02146]KNGGAC[+57.02146]VDGVNTY.N	C2(Carbamidomethyl / 57.0215); C4(Carbamidomethyl / 57.0215); C13(Carbamidomethyl / 57.0215); C20(Carbamidomethyl / 57.0215); C25(Carbamidomethyl / 57.0215); C31(Carbamidomethyl / 57.0215); C41(Carbamidomethyl / 57.0215); C43(Carbamidomethyl / 57.0215); C52(Carbamidomethyl / 57.0215); C59(Carbamidomethyl / 57.0215); C64(Carbamidomethyl / 57.0215); C70(Carbamidomethyl / 57.0215)	0.045	0.046	0	0	0	0	0.0019	0.002	1.345	236.4	0	6.119	-1	Specific	11.2	>sp|P46531|NOTC1_HUMAN Neurogenic locus notch homolog protein 1 OS=Homo sapiens OX=9606 GN=NOTCH1 PE=1 SV=4	1	4868	FP031022_5.4850.4850.6	high-energy collision-induced dissociation	1.55	9093.77	9094.72	1	11 | 42570
26	HexNAc(1)Fuc(1)	83	6	1516.63	9094.75	1516.79	9095.73	controllerType=0 controllerNumber=1 scan=4904	Y.RCVCRATHTGPNCERPYVPCSPSPCQNGGTCRPTGDVTHECACLPGFTGQNCEENIDDCPGNNCKNGGACVDGVNTY.N	21	RCVCRATHTGPNCERPYVPCSPSPCQNGGTCRPTGDVTHECACLPGFTGQNCEENIDDCPGNNCKNGGACVDGVNTY,YN,2@57.02146,4@57.02146,13@57.02146,20@57.02146,21@349.13728,25@57.02146,31@57.02146,41@57.02146,43@57.02146,52@57.02146,59@57.02146,64@57.02146,70@57.02146	S21(OGlycan / 349.1373)	14.4795	Y.RC[+57.02146]VC[+57.02146]RATHTGPNC[+57.02146]ERPYVPC[+57.02146]S[+349.13728]PSPC[+57.02146]QNGGTC[+57.02146]RPTGDVTHEC[+57.02146]AC[+57.02146]LPGFTGQNC[+57.02146]EENIDDC[+57.02146]PGNNC[+57.02146]KNGGAC[+57.02146]VDGVNTY.N	C2(Carbamidomethyl / 57.0215); C4(Carbamidomethyl / 57.0215); C13(Carbamidomethyl / 57.0215); C20(Carbamidomethyl / 57.0215); C25(Carbamidomethyl / 57.0215); C31(Carbamidomethyl / 57.0215); C41(Carbamidomethyl / 57.0215); C43(Carbamidomethyl / 57.0215); C52(Carbamidomethyl / 57.0215); C59(Carbamidomethyl / 57.0215); C64(Carbamidomethyl / 57.0215); C70(Carbamidomethyl / 57.0215)	0.27	0.27	0	0	0	0	0.0068	0.0068	0.567	83	0	3.059	-1	Specific	11.2	>sp|P46531|NOTC1_HUMAN Neurogenic locus notch homolog protein 1 OS=Homo sapiens OX=9606 GN=NOTCH1 PE=1 SV=4	1	4928	FP031022_5.4904.4904.6	high-energy collision-induced dissociation	0.56	9093.75	9094.72	1	12 | 42810
26	HexNAc(1)	229.3	6	1492.62	8950.7	1492.45	8949.67	controllerType=0 controllerNumber=1 scan=4907	Y.RCVCRATHTGPNCERPYVPCSPSPCQNGGTCRPTGDVTHECACLPGFTGQNCEENIDDCPGNNCKNGGACVDGVNTY.N	21	RCVCRATHTGPNCERPYVPCSPSPCQNGGTCRPTGDVTHECACLPGFTGQNCEENIDDCPGNNCKNGGACVDGVNTY,YN,2@57.02146,4@57.02146,13@57.02146,20@57.02146,21@203.07937,25@57.02146,31@57.02146,41@57.02146,43@57.02146,52@57.02146,59@57.02146,64@57.02146,70@57.02146	S21(OGlycan / 203.0794)	14.486	Y.RC[+57.02146]VC[+57.02146]RATHTGPNC[+57.02146]ERPYVPC[+57.02146]S[+203.07937]PSPC[+57.02146]QNGGTC[+57.02146]RPTGDVTHEC[+57.02146]AC[+57.02146]LPGFTGQNC[+57.02146]EENIDDC[+57.02146]PGNNC[+57.02146]KNGGAC[+57.02146]VDGVNTY.N	C2(Carbamidomethyl / 57.0215); C4(Carbamidomethyl / 57.0215); C13(Carbamidomethyl / 57.0215); C20(Carbamidomethyl / 57.0215); C25(Carbamidomethyl / 57.0215); C31(Carbamidomethyl / 57.0215); C41(Carbamidomethyl / 57.0215); C43(Carbamidomethyl / 57.0215); C52(Carbamidomethyl / 57.0215); C59(Carbamidomethyl / 57.0215); C64(Carbamidomethyl / 57.0215); C70(Carbamidomethyl / 57.0215)	0.0054	0.0055	0	0	0	0	0.00023	0.00024	2.265	229.3	0	2.283	1	Specific	13.9	>sp|P46531|NOTC1_HUMAN Neurogenic locus notch homolog protein 1 OS=Homo sapiens OX=9606 GN=NOTCH1 PE=1 SV=4	1	4932	FP031022_5.4907.4907.6	high-energy collision-induced dissociation	2.48	8949.69	8948.66	1	13 | 42850
26	Fuc(1)	94.1	6	1483.61	8896.6	1483.28	8894.62	controllerType=0 controllerNumber=1 scan=5025	Y.RCVCRATHTGPNCERPYVPCSPSPCQNGGTCRPTGDVTHECACLPGFTGQNCEENIDDCPGNNCKNGGACVDGVNTY.N	7	RCVCRATHTGPNCERPYVPCSPSPCQNGGTCRPTGDVTHECACLPGFTGQNCEENIDDCPGNNCKNGGACVDGVNTY,YN,2@57.02146,4@57.02146,7@146.05791,13@57.02146,20@57.02146,25@57.02146,26@0.98402,31@57.02146,41@57.02146,43@57.02146,52@57.02146,59@57.02146,64@57.02146,66@0.98402,70@57.02146	T7(OGlycan / 146.0579); Q26(Deamidated / 0.984); N66(Deamidated / 0.984)	14.7529	Y.RC[+57.02146]VC[+57.02146]RAT[+146.05791]HTGPNC[+57.02146]ERPYVPC[+57.02146]SPSPC[+57.02146]Q[+0.98402]NGGTC[+57.02146]RPTGDVTHEC[+57.02146]AC[+57.02146]LPGFTGQNC[+57.02146]EENIDDC[+57.02146]PGNNC[+57.02146]KN[+0.98402]GGAC[+57.02146]VDGVNTY.N	C2(Carbamidomethyl / 57.0215); C4(Carbamidomethyl / 57.0215); C13(Carbamidomethyl / 57.0215); C20(Carbamidomethyl / 57.0215); C25(Carbamidomethyl / 57.0215); C31(Carbamidomethyl / 57.0215); C41(Carbamidomethyl / 57.0215); C43(Carbamidomethyl / 57.0215); C52(Carbamidomethyl / 57.0215); C59(Carbamidomethyl / 57.0215); C64(Carbamidomethyl / 57.0215); C70(Carbamidomethyl / 57.0215)	0.67	0.67	0.003	0.003	0.0063	0.0063	0.024	0.024	0.173	94.1	0.9	-3.19	2	Specific	8	>sp|P46531|NOTC1_HUMAN Neurogenic locus notch homolog protein 1 OS=Homo sapiens OX=9606 GN=NOTCH1 PE=1 SV=4	1	5064	FP031022_5.5025.5025.3	high-energy collision-induced dissociation	0.17	8895.59	8893.61	1	14 | 44130
26	Fuc(1)	176.1	6	1482.96	8892.7	1482.95	8892.65	controllerType=0 controllerNumber=1 scan=4931	Y.RCVCRATHTGPNCERPYVPCSPSPCQNGGTCRPTGDVTHECACLPGFTGQNCEENIDDCPGNNCKNGGACVDGVNTY.N	21	RCVCRATHTGPNCERPYVPCSPSPCQNGGTCRPTGDVTHECACLPGFTGQNCEENIDDCPGNNCKNGGACVDGVNTY,YN,2@57.02146,4@57.02146,13@57.02146,20@57.02146,21@146.05791,25@57.02146,31@57.02146,41@57.02146,43@57.02146,52@57.02146,59@57.02146,64@57.02146,70@57.02146	S21(OGlycan / 146.0579)	14.5419	Y.RC[+57.02146]VC[+57.02146]RATHTGPNC[+57.02146]ERPYVPC[+57.02146]S[+146.05791]PSPC[+57.02146]QNGGTC[+57.02146]RPTGDVTHEC[+57.02146]AC[+57.02146]LPGFTGQNC[+57.02146]EENIDDC[+57.02146]PGNNC[+57.02146]KNGGAC[+57.02146]VDGVNTY.N	C2(Carbamidomethyl / 57.0215); C4(Carbamidomethyl / 57.0215); C13(Carbamidomethyl / 57.0215); C20(Carbamidomethyl / 57.0215); C25(Carbamidomethyl / 57.0215); C31(Carbamidomethyl / 57.0215); C41(Carbamidomethyl / 57.0215); C43(Carbamidomethyl / 57.0215); C52(Carbamidomethyl / 57.0215); C59(Carbamidomethyl / 57.0215); C64(Carbamidomethyl / 57.0215); C70(Carbamidomethyl / 57.0215)	0.053	0.054	0	0	0	0	0.0026	0.0026	1.273	176.1	0	5.527		Specific	10.4	>sp|P46531|NOTC1_HUMAN Neurogenic locus notch homolog protein 1 OS=Homo sapiens OX=9606 GN=NOTCH1 PE=1 SV=4	1	4959	FP031022_5.4931.4931.6	high-energy collision-induced dissociation	1.27	8891.69	8891.64	1	15 | 43090
26		262.4	6	1458.94	8748.62	1458.77	8747.58	controllerType=0 controllerNumber=1 scan=5087	Y.RCVCRATHTGPNCERPYVPCSPSPCQNGGTCRPTGDVTHECACLPGFTGQNCEENIDDCPGNNCKNGGACVDGVNTY.N		RCVCRATHTGPNCERPYVPCSPSPCQNGGTCRPTGDVTHECACLPGFTGQNCEENIDDCPGNNCKNGGACVDGVNTY,YN,2@57.02146,4@57.02146,13@57.02146,20@57.02146,25@57.02146,31@57.02146,41@57.02146,43@57.02146,52@57.02146,59@57.02146,64@57.02146,66@0.98402,70@57.02146	N66(Deamidated / 0.984)	14.8894	Y.RC[+57.02146]VC[+57.02146]RATHTGPNC[+57.02146]ERPYVPC[+57.02146]SPSPC[+57.02146]QNGGTC[+57.02146]RPTGDVTHEC[+57.02146]AC[+57.02146]LPGFTGQNC[+57.02146]EENIDDC[+57.02146]PGNNC[+57.02146]KN[+0.98402]GGAC[+57.02146]VDGVNTY.N	C2(Carbamidomethyl / 57.0215); C4(Carbamidomethyl / 57.0215); C13(Carbamidomethyl / 57.0215); C20(Carbamidomethyl / 57.0215); C25(Carbamidomethyl / 57.0215); C31(Carbamidomethyl / 57.0215); C41(Carbamidomethyl / 57.0215); C43(Carbamidomethyl / 57.0215); C52(Carbamidomethyl / 57.0215); C59(Carbamidomethyl / 57.0215); C64(Carbamidomethyl / 57.0215); C70(Carbamidomethyl / 57.0215)	0.0022	0.0022	0	0	0	0	7.2e-05	7.3e-05	2.666	262.4	12.3	4.807	1	Specific	12	>sp|P46531|NOTC1_HUMAN Neurogenic locus notch homolog protein 1 OS=Homo sapiens OX=9606 GN=NOTCH1 PE=1 SV=4	1	5143	FP031022_5.5087.5087.6	high-energy collision-induced dissociation	2.71	8747.61	8746.57	1	16 | 45150
26		227.2	6	1458.94	8748.61	1458.77	8747.58	controllerType=0 controllerNumber=1 scan=5142	Y.RCVCRATHTGPNCERPYVPCSPSPCQNGGTCRPTGDVTHECACLPGFTGQNCEENIDDCPGNNCKNGGACVDGVNTY.N		RCVCRATHTGPNCERPYVPCSPSPCQNGGTCRPTGDVTHECACLPGFTGQNCEENIDDCPGNNCKNGGACVDGVNTY,YN,2@57.02146,4@57.02146,13@57.02146,20@57.02146,25@57.02146,31@57.02146,41@57.02146,43@57.02146,52@57.02146,59@57.02146,64@57.02146,66@0.98402,70@57.02146	N66(Deamidated / 0.984)	15.0083	Y.RC[+57.02146]VC[+57.02146]RATHTGPNC[+57.02146]ERPYVPC[+57.02146]SPSPC[+57.02146]QNGGTC[+57.02146]RPTGDVTHEC[+57.02146]AC[+57.02146]LPGFTGQNC[+57.02146]EENIDDC[+57.02146]PGNNC[+57.02146]KN[+0.98402]GGAC[+57.02146]VDGVNTY.N	C2(Carbamidomethyl / 57.0215); C4(Carbamidomethyl / 57.0215); C13(Carbamidomethyl / 57.0215); C20(Carbamidomethyl / 57.0215); C25(Carbamidomethyl / 57.0215); C31(Carbamidomethyl / 57.0215); C41(Carbamidomethyl / 57.0215); C43(Carbamidomethyl / 57.0215); C52(Carbamidomethyl / 57.0215); C59(Carbamidomethyl / 57.0215); C64(Carbamidomethyl / 57.0215); C70(Carbamidomethyl / 57.0215)	0.0054	0.0055	0	0	0	0	0.00025	0.00026	2.265	227.2	13.2	2.882	1	Specific	11.8	>sp|P46531|NOTC1_HUMAN Neurogenic locus notch homolog protein 1 OS=Homo sapiens OX=9606 GN=NOTCH1 PE=1 SV=4	1	5217	FP031022_5.5142.5142.6	high-energy collision-induced dissociation	2.48	8747.6	8746.57	1	17 | 45990
26		172.4	6	1458.78	8747.63	1458.77	8747.58	controllerType=0 controllerNumber=1 scan=5032	Y.RCVCRATHTGPNCERPYVPCSPSPCQNGGTCRPTGDVTHECACLPGFTGQNCEENIDDCPGNNCKNGGACVDGVNTY.N		RCVCRATHTGPNCERPYVPCSPSPCQNGGTCRPTGDVTHECACLPGFTGQNCEENIDDCPGNNCKNGGACVDGVNTY,YN,2@57.02146,4@57.02146,13@57.02146,20@57.02146,25@57.02146,31@57.02146,41@57.02146,43@57.02146,52@57.02146,59@57.02146,64@57.02146,66@0.98402,70@57.02146	N66(Deamidated / 0.984)	14.7691	Y.RC[+57.02146]VC[+57.02146]RATHTGPNC[+57.02146]ERPYVPC[+57.02146]SPSPC[+57.02146]QNGGTC[+57.02146]RPTGDVTHEC[+57.02146]AC[+57.02146]LPGFTGQNC[+57.02146]EENIDDC[+57.02146]PGNNC[+57.02146]KN[+0.98402]GGAC[+57.02146]VDGVNTY.N	C2(Carbamidomethyl / 57.0215); C4(Carbamidomethyl / 57.0215); C13(Carbamidomethyl / 57.0215); C20(Carbamidomethyl / 57.0215); C25(Carbamidomethyl / 57.0215); C31(Carbamidomethyl / 57.0215); C41(Carbamidomethyl / 57.0215); C43(Carbamidomethyl / 57.0215); C52(Carbamidomethyl / 57.0215); C59(Carbamidomethyl / 57.0215); C64(Carbamidomethyl / 57.0215); C70(Carbamidomethyl / 57.0215)	0.12	0.12	0	0	0	0	0.0046	0.0047	0.931	172.4	7.9	5.972		Specific	10.4	>sp|P46531|NOTC1_HUMAN Neurogenic locus notch homolog protein 1 OS=Homo sapiens OX=9606 GN=NOTCH1 PE=1 SV=4	1	5072	FP031022_5.5032.5032.6	high-energy collision-induced dissociation	0.93	8746.62	8746.57	1	18 | 44170
26		244	6	1458.78	8747.67	1458.6	8746.59	controllerType=0 controllerNumber=1 scan=4921	Y.RCVCRATHTGPNCERPYVPCSPSPCQNGGTCRPTGDVTHECACLPGFTGQNCEENIDDCPGNNCKNGGACVDGVNTY.N		RCVCRATHTGPNCERPYVPCSPSPCQNGGTCRPTGDVTHECACLPGFTGQNCEENIDDCPGNNCKNGGACVDGVNTY,YN,2@57.02146,4@57.02146,13@57.02146,20@57.02146,25@57.02146,31@57.02146,41@57.02146,43@57.02146,52@57.02146,59@57.02146,64@57.02146,70@57.02146		14.5181	Y.RC[+57.02146]VC[+57.02146]RATHTGPNC[+57.02146]ERPYVPC[+57.02146]SPSPC[+57.02146]QNGGTC[+57.02146]RPTGDVTHEC[+57.02146]AC[+57.02146]LPGFTGQNC[+57.02146]EENIDDC[+57.02146]PGNNC[+57.02146]KNGGAC[+57.02146]VDGVNTY.N	C2(Carbamidomethyl / 57.0215); C4(Carbamidomethyl / 57.0215); C13(Carbamidomethyl / 57.0215); C20(Carbamidomethyl / 57.0215); C25(Carbamidomethyl / 57.0215); C31(Carbamidomethyl / 57.0215); C41(Carbamidomethyl / 57.0215); C43(Carbamidomethyl / 57.0215); C52(Carbamidomethyl / 57.0215); C59(Carbamidomethyl / 57.0215); C64(Carbamidomethyl / 57.0215); C70(Carbamidomethyl / 57.0215)	0.0022	0.0022	0	0	0	0	5.7e-05	5.7e-05	2.666	244	50.6	8.786	1	Specific	11.2	>sp|P46531|NOTC1_HUMAN Neurogenic locus notch homolog protein 1 OS=Homo sapiens OX=9606 GN=NOTCH1 PE=1 SV=4	1	4948	FP031022_5.4921.4921.6	high-energy collision-induced dissociation	2.71	8746.67	8745.59	1	19 | 43010
26		164.1	6	1458.61	8746.62	1458.6	8746.59	controllerType=0 controllerNumber=1 scan=4976	Y.RCVCRATHTGPNCERPYVPCSPSPCQNGGTCRPTGDVTHECACLPGFTGQNCEENIDDCPGNNCKNGGACVDGVNTY.N		RCVCRATHTGPNCERPYVPCSPSPCQNGGTCRPTGDVTHECACLPGFTGQNCEENIDDCPGNNCKNGGACVDGVNTY,YN,2@57.02146,4@57.02146,13@57.02146,20@57.02146,25@57.02146,31@57.02146,41@57.02146,43@57.02146,52@57.02146,59@57.02146,64@57.02146,70@57.02146		14.6452	Y.RC[+57.02146]VC[+57.02146]RATHTGPNC[+57.02146]ERPYVPC[+57.02146]SPSPC[+57.02146]QNGGTC[+57.02146]RPTGDVTHEC[+57.02146]AC[+57.02146]LPGFTGQNC[+57.02146]EENIDDC[+57.02146]PGNNC[+57.02146]KNGGAC[+57.02146]VDGVNTY.N	C2(Carbamidomethyl / 57.0215); C4(Carbamidomethyl / 57.0215); C13(Carbamidomethyl / 57.0215); C20(Carbamidomethyl / 57.0215); C25(Carbamidomethyl / 57.0215); C31(Carbamidomethyl / 57.0215); C41(Carbamidomethyl / 57.0215); C43(Carbamidomethyl / 57.0215); C52(Carbamidomethyl / 57.0215); C59(Carbamidomethyl / 57.0215); C64(Carbamidomethyl / 57.0215); C70(Carbamidomethyl / 57.0215)	0.053	0.054	0	0	0	0	0.0027	0.0027	1.273	164.1	13.2	3.587		Specific	10.8	>sp|P46531|NOTC1_HUMAN Neurogenic locus notch homolog protein 1 OS=Homo sapiens OX=9606 GN=NOTCH1 PE=1 SV=4	1	5006	FP031022_5.4976.4976.6	high-energy collision-induced dissociation	1.27	8745.62	8745.59	1	20 | 43530
26		452.3	4	534.245	2133.96	534.243	2133.95	controllerType=0 controllerNumber=1 scan=2288	Y.RCVCRATHTGPNCERPY.V		RCVCRATHTGPNCERPY,YV,2@57.02146,4@57.02146,13@57.02146		8.8002	Y.RC[+57.02146]VC[+57.02146]RATHTGPNC[+57.02146]ERPY.V	C2(Carbamidomethyl / 57.0215); C4(Carbamidomethyl / 57.0215); C13(Carbamidomethyl / 57.0215)	6.1e-05	6.2e-05	0	0	0	0	2.7e-06	2.8e-06	4.215	399.4	399.4	3.543		Specific	8.3	>sp|P46531|NOTC1_HUMAN Neurogenic locus notch homolog protein 1 OS=Homo sapiens OX=9606 GN=NOTCH1 PE=1 SV=4	1	1466	FP031022_5.2288.2288.4	high-energy collision-induced dissociation	4.21	2132.95	2132.94	1	21 | 1634
26		428.9	3	711.991	2133.96	711.988	2133.95	controllerType=0 controllerNumber=1 scan=2300	Y.RCVCRATHTGPNCERPY.V		RCVCRATHTGPNCERPY,YV,2@57.02146,4@57.02146,13@57.02146		8.8276	Y.RC[+57.02146]VC[+57.02146]RATHTGPNC[+57.02146]ERPY.V	C2(Carbamidomethyl / 57.0215); C4(Carbamidomethyl / 57.0215); C13(Carbamidomethyl / 57.0215)	0.00092	0.00093	0	0	0	0	2.7e-05	2.7e-05	3.037	428.9	428.9	5.065		Specific	7.2	>sp|P46531|NOTC1_HUMAN Neurogenic locus notch homolog protein 1 OS=Homo sapiens OX=9606 GN=NOTCH1 PE=1 SV=4	1	1482	FP031022_5.2300.2300.3	high-energy collision-induced dissociation	3.39	2132.95	2132.94	1	22 | 1640
26		399.5	4	534.244	2133.95	534.243	2133.95	controllerType=0 controllerNumber=1 scan=2376	Y.RCVCRATHTGPNCERPY.V		RCVCRATHTGPNCERPY,YV,2@57.02146,4@57.02146,13@57.02146		9.0206	Y.RC[+57.02146]VC[+57.02146]RATHTGPNC[+57.02146]ERPY.V	C2(Carbamidomethyl / 57.0215); C4(Carbamidomethyl / 57.0215); C13(Carbamidomethyl / 57.0215)	0.00022	0.00022	0	0	0	0	7.3e-06	7.4e-06	3.661	386	386	2.856		Specific	8.8	>sp|P46531|NOTC1_HUMAN Neurogenic locus notch homolog protein 1 OS=Homo sapiens OX=9606 GN=NOTCH1 PE=1 SV=4	1	1579	FP031022_5.2376.2376.4	high-energy collision-induced dissociation	4.21	2132.95	2132.94	1	23 | 1728
26		356.4	3	711.993	2133.96	711.988	2133.95	controllerType=0 controllerNumber=1 scan=2342	Y.RCVCRATHTGPNCERPY.V		RCVCRATHTGPNCERPY,YV,2@57.02146,4@57.02146,13@57.02146		8.9412	Y.RC[+57.02146]VC[+57.02146]RATHTGPNC[+57.02146]ERPY.V	C2(Carbamidomethyl / 57.0215); C4(Carbamidomethyl / 57.0215); C13(Carbamidomethyl / 57.0215)	0.048	0.049	0	0	0	0	0.0022	0.0023	1.316	356.4	356.4	7.553		Specific	6.5	>sp|P46531|NOTC1_HUMAN Neurogenic locus notch homolog protein 1 OS=Homo sapiens OX=9606 GN=NOTCH1 PE=1 SV=4	1	1534	FP031022_5.2342.2342.3	high-energy collision-induced dissociation	1.74	2132.96	2132.94	1	24 | 1708
26		322.4	4	534.244	2133.96	534.243	2133.95	controllerType=0 controllerNumber=1 scan=2330	Y.RCVCRATHTGPNCERPY.V		RCVCRATHTGPNCERPY,YV,2@57.02146,4@57.02146,13@57.02146		8.904	Y.RC[+57.02146]VC[+57.02146]RATHTGPNC[+57.02146]ERPY.V	C2(Carbamidomethyl / 57.0215); C4(Carbamidomethyl / 57.0215); C13(Carbamidomethyl / 57.0215)	0.005	0.005	0	0	0	0	0.00018	0.00018	2.304	322.4	322.4	3.085		Specific	9.7	>sp|P46531|NOTC1_HUMAN Neurogenic locus notch homolog protein 1 OS=Homo sapiens OX=9606 GN=NOTCH1 PE=1 SV=4	1	1522	FP031022_5.2330.2330.4	high-energy collision-induced dissociation	2.74	2132.95	2132.94	1	25 | 1696
26		310.5	5	427.597	2133.96	427.596	2133.95	controllerType=0 controllerNumber=1 scan=2301	Y.RCVCRATHTGPNCERPY.V		RCVCRATHTGPNCERPY,YV,2@57.02146,4@57.02146,13@57.02146		8.8288	Y.RC[+57.02146]VC[+57.02146]RATHTGPNC[+57.02146]ERPY.V	C2(Carbamidomethyl / 57.0215); C4(Carbamidomethyl / 57.0215); C13(Carbamidomethyl / 57.0215)	0.0048	0.0048	0	0	0	0	0.00015	0.00015	2.321	279.3	279.3	3.851		Specific	9.1	>sp|P46531|NOTC1_HUMAN Neurogenic locus notch homolog protein 1 OS=Homo sapiens OX=9606 GN=NOTCH1 PE=1 SV=4	1	1484	FP031022_5.2301.2301.5	high-energy collision-induced dissociation	2.38	2132.95	2132.94	1	26 | 1646
26		179.6	5	427.596	2133.95	427.596	2133.95	controllerType=0 controllerNumber=1 scan=2341	Y.RCVCRATHTGPNCERPY.V		RCVCRATHTGPNCERPY,YV,2@57.02146,4@57.02146,13@57.02146		8.9396	Y.RC[+57.02146]VC[+57.02146]RATHTGPNC[+57.02146]ERPY.V	C2(Carbamidomethyl / 57.0215); C4(Carbamidomethyl / 57.0215); C13(Carbamidomethyl / 57.0215)	0.029	0.029	0	0	0	0	0.00099	0.001	1.536	179.6	179.6	1.777		Specific	8.9	>sp|P46531|NOTC1_HUMAN Neurogenic locus notch homolog protein 1 OS=Homo sapiens OX=9606 GN=NOTCH1 PE=1 SV=4	1	1533	FP031022_5.2341.2341.5	high-energy collision-induced dissociation	1.75	2132.95	2132.94	1	27 | 1702
43	HexNAc(1)Fuc(1)	787.5	5	1400.37	6997.83	1400.36	6997.78	controllerType=0 controllerNumber=1 scan=5555	Y.VPCSPSPCQNGGTCRPTGDVTHECACLPGFTGQNCEENIDDCPGNNCKNGGACVDGVNTY.N	6	VPCSPSPCQNGGTCRPTGDVTHECACLPGFTGQNCEENIDDCPGNNCKNGGACVDGVNTY,YN,3@57.02146,6@349.13728,8@57.02146,14@57.02146,24@57.02146,26@57.02146,35@57.02146,42@57.02146,47@57.02146,49@0.98402,53@57.02146,55@15.99492	S6(OGlycan / 349.1373); N49(Deamidated / 0.984); D55(Oxidation / 15.9949)	15.9023	Y.VPC[+57.02146]SPS[+349.13728]PC[+57.02146]QNGGTC[+57.02146]RPTGDVTHEC[+57.02146]AC[+57.02146]LPGFTGQNC[+57.02146]EENIDDC[+57.02146]PGNNC[+57.02146]KN[+0.98402]GGAC[+57.02146]VD[+15.99492]GVNTY.N	C3(Carbamidomethyl / 57.0215); C8(Carbamidomethyl / 57.0215); C14(Carbamidomethyl / 57.0215); C24(Carbamidomethyl / 57.0215); C26(Carbamidomethyl / 57.0215); C35(Carbamidomethyl / 57.0215); C42(Carbamidomethyl / 57.0215); C47(Carbamidomethyl / 57.0215); C53(Carbamidomethyl / 57.0215)	2.3e-10	2.3e-10	0	0	0	0	1e-11	1e-11	9.638	787.5	1.8	7.566		Specific	19.4	>sp|P46531|NOTC1_HUMAN Neurogenic locus notch homolog protein 1 OS=Homo sapiens OX=9606 GN=NOTCH1 PE=1 SV=4	1	5753	FP031022_5.5555.5555.5	high-energy collision-induced dissociation	11.63	6996.82	6996.77	1	28 | 50423
43	HexNAc(1)Fuc(1)	476.3	6	1166.98	6996.84	1167.14	6997.78	controllerType=0 controllerNumber=1 scan=5477	Y.VPCSPSPCQNGGTCRPTGDVTHECACLPGFTGQNCEENIDDCPGNNCKNGGACVDGVNTY.N	6	VPCSPSPCQNGGTCRPTGDVTHECACLPGFTGQNCEENIDDCPGNNCKNGGACVDGVNTY,YN,3@57.02146,6@349.13728,8@57.02146,14@57.02146,24@57.02146,26@57.02146,35@57.02146,38@0.98402,42@57.02146,47@57.02146,53@57.02146,55@15.99492	S6(OGlycan / 349.1373); N38(Deamidated / 0.984); D55(Oxidation / 15.9949)	15.7249	Y.VPC[+57.02146]SPS[+349.13728]PC[+57.02146]QNGGTC[+57.02146]RPTGDVTHEC[+57.02146]AC[+57.02146]LPGFTGQNC[+57.02146]EEN[+0.98402]IDDC[+57.02146]PGNNC[+57.02146]KNGGAC[+57.02146]VD[+15.99492]GVNTY.N	C3(Carbamidomethyl / 57.0215); C8(Carbamidomethyl / 57.0215); C14(Carbamidomethyl / 57.0215); C24(Carbamidomethyl / 57.0215); C26(Carbamidomethyl / 57.0215); C35(Carbamidomethyl / 57.0215); C42(Carbamidomethyl / 57.0215); C47(Carbamidomethyl / 57.0215); C53(Carbamidomethyl / 57.0215)	2.9e-05	3e-05	0	0	0	0	1.7e-06	1.7e-06	4.532	476.3	1.5	9.169	-1	Specific	17	>sp|P46531|NOTC1_HUMAN Neurogenic locus notch homolog protein 1 OS=Homo sapiens OX=9606 GN=NOTCH1 PE=1 SV=4	1	5654	FP031022_5.5477.5477.6	high-energy collision-induced dissociation	4.72	6995.83	6996.77	1	29 | 49863
43	HexNAc(1)Fuc(1)	1040.8	5	1400.17	6996.84	1400.16	6996.79	controllerType=0 controllerNumber=1 scan=5493	Y.VPCSPSPCQNGGTCRPTGDVTHECACLPGFTGQNCEENIDDCPGNNCKNGGACVDGVNTY.N	6	VPCSPSPCQNGGTCRPTGDVTHECACLPGFTGQNCEENIDDCPGNNCKNGGACVDGVNTY,YN,3@57.02146,6@349.13728,8@57.02146,14@57.02146,24@57.02146,26@57.02146,35@57.02146,42@57.02146,47@57.02146,53@57.02146,55@15.99492	S6(OGlycan / 349.1373); D55(Oxidation / 15.9949)	15.7622	Y.VPC[+57.02146]SPS[+349.13728]PC[+57.02146]QNGGTC[+57.02146]RPTGDVTHEC[+57.02146]AC[+57.02146]LPGFTGQNC[+57.02146]EENIDDC[+57.02146]PGNNC[+57.02146]KNGGAC[+57.02146]VD[+15.99492]GVNTY.N	C3(Carbamidomethyl / 57.0215); C8(Carbamidomethyl / 57.0215); C14(Carbamidomethyl / 57.0215); C24(Carbamidomethyl / 57.0215); C26(Carbamidomethyl / 57.0215); C35(Carbamidomethyl / 57.0215); C42(Carbamidomethyl / 57.0215); C47(Carbamidomethyl / 57.0215); C53(Carbamidomethyl / 57.0215)	2.3e-15	2.3e-15	0	0	0	0	1.1e-16	1.1e-16	14.638	1040.8	7	6.364		Specific	19.2	>sp|P46531|NOTC1_HUMAN Neurogenic locus notch homolog protein 1 OS=Homo sapiens OX=9606 GN=NOTCH1 PE=1 SV=4	1	5671	FP031022_5.5493.5493.5	high-energy collision-induced dissociation	14.63	6995.83	6995.79	1	30 | 50063
43	HexNAc(1)Fuc(1)	1025.4	4	1749.97	6996.84	1749.95	6996.79	controllerType=0 controllerNumber=1 scan=5478	Y.VPCSPSPCQNGGTCRPTGDVTHECACLPGFTGQNCEENIDDCPGNNCKNGGACVDGVNTY.N	17	VPCSPSPCQNGGTCRPTGDVTHECACLPGFTGQNCEENIDDCPGNNCKNGGACVDGVNTY,YN,3@57.02146,8@57.02146,14@57.02146,17@349.13728,24@57.02146,26@57.02146,35@57.02146,42@57.02146,47@57.02146,53@57.02146,55@15.99492	T17(OGlycan / 349.1373); D55(Oxidation / 15.9949)	15.7272	Y.VPC[+57.02146]SPSPC[+57.02146]QNGGTC[+57.02146]RPT[+349.13728]GDVTHEC[+57.02146]AC[+57.02146]LPGFTGQNC[+57.02146]EENIDDC[+57.02146]PGNNC[+57.02146]KNGGAC[+57.02146]VD[+15.99492]GVNTY.N	C3(Carbamidomethyl / 57.0215); C8(Carbamidomethyl / 57.0215); C14(Carbamidomethyl / 57.0215); C24(Carbamidomethyl / 57.0215); C26(Carbamidomethyl / 57.0215); C35(Carbamidomethyl / 57.0215); C42(Carbamidomethyl / 57.0215); C47(Carbamidomethyl / 57.0215); C53(Carbamidomethyl / 57.0215)	4.4e-16	4.4e-16	0	0	0	0	3.8e-17	3.9e-17	15.358	1025.4	0	6.357		Specific	26	>sp|P46531|NOTC1_HUMAN Neurogenic locus notch homolog protein 1 OS=Homo sapiens OX=9606 GN=NOTCH1 PE=1 SV=4	1	5655	FP031022_5.5478.5478.4	high-energy collision-induced dissociation	19.31	6995.83	6995.79	1	31 | 49903
43	HexNAc(1)Fuc(1)	881.4	5	1400.17	6996.84	1400.16	6996.79	controllerType=0 controllerNumber=1 scan=5441	Y.VPCSPSPCQNGGTCRPTGDVTHECACLPGFTGQNCEENIDDCPGNNCKNGGACVDGVNTY.N	17	VPCSPSPCQNGGTCRPTGDVTHECACLPGFTGQNCEENIDDCPGNNCKNGGACVDGVNTY,YN,3@57.02146,8@57.02146,14@57.02146,17@349.13728,24@57.02146,26@57.02146,35@57.02146,42@57.02146,47@57.02146,53@57.02146,55@15.99492	T17(OGlycan / 349.1373); D55(Oxidation / 15.9949)	15.6458	Y.VPC[+57.02146]SPSPC[+57.02146]QNGGTC[+57.02146]RPT[+349.13728]GDVTHEC[+57.02146]AC[+57.02146]LPGFTGQNC[+57.02146]EENIDDC[+57.02146]PGNNC[+57.02146]KNGGAC[+57.02146]VD[+15.99492]GVNTY.N	C3(Carbamidomethyl / 57.0215); C8(Carbamidomethyl / 57.0215); C14(Carbamidomethyl / 57.0215); C24(Carbamidomethyl / 57.0215); C26(Carbamidomethyl / 57.0215); C35(Carbamidomethyl / 57.0215); C42(Carbamidomethyl / 57.0215); C47(Carbamidomethyl / 57.0215); C53(Carbamidomethyl / 57.0215)	2.3e-12	2.3e-12	0	0	0	0	1.9e-13	1.9e-13	11.638	881.4	0	7.062		Specific	19.5	>sp|P46531|NOTC1_HUMAN Neurogenic locus notch homolog protein 1 OS=Homo sapiens OX=9606 GN=NOTCH1 PE=1 SV=4	1	5606	FP031022_5.5441.5441.5	high-energy collision-induced dissociation	13.63	6995.84	6995.79	1	32 | 49430
43	HexNAc(1)Fuc(1)	542.8	5	1400.37	6997.82	1400.16	6996.79	controllerType=0 controllerNumber=1 scan=5636	Y.VPCSPSPCQNGGTCRPTGDVTHECACLPGFTGQNCEENIDDCPGNNCKNGGACVDGVNTY.N	17	VPCSPSPCQNGGTCRPTGDVTHECACLPGFTGQNCEENIDDCPGNNCKNGGACVDGVNTY,YN,3@57.02146,8@57.02146,14@57.02146,17@349.13728,24@57.02146,26@57.02146,35@57.02146,42@57.02146,47@57.02146,53@57.02146,55@15.99492	T17(OGlycan / 349.1373); D55(Oxidation / 15.9949)	16.0849	Y.VPC[+57.02146]SPSPC[+57.02146]QNGGTC[+57.02146]RPT[+349.13728]GDVTHEC[+57.02146]AC[+57.02146]LPGFTGQNC[+57.02146]EENIDDC[+57.02146]PGNNC[+57.02146]KNGGAC[+57.02146]VD[+15.99492]GVNTY.N	C3(Carbamidomethyl / 57.0215); C8(Carbamidomethyl / 57.0215); C14(Carbamidomethyl / 57.0215); C24(Carbamidomethyl / 57.0215); C26(Carbamidomethyl / 57.0215); C35(Carbamidomethyl / 57.0215); C42(Carbamidomethyl / 57.0215); C47(Carbamidomethyl / 57.0215); C53(Carbamidomethyl / 57.0215)	1.9e-05	1.9e-05	0	0	0	0	1.1e-06	1.1e-06	4.722	542.8	0	3.669	1	Specific	18.4	>sp|P46531|NOTC1_HUMAN Neurogenic locus notch homolog protein 1 OS=Homo sapiens OX=9606 GN=NOTCH1 PE=1 SV=4	1	5866	FP031022_5.5636.5636.5	high-energy collision-induced dissociation	6.63	6996.82	6995.79	1	33 | 50823
43	HexNAc(1)Fuc(1)	726.5	5	1396.97	6980.83	1397.16	6981.78	controllerType=0 controllerNumber=1 scan=5568	Y.VPCSPSPCQNGGTCRPTGDVTHECACLPGFTGQNCEENIDDCPGNNCKNGGACVDGVNTY.N	6	VPCSPSPCQNGGTCRPTGDVTHECACLPGFTGQNCEENIDDCPGNNCKNGGACVDGVNTY,YN,3@57.02146,6@349.13728,8@57.02146,14@57.02146,24@57.02146,26@57.02146,34@0.98402,35@57.02146,42@57.02146,47@57.02146,53@57.02146	S6(OGlycan / 349.1373); N34(Deamidated / 0.984)	15.9321	Y.VPC[+57.02146]SPS[+349.13728]PC[+57.02146]QNGGTC[+57.02146]RPTGDVTHEC[+57.02146]AC[+57.02146]LPGFTGQN[+0.98402]C[+57.02146]EENIDDC[+57.02146]PGNNC[+57.02146]KNGGAC[+57.02146]VDGVNTY.N	C3(Carbamidomethyl / 57.0215); C8(Carbamidomethyl / 57.0215); C14(Carbamidomethyl / 57.0215); C24(Carbamidomethyl / 57.0215); C26(Carbamidomethyl / 57.0215); C35(Carbamidomethyl / 57.0215); C42(Carbamidomethyl / 57.0215); C47(Carbamidomethyl / 57.0215); C53(Carbamidomethyl / 57.0215)	2.3e-09	2.3e-09	0	0	0	0	1.4e-10	1.4e-10	8.638	726.5	0	7.406	-1	Specific	18.1	>sp|P46531|NOTC1_HUMAN Neurogenic locus notch homolog protein 1 OS=Homo sapiens OX=9606 GN=NOTCH1 PE=1 SV=4	1	5770	FP031022_5.5568.5568.5	high-energy collision-induced dissociation	10.63	6979.82	6980.78	1	34 | 50463
43	HexNAc(1)Fuc(1)	827.9	5	1396.97	6980.83	1396.97	6980.8	controllerType=0 controllerNumber=1 scan=5505	Y.VPCSPSPCQNGGTCRPTGDVTHECACLPGFTGQNCEENIDDCPGNNCKNGGACVDGVNTY.N	17	VPCSPSPCQNGGTCRPTGDVTHECACLPGFTGQNCEENIDDCPGNNCKNGGACVDGVNTY,YN,3@57.02146,8@57.02146,14@57.02146,17@349.13728,24@57.02146,26@57.02146,35@57.02146,42@57.02146,47@57.02146,53@57.02146	T17(OGlycan / 349.1373)	15.7898	Y.VPC[+57.02146]SPSPC[+57.02146]QNGGTC[+57.02146]RPT[+349.13728]GDVTHEC[+57.02146]AC[+57.02146]LPGFTGQNC[+57.02146]EENIDDC[+57.02146]PGNNC[+57.02146]KNGGAC[+57.02146]VDGVNTY.N	C3(Carbamidomethyl / 57.0215); C8(Carbamidomethyl / 57.0215); C14(Carbamidomethyl / 57.0215); C24(Carbamidomethyl / 57.0215); C26(Carbamidomethyl / 57.0215); C35(Carbamidomethyl / 57.0215); C42(Carbamidomethyl / 57.0215); C47(Carbamidomethyl / 57.0215); C53(Carbamidomethyl / 57.0215)	2.3e-11	2.3e-11	0	0	0	0	2.2e-12	2.2e-12	10.638	827.9	0	4.899		Specific	16.4	>sp|P46531|NOTC1_HUMAN Neurogenic locus notch homolog protein 1 OS=Homo sapiens OX=9606 GN=NOTCH1 PE=1 SV=4	1	5687	FP031022_5.5505.5505.5	high-energy collision-induced dissociation	12.63	6979.83	6979.79	1	35 | 50223
43	HexNAc(1)Fuc(1)	709.7	5	1396.97	6980.84	1396.97	6980.8	controllerType=0 controllerNumber=1 scan=5449	Y.VPCSPSPCQNGGTCRPTGDVTHECACLPGFTGQNCEENIDDCPGNNCKNGGACVDGVNTY.N	6	VPCSPSPCQNGGTCRPTGDVTHECACLPGFTGQNCEENIDDCPGNNCKNGGACVDGVNTY,YN,3@57.02146,6@349.13728,8@57.02146,14@57.02146,24@57.02146,26@57.02146,35@57.02146,42@57.02146,47@57.02146,53@57.02146	S6(OGlycan / 349.1373)	15.6647	Y.VPC[+57.02146]SPS[+349.13728]PC[+57.02146]QNGGTC[+57.02146]RPTGDVTHEC[+57.02146]AC[+57.02146]LPGFTGQNC[+57.02146]EENIDDC[+57.02146]PGNNC[+57.02146]KNGGAC[+57.02146]VDGVNTY.N	C3(Carbamidomethyl / 57.0215); C8(Carbamidomethyl / 57.0215); C14(Carbamidomethyl / 57.0215); C24(Carbamidomethyl / 57.0215); C26(Carbamidomethyl / 57.0215); C35(Carbamidomethyl / 57.0215); C42(Carbamidomethyl / 57.0215); C47(Carbamidomethyl / 57.0215); C53(Carbamidomethyl / 57.0215)	2.3e-09	2.3e-09	0	0	0	0	1.3e-10	1.3e-10	8.638	709.7	2.6	6.035		Specific	17.1	>sp|P46531|NOTC1_HUMAN Neurogenic locus notch homolog protein 1 OS=Homo sapiens OX=9606 GN=NOTCH1 PE=1 SV=4	1	5616	FP031022_5.5449.5449.5	high-energy collision-induced dissociation	9.63	6979.83	6979.79	1	36 | 49543
43		803.5	5	1327.14	6631.69	1327.33	6632.65	controllerType=0 controllerNumber=1 scan=5633	Y.VPCSPSPCQNGGTCRPTGDVTHECACLPGFTGQNCEENIDDCPGNNCKNGGACVDGVNTY.N		VPCSPSPCQNGGTCRPTGDVTHECACLPGFTGQNCEENIDDCPGNNCKNGGACVDGVNTY,YN,3@57.02146,8@57.02146,14@57.02146,24@57.02146,26@57.02146,34@0.98402,35@57.02146,42@57.02146,47@57.02146,53@57.02146	N34(Deamidated / 0.984)	16.0775	Y.VPC[+57.02146]SPSPC[+57.02146]QNGGTC[+57.02146]RPTGDVTHEC[+57.02146]AC[+57.02146]LPGFTGQN[+0.98402]C[+57.02146]EENIDDC[+57.02146]PGNNC[+57.02146]KNGGAC[+57.02146]VDGVNTY.N	C3(Carbamidomethyl / 57.0215); C8(Carbamidomethyl / 57.0215); C14(Carbamidomethyl / 57.0215); C24(Carbamidomethyl / 57.0215); C26(Carbamidomethyl / 57.0215); C35(Carbamidomethyl / 57.0215); C42(Carbamidomethyl / 57.0215); C47(Carbamidomethyl / 57.0215); C53(Carbamidomethyl / 57.0215)	2.3e-11	2.3e-11	0	0	0	0	2.4e-12	2.4e-12	10.638	784.7	2.4	6.8	-1	Specific	17.1	>sp|P46531|NOTC1_HUMAN Neurogenic locus notch homolog protein 1 OS=Homo sapiens OX=9606 GN=NOTCH1 PE=1 SV=4	1	5864	FP031022_5.5633.5633.5	high-energy collision-induced dissociation	11.63	6630.68	6631.64	1	37 | 50783
43		628.1	5	1327.54	6633.69	1327.33	6632.65	controllerType=0 controllerNumber=1 scan=5698	Y.VPCSPSPCQNGGTCRPTGDVTHECACLPGFTGQNCEENIDDCPGNNCKNGGACVDGVNTY.N		VPCSPSPCQNGGTCRPTGDVTHECACLPGFTGQNCEENIDDCPGNNCKNGGACVDGVNTY,YN,3@57.02146,8@57.02146,10@0.98402,14@57.02146,24@57.02146,26@57.02146,35@57.02146,42@57.02146,47@57.02146,53@57.02146	N10(Deamidated / 0.984)	16.2205	Y.VPC[+57.02146]SPSPC[+57.02146]QN[+0.98402]GGTC[+57.02146]RPTGDVTHEC[+57.02146]AC[+57.02146]LPGFTGQNC[+57.02146]EENIDDC[+57.02146]PGNNC[+57.02146]KNGGAC[+57.02146]VDGVNTY.N	C3(Carbamidomethyl / 57.0215); C8(Carbamidomethyl / 57.0215); C14(Carbamidomethyl / 57.0215); C24(Carbamidomethyl / 57.0215); C26(Carbamidomethyl / 57.0215); C35(Carbamidomethyl / 57.0215); C42(Carbamidomethyl / 57.0215); C47(Carbamidomethyl / 57.0215); C53(Carbamidomethyl / 57.0215)	2.3e-07	2.3e-07	0	0	0	0	1.1e-08	1.1e-08	6.638	628.1	16	5.623	1	Specific	15.6	>sp|P46531|NOTC1_HUMAN Neurogenic locus notch homolog protein 1 OS=Homo sapiens OX=9606 GN=NOTCH1 PE=1 SV=4	1	5955	FP031022_5.5698.5698.5	high-energy collision-induced dissociation	8.63	6632.68	6631.64	1	38 | 51303
43		579.6	4	1659.17	6633.67	1658.92	6632.65	controllerType=0 controllerNumber=1 scan=5666	Y.VPCSPSPCQNGGTCRPTGDVTHECACLPGFTGQNCEENIDDCPGNNCKNGGACVDGVNTY.N		VPCSPSPCQNGGTCRPTGDVTHECACLPGFTGQNCEENIDDCPGNNCKNGGACVDGVNTY,YN,3@57.02146,8@57.02146,14@57.02146,24@57.02146,26@57.02146,35@57.02146,42@57.02146,47@57.02146,49@0.98402,53@57.02146	N49(Deamidated / 0.984)	16.1522	Y.VPC[+57.02146]SPSPC[+57.02146]QNGGTC[+57.02146]RPTGDVTHEC[+57.02146]AC[+57.02146]LPGFTGQNC[+57.02146]EENIDDC[+57.02146]PGNNC[+57.02146]KN[+0.98402]GGAC[+57.02146]VDGVNTY.N	C3(Carbamidomethyl / 57.0215); C8(Carbamidomethyl / 57.0215); C14(Carbamidomethyl / 57.0215); C24(Carbamidomethyl / 57.0215); C26(Carbamidomethyl / 57.0215); C35(Carbamidomethyl / 57.0215); C42(Carbamidomethyl / 57.0215); C47(Carbamidomethyl / 57.0215); C53(Carbamidomethyl / 57.0215)	4.9e-07	4.9e-07	0	0	0	0	1.9e-08	1.9e-08	6.313	579.6	3.4	3.609	1	Specific	19.8	>sp|P46531|NOTC1_HUMAN Neurogenic locus notch homolog protein 1 OS=Homo sapiens OX=9606 GN=NOTCH1 PE=1 SV=4	1	5912	FP031022_5.5666.5666.4	high-energy collision-induced dissociation	8.31	6632.67	6631.64	1	39 | 51143
43		384.7	5	1327.55	6633.7	1327.33	6632.65	controllerType=0 controllerNumber=1 scan=5766	Y.VPCSPSPCQNGGTCRPTGDVTHECACLPGFTGQNCEENIDDCPGNNCKNGGACVDGVNTY.N		VPCSPSPCQNGGTCRPTGDVTHECACLPGFTGQNCEENIDDCPGNNCKNGGACVDGVNTY,YN,3@57.02146,8@57.02146,10@0.98402,14@57.02146,24@57.02146,26@57.02146,35@57.02146,42@57.02146,47@57.02146,53@57.02146	N10(Deamidated / 0.984)	16.3688	Y.VPC[+57.02146]SPSPC[+57.02146]QN[+0.98402]GGTC[+57.02146]RPTGDVTHEC[+57.02146]AC[+57.02146]LPGFTGQNC[+57.02146]EENIDDC[+57.02146]PGNNC[+57.02146]KNGGAC[+57.02146]VDGVNTY.N	C3(Carbamidomethyl / 57.0215); C8(Carbamidomethyl / 57.0215); C14(Carbamidomethyl / 57.0215); C24(Carbamidomethyl / 57.0215); C26(Carbamidomethyl / 57.0215); C35(Carbamidomethyl / 57.0215); C42(Carbamidomethyl / 57.0215); C47(Carbamidomethyl / 57.0215); C53(Carbamidomethyl / 57.0215)	0.00011	0.00011	0	0	0	0	3.7e-06	3.8e-06	3.978	384.7	16.4	7.555	1	Specific	15.1	>sp|P46531|NOTC1_HUMAN Neurogenic locus notch homolog protein 1 OS=Homo sapiens OX=9606 GN=NOTCH1 PE=1 SV=4	1	6052	FP031022_5.5766.5766.5	high-energy collision-induced dissociation	4.53	6632.69	6631.64	1	40 | 51549
43		860.2	5	1327.15	6631.7	1327.14	6631.66	controllerType=0 controllerNumber=1 scan=5550	Y.VPCSPSPCQNGGTCRPTGDVTHECACLPGFTGQNCEENIDDCPGNNCKNGGACVDGVNTY.N		VPCSPSPCQNGGTCRPTGDVTHECACLPGFTGQNCEENIDDCPGNNCKNGGACVDGVNTY,YN,3@57.02146,8@57.02146,14@57.02146,24@57.02146,26@57.02146,35@57.02146,42@57.02146,47@57.02146,53@57.02146		15.8923	Y.VPC[+57.02146]SPSPC[+57.02146]QNGGTC[+57.02146]RPTGDVTHEC[+57.02146]AC[+57.02146]LPGFTGQNC[+57.02146]EENIDDC[+57.02146]PGNNC[+57.02146]KNGGAC[+57.02146]VDGVNTY.N	C3(Carbamidomethyl / 57.0215); C8(Carbamidomethyl / 57.0215); C14(Carbamidomethyl / 57.0215); C24(Carbamidomethyl / 57.0215); C26(Carbamidomethyl / 57.0215); C35(Carbamidomethyl / 57.0215); C42(Carbamidomethyl / 57.0215); C47(Carbamidomethyl / 57.0215); C53(Carbamidomethyl / 57.0215)	2.3e-12	2.3e-12	0	0	0	0	2.1e-13	2.1e-13	11.638	760.1	15.2	6.186		Specific	16.6	>sp|P46531|NOTC1_HUMAN Neurogenic locus notch homolog protein 1 OS=Homo sapiens OX=9606 GN=NOTCH1 PE=1 SV=4	1	5744	FP031022_5.5550.5550.5	high-energy collision-induced dissociation	12.63	6630.7	6630.65	1	41 | 50343
103	Hex(1); Hex(1)Pent(2)	144.6	10	981.692	9807.86	981.684	9807.78	controllerType=0 controllerNumber=1 scan=4753	Y.NCRCPPEWTGQYCTEDVDECQLMPNACQNGRTCHNTHGGYNCVCVNGWTGEDCSENIDDCASAACFHGATCHDRVASF.Y	14;32	NCRCPPEWTGQYCTEDVDECQLMPNACQNGRTCHNTHGGYNCVCVNGWTGEDCSENIDDCASAACFHGATCHDRVASF,YY,2@57.02146,4@57.02146,13@57.02146,14@162.05282,20@57.02146,25@15.99492,27@57.02146,32@426.13734,33@57.02146,42@57.02146,44@57.02146,53@57.02146,60@57.02146,65@57.02146,71@57.02146	T14(OGlycan / 162.0528); N25(Oxidation / 15.9949); T32(OGlycan / 426.1373)	14.1323	Y.NC[+57.02146]RC[+57.02146]PPEWTGQYC[+57.02146]T[+162.05282]EDVDEC[+57.02146]QLMPN[+15.99492]AC[+57.02146]QNGRT[+426.13734]C[+57.02146]HNTHGGYNC[+57.02146]VC[+57.02146]VNGWTGEDC[+57.02146]SENIDDC[+57.02146]ASAAC[+57.02146]FHGATC[+57.02146]HDRVASF.Y	C2(Carbamidomethyl / 57.0215); C4(Carbamidomethyl / 57.0215); C13(Carbamidomethyl / 57.0215); C20(Carbamidomethyl / 57.0215); C27(Carbamidomethyl / 57.0215); C33(Carbamidomethyl / 57.0215); C42(Carbamidomethyl / 57.0215); C44(Carbamidomethyl / 57.0215); C53(Carbamidomethyl / 57.0215); C60(Carbamidomethyl / 57.0215); C65(Carbamidomethyl / 57.0215); C71(Carbamidomethyl / 57.0215)	0.82	0.82	0.0028	0.0028	0.0059	0.0059	0.054	0.054	0.086	144.6	0	8.243		Specific	10.4	>sp|P46531|NOTC1_HUMAN Neurogenic locus notch homolog protein 1 OS=Homo sapiens OX=9606 GN=NOTCH1 PE=1 SV=4	1	4743	FP031022_5.4753.4753.5	high-energy collision-induced dissociation	0.09	9806.85	9806.77	1	42 | 68962
103	HexNAc(1)Fuc(1); HexNAc(1)	351.7	8	1222.48	9772.8	1222.48	9772.79	controllerType=0 controllerNumber=1 scan=5097	Y.NCRCPPEWTGQYCTEDVDECQLMPNACQNGRTCHNTHGGYNCVCVNGWTGEDCSENIDDCASAACFHGATCHDRVASF.Y	14;32	NCRCPPEWTGQYCTEDVDECQLMPNACQNGRTCHNTHGGYNCVCVNGWTGEDCSENIDDCASAACFHGATCHDRVASF,YY,2@57.02146,4@57.02146,13@57.02146,14@349.13728,20@57.02146,27@57.02146,32@203.07937,33@57.02146,42@57.02146,44@57.02146,48@15.99492,53@57.02146,60@57.02146,65@57.02146,71@57.02146,74@0.98402	T14(OGlycan / 349.1373); T32(OGlycan / 203.0794); W48(Oxidation / 15.9949); R74(Deamidated / 0.984)	14.9124	Y.NC[+57.02146]RC[+57.02146]PPEWTGQYC[+57.02146]T[+349.13728]EDVDEC[+57.02146]QLMPNAC[+57.02146]QNGRT[+203.07937]C[+57.02146]HNTHGGYNC[+57.02146]VC[+57.02146]VNGW[+15.99492]TGEDC[+57.02146]SENIDDC[+57.02146]ASAAC[+57.02146]FHGATC[+57.02146]HDR[+0.98402]VASF.Y	C2(Carbamidomethyl / 57.0215); C4(Carbamidomethyl / 57.0215); C13(Carbamidomethyl / 57.0215); C20(Carbamidomethyl / 57.0215); C27(Carbamidomethyl / 57.0215); C33(Carbamidomethyl / 57.0215); C42(Carbamidomethyl / 57.0215); C44(Carbamidomethyl / 57.0215); C53(Carbamidomethyl / 57.0215); C60(Carbamidomethyl / 57.0215); C65(Carbamidomethyl / 57.0215); C71(Carbamidomethyl / 57.0215)	0.0017	0.0017	0	0	0	0	4.2e-05	4.2e-05	2.774	351.7	0	0.93		Specific	12.6	>sp|P46531|NOTC1_HUMAN Neurogenic locus notch homolog protein 1 OS=Homo sapiens OX=9606 GN=NOTCH1 PE=1 SV=4	1	5157	FP031022_5.5097.5097.4	high-energy collision-induced dissociation	1.93	9771.79	9771.78	1	43 | 69522
103	Hex(1); Fuc(1)	1314	5	1040.22	5197.06	1040.21	5197.03	controllerType=0 controllerNumber=1 scan=5045	Y.NCRCPPEWTGQYCTEDVDECQLMPNACQNGRTCHNTHGGY.N	14;36	NCRCPPEWTGQYCTEDVDECQLMPNACQNGRTCHNTHGGY,YN,2@57.02146,4@57.02146,13@57.02146,14@162.05282,20@57.02146,27@57.02146,33@57.02146,35@15.99492,36@146.05791	T14(OGlycan / 162.0528); N35(Oxidation / 15.9949); T36(OGlycan / 146.0579)	14.7976	Y.NC[+57.02146]RC[+57.02146]PPEWTGQYC[+57.02146]T[+162.05282]EDVDEC[+57.02146]QLMPNAC[+57.02146]QNGRTC[+57.02146]HN[+15.99492]T[+146.05791]HGGY.N	C2(Carbamidomethyl / 57.0215); C4(Carbamidomethyl / 57.0215); C13(Carbamidomethyl / 57.0215); C20(Carbamidomethyl / 57.0215); C27(Carbamidomethyl / 57.0215); C33(Carbamidomethyl / 57.0215)	9.9e-31	3.6e-24	0	0	0	0	9.9e-31	9.2e-25	30.006	1314	3.6	6.469		Specific	27.8	>sp|P46531|NOTC1_HUMAN Neurogenic locus notch homolog protein 1 OS=Homo sapiens OX=9606 GN=NOTCH1 PE=1 SV=4	1	5089	FP031022_5.5045.5045.5	high-energy collision-induced dissociation	24.44	5196.05	5196.02	1	44 | 44530
103	Fuc(1); Hex(1)	1279.5	5	1040.41	5198.04	1040.21	5197.03	controllerType=0 controllerNumber=1 scan=5018	Y.NCRCPPEWTGQYCTEDVDECQLMPNACQNGRTCHNTHGGY.N	14;32	NCRCPPEWTGQYCTEDVDECQLMPNACQNGRTCHNTHGGY,YN,2@57.02146,4@57.02146,13@57.02146,14@146.05791,20@57.02146,27@57.02146,32@162.05282,33@57.02146,35@15.99492	T14(OGlycan / 146.0579); T32(OGlycan / 162.0528); N35(Oxidation / 15.9949)	14.7361	Y.NC[+57.02146]RC[+57.02146]PPEWTGQYC[+57.02146]T[+146.05791]EDVDEC[+57.02146]QLMPNAC[+57.02146]QNGRT[+162.05282]C[+57.02146]HN[+15.99492]THGGY.N	C2(Carbamidomethyl / 57.0215); C4(Carbamidomethyl / 57.0215); C13(Carbamidomethyl / 57.0215); C20(Carbamidomethyl / 57.0215); C27(Carbamidomethyl / 57.0215); C33(Carbamidomethyl / 57.0215)	9.9e-31	3.6e-23	0	0	0	0	9.9e-31	7.4e-24	30.006	1279.5	0	2.136	1	Specific	25.9	>sp|P46531|NOTC1_HUMAN Neurogenic locus notch homolog protein 1 OS=Homo sapiens OX=9606 GN=NOTCH1 PE=1 SV=4	1	5055	FP031022_5.5018.5018.5	high-energy collision-induced dissociation	24.44	5197.03	5196.02	1	45 | 43970
103	Hex(1); Fuc(1)	1028.6	5	1040.22	5197.05	1040.21	5197.03	controllerType=0 controllerNumber=1 scan=5103	Y.NCRCPPEWTGQYCTEDVDECQLMPNACQNGRTCHNTHGGY.N	32;36	NCRCPPEWTGQYCTEDVDECQLMPNACQNGRTCHNTHGGY,YN,2@57.02146,4@57.02146,13@57.02146,20@57.02146,27@57.02146,32@162.05282,33@57.02146,35@15.99492,36@146.05791	T32(OGlycan / 162.0528); N35(Oxidation / 15.9949); T36(OGlycan / 146.0579)	14.9244	Y.NC[+57.02146]RC[+57.02146]PPEWTGQYC[+57.02146]TEDVDEC[+57.02146]QLMPNAC[+57.02146]QNGRT[+162.05282]C[+57.02146]HN[+15.99492]T[+146.05791]HGGY.N	C2(Carbamidomethyl / 57.0215); C4(Carbamidomethyl / 57.0215); C13(Carbamidomethyl / 57.0215); C20(Carbamidomethyl / 57.0215); C27(Carbamidomethyl / 57.0215); C33(Carbamidomethyl / 57.0215)	3.3e-16	3.3e-16	0	0	0	0	2.6e-17	2.6e-17	15.483	1028.6	1.2	5.178		Specific	22.3	>sp|P46531|NOTC1_HUMAN Neurogenic locus notch homolog protein 1 OS=Homo sapiens OX=9606 GN=NOTCH1 PE=1 SV=4	1	5165	FP031022_5.5103.5103.5	high-energy collision-induced dissociation	19.44	5196.05	5196.02	1	46 | 45430
103	HexNAc(1)	461.2	5	1019.21	5092.03	1019.21	5092	controllerType=0 controllerNumber=1 scan=4219	Y.NCRCPPEWTGQYCTEDVDECQLMPNACQNGRTCHNTHGGY.N	14	NCRCPPEWTGQYCTEDVDECQLMPNACQNGRTCHNTHGGY,YN,2@57.02146,4@57.02146,13@57.02146,14@203.07937,20@57.02146,27@57.02146,33@57.02146,35@15.99492	T14(OGlycan / 203.0794); N35(Oxidation / 15.9949)	12.9736	Y.NC[+57.02146]RC[+57.02146]PPEWTGQYC[+57.02146]T[+203.07937]EDVDEC[+57.02146]QLMPNAC[+57.02146]QNGRTC[+57.02146]HN[+15.99492]THGGY.N	C2(Carbamidomethyl / 57.0215); C4(Carbamidomethyl / 57.0215); C13(Carbamidomethyl / 57.0215); C20(Carbamidomethyl / 57.0215); C27(Carbamidomethyl / 57.0215); C33(Carbamidomethyl / 57.0215)	4.6e-06	4.6e-06	0	0	0	0	2.5e-07	2.5e-07	5.342	461.2	11.6	6.109		Specific	14.3	>sp|P46531|NOTC1_HUMAN Neurogenic locus notch homolog protein 1 OS=Homo sapiens OX=9606 GN=NOTCH1 PE=1 SV=4	1	4033	FP031022_5.4219.4219.5	high-energy collision-induced dissociation	5.31	5091.02	5090.99	1	47 | 39224
103	HexNAc(1)	304.3	6	849.509	5092.02	849.505	5092	controllerType=0 controllerNumber=1 scan=4227	Y.NCRCPPEWTGQYCTEDVDECQLMPNACQNGRTCHNTHGGY.N	14	NCRCPPEWTGQYCTEDVDECQLMPNACQNGRTCHNTHGGY,YN,2@57.02146,4@57.02146,13@57.02146,14@203.07937,20@57.02146,27@57.02146,33@57.02146,35@15.99492	T14(OGlycan / 203.0794); N35(Oxidation / 15.9949)	12.9917	Y.NC[+57.02146]RC[+57.02146]PPEWTGQYC[+57.02146]T[+203.07937]EDVDEC[+57.02146]QLMPNAC[+57.02146]QNGRTC[+57.02146]HN[+15.99492]THGGY.N	C2(Carbamidomethyl / 57.0215); C4(Carbamidomethyl / 57.0215); C13(Carbamidomethyl / 57.0215); C20(Carbamidomethyl / 57.0215); C27(Carbamidomethyl / 57.0215); C33(Carbamidomethyl / 57.0215)	0.038	0.038	0	0	0	0	0.0014	0.0014	1.42	304.3	9.3	4.764		Specific	10.5	>sp|P46531|NOTC1_HUMAN Neurogenic locus notch homolog protein 1 OS=Homo sapiens OX=9606 GN=NOTCH1 PE=1 SV=4	1	4045	FP031022_5.4227.4227.6	high-energy collision-induced dissociation	1.21	5091.01	5090.99	1	48 | 39333
103	HexNAc(1)	189.5	6	849.677	5093.03	849.505	5092	controllerType=0 controllerNumber=1 scan=4196	Y.NCRCPPEWTGQYCTEDVDECQLMPNACQNGRTCHNTHGGY.N	14	NCRCPPEWTGQYCTEDVDECQLMPNACQNGRTCHNTHGGY,YN,2@57.02146,4@57.02146,13@57.02146,14@203.07937,20@57.02146,27@57.02146,33@57.02146,35@15.99492	T14(OGlycan / 203.0794); N35(Oxidation / 15.9949)	12.9246	Y.NC[+57.02146]RC[+57.02146]PPEWTGQYC[+57.02146]T[+203.07937]EDVDEC[+57.02146]QLMPNAC[+57.02146]QNGRTC[+57.02146]HN[+15.99492]THGGY.N	C2(Carbamidomethyl / 57.0215); C4(Carbamidomethyl / 57.0215); C13(Carbamidomethyl / 57.0215); C20(Carbamidomethyl / 57.0215); C27(Carbamidomethyl / 57.0215); C33(Carbamidomethyl / 57.0215)	0.35	0.35	0	0	0	0	0.0078	0.0079	0.457	189.5	9.9	5.28	1	Specific	9.3	>sp|P46531|NOTC1_HUMAN Neurogenic locus notch homolog protein 1 OS=Homo sapiens OX=9606 GN=NOTCH1 PE=1 SV=4	1	4000	FP031022_5.4196.4196.5	high-energy collision-induced dissociation	0.45	5092.02	5090.99	1	49 | 38904
103	HexNAc(1)	173.7	6	849.505	5092	849.505	5092	controllerType=0 controllerNumber=1 scan=4384	Y.NCRCPPEWTGQYCTEDVDECQLMPNACQNGRTCHNTHGGY.N	14	NCRCPPEWTGQYCTEDVDECQLMPNACQNGRTCHNTHGGY,YN,2@57.02146,4@57.02146,13@57.02146,14@203.07937,20@57.02146,27@57.02146,33@57.02146,35@15.99492	T14(OGlycan / 203.0794); N35(Oxidation / 15.9949)	13.3233	Y.NC[+57.02146]RC[+57.02146]PPEWTGQYC[+57.02146]T[+203.07937]EDVDEC[+57.02146]QLMPNAC[+57.02146]QNGRTC[+57.02146]HN[+15.99492]THGGY.N	C2(Carbamidomethyl / 57.0215); C4(Carbamidomethyl / 57.0215); C13(Carbamidomethyl / 57.0215); C20(Carbamidomethyl / 57.0215); C27(Carbamidomethyl / 57.0215); C33(Carbamidomethyl / 57.0215)	0.019	0.019	0	0	0	0	0.00066	0.00067	1.717	173.7	5.6	-0.055		Specific	11.5	>sp|P46531|NOTC1_HUMAN Neurogenic locus notch homolog protein 1 OS=Homo sapiens OX=9606 GN=NOTCH1 PE=1 SV=4	1	4232	FP031022_5.4384.4384.6	high-energy collision-induced dissociation	1.71	5090.99	5090.99	1	50 | 40154
103	Fuc(1)	1204.3	5	1011.01	5051	1011	5050.97	controllerType=0 controllerNumber=1 scan=4621	Y.NCRCPPEWTGQYCTEDVDECQLMPNACQNGRTCHNTHGGY.N	14	NCRCPPEWTGQYCTEDVDECQLMPNACQNGRTCHNTHGGY,YN,2@57.02146,4@57.02146,13@57.02146,14@146.05791,20@57.02146,23@15.99492,27@57.02146,33@57.02146,35@15.99492	T14(OGlycan / 146.0579); M23(Oxidation / 15.9949); N35(Oxidation / 15.9949)	13.8325	Y.NC[+57.02146]RC[+57.02146]PPEWTGQYC[+57.02146]T[+146.05791]EDVDEC[+57.02146]QLM[+15.99492]PNAC[+57.02146]QNGRTC[+57.02146]HN[+15.99492]THGGY.N	C2(Carbamidomethyl / 57.0215); C4(Carbamidomethyl / 57.0215); C13(Carbamidomethyl / 57.0215); C20(Carbamidomethyl / 57.0215); C27(Carbamidomethyl / 57.0215); C33(Carbamidomethyl / 57.0215)	9.9e-31	3.6e-22	0	0	0	0	9.9e-31	3.6e-23	30.006	1204.3	1	5.542		Specific	23.2	>sp|P46531|NOTC1_HUMAN Neurogenic locus notch homolog protein 1 OS=Homo sapiens OX=9606 GN=NOTCH1 PE=1 SV=4	1	4551	FP031022_5.4621.4621.5	high-energy collision-induced dissociation	21.98	5049.99	5049.96	1	51 | 41158
103	Fuc(1)	846.9	5	1011.21	5052	1011	5050.97	controllerType=0 controllerNumber=1 scan=4736	Y.NCRCPPEWTGQYCTEDVDECQLMPNACQNGRTCHNTHGGY.N	36	NCRCPPEWTGQYCTEDVDECQLMPNACQNGRTCHNTHGGY,YN,2@57.02146,4@57.02146,13@57.02146,20@57.02146,23@15.99492,27@57.02146,33@57.02146,35@15.99492,36@146.05791	M23(Oxidation / 15.9949); N35(Oxidation / 15.9949); T36(OGlycan / 146.0579)	14.0924	Y.NC[+57.02146]RC[+57.02146]PPEWTGQYC[+57.02146]TEDVDEC[+57.02146]QLM[+15.99492]PNAC[+57.02146]QNGRTC[+57.02146]HN[+15.99492]T[+146.05791]HGGY.N	C2(Carbamidomethyl / 57.0215); C4(Carbamidomethyl / 57.0215); C13(Carbamidomethyl / 57.0215); C20(Carbamidomethyl / 57.0215); C27(Carbamidomethyl / 57.0215); C33(Carbamidomethyl / 57.0215)	3.6e-12	3.6e-12	0	0	0	0	3e-13	3e-13	11.448	846.9	7.9	5.313	1	Specific	20.6	>sp|P46531|NOTC1_HUMAN Neurogenic locus notch homolog protein 1 OS=Homo sapiens OX=9606 GN=NOTCH1 PE=1 SV=4	1	4716	FP031022_5.4736.4736.5	high-energy collision-induced dissociation	12.98	5050.99	5049.96	1	52 | 41970
103	Fuc(1)	1181.7	5	1008	5035.98	1008	5035.96	controllerType=0 controllerNumber=1 scan=5275	Y.NCRCPPEWTGQYCTEDVDECQLMPNACQNGRTCHNTHGGY.N	32	NCRCPPEWTGQYCTEDVDECQLMPNACQNGRTCHNTHGGY,YN,2@57.02146,4@57.02146,13@57.02146,20@57.02146,27@57.02146,29@0.98402,32@146.05791,33@57.02146,35@15.99492	N29(Deamidated / 0.984); T32(OGlycan / 146.0579); N35(Oxidation / 15.9949)	15.2899	Y.NC[+57.02146]RC[+57.02146]PPEWTGQYC[+57.02146]TEDVDEC[+57.02146]QLMPNAC[+57.02146]QN[+0.98402]GRT[+146.05791]C[+57.02146]HN[+15.99492]THGGY.N	C2(Carbamidomethyl / 57.0215); C4(Carbamidomethyl / 57.0215); C13(Carbamidomethyl / 57.0215); C20(Carbamidomethyl / 57.0215); C27(Carbamidomethyl / 57.0215); C33(Carbamidomethyl / 57.0215)	9.9e-31	3.6e-21	0	0	0	0	9.9e-31	4.5e-22	30.006	1181.7	4.8	5.056		Specific	23.5	>sp|P46531|NOTC1_HUMAN Neurogenic locus notch homolog protein 1 OS=Homo sapiens OX=9606 GN=NOTCH1 PE=1 SV=4	1	5391	FP031022_5.5275.5275.5	high-energy collision-induced dissociation	22.44	5034.98	5034.95	1	53 | 47390
103	Fuc(1)	1158.3	5	1008	5036	1008	5035.96	controllerType=0 controllerNumber=1 scan=5329	Y.NCRCPPEWTGQYCTEDVDECQLMPNACQNGRTCHNTHGGY.N	36	NCRCPPEWTGQYCTEDVDECQLMPNACQNGRTCHNTHGGY,YN,2@57.02146,4@57.02146,13@57.02146,20@57.02146,27@57.02146,29@0.98402,33@57.02146,35@15.99492,36@146.05791	N29(Deamidated / 0.984); N35(Oxidation / 15.9949); T36(OGlycan / 146.0579)	15.4041	Y.NC[+57.02146]RC[+57.02146]PPEWTGQYC[+57.02146]TEDVDEC[+57.02146]QLMPNAC[+57.02146]QN[+0.98402]GRTC[+57.02146]HN[+15.99492]T[+146.05791]HGGY.N	C2(Carbamidomethyl / 57.0215); C4(Carbamidomethyl / 57.0215); C13(Carbamidomethyl / 57.0215); C20(Carbamidomethyl / 57.0215); C27(Carbamidomethyl / 57.0215); C33(Carbamidomethyl / 57.0215)	9.9e-31	3.6e-21	0	0	0	0	9.9e-31	5.4e-22	30.006	1158.3	3.6	7.359		Specific	24.8	>sp|P46531|NOTC1_HUMAN Neurogenic locus notch homolog protein 1 OS=Homo sapiens OX=9606 GN=NOTCH1 PE=1 SV=4	1	5463	FP031022_5.5329.5329.5	high-energy collision-induced dissociation	21.44	5034.99	5034.95	1	54 | 48110
103	Fuc(1)	989.9	5	1008	5035.99	1008	5035.96	controllerType=0 controllerNumber=1 scan=5219	Y.NCRCPPEWTGQYCTEDVDECQLMPNACQNGRTCHNTHGGY.N	32	NCRCPPEWTGQYCTEDVDECQLMPNACQNGRTCHNTHGGY,YN,2@57.02146,4@57.02146,13@57.02146,20@57.02146,27@57.02146,29@0.98402,32@146.05791,33@57.02146,35@15.99492	N29(Deamidated / 0.984); T32(OGlycan / 146.0579); N35(Oxidation / 15.9949)	15.1695	Y.NC[+57.02146]RC[+57.02146]PPEWTGQYC[+57.02146]TEDVDEC[+57.02146]QLMPNAC[+57.02146]QN[+0.98402]GRT[+146.05791]C[+57.02146]HN[+15.99492]THGGY.N	C2(Carbamidomethyl / 57.0215); C4(Carbamidomethyl / 57.0215); C13(Carbamidomethyl / 57.0215); C20(Carbamidomethyl / 57.0215); C27(Carbamidomethyl / 57.0215); C33(Carbamidomethyl / 57.0215)	3.6e-15	3.7e-15	0	0	0	0	2.8e-16	2.8e-16	14.442	989.9	0.1	5.541		Specific	22	>sp|P46531|NOTC1_HUMAN Neurogenic locus notch homolog protein 1 OS=Homo sapiens OX=9606 GN=NOTCH1 PE=1 SV=4	1	5323	FP031022_5.5219.5219.5	high-energy collision-induced dissociation	18.44	5034.98	5034.95	1	55 | 46750
103	Fuc(1)	790.4	5	1008	5035.98	1008	5035.96	controllerType=0 controllerNumber=1 scan=5383	Y.NCRCPPEWTGQYCTEDVDECQLMPNACQNGRTCHNTHGGY.N	14	NCRCPPEWTGQYCTEDVDECQLMPNACQNGRTCHNTHGGY,YN,2@57.02146,4@57.02146,13@57.02146,14@146.05791,20@57.02146,27@57.02146,29@0.98402,33@57.02146,35@15.99492	T14(OGlycan / 146.0579); N29(Deamidated / 0.984); N35(Oxidation / 15.9949)	15.5198	Y.NC[+57.02146]RC[+57.02146]PPEWTGQYC[+57.02146]T[+146.05791]EDVDEC[+57.02146]QLMPNAC[+57.02146]QN[+0.98402]GRTC[+57.02146]HN[+15.99492]THGGY.N	C2(Carbamidomethyl / 57.0215); C4(Carbamidomethyl / 57.0215); C13(Carbamidomethyl / 57.0215); C20(Carbamidomethyl / 57.0215); C27(Carbamidomethyl / 57.0215); C33(Carbamidomethyl / 57.0215)	3.6e-11	3.6e-11	0	0	0	0	3e-12	3e-12	10.448	790.4	0.8	3.481		Specific	21.3	>sp|P46531|NOTC1_HUMAN Neurogenic locus notch homolog protein 1 OS=Homo sapiens OX=9606 GN=NOTCH1 PE=1 SV=4	1	5530	FP031022_5.5383.5383.5	high-energy collision-induced dissociation	12.44	5034.97	5034.95	1	56 | 48790
103	Fuc(1)	1338.3	4	1259.5	5034.99	1259.5	5034.97	controllerType=0 controllerNumber=1 scan=5075	Y.NCRCPPEWTGQYCTEDVDECQLMPNACQNGRTCHNTHGGY.N	36	NCRCPPEWTGQYCTEDVDECQLMPNACQNGRTCHNTHGGY,YN,2@57.02146,4@57.02146,13@57.02146,20@57.02146,27@57.02146,33@57.02146,35@15.99492,36@146.05791	N35(Oxidation / 15.9949); T36(OGlycan / 146.0579)	14.8632	Y.NC[+57.02146]RC[+57.02146]PPEWTGQYC[+57.02146]TEDVDEC[+57.02146]QLMPNAC[+57.02146]QNGRTC[+57.02146]HN[+15.99492]T[+146.05791]HGGY.N	C2(Carbamidomethyl / 57.0215); C4(Carbamidomethyl / 57.0215); C13(Carbamidomethyl / 57.0215); C20(Carbamidomethyl / 57.0215); C27(Carbamidomethyl / 57.0215); C33(Carbamidomethyl / 57.0215)	9.9e-31	4e-24	0	0	0	0	9.9e-31	1.6e-24	30.006	1338.3	5.1	3.631		Specific	25.6	>sp|P46531|NOTC1_HUMAN Neurogenic locus notch homolog protein 1 OS=Homo sapiens OX=9606 GN=NOTCH1 PE=1 SV=4	1	5125	FP031022_5.5075.5075.4	high-energy collision-induced dissociation	25.4	5033.99	5033.97	1	57 | 44990
103	Fuc(1)	1329.6	4	1259.5	5034.99	1259.5	5034.97	controllerType=0 controllerNumber=1 scan=5023	Y.NCRCPPEWTGQYCTEDVDECQLMPNACQNGRTCHNTHGGY.N	14	NCRCPPEWTGQYCTEDVDECQLMPNACQNGRTCHNTHGGY,YN,2@57.02146,4@57.02146,13@57.02146,14@146.05791,20@57.02146,27@57.02146,33@57.02146,35@15.99492	T14(OGlycan / 146.0579); N35(Oxidation / 15.9949)	14.7486	Y.NC[+57.02146]RC[+57.02146]PPEWTGQYC[+57.02146]T[+146.05791]EDVDEC[+57.02146]QLMPNAC[+57.02146]QNGRTC[+57.02146]HN[+15.99492]THGGY.N	C2(Carbamidomethyl / 57.0215); C4(Carbamidomethyl / 57.0215); C13(Carbamidomethyl / 57.0215); C20(Carbamidomethyl / 57.0215); C27(Carbamidomethyl / 57.0215); C33(Carbamidomethyl / 57.0215)	9.9e-31	4e-24	0	0	0	0	9.9e-31	1.4e-24	30.006	1329.6	2.4	4.019		Specific	23.5	>sp|P46531|NOTC1_HUMAN Neurogenic locus notch homolog protein 1 OS=Homo sapiens OX=9606 GN=NOTCH1 PE=1 SV=4	1	5059	FP031022_5.5023.5023.4	high-energy collision-induced dissociation	25.4	5033.99	5033.97	1	58 | 44050
103	Fuc(1)	1302.4	5	1007.81	5035	1007.8	5034.97	controllerType=0 controllerNumber=1 scan=5108	Y.NCRCPPEWTGQYCTEDVDECQLMPNACQNGRTCHNTHGGY.N	14	NCRCPPEWTGQYCTEDVDECQLMPNACQNGRTCHNTHGGY,YN,2@57.02146,4@57.02146,13@57.02146,14@146.05791,20@57.02146,27@57.02146,33@57.02146,35@15.99492	T14(OGlycan / 146.0579); N35(Oxidation / 15.9949)	14.9372	Y.NC[+57.02146]RC[+57.02146]PPEWTGQYC[+57.02146]T[+146.05791]EDVDEC[+57.02146]QLMPNAC[+57.02146]QNGRTC[+57.02146]HN[+15.99492]THGGY.N	C2(Carbamidomethyl / 57.0215); C4(Carbamidomethyl / 57.0215); C13(Carbamidomethyl / 57.0215); C20(Carbamidomethyl / 57.0215); C27(Carbamidomethyl / 57.0215); C33(Carbamidomethyl / 57.0215)	9.9e-31	3.6e-24	0	0	0	0	9.9e-31	1.1e-24	30.006	1302.4	6	4.538		Specific	25.1	>sp|P46531|NOTC1_HUMAN Neurogenic locus notch homolog protein 1 OS=Homo sapiens OX=9606 GN=NOTCH1 PE=1 SV=4	1	5172	FP031022_5.5108.5108.5	high-energy collision-induced dissociation	24.44	5033.99	5033.97	1	59 | 45510
103	Fuc(1)	1277	5	1007.81	5035	1007.8	5034.97	controllerType=0 controllerNumber=1 scan=5053	Y.NCRCPPEWTGQYCTEDVDECQLMPNACQNGRTCHNTHGGY.N	14	NCRCPPEWTGQYCTEDVDECQLMPNACQNGRTCHNTHGGY,YN,2@57.02146,4@57.02146,13@57.02146,14@146.05791,20@57.02146,27@57.02146,33@57.02146,35@15.99492	T14(OGlycan / 146.0579); N35(Oxidation / 15.9949)	14.8165	Y.NC[+57.02146]RC[+57.02146]PPEWTGQYC[+57.02146]T[+146.05791]EDVDEC[+57.02146]QLMPNAC[+57.02146]QNGRTC[+57.02146]HN[+15.99492]THGGY.N	C2(Carbamidomethyl / 57.0215); C4(Carbamidomethyl / 57.0215); C13(Carbamidomethyl / 57.0215); C20(Carbamidomethyl / 57.0215); C27(Carbamidomethyl / 57.0215); C33(Carbamidomethyl / 57.0215)	9.9e-31	3.6e-23	0	0	0	0	9.9e-31	8.9e-24	30.006	1277	2.1	4.841		Specific	23.5	>sp|P46531|NOTC1_HUMAN Neurogenic locus notch homolog protein 1 OS=Homo sapiens OX=9606 GN=NOTCH1 PE=1 SV=4	1	5098	FP031022_5.5053.5053.5	high-energy collision-induced dissociation	24.44	5033.99	5033.97	1	60 | 44610
103	Fuc(1)	1270.9	5	1007.6	5033.99	1007.8	5034.97	controllerType=0 controllerNumber=1 scan=5001	Y.NCRCPPEWTGQYCTEDVDECQLMPNACQNGRTCHNTHGGY.N	14	NCRCPPEWTGQYCTEDVDECQLMPNACQNGRTCHNTHGGY,YN,2@57.02146,4@57.02146,13@57.02146,14@146.05791,20@57.02146,27@57.02146,33@57.02146,35@15.99492	T14(OGlycan / 146.0579); N35(Oxidation / 15.9949)	14.6978	Y.NC[+57.02146]RC[+57.02146]PPEWTGQYC[+57.02146]T[+146.05791]EDVDEC[+57.02146]QLMPNAC[+57.02146]QNGRTC[+57.02146]HN[+15.99492]THGGY.N	C2(Carbamidomethyl / 57.0215); C4(Carbamidomethyl / 57.0215); C13(Carbamidomethyl / 57.0215); C20(Carbamidomethyl / 57.0215); C27(Carbamidomethyl / 57.0215); C33(Carbamidomethyl / 57.0215)	9.9e-31	3.6e-23	0	0	0	0	9.9e-31	5.7e-24	30.006	804.7	2.4	3.919	-1	Specific	23.5	>sp|P46531|NOTC1_HUMAN Neurogenic locus notch homolog protein 1 OS=Homo sapiens OX=9606 GN=NOTCH1 PE=1 SV=4	1	5034	FP031022_5.5001.5001.5	high-energy collision-induced dissociation	24.44	5032.98	5033.97	1	61 | 43650
103	Fuc(1)	1147.9	5	1008	5035.99	1007.8	5034.97	controllerType=0 controllerNumber=1 scan=5165	Y.NCRCPPEWTGQYCTEDVDECQLMPNACQNGRTCHNTHGGY.N	14	NCRCPPEWTGQYCTEDVDECQLMPNACQNGRTCHNTHGGY,YN,2@57.02146,4@57.02146,13@57.02146,14@146.05791,20@57.02146,27@57.02146,33@57.02146,35@15.99492	T14(OGlycan / 146.0579); N35(Oxidation / 15.9949)	15.0563	Y.NC[+57.02146]RC[+57.02146]PPEWTGQYC[+57.02146]T[+146.05791]EDVDEC[+57.02146]QLMPNAC[+57.02146]QNGRTC[+57.02146]HN[+15.99492]THGGY.N	C2(Carbamidomethyl / 57.0215); C4(Carbamidomethyl / 57.0215); C13(Carbamidomethyl / 57.0215); C20(Carbamidomethyl / 57.0215); C27(Carbamidomethyl / 57.0215); C33(Carbamidomethyl / 57.0215)	9.9e-31	3.6e-20	0	0	0	0	9.9e-31	3.4e-21	30.006	1147.9	0.9	2.55	1	Specific	22	>sp|P46531|NOTC1_HUMAN Neurogenic locus notch homolog protein 1 OS=Homo sapiens OX=9606 GN=NOTCH1 PE=1 SV=4	1	5253	FP031022_5.5165.5165.5	high-energy collision-induced dissociation	21.44	5034.98	5033.97	1	62 | 46150
103	Fuc(1)	1136	4	1259.5	5035	1259.5	5034.97	controllerType=0 controllerNumber=1 scan=5134	Y.NCRCPPEWTGQYCTEDVDECQLMPNACQNGRTCHNTHGGY.N	14	NCRCPPEWTGQYCTEDVDECQLMPNACQNGRTCHNTHGGY,YN,2@57.02146,4@57.02146,13@57.02146,14@146.05791,20@57.02146,27@57.02146,33@57.02146,35@15.99492	T14(OGlycan / 146.0579); N35(Oxidation / 15.9949)	14.9913	Y.NC[+57.02146]RC[+57.02146]PPEWTGQYC[+57.02146]T[+146.05791]EDVDEC[+57.02146]QLMPNAC[+57.02146]QNGRTC[+57.02146]HN[+15.99492]THGGY.N	C2(Carbamidomethyl / 57.0215); C4(Carbamidomethyl / 57.0215); C13(Carbamidomethyl / 57.0215); C20(Carbamidomethyl / 57.0215); C27(Carbamidomethyl / 57.0215); C33(Carbamidomethyl / 57.0215)	9.9e-31	4e-20	0	0	0	0	9.9e-31	5e-21	30.006	1136	3	4.213		Specific	22.9	>sp|P46531|NOTC1_HUMAN Neurogenic locus notch homolog protein 1 OS=Homo sapiens OX=9606 GN=NOTCH1 PE=1 SV=4	1	5205	FP031022_5.5134.5134.4	high-energy collision-induced dissociation	21.4	5033.99	5033.97	1	63 | 45830
103		1187.2	5	981.793	4904.93	981.788	4904.91	controllerType=0 controllerNumber=1 scan=4635	Y.NCRCPPEWTGQYCTEDVDECQLMPNACQNGRTCHNTHGGY.N		NCRCPPEWTGQYCTEDVDECQLMPNACQNGRTCHNTHGGY,YN,2@57.02146,4@57.02146,13@57.02146,20@57.02146,23@15.99492,27@57.02146,33@57.02146,35@15.99492	M23(Oxidation / 15.9949); N35(Oxidation / 15.9949)	13.8634	Y.NC[+57.02146]RC[+57.02146]PPEWTGQYC[+57.02146]TEDVDEC[+57.02146]QLM[+15.99492]PNAC[+57.02146]QNGRTC[+57.02146]HN[+15.99492]THGGY.N	C2(Carbamidomethyl / 57.0215); C4(Carbamidomethyl / 57.0215); C13(Carbamidomethyl / 57.0215); C20(Carbamidomethyl / 57.0215); C27(Carbamidomethyl / 57.0215); C33(Carbamidomethyl / 57.0215)	9.9e-31	3.6e-21	0	0	0	0	9.9e-31	3.6e-22	30.006	1187.2	14.7	4.579		Specific	22.4	>sp|P46531|NOTC1_HUMAN Neurogenic locus notch homolog protein 1 OS=Homo sapiens OX=9606 GN=NOTCH1 PE=1 SV=4	1	4571	FP031022_5.4635.4635.5	high-energy collision-induced dissociation	21.98	4903.93	4903.9	1	64 | 41278
103		1001.6	5	981.791	4904.92	981.788	4904.91	controllerType=0 controllerNumber=1 scan=4753	Y.NCRCPPEWTGQYCTEDVDECQLMPNACQNGRTCHNTHGGY.N		NCRCPPEWTGQYCTEDVDECQLMPNACQNGRTCHNTHGGY,YN,2@57.02146,4@57.02146,13@57.02146,20@57.02146,23@15.99492,27@57.02146,33@57.02146,35@15.99492	M23(Oxidation / 15.9949); N35(Oxidation / 15.9949)	14.1323	Y.NC[+57.02146]RC[+57.02146]PPEWTGQYC[+57.02146]TEDVDEC[+57.02146]QLM[+15.99492]PNAC[+57.02146]QNGRTC[+57.02146]HN[+15.99492]THGGY.N	C2(Carbamidomethyl / 57.0215); C4(Carbamidomethyl / 57.0215); C13(Carbamidomethyl / 57.0215); C20(Carbamidomethyl / 57.0215); C27(Carbamidomethyl / 57.0215); C33(Carbamidomethyl / 57.0215)	3.3e-16	3.3e-16	0	0	0	0	2e-17	2.1e-17	15.483	1001.6	27.5	2.464		Specific	19.4	>sp|P46531|NOTC1_HUMAN Neurogenic locus notch homolog protein 1 OS=Homo sapiens OX=9606 GN=NOTCH1 PE=1 SV=4	1	4742	FP031022_5.4753.4753.5	high-energy collision-induced dissociation	15.95	4903.92	4903.9	1	65 | 42130
103		864.2	5	981.795	4904.95	981.788	4904.91	controllerType=0 controllerNumber=1 scan=4852	Y.NCRCPPEWTGQYCTEDVDECQLMPNACQNGRTCHNTHGGY.N		NCRCPPEWTGQYCTEDVDECQLMPNACQNGRTCHNTHGGY,YN,2@57.02146,4@57.02146,13@57.02146,20@57.02146,23@15.99492,27@57.02146,33@57.02146,35@15.99492	M23(Oxidation / 15.9949); N35(Oxidation / 15.9949)	14.3592	Y.NC[+57.02146]RC[+57.02146]PPEWTGQYC[+57.02146]TEDVDEC[+57.02146]QLM[+15.99492]PNAC[+57.02146]QNGRTC[+57.02146]HN[+15.99492]THGGY.N	C2(Carbamidomethyl / 57.0215); C4(Carbamidomethyl / 57.0215); C13(Carbamidomethyl / 57.0215); C20(Carbamidomethyl / 57.0215); C27(Carbamidomethyl / 57.0215); C33(Carbamidomethyl / 57.0215)	3.6e-13	3.6e-13	0	0	0	0	2e-14	2e-14	12.448	837.6	15.8	7.255		Specific	19.2	>sp|P46531|NOTC1_HUMAN Neurogenic locus notch homolog protein 1 OS=Homo sapiens OX=9606 GN=NOTCH1 PE=1 SV=4	1	4870	FP031022_5.4852.4852.5	high-energy collision-induced dissociation	12.98	4903.94	4903.9	1	66 | 42610
103		753.9	5	981.791	4904.93	981.788	4904.91	controllerType=0 controllerNumber=1 scan=4703	Y.NCRCPPEWTGQYCTEDVDECQLMPNACQNGRTCHNTHGGY.N		NCRCPPEWTGQYCTEDVDECQLMPNACQNGRTCHNTHGGY,YN,2@57.02146,4@57.02146,13@57.02146,20@57.02146,23@15.99492,27@57.02146,33@57.02146,35@15.99492	M23(Oxidation / 15.9949); N35(Oxidation / 15.9949)	14.0167	Y.NC[+57.02146]RC[+57.02146]PPEWTGQYC[+57.02146]TEDVDEC[+57.02146]QLM[+15.99492]PNAC[+57.02146]QNGRTC[+57.02146]HN[+15.99492]THGGY.N	C2(Carbamidomethyl / 57.0215); C4(Carbamidomethyl / 57.0215); C13(Carbamidomethyl / 57.0215); C20(Carbamidomethyl / 57.0215); C27(Carbamidomethyl / 57.0215); C33(Carbamidomethyl / 57.0215)	3.6e-11	3.6e-11	0	0	0	0	2.7e-12	2.7e-12	10.448	753.9	27.3	3.273		Specific	19.8	>sp|P46531|NOTC1_HUMAN Neurogenic locus notch homolog protein 1 OS=Homo sapiens OX=9606 GN=NOTCH1 PE=1 SV=4	1	4667	FP031022_5.4703.4703.5	high-energy collision-induced dissociation	10.98	4903.92	4903.9	1	67 | 41770
103		357.1	5	981.992	4905.93	981.788	4904.91	controllerType=0 controllerNumber=1 scan=5106	Y.NCRCPPEWTGQYCTEDVDECQLMPNACQNGRTCHNTHGGY.N		NCRCPPEWTGQYCTEDVDECQLMPNACQNGRTCHNTHGGY,YN,2@57.02146,4@57.02146,13@57.02146,18@15.99492,20@57.02146,27@57.02146,33@57.02146,34@15.99492	D18(Oxidation / 15.9949); H34(Oxidation / 15.9949)	14.9309	Y.NC[+57.02146]RC[+57.02146]PPEWTGQYC[+57.02146]TEDVD[+15.99492]EC[+57.02146]QLMPNAC[+57.02146]QNGRTC[+57.02146]H[+15.99492]NTHGGY.N	C2(Carbamidomethyl / 57.0215); C4(Carbamidomethyl / 57.0215); C13(Carbamidomethyl / 57.0215); C20(Carbamidomethyl / 57.0215); C27(Carbamidomethyl / 57.0215); C33(Carbamidomethyl / 57.0215)	0.00041	0.00042	0	0	0	0	1.2e-05	1.2e-05	3.383	357.1	0.1	3.534	1	Specific	13.1	>sp|P46531|NOTC1_HUMAN Neurogenic locus notch homolog protein 1 OS=Homo sapiens OX=9606 GN=NOTCH1 PE=1 SV=4	1	5171	FP031022_5.5106.5106.5	high-energy collision-induced dissociation	3.66	4904.92	4903.9	1	68 | 45470
103		1214.4	4	1223.24	4889.93	1223.23	4889.9	controllerType=0 controllerNumber=1 scan=5290	Y.NCRCPPEWTGQYCTEDVDECQLMPNACQNGRTCHNTHGGY.N		NCRCPPEWTGQYCTEDVDECQLMPNACQNGRTCHNTHGGY,YN,2@57.02146,4@57.02146,13@57.02146,20@57.02146,27@57.02146,29@0.98402,33@57.02146,35@15.99492	N29(Deamidated / 0.984); N35(Oxidation / 15.9949)	15.3197	Y.NC[+57.02146]RC[+57.02146]PPEWTGQYC[+57.02146]TEDVDEC[+57.02146]QLMPNAC[+57.02146]QN[+0.98402]GRTC[+57.02146]HN[+15.99492]THGGY.N	C2(Carbamidomethyl / 57.0215); C4(Carbamidomethyl / 57.0215); C13(Carbamidomethyl / 57.0215); C20(Carbamidomethyl / 57.0215); C27(Carbamidomethyl / 57.0215); C33(Carbamidomethyl / 57.0215)	9.9e-31	4e-22	0	0	0	0	9.9e-31	8e-23	30.006	1214.4	14	5.402		Specific	26.6	>sp|P46531|NOTC1_HUMAN Neurogenic locus notch homolog protein 1 OS=Homo sapiens OX=9606 GN=NOTCH1 PE=1 SV=4	1	5411	FP031022_5.5290.5290.4	high-energy collision-induced dissociation	22.4	4888.92	4888.89	1	69 | 47510
103		1170.8	5	978.792	4889.93	978.786	4889.9	controllerType=0 controllerNumber=1 scan=5340	Y.NCRCPPEWTGQYCTEDVDECQLMPNACQNGRTCHNTHGGY.N		NCRCPPEWTGQYCTEDVDECQLMPNACQNGRTCHNTHGGY,YN,2@57.02146,4@57.02146,13@57.02146,20@57.02146,27@57.02146,29@0.98402,33@57.02146,35@15.99492	N29(Deamidated / 0.984); N35(Oxidation / 15.9949)	15.4284	Y.NC[+57.02146]RC[+57.02146]PPEWTGQYC[+57.02146]TEDVDEC[+57.02146]QLMPNAC[+57.02146]QN[+0.98402]GRTC[+57.02146]HN[+15.99492]THGGY.N	C2(Carbamidomethyl / 57.0215); C4(Carbamidomethyl / 57.0215); C13(Carbamidomethyl / 57.0215); C20(Carbamidomethyl / 57.0215); C27(Carbamidomethyl / 57.0215); C33(Carbamidomethyl / 57.0215)	9.9e-31	3.6e-21	0	0	0	0	9.9e-31	6.2e-22	30.006	1170.8	21.3	5.949		Specific	24.2	>sp|P46531|NOTC1_HUMAN Neurogenic locus notch homolog protein 1 OS=Homo sapiens OX=9606 GN=NOTCH1 PE=1 SV=4	1	5478	FP031022_5.5340.5340.5	high-energy collision-induced dissociation	22.44	4888.92	4888.89	1	70 | 48150
103		1098.1	5	978.792	4889.93	978.786	4889.9	controllerType=0 controllerNumber=1 scan=5231	Y.NCRCPPEWTGQYCTEDVDECQLMPNACQNGRTCHNTHGGY.N		NCRCPPEWTGQYCTEDVDECQLMPNACQNGRTCHNTHGGY,YN,2@57.02146,4@57.02146,13@57.02146,20@57.02146,27@57.02146,29@0.98402,33@57.02146,35@15.99492	N29(Deamidated / 0.984); N35(Oxidation / 15.9949)	15.1955	Y.NC[+57.02146]RC[+57.02146]PPEWTGQYC[+57.02146]TEDVDEC[+57.02146]QLMPNAC[+57.02146]QN[+0.98402]GRTC[+57.02146]HN[+15.99492]THGGY.N	C2(Carbamidomethyl / 57.0215); C4(Carbamidomethyl / 57.0215); C13(Carbamidomethyl / 57.0215); C20(Carbamidomethyl / 57.0215); C27(Carbamidomethyl / 57.0215); C33(Carbamidomethyl / 57.0215)	9.9e-31	3.6e-19	0	0	0	0	9.9e-31	1.7e-20	30.006	1098.1	21.8	6.198		Specific	22	>sp|P46531|NOTC1_HUMAN Neurogenic locus notch homolog protein 1 OS=Homo sapiens OX=9606 GN=NOTCH1 PE=1 SV=4	1	5338	FP031022_5.5231.5231.5	high-energy collision-induced dissociation	20.44	4888.92	4888.89	1	71 | 47030
103		1053	5	978.791	4889.93	978.786	4889.9	controllerType=0 controllerNumber=1 scan=5286	Y.NCRCPPEWTGQYCTEDVDECQLMPNACQNGRTCHNTHGGY.N		NCRCPPEWTGQYCTEDVDECQLMPNACQNGRTCHNTHGGY,YN,2@57.02146,4@57.02146,13@57.02146,20@57.02146,27@57.02146,29@0.98402,33@57.02146,35@15.99492	N29(Deamidated / 0.984); N35(Oxidation / 15.9949)	15.3125	Y.NC[+57.02146]RC[+57.02146]PPEWTGQYC[+57.02146]TEDVDEC[+57.02146]QLMPNAC[+57.02146]QN[+0.98402]GRTC[+57.02146]HN[+15.99492]THGGY.N	C2(Carbamidomethyl / 57.0215); C4(Carbamidomethyl / 57.0215); C13(Carbamidomethyl / 57.0215); C20(Carbamidomethyl / 57.0215); C27(Carbamidomethyl / 57.0215); C33(Carbamidomethyl / 57.0215)	9.9e-31	3.6e-19	0	0	0	0	9.9e-31	2.4e-20	30.006	1053	6.8	5.012		Specific	22.4	>sp|P46531|NOTC1_HUMAN Neurogenic locus notch homolog protein 1 OS=Homo sapiens OX=9606 GN=NOTCH1 PE=1 SV=4	1	5405	FP031022_5.5286.5286.5	high-energy collision-induced dissociation	19.44	4888.92	4888.89	1	72 | 47470
103		987.9	5	978.592	4888.93	978.786	4889.9	controllerType=0 controllerNumber=1 scan=4846	Y.NCRCPPEWTGQYCTEDVDECQLMPNACQNGRTCHNTHGGY.N		NCRCPPEWTGQYCTEDVDECQLMPNACQNGRTCHNTHGGY,YN,2@57.02146,4@57.02146,13@57.02146,20@57.02146,23@15.99492,27@57.02146,29@0.98402,33@57.02146	M23(Oxidation / 15.9949); N29(Deamidated / 0.984)	14.3451	Y.NC[+57.02146]RC[+57.02146]PPEWTGQYC[+57.02146]TEDVDEC[+57.02146]QLM[+15.99492]PNAC[+57.02146]QN[+0.98402]GRTC[+57.02146]HNTHGGY.N	C2(Carbamidomethyl / 57.0215); C4(Carbamidomethyl / 57.0215); C13(Carbamidomethyl / 57.0215); C20(Carbamidomethyl / 57.0215); C27(Carbamidomethyl / 57.0215); C33(Carbamidomethyl / 57.0215)	3.6e-15	3.7e-15	0	0	0	0	1.7e-16	1.7e-16	14.442	987.9	12	6.809	-1	Specific	18.9	>sp|P46531|NOTC1_HUMAN Neurogenic locus notch homolog protein 1 OS=Homo sapiens OX=9606 GN=NOTCH1 PE=1 SV=4	1	4864	FP031022_5.4846.4846.5	high-energy collision-induced dissociation	15.95	4887.92	4888.89	1	73 | 42490
103		917.1	5	978.79	4889.92	978.786	4889.9	controllerType=0 controllerNumber=1 scan=5395	Y.NCRCPPEWTGQYCTEDVDECQLMPNACQNGRTCHNTHGGY.N		NCRCPPEWTGQYCTEDVDECQLMPNACQNGRTCHNTHGGY,YN,2@57.02146,4@57.02146,13@57.02146,20@57.02146,27@57.02146,29@0.98402,33@57.02146,35@15.99492	N29(Deamidated / 0.984); N35(Oxidation / 15.9949)	15.5473	Y.NC[+57.02146]RC[+57.02146]PPEWTGQYC[+57.02146]TEDVDEC[+57.02146]QLMPNAC[+57.02146]QN[+0.98402]GRTC[+57.02146]HN[+15.99492]THGGY.N	C2(Carbamidomethyl / 57.0215); C4(Carbamidomethyl / 57.0215); C13(Carbamidomethyl / 57.0215); C20(Carbamidomethyl / 57.0215); C27(Carbamidomethyl / 57.0215); C33(Carbamidomethyl / 57.0215)	3.6e-14	3.6e-14	0	0	0	0	2.3e-15	2.4e-15	13.448	917.1	10.1	3.889		Specific	19.9	>sp|P46531|NOTC1_HUMAN Neurogenic locus notch homolog protein 1 OS=Homo sapiens OX=9606 GN=NOTCH1 PE=1 SV=4	1	5545	FP031022_5.5395.5395.5	high-energy collision-induced dissociation	14.44	4888.91	4888.89	1	74 | 48990
103		815	5	978.795	4889.95	978.786	4889.9	controllerType=0 controllerNumber=1 scan=4755	Y.NCRCPPEWTGQYCTEDVDECQLMPNACQNGRTCHNTHGGY.N		NCRCPPEWTGQYCTEDVDECQLMPNACQNGRTCHNTHGGY,YN,2@57.02146,4@57.02146,13@57.02146,20@57.02146,23@15.99492,25@0.98402,27@57.02146,33@57.02146	M23(Oxidation / 15.9949); N25(Deamidated / 0.984)	14.1367	Y.NC[+57.02146]RC[+57.02146]PPEWTGQYC[+57.02146]TEDVDEC[+57.02146]QLM[+15.99492]PN[+0.98402]AC[+57.02146]QNGRTC[+57.02146]HNTHGGY.N	C2(Carbamidomethyl / 57.0215); C4(Carbamidomethyl / 57.0215); C13(Carbamidomethyl / 57.0215); C20(Carbamidomethyl / 57.0215); C27(Carbamidomethyl / 57.0215); C33(Carbamidomethyl / 57.0215)	3.6e-12	3.6e-12	0	0	0	0	3.3e-13	3.4e-13	11.448	815	0.1	9.256		Specific	20.7	>sp|P46531|NOTC1_HUMAN Neurogenic locus notch homolog protein 1 OS=Homo sapiens OX=9606 GN=NOTCH1 PE=1 SV=4	1	4745	FP031022_5.4755.4755.5	high-energy collision-induced dissociation	11.97	4888.94	4888.89	1	75 | 42170
103		1379.1	4	1222.99	4888.95	1222.98	4888.92	controllerType=0 controllerNumber=1 scan=5097	Y.NCRCPPEWTGQYCTEDVDECQLMPNACQNGRTCHNTHGGY.N		NCRCPPEWTGQYCTEDVDECQLMPNACQNGRTCHNTHGGY,YN,2@57.02146,4@57.02146,13@57.02146,20@57.02146,27@57.02146,33@57.02146,35@15.99492	N35(Oxidation / 15.9949)	14.9124	Y.NC[+57.02146]RC[+57.02146]PPEWTGQYC[+57.02146]TEDVDEC[+57.02146]QLMPNAC[+57.02146]QNGRTC[+57.02146]HN[+15.99492]THGGY.N	C2(Carbamidomethyl / 57.0215); C4(Carbamidomethyl / 57.0215); C13(Carbamidomethyl / 57.0215); C20(Carbamidomethyl / 57.0215); C27(Carbamidomethyl / 57.0215); C33(Carbamidomethyl / 57.0215)	9.9e-31	4e-25	0	0	0	0	9.9e-31	1.9e-25	30.006	1379.1	28.2	5.829		Specific	26.7	>sp|P46531|NOTC1_HUMAN Neurogenic locus notch homolog protein 1 OS=Homo sapiens OX=9606 GN=NOTCH1 PE=1 SV=4	1	5156	FP031022_5.5097.5097.4	high-energy collision-induced dissociation	26.4	4887.94	4887.91	1	76 | 45390
103		1377.8	4	1222.99	4888.94	1222.98	4888.92	controllerType=0 controllerNumber=1 scan=5046	Y.NCRCPPEWTGQYCTEDVDECQLMPNACQNGRTCHNTHGGY.N		NCRCPPEWTGQYCTEDVDECQLMPNACQNGRTCHNTHGGY,YN,2@57.02146,4@57.02146,13@57.02146,20@57.02146,27@57.02146,33@57.02146,35@15.99492	N35(Oxidation / 15.9949)	14.7998	Y.NC[+57.02146]RC[+57.02146]PPEWTGQYC[+57.02146]TEDVDEC[+57.02146]QLMPNAC[+57.02146]QNGRTC[+57.02146]HN[+15.99492]THGGY.N	C2(Carbamidomethyl / 57.0215); C4(Carbamidomethyl / 57.0215); C13(Carbamidomethyl / 57.0215); C20(Carbamidomethyl / 57.0215); C27(Carbamidomethyl / 57.0215); C33(Carbamidomethyl / 57.0215)	9.9e-31	4e-25	0	0	0	0	9.9e-31	1.6e-25	30.006	1377.8	29.2	5.43		Specific	24.4	>sp|P46531|NOTC1_HUMAN Neurogenic locus notch homolog protein 1 OS=Homo sapiens OX=9606 GN=NOTCH1 PE=1 SV=4	1	5090	FP031022_5.5046.5046.4	high-energy collision-induced dissociation	26.4	4887.94	4887.91	1	77 | 44570
103		1258.5	4	1222.99	4888.95	1222.98	4888.92	controllerType=0 controllerNumber=1 scan=5153	Y.NCRCPPEWTGQYCTEDVDECQLMPNACQNGRTCHNTHGGY.N		NCRCPPEWTGQYCTEDVDECQLMPNACQNGRTCHNTHGGY,YN,2@57.02146,4@57.02146,13@57.02146,20@57.02146,27@57.02146,33@57.02146,35@15.99492	N35(Oxidation / 15.9949)	15.0331	Y.NC[+57.02146]RC[+57.02146]PPEWTGQYC[+57.02146]TEDVDEC[+57.02146]QLMPNAC[+57.02146]QNGRTC[+57.02146]HN[+15.99492]THGGY.N	C2(Carbamidomethyl / 57.0215); C4(Carbamidomethyl / 57.0215); C13(Carbamidomethyl / 57.0215); C20(Carbamidomethyl / 57.0215); C27(Carbamidomethyl / 57.0215); C33(Carbamidomethyl / 57.0215)	9.9e-31	4e-23	0	0	0	0	9.9e-31	1.4e-23	30.006	1258.5	29.1	7.028		Specific	23.4	>sp|P46531|NOTC1_HUMAN Neurogenic locus notch homolog protein 1 OS=Homo sapiens OX=9606 GN=NOTCH1 PE=1 SV=4	1	5234	FP031022_5.5153.5153.4	high-energy collision-induced dissociation	23.4	4887.94	4887.91	1	78 | 46070
103		1229.6	5	978.794	4889.94	978.589	4888.92	controllerType=0 controllerNumber=1 scan=5119	Y.NCRCPPEWTGQYCTEDVDECQLMPNACQNGRTCHNTHGGY.N		NCRCPPEWTGQYCTEDVDECQLMPNACQNGRTCHNTHGGY,YN,2@57.02146,4@57.02146,13@57.02146,20@57.02146,27@57.02146,33@57.02146,35@15.99492	N35(Oxidation / 15.9949)	14.9595	Y.NC[+57.02146]RC[+57.02146]PPEWTGQYC[+57.02146]TEDVDEC[+57.02146]QLMPNAC[+57.02146]QNGRTC[+57.02146]HN[+15.99492]THGGY.N	C2(Carbamidomethyl / 57.0215); C4(Carbamidomethyl / 57.0215); C13(Carbamidomethyl / 57.0215); C20(Carbamidomethyl / 57.0215); C27(Carbamidomethyl / 57.0215); C33(Carbamidomethyl / 57.0215)	9.9e-31	3.6e-22	0	0	0	0	9.9e-31	6.9e-23	30.006	1229.6	19.5	4.054	1	Specific	23.1	>sp|P46531|NOTC1_HUMAN Neurogenic locus notch homolog protein 1 OS=Homo sapiens OX=9606 GN=NOTCH1 PE=1 SV=4	1	5187	FP031022_5.5119.5119.5	high-energy collision-induced dissociation	23.44	4888.93	4887.91	1	79 | 45630
103		1209.2	5	978.594	4888.94	978.589	4888.92	controllerType=0 controllerNumber=1 scan=5064	Y.NCRCPPEWTGQYCTEDVDECQLMPNACQNGRTCHNTHGGY.N		NCRCPPEWTGQYCTEDVDECQLMPNACQNGRTCHNTHGGY,YN,2@57.02146,4@57.02146,13@57.02146,20@57.02146,27@57.02146,33@57.02146,35@15.99492	N35(Oxidation / 15.9949)	14.8409	Y.NC[+57.02146]RC[+57.02146]PPEWTGQYC[+57.02146]TEDVDEC[+57.02146]QLMPNAC[+57.02146]QNGRTC[+57.02146]HN[+15.99492]THGGY.N	C2(Carbamidomethyl / 57.0215); C4(Carbamidomethyl / 57.0215); C13(Carbamidomethyl / 57.0215); C20(Carbamidomethyl / 57.0215); C27(Carbamidomethyl / 57.0215); C33(Carbamidomethyl / 57.0215)	9.9e-31	3.6e-22	0	0	0	0	9.9e-31	5.9e-23	30.006	1209.2	17.6	4.79		Specific	21.8	>sp|P46531|NOTC1_HUMAN Neurogenic locus notch homolog protein 1 OS=Homo sapiens OX=9606 GN=NOTCH1 PE=1 SV=4	1	5111	FP031022_5.5064.5064.5	high-energy collision-induced dissociation	22.44	4887.93	4887.91	1	80 | 44790
103		1205.5	5	978.594	4888.94	978.589	4888.92	controllerType=0 controllerNumber=1 scan=4644	Y.NCRCPPEWTGQYCTEDVDECQLMPNACQNGRTCHNTHGGY.N		NCRCPPEWTGQYCTEDVDECQLMPNACQNGRTCHNTHGGY,YN,2@57.02146,4@57.02146,13@57.02146,20@57.02146,23@15.99492,27@57.02146,33@57.02146	M23(Oxidation / 15.9949)	13.8845	Y.NC[+57.02146]RC[+57.02146]PPEWTGQYC[+57.02146]TEDVDEC[+57.02146]QLM[+15.99492]PNAC[+57.02146]QNGRTC[+57.02146]HNTHGGY.N	C2(Carbamidomethyl / 57.0215); C4(Carbamidomethyl / 57.0215); C13(Carbamidomethyl / 57.0215); C20(Carbamidomethyl / 57.0215); C27(Carbamidomethyl / 57.0215); C33(Carbamidomethyl / 57.0215)	9.9e-31	3.6e-22	0	0	0	0	9.9e-31	4.8e-23	30.006	1205.5	183.9	5.29		Specific	23.3	>sp|P46531|NOTC1_HUMAN Neurogenic locus notch homolog protein 1 OS=Homo sapiens OX=9606 GN=NOTCH1 PE=1 SV=4	1	4583	FP031022_5.4644.4644.5	high-energy collision-induced dissociation	21.98	4887.94	4887.91	1	81 | 41358
103		1100.3	5	978.595	4888.95	978.589	4888.92	controllerType=0 controllerNumber=1 scan=5009	Y.NCRCPPEWTGQYCTEDVDECQLMPNACQNGRTCHNTHGGY.N		NCRCPPEWTGQYCTEDVDECQLMPNACQNGRTCHNTHGGY,YN,2@57.02146,4@57.02146,13@57.02146,20@57.02146,27@57.02146,33@57.02146,35@15.99492	N35(Oxidation / 15.9949)	14.7168	Y.NC[+57.02146]RC[+57.02146]PPEWTGQYC[+57.02146]TEDVDEC[+57.02146]QLMPNAC[+57.02146]QNGRTC[+57.02146]HN[+15.99492]THGGY.N	C2(Carbamidomethyl / 57.0215); C4(Carbamidomethyl / 57.0215); C13(Carbamidomethyl / 57.0215); C20(Carbamidomethyl / 57.0215); C27(Carbamidomethyl / 57.0215); C33(Carbamidomethyl / 57.0215)	9.9e-31	3.6e-20	0	0	0	0	9.9e-31	1.7e-21	30.006	1100.3	9.2	6.101		Specific	21.6	>sp|P46531|NOTC1_HUMAN Neurogenic locus notch homolog protein 1 OS=Homo sapiens OX=9606 GN=NOTCH1 PE=1 SV=4	1	5043	FP031022_5.5009.5009.5	high-energy collision-induced dissociation	20.44	4887.94	4887.91	1	82 | 43810
103		987	5	978.793	4889.93	978.589	4888.92	controllerType=0 controllerNumber=1 scan=5175	Y.NCRCPPEWTGQYCTEDVDECQLMPNACQNGRTCHNTHGGY.N		NCRCPPEWTGQYCTEDVDECQLMPNACQNGRTCHNTHGGY,YN,2@57.02146,4@57.02146,13@57.02146,20@57.02146,27@57.02146,33@57.02146,35@15.99492	N35(Oxidation / 15.9949)	15.0773	Y.NC[+57.02146]RC[+57.02146]PPEWTGQYC[+57.02146]TEDVDEC[+57.02146]QLMPNAC[+57.02146]QNGRTC[+57.02146]HN[+15.99492]THGGY.N	C2(Carbamidomethyl / 57.0215); C4(Carbamidomethyl / 57.0215); C13(Carbamidomethyl / 57.0215); C20(Carbamidomethyl / 57.0215); C27(Carbamidomethyl / 57.0215); C33(Carbamidomethyl / 57.0215)	3.6e-15	3.7e-15	0	0	0	0	2.2e-16	2.3e-16	14.442	987	5.8	2.993	1	Specific	20.3	>sp|P46531|NOTC1_HUMAN Neurogenic locus notch homolog protein 1 OS=Homo sapiens OX=9606 GN=NOTCH1 PE=1 SV=4	1	5264	FP031022_5.5175.5175.5	high-energy collision-induced dissociation	18.44	4888.93	4887.91	1	83 | 46390
103		831.4	5	978.595	4888.95	978.589	4888.92	controllerType=0 controllerNumber=1 scan=4695	Y.NCRCPPEWTGQYCTEDVDECQLMPNACQNGRTCHNTHGGY.N		NCRCPPEWTGQYCTEDVDECQLMPNACQNGRTCHNTHGGY,YN,2@57.02146,4@57.02146,13@57.02146,20@57.02146,23@15.99492,27@57.02146,33@57.02146	M23(Oxidation / 15.9949)	14.0003	Y.NC[+57.02146]RC[+57.02146]PPEWTGQYC[+57.02146]TEDVDEC[+57.02146]QLM[+15.99492]PNAC[+57.02146]QNGRTC[+57.02146]HNTHGGY.N	C2(Carbamidomethyl / 57.0215); C4(Carbamidomethyl / 57.0215); C13(Carbamidomethyl / 57.0215); C20(Carbamidomethyl / 57.0215); C27(Carbamidomethyl / 57.0215); C33(Carbamidomethyl / 57.0215)	3.6e-12	3.6e-12	0	0	0	0	2.7e-13	2.7e-13	11.448	831.4	94.5	6.351		Specific	20.7	>sp|P46531|NOTC1_HUMAN Neurogenic locus notch homolog protein 1 OS=Homo sapiens OX=9606 GN=NOTCH1 PE=1 SV=4	1	4655	FP031022_5.4695.4695.5	high-energy collision-induced dissociation	12.98	4887.94	4887.91	1	84 | 41650
103		550.6	6	815.663	4888.94	815.659	4888.92	controllerType=0 controllerNumber=1 scan=5093	Y.NCRCPPEWTGQYCTEDVDECQLMPNACQNGRTCHNTHGGY.N		NCRCPPEWTGQYCTEDVDECQLMPNACQNGRTCHNTHGGY,YN,2@57.02146,4@57.02146,13@57.02146,20@57.02146,27@57.02146,33@57.02146,35@15.99492	N35(Oxidation / 15.9949)	14.9019	Y.NC[+57.02146]RC[+57.02146]PPEWTGQYC[+57.02146]TEDVDEC[+57.02146]QLMPNAC[+57.02146]QNGRTC[+57.02146]HN[+15.99492]THGGY.N	C2(Carbamidomethyl / 57.0215); C4(Carbamidomethyl / 57.0215); C13(Carbamidomethyl / 57.0215); C20(Carbamidomethyl / 57.0215); C27(Carbamidomethyl / 57.0215); C33(Carbamidomethyl / 57.0215)	1.4e-05	1.4e-05	0	0	0	0	1.1e-06	1.1e-06	4.857	550.6	14.2	4.875		Specific	15	>sp|P46531|NOTC1_HUMAN Neurogenic locus notch homolog protein 1 OS=Homo sapiens OX=9606 GN=NOTCH1 PE=1 SV=4	1	5150	FP031022_5.5093.5093.6	high-energy collision-induced dissociation	5.77	4887.93	4887.91	1	85 | 45270
103		1433.2	4	1219.24	4873.93	1219.23	4873.91	controllerType=0 controllerNumber=1 scan=5282	Y.NCRCPPEWTGQYCTEDVDECQLMPNACQNGRTCHNTHGGY.N		NCRCPPEWTGQYCTEDVDECQLMPNACQNGRTCHNTHGGY,YN,2@57.02146,4@57.02146,13@57.02146,20@57.02146,27@57.02146,29@0.98402,33@57.02146	N29(Deamidated / 0.984)	15.303	Y.NC[+57.02146]RC[+57.02146]PPEWTGQYC[+57.02146]TEDVDEC[+57.02146]QLMPNAC[+57.02146]QN[+0.98402]GRTC[+57.02146]HNTHGGY.N	C2(Carbamidomethyl / 57.0215); C4(Carbamidomethyl / 57.0215); C13(Carbamidomethyl / 57.0215); C20(Carbamidomethyl / 57.0215); C27(Carbamidomethyl / 57.0215); C33(Carbamidomethyl / 57.0215)	9.9e-31	4e-26	0	0	0	0	9.9e-31	2.5e-26	30.006	1433.2	8.5	4.877		Specific	27.7	>sp|P46531|NOTC1_HUMAN Neurogenic locus notch homolog protein 1 OS=Homo sapiens OX=9606 GN=NOTCH1 PE=1 SV=4	1	5401	FP031022_5.5282.5282.4	high-energy collision-induced dissociation	25.4	4872.92	4872.9	1	86 | 47430
103		1275.1	5	975.592	4873.93	975.587	4873.91	controllerType=0 controllerNumber=1 scan=5253	Y.NCRCPPEWTGQYCTEDVDECQLMPNACQNGRTCHNTHGGY.N		NCRCPPEWTGQYCTEDVDECQLMPNACQNGRTCHNTHGGY,YN,2@57.02146,4@57.02146,13@57.02146,20@57.02146,27@57.02146,29@0.98402,33@57.02146	N29(Deamidated / 0.984)	15.2436	Y.NC[+57.02146]RC[+57.02146]PPEWTGQYC[+57.02146]TEDVDEC[+57.02146]QLMPNAC[+57.02146]QN[+0.98402]GRTC[+57.02146]HNTHGGY.N	C2(Carbamidomethyl / 57.0215); C4(Carbamidomethyl / 57.0215); C13(Carbamidomethyl / 57.0215); C20(Carbamidomethyl / 57.0215); C27(Carbamidomethyl / 57.0215); C33(Carbamidomethyl / 57.0215)	9.9e-31	3.6e-23	0	0	0	0	9.9e-31	1.1e-23	30.006	1233.4	9	5.225		Specific	22.6	>sp|P46531|NOTC1_HUMAN Neurogenic locus notch homolog protein 1 OS=Homo sapiens OX=9606 GN=NOTCH1 PE=1 SV=4	1	5363	FP031022_5.5253.5253.5	high-energy collision-induced dissociation	24.44	4872.92	4872.9	1	87 | 47270
103		1251.9	5	975.593	4873.93	975.587	4873.91	controllerType=0 controllerNumber=1 scan=5361	Y.NCRCPPEWTGQYCTEDVDECQLMPNACQNGRTCHNTHGGY.N		NCRCPPEWTGQYCTEDVDECQLMPNACQNGRTCHNTHGGY,YN,2@57.02146,4@57.02146,13@57.02146,20@57.02146,27@57.02146,29@0.98402,33@57.02146	N29(Deamidated / 0.984)	15.476	Y.NC[+57.02146]RC[+57.02146]PPEWTGQYC[+57.02146]TEDVDEC[+57.02146]QLMPNAC[+57.02146]QN[+0.98402]GRTC[+57.02146]HNTHGGY.N	C2(Carbamidomethyl / 57.0215); C4(Carbamidomethyl / 57.0215); C13(Carbamidomethyl / 57.0215); C20(Carbamidomethyl / 57.0215); C27(Carbamidomethyl / 57.0215); C33(Carbamidomethyl / 57.0215)	9.9e-31	3.6e-23	0	0	0	0	9.9e-31	1.3e-23	30.006	1247.1	13.1	5.726		Specific	23.6	>sp|P46531|NOTC1_HUMAN Neurogenic locus notch homolog protein 1 OS=Homo sapiens OX=9606 GN=NOTCH1 PE=1 SV=4	1	5503	FP031022_5.5361.5361.5	high-energy collision-induced dissociation	23.44	4872.93	4872.9	1	88 | 48430
103		1143.4	5	975.593	4873.93	975.587	4873.91	controllerType=0 controllerNumber=1 scan=5306	Y.NCRCPPEWTGQYCTEDVDECQLMPNACQNGRTCHNTHGGY.N		NCRCPPEWTGQYCTEDVDECQLMPNACQNGRTCHNTHGGY,YN,2@57.02146,4@57.02146,13@57.02146,20@57.02146,27@57.02146,29@0.98402,33@57.02146	N29(Deamidated / 0.984)	15.3527	Y.NC[+57.02146]RC[+57.02146]PPEWTGQYC[+57.02146]TEDVDEC[+57.02146]QLMPNAC[+57.02146]QN[+0.98402]GRTC[+57.02146]HNTHGGY.N	C2(Carbamidomethyl / 57.0215); C4(Carbamidomethyl / 57.0215); C13(Carbamidomethyl / 57.0215); C20(Carbamidomethyl / 57.0215); C27(Carbamidomethyl / 57.0215); C33(Carbamidomethyl / 57.0215)	9.9e-31	3.6e-20	0	0	0	0	9.9e-31	4.2e-21	30.006	1143.4	9	5.914		Specific	22.3	>sp|P46531|NOTC1_HUMAN Neurogenic locus notch homolog protein 1 OS=Homo sapiens OX=9606 GN=NOTCH1 PE=1 SV=4	1	5431	FP031022_5.5306.5306.5	high-energy collision-induced dissociation	21.44	4872.93	4872.9	1	89 | 47750
103		1025.4	5	975.593	4873.94	975.587	4873.91	controllerType=0 controllerNumber=1 scan=5192	Y.NCRCPPEWTGQYCTEDVDECQLMPNACQNGRTCHNTHGGY.N		NCRCPPEWTGQYCTEDVDECQLMPNACQNGRTCHNTHGGY,YN,2@57.02146,4@57.02146,13@57.02146,20@57.02146,27@57.02146,29@0.98402,33@57.02146	N29(Deamidated / 0.984)	15.113	Y.NC[+57.02146]RC[+57.02146]PPEWTGQYC[+57.02146]TEDVDEC[+57.02146]QLMPNAC[+57.02146]QN[+0.98402]GRTC[+57.02146]HNTHGGY.N	C2(Carbamidomethyl / 57.0215); C4(Carbamidomethyl / 57.0215); C13(Carbamidomethyl / 57.0215); C20(Carbamidomethyl / 57.0215); C27(Carbamidomethyl / 57.0215); C33(Carbamidomethyl / 57.0215)	3.3e-16	3.3e-16	0	0	0	0	3.1e-17	3.2e-17	15.483	1017.5	0	6.665		Specific	20.6	>sp|P46531|NOTC1_HUMAN Neurogenic locus notch homolog protein 1 OS=Homo sapiens OX=9606 GN=NOTCH1 PE=1 SV=4	1	5289	FP031022_5.5192.5192.5	high-energy collision-induced dissociation	19.44	4872.93	4872.9	1	90 | 46470
103		738.6	4	1219.24	4873.94	1219.23	4873.91	controllerType=0 controllerNumber=1 scan=5359	Y.NCRCPPEWTGQYCTEDVDECQLMPNACQNGRTCHNTHGGY.N		NCRCPPEWTGQYCTEDVDECQLMPNACQNGRTCHNTHGGY,YN,2@57.02146,4@57.02146,13@57.02146,20@57.02146,27@57.02146,29@0.98402,33@57.02146	N29(Deamidated / 0.984)	15.4698	Y.NC[+57.02146]RC[+57.02146]PPEWTGQYC[+57.02146]TEDVDEC[+57.02146]QLMPNAC[+57.02146]QN[+0.98402]GRTC[+57.02146]HNTHGGY.N	C2(Carbamidomethyl / 57.0215); C4(Carbamidomethyl / 57.0215); C13(Carbamidomethyl / 57.0215); C20(Carbamidomethyl / 57.0215); C27(Carbamidomethyl / 57.0215); C33(Carbamidomethyl / 57.0215)	4e-10	4e-10	0	0	0	0	1.8e-11	1.9e-11	9.403	738.6	13.8	7.081		Specific	21	>sp|P46531|NOTC1_HUMAN Neurogenic locus notch homolog protein 1 OS=Homo sapiens OX=9606 GN=NOTCH1 PE=1 SV=4	1	5502	FP031022_5.5359.5359.4	high-energy collision-induced dissociation	11.4	4872.93	4872.9	1	91 | 48390
103		1272.8	5	975.396	4872.95	975.39	4872.92	controllerType=0 controllerNumber=1 scan=5065	Y.NCRCPPEWTGQYCTEDVDECQLMPNACQNGRTCHNTHGGY.N		NCRCPPEWTGQYCTEDVDECQLMPNACQNGRTCHNTHGGY,YN,2@57.02146,4@57.02146,13@57.02146,20@57.02146,27@57.02146,33@57.02146		14.8421	Y.NC[+57.02146]RC[+57.02146]PPEWTGQYC[+57.02146]TEDVDEC[+57.02146]QLMPNAC[+57.02146]QNGRTC[+57.02146]HNTHGGY.N	C2(Carbamidomethyl / 57.0215); C4(Carbamidomethyl / 57.0215); C13(Carbamidomethyl / 57.0215); C20(Carbamidomethyl / 57.0215); C27(Carbamidomethyl / 57.0215); C33(Carbamidomethyl / 57.0215)	9.9e-31	3.6e-23	0	0	0	0	9.9e-31	1e-23	30.006	1272.8	187.3	6.255		Specific	22.9	>sp|P46531|NOTC1_HUMAN Neurogenic locus notch homolog protein 1 OS=Homo sapiens OX=9606 GN=NOTCH1 PE=1 SV=4	1	5112	FP031022_5.5065.5065.5	high-energy collision-induced dissociation	24.44	4871.94	4871.91	1	92 | 44830
103		1118.6	5	975.394	4872.94	975.39	4872.92	controllerType=0 controllerNumber=1 scan=5120	Y.NCRCPPEWTGQYCTEDVDECQLMPNACQNGRTCHNTHGGY.N		NCRCPPEWTGQYCTEDVDECQLMPNACQNGRTCHNTHGGY,YN,2@57.02146,4@57.02146,13@57.02146,20@57.02146,27@57.02146,33@57.02146		14.9607	Y.NC[+57.02146]RC[+57.02146]PPEWTGQYC[+57.02146]TEDVDEC[+57.02146]QLMPNAC[+57.02146]QNGRTC[+57.02146]HNTHGGY.N	C2(Carbamidomethyl / 57.0215); C4(Carbamidomethyl / 57.0215); C13(Carbamidomethyl / 57.0215); C20(Carbamidomethyl / 57.0215); C27(Carbamidomethyl / 57.0215); C33(Carbamidomethyl / 57.0215)	9.9e-31	3.6e-20	0	0	0	0	9.9e-31	2.6e-21	30.006	1117.3	179.2	4.188		Specific	21.4	>sp|P46531|NOTC1_HUMAN Neurogenic locus notch homolog protein 1 OS=Homo sapiens OX=9606 GN=NOTCH1 PE=1 SV=4	1	5188	FP031022_5.5120.5120.5	high-energy collision-induced dissociation	20.44	4871.93	4871.91	1	93 | 45670
103		931.2	5	975.394	4872.94	975.39	4872.92	controllerType=0 controllerNumber=1 scan=5013	Y.NCRCPPEWTGQYCTEDVDECQLMPNACQNGRTCHNTHGGY.N		NCRCPPEWTGQYCTEDVDECQLMPNACQNGRTCHNTHGGY,YN,2@57.02146,4@57.02146,13@57.02146,20@57.02146,27@57.02146,33@57.02146		14.7252	Y.NC[+57.02146]RC[+57.02146]PPEWTGQYC[+57.02146]TEDVDEC[+57.02146]QLMPNAC[+57.02146]QNGRTC[+57.02146]HNTHGGY.N	C2(Carbamidomethyl / 57.0215); C4(Carbamidomethyl / 57.0215); C13(Carbamidomethyl / 57.0215); C20(Carbamidomethyl / 57.0215); C27(Carbamidomethyl / 57.0215); C33(Carbamidomethyl / 57.0215)	3.6e-14	3.6e-14	0	0	0	0	1.9e-15	1.9e-15	13.448	848.1	134.4	3.875		Specific	17.5	>sp|P46531|NOTC1_HUMAN Neurogenic locus notch homolog protein 1 OS=Homo sapiens OX=9606 GN=NOTCH1 PE=1 SV=4	1	5048	FP031022_5.5013.5013.5	high-energy collision-induced dissociation	15.48	4871.93	4871.91	1	94 | 43890
103	HexNAc(1)	53.9	2	885.865	1770.72	885.864	1770.72	controllerType=0 controllerNumber=1 scan=5027	Y.NCRCPPEWTGQY.C	9	NCRCPPEWTGQY,YC,2@57.02146,4@57.02146,9@203.07937	T9(OGlycan / 203.0794)	14.7573	Y.NC[+57.02146]RC[+57.02146]PPEWT[+203.07937]GQY.C	C2(Carbamidomethyl / 57.0215); C4(Carbamidomethyl / 57.0215)	0.75	0.75	0.0029	0.0029	0.0062	0.0062	0.032	0.032	0.126	53.9	53.9	1.231		Specific	5.3	>sp|P46531|NOTC1_HUMAN Neurogenic locus notch homolog protein 1 OS=Homo sapiens OX=9606 GN=NOTCH1 PE=1 SV=4	1	5067	FP031022_5.5027.5027.2	high-energy collision-induced dissociation	0.12	1769.72	1769.71	1	95 | 2600
103		679.1	2	784.329	1567.65	784.324	1567.64	controllerType=0 controllerNumber=1 scan=4622	Y.NCRCPPEWTGQY.C		NCRCPPEWTGQY,YC,2@57.02146,4@57.02146		13.8347	Y.NC[+57.02146]RC[+57.02146]PPEWTGQY.C	C2(Carbamidomethyl / 57.0215); C4(Carbamidomethyl / 57.0215)	9e-10	9.2e-10	0	0	0	0	4.9e-11	5e-11	9.044	442.9	442.9	5.846		Specific	13.7	>sp|P46531|NOTC1_HUMAN Neurogenic locus notch homolog protein 1 OS=Homo sapiens OX=9606 GN=NOTCH1 PE=1 SV=4	1	4552	FP031022_5.4622.4622.4	high-energy collision-induced dissociation	10.04	1566.64	1566.63	1	96 | 618
103		624	2	784.328	1567.65	784.324	1567.64	controllerType=0 controllerNumber=1 scan=4672	Y.NCRCPPEWTGQY.C		NCRCPPEWTGQY,YC,2@57.02146,4@57.02146		13.9497	Y.NC[+57.02146]RC[+57.02146]PPEWTGQY.C	C2(Carbamidomethyl / 57.0215); C4(Carbamidomethyl / 57.0215)	9e-09	9.2e-09	0	0	0	0	4.4e-10	4.4e-10	8.044	406.2	406.2	4.601		Specific	15.1	>sp|P46531|NOTC1_HUMAN Neurogenic locus notch homolog protein 1 OS=Homo sapiens OX=9606 GN=NOTCH1 PE=1 SV=4	1	4622	FP031022_5.4672.4672.2	high-energy collision-induced dissociation	9.04	1566.64	1566.63	1	97 | 630
103		402.3	3	523.221	1567.65	523.219	1567.64	controllerType=0 controllerNumber=1 scan=4656	Y.NCRCPPEWTGQY.C		NCRCPPEWTGQY,YC,2@57.02146,4@57.02146		13.9114	Y.NC[+57.02146]RC[+57.02146]PPEWTGQY.C	C2(Carbamidomethyl / 57.0215); C4(Carbamidomethyl / 57.0215)	0.019	0.019	0	0	0	0	0.0006	0.00061	1.722	316.3	316.3	3.774		Specific	9.2	>sp|P46531|NOTC1_HUMAN Neurogenic locus notch homolog protein 1 OS=Homo sapiens OX=9606 GN=NOTCH1 PE=1 SV=4	1	4599	FP031022_5.4656.4656.3	high-energy collision-induced dissociation	2.1	1566.64	1566.63	1	98 | 620
111	HexNAc(1)Hex(1)Fuc(1)NeuAc(1); Hex(1)Pent(1)	686.6	5	978.193	4886.94	977.979	4885.86	controllerType=0 controllerNumber=1 scan=5119	W.TGQYCTEDVDECQLMPNACQNGRTCHNTHGGY.N	1;6	TGQYCTEDVDECQLMPNACQNGRTCHNTHGGY,WN,1@802.28552,5@57.02146,6@294.09508,12@57.02146,19@57.02146,25@57.02146,27@15.99492	T1(OGlycan / 802.2855); T6(OGlycan / 294.0951); N27(Oxidation / 15.9949)	14.9595	W.T[+802.28552]GQYC[+57.02146]T[+294.09508]EDVDEC[+57.02146]QLMPNAC[+57.02146]QNGRTC[+57.02146]HN[+15.99492]THGGY.N	C5(Carbamidomethyl / 57.0215); C12(Carbamidomethyl / 57.0215); C19(Carbamidomethyl / 57.0215); C25(Carbamidomethyl / 57.0215)	5.8e-09	5.8e-09	0	0	0	0	2.6e-10	2.6e-10	8.24	686.6	1.6	13.88	1	Specific	14.3	>sp|P46531|NOTC1_HUMAN Neurogenic locus notch homolog protein 1 OS=Homo sapiens OX=9606 GN=NOTCH1 PE=1 SV=4	1	5186	FP031022_5.5119.5119.5	high-energy collision-induced dissociation	9.23	4885.93	4884.86	1	99 | 45590
111	HexNAc(1)Hex(1)Fuc(1)NeuAc(1); Hex(1)Pent(1)	267.3	5	974.992	4870.93	974.78	4869.87	controllerType=0 controllerNumber=1 scan=5410	W.TGQYCTEDVDECQLMPNACQNGRTCHNTHGGY.N	1;6	TGQYCTEDVDECQLMPNACQNGRTCHNTHGGY,WN,1@802.28552,5@57.02146,6@294.09508,12@57.02146,19@57.02146,25@57.02146	T1(OGlycan / 802.2855); T6(OGlycan / 294.0951)	15.5801	W.T[+802.28552]GQYC[+57.02146]T[+294.09508]EDVDEC[+57.02146]QLMPNAC[+57.02146]QNGRTC[+57.02146]HNTHGGY.N	C5(Carbamidomethyl / 57.0215); C12(Carbamidomethyl / 57.0215); C19(Carbamidomethyl / 57.0215); C25(Carbamidomethyl / 57.0215)	0.033	0.034	0	0	0	0	0.0012	0.0012	1.478	267.3	0	12.179	1	Specific	9.4	>sp|P46531|NOTC1_HUMAN Neurogenic locus notch homolog protein 1 OS=Homo sapiens OX=9606 GN=NOTCH1 PE=1 SV=4	1	5565	FP031022_5.5410.5410.5	high-energy collision-induced dissociation	1.52	4869.92	4868.86	1	100 | 49270
126		29	4	490.703	1959.79	490.704	1959.79	controllerType=0 controllerNumber=1 scan=2851	M.PNACQNGRTCHNTHGGY.N		PNACQNGRTCHNTHGGY,MN,4@57.02146,10@57.02146,14@15.99492	H14(Oxidation / 15.9949)	10.0663	M.PNAC[+57.02146]QNGRTC[+57.02146]HNTH[+15.99492]GGY.N	C4(Carbamidomethyl / 57.0215); C10(Carbamidomethyl / 57.0215)	0.91	0.91	0.0028	0.0028	0.0058	0.0058	0.061	0.061	0.042	29	17.4	-1.29		Specific	3.9	>sp|P46531|NOTC1_HUMAN Neurogenic locus notch homolog protein 1 OS=Homo sapiens OX=9606 GN=NOTCH1 PE=1 SV=4	1	2207	FP031022_5.2851.2851.4	high-energy collision-induced dissociation	0.04	1958.78	1958.79	1	101 | 1866
143	Hex(1)Pent(2); Fuc(1)	1361.2	4	1272	5084.98	1271.99	5084.95	controllerType=0 controllerNumber=1 scan=5839	Y.NCVCVNGWTGEDCSENIDDCASAACFHGATCHDRVASFY.C	14;30	NCVCVNGWTGEDCSENIDDCASAACFHGATCHDRVASFY,YC,2@57.02146,4@57.02146,13@57.02146,14@426.13734,20@57.02146,25@57.02146,30@146.05791,31@57.02146	S14(OGlycan / 426.1373); T30(OGlycan / 146.0579)	16.5331	Y.NC[+57.02146]VC[+57.02146]VNGWTGEDC[+57.02146]S[+426.13734]ENIDDC[+57.02146]ASAAC[+57.02146]FHGAT[+146.05791]C[+57.02146]HDRVASFY.C	C2(Carbamidomethyl / 57.0215); C4(Carbamidomethyl / 57.0215); C13(Carbamidomethyl / 57.0215); C20(Carbamidomethyl / 57.0215); C25(Carbamidomethyl / 57.0215); C31(Carbamidomethyl / 57.0215)	9.9e-31	2.4e-25	0	0	0	0	9.9e-31	1.1e-25	30.006	1361.2	0	6.37		Specific	25.2	>sp|P46531|NOTC1_HUMAN Neurogenic locus notch homolog protein 1 OS=Homo sapiens OX=9606 GN=NOTCH1 PE=1 SV=4	1	6148	FP031022_5.5839.5839.4	high-energy collision-induced dissociation	25.62	5083.97	5083.94	1	102 | 51909
143	Hex(1)Pent(2); Fuc(1)	430.9	4	1272	5084.98	1271.99	5084.95	controllerType=0 controllerNumber=1 scan=5890	Y.NCVCVNGWTGEDCSENIDDCASAACFHGATCHDRVASFY.C	9;14	NCVCVNGWTGEDCSENIDDCASAACFHGATCHDRVASFY,YC,2@57.02146,4@57.02146,9@426.13734,13@57.02146,14@146.05791,20@57.02146,25@57.02146,31@57.02146	T9(OGlycan / 426.1373); S14(OGlycan / 146.0579)	16.6493	Y.NC[+57.02146]VC[+57.02146]VNGWT[+426.13734]GEDC[+57.02146]S[+146.05791]ENIDDC[+57.02146]ASAAC[+57.02146]FHGATC[+57.02146]HDRVASFY.C	C2(Carbamidomethyl / 57.0215); C4(Carbamidomethyl / 57.0215); C13(Carbamidomethyl / 57.0215); C20(Carbamidomethyl / 57.0215); C25(Carbamidomethyl / 57.0215); C31(Carbamidomethyl / 57.0215)	7.3e-06	7.4e-06	0	0	0	0	4.4e-07	4.5e-07	5.134	430.9	1.6	6.946		Specific	19.2	>sp|P46531|NOTC1_HUMAN Neurogenic locus notch homolog protein 1 OS=Homo sapiens OX=9606 GN=NOTCH1 PE=1 SV=4	1	6214	FP031022_5.5890.5890.4	high-energy collision-induced dissociation	5.51	5083.98	5083.94	1	103 | 52229
143	Hex(1)Pent(2); Fuc(1)	402	4	1271.75	5083.97	1271.99	5084.95	controllerType=0 controllerNumber=1 scan=5573	Y.NCVCVNGWTGEDCSENIDDCASAACFHGATCHDRVASFY.C	14;22	NCVCVNGWTGEDCSENIDDCASAACFHGATCHDRVASFY,YC,2@57.02146,4@57.02146,13@57.02146,14@426.13734,20@57.02146,22@146.05791,25@57.02146,31@57.02146	S14(OGlycan / 426.1373); S22(OGlycan / 146.0579)	15.9432	Y.NC[+57.02146]VC[+57.02146]VNGWTGEDC[+57.02146]S[+426.13734]ENIDDC[+57.02146]AS[+146.05791]AAC[+57.02146]FHGATC[+57.02146]HDRVASFY.C	C2(Carbamidomethyl / 57.0215); C4(Carbamidomethyl / 57.0215); C13(Carbamidomethyl / 57.0215); C20(Carbamidomethyl / 57.0215); C25(Carbamidomethyl / 57.0215); C31(Carbamidomethyl / 57.0215)	7.3e-06	7.4e-06	0	0	0	0	4.1e-07	4.2e-07	5.134	402	1.2	4.821	-1	Specific	14	>sp|P46531|NOTC1_HUMAN Neurogenic locus notch homolog protein 1 OS=Homo sapiens OX=9606 GN=NOTCH1 PE=1 SV=4	1	5775	FP031022_5.5573.5573.4	high-energy collision-induced dissociation	5.51	5082.96	5083.94	1	104 | 50503
143	Hex(1)Pent(2); Fuc(1)	1424.5	4	1231.23	4921.92	1231.23	4921.88	controllerType=0 controllerNumber=1 scan=5632	Y.NCVCVNGWTGEDCSENIDDCASAACFHGATCHDRVASF.Y	14;22	NCVCVNGWTGEDCSENIDDCASAACFHGATCHDRVASF,YY,2@57.02146,4@57.02146,13@57.02146,14@426.13734,20@57.02146,22@146.05791,25@57.02146,31@57.02146	S14(OGlycan / 426.1373); S22(OGlycan / 146.0579)	16.0754	Y.NC[+57.02146]VC[+57.02146]VNGWTGEDC[+57.02146]S[+426.13734]ENIDDC[+57.02146]AS[+146.05791]AAC[+57.02146]FHGATC[+57.02146]HDRVASF.Y	C2(Carbamidomethyl / 57.0215); C4(Carbamidomethyl / 57.0215); C13(Carbamidomethyl / 57.0215); C20(Carbamidomethyl / 57.0215); C25(Carbamidomethyl / 57.0215); C31(Carbamidomethyl / 57.0215)	9.9e-31	2.3e-26	0	0	0	0	9.9e-31	1.7e-26	30.006	1424.5	1.2	6.583		Specific	29.1	>sp|P46531|NOTC1_HUMAN Neurogenic locus notch homolog protein 1 OS=Homo sapiens OX=9606 GN=NOTCH1 PE=1 SV=4	1	5863	FP031022_5.5632.5632.4	high-energy collision-induced dissociation	25.64	4920.91	4920.88	1	105 | 50743
143	Hex(1)Pent(2); Fuc(1)	995.2	5	985.189	4921.91	985.183	4921.88	controllerType=0 controllerNumber=1 scan=5647	Y.NCVCVNGWTGEDCSENIDDCASAACFHGATCHDRVASF.Y	14;22	NCVCVNGWTGEDCSENIDDCASAACFHGATCHDRVASF,YY,2@57.02146,4@57.02146,13@57.02146,14@426.13734,20@57.02146,22@146.05791,25@57.02146,31@57.02146	S14(OGlycan / 426.1373); S22(OGlycan / 146.0579)	16.11	Y.NC[+57.02146]VC[+57.02146]VNGWTGEDC[+57.02146]S[+426.13734]ENIDDC[+57.02146]AS[+146.05791]AAC[+57.02146]FHGATC[+57.02146]HDRVASF.Y	C2(Carbamidomethyl / 57.0215); C4(Carbamidomethyl / 57.0215); C13(Carbamidomethyl / 57.0215); C20(Carbamidomethyl / 57.0215); C25(Carbamidomethyl / 57.0215); C31(Carbamidomethyl / 57.0215)	1.1e-14	1.1e-14	0	0	0	0	6.4e-16	6.5e-16	13.969	995.2	1.2	6.072		Specific	20.6	>sp|P46531|NOTC1_HUMAN Neurogenic locus notch homolog protein 1 OS=Homo sapiens OX=9606 GN=NOTCH1 PE=1 SV=4	1	5884	FP031022_5.5647.5647.5	high-energy collision-induced dissociation	14.95	4920.91	4920.88	1	106 | 50983
143	Hex(1)Pent(2); Fuc(1)	588.9	4	1230.99	4920.92	1231.23	4921.88	controllerType=0 controllerNumber=1 scan=5681	Y.NCVCVNGWTGEDCSENIDDCASAACFHGATCHDRVASF.Y	14;22	NCVCVNGWTGEDCSENIDDCASAACFHGATCHDRVASF,YY,2@57.02146,4@57.02146,13@57.02146,14@426.13734,20@57.02146,22@146.05791,25@57.02146,31@57.02146	S14(OGlycan / 426.1373); S22(OGlycan / 146.0579)	16.1871	Y.NC[+57.02146]VC[+57.02146]VNGWTGEDC[+57.02146]S[+426.13734]ENIDDC[+57.02146]AS[+146.05791]AAC[+57.02146]FHGATC[+57.02146]HDRVASF.Y	C2(Carbamidomethyl / 57.0215); C4(Carbamidomethyl / 57.0215); C13(Carbamidomethyl / 57.0215); C20(Carbamidomethyl / 57.0215); C25(Carbamidomethyl / 57.0215); C31(Carbamidomethyl / 57.0215)	2.3e-07	2.3e-07	0	0	0	0	9.3e-09	9.4e-09	6.644	536.8	0.7	8.356	-1	Specific	18.8	>sp|P46531|NOTC1_HUMAN Neurogenic locus notch homolog protein 1 OS=Homo sapiens OX=9606 GN=NOTCH1 PE=1 SV=4	1	5932	FP031022_5.5681.5681.4	high-energy collision-induced dissociation	7.64	4919.91	4920.88	1	107 | 51263
143	Fuc(1)	1254.9	4	1165.46	4658.83	1165.46	4658.81	controllerType=0 controllerNumber=1 scan=5992	Y.NCVCVNGWTGEDCSENIDDCASAACFHGATCHDRVASFY.C	30	NCVCVNGWTGEDCSENIDDCASAACFHGATCHDRVASFY,YC,2@57.02146,4@57.02146,13@57.02146,20@57.02146,25@57.02146,30@146.05791,31@57.02146	T30(OGlycan / 146.0579)	16.8738	Y.NC[+57.02146]VC[+57.02146]VNGWTGEDC[+57.02146]SENIDDC[+57.02146]ASAAC[+57.02146]FHGAT[+146.05791]C[+57.02146]HDRVASFY.C	C2(Carbamidomethyl / 57.0215); C4(Carbamidomethyl / 57.0215); C13(Carbamidomethyl / 57.0215); C20(Carbamidomethyl / 57.0215); C25(Carbamidomethyl / 57.0215); C31(Carbamidomethyl / 57.0215)	9.9e-31	2.4e-23	0	0	0	0	9.9e-31	3.8e-24	30.006	1004.7	5	3.557		Specific	24.5	>sp|P46531|NOTC1_HUMAN Neurogenic locus notch homolog protein 1 OS=Homo sapiens OX=9606 GN=NOTCH1 PE=1 SV=4	1	6349	FP031022_5.5992.5992.4	high-energy collision-induced dissociation	22.62	4657.82	4657.8	1	108 | 52829
143	Hex(1); Fuc(1)	1174.7	4	1165.21	4657.82	1165.21	4657.8	controllerType=0 controllerNumber=1 scan=5649	Y.NCVCVNGWTGEDCSENIDDCASAACFHGATCHDRVASF.Y	14;30	NCVCVNGWTGEDCSENIDDCASAACFHGATCHDRVASF,YY,2@57.02146,4@57.02146,13@57.02146,14@162.05282,20@57.02146,25@57.02146,30@146.05791,31@57.02146	S14(OGlycan / 162.0528); T30(OGlycan / 146.0579)	16.1144	Y.NC[+57.02146]VC[+57.02146]VNGWTGEDC[+57.02146]S[+162.05282]ENIDDC[+57.02146]ASAAC[+57.02146]FHGAT[+146.05791]C[+57.02146]HDRVASF.Y	C2(Carbamidomethyl / 57.0215); C4(Carbamidomethyl / 57.0215); C13(Carbamidomethyl / 57.0215); C20(Carbamidomethyl / 57.0215); C25(Carbamidomethyl / 57.0215); C31(Carbamidomethyl / 57.0215)	9.9e-31	2.3e-21	0	0	0	0	9.9e-31	1.9e-22	30.006	1174.7	0	4.45		Specific	23.3	>sp|P46531|NOTC1_HUMAN Neurogenic locus notch homolog protein 1 OS=Homo sapiens OX=9606 GN=NOTCH1 PE=1 SV=4	1	5887	FP031022_5.5649.5649.4	high-energy collision-induced dissociation	21.64	4656.81	4656.79	1	109 | 51103
143		1183.7	4	1128.95	4512.79	1128.94	4512.75	controllerType=0 controllerNumber=1 scan=6018	Y.NCVCVNGWTGEDCSENIDDCASAACFHGATCHDRVASFY.C		NCVCVNGWTGEDCSENIDDCASAACFHGATCHDRVASFY,YC,2@57.02146,4@57.02146,13@57.02146,20@57.02146,25@57.02146,31@57.02146		16.9324	Y.NC[+57.02146]VC[+57.02146]VNGWTGEDC[+57.02146]SENIDDC[+57.02146]ASAAC[+57.02146]FHGATC[+57.02146]HDRVASFY.C	C2(Carbamidomethyl / 57.0215); C4(Carbamidomethyl / 57.0215); C13(Carbamidomethyl / 57.0215); C20(Carbamidomethyl / 57.0215); C25(Carbamidomethyl / 57.0215); C31(Carbamidomethyl / 57.0215)	9.9e-31	2.4e-21	0	0	0	0	9.9e-31	2.6e-22	30.006	990.6	106.9	9.363		Specific	23	>sp|P46531|NOTC1_HUMAN Neurogenic locus notch homolog protein 1 OS=Homo sapiens OX=9606 GN=NOTCH1 PE=1 SV=4	1	6385	FP031022_5.6018.6018.4	high-energy collision-induced dissociation	21.62	4511.79	4511.75	1	110 | 53069
143	Fuc(1)	1366.9	4	1124.7	4495.77	1124.69	4495.75	controllerType=0 controllerNumber=1 scan=5788	Y.NCVCVNGWTGEDCSENIDDCASAACFHGATCHDRVASF.Y	30	NCVCVNGWTGEDCSENIDDCASAACFHGATCHDRVASF,YY,2@57.02146,4@57.02146,13@57.02146,20@57.02146,25@57.02146,30@146.05791,31@57.02146	T30(OGlycan / 146.0579)	16.4168	Y.NC[+57.02146]VC[+57.02146]VNGWTGEDC[+57.02146]SENIDDC[+57.02146]ASAAC[+57.02146]FHGAT[+146.05791]C[+57.02146]HDRVASF.Y	C2(Carbamidomethyl / 57.0215); C4(Carbamidomethyl / 57.0215); C13(Carbamidomethyl / 57.0215); C20(Carbamidomethyl / 57.0215); C25(Carbamidomethyl / 57.0215); C31(Carbamidomethyl / 57.0215)	9.9e-31	2.3e-25	0	0	0	0	9.9e-31	7.6e-26	30.006	1366.9	2.2	6.043		Specific	28.1	>sp|P46531|NOTC1_HUMAN Neurogenic locus notch homolog protein 1 OS=Homo sapiens OX=9606 GN=NOTCH1 PE=1 SV=4	1	6081	FP031022_5.5788.5788.4	high-energy collision-induced dissociation	25.64	4494.77	4494.74	1	111 | 51669
143		1344.2	4	1088.18	4349.71	1088.18	4349.69	controllerType=0 controllerNumber=1 scan=5807	Y.NCVCVNGWTGEDCSENIDDCASAACFHGATCHDRVASF.Y		NCVCVNGWTGEDCSENIDDCASAACFHGATCHDRVASF,YY,2@57.02146,4@57.02146,13@57.02146,20@57.02146,25@57.02146,31@57.02146		16.4605	Y.NC[+57.02146]VC[+57.02146]VNGWTGEDC[+57.02146]SENIDDC[+57.02146]ASAAC[+57.02146]FHGATC[+57.02146]HDRVASF.Y	C2(Carbamidomethyl / 57.0215); C4(Carbamidomethyl / 57.0215); C13(Carbamidomethyl / 57.0215); C20(Carbamidomethyl / 57.0215); C25(Carbamidomethyl / 57.0215); C31(Carbamidomethyl / 57.0215)	9.9e-31	2.3e-24	0	0	0	0	9.9e-31	6.5e-25	30.006	1298.3	159.2	5.414		Specific	26.3	>sp|P46531|NOTC1_HUMAN Neurogenic locus notch homolog protein 1 OS=Homo sapiens OX=9606 GN=NOTCH1 PE=1 SV=4	1	6102	FP031022_5.5807.5807.4	high-energy collision-induced dissociation	24.64	4348.71	4348.68	1	112 | 51749
143	Hex(1)Pent(2)	427.2	3	1152.1	3454.28	1152.08	3454.22	controllerType=0 controllerNumber=1 scan=6667	Y.NCVCVNGWTGEDCSENIDDCASAACF.H	14	NCVCVNGWTGEDCSENIDDCASAACF,YH,2@57.02146,4@57.02146,13@57.02146,14@426.13734,16@0.98402,18@15.99492,20@57.02146,25@57.02146	S14(OGlycan / 426.1373); N16(Deamidated / 0.984); D18(Oxidation / 15.9949)	18.4265	Y.NC[+57.02146]VC[+57.02146]VNGWTGEDC[+57.02146]S[+426.13734]EN[+0.98402]ID[+15.99492]DC[+57.02146]ASAAC[+57.02146]F.H	C2(Carbamidomethyl / 57.0215); C4(Carbamidomethyl / 57.0215); C13(Carbamidomethyl / 57.0215); C20(Carbamidomethyl / 57.0215); C25(Carbamidomethyl / 57.0215)	0.00066	0.00067	0	0	0	0	1.8e-05	1.8e-05	3.18	427.2	1.8	19.079		Specific	14.8	>sp|P46531|NOTC1_HUMAN Neurogenic locus notch homolog protein 1 OS=Homo sapiens OX=9606 GN=NOTCH1 PE=1 SV=4	1	7253	FP031022_5.6667.6667.3	high-energy collision-induced dissociation	3.53	3453.28	3453.21	1	113 | 21383
143	Hex(1)Pent(2)	286.2	3	1146.76	3438.25	1146.75	3438.22	controllerType=0 controllerNumber=1 scan=6817	Y.NCVCVNGWTGEDCSENIDDCASAACF.H	9	NCVCVNGWTGEDCSENIDDCASAACF,YH,2@57.02146,4@57.02146,6@0.98402,9@426.13734,13@57.02146,20@57.02146,25@57.02146	N6(Deamidated / 0.984); T9(OGlycan / 426.1373)	18.7693	Y.NC[+57.02146]VC[+57.02146]VN[+0.98402]GWT[+426.13734]GEDC[+57.02146]SENIDDC[+57.02146]ASAAC[+57.02146]F.H	C2(Carbamidomethyl / 57.0215); C4(Carbamidomethyl / 57.0215); C13(Carbamidomethyl / 57.0215); C20(Carbamidomethyl / 57.0215); C25(Carbamidomethyl / 57.0215)	0.00079	0.0008	0	0	0	0	2.4e-05	2.4e-05	3.1	286.2	2.8	8.681		Specific	13.8	>sp|P46531|NOTC1_HUMAN Neurogenic locus notch homolog protein 1 OS=Homo sapiens OX=9606 GN=NOTCH1 PE=1 SV=4	1	7453	FP031022_5.6817.6817.3	high-energy collision-induced dissociation	3.16	3437.24	3437.21	1	114 | 21623
143	Hex(1)Pent(2)	691.4	2	1719.13	3437.26	1719.12	3437.24	controllerType=0 controllerNumber=1 scan=6671	Y.NCVCVNGWTGEDCSENIDDCASAACF.H	14	NCVCVNGWTGEDCSENIDDCASAACF,YH,2@57.02146,4@57.02146,13@57.02146,14@426.13734,20@57.02146,25@57.02146	S14(OGlycan / 426.1373)	18.4372	Y.NC[+57.02146]VC[+57.02146]VNGWTGEDC[+57.02146]S[+426.13734]ENIDDC[+57.02146]ASAAC[+57.02146]F.H	C2(Carbamidomethyl / 57.0215); C4(Carbamidomethyl / 57.0215); C13(Carbamidomethyl / 57.0215); C20(Carbamidomethyl / 57.0215); C25(Carbamidomethyl / 57.0215)	4.3e-09	4.3e-09	0	0	0	0	1.9e-10	1.9e-10	8.369	691.4	7.5	6.789		Specific	18.9	>sp|P46531|NOTC1_HUMAN Neurogenic locus notch homolog protein 1 OS=Homo sapiens OX=9606 GN=NOTCH1 PE=1 SV=4	1	7257	FP031022_5.6671.6671.2	high-energy collision-induced dissociation	9.36	3436.25	3436.23	1	115 | 21423
143	Hex(1)Pent(2)	568.7	3	1146.43	3437.26	1146.42	3437.24	controllerType=0 controllerNumber=1 scan=6640	Y.NCVCVNGWTGEDCSENIDDCASAACF.H	14	NCVCVNGWTGEDCSENIDDCASAACF,YH,2@57.02146,4@57.02146,13@57.02146,14@426.13734,20@57.02146,25@57.02146	S14(OGlycan / 426.1373)	18.3651	Y.NC[+57.02146]VC[+57.02146]VNGWTGEDC[+57.02146]S[+426.13734]ENIDDC[+57.02146]ASAAC[+57.02146]F.H	C2(Carbamidomethyl / 57.0215); C4(Carbamidomethyl / 57.0215); C13(Carbamidomethyl / 57.0215); C20(Carbamidomethyl / 57.0215); C25(Carbamidomethyl / 57.0215)	4.3e-07	4.3e-07	0	0	0	0	1.4e-08	1.5e-08	6.369	568.7	9.6	7.727		Specific	16.6	>sp|P46531|NOTC1_HUMAN Neurogenic locus notch homolog protein 1 OS=Homo sapiens OX=9606 GN=NOTCH1 PE=1 SV=4	1	7214	FP031022_5.6640.6640.3	high-energy collision-induced dissociation	7.36	3436.26	3436.23	1	116 | 21303
143	Hex(1)Pent(2)	564.9	3	1146.42	3437.26	1146.42	3437.24	controllerType=0 controllerNumber=1 scan=6692	Y.NCVCVNGWTGEDCSENIDDCASAACF.H	14	NCVCVNGWTGEDCSENIDDCASAACF,YH,2@57.02146,4@57.02146,13@57.02146,14@426.13734,20@57.02146,25@57.02146	S14(OGlycan / 426.1373)	18.4858	Y.NC[+57.02146]VC[+57.02146]VNGWTGEDC[+57.02146]S[+426.13734]ENIDDC[+57.02146]ASAAC[+57.02146]F.H	C2(Carbamidomethyl / 57.0215); C4(Carbamidomethyl / 57.0215); C13(Carbamidomethyl / 57.0215); C20(Carbamidomethyl / 57.0215); C25(Carbamidomethyl / 57.0215)	4.3e-07	4.3e-07	0	0	0	0	1.7e-08	1.7e-08	6.369	564.9	2.3	5.17		Specific	16.6	>sp|P46531|NOTC1_HUMAN Neurogenic locus notch homolog protein 1 OS=Homo sapiens OX=9606 GN=NOTCH1 PE=1 SV=4	1	7285	FP031022_5.6692.6692.3	high-energy collision-induced dissociation	7.36	3436.25	3436.23	1	117 | 21463
143	Hex(1); Hex(1)	321.9	3	1112.41	3335.22	1112.41	3335.21	controllerType=0 controllerNumber=1 scan=6651	Y.NCVCVNGWTGEDCSENIDDCASAACF.H	9;14	NCVCVNGWTGEDCSENIDDCASAACF,YH,2@57.02146,4@57.02146,9@162.05282,13@57.02146,14@162.05282,20@57.02146,25@57.02146	T9(OGlycan / 162.0528); S14(OGlycan / 162.0528)	18.3903	Y.NC[+57.02146]VC[+57.02146]VNGWT[+162.05282]GEDC[+57.02146]S[+162.05282]ENIDDC[+57.02146]ASAAC[+57.02146]F.H	C2(Carbamidomethyl / 57.0215); C4(Carbamidomethyl / 57.0215); C13(Carbamidomethyl / 57.0215); C20(Carbamidomethyl / 57.0215); C25(Carbamidomethyl / 57.0215)	0.001	0.0011	0	0	0	0	3.1e-05	3.1e-05	2.982	321.9	6.8	5.278		Specific	13.8	>sp|P46531|NOTC1_HUMAN Neurogenic locus notch homolog protein 1 OS=Homo sapiens OX=9606 GN=NOTCH1 PE=1 SV=4	1	7228	FP031022_5.6651.6651.3	high-energy collision-induced dissociation	3.42	3334.22	3334.2	1	118 | 21343
143	Hex(1)	550.7	3	1058.4	3173.17	1058.39	3173.15	controllerType=0 controllerNumber=1 scan=6716	Y.NCVCVNGWTGEDCSENIDDCASAACF.H	14	NCVCVNGWTGEDCSENIDDCASAACF,YH,2@57.02146,4@57.02146,13@57.02146,14@162.05282,20@57.02146,25@57.02146	S14(OGlycan / 162.0528)	18.5403	Y.NC[+57.02146]VC[+57.02146]VNGWTGEDC[+57.02146]S[+162.05282]ENIDDC[+57.02146]ASAAC[+57.02146]F.H	C2(Carbamidomethyl / 57.0215); C4(Carbamidomethyl / 57.0215); C13(Carbamidomethyl / 57.0215); C20(Carbamidomethyl / 57.0215); C25(Carbamidomethyl / 57.0215)	0.00012	0.00013	0	0	0	0	4.6e-06	4.7e-06	3.906	272.8	9.6	5.46		Specific	15	>sp|P46531|NOTC1_HUMAN Neurogenic locus notch homolog protein 1 OS=Homo sapiens OX=9606 GN=NOTCH1 PE=1 SV=4	1	7316	FP031022_5.6716.6716.3	high-energy collision-induced dissociation	4.82	3172.16	3172.15	1	119 | 21503
143	Hex(1)	269.1	3	1058.39	3173.16	1058.39	3173.15	controllerType=0 controllerNumber=1 scan=6769	Y.NCVCVNGWTGEDCSENIDDCASAACF.H	9	NCVCVNGWTGEDCSENIDDCASAACF,YH,2@57.02146,4@57.02146,9@162.05282,13@57.02146,20@57.02146,25@57.02146	T9(OGlycan / 162.0528)	18.6618	Y.NC[+57.02146]VC[+57.02146]VNGWT[+162.05282]GEDC[+57.02146]SENIDDC[+57.02146]ASAAC[+57.02146]F.H	C2(Carbamidomethyl / 57.0215); C4(Carbamidomethyl / 57.0215); C13(Carbamidomethyl / 57.0215); C20(Carbamidomethyl / 57.0215); C25(Carbamidomethyl / 57.0215)	0.003	0.003	0	0	0	0	0.00011	0.00011	2.527	171.8	2.8	3.383		Specific	12	>sp|P46531|NOTC1_HUMAN Neurogenic locus notch homolog protein 1 OS=Homo sapiens OX=9606 GN=NOTCH1 PE=1 SV=4	1	7389	FP031022_5.6769.6769.3	high-energy collision-induced dissociation	2.36	3172.16	3172.15	1	120 | 21583
143		400.7	2	1506.56	3012.12	1506.55	3012.08	controllerType=0 controllerNumber=1 scan=6887	Y.NCVCVNGWTGEDCSENIDDCASAACF.H		NCVCVNGWTGEDCSENIDDCASAACF,YH,2@57.02146,4@57.02146,13@57.02146,16@0.98402,20@57.02146,25@57.02146	N16(Deamidated / 0.984)	18.9312	Y.NC[+57.02146]VC[+57.02146]VNGWTGEDC[+57.02146]SEN[+0.98402]IDDC[+57.02146]ASAAC[+57.02146]F.H	C2(Carbamidomethyl / 57.0215); C4(Carbamidomethyl / 57.0215); C13(Carbamidomethyl / 57.0215); C20(Carbamidomethyl / 57.0215); C25(Carbamidomethyl / 57.0215)	1.3e-05	1.3e-05	0	0	0	0	1e-06	1e-06	4.879	400.7	63.5	10.181		Specific	13.6	>sp|P46531|NOTC1_HUMAN Neurogenic locus notch homolog protein 1 OS=Homo sapiens OX=9606 GN=NOTCH1 PE=1 SV=4	1	7545	FP031022_5.6887.6887.2	high-energy collision-induced dissociation	5.26	3011.11	3011.08	1	121 | 21783
143		380.4	3	1004.71	3012.11	1004.7	3012.08	controllerType=0 controllerNumber=1 scan=6934	Y.NCVCVNGWTGEDCSENIDDCASAACF.H		NCVCVNGWTGEDCSENIDDCASAACF,YH,2@57.02146,4@57.02146,6@0.98402,13@57.02146,20@57.02146,25@57.02146	N6(Deamidated / 0.984)	19.0414	Y.NC[+57.02146]VC[+57.02146]VN[+0.98402]GWTGEDC[+57.02146]SENIDDC[+57.02146]ASAAC[+57.02146]F.H	C2(Carbamidomethyl / 57.0215); C4(Carbamidomethyl / 57.0215); C13(Carbamidomethyl / 57.0215); C20(Carbamidomethyl / 57.0215); C25(Carbamidomethyl / 57.0215)	2e-05	2e-05	0	0	0	0	1.2e-06	1.2e-06	4.709	380.4	50.3	7.482		Specific	13.9	>sp|P46531|NOTC1_HUMAN Neurogenic locus notch homolog protein 1 OS=Homo sapiens OX=9606 GN=NOTCH1 PE=1 SV=4	1	7612	FP031022_5.6934.6934.3	high-energy collision-induced dissociation	4.87	3011.1	3011.08	1	122 | 21903
143		518.3	3	1004.38	3011.12	1004.37	3011.1	controllerType=0 controllerNumber=1 scan=6879	Y.NCVCVNGWTGEDCSENIDDCASAACF.H		NCVCVNGWTGEDCSENIDDCASAACF,YH,2@57.02146,4@57.02146,13@57.02146,20@57.02146,25@57.02146		18.9137	Y.NC[+57.02146]VC[+57.02146]VNGWTGEDC[+57.02146]SENIDDC[+57.02146]ASAAC[+57.02146]F.H	C2(Carbamidomethyl / 57.0215); C4(Carbamidomethyl / 57.0215); C13(Carbamidomethyl / 57.0215); C20(Carbamidomethyl / 57.0215); C25(Carbamidomethyl / 57.0215)	5.8e-06	5.8e-06	0	0	0	0	3e-07	3e-07	5.239	518.3	518.3	5.176		Specific	13	>sp|P46531|NOTC1_HUMAN Neurogenic locus notch homolog protein 1 OS=Homo sapiens OX=9606 GN=NOTCH1 PE=1 SV=4	1	7534	FP031022_5.6879.6879.3	high-energy collision-induced dissociation	5.45	3010.11	3010.09	1	123 | 21743
169	Hex(1)Pent(1)	81.8	7	501.645	3505.47	501.651	3505.51	controllerType=0 controllerNumber=1 scan=2868	F.HGATCHDRVASFYCECPHGRTGLLCHL.N	11	HGATCHDRVASFYCECPHGRTGLLCHL,FN,5@57.02146,11@294.09508,14@57.02146,16@57.02146,25@57.02146	S11(OGlycan / 294.0951)	10.1008	F.HGATC[+57.02146]HDRVAS[+294.09508]FYC[+57.02146]EC[+57.02146]PHGRTGLLC[+57.02146]HL.N	C5(Carbamidomethyl / 57.0215); C14(Carbamidomethyl / 57.0215); C16(Carbamidomethyl / 57.0215); C25(Carbamidomethyl / 57.0215)	0.78	0.78	0.0029	0.0029	0.006	0.006	0.045	0.045	0.11	81.8	3.6	-11.794		Specific	6.8	>sp|P46531|NOTC1_HUMAN Neurogenic locus notch homolog protein 1 OS=Homo sapiens OX=9606 GN=NOTCH1 PE=1 SV=4	1	2225	FP031022_5.2868.2868.3	high-energy collision-induced dissociation	0.11	3504.47	3504.51	1	124 | 12932
169	HexNAc(1)Hex(1)Fuc(1)NeuAc(1)	414.2	3	774.992	2322.96	774.99	2322.96	controllerType=0 controllerNumber=1 scan=3500	F.HGATCHDRVASFY.C	11	HGATCHDRVASFY,FC,5@57.02146,11@802.28552	S11(OGlycan / 802.2855)	11.4174	F.HGATC[+57.02146]HDRVAS[+802.28552]FY.C	C5(Carbamidomethyl / 57.0215)	4.2e-05	4.2e-05	0	0	0	0	2.3e-06	2.3e-06	4.381	370	7.8	3.111		Specific	15.5	>sp|P46531|NOTC1_HUMAN Neurogenic locus notch homolog protein 1 OS=Homo sapiens OX=9606 GN=NOTCH1 PE=1 SV=4	1	3068	FP031022_5.3500.3500.3	high-energy collision-induced dissociation	4.76	2321.96	2321.95	1	125 | 4484
169	HexNAc(1)Hex(1)Fuc(1)NeuAc(1)	355.1	4	581.496	2322.96	581.494	2322.96	controllerType=0 controllerNumber=1 scan=3501	F.HGATCHDRVASFY.C	11	HGATCHDRVASFY,FC,5@57.02146,11@802.28552	S11(OGlycan / 802.2855)	11.4195	F.HGATC[+57.02146]HDRVAS[+802.28552]FY.C	C5(Carbamidomethyl / 57.0215)	0.00022	0.00022	0	0	0	0	8.1e-06	8.2e-06	3.657	341	12.9	3.316		Specific	11.9	>sp|P46531|NOTC1_HUMAN Neurogenic locus notch homolog protein 1 OS=Homo sapiens OX=9606 GN=NOTCH1 PE=1 SV=4	1	3070	FP031022_5.3501.3501.4	high-energy collision-induced dissociation	3.93	2321.96	2321.95	1	126 | 4508
169	HexNAc(1)Hex(1)Fuc(1)NeuAc(1)	72.9	4	581.496	2322.96	581.494	2322.96	controllerType=0 controllerNumber=1 scan=3561	F.HGATCHDRVASFY.C	4	HGATCHDRVASFY,FC,4@802.28552,5@57.02146	T4(OGlycan / 802.2855)	11.5509	F.HGAT[+802.28552]C[+57.02146]HDRVASFY.C	C5(Carbamidomethyl / 57.0215)	0.43	0.44	0.003	0.003	0.0065	0.0065	0.01	0.01	0.362	72.9	9.2	3.211		Specific	7.4	>sp|P46531|NOTC1_HUMAN Neurogenic locus notch homolog protein 1 OS=Homo sapiens OX=9606 GN=NOTCH1 PE=1 SV=4	1	3157	FP031022_5.3561.3561.4	high-energy collision-induced dissociation	0.36	2321.96	2321.95	1	127 | 4532
169	HexNAc(1)Hex(1)Fuc(1)NeuAc(1)	502.6	3	720.638	2159.9	720.636	2159.89	controllerType=0 controllerNumber=1 scan=2858	F.HGATCHDRVASF.Y	11	HGATCHDRVASF,FY,5@57.02146,11@802.28552	S11(OGlycan / 802.2855)	10.0807	F.HGATC[+57.02146]HDRVAS[+802.28552]F.Y	C5(Carbamidomethyl / 57.0215)	1.4e-06	1.4e-06	0	0	0	0	8.6e-08	8.7e-08	5.869	457.7	5.2	3.194		Specific	18.5	>sp|P46531|NOTC1_HUMAN Neurogenic locus notch homolog protein 1 OS=Homo sapiens OX=9606 GN=NOTCH1 PE=1 SV=4	1	2214	FP031022_5.2858.2858.3	high-energy collision-induced dissociation	6.08	2158.89	2158.88	1	128 | 1873
169	HexNAc(1)Hex(1)Fuc(1)NeuAc(1)	378.3	4	540.73	2159.9	540.728	2159.89	controllerType=0 controllerNumber=1 scan=2859	F.HGATCHDRVASF.Y	11	HGATCHDRVASF,FY,5@57.02146,11@802.28552	S11(OGlycan / 802.2855)	10.0819	F.HGATC[+57.02146]HDRVAS[+802.28552]F.Y	C5(Carbamidomethyl / 57.0215)	5.5e-05	5.6e-05	0	0	0	0	2.5e-06	2.5e-06	4.257	360.8	7.5	2.142		Specific	14.1	>sp|P46531|NOTC1_HUMAN Neurogenic locus notch homolog protein 1 OS=Homo sapiens OX=9606 GN=NOTCH1 PE=1 SV=4	1	2215	FP031022_5.2859.2859.4	high-energy collision-induced dissociation	4.42	2158.89	2158.88	1	129 | 1881
169	Fuc(1); Hex(1)Pent(2)	571.9	3	698.297	2092.88	698.293	2092.87	controllerType=0 controllerNumber=1 scan=3072	F.HGATCHDRVASFY.C	4;11	HGATCHDRVASFY,FC,4@146.05791,5@57.02146,11@426.13734	T4(OGlycan / 146.0579); S11(OGlycan / 426.1373)	10.501	F.HGAT[+146.05791]C[+57.02146]HDRVAS[+426.13734]FY.C	C5(Carbamidomethyl / 57.0215)	1e-07	1e-07	0	0	0	0	5e-09	5.1e-09	6.999	569	0	4.824		Specific	12.1	>sp|P46531|NOTC1_HUMAN Neurogenic locus notch homolog protein 1 OS=Homo sapiens OX=9606 GN=NOTCH1 PE=1 SV=4	1	2471	FP031022_5.3072.3072.3	high-energy collision-induced dissociation	8.99	2091.87	2091.86	1	130 | 2037
169	Hex(1)Pent(2); Fuc(1)	650.7	3	643.94	1929.81	643.939	1929.8	controllerType=0 controllerNumber=1 scan=2485	F.HGATCHDRVASF.Y	4;11	HGATCHDRVASF,FY,4@426.13734,5@57.02146,11@146.05791	T4(OGlycan / 426.1373); S11(OGlycan / 146.0579)	9.2784	F.HGAT[+426.13734]C[+57.02146]HDRVAS[+146.05791]F.Y	C5(Carbamidomethyl / 57.0215)	1e-09	1e-09	0	0	0	0	5.6e-11	5.7e-11	8.999	592.7	1	2.12		Specific	17.5	>sp|P46531|NOTC1_HUMAN Neurogenic locus notch homolog protein 1 OS=Homo sapiens OX=9606 GN=NOTCH1 PE=1 SV=4	1	1707	FP031022_5.2485.2485.3	high-energy collision-induced dissociation	8.99	1928.8	1928.79	1	131 | 1803
169	Fuc(1); Hex(1)Pent(2)	410.9	2	965.408	1929.81	965.405	1929.8	controllerType=0 controllerNumber=1 scan=2502	F.HGATCHDRVASF.Y	4;11	HGATCHDRVASF,FY,4@146.05791,5@57.02146,11@426.13734	T4(OGlycan / 146.0579); S11(OGlycan / 426.1373)	9.3133	F.HGAT[+146.05791]C[+57.02146]HDRVAS[+426.13734]F.Y	C5(Carbamidomethyl / 57.0215)	8.3e-06	8.4e-06	0	0	0	0	5.5e-07	5.5e-07	5.083	410.9	0	3.582		Specific	18	>sp|P46531|NOTC1_HUMAN Neurogenic locus notch homolog protein 1 OS=Homo sapiens OX=9606 GN=NOTCH1 PE=1 SV=4	1	1731	FP031022_5.2502.2502.2	high-energy collision-induced dissociation	5.46	1928.8	1928.79	1	132 | 1823
169	Hex(1); HexNAc(1)	38.6	3	629.275	1885.81	629.272	1885.8	controllerType=0 controllerNumber=1 scan=3252	F.HGATCHDRVASFY.C	4;11	HGATCHDRVASFY,FC,4@162.05282,5@57.02146,11@203.07937	T4(OGlycan / 162.0528); S11(OGlycan / 203.0794)	10.8843	F.HGAT[+162.05282]C[+57.02146]HDRVAS[+203.07937]FY.C	C5(Carbamidomethyl / 57.0215)	0.77	0.77	0.0029	0.0029	0.0061	0.0061	0.039	0.039	0.115	38.6	10.9	5		Specific	5	>sp|P46531|NOTC1_HUMAN Neurogenic locus notch homolog protein 1 OS=Homo sapiens OX=9606 GN=NOTCH1 PE=1 SV=4	1	2707	FP031022_5.3252.3252.3	high-energy collision-induced dissociation	0.11	1884.8	1884.79	1	133 | 2192
169	HexNAc(1)Fuc(1)	48.3	3	624.277	1870.82	624.269	1870.79	controllerType=0 controllerNumber=1 scan=3047	F.HGATCHDRVASFY.C	4	HGATCHDRVASFY,FC,4@349.13728,5@57.02146,8@0.98402	T4(OGlycan / 349.1373); R8(Deamidated / 0.984)	10.4532	F.HGAT[+349.13728]C[+57.02146]HDR[+0.98402]VASFY.C	C5(Carbamidomethyl / 57.0215)	0.75	0.75	0.0029	0.0029	0.0062	0.0062	0.028	0.028	0.128	48.3	9.2	13.019		Specific	5.9	>sp|P46531|NOTC1_HUMAN Neurogenic locus notch homolog protein 1 OS=Homo sapiens OX=9606 GN=NOTCH1 PE=1 SV=4	1	2444	FP031022_5.3047.3047.3	high-energy collision-induced dissociation	0.13	1869.81	1869.78	1	134 | 1998
169	HexNAc(1)Hex(1)Fuc(1)	607.8	3	623.604	1868.8	623.604	1868.8	controllerType=0 controllerNumber=1 scan=2424	F.HGATCHDRVASF.Y	11	HGATCHDRVASF,FY,5@57.02146,11@511.19010	S11(OGlycan / 511.1901)	9.1205	F.HGATC[+57.02146]HDRVAS[+511.19010]F.Y	C5(Carbamidomethyl / 57.0215)	1e-08	1e-08	0	0	0	0	5e-10	5.1e-10	7.999	572.1	20.2	0.37		Specific	16.6	>sp|P46531|NOTC1_HUMAN Neurogenic locus notch homolog protein 1 OS=Homo sapiens OX=9606 GN=NOTCH1 PE=1 SV=4	1	1643	FP031022_5.2424.2424.3	high-energy collision-induced dissociation	7.99	1867.79	1867.79	1	135 | 1766
169	Fuc(1); Hex(1)	666.3	2	914.898	1828.79	914.894	1828.78	controllerType=0 controllerNumber=1 scan=3013	F.HGATCHDRVASFY.C	4;11	HGATCHDRVASFY,FC,4@146.05791,5@57.02146,11@162.05282	T4(OGlycan / 146.0579); S11(OGlycan / 162.0528)	10.3886	F.HGAT[+146.05791]C[+57.02146]HDRVAS[+162.05282]FY.C	C5(Carbamidomethyl / 57.0215)	2.7e-09	2.7e-09	0	0	0	0	1.6e-10	1.6e-10	8.573	616.1	0	4.572		Specific	16.5	>sp|P46531|NOTC1_HUMAN Neurogenic locus notch homolog protein 1 OS=Homo sapiens OX=9606 GN=NOTCH1 PE=1 SV=4	1	2402	FP031022_5.3013.3013.2	high-energy collision-induced dissociation	9.57	1827.78	1827.77	1	136 | 1919
169	Fuc(1); Hex(1)	650.5	3	610.267	1828.79	610.265	1828.78	controllerType=0 controllerNumber=1 scan=2991	F.HGATCHDRVASFY.C	4;11	HGATCHDRVASFY,FC,4@146.05791,5@57.02146,11@162.05282	T4(OGlycan / 146.0579); S11(OGlycan / 162.0528)	10.3464	F.HGAT[+146.05791]C[+57.02146]HDRVAS[+162.05282]FY.C	C5(Carbamidomethyl / 57.0215)	1e-09	1e-09	0	0	0	0	8.3e-11	8.4e-11	8.999	628.7	0	3.83		Specific	14.8	>sp|P46531|NOTC1_HUMAN Neurogenic locus notch homolog protein 1 OS=Homo sapiens OX=9606 GN=NOTCH1 PE=1 SV=4	1	2374	FP031022_5.2991.2991.3	high-energy collision-induced dissociation	9.99	1827.78	1827.77	1	137 | 1889
169	Hex(1); Fuc(1)	289.4	4	457.953	1828.79	457.951	1828.78	controllerType=0 controllerNumber=1 scan=3000	F.HGATCHDRVASFY.C	4;11	HGATCHDRVASFY,FC,4@162.05282,5@57.02146,11@146.05791	T4(OGlycan / 162.0528); S11(OGlycan / 146.0579)	10.3634	F.HGAT[+162.05282]C[+57.02146]HDRVAS[+146.05791]FY.C	C5(Carbamidomethyl / 57.0215)	0.0048	0.0048	0	0	0	0	0.00016	0.00017	2.321	289.4	0.5	4.157		Specific	9.2	>sp|P46531|NOTC1_HUMAN Neurogenic locus notch homolog protein 1 OS=Homo sapiens OX=9606 GN=NOTCH1 PE=1 SV=4	1	2386	FP031022_5.3000.3000.6	high-energy collision-induced dissociation	2.38	1827.78	1827.77	1	138 | 1904
169	Fuc(1); Hex(1)	274.3	4	457.951	1828.78	457.951	1828.78	controllerType=0 controllerNumber=1 scan=3024	F.HGATCHDRVASFY.C	4;11	HGATCHDRVASFY,FC,4@146.05791,5@57.02146,11@162.05282	T4(OGlycan / 146.0579); S11(OGlycan / 162.0528)	10.4097	F.HGAT[+146.05791]C[+57.02146]HDRVAS[+162.05282]FY.C	C5(Carbamidomethyl / 57.0215)	0.021	0.021	0	0	0	0	0.00073	0.00074	1.687	274.3	0	1.82		Specific	7.8	>sp|P46531|NOTC1_HUMAN Neurogenic locus notch homolog protein 1 OS=Homo sapiens OX=9606 GN=NOTCH1 PE=1 SV=4	1	2413	FP031022_5.3024.3024.4	high-energy collision-induced dissociation	1.52	1827.78	1827.77	1	139 | 1934
169	Fuc(1); Hex(1)Pent(1)	706.3	3	599.926	1797.76	599.925	1797.76	controllerType=0 controllerNumber=1 scan=2471	F.HGATCHDRVASF.Y	4;11	HGATCHDRVASF,FY,4@146.05791,5@57.02146,11@294.09508	T4(OGlycan / 146.0579); S11(OGlycan / 294.0951)	9.2474	F.HGAT[+146.05791]C[+57.02146]HDRVAS[+294.09508]F.Y	C5(Carbamidomethyl / 57.0215)	1e-10	1e-10	0	0	0	0	4.5e-12	4.6e-12	9.999	706.3	0	2.41		Specific	17.1	>sp|P46531|NOTC1_HUMAN Neurogenic locus notch homolog protein 1 OS=Homo sapiens OX=9606 GN=NOTCH1 PE=1 SV=4	1	1686	FP031022_5.2471.2471.3	high-energy collision-induced dissociation	9.99	1796.76	1796.75	1	140 | 1798
169	Fuc(1); Hex(1)Pent(1)	516.1	3	599.926	1797.76	599.925	1797.76	controllerType=0 controllerNumber=1 scan=2526	F.HGATCHDRVASF.Y	4;11	HGATCHDRVASF,FY,4@146.05791,5@57.02146,11@294.09508	T4(OGlycan / 146.0579); S11(OGlycan / 294.0951)	9.3676	F.HGAT[+146.05791]C[+57.02146]HDRVAS[+294.09508]F.Y	C5(Carbamidomethyl / 57.0215)	1.4e-06	1.4e-06	0	0	0	0	7.3e-08	7.4e-08	5.869	502.8	0	2.716		Specific	17	>sp|P46531|NOTC1_HUMAN Neurogenic locus notch homolog protein 1 OS=Homo sapiens OX=9606 GN=NOTCH1 PE=1 SV=4	1	1764	FP031022_5.2526.2526.3	high-energy collision-induced dissociation	6.08	1796.76	1796.75	1	141 | 1859
169	HexNAc(1)	96.7	3	575.256	1723.75	575.255	1723.75	controllerType=0 controllerNumber=1 scan=3135	F.HGATCHDRVASFY.C	11	HGATCHDRVASFY,FC,5@57.02146,11@203.07937	S11(OGlycan / 203.0794)	10.633	F.HGATC[+57.02146]HDRVAS[+203.07937]FY.C	C5(Carbamidomethyl / 57.0215)	0.92	0.92	0.0084	0.011	0.017	0.023	0.073	0.076	0.038	96.7	17.8	2.923		Specific	4.4	>sp|P46531|NOTC1_HUMAN Neurogenic locus notch homolog protein 1 OS=Homo sapiens OX=9606 GN=NOTCH1 PE=1 SV=4	1	2541	FP031022_5.3135.3135.3	high-energy collision-induced dissociation	0.04	1722.75	1722.74	1	142 | 2092
169	HexNAc(1)	85.5	3	575.256	1723.75	575.255	1723.75	controllerType=0 controllerNumber=1 scan=3311	F.HGATCHDRVASFY.C	4	HGATCHDRVASFY,FC,4@203.07937,5@57.02146	T4(OGlycan / 203.0794)	11.0117	F.HGAT[+203.07937]C[+57.02146]HDRVASFY.C	C5(Carbamidomethyl / 57.0215)	0.77	0.77	0.0029	0.0029	0.0061	0.0061	0.041	0.041	0.115	85.5	2.1	2.923		Specific	5.3	>sp|P46531|NOTC1_HUMAN Neurogenic locus notch homolog protein 1 OS=Homo sapiens OX=9606 GN=NOTCH1 PE=1 SV=4	1	2792	FP031022_5.3311.3311.3	high-energy collision-induced dissociation	0.11	1722.75	1722.74	1	143 | 2277
169	Hex(1); HexNAc(1)	106	3	574.921	1722.75	574.918	1722.74	controllerType=0 controllerNumber=1 scan=2512	F.HGATCHDRVASF.Y	4;11	HGATCHDRVASF,FY,4@162.05282,5@57.02146,11@203.07937	T4(OGlycan / 162.0528); S11(OGlycan / 203.0794)	9.3345	F.HGAT[+162.05282]C[+57.02146]HDRVAS[+203.07937]F.Y	C5(Carbamidomethyl / 57.0215)	0.56	0.56	0.003	0.003	0.0064	0.0064	0.02	0.02	0.255	106	0	5.339		Specific	6.7	>sp|P46531|NOTC1_HUMAN Neurogenic locus notch homolog protein 1 OS=Homo sapiens OX=9606 GN=NOTCH1 PE=1 SV=4	1	1745	FP031022_5.2512.2512.3	high-energy collision-induced dissociation	0.25	1721.74	1721.73	1	144 | 1831
169	Fuc(1)	503.4	3	561.581	1682.73	561.579	1682.72	controllerType=0 controllerNumber=1 scan=3255	F.HGATCHDRVASFY.C	11	HGATCHDRVASFY,FC,5@57.02146,7@15.99492,11@146.05791	D7(Oxidation / 15.9949); S11(OGlycan / 146.0579)	10.8889	F.HGATC[+57.02146]HD[+15.99492]RVAS[+146.05791]FY.C	C5(Carbamidomethyl / 57.0215)	1.4e-06	1.4e-06	0	0	0	0	9.2e-08	9.3e-08	5.869	462.6	22.5	4.154		Specific	11.6	>sp|P46531|NOTC1_HUMAN Neurogenic locus notch homolog protein 1 OS=Homo sapiens OX=9606 GN=NOTCH1 PE=1 SV=4	1	2710	FP031022_5.3255.3255.3	high-energy collision-induced dissociation	6.99	1681.72	1681.72	1	145 | 2232
169	Fuc(1)	129.1	3	556.584	1667.74	556.575	1667.71	controllerType=0 controllerNumber=1 scan=3373	F.HGATCHDRVASFY.C	11	HGATCHDRVASFY,FC,5@57.02146,8@0.98402,11@146.05791	R8(Deamidated / 0.984); S11(OGlycan / 146.0579)	11.1456	F.HGATC[+57.02146]HDR[+0.98402]VAS[+146.05791]FY.C	C5(Carbamidomethyl / 57.0215)	0.77	0.77	0.0029	0.0029	0.0061	0.0061	0.043	0.043	0.115	129.1	3.9	15.668		Specific	5.5	>sp|P46531|NOTC1_HUMAN Neurogenic locus notch homolog protein 1 OS=Homo sapiens OX=9606 GN=NOTCH1 PE=1 SV=4	1	2886	FP031022_5.3373.3373.3	high-energy collision-induced dissociation	0.11	1666.73	1666.7	1	146 | 2346
169	Fuc(1)	713.3	2	833.869	1666.73	833.868	1666.73	controllerType=0 controllerNumber=1 scan=3045	F.HGATCHDRVASFY.C	11	HGATCHDRVASFY,FC,5@57.02146,11@146.05791	S11(OGlycan / 146.0579)	10.4495	F.HGATC[+57.02146]HDRVAS[+146.05791]FY.C	C5(Carbamidomethyl / 57.0215)	2.7e-10	2.7e-10	0	0	0	0	1.5e-11	1.6e-11	9.573	566.3	18.9	2.067		Specific	14.8	>sp|P46531|NOTC1_HUMAN Neurogenic locus notch homolog protein 1 OS=Homo sapiens OX=9606 GN=NOTCH1 PE=1 SV=4	1	2441	FP031022_5.3045.3045.2	high-energy collision-induced dissociation	10.57	1665.72	1665.72	1	147 | 1975
169	Fuc(1)	619.7	3	556.249	1666.73	556.247	1666.73	controllerType=0 controllerNumber=1 scan=3038	F.HGATCHDRVASFY.C	11	HGATCHDRVASFY,FC,5@57.02146,11@146.05791	S11(OGlycan / 146.0579)	10.4353	F.HGATC[+57.02146]HDRVAS[+146.05791]FY.C	C5(Carbamidomethyl / 57.0215)	1e-08	1e-08	0	0	0	0	9.1e-10	9.2e-10	7.999	511.8	15.5	2.828		Specific	12.6	>sp|P46531|NOTC1_HUMAN Neurogenic locus notch homolog protein 1 OS=Homo sapiens OX=9606 GN=NOTCH1 PE=1 SV=4	1	2434	FP031022_5.3038.3038.3	high-energy collision-induced dissociation	8.99	1665.73	1665.72	1	148 | 1954
169	Fuc(1)	599.1	3	556.25	1666.74	556.247	1666.73	controllerType=0 controllerNumber=1 scan=3264	F.HGATCHDRVASFY.C	11	HGATCHDRVASFY,FC,5@57.02146,11@146.05791	S11(OGlycan / 146.0579)	10.91	F.HGATC[+57.02146]HDRVAS[+146.05791]FY.C	C5(Carbamidomethyl / 57.0215)	1e-07	1e-07	0	0	0	0	6.1e-09	6.2e-09	6.999	565.5	16.7	4.476		Specific	12.9	>sp|P46531|NOTC1_HUMAN Neurogenic locus notch homolog protein 1 OS=Homo sapiens OX=9606 GN=NOTCH1 PE=1 SV=4	1	2721	FP031022_5.3264.3264.3	high-energy collision-induced dissociation	7.99	1665.73	1665.72	1	149 | 2265
169	Fuc(1)	586.3	3	556.25	1666.73	556.247	1666.73	controllerType=0 controllerNumber=1 scan=3208	F.HGATCHDRVASFY.C	11	HGATCHDRVASFY,FC,5@57.02146,11@146.05791	S11(OGlycan / 146.0579)	10.7873	F.HGATC[+57.02146]HDRVAS[+146.05791]FY.C	C5(Carbamidomethyl / 57.0215)	1e-07	1e-07	0	0	0	0	5.6e-09	5.6e-09	6.999	519.6	24.5	3.926		Specific	12.6	>sp|P46531|NOTC1_HUMAN Neurogenic locus notch homolog protein 1 OS=Homo sapiens OX=9606 GN=NOTCH1 PE=1 SV=4	1	2642	FP031022_5.3208.3208.3	high-energy collision-induced dissociation	7.99	1665.73	1665.72	1	150 | 2171
169	Fuc(1)	520.6	3	556.249	1666.73	556.247	1666.73	controllerType=0 controllerNumber=1 scan=3153	F.HGATCHDRVASFY.C	11	HGATCHDRVASFY,FC,5@57.02146,11@146.05791	S11(OGlycan / 146.0579)	10.6733	F.HGATC[+57.02146]HDRVAS[+146.05791]FY.C	C5(Carbamidomethyl / 57.0215)	8.3e-07	8.4e-07	0	0	0	0	4.5e-08	4.5e-08	6.082	456.7	27.7	3.267		Specific	11.4	>sp|P46531|NOTC1_HUMAN Neurogenic locus notch homolog protein 1 OS=Homo sapiens OX=9606 GN=NOTCH1 PE=1 SV=4	1	2564	FP031022_5.3153.3153.3	high-energy collision-induced dissociation	7.99	1665.73	1665.72	1	151 | 2128
169	Fuc(1)	481.6	2	833.87	1666.73	833.868	1666.73	controllerType=0 controllerNumber=1 scan=3100	F.HGATCHDRVASFY.C	11	HGATCHDRVASFY,FC,5@57.02146,11@146.05791	S11(OGlycan / 146.0579)	10.561	F.HGATC[+57.02146]HDRVAS[+146.05791]FY.C	C5(Carbamidomethyl / 57.0215)	3.6e-06	3.7e-06	0	0	0	0	2e-07	2e-07	5.443	453	15.4	2.433		Specific	14.9	>sp|P46531|NOTC1_HUMAN Neurogenic locus notch homolog protein 1 OS=Homo sapiens OX=9606 GN=NOTCH1 PE=1 SV=4	1	2500	FP031022_5.3100.3100.2	high-energy collision-induced dissociation	6.57	1665.72	1665.72	1	152 | 2071
169	Fuc(1)	466.5	3	556.248	1666.73	556.247	1666.73	controllerType=0 controllerNumber=1 scan=3318	F.HGATCHDRVASFY.C	11	HGATCHDRVASFY,FC,5@57.02146,11@146.05791	S11(OGlycan / 146.0579)	11.0287	F.HGATC[+57.02146]HDRVAS[+146.05791]FY.C	C5(Carbamidomethyl / 57.0215)	1.1e-05	1.1e-05	0	0	0	0	7.6e-07	7.7e-07	4.955	444	9.7	1.839		Specific	10.6	>sp|P46531|NOTC1_HUMAN Neurogenic locus notch homolog protein 1 OS=Homo sapiens OX=9606 GN=NOTCH1 PE=1 SV=4	1	2802	FP031022_5.3318.3318.3	high-energy collision-induced dissociation	4.93	1665.72	1665.72	1	153 | 2325
169	Fuc(1)	384.1	4	417.438	1666.73	417.437	1666.73	controllerType=0 controllerNumber=1 scan=3058	F.HGATCHDRVASFY.C	11	HGATCHDRVASFY,FC,5@57.02146,11@146.05791	S11(OGlycan / 146.0579)	10.477	F.HGATC[+57.02146]HDRVAS[+146.05791]FY.C	C5(Carbamidomethyl / 57.0215)	0.0026	0.0027	0	0	0	0	9.7e-05	9.8e-05	2.58	360.3	15.4	1.318		Specific	8.7	>sp|P46531|NOTC1_HUMAN Neurogenic locus notch homolog protein 1 OS=Homo sapiens OX=9606 GN=NOTCH1 PE=1 SV=4	1	2454	FP031022_5.3058.3058.4	high-energy collision-induced dissociation	3.13	1665.72	1665.72	1	154 | 2016
169	Fuc(1)	377.8	2	833.871	1666.73	833.868	1666.73	controllerType=0 controllerNumber=1 scan=3169	F.HGATCHDRVASFY.C	11	HGATCHDRVASFY,FC,5@57.02146,11@146.05791	S11(OGlycan / 146.0579)	10.7041	F.HGATC[+57.02146]HDRVAS[+146.05791]FY.C	C5(Carbamidomethyl / 57.0215)	0.003	0.003	0	0	0	0	0.00012	0.00012	2.527	332	14.8	4.044		Specific	10.8	>sp|P46531|NOTC1_HUMAN Neurogenic locus notch homolog protein 1 OS=Homo sapiens OX=9606 GN=NOTCH1 PE=1 SV=4	1	2587	FP031022_5.3169.3169.2	high-energy collision-induced dissociation	3.07	1665.73	1665.72	1	155 | 2150
169	Fuc(1)	372.7	3	556.249	1666.73	556.247	1666.73	controllerType=0 controllerNumber=1 scan=3097	F.HGATCHDRVASFY.C	4	HGATCHDRVASFY,FC,4@146.05791,5@57.02146	T4(OGlycan / 146.0579)	10.5532	F.HGAT[+146.05791]C[+57.02146]HDRVASFY.C	C5(Carbamidomethyl / 57.0215)	0.00053	0.00054	0	0	0	0	1.6e-05	1.6e-05	3.274	372.7	9.2	2.718		Specific	10.9	>sp|P46531|NOTC1_HUMAN Neurogenic locus notch homolog protein 1 OS=Homo sapiens OX=9606 GN=NOTCH1 PE=1 SV=4	1	2498	FP031022_5.3097.3097.3	high-energy collision-induced dissociation	3.82	1665.73	1665.72	1	156 | 2050
169	Fuc(1)	277.4	3	556.251	1666.74	556.247	1666.73	controllerType=0 controllerNumber=1 scan=3627	F.HGATCHDRVASFY.C	11	HGATCHDRVASFY,FC,5@57.02146,11@146.05791	S11(OGlycan / 146.0579)	11.6974	F.HGATC[+57.02146]HDRVAS[+146.05791]FY.C	C5(Carbamidomethyl / 57.0215)	0.023	0.023	0	0	0	0	0.0008	0.00081	1.643	277.4	28.8	5.684		Specific	7.9	>sp|P46531|NOTC1_HUMAN Neurogenic locus notch homolog protein 1 OS=Homo sapiens OX=9606 GN=NOTCH1 PE=1 SV=4	1	3256	FP031022_5.3627.3627.3	high-energy collision-induced dissociation	1.69	1665.73	1665.72	1	157 | 2391
169	Fuc(1)	254.9	3	556.251	1666.74	556.247	1666.73	controllerType=0 controllerNumber=1 scan=3554	F.HGATCHDRVASFY.C	4	HGATCHDRVASFY,FC,4@146.05791,5@57.02146	T4(OGlycan / 146.0579)	11.5338	F.HGAT[+146.05791]C[+57.02146]HDRVASFY.C	C5(Carbamidomethyl / 57.0215)	0.018	0.018	0	0	0	0	0.00054	0.00054	1.742	254.9	11.1	6.343		Specific	8	>sp|P46531|NOTC1_HUMAN Neurogenic locus notch homolog protein 1 OS=Homo sapiens OX=9606 GN=NOTCH1 PE=1 SV=4	1	3148	FP031022_5.3554.3554.3	high-energy collision-induced dissociation	1.79	1665.73	1665.72	1	158 | 2373
169	Fuc(1); Hex(1)	628.1	3	555.912	1665.72	555.911	1665.72	controllerType=0 controllerNumber=1 scan=2450	F.HGATCHDRVASF.Y	4;11	HGATCHDRVASF,FY,4@146.05791,5@57.02146,11@162.05282	T4(OGlycan / 146.0579); S11(OGlycan / 162.0528)	9.1927	F.HGAT[+146.05791]C[+57.02146]HDRVAS[+162.05282]F.Y	C5(Carbamidomethyl / 57.0215)	1e-08	1e-08	0	0	0	0	5.6e-10	5.7e-10	7.999	598.4	0	2.358		Specific	17.1	>sp|P46531|NOTC1_HUMAN Neurogenic locus notch homolog protein 1 OS=Homo sapiens OX=9606 GN=NOTCH1 PE=1 SV=4	1	1662	FP031022_5.2450.2450.3	high-energy collision-induced dissociation	8.99	1664.71	1664.71	1	159 | 1786
169	Fuc(1); Hex(1)	604.3	2	833.365	1665.72	833.362	1665.72	controllerType=0 controllerNumber=1 scan=2389	F.HGATCHDRVASF.Y	4;11	HGATCHDRVASF,FY,4@146.05791,5@57.02146,11@162.05282	T4(OGlycan / 146.0579); S11(OGlycan / 162.0528)	9.0475	F.HGAT[+146.05791]C[+57.02146]HDRVAS[+162.05282]F.Y	C5(Carbamidomethyl / 57.0215)	2.7e-08	2.7e-08	0	0	0	0	1.8e-09	1.8e-09	7.573	604.3	0	2.952		Specific	19	>sp|P46531|NOTC1_HUMAN Neurogenic locus notch homolog protein 1 OS=Homo sapiens OX=9606 GN=NOTCH1 PE=1 SV=4	1	1597	FP031022_5.2389.2389.2	high-energy collision-induced dissociation	7.57	1664.71	1664.71	1	160 | 1734
169	Fuc(1); Hex(1)	599	3	555.912	1665.72	555.911	1665.72	controllerType=0 controllerNumber=1 scan=2408	F.HGATCHDRVASF.Y	4;11	HGATCHDRVASF,FY,4@146.05791,5@57.02146,11@162.05282	T4(OGlycan / 146.0579); S11(OGlycan / 162.0528)	9.0905	F.HGAT[+146.05791]C[+57.02146]HDRVAS[+162.05282]F.Y	C5(Carbamidomethyl / 57.0215)	1e-07	1e-07	0	0	0	0	3.9e-09	4e-09	6.999	599	0	3.128		Specific	16.5	>sp|P46531|NOTC1_HUMAN Neurogenic locus notch homolog protein 1 OS=Homo sapiens OX=9606 GN=NOTCH1 PE=1 SV=4	1	1624	FP031022_5.2408.2408.3	high-energy collision-induced dissociation	7.99	1664.72	1664.71	1	161 | 1754
169	Fuc(1); Hex(1)	578.9	3	555.912	1665.72	555.911	1665.72	controllerType=0 controllerNumber=1 scan=2359	F.HGATCHDRVASF.Y	4;11	HGATCHDRVASF,FY,4@146.05791,5@57.02146,11@162.05282	T4(OGlycan / 146.0579); S11(OGlycan / 162.0528)	8.9827	F.HGAT[+146.05791]C[+57.02146]HDRVAS[+162.05282]F.Y	C5(Carbamidomethyl / 57.0215)	1e-07	1e-07	0	0	0	0	3.4e-09	3.4e-09	6.999	542	0	3.238		Specific	14.4	>sp|P46531|NOTC1_HUMAN Neurogenic locus notch homolog protein 1 OS=Homo sapiens OX=9606 GN=NOTCH1 PE=1 SV=4	1	1555	FP031022_5.2359.2359.3	high-energy collision-induced dissociation	7.99	1664.72	1664.71	1	162 | 1716
169	Fuc(1); Hex(1)	491.6	3	555.912	1665.72	555.911	1665.72	controllerType=0 controllerNumber=1 scan=2496	F.HGATCHDRVASF.Y	4;11	HGATCHDRVASF,FY,4@146.05791,5@57.02146,11@162.05282	T4(OGlycan / 146.0579); S11(OGlycan / 162.0528)	9.3018	F.HGAT[+146.05791]C[+57.02146]HDRVAS[+162.05282]F.Y	C5(Carbamidomethyl / 57.0215)	1.4e-06	1.4e-06	0	0	0	0	6.7e-08	6.8e-08	5.869	491.6	0	1.809		Specific	16.1	>sp|P46531|NOTC1_HUMAN Neurogenic locus notch homolog protein 1 OS=Homo sapiens OX=9606 GN=NOTCH1 PE=1 SV=4	1	1722	FP031022_5.2496.2496.3	high-energy collision-induced dissociation	6.08	1664.71	1664.71	1	163 | 1811
169	HexNAc(1)	273.5	3	520.902	1560.69	520.9	1560.69	controllerType=0 controllerNumber=1 scan=2683	F.HGATCHDRVASF.Y	4	HGATCHDRVASF,FY,4@203.07937,5@57.02146	T4(OGlycan / 203.0794)	9.7149	F.HGAT[+203.07937]C[+57.02146]HDRVASF.Y	C5(Carbamidomethyl / 57.0215)	0.0099	0.01	0	0	0	0	0.00037	0.00038	2.005	273.5	9.2	3.252		Specific	8.7	>sp|P46531|NOTC1_HUMAN Neurogenic locus notch homolog protein 1 OS=Homo sapiens OX=9606 GN=NOTCH1 PE=1 SV=4	1	1979	FP031022_5.2683.2683.3	high-energy collision-induced dissociation	2.05	1559.68	1559.68	1	164 | 390
169	HexNAc(1)	245.9	3	520.901	1560.69	520.9	1560.69	controllerType=0 controllerNumber=1 scan=2506	F.HGATCHDRVASF.Y	4	HGATCHDRVASF,FY,4@203.07937,5@57.02146	T4(OGlycan / 203.0794)	9.322	F.HGAT[+203.07937]C[+57.02146]HDRVASF.Y	C5(Carbamidomethyl / 57.0215)	0.018	0.018	0	0	0	0	0.00048	0.00048	1.742	245.9	9.2	1.961		Specific	8.2	>sp|P46531|NOTC1_HUMAN Neurogenic locus notch homolog protein 1 OS=Homo sapiens OX=9606 GN=NOTCH1 PE=1 SV=4	1	1736	FP031022_5.2506.2506.3	high-energy collision-induced dissociation	1.79	1559.68	1559.68	1	165 | 321
169	HexNAc(1)	178.9	3	520.901	1560.69	520.9	1560.69	controllerType=0 controllerNumber=1 scan=2431	F.HGATCHDRVASF.Y	11	HGATCHDRVASF,FY,5@57.02146,11@203.07937	S11(OGlycan / 203.0794)	9.1378	F.HGATC[+57.02146]HDRVAS[+203.07937]F.Y	C5(Carbamidomethyl / 57.0215)	0.16	0.16	0	0	0	0	0.006	0.006	0.797	178.9	8.5	0.839		Specific	6.8	>sp|P46531|NOTC1_HUMAN Neurogenic locus notch homolog protein 1 OS=Homo sapiens OX=9606 GN=NOTCH1 PE=1 SV=4	1	1649	FP031022_5.2431.2431.3	high-energy collision-induced dissociation	0.79	1559.68	1559.68	1	166 | 289
169	HexNAc(1)	172.1	3	520.902	1560.69	520.9	1560.69	controllerType=0 controllerNumber=1 scan=2380	F.HGATCHDRVASF.Y	11	HGATCHDRVASF,FY,5@57.02146,11@203.07937	S11(OGlycan / 203.0794)	9.0265	F.HGATC[+57.02146]HDRVAS[+203.07937]F.Y	C5(Carbamidomethyl / 57.0215)	0.16	0.16	0	0	0	0	0.0055	0.0055	0.797	172.1	22	2.665		Specific	6.5	>sp|P46531|NOTC1_HUMAN Neurogenic locus notch homolog protein 1 OS=Homo sapiens OX=9606 GN=NOTCH1 PE=1 SV=4	1	1584	FP031022_5.2380.2380.3	high-energy collision-induced dissociation	0.79	1559.68	1559.68	1	167 | 267
169	HexNAc(1)	79.4	3	520.902	1560.69	520.9	1560.69	controllerType=0 controllerNumber=1 scan=2736	F.HGATCHDRVASF.Y	4	HGATCHDRVASF,FY,4@203.07937,5@57.02146	T4(OGlycan / 203.0794)	9.832	F.HGAT[+203.07937]C[+57.02146]HDRVASF.Y	C5(Carbamidomethyl / 57.0215)	0.77	0.77	0.0029	0.0029	0	0	0.037	0.037	0.115	79.4	9.2	3.135		Specific	5.2	>sp|P46531|NOTC1_HUMAN Neurogenic locus notch homolog protein 1 OS=Homo sapiens OX=9606 GN=NOTCH1 PE=1 SV=4	1	2058	FP031022_5.2736.2736.3	high-energy collision-induced dissociation	0.11	1559.68	1559.68	1	168 | 403
169	HexNAc(1)	77	3	520.901	1560.69	520.9	1560.69	controllerType=0 controllerNumber=1 scan=2332	F.HGATCHDRVASF.Y	4	HGATCHDRVASF,FY,4@203.07937,5@57.02146	T4(OGlycan / 203.0794)	8.9115	F.HGAT[+203.07937]C[+57.02146]HDRVASF.Y	C5(Carbamidomethyl / 57.0215)	0.77	0.77	0.0029	0.0029	0	0	0.034	0.035	0.115	77	9.2	2.431		Specific	4.8	>sp|P46531|NOTC1_HUMAN Neurogenic locus notch homolog protein 1 OS=Homo sapiens OX=9606 GN=NOTCH1 PE=1 SV=4	1	1524	FP031022_5.2332.2332.3	high-energy collision-induced dissociation	0.11	1559.68	1559.68	1	169 | 245
169		12.6	3	513.23	1537.68	513.221	1537.65	controllerType=0 controllerNumber=1 scan=3281	F.HGATCHDRVASFY.C		HGATCHDRVASFY,FC,5@57.02146,6@15.99492,8@0.98402	H6(Oxidation / 15.9949); R8(Deamidated / 0.984)	10.9466	F.HGATC[+57.02146]H[+15.99492]DR[+0.98402]VASFY.C	C5(Carbamidomethyl / 57.0215)	0.92	0.92	0.0084	0.011	0.017	0.023	0.075	0.078	0.038	12.6	0	18.108		Specific	3.5	>sp|P46531|NOTC1_HUMAN Neurogenic locus notch homolog protein 1 OS=Homo sapiens OX=9606 GN=NOTCH1 PE=1 SV=4	1	2749	FP031022_5.3281.3281.5	high-energy collision-induced dissociation	0.04	1536.67	1536.64	1	170 | 525
169		119	3	512.895	1536.67	512.893	1536.66	controllerType=0 controllerNumber=1 scan=3314	F.HGATCHDRVASFY.C		HGATCHDRVASFY,FC,5@57.02146,7@15.99492	D7(Oxidation / 15.9949)	11.0178	F.HGATC[+57.02146]HD[+15.99492]RVASFY.C	C5(Carbamidomethyl / 57.0215)	0.75	0.75	0.0029	0.0029	0.0062	0.0062	0.03	0.03	0.128	119	16.6	3.706		Specific	6.2	>sp|P46531|NOTC1_HUMAN Neurogenic locus notch homolog protein 1 OS=Homo sapiens OX=9606 GN=NOTCH1 PE=1 SV=4	1	2797	FP031022_5.3314.3314.3	high-energy collision-induced dissociation	0.13	1535.66	1535.66	1	171 | 532
169		819	2	760.841	1520.67	760.839	1520.67	controllerType=0 controllerNumber=1 scan=3102	F.HGATCHDRVASFY.C		HGATCHDRVASFY,FC,5@57.02146		10.5643	F.HGATC[+57.02146]HDRVASFY.C	C5(Carbamidomethyl / 57.0215)	2.7e-12	2.7e-12	0	0	0	0	2.3e-13	2.4e-13	11.573	758.6	758.6	3.019		Specific	11.8	>sp|P46531|NOTC1_HUMAN Neurogenic locus notch homolog protein 1 OS=Homo sapiens OX=9606 GN=NOTCH1 PE=1 SV=4	1	2502	FP031022_5.3102.3102.2	high-energy collision-induced dissociation	12.57	1519.67	1519.66	1	172 | 472
169		674.9	2	760.842	1520.68	760.839	1520.67	controllerType=0 controllerNumber=1 scan=3154	F.HGATCHDRVASFY.C		HGATCHDRVASFY,FC,5@57.02146		10.6745	F.HGATC[+57.02146]HDRVASFY.C	C5(Carbamidomethyl / 57.0215)	2.3e-08	2.3e-08	0	0	0	0	1.5e-09	1.5e-09	7.635	674.9	674.9	4.705		Specific	10.9	>sp|P46531|NOTC1_HUMAN Neurogenic locus notch homolog protein 1 OS=Homo sapiens OX=9606 GN=NOTCH1 PE=1 SV=4	1	2566	FP031022_5.3154.3154.2	high-energy collision-induced dissociation	8.63	1519.67	1519.66	1	173 | 482
169		519	3	507.563	1520.67	507.561	1520.67	controllerType=0 controllerNumber=1 scan=3071	F.HGATCHDRVASFY.C		HGATCHDRVASFY,FC,5@57.02146		10.4995	F.HGATC[+57.02146]HDRVASFY.C	C5(Carbamidomethyl / 57.0215)	1.2e-05	1.2e-05	0	0	0	0	9e-07	9.1e-07	4.931	374.8	374.8	2.488		Specific	10.8	>sp|P46531|NOTC1_HUMAN Neurogenic locus notch homolog protein 1 OS=Homo sapiens OX=9606 GN=NOTCH1 PE=1 SV=4	1	2470	FP031022_5.3071.3071.3	high-energy collision-induced dissociation	6.06	1519.67	1519.66	1	174 | 440
169		509.6	3	507.564	1520.68	507.561	1520.67	controllerType=0 controllerNumber=1 scan=3241	F.HGATCHDRVASFY.C		HGATCHDRVASFY,FC,5@57.02146		10.8602	F.HGATC[+57.02146]HDRVASFY.C	C5(Carbamidomethyl / 57.0215)	1.2e-05	1.2e-05	0	0	0	0	9.4e-07	9.6e-07	4.931	489.8	489.8	4.475		Specific	10.6	>sp|P46531|NOTC1_HUMAN Neurogenic locus notch homolog protein 1 OS=Homo sapiens OX=9606 GN=NOTCH1 PE=1 SV=4	1	2689	FP031022_5.3241.3241.3	high-energy collision-induced dissociation	6.06	1519.67	1519.66	1	175 | 520
169		464.8	3	507.563	1520.68	507.561	1520.67	controllerType=0 controllerNumber=1 scan=3186	F.HGATCHDRVASFY.C		HGATCHDRVASFY,FC,5@57.02146		10.7406	F.HGATC[+57.02146]HDRVASFY.C	C5(Carbamidomethyl / 57.0215)	1.1e-05	1.1e-05	0	0	0	0	7.1e-07	7.2e-07	4.955	464.8	464.8	3.753		Specific	10.5	>sp|P46531|NOTC1_HUMAN Neurogenic locus notch homolog protein 1 OS=Homo sapiens OX=9606 GN=NOTCH1 PE=1 SV=4	1	2610	FP031022_5.3186.3186.3	high-energy collision-induced dissociation	5.14	1519.67	1519.66	1	176 | 498
169		448.2	3	507.564	1520.68	507.561	1520.67	controllerType=0 controllerNumber=1 scan=3296	F.HGATCHDRVASFY.C		HGATCHDRVASFY,FC,5@57.02146		10.982	F.HGATC[+57.02146]HDRVASFY.C	C5(Carbamidomethyl / 57.0215)	2.6e-05	2.6e-05	0	0	0	0	1.6e-06	1.6e-06	4.583	435.9	435.9	4.234		Specific	9.6	>sp|P46531|NOTC1_HUMAN Neurogenic locus notch homolog protein 1 OS=Homo sapiens OX=9606 GN=NOTCH1 PE=1 SV=4	1	2769	FP031022_5.3296.3296.3	high-energy collision-induced dissociation	4.77	1519.67	1519.66	1	177 | 528
169		377.5	3	507.563	1520.67	507.561	1520.67	controllerType=0 controllerNumber=1 scan=3355	F.HGATCHDRVASFY.C		HGATCHDRVASFY,FC,5@57.02146		11.1059	F.HGATC[+57.02146]HDRVASFY.C	C5(Carbamidomethyl / 57.0215)	0.00013	0.00013	0	0	0	0	5.1e-06	5.2e-06	3.883	377.5	377.5	2.91		Specific	9.5	>sp|P46531|NOTC1_HUMAN Neurogenic locus notch homolog protein 1 OS=Homo sapiens OX=9606 GN=NOTCH1 PE=1 SV=4	1	2858	FP031022_5.3355.3355.3	high-energy collision-induced dissociation	4.43	1519.67	1519.66	1	178 | 540
169		339.3	3	507.563	1520.68	507.561	1520.67	controllerType=0 controllerNumber=1 scan=3131	F.HGATCHDRVASFY.C		HGATCHDRVASFY,FC,5@57.02146		10.6271	F.HGATC[+57.02146]HDRVASFY.C	C5(Carbamidomethyl / 57.0215)	0.005	0.005	0	0	0	0	0.0002	0.0002	2.304	339.3	339.3	3.512		Specific	9.8	>sp|P46531|NOTC1_HUMAN Neurogenic locus notch homolog protein 1 OS=Homo sapiens OX=9606 GN=NOTCH1 PE=1 SV=4	1	2537	FP031022_5.3131.3131.3	high-energy collision-induced dissociation	2.74	1519.67	1519.66	1	179 | 478
169	Fuc(1)	634.7	3	507.226	1519.66	507.225	1519.66	controllerType=0 controllerNumber=1 scan=2545	F.HGATCHDRVASF.Y	11	HGATCHDRVASF,FY,5@57.02146,7@15.99492,11@146.05791	D7(Oxidation / 15.9949); S11(OGlycan / 146.0579)	9.4071	F.HGATC[+57.02146]HD[+15.99492]RVAS[+146.05791]F.Y	C5(Carbamidomethyl / 57.0215)	1e-08	1e-08	0	0	0	0	7.4e-10	7.5e-10	7.999	562.7	30.9	2.154		Specific	13.1	>sp|P46531|NOTC1_HUMAN Neurogenic locus notch homolog protein 1 OS=Homo sapiens OX=9606 GN=NOTCH1 PE=1 SV=4	1	1792	FP031022_5.2545.2545.3	high-energy collision-induced dissociation	8.99	1518.66	1518.65	1	180 | 327
169	Fuc(1)	514.6	3	507.225	1519.66	507.225	1519.66	controllerType=0 controllerNumber=1 scan=2607	F.HGATCHDRVASF.Y	11	HGATCHDRVASF,FY,5@57.02146,7@15.99492,11@146.05791	D7(Oxidation / 15.9949); S11(OGlycan / 146.0579)	9.5434	F.HGATC[+57.02146]HD[+15.99492]RVAS[+146.05791]F.Y	C5(Carbamidomethyl / 57.0215)	1.4e-06	1.4e-06	0	0	0	0	8e-08	8.1e-08	5.869	514.6	32.1	0.347		Specific	11.8	>sp|P46531|NOTC1_HUMAN Neurogenic locus notch homolog protein 1 OS=Homo sapiens OX=9606 GN=NOTCH1 PE=1 SV=4	1	1878	FP031022_5.2607.2607.3	high-energy collision-induced dissociation	6.08	1518.65	1518.65	1	181 | 361
169	Hex(1)	407.6	3	507.226	1519.66	507.225	1519.66	controllerType=0 controllerNumber=1 scan=2366	F.HGATCHDRVASF.Y	11	HGATCHDRVASF,FY,5@57.02146,11@162.05282	S11(OGlycan / 162.0528)	8.9985	F.HGATC[+57.02146]HDRVAS[+162.05282]F.Y	C5(Carbamidomethyl / 57.0215)	3.1e-06	3.1e-06	0	0	0	0	1.8e-07	1.8e-07	5.509	407.6	16.2	2.817		Specific	11.3	>sp|P46531|NOTC1_HUMAN Neurogenic locus notch homolog protein 1 OS=Homo sapiens OX=9606 GN=NOTCH1 PE=1 SV=4	1	1564	FP031022_5.2366.2366.3	high-energy collision-induced dissociation	5.89	1518.66	1518.65	1	182 | 250
169	Fuc(1)	702	3	501.894	1503.67	501.893	1503.66	controllerType=0 controllerNumber=1 scan=2410	F.HGATCHDRVASF.Y	11	HGATCHDRVASF,FY,5@57.02146,11@146.05791	S11(OGlycan / 146.0579)	9.0928	F.HGATC[+57.02146]HDRVAS[+146.05791]F.Y	C5(Carbamidomethyl / 57.0215)	1e-10	1e-10	0	0	0	0	3.8e-12	3.8e-12	9.999	628.6	22.5	1.576		Specific	14.5	>sp|P46531|NOTC1_HUMAN Neurogenic locus notch homolog protein 1 OS=Homo sapiens OX=9606 GN=NOTCH1 PE=1 SV=4	1	1627	FP031022_5.2410.2410.3	high-energy collision-induced dissociation	9.99	1502.66	1502.66	1	183 | 277
169	Fuc(1)	669.5	3	501.895	1503.67	501.893	1503.66	controllerType=0 controllerNumber=1 scan=2724	F.HGATCHDRVASF.Y	11	HGATCHDRVASF,FY,5@57.02146,11@146.05791	S11(OGlycan / 146.0579)	9.8051	F.HGATC[+57.02146]HDRVAS[+146.05791]F.Y	C5(Carbamidomethyl / 57.0215)	1e-09	1e-09	0	0	0	0	7.7e-11	7.8e-11	8.999	665.9	9.9	3.828		Specific	14.3	>sp|P46531|NOTC1_HUMAN Neurogenic locus notch homolog protein 1 OS=Homo sapiens OX=9606 GN=NOTCH1 PE=1 SV=4	1	2040	FP031022_5.2724.2724.3	high-energy collision-induced dissociation	9.99	1502.66	1502.66	1	184 | 396
169	Fuc(1)	669.3	3	501.894	1503.67	501.893	1503.66	controllerType=0 controllerNumber=1 scan=2669	F.HGATCHDRVASF.Y	11	HGATCHDRVASF,FY,5@57.02146,11@146.05791	S11(OGlycan / 146.0579)	9.6847	F.HGATC[+57.02146]HDRVAS[+146.05791]F.Y	C5(Carbamidomethyl / 57.0215)	1e-09	1e-09	0	0	0	0	7e-11	7.1e-11	8.999	595.7	9.4	2.915		Specific	13.8	>sp|P46531|NOTC1_HUMAN Neurogenic locus notch homolog protein 1 OS=Homo sapiens OX=9606 GN=NOTCH1 PE=1 SV=4	1	1961	FP031022_5.2669.2669.3	high-energy collision-induced dissociation	9.99	1502.66	1502.66	1	185 | 385
169	Fuc(1)	652.1	3	501.894	1503.67	501.893	1503.66	controllerType=0 controllerNumber=1 scan=2614	F.HGATCHDRVASF.Y	11	HGATCHDRVASF,FY,5@57.02146,11@146.05791	S11(OGlycan / 146.0579)	9.5604	F.HGATC[+57.02146]HDRVAS[+146.05791]F.Y	C5(Carbamidomethyl / 57.0215)	1e-09	1e-09	0	0	0	0	6.3e-11	6.4e-11	8.999	541.8	16.6	2.367		Specific	14.3	>sp|P46531|NOTC1_HUMAN Neurogenic locus notch homolog protein 1 OS=Homo sapiens OX=9606 GN=NOTCH1 PE=1 SV=4	1	1887	FP031022_5.2614.2614.3	high-energy collision-induced dissociation	8.99	1502.66	1502.66	1	186 | 378
169	Fuc(1)	648.1	2	752.338	1503.67	752.336	1503.66	controllerType=0 controllerNumber=1 scan=2422	F.HGATCHDRVASF.Y	11	HGATCHDRVASF,FY,5@57.02146,11@146.05791	S11(OGlycan / 146.0579)	9.1171	F.HGATC[+57.02146]HDRVAS[+146.05791]F.Y	C5(Carbamidomethyl / 57.0215)	2.7e-08	2.7e-08	0	0	0	0	1.9e-09	2e-09	7.573	648.1	17.8	2.437		Specific	16.7	>sp|P46531|NOTC1_HUMAN Neurogenic locus notch homolog protein 1 OS=Homo sapiens OX=9606 GN=NOTCH1 PE=1 SV=4	1	1641	FP031022_5.2422.2422.2	high-energy collision-induced dissociation	8.57	1502.66	1502.66	1	187 | 282
169	Fuc(1)	639.7	3	501.894	1503.67	501.893	1503.66	controllerType=0 controllerNumber=1 scan=2452	F.HGATCHDRVASF.Y	11	HGATCHDRVASF,FY,5@57.02146,11@146.05791	S11(OGlycan / 146.0579)	9.1982	F.HGATC[+57.02146]HDRVAS[+146.05791]F.Y	C5(Carbamidomethyl / 57.0215)	1e-08	1e-08	0	0	0	0	6.2e-10	6.3e-10	7.999	639.7	14.1	2.611		Specific	15.6	>sp|P46531|NOTC1_HUMAN Neurogenic locus notch homolog protein 1 OS=Homo sapiens OX=9606 GN=NOTCH1 PE=1 SV=4	1	1663	FP031022_5.2452.2452.3	high-energy collision-induced dissociation	8.99	1502.66	1502.66	1	188 | 295
169	Fuc(1)	623.8	3	501.894	1503.67	501.893	1503.66	controllerType=0 controllerNumber=1 scan=2561	F.HGATCHDRVASF.Y	11	HGATCHDRVASF,FY,5@57.02146,11@146.05791	S11(OGlycan / 146.0579)	9.4419	F.HGATC[+57.02146]HDRVAS[+146.05791]F.Y	C5(Carbamidomethyl / 57.0215)	1e-08	1e-08	0	0	0	0	8.6e-10	8.7e-10	7.999	546	16.3	2.732		Specific	13.2	>sp|P46531|NOTC1_HUMAN Neurogenic locus notch homolog protein 1 OS=Homo sapiens OX=9606 GN=NOTCH1 PE=1 SV=4	1	1815	FP031022_5.2561.2561.3	high-energy collision-induced dissociation	8.99	1502.66	1502.66	1	189 | 347
169	Fuc(1)	615.1	3	501.894	1503.67	501.893	1503.66	controllerType=0 controllerNumber=1 scan=2504	F.HGATCHDRVASF.Y	11	HGATCHDRVASF,FY,5@57.02146,11@146.05791	S11(OGlycan / 146.0579)	9.3188	F.HGATC[+57.02146]HDRVAS[+146.05791]F.Y	C5(Carbamidomethyl / 57.0215)	1e-08	1e-08	0	0	0	0	6.8e-10	6.9e-10	7.999	611.8	20.8	2.367		Specific	14.3	>sp|P46531|NOTC1_HUMAN Neurogenic locus notch homolog protein 1 OS=Homo sapiens OX=9606 GN=NOTCH1 PE=1 SV=4	1	1732	FP031022_5.2504.2504.3	high-energy collision-induced dissociation	8.99	1502.66	1502.66	1	190 | 316
169	Fuc(1)	565.3	3	501.894	1503.67	501.893	1503.66	controllerType=0 controllerNumber=1 scan=2868	F.HGATCHDRVASF.Y	11	HGATCHDRVASF,FY,5@57.02146,11@146.05791	S11(OGlycan / 146.0579)	10.1008	F.HGATC[+57.02146]HDRVAS[+146.05791]F.Y	C5(Carbamidomethyl / 57.0215)	1e-07	1e-07	0	0	0	0	4.5e-09	4.5e-09	6.999	565.3	9	2.184		Specific	12.4	>sp|P46531|NOTC1_HUMAN Neurogenic locus notch homolog protein 1 OS=Homo sapiens OX=9606 GN=NOTCH1 PE=1 SV=4	1	2224	FP031022_5.2868.2868.3	high-energy collision-induced dissociation	7.99	1502.66	1502.66	1	191 | 421
169	Fuc(1)	493.2	3	501.895	1503.67	501.893	1503.66	controllerType=0 controllerNumber=1 scan=2949	F.HGATCHDRVASF.Y	11	HGATCHDRVASF,FY,5@57.02146,11@146.05791	S11(OGlycan / 146.0579)	10.2582	F.HGATC[+57.02146]HDRVAS[+146.05791]F.Y	C5(Carbamidomethyl / 57.0215)	1.2e-05	1.2e-05	0	0	0	0	8.5e-07	8.6e-07	4.931	479.1	8.1	4.742		Specific	11.2	>sp|P46531|NOTC1_HUMAN Neurogenic locus notch homolog protein 1 OS=Homo sapiens OX=9606 GN=NOTCH1 PE=1 SV=4	1	2326	FP031022_5.2949.2949.3	high-energy collision-induced dissociation	5.14	1502.66	1502.66	1	192 | 426
169	Fuc(1)	409.1	2	752.338	1503.67	752.336	1503.66	controllerType=0 controllerNumber=1 scan=2466	F.HGATCHDRVASF.Y	11	HGATCHDRVASF,FY,5@57.02146,11@146.05791	S11(OGlycan / 146.0579)	9.2373	F.HGATC[+57.02146]HDRVAS[+146.05791]F.Y	C5(Carbamidomethyl / 57.0215)	8.3e-06	8.4e-06	0	0	0	0	5.1e-07	5.2e-07	5.083	409.1	15.1	2.356		Specific	14.7	>sp|P46531|NOTC1_HUMAN Neurogenic locus notch homolog protein 1 OS=Homo sapiens OX=9606 GN=NOTCH1 PE=1 SV=4	1	1680	FP031022_5.2466.2466.2	high-energy collision-induced dissociation	5.46	1502.66	1502.66	1	193 | 300
169		524	3	458.538	1373.6	458.539	1373.6	controllerType=0 controllerNumber=1 scan=2564	F.HGATCHDRVASF.Y		HGATCHDRVASF,FY,5@57.02146,7@15.99492	D7(Oxidation / 15.9949)	9.4474	F.HGATC[+57.02146]HD[+15.99492]RVASF.Y	C5(Carbamidomethyl / 57.0215)	7.2e-06	7.3e-06	0	0	0	0	3.8e-07	3.9e-07	5.145	398.4	26.5	-1.159		Specific	10.5	>sp|P46531|NOTC1_HUMAN Neurogenic locus notch homolog protein 1 OS=Homo sapiens OX=9606 GN=NOTCH1 PE=1 SV=4	1	1820	FP031022_5.2564.2564.3	high-energy collision-induced dissociation	6.06	1372.59	1372.59	1	194 | 352
169		109.5	3	458.539	1373.6	458.539	1373.6	controllerType=0 controllerNumber=1 scan=2490	F.HGATCHDRVASF.Y		HGATCHDRVASF,FY,5@57.02146,6@15.99492	H6(Oxidation / 15.9949)	9.2889	F.HGATC[+57.02146]H[+15.99492]DRVASF.Y	C5(Carbamidomethyl / 57.0215)	0.75	0.75	0.003	0.003	0.0063	0.0063	0.026	0.026	0.128	109.5	45.6	1.773		Specific	6.4	>sp|P46531|NOTC1_HUMAN Neurogenic locus notch homolog protein 1 OS=Homo sapiens OX=9606 GN=NOTCH1 PE=1 SV=4	1	1715	FP031022_5.2490.2490.4	high-energy collision-induced dissociation	0.13	1372.6	1372.59	1	195 | 307
169		937.6	2	679.31	1357.61	679.307	1357.61	controllerType=0 controllerNumber=1 scan=2423	F.HGATCHDRVASF.Y		HGATCHDRVASF,FY,5@57.02146		9.1184	F.HGATC[+57.02146]HDRVASF.Y	C5(Carbamidomethyl / 57.0215)	2.7e-14	2.7e-14	0	0	0	0	1.4e-15	1.4e-15	13.573	714.1	714.1	4.442		Specific	11.4	>sp|P46531|NOTC1_HUMAN Neurogenic locus notch homolog protein 1 OS=Homo sapiens OX=9606 GN=NOTCH1 PE=1 SV=4	1	1642	FP031022_5.2423.2423.2	high-energy collision-induced dissociation	14.57	1356.61	1356.6	1	196 | 287
169		776	2	679.308	1357.61	679.307	1357.61	controllerType=0 controllerNumber=1 scan=2467	F.HGATCHDRVASF.Y		HGATCHDRVASF,FY,5@57.02146		9.2384	F.HGATC[+57.02146]HDRVASF.Y	C5(Carbamidomethyl / 57.0215)	2.3e-10	2.3e-10	0	0	0	0	1.2e-11	1.2e-11	9.635	648.8	648.8	1.925		Specific	11.1	>sp|P46531|NOTC1_HUMAN Neurogenic locus notch homolog protein 1 OS=Homo sapiens OX=9606 GN=NOTCH1 PE=1 SV=4	1	1681	FP031022_5.2467.2467.2	high-energy collision-induced dissociation	10.63	1356.6	1356.6	1	197 | 305
169		768.2	2	679.309	1357.61	679.307	1357.61	controllerType=0 controllerNumber=1 scan=2527	F.HGATCHDRVASF.Y		HGATCHDRVASF,FY,5@57.02146		9.3698	F.HGATC[+57.02146]HDRVASF.Y	C5(Carbamidomethyl / 57.0215)	2.3e-10	2.3e-10	0	0	0	0	1.3e-11	1.4e-11	9.635	662.8	662.8	3.004		Specific	10.6	>sp|P46531|NOTC1_HUMAN Neurogenic locus notch homolog protein 1 OS=Homo sapiens OX=9606 GN=NOTCH1 PE=1 SV=4	1	1765	FP031022_5.2527.2527.2	high-energy collision-induced dissociation	10.63	1356.6	1356.6	1	198 | 325
169		708	3	453.209	1357.61	453.207	1357.61	controllerType=0 controllerNumber=1 scan=2402	F.HGATCHDRVASF.Y		HGATCHDRVASF,FY,5@57.02146		9.0756	F.HGATC[+57.02146]HDRVASF.Y	C5(Carbamidomethyl / 57.0215)	8.7e-10	8.8e-10	0	0	0	0	3.7e-11	3.7e-11	9.061	428.2	428.2	3.354		Specific	10.9	>sp|P46531|NOTC1_HUMAN Neurogenic locus notch homolog protein 1 OS=Homo sapiens OX=9606 GN=NOTCH1 PE=1 SV=4	1	1616	FP031022_5.2402.2402.3	high-energy collision-induced dissociation	9.06	1356.6	1356.6	1	199 | 275
169		615.6	3	453.208	1357.61	453.207	1357.61	controllerType=0 controllerNumber=1 scan=2548	F.HGATCHDRVASF.Y		HGATCHDRVASF,FY,5@57.02146		9.4154	F.HGATC[+57.02146]HDRVASF.Y	C5(Carbamidomethyl / 57.0215)	1e-08	1e-08	0	0	0	0	8e-10	8.1e-10	7.999	433	433	1.398		Specific	11.6	>sp|P46531|NOTC1_HUMAN Neurogenic locus notch homolog protein 1 OS=Homo sapiens OX=9606 GN=NOTCH1 PE=1 SV=4	1	1795	FP031022_5.2548.2548.3	high-energy collision-induced dissociation	8.99	1356.6	1356.6	1	200 | 344
169		595.3	3	453.209	1357.61	453.207	1357.61	controllerType=0 controllerNumber=1 scan=2603	F.HGATCHDRVASF.Y		HGATCHDRVASF,FY,5@57.02146		9.5358	F.HGATC[+57.02146]HDRVASF.Y	C5(Carbamidomethyl / 57.0215)	2e-06	2.1e-06	0	0	0	0	1.2e-07	1.3e-07	5.689	401.9	401.9	3.219		Specific	10.3	>sp|P46531|NOTC1_HUMAN Neurogenic locus notch homolog protein 1 OS=Homo sapiens OX=9606 GN=NOTCH1 PE=1 SV=4	1	1871	FP031022_5.2603.2603.3	high-energy collision-induced dissociation	6.68	1356.6	1356.6	1	201 | 359
169		552.7	3	453.208	1357.61	453.207	1357.61	controllerType=0 controllerNumber=1 scan=2768	F.HGATCHDRVASF.Y		HGATCHDRVASF,FY,5@57.02146		9.8993	F.HGATC[+57.02146]HDRVASF.Y	C5(Carbamidomethyl / 57.0215)	9.6e-05	9.7e-05	0	0	0	0	3.3e-06	3.4e-06	4.017	358.5	358.5	2.679		Specific	10.7	>sp|P46531|NOTC1_HUMAN Neurogenic locus notch homolog protein 1 OS=Homo sapiens OX=9606 GN=NOTCH1 PE=1 SV=4	1	2103	FP031022_5.2768.2768.3	high-energy collision-induced dissociation	4.93	1356.6	1356.6	1	202 | 415
169		520.8	3	453.208	1357.61	453.207	1357.61	controllerType=0 controllerNumber=1 scan=2838	F.HGATCHDRVASF.Y		HGATCHDRVASF,FY,5@57.02146		10.0398	F.HGATC[+57.02146]HDRVASF.Y	C5(Carbamidomethyl / 57.0215)	0.00048	0.00048	0	0	0	0	1.4e-05	1.4e-05	3.323	344.8	344.8	2.072		Specific	10.2	>sp|P46531|NOTC1_HUMAN Neurogenic locus notch homolog protein 1 OS=Homo sapiens OX=9606 GN=NOTCH1 PE=1 SV=4	1	2190	FP031022_5.2838.2838.3	high-energy collision-induced dissociation	4.23	1356.6	1356.6	1	203 | 419
169		500.9	3	453.208	1357.61	453.207	1357.61	controllerType=0 controllerNumber=1 scan=2494	F.HGATCHDRVASF.Y		HGATCHDRVASF,FY,5@57.02146		9.2994	F.HGATC[+57.02146]HDRVASF.Y	C5(Carbamidomethyl / 57.0215)	1.4e-06	1.4e-06	0	0	0	0	6e-08	6.1e-08	5.869	486.7	486.7	1.938		Specific	13.7	>sp|P46531|NOTC1_HUMAN Neurogenic locus notch homolog protein 1 OS=Homo sapiens OX=9606 GN=NOTCH1 PE=1 SV=4	1	1720	FP031022_5.2494.2494.3	high-energy collision-induced dissociation	6.08	1356.6	1356.6	1	204 | 314
169		481.1	3	453.208	1357.61	453.207	1357.61	controllerType=0 controllerNumber=1 scan=2658	F.HGATCHDRVASF.Y		HGATCHDRVASF,FY,5@57.02146		9.6605	F.HGATC[+57.02146]HDRVASF.Y	C5(Carbamidomethyl / 57.0215)	1.2e-05	1.2e-05	0	0	0	0	8e-07	8.1e-07	4.931	394.8	394.8	2.679		Specific	10.6	>sp|P46531|NOTC1_HUMAN Neurogenic locus notch homolog protein 1 OS=Homo sapiens OX=9606 GN=NOTCH1 PE=1 SV=4	1	1945	FP031022_5.2658.2658.3	high-energy collision-induced dissociation	5.14	1356.6	1356.6	1	205 | 383
169		422.1	3	453.208	1357.61	453.207	1357.61	controllerType=0 controllerNumber=1 scan=2717	F.HGATCHDRVASF.Y		HGATCHDRVASF,FY,5@57.02146		9.7881	F.HGATC[+57.02146]HDRVASF.Y	C5(Carbamidomethyl / 57.0215)	0.002	0.002	0	0	0	0	4.9e-05	5e-05	2.704	349.6	349.6	2.882		Specific	8.6	>sp|P46531|NOTC1_HUMAN Neurogenic locus notch homolog protein 1 OS=Homo sapiens OX=9606 GN=NOTCH1 PE=1 SV=4	1	2030	FP031022_5.2717.2717.3	high-energy collision-induced dissociation	3.08	1356.6	1356.6	1	206 | 394
169		361.7	3	453.208	1357.61	453.207	1357.61	controllerType=0 controllerNumber=1 scan=2959	F.HGATCHDRVASF.Y		HGATCHDRVASF,FY,5@57.02146		10.2803	F.HGATC[+57.02146]HDRVASF.Y	C5(Carbamidomethyl / 57.0215)	0.0067	0.0067	0	0	0	0	0.00031	0.00032	2.177	316.3	316.3	2.275		Specific	9.3	>sp|P46531|NOTC1_HUMAN Neurogenic locus notch homolog protein 1 OS=Homo sapiens OX=9606 GN=NOTCH1 PE=1 SV=4	1	2338	FP031022_5.2959.2959.3	high-energy collision-induced dissociation	2.34	1356.6	1356.6	1	207 | 434
169		332.6	3	453.208	1357.61	453.207	1357.61	controllerType=0 controllerNumber=1 scan=2447	F.HGATCHDRVASF.Y		HGATCHDRVASF,FY,5@57.02146		9.1854	F.HGATC[+57.02146]HDRVASF.Y	C5(Carbamidomethyl / 57.0215)	0.00024	0.00025	0	0	0	0	9e-06	9.1e-06	3.612	332.6	332.6	2.207		Specific	12.5	>sp|P46531|NOTC1_HUMAN Neurogenic locus notch homolog protein 1 OS=Homo sapiens OX=9606 GN=NOTCH1 PE=1 SV=4	1	1660	FP031022_5.2447.2447.3	high-energy collision-induced dissociation	3.88	1356.6	1356.6	1	208 | 293
169		231.4	3	453.209	1357.61	453.207	1357.61	controllerType=0 controllerNumber=1 scan=3341	F.HGATCHDRVASF.Y		HGATCHDRVASF,FY,5@57.02146		11.0773	F.HGATC[+57.02146]HDRVASF.Y	C5(Carbamidomethyl / 57.0215)	0.098	0.099	0	0	0	0	0.0036	0.0037	1.009	231.4	231.4	4.298		Specific	7.9	>sp|P46531|NOTC1_HUMAN Neurogenic locus notch homolog protein 1 OS=Homo sapiens OX=9606 GN=NOTCH1 PE=1 SV=4	1	2836	FP031022_5.3341.3341.3	high-energy collision-induced dissociation	1.21	1356.61	1356.6	1	209 | 537
181	Hex(1)Pent(2)	613.1	5	1166.28	5827.37	1166.27	5827.34	controllerType=0 controllerNumber=1 scan=5351	F.YCECPHGRTGLLCHLNDACISNPCNEGSNCDTNPVNGKAICTCPSGY.T	9	YCECPHGRTGLLCHLNDACISNPCNEGSNCDTNPVNGKAICTCPSGY,FT,2@57.02146,4@57.02146,9@426.13734,13@57.02146,19@57.02146,24@57.02146,30@57.02146,36@0.98402,41@57.02146,43@57.02146	T9(OGlycan / 426.1373); N36(Deamidated / 0.984)	15.4541	F.YC[+57.02146]EC[+57.02146]PHGRT[+426.13734]GLLC[+57.02146]HLNDAC[+57.02146]ISNPC[+57.02146]NEGSNC[+57.02146]DTNPVN[+0.98402]GKAIC[+57.02146]TC[+57.02146]PSGY.T	C2(Carbamidomethyl / 57.0215); C4(Carbamidomethyl / 57.0215); C13(Carbamidomethyl / 57.0215); C19(Carbamidomethyl / 57.0215); C24(Carbamidomethyl / 57.0215); C30(Carbamidomethyl / 57.0215); C41(Carbamidomethyl / 57.0215); C43(Carbamidomethyl / 57.0215)	2.2e-08	2.3e-08	0	0	0	0	1.4e-09	1.4e-09	7.652	613.1	1.2	4.891		Specific	18.3	>sp|P46531|NOTC1_HUMAN Neurogenic locus notch homolog protein 1 OS=Homo sapiens OX=9606 GN=NOTCH1 PE=1 SV=4	1	5490	FP031022_5.5351.5351.5	high-energy collision-induced dissociation	8.65	5826.36	5826.33	1	210 | 48310
181	Hex(1)Pent(2)	754	5	1166.08	5826.4	1166.08	5826.36	controllerType=0 controllerNumber=1 scan=5242	F.YCECPHGRTGLLCHLNDACISNPCNEGSNCDTNPVNGKAICTCPSGY.T	9	YCECPHGRTGLLCHLNDACISNPCNEGSNCDTNPVNGKAICTCPSGY,FT,2@57.02146,4@57.02146,9@426.13734,13@57.02146,19@57.02146,24@57.02146,30@57.02146,41@57.02146,43@57.02146	T9(OGlycan / 426.1373)	15.2199	F.YC[+57.02146]EC[+57.02146]PHGRT[+426.13734]GLLC[+57.02146]HLNDAC[+57.02146]ISNPC[+57.02146]NEGSNC[+57.02146]DTNPVNGKAIC[+57.02146]TC[+57.02146]PSGY.T	C2(Carbamidomethyl / 57.0215); C4(Carbamidomethyl / 57.0215); C13(Carbamidomethyl / 57.0215); C19(Carbamidomethyl / 57.0215); C24(Carbamidomethyl / 57.0215); C30(Carbamidomethyl / 57.0215); C41(Carbamidomethyl / 57.0215); C43(Carbamidomethyl / 57.0215)	2.2e-11	2.3e-11	0	0	0	0	1.7e-12	1.7e-12	10.652	754	1.2	6.381		Specific	16.7	>sp|P46531|NOTC1_HUMAN Neurogenic locus notch homolog protein 1 OS=Homo sapiens OX=9606 GN=NOTCH1 PE=1 SV=4	1	5350	FP031022_5.5242.5242.5	high-energy collision-induced dissociation	10.65	5825.39	5825.35	1	211 | 47190
181	Hex(1)Pent(2)	704.9	5	1166.08	5826.39	1166.08	5826.36	controllerType=0 controllerNumber=1 scan=5301	F.YCECPHGRTGLLCHLNDACISNPCNEGSNCDTNPVNGKAICTCPSGY.T	9	YCECPHGRTGLLCHLNDACISNPCNEGSNCDTNPVNGKAICTCPSGY,FT,2@57.02146,4@57.02146,9@426.13734,13@57.02146,19@57.02146,24@57.02146,30@57.02146,41@57.02146,43@57.02146	T9(OGlycan / 426.1373)	15.3408	F.YC[+57.02146]EC[+57.02146]PHGRT[+426.13734]GLLC[+57.02146]HLNDAC[+57.02146]ISNPC[+57.02146]NEGSNC[+57.02146]DTNPVNGKAIC[+57.02146]TC[+57.02146]PSGY.T	C2(Carbamidomethyl / 57.0215); C4(Carbamidomethyl / 57.0215); C13(Carbamidomethyl / 57.0215); C19(Carbamidomethyl / 57.0215); C24(Carbamidomethyl / 57.0215); C30(Carbamidomethyl / 57.0215); C41(Carbamidomethyl / 57.0215); C43(Carbamidomethyl / 57.0215)	2.2e-10	2.3e-10	0	0	0	0	8.3e-12	8.4e-12	9.652	704.9	1.2	5.019		Specific	18.3	>sp|P46531|NOTC1_HUMAN Neurogenic locus notch homolog protein 1 OS=Homo sapiens OX=9606 GN=NOTCH1 PE=1 SV=4	1	5425	FP031022_5.5301.5301.5	high-energy collision-induced dissociation	9.65	5825.38	5825.35	1	212 | 47630
181	Hex(1)	790.1	5	1113.27	5562.3	1113.26	5562.27	controllerType=0 controllerNumber=1 scan=5254	F.YCECPHGRTGLLCHLNDACISNPCNEGSNCDTNPVNGKAICTCPSGY.T	21	YCECPHGRTGLLCHLNDACISNPCNEGSNCDTNPVNGKAICTCPSGY,FT,2@57.02146,4@57.02146,13@57.02146,19@57.02146,21@162.05282,24@57.02146,30@57.02146,41@57.02146,43@57.02146	S21(OGlycan / 162.0528)	15.2448	F.YC[+57.02146]EC[+57.02146]PHGRTGLLC[+57.02146]HLNDAC[+57.02146]IS[+162.05282]NPC[+57.02146]NEGSNC[+57.02146]DTNPVNGKAIC[+57.02146]TC[+57.02146]PSGY.T	C2(Carbamidomethyl / 57.0215); C4(Carbamidomethyl / 57.0215); C13(Carbamidomethyl / 57.0215); C19(Carbamidomethyl / 57.0215); C24(Carbamidomethyl / 57.0215); C30(Carbamidomethyl / 57.0215); C41(Carbamidomethyl / 57.0215); C43(Carbamidomethyl / 57.0215)	2.2e-11	2.3e-11	0	0	0	0	1.9e-12	1.9e-12	10.652	790.1	0	5.265		Specific	17.9	>sp|P46531|NOTC1_HUMAN Neurogenic locus notch homolog protein 1 OS=Homo sapiens OX=9606 GN=NOTCH1 PE=1 SV=4	1	5364	FP031022_5.5254.5254.5	high-energy collision-induced dissociation	11.65	5561.3	5561.27	1	213 | 47310
181	Hex(1)	768.3	5	1113.47	5563.3	1113.26	5562.27	controllerType=0 controllerNumber=1 scan=5321	F.YCECPHGRTGLLCHLNDACISNPCNEGSNCDTNPVNGKAICTCPSGY.T	21	YCECPHGRTGLLCHLNDACISNPCNEGSNCDTNPVNGKAICTCPSGY,FT,2@57.02146,4@57.02146,13@57.02146,19@57.02146,21@162.05282,24@57.02146,30@57.02146,41@57.02146,43@57.02146	S21(OGlycan / 162.0528)	15.3855	F.YC[+57.02146]EC[+57.02146]PHGRTGLLC[+57.02146]HLNDAC[+57.02146]IS[+162.05282]NPC[+57.02146]NEGSNC[+57.02146]DTNPVNGKAIC[+57.02146]TC[+57.02146]PSGY.T	C2(Carbamidomethyl / 57.0215); C4(Carbamidomethyl / 57.0215); C13(Carbamidomethyl / 57.0215); C19(Carbamidomethyl / 57.0215); C24(Carbamidomethyl / 57.0215); C30(Carbamidomethyl / 57.0215); C41(Carbamidomethyl / 57.0215); C43(Carbamidomethyl / 57.0215)	2.2e-11	2.3e-11	0	0	0	0	2e-12	2.1e-12	10.652	768.3	0	3.74	1	Specific	16.2	>sp|P46531|NOTC1_HUMAN Neurogenic locus notch homolog protein 1 OS=Homo sapiens OX=9606 GN=NOTCH1 PE=1 SV=4	1	5453	FP031022_5.5321.5321.5	high-energy collision-induced dissociation	11.65	5562.29	5561.27	1	214 | 48030
181	Hex(1)	688.7	5	1113.46	5563.29	1113.26	5562.27	controllerType=0 controllerNumber=1 scan=5379	F.YCECPHGRTGLLCHLNDACISNPCNEGSNCDTNPVNGKAICTCPSGY.T	21	YCECPHGRTGLLCHLNDACISNPCNEGSNCDTNPVNGKAICTCPSGY,FT,2@57.02146,4@57.02146,13@57.02146,19@57.02146,21@162.05282,24@57.02146,30@57.02146,41@57.02146,43@57.02146	S21(OGlycan / 162.0528)	15.5091	F.YC[+57.02146]EC[+57.02146]PHGRTGLLC[+57.02146]HLNDAC[+57.02146]IS[+162.05282]NPC[+57.02146]NEGSNC[+57.02146]DTNPVNGKAIC[+57.02146]TC[+57.02146]PSGY.T	C2(Carbamidomethyl / 57.0215); C4(Carbamidomethyl / 57.0215); C13(Carbamidomethyl / 57.0215); C19(Carbamidomethyl / 57.0215); C24(Carbamidomethyl / 57.0215); C30(Carbamidomethyl / 57.0215); C41(Carbamidomethyl / 57.0215); C43(Carbamidomethyl / 57.0215)	2.2e-09	2.3e-09	0	0	0	0	1.1e-10	1.1e-10	8.652	688.7	0	2.204	1	Specific	18.2	>sp|P46531|NOTC1_HUMAN Neurogenic locus notch homolog protein 1 OS=Homo sapiens OX=9606 GN=NOTCH1 PE=1 SV=4	1	5526	FP031022_5.5379.5379.5	high-energy collision-induced dissociation	9.65	5562.28	5561.27	1	215 | 48710
181		491.4	5	1081.06	5401.25	1080.85	5400.22	controllerType=0 controllerNumber=1 scan=5370	F.YCECPHGRTGLLCHLNDACISNPCNEGSNCDTNPVNGKAICTCPSGY.T		YCECPHGRTGLLCHLNDACISNPCNEGSNCDTNPVNGKAICTCPSGY,FT,2@57.02146,4@57.02146,13@57.02146,19@57.02146,24@57.02146,30@57.02146,41@57.02146,43@57.02146		15.4906	F.YC[+57.02146]EC[+57.02146]PHGRTGLLC[+57.02146]HLNDAC[+57.02146]ISNPC[+57.02146]NEGSNC[+57.02146]DTNPVNGKAIC[+57.02146]TC[+57.02146]PSGY.T	C2(Carbamidomethyl / 57.0215); C4(Carbamidomethyl / 57.0215); C13(Carbamidomethyl / 57.0215); C19(Carbamidomethyl / 57.0215); C24(Carbamidomethyl / 57.0215); C30(Carbamidomethyl / 57.0215); C41(Carbamidomethyl / 57.0215); C43(Carbamidomethyl / 57.0215)	4e-05	4.1e-05	0	0	0	0	2e-06	2e-06	4.394	356	14.1	5.587	1	Specific	15.9	>sp|P46531|NOTC1_HUMAN Neurogenic locus notch homolog protein 1 OS=Homo sapiens OX=9606 GN=NOTCH1 PE=1 SV=4	1	5513	FP031022_5.5370.5370.5	high-energy collision-induced dissociation	4.6	5400.25	5399.21	1	216 | 48630
181		19.7	3	493.557	1478.66	493.555	1478.65	controllerType=0 controllerNumber=1 scan=3348	F.YCECPHGRTGLL.C		YCECPHGRTGLL,FC,2@57.02146,4@57.02146,6@15.99492	H6(Oxidation / 15.9949)	11.091	F.YC[+57.02146]EC[+57.02146]PH[+15.99492]GRTGLL.C	C2(Carbamidomethyl / 57.0215); C4(Carbamidomethyl / 57.0215)	0.91	0.91	0.0028	0.0028	0.0058	0.0058	0.063	0.063	0.042	19.7	19.7	4.065		Specific	3.8	>sp|P46531|NOTC1_HUMAN Neurogenic locus notch homolog protein 1 OS=Homo sapiens OX=9606 GN=NOTCH1 PE=1 SV=4	1	2849	FP031022_5.3348.3348.3	high-energy collision-induced dissociation	0.04	1477.65	1477.64	1	217 | 539
181		856.3	2	731.835	1462.66	731.832	1462.66	controllerType=0 controllerNumber=1 scan=3430	F.YCECPHGRTGLL.C		YCECPHGRTGLL,FC,2@57.02146,4@57.02146		11.2689	F.YC[+57.02146]EC[+57.02146]PHGRTGLL.C	C2(Carbamidomethyl / 57.0215); C4(Carbamidomethyl / 57.0215)	1e-13	1e-13	0	0	0	0	7.4e-15	7.5e-15	12.999	856.3	856.3	4.251		Specific	15.4	>sp|P46531|NOTC1_HUMAN Neurogenic locus notch homolog protein 1 OS=Homo sapiens OX=9606 GN=NOTCH1 PE=1 SV=4	1	2971	FP031022_5.3430.3430.2	high-energy collision-induced dissociation	12.99	1461.66	1461.65	1	218 | 546
181		697.1	2	731.835	1462.66	731.832	1462.66	controllerType=0 controllerNumber=1 scan=3483	F.YCECPHGRTGLL.C		YCECPHGRTGLL,FC,2@57.02146,4@57.02146		11.3821	F.YC[+57.02146]EC[+57.02146]PHGRTGLL.C	C2(Carbamidomethyl / 57.0215); C4(Carbamidomethyl / 57.0215)	1e-09	1e-09	0	0	0	0	9e-11	9.1e-11	8.999	697.1	697.1	3.75		Specific	13.9	>sp|P46531|NOTC1_HUMAN Neurogenic locus notch homolog protein 1 OS=Homo sapiens OX=9606 GN=NOTCH1 PE=1 SV=4	1	3046	FP031022_5.3483.3483.2	high-energy collision-induced dissociation	9.99	1461.65	1461.65	1	219 | 549
181		557.8	2	731.834	1462.66	731.832	1462.66	controllerType=0 controllerNumber=1 scan=3542	F.YCECPHGRTGLL.C		YCECPHGRTGLL,FC,2@57.02146,4@57.02146		11.5055	F.YC[+57.02146]EC[+57.02146]PHGRTGLL.C	C2(Carbamidomethyl / 57.0215); C4(Carbamidomethyl / 57.0215)	8.3e-07	8.4e-07	0	0	0	0	4.9e-08	4.9e-08	6.082	557.8	557.8	3.417		Specific	11.6	>sp|P46531|NOTC1_HUMAN Neurogenic locus notch homolog protein 1 OS=Homo sapiens OX=9606 GN=NOTCH1 PE=1 SV=4	1	3127	FP031022_5.3542.3542.2	high-energy collision-induced dissociation	6.99	1461.65	1461.65	1	220 | 604
181		553.3	3	488.226	1462.66	488.224	1462.66	controllerType=0 controllerNumber=1 scan=3419	F.YCECPHGRTGLL.C		YCECPHGRTGLL,FC,2@57.02146,4@57.02146		11.2458	F.YC[+57.02146]EC[+57.02146]PHGRTGLL.C	C2(Carbamidomethyl / 57.0215); C4(Carbamidomethyl / 57.0215)	7.5e-07	7.6e-07	0	0	0	0	3.7e-08	3.7e-08	6.128	553.3	553.3	4.618		Specific	11.7	>sp|P46531|NOTC1_HUMAN Neurogenic locus notch homolog protein 1 OS=Homo sapiens OX=9606 GN=NOTCH1 PE=1 SV=4	1	2954	FP031022_5.3419.3419.3	high-energy collision-induced dissociation	7.04	1461.66	1461.65	1	221 | 545
181		505.7	3	488.226	1462.66	488.224	1462.66	controllerType=0 controllerNumber=1 scan=3527	F.YCECPHGRTGLL.C		YCECPHGRTGLL,FC,2@57.02146,4@57.02146		11.4759	F.YC[+57.02146]EC[+57.02146]PHGRTGLL.C	C2(Carbamidomethyl / 57.0215); C4(Carbamidomethyl / 57.0215)	1.1e-05	1.1e-05	0	0	0	0	6.7e-07	6.7e-07	4.976	505.7	505.7	4.868		Specific	10.5	>sp|P46531|NOTC1_HUMAN Neurogenic locus notch homolog protein 1 OS=Homo sapiens OX=9606 GN=NOTCH1 PE=1 SV=4	1	3104	FP031022_5.3527.3527.3	high-energy collision-induced dissociation	5.18	1461.66	1461.65	1	222 | 576
181		456.6	3	488.226	1462.66	488.224	1462.66	controllerType=0 controllerNumber=1 scan=3472	F.YCECPHGRTGLL.C		YCECPHGRTGLL,FC,2@57.02146,4@57.02146		11.3601	F.YC[+57.02146]EC[+57.02146]PHGRTGLL.C	C2(Carbamidomethyl / 57.0215); C4(Carbamidomethyl / 57.0215)	1e-05	1e-05	0	0	0	0	6.2e-07	6.3e-07	5	456.6	456.6	4.743		Specific	11	>sp|P46531|NOTC1_HUMAN Neurogenic locus notch homolog protein 1 OS=Homo sapiens OX=9606 GN=NOTCH1 PE=1 SV=4	1	3031	FP031022_5.3472.3472.3	high-energy collision-induced dissociation	4.97	1461.66	1461.65	1	223 | 548
181		818.7	2	675.292	1349.58	675.29	1349.57	controllerType=0 controllerNumber=1 scan=2762	F.YCECPHGRTGL.L		YCECPHGRTGL,FL,2@57.02146,4@57.02146		9.8858	F.YC[+57.02146]EC[+57.02146]PHGRTGL.L	C2(Carbamidomethyl / 57.0215); C4(Carbamidomethyl / 57.0215)	1e-12	1e-12	0	0	0	0	6.2e-14	6.2e-14	11.999	619.8	619.8	3.126		Specific	13.4	>sp|P46531|NOTC1_HUMAN Neurogenic locus notch homolog protein 1 OS=Homo sapiens OX=9606 GN=NOTCH1 PE=1 SV=4	1	2096	FP031022_5.2762.2762.2	high-energy collision-induced dissociation	12.99	1348.57	1348.57	1	224 | 413
181		477.1	3	450.53	1349.58	450.529	1349.57	controllerType=0 controllerNumber=1 scan=2759	F.YCECPHGRTGL.L		YCECPHGRTGL,FL,2@57.02146,4@57.02146		9.8819	F.YC[+57.02146]EC[+57.02146]PHGRTGL.L	C2(Carbamidomethyl / 57.0215); C4(Carbamidomethyl / 57.0215)	2.4e-05	2.4e-05	0	0	0	0	1.5e-06	1.5e-06	4.628	440.5	440.5	2.596		Specific	9.9	>sp|P46531|NOTC1_HUMAN Neurogenic locus notch homolog protein 1 OS=Homo sapiens OX=9606 GN=NOTCH1 PE=1 SV=4	1	2092	FP031022_5.2759.2759.3	high-energy collision-induced dissociation	4.6	1348.57	1348.57	1	225 | 411
181		431.4	3	450.529	1349.57	450.529	1349.57	controllerType=0 controllerNumber=1 scan=2812	F.YCECPHGRTGL.L		YCECPHGRTGL,FL,2@57.02146,4@57.02146		9.989	F.YC[+57.02146]EC[+57.02146]PHGRTGL.L	C2(Carbamidomethyl / 57.0215); C4(Carbamidomethyl / 57.0215)	0.00077	0.00078	0	0	0	0	2.1e-05	2.1e-05	3.116	362	362	0.561		Specific	9.8	>sp|P46531|NOTC1_HUMAN Neurogenic locus notch homolog protein 1 OS=Homo sapiens OX=9606 GN=NOTCH1 PE=1 SV=4	1	2157	FP031022_5.2812.2812.3	high-energy collision-induced dissociation	3.49	1348.57	1348.57	1	226 | 417
182	HexNAc(1)Fuc(1); Hex(1)Pent(2)	238.3	5	1203.89	6015.44	1203.69	6014.4	controllerType=0 controllerNumber=1 scan=5479	Y.CECPHGRTGLLCHLNDACISNPCNEGSNCDTNPVNGKAICTCPSGY.T	20;27	CECPHGRTGLLCHLNDACISNPCNEGSNCDTNPVNGKAICTCPSGY,YT,1@57.02146,3@57.02146,7@0.98402,12@57.02146,18@57.02146,20@349.13728,21@0.98402,23@57.02146,27@426.13734,29@57.02146,40@57.02146,42@57.02146	R7(Deamidated / 0.984); S20(OGlycan / 349.1373); N21(Deamidated / 0.984); S27(OGlycan / 426.1373)	15.7294	Y.C[+57.02146]EC[+57.02146]PHGR[+0.98402]TGLLC[+57.02146]HLNDAC[+57.02146]IS[+349.13728]N[+0.98402]PC[+57.02146]NEGS[+426.13734]NC[+57.02146]DTNPVNGKAIC[+57.02146]TC[+57.02146]PSGY.T	C1(Carbamidomethyl / 57.0215); C3(Carbamidomethyl / 57.0215); C12(Carbamidomethyl / 57.0215); C18(Carbamidomethyl / 57.0215); C23(Carbamidomethyl / 57.0215); C29(Carbamidomethyl / 57.0215); C40(Carbamidomethyl / 57.0215); C42(Carbamidomethyl / 57.0215)	0.028	0.029	0	0	0	0	0.00089	0.0009	1.546	238.3	0	6.498	1	Specific	10	>sp|P46531|NOTC1_HUMAN Neurogenic locus notch homolog protein 1 OS=Homo sapiens OX=9606 GN=NOTCH1 PE=1 SV=4	1	5656	FP031022_5.5479.5479.5	high-energy collision-induced dissociation	0.72	6014.44	6013.39	1	227 | 49943
182	Hex(1)Pent(2)	503.5	5	1133.87	5665.33	1133.66	5664.28	controllerType=0 controllerNumber=1 scan=5236	Y.CECPHGRTGLLCHLNDACISNPCNEGSNCDTNPVNGKAICTCPSGY.T	8	CECPHGRTGLLCHLNDACISNPCNEGSNCDTNPVNGKAICTCPSGY,YT,1@57.02146,3@57.02146,8@426.13734,12@57.02146,18@57.02146,21@0.98402,23@57.02146,29@57.02146,40@57.02146,42@57.02146	T8(OGlycan / 426.1373); N21(Deamidated / 0.984)	15.206	Y.C[+57.02146]EC[+57.02146]PHGRT[+426.13734]GLLC[+57.02146]HLNDAC[+57.02146]ISN[+0.98402]PC[+57.02146]NEGSNC[+57.02146]DTNPVNGKAIC[+57.02146]TC[+57.02146]PSGY.T	C1(Carbamidomethyl / 57.0215); C3(Carbamidomethyl / 57.0215); C12(Carbamidomethyl / 57.0215); C18(Carbamidomethyl / 57.0215); C23(Carbamidomethyl / 57.0215); C29(Carbamidomethyl / 57.0215); C40(Carbamidomethyl / 57.0215); C42(Carbamidomethyl / 57.0215)	3e-06	3e-06	0	0	0	0	1.5e-07	1.5e-07	5.522	503.5	1.6	8.918	1	Specific	15.4	>sp|P46531|NOTC1_HUMAN Neurogenic locus notch homolog protein 1 OS=Homo sapiens OX=9606 GN=NOTCH1 PE=1 SV=4	1	5344	FP031022_5.5236.5236.5	high-energy collision-induced dissociation	5.73	5664.33	5663.27	1	228 | 47110
182	Hex(1)Pent(2)	757	5	1133.67	5664.33	1133.46	5663.29	controllerType=0 controllerNumber=1 scan=5172	Y.CECPHGRTGLLCHLNDACISNPCNEGSNCDTNPVNGKAICTCPSGY.T	8	CECPHGRTGLLCHLNDACISNPCNEGSNCDTNPVNGKAICTCPSGY,YT,1@57.02146,3@57.02146,8@426.13734,12@57.02146,18@57.02146,23@57.02146,29@57.02146,40@57.02146,42@57.02146	T8(OGlycan / 426.1373)	15.0699	Y.C[+57.02146]EC[+57.02146]PHGRT[+426.13734]GLLC[+57.02146]HLNDAC[+57.02146]ISNPC[+57.02146]NEGSNC[+57.02146]DTNPVNGKAIC[+57.02146]TC[+57.02146]PSGY.T	C1(Carbamidomethyl / 57.0215); C3(Carbamidomethyl / 57.0215); C12(Carbamidomethyl / 57.0215); C18(Carbamidomethyl / 57.0215); C23(Carbamidomethyl / 57.0215); C29(Carbamidomethyl / 57.0215); C40(Carbamidomethyl / 57.0215); C42(Carbamidomethyl / 57.0215)	2.2e-11	2.3e-11	0	0	0	0	1.3e-12	1.3e-12	10.652	757	1.6	5.601	1	Specific	16.7	>sp|P46531|NOTC1_HUMAN Neurogenic locus notch homolog protein 1 OS=Homo sapiens OX=9606 GN=NOTCH1 PE=1 SV=4	1	5262	FP031022_5.5172.5172.5	high-energy collision-induced dissociation	10.65	5663.32	5662.29	1	229 | 46350
182	Hex(1)	776.8	5	1080.65	5399.24	1080.65	5399.21	controllerType=0 controllerNumber=1 scan=5187	Y.CECPHGRTGLLCHLNDACISNPCNEGSNCDTNPVNGKAICTCPSGY.T	20	CECPHGRTGLLCHLNDACISNPCNEGSNCDTNPVNGKAICTCPSGY,YT,1@57.02146,3@57.02146,12@57.02146,18@57.02146,20@162.05282,23@57.02146,29@57.02146,40@57.02146,42@57.02146	S20(OGlycan / 162.0528)	15.1031	Y.C[+57.02146]EC[+57.02146]PHGRTGLLC[+57.02146]HLNDAC[+57.02146]IS[+162.05282]NPC[+57.02146]NEGSNC[+57.02146]DTNPVNGKAIC[+57.02146]TC[+57.02146]PSGY.T	C1(Carbamidomethyl / 57.0215); C3(Carbamidomethyl / 57.0215); C12(Carbamidomethyl / 57.0215); C18(Carbamidomethyl / 57.0215); C23(Carbamidomethyl / 57.0215); C29(Carbamidomethyl / 57.0215); C40(Carbamidomethyl / 57.0215); C42(Carbamidomethyl / 57.0215)	2.2e-11	2.3e-11	0	0	0	0	1.5e-12	1.5e-12	10.652	776.8	0	5.42		Specific	16.8	>sp|P46531|NOTC1_HUMAN Neurogenic locus notch homolog protein 1 OS=Homo sapiens OX=9606 GN=NOTCH1 PE=1 SV=4	1	5281	FP031022_5.5187.5187.5	high-energy collision-induced dissociation	11.65	5398.23	5398.2	1	230 | 46430
182	Hex(1)	644.3	5	1080.65	5399.24	1080.65	5399.21	controllerType=0 controllerNumber=1 scan=5241	Y.CECPHGRTGLLCHLNDACISNPCNEGSNCDTNPVNGKAICTCPSGY.T	20	CECPHGRTGLLCHLNDACISNPCNEGSNCDTNPVNGKAICTCPSGY,YT,1@57.02146,3@57.02146,12@57.02146,18@57.02146,20@162.05282,23@57.02146,29@57.02146,40@57.02146,42@57.02146	S20(OGlycan / 162.0528)	15.2187	Y.C[+57.02146]EC[+57.02146]PHGRTGLLC[+57.02146]HLNDAC[+57.02146]IS[+162.05282]NPC[+57.02146]NEGSNC[+57.02146]DTNPVNGKAIC[+57.02146]TC[+57.02146]PSGY.T	C1(Carbamidomethyl / 57.0215); C3(Carbamidomethyl / 57.0215); C12(Carbamidomethyl / 57.0215); C18(Carbamidomethyl / 57.0215); C23(Carbamidomethyl / 57.0215); C29(Carbamidomethyl / 57.0215); C40(Carbamidomethyl / 57.0215); C42(Carbamidomethyl / 57.0215)	2.2e-08	2.3e-08	0	0	0	0	1.2e-09	1.3e-09	7.652	644.3	0	4.855		Specific	16	>sp|P46531|NOTC1_HUMAN Neurogenic locus notch homolog protein 1 OS=Homo sapiens OX=9606 GN=NOTCH1 PE=1 SV=4	1	5349	FP031022_5.5241.5241.5	high-energy collision-induced dissociation	8.65	5398.23	5398.2	1	231 | 47150
182	Hex(1)	479.2	5	1080.65	5399.23	1080.65	5399.21	controllerType=0 controllerNumber=1 scan=5303	Y.CECPHGRTGLLCHLNDACISNPCNEGSNCDTNPVNGKAICTCPSGY.T	20	CECPHGRTGLLCHLNDACISNPCNEGSNCDTNPVNGKAICTCPSGY,YT,1@57.02146,3@57.02146,12@57.02146,18@57.02146,20@162.05282,23@57.02146,29@57.02146,40@57.02146,42@57.02146	S20(OGlycan / 162.0528)	15.3443	Y.C[+57.02146]EC[+57.02146]PHGRTGLLC[+57.02146]HLNDAC[+57.02146]IS[+162.05282]NPC[+57.02146]NEGSNC[+57.02146]DTNPVNGKAIC[+57.02146]TC[+57.02146]PSGY.T	C1(Carbamidomethyl / 57.0215); C3(Carbamidomethyl / 57.0215); C12(Carbamidomethyl / 57.0215); C18(Carbamidomethyl / 57.0215); C23(Carbamidomethyl / 57.0215); C29(Carbamidomethyl / 57.0215); C40(Carbamidomethyl / 57.0215); C42(Carbamidomethyl / 57.0215)	2.8e-06	2.9e-06	0	0	0	0	1.4e-07	1.4e-07	5.546	479.2	0	3.159		Specific	14	>sp|P46531|NOTC1_HUMAN Neurogenic locus notch homolog protein 1 OS=Homo sapiens OX=9606 GN=NOTCH1 PE=1 SV=4	1	5427	FP031022_5.5303.5303.5	high-energy collision-induced dissociation	5.52	5398.22	5398.2	1	232 | 47710
182		781.2	2	650.302	1299.6	650.3	1299.59	controllerType=0 controllerNumber=1 scan=3052	Y.CECPHGRTGLL.C		CECPHGRTGLL,YC,1@57.02146,3@57.02146		10.4654	Y.C[+57.02146]EC[+57.02146]PHGRTGLL.C	C1(Carbamidomethyl / 57.0215); C3(Carbamidomethyl / 57.0215)	1e-11	1e-11	0	0	0	0	6.8e-13	6.9e-13	10.999	781.2	781.2	2.23		Specific	12.7	>sp|P46531|NOTC1_HUMAN Neurogenic locus notch homolog protein 1 OS=Homo sapiens OX=9606 GN=NOTCH1 PE=1 SV=4	1	2448	FP031022_5.3052.3052.2	high-energy collision-induced dissociation	11.99	1298.59	1298.59	1	233 | 80
182		696.5	3	433.871	1299.6	433.869	1299.59	controllerType=0 controllerNumber=1 scan=3002	Y.CECPHGRTGLL.C		CECPHGRTGLL,YC,1@57.02146,3@57.02146		10.3658	Y.C[+57.02146]EC[+57.02146]PHGRTGLL.C	C1(Carbamidomethyl / 57.0215); C3(Carbamidomethyl / 57.0215)	9e-10	9.2e-10	0	0	0	0	4.3e-11	4.4e-11	9.044	696.5	696.5	2.971		Specific	12.1	>sp|P46531|NOTC1_HUMAN Neurogenic locus notch homolog protein 1 OS=Homo sapiens OX=9606 GN=NOTCH1 PE=1 SV=4	1	2390	FP031022_5.3002.3002.3	high-energy collision-induced dissociation	10.04	1298.59	1298.59	1	234 | 79
182		579.1	3	433.87	1299.59	433.869	1299.59	controllerType=0 controllerNumber=1 scan=3168	Y.CECPHGRTGLL.C		CECPHGRTGLL,YC,1@57.02146,3@57.02146		10.7019	Y.C[+57.02146]EC[+57.02146]PHGRTGLL.C	C1(Carbamidomethyl / 57.0215); C3(Carbamidomethyl / 57.0215)	9e-08	9.2e-08	0	0	0	0	2.8e-09	2.9e-09	7.044	579.1	579.1	1.28		Specific	11.2	>sp|P46531|NOTC1_HUMAN Neurogenic locus notch homolog protein 1 OS=Homo sapiens OX=9606 GN=NOTCH1 PE=1 SV=4	1	2586	FP031022_5.3168.3168.3	high-energy collision-induced dissociation	8.04	1298.59	1298.59	1	235 | 83
182		527.2	3	433.87	1299.6	433.869	1299.59	controllerType=0 controllerNumber=1 scan=3055	Y.CECPHGRTGLL.C		CECPHGRTGLL,YC,1@57.02146,3@57.02146		10.4731	Y.C[+57.02146]EC[+57.02146]PHGRTGLL.C	C1(Carbamidomethyl / 57.0215); C3(Carbamidomethyl / 57.0215)	7.5e-07	7.6e-07	0	0	0	0	3e-08	3e-08	6.128	527.2	527.2	1.914		Specific	12.4	>sp|P46531|NOTC1_HUMAN Neurogenic locus notch homolog protein 1 OS=Homo sapiens OX=9606 GN=NOTCH1 PE=1 SV=4	1	2450	FP031022_5.3055.3055.3	high-energy collision-induced dissociation	7.04	1298.59	1298.59	1	236 | 81
182		527	3	433.871	1299.6	433.869	1299.59	controllerType=0 controllerNumber=1 scan=3227	Y.CECPHGRTGLL.C		CECPHGRTGLL,YC,1@57.02146,3@57.02146		10.8276	Y.C[+57.02146]EC[+57.02146]PHGRTGLL.C	C1(Carbamidomethyl / 57.0215); C3(Carbamidomethyl / 57.0215)	6.5e-06	6.5e-06	0	0	0	0	3.5e-07	3.5e-07	5.19	527	527	4.38		Specific	10.7	>sp|P46531|NOTC1_HUMAN Neurogenic locus notch homolog protein 1 OS=Homo sapiens OX=9606 GN=NOTCH1 PE=1 SV=4	1	2669	FP031022_5.3227.3227.3	high-energy collision-induced dissociation	6.1	1298.59	1298.59	1	237 | 84
182		525.8	3	433.87	1299.6	433.869	1299.59	controllerType=0 controllerNumber=1 scan=3110	Y.CECPHGRTGLL.C		CECPHGRTGLL,YC,1@57.02146,3@57.02146		10.5835	Y.C[+57.02146]EC[+57.02146]PHGRTGLL.C	C1(Carbamidomethyl / 57.0215); C3(Carbamidomethyl / 57.0215)	7.5e-07	7.6e-07	0	0	0	0	3.3e-08	3.4e-08	6.128	525.8	525.8	2.196		Specific	11.6	>sp|P46531|NOTC1_HUMAN Neurogenic locus notch homolog protein 1 OS=Homo sapiens OX=9606 GN=NOTCH1 PE=1 SV=4	1	2510	FP031022_5.3110.3110.3	high-energy collision-induced dissociation	7.04	1298.59	1298.59	1	238 | 82
182		759.5	2	593.76	1186.51	593.758	1186.51	controllerType=0 controllerNumber=1 scan=2290	Y.CECPHGRTGL.L		CECPHGRTGL,YL,1@57.02146,3@57.02146		8.8045	Y.C[+57.02146]EC[+57.02146]PHGRTGL.L	C1(Carbamidomethyl / 57.0215); C3(Carbamidomethyl / 57.0215)	1e-11	1e-11	0	0	0	0	5.9e-13	6e-13	10.999	759.5	759.5	3.02		Specific	13.3	>sp|P46531|NOTC1_HUMAN Neurogenic locus notch homolog protein 1 OS=Homo sapiens OX=9606 GN=NOTCH1 PE=1 SV=4	1	1469	FP031022_5.2290.2290.2	high-energy collision-induced dissociation	10.99	1185.51	1185.5	1	239 | 76
193	Hex(1); Hex(1)Pent(2)	1357	5	1807.54	9033.65	1807.52	9033.58	controllerType=0 controllerNumber=1 scan=6003	L.CHLNDACISNPCNEGSNCDTNPVNGKAICTCPSGYTGPACSQDVDECSLGANPCEHAGKCINTLGSFECQCLQGY.T	9;16	CHLNDACISNPCNEGSNCDTNPVNGKAICTCPSGYTGPACSQDVDECSLGANPCEHAGKCINTLGSFECQCLQGY,LT,1@57.02146,7@57.02146,9@162.05282,12@57.02146,16@426.13734,18@57.02146,29@57.02146,31@57.02146,40@57.02146,42@0.98402,47@57.02146,54@57.02146,60@57.02146,62@15.99492,69@57.02146,71@57.02146	S9(OGlycan / 162.0528); S16(OGlycan / 426.1373); Q42(Deamidated / 0.984); N62(Oxidation / 15.9949)	16.8987	L.C[+57.02146]HLNDAC[+57.02146]IS[+162.05282]NPC[+57.02146]NEGS[+426.13734]NC[+57.02146]DTNPVNGKAIC[+57.02146]TC[+57.02146]PSGYTGPAC[+57.02146]SQ[+0.98402]DVDEC[+57.02146]SLGANPC[+57.02146]EHAGKC[+57.02146]IN[+15.99492]TLGSFEC[+57.02146]QC[+57.02146]LQGY.T	C1(Carbamidomethyl / 57.0215); C7(Carbamidomethyl / 57.0215); C12(Carbamidomethyl / 57.0215); C18(Carbamidomethyl / 57.0215); C29(Carbamidomethyl / 57.0215); C31(Carbamidomethyl / 57.0215); C40(Carbamidomethyl / 57.0215); C47(Carbamidomethyl / 57.0215); C54(Carbamidomethyl / 57.0215); C60(Carbamidomethyl / 57.0215); C69(Carbamidomethyl / 57.0215); C71(Carbamidomethyl / 57.0215)	9.9e-31	1.5e-24	0	0	0	0	9.9e-31	4.7e-25	30.006	1357	4.5	7.6		Specific	25.7	>sp|P46531|NOTC1_HUMAN Neurogenic locus notch homolog protein 1 OS=Homo sapiens OX=9606 GN=NOTCH1 PE=1 SV=4	1	6364	FP031022_5.6003.6003.5	high-energy collision-induced dissociation	22.71	9032.65	9032.58	1	240 | 52909
193	Hex(1); Hex(1)Pent(2)	406.1	6	1506.78	9035.67	1506.44	9033.58	controllerType=0 controllerNumber=1 scan=6055	L.CHLNDACISNPCNEGSNCDTNPVNGKAICTCPSGYTGPACSQDVDECSLGANPCEHAGKCINTLGSFECQCLQGY.T	16;20	CHLNDACISNPCNEGSNCDTNPVNGKAICTCPSGYTGPACSQDVDECSLGANPCEHAGKCINTLGSFECQCLQGY,LT,1@57.02146,7@57.02146,12@57.02146,16@162.05282,18@57.02146,20@426.13734,29@57.02146,31@57.02146,40@57.02146,47@57.02146,52@0.98402,54@57.02146,60@57.02146,62@15.99492,69@57.02146,71@57.02146	S16(OGlycan / 162.0528); T20(OGlycan / 426.1373); N52(Deamidated / 0.984); N62(Oxidation / 15.9949)	17.0193	L.C[+57.02146]HLNDAC[+57.02146]ISNPC[+57.02146]NEGS[+162.05282]NC[+57.02146]DT[+426.13734]NPVNGKAIC[+57.02146]TC[+57.02146]PSGYTGPAC[+57.02146]SQDVDEC[+57.02146]SLGAN[+0.98402]PC[+57.02146]EHAGKC[+57.02146]IN[+15.99492]TLGSFEC[+57.02146]QC[+57.02146]LQGY.T	C1(Carbamidomethyl / 57.0215); C7(Carbamidomethyl / 57.0215); C12(Carbamidomethyl / 57.0215); C18(Carbamidomethyl / 57.0215); C29(Carbamidomethyl / 57.0215); C31(Carbamidomethyl / 57.0215); C40(Carbamidomethyl / 57.0215); C47(Carbamidomethyl / 57.0215); C54(Carbamidomethyl / 57.0215); C60(Carbamidomethyl / 57.0215); C69(Carbamidomethyl / 57.0215); C71(Carbamidomethyl / 57.0215)	0.00021	0.00022	0	0	0	0	6.4e-06	6.5e-06	3.673	406.1	0	8.524	2	Specific	15.1	>sp|P46531|NOTC1_HUMAN Neurogenic locus notch homolog protein 1 OS=Homo sapiens OX=9606 GN=NOTCH1 PE=1 SV=4	1	6434	FP031022_5.6055.6055.6	high-energy collision-induced dissociation	2.93	9034.66	9032.58	1	241 | 53389
193	Hex(1); Hex(1)Pent(2)	1160.3	6	1506.28	9032.65	1506.27	9032.6	controllerType=0 controllerNumber=1 scan=5995	L.CHLNDACISNPCNEGSNCDTNPVNGKAICTCPSGYTGPACSQDVDECSLGANPCEHAGKCINTLGSFECQCLQGY.T	9;16	CHLNDACISNPCNEGSNCDTNPVNGKAICTCPSGYTGPACSQDVDECSLGANPCEHAGKCINTLGSFECQCLQGY,LT,1@57.02146,7@57.02146,9@162.05282,12@57.02146,16@426.13734,18@57.02146,29@57.02146,31@57.02146,40@57.02146,47@57.02146,54@57.02146,60@57.02146,62@15.99492,69@57.02146,71@57.02146	S9(OGlycan / 162.0528); S16(OGlycan / 426.1373); N62(Oxidation / 15.9949)	16.8795	L.C[+57.02146]HLNDAC[+57.02146]IS[+162.05282]NPC[+57.02146]NEGS[+426.13734]NC[+57.02146]DTNPVNGKAIC[+57.02146]TC[+57.02146]PSGYTGPAC[+57.02146]SQDVDEC[+57.02146]SLGANPC[+57.02146]EHAGKC[+57.02146]IN[+15.99492]TLGSFEC[+57.02146]QC[+57.02146]LQGY.T	C1(Carbamidomethyl / 57.0215); C7(Carbamidomethyl / 57.0215); C12(Carbamidomethyl / 57.0215); C18(Carbamidomethyl / 57.0215); C29(Carbamidomethyl / 57.0215); C31(Carbamidomethyl / 57.0215); C40(Carbamidomethyl / 57.0215); C47(Carbamidomethyl / 57.0215); C54(Carbamidomethyl / 57.0215); C60(Carbamidomethyl / 57.0215); C69(Carbamidomethyl / 57.0215); C71(Carbamidomethyl / 57.0215)	9.9e-31	7e-20	0	0	0	0	9.9e-31	6.5e-21	30.006	1160.3	0	5.066		Specific	20.3	>sp|P46531|NOTC1_HUMAN Neurogenic locus notch homolog protein 1 OS=Homo sapiens OX=9606 GN=NOTCH1 PE=1 SV=4	1	6354	FP031022_5.5995.5995.6	high-energy collision-induced dissociation	20.16	9031.64	9031.59	1	242 | 52869
193	Hex(1); Hex(1)Pent(2)	646.3	5	1806.94	9030.65	1807.33	9032.6	controllerType=0 controllerNumber=1 scan=5986	L.CHLNDACISNPCNEGSNCDTNPVNGKAICTCPSGYTGPACSQDVDECSLGANPCEHAGKCINTLGSFECQCLQGY.T	16;30	CHLNDACISNPCNEGSNCDTNPVNGKAICTCPSGYTGPACSQDVDECSLGANPCEHAGKCINTLGSFECQCLQGY,LT,1@57.02146,7@57.02146,12@57.02146,16@162.05282,18@57.02146,29@57.02146,30@426.13734,31@57.02146,40@57.02146,47@57.02146,54@57.02146,60@57.02146,62@15.99492,69@57.02146,71@57.02146	S16(OGlycan / 162.0528); T30(OGlycan / 426.1373); N62(Oxidation / 15.9949)	16.8608	L.C[+57.02146]HLNDAC[+57.02146]ISNPC[+57.02146]NEGS[+162.05282]NC[+57.02146]DTNPVNGKAIC[+57.02146]T[+426.13734]C[+57.02146]PSGYTGPAC[+57.02146]SQDVDEC[+57.02146]SLGANPC[+57.02146]EHAGKC[+57.02146]IN[+15.99492]TLGSFEC[+57.02146]QC[+57.02146]LQGY.T	C1(Carbamidomethyl / 57.0215); C7(Carbamidomethyl / 57.0215); C12(Carbamidomethyl / 57.0215); C18(Carbamidomethyl / 57.0215); C29(Carbamidomethyl / 57.0215); C31(Carbamidomethyl / 57.0215); C40(Carbamidomethyl / 57.0215); C47(Carbamidomethyl / 57.0215); C54(Carbamidomethyl / 57.0215); C60(Carbamidomethyl / 57.0215); C69(Carbamidomethyl / 57.0215); C71(Carbamidomethyl / 57.0215)	1.5e-07	1.5e-07	0	0	0	0	8.1e-09	8.2e-09	6.838	646.3	0	6.655	-2	Specific	21.7	>sp|P46531|NOTC1_HUMAN Neurogenic locus notch homolog protein 1 OS=Homo sapiens OX=9606 GN=NOTCH1 PE=1 SV=4	1	6343	FP031022_5.5986.5986.5	high-energy collision-induced dissociation	7.83	9029.65	9031.59	1	243 | 52789
193	Hex(1)Pent(2); Hex(1)	179.2	6	1503.61	9016.65	1503.61	9016.61	controllerType=0 controllerNumber=1 scan=6030	L.CHLNDACISNPCNEGSNCDTNPVNGKAICTCPSGYTGPACSQDVDECSLGANPCEHAGKCINTLGSFECQCLQGY.T	20;63	CHLNDACISNPCNEGSNCDTNPVNGKAICTCPSGYTGPACSQDVDECSLGANPCEHAGKCINTLGSFECQCLQGY,LT,1@57.02146,7@57.02146,12@57.02146,18@57.02146,20@426.13734,29@57.02146,31@57.02146,40@57.02146,47@57.02146,54@57.02146,60@57.02146,63@162.05282,69@57.02146,71@57.02146	T20(OGlycan / 426.1373); T63(OGlycan / 162.0528)	16.9596	L.C[+57.02146]HLNDAC[+57.02146]ISNPC[+57.02146]NEGSNC[+57.02146]DT[+426.13734]NPVNGKAIC[+57.02146]TC[+57.02146]PSGYTGPAC[+57.02146]SQDVDEC[+57.02146]SLGANPC[+57.02146]EHAGKC[+57.02146]INT[+162.05282]LGSFEC[+57.02146]QC[+57.02146]LQGY.T	C1(Carbamidomethyl / 57.0215); C7(Carbamidomethyl / 57.0215); C12(Carbamidomethyl / 57.0215); C18(Carbamidomethyl / 57.0215); C29(Carbamidomethyl / 57.0215); C31(Carbamidomethyl / 57.0215); C40(Carbamidomethyl / 57.0215); C47(Carbamidomethyl / 57.0215); C54(Carbamidomethyl / 57.0215); C60(Carbamidomethyl / 57.0215); C69(Carbamidomethyl / 57.0215); C71(Carbamidomethyl / 57.0215)	0.074	0.075	0	0	0	0	0.0031	0.0031	1.132	179.2	8.3	5.106		Specific	14.1	>sp|P46531|NOTC1_HUMAN Neurogenic locus notch homolog protein 1 OS=Homo sapiens OX=9606 GN=NOTCH1 PE=1 SV=4	1	6398	FP031022_5.6030.6030.6	high-energy collision-induced dissociation	1.13	9015.64	9015.6	1	244 | 53189
193	Hex(1); Hex(1)	216.2	5	1754.72	8769.57	1754.51	8768.52	controllerType=0 controllerNumber=1 scan=6029	L.CHLNDACISNPCNEGSNCDTNPVNGKAICTCPSGYTGPACSQDVDECSLGANPCEHAGKCINTLGSFECQCLQGY.T	16;20	CHLNDACISNPCNEGSNCDTNPVNGKAICTCPSGYTGPACSQDVDECSLGANPCEHAGKCINTLGSFECQCLQGY,LT,1@57.02146,7@57.02146,12@57.02146,16@162.05282,18@57.02146,20@162.05282,29@57.02146,31@57.02146,40@57.02146,47@57.02146,54@57.02146,60@57.02146,62@15.99492,69@57.02146,71@57.02146	S16(OGlycan / 162.0528); T20(OGlycan / 162.0528); N62(Oxidation / 15.9949)	16.9574	L.C[+57.02146]HLNDAC[+57.02146]ISNPC[+57.02146]NEGS[+162.05282]NC[+57.02146]DT[+162.05282]NPVNGKAIC[+57.02146]TC[+57.02146]PSGYTGPAC[+57.02146]SQDVDEC[+57.02146]SLGANPC[+57.02146]EHAGKC[+57.02146]IN[+15.99492]TLGSFEC[+57.02146]QC[+57.02146]LQGY.T	C1(Carbamidomethyl / 57.0215); C7(Carbamidomethyl / 57.0215); C12(Carbamidomethyl / 57.0215); C18(Carbamidomethyl / 57.0215); C29(Carbamidomethyl / 57.0215); C31(Carbamidomethyl / 57.0215); C40(Carbamidomethyl / 57.0215); C47(Carbamidomethyl / 57.0215); C54(Carbamidomethyl / 57.0215); C60(Carbamidomethyl / 57.0215); C69(Carbamidomethyl / 57.0215); C71(Carbamidomethyl / 57.0215)	0.014	0.014	0	0	0	0	0.00042	0.00042	1.855	216.2	0	6.325	1	Specific	14.7	>sp|P46531|NOTC1_HUMAN Neurogenic locus notch homolog protein 1 OS=Homo sapiens OX=9606 GN=NOTCH1 PE=1 SV=4	1	6397	FP031022_5.6029.6029.5	high-energy collision-induced dissociation	2.07	8768.57	8767.51	1	245 | 53149
193	Hex(1); Hex(1)	859.4	6	1459.77	8753.59	1459.76	8753.5	controllerType=0 controllerNumber=1 scan=6015	L.CHLNDACISNPCNEGSNCDTNPVNGKAICTCPSGYTGPACSQDVDECSLGANPCEHAGKCINTLGSFECQCLQGY.T	63;66	CHLNDACISNPCNEGSNCDTNPVNGKAICTCPSGYTGPACSQDVDECSLGANPCEHAGKCINTLGSFECQCLQGY,LT,1@57.02146,7@57.02146,12@57.02146,18@57.02146,29@57.02146,31@57.02146,40@57.02146,42@0.98402,47@57.02146,54@57.02146,60@57.02146,63@162.05282,66@162.05282,69@57.02146,71@57.02146	Q42(Deamidated / 0.984); T63(OGlycan / 162.0528); S66(OGlycan / 162.0528)	16.9257	L.C[+57.02146]HLNDAC[+57.02146]ISNPC[+57.02146]NEGSNC[+57.02146]DTNPVNGKAIC[+57.02146]TC[+57.02146]PSGYTGPAC[+57.02146]SQ[+0.98402]DVDEC[+57.02146]SLGANPC[+57.02146]EHAGKC[+57.02146]INT[+162.05282]LGS[+162.05282]FEC[+57.02146]QC[+57.02146]LQGY.T	C1(Carbamidomethyl / 57.0215); C7(Carbamidomethyl / 57.0215); C12(Carbamidomethyl / 57.0215); C18(Carbamidomethyl / 57.0215); C29(Carbamidomethyl / 57.0215); C31(Carbamidomethyl / 57.0215); C40(Carbamidomethyl / 57.0215); C47(Carbamidomethyl / 57.0215); C54(Carbamidomethyl / 57.0215); C60(Carbamidomethyl / 57.0215); C69(Carbamidomethyl / 57.0215); C71(Carbamidomethyl / 57.0215)	6.9e-12	7e-12	0	0	0	0	5e-13	5.1e-13	11.163	859.4	0.7	9.852		Specific	14.8	>sp|P46531|NOTC1_HUMAN Neurogenic locus notch homolog protein 1 OS=Homo sapiens OX=9606 GN=NOTCH1 PE=1 SV=4	1	6382	FP031022_5.6015.6015.6	high-energy collision-induced dissociation	11.16	8752.58	8752.5	1	246 | 52949
193	Hex(1); Hex(1)	956	6	1459.6	8752.59	1459.59	8752.52	controllerType=0 controllerNumber=1 scan=6025	L.CHLNDACISNPCNEGSNCDTNPVNGKAICTCPSGYTGPACSQDVDECSLGANPCEHAGKCINTLGSFECQCLQGY.T	63;66	CHLNDACISNPCNEGSNCDTNPVNGKAICTCPSGYTGPACSQDVDECSLGANPCEHAGKCINTLGSFECQCLQGY,LT,1@57.02146,7@57.02146,12@57.02146,18@57.02146,29@57.02146,31@57.02146,40@57.02146,47@57.02146,54@57.02146,60@57.02146,63@162.05282,66@162.05282,69@57.02146,71@57.02146	T63(OGlycan / 162.0528); S66(OGlycan / 162.0528)	16.9486	L.C[+57.02146]HLNDAC[+57.02146]ISNPC[+57.02146]NEGSNC[+57.02146]DTNPVNGKAIC[+57.02146]TC[+57.02146]PSGYTGPAC[+57.02146]SQDVDEC[+57.02146]SLGANPC[+57.02146]EHAGKC[+57.02146]INT[+162.05282]LGS[+162.05282]FEC[+57.02146]QC[+57.02146]LQGY.T	C1(Carbamidomethyl / 57.0215); C7(Carbamidomethyl / 57.0215); C12(Carbamidomethyl / 57.0215); C18(Carbamidomethyl / 57.0215); C29(Carbamidomethyl / 57.0215); C31(Carbamidomethyl / 57.0215); C40(Carbamidomethyl / 57.0215); C47(Carbamidomethyl / 57.0215); C54(Carbamidomethyl / 57.0215); C60(Carbamidomethyl / 57.0215); C69(Carbamidomethyl / 57.0215); C71(Carbamidomethyl / 57.0215)	6.9e-14	7e-14	0	0	0	0	4.1e-15	4.2e-15	13.163	956	1.2	7.386		Specific	18.1	>sp|P46531|NOTC1_HUMAN Neurogenic locus notch homolog protein 1 OS=Homo sapiens OX=9606 GN=NOTCH1 PE=1 SV=4	1	6392	FP031022_5.6025.6025.6	high-energy collision-induced dissociation	13.16	8751.58	8751.51	1	247 | 53109
193	Hex(1); Hex(1)	880.4	5	1751.12	8751.59	1751.31	8752.52	controllerType=0 controllerNumber=1 scan=6016	L.CHLNDACISNPCNEGSNCDTNPVNGKAICTCPSGYTGPACSQDVDECSLGANPCEHAGKCINTLGSFECQCLQGY.T	63;66	CHLNDACISNPCNEGSNCDTNPVNGKAICTCPSGYTGPACSQDVDECSLGANPCEHAGKCINTLGSFECQCLQGY,LT,1@57.02146,7@57.02146,12@57.02146,18@57.02146,29@57.02146,31@57.02146,40@57.02146,47@57.02146,54@57.02146,60@57.02146,63@162.05282,66@162.05282,69@57.02146,71@57.02146	T63(OGlycan / 162.0528); S66(OGlycan / 162.0528)	16.928	L.C[+57.02146]HLNDAC[+57.02146]ISNPC[+57.02146]NEGSNC[+57.02146]DTNPVNGKAIC[+57.02146]TC[+57.02146]PSGYTGPAC[+57.02146]SQDVDEC[+57.02146]SLGANPC[+57.02146]EHAGKC[+57.02146]INT[+162.05282]LGS[+162.05282]FEC[+57.02146]QC[+57.02146]LQGY.T	C1(Carbamidomethyl / 57.0215); C7(Carbamidomethyl / 57.0215); C12(Carbamidomethyl / 57.0215); C18(Carbamidomethyl / 57.0215); C29(Carbamidomethyl / 57.0215); C31(Carbamidomethyl / 57.0215); C40(Carbamidomethyl / 57.0215); C47(Carbamidomethyl / 57.0215); C54(Carbamidomethyl / 57.0215); C60(Carbamidomethyl / 57.0215); C69(Carbamidomethyl / 57.0215); C71(Carbamidomethyl / 57.0215)	1.5e-12	1.5e-12	0	0	0	0	1.6e-13	1.7e-13	11.838	880.4	1.2	8.837	-1	Specific	24.3	>sp|P46531|NOTC1_HUMAN Neurogenic locus notch homolog protein 1 OS=Homo sapiens OX=9606 GN=NOTCH1 PE=1 SV=4	1	6383	FP031022_5.6016.6016.5	high-energy collision-induced dissociation	12.83	8750.59	8751.51	1	248 | 52989
193	Hex(1)Pent(2)	593.7	4	1096.45	4382.79	1096.44	4382.72	controllerType=0 controllerNumber=1 scan=4960	L.CHLNDACISNPCNEGSNCDTNPVNGKAICTCPSGY.T	16	CHLNDACISNPCNEGSNCDTNPVNGKAICTCPSGY,LT,1@57.02146,7@57.02146,12@57.02146,16@426.13734,18@57.02146,29@57.02146,31@57.02146	S16(OGlycan / 426.1373)	14.607	L.C[+57.02146]HLNDAC[+57.02146]ISNPC[+57.02146]NEGS[+426.13734]NC[+57.02146]DTNPVNGKAIC[+57.02146]TC[+57.02146]PSGY.T	C1(Carbamidomethyl / 57.0215); C7(Carbamidomethyl / 57.0215); C12(Carbamidomethyl / 57.0215); C18(Carbamidomethyl / 57.0215); C29(Carbamidomethyl / 57.0215); C31(Carbamidomethyl / 57.0215)	1.1e-06	1.1e-06	0	0	0	0	5.4e-08	5.5e-08	5.969	593.7	0	15.786		Specific	13.4	>sp|P46531|NOTC1_HUMAN Neurogenic locus notch homolog protein 1 OS=Homo sapiens OX=9606 GN=NOTCH1 PE=1 SV=4	1	4990	FP031022_5.4960.4960.4	high-energy collision-induced dissociation	6.96	4381.78	4381.71	1	249 | 43330
193	Hex(1)	919.4	4	1030.42	4118.65	1030.41	4118.63	controllerType=0 controllerNumber=1 scan=4971	L.CHLNDACISNPCNEGSNCDTNPVNGKAICTCPSGY.T	16	CHLNDACISNPCNEGSNCDTNPVNGKAICTCPSGY,LT,1@57.02146,7@57.02146,12@57.02146,16@162.05282,18@57.02146,29@57.02146,31@57.02146	S16(OGlycan / 162.0528)	14.6324	L.C[+57.02146]HLNDAC[+57.02146]ISNPC[+57.02146]NEGS[+162.05282]NC[+57.02146]DTNPVNGKAIC[+57.02146]TC[+57.02146]PSGY.T	C1(Carbamidomethyl / 57.0215); C7(Carbamidomethyl / 57.0215); C12(Carbamidomethyl / 57.0215); C18(Carbamidomethyl / 57.0215); C29(Carbamidomethyl / 57.0215); C31(Carbamidomethyl / 57.0215)	1.1e-13	1.1e-13	0	0	0	0	8.7e-15	8.8e-15	12.969	919.4	0	3.531		Specific	17.9	>sp|P46531|NOTC1_HUMAN Neurogenic locus notch homolog protein 1 OS=Homo sapiens OX=9606 GN=NOTCH1 PE=1 SV=4	1	5001	FP031022_5.4971.4971.4	high-energy collision-induced dissociation	13.96	4117.64	4117.63	1	250 | 43450
196	HexNAc(1)Fuc(1)	10.1	4	974.639	3895.53	974.642	3895.55	controllerType=0 controllerNumber=1 scan=4257	L.NDACISNPCNEGSNCDTNPVNGKAICTCPSGY.T	6	NDACISNPCNEGSNCDTNPVNGKAICTCPSGY,LT,4@57.02146,6@349.13728,9@57.02146,15@57.02146,26@57.02146,28@57.02146	S6(OGlycan / 349.1373)	13.0529	L.NDAC[+57.02146]IS[+349.13728]NPC[+57.02146]NEGSNC[+57.02146]DTNPVNGKAIC[+57.02146]TC[+57.02146]PSGY.T	C4(Carbamidomethyl / 57.0215); C9(Carbamidomethyl / 57.0215); C15(Carbamidomethyl / 57.0215); C26(Carbamidomethyl / 57.0215); C28(Carbamidomethyl / 57.0215)	0.95	0.95	0.014	0.014	0.028	0.028	0.085	0.085	0.022	10.1	8.4	-3.4		Specific	5.5	>sp|P46531|NOTC1_HUMAN Neurogenic locus notch homolog protein 1 OS=Homo sapiens OX=9606 GN=NOTCH1 PE=1 SV=4	1	4081	FP031022_5.4257.4257.4	high-energy collision-induced dissociation	0.02	3894.53	3894.54	1	251 | 16975
228	Hex(1)	1483	3	1556.98	4668.93	1556.97	4668.9	controllerType=0 controllerNumber=1 scan=6095	Y.TGPACSQDVDECSLGANPCEHAGKCINTLGSFECQCLQGY.T	28	TGPACSQDVDECSLGANPCEHAGKCINTLGSFECQCLQGY,YT,5@57.02146,12@57.02146,19@57.02146,25@57.02146,27@15.99492,28@162.05282,34@57.02146,36@57.02146	N27(Oxidation / 15.9949); T28(OGlycan / 162.0528)	17.1116	Y.TGPAC[+57.02146]SQDVDEC[+57.02146]SLGANPC[+57.02146]EHAGKC[+57.02146]IN[+15.99492]T[+162.05282]LGSFEC[+57.02146]QC[+57.02146]LQGY.T	C5(Carbamidomethyl / 57.0215); C12(Carbamidomethyl / 57.0215); C19(Carbamidomethyl / 57.0215); C25(Carbamidomethyl / 57.0215); C34(Carbamidomethyl / 57.0215); C36(Carbamidomethyl / 57.0215)	9.9e-31	1.1e-26	0	0	0	0	9.9e-31	1.1e-26	30.006	1483	2.4	7.353		Specific	20.5	>sp|P46531|NOTC1_HUMAN Neurogenic locus notch homolog protein 1 OS=Homo sapiens OX=9606 GN=NOTCH1 PE=1 SV=4	1	6486	FP031022_5.6095.6095.3	high-energy collision-induced dissociation	25.97	4667.93	4667.89	1	252 | 53629
228	Hex(1)	766.3	4	1167.99	4668.93	1167.98	4668.9	controllerType=0 controllerNumber=1 scan=6120	Y.TGPACSQDVDECSLGANPCEHAGKCINTLGSFECQCLQGY.T	28	TGPACSQDVDECSLGANPCEHAGKCINTLGSFECQCLQGY,YT,5@57.02146,12@57.02146,19@57.02146,25@57.02146,27@15.99492,28@162.05282,34@57.02146,36@57.02146	N27(Oxidation / 15.9949); T28(OGlycan / 162.0528)	17.1716	Y.TGPAC[+57.02146]SQDVDEC[+57.02146]SLGANPC[+57.02146]EHAGKC[+57.02146]IN[+15.99492]T[+162.05282]LGSFEC[+57.02146]QC[+57.02146]LQGY.T	C5(Carbamidomethyl / 57.0215); C12(Carbamidomethyl / 57.0215); C19(Carbamidomethyl / 57.0215); C25(Carbamidomethyl / 57.0215); C34(Carbamidomethyl / 57.0215); C36(Carbamidomethyl / 57.0215)	4.9e-10	5e-10	0	0	0	0	2.2e-11	2.2e-11	9.306	766.3	2.4	6.736		Specific	13.8	>sp|P46531|NOTC1_HUMAN Neurogenic locus notch homolog protein 1 OS=Homo sapiens OX=9606 GN=NOTCH1 PE=1 SV=4	1	6514	FP031022_5.6120.6120.4	high-energy collision-induced dissociation	10.3	4667.92	4667.89	1	253 | 53669
228	Hex(1)	745.1	4	1167.99	4668.93	1167.98	4668.9	controllerType=0 controllerNumber=1 scan=6067	Y.TGPACSQDVDECSLGANPCEHAGKCINTLGSFECQCLQGY.T	28	TGPACSQDVDECSLGANPCEHAGKCINTLGSFECQCLQGY,YT,5@57.02146,12@57.02146,19@57.02146,21@15.99492,25@57.02146,28@162.05282,34@57.02146,36@57.02146	H21(Oxidation / 15.9949); T28(OGlycan / 162.0528)	17.0472	Y.TGPAC[+57.02146]SQDVDEC[+57.02146]SLGANPC[+57.02146]EH[+15.99492]AGKC[+57.02146]INT[+162.05282]LGSFEC[+57.02146]QC[+57.02146]LQGY.T	C5(Carbamidomethyl / 57.0215); C12(Carbamidomethyl / 57.0215); C19(Carbamidomethyl / 57.0215); C25(Carbamidomethyl / 57.0215); C34(Carbamidomethyl / 57.0215); C36(Carbamidomethyl / 57.0215)	4.9e-09	5e-09	0	0	0	0	2.2e-10	2.2e-10	8.306	745.1	2.4	6.84		Specific	15.7	>sp|P46531|NOTC1_HUMAN Neurogenic locus notch homolog protein 1 OS=Homo sapiens OX=9606 GN=NOTCH1 PE=1 SV=4	1	6452	FP031022_5.6067.6067.4	high-energy collision-induced dissociation	10.3	4667.92	4667.89	1	254 | 53429
228	Hex(1)	1251.5	3	1551.65	4652.94	1551.64	4652.9	controllerType=0 controllerNumber=1 scan=6093	Y.TGPACSQDVDECSLGANPCEHAGKCINTLGSFECQCLQGY.T	28	TGPACSQDVDECSLGANPCEHAGKCINTLGSFECQCLQGY,YT,5@57.02146,12@57.02146,19@57.02146,25@57.02146,28@162.05282,34@57.02146,36@57.02146	T28(OGlycan / 162.0528)	17.1073	Y.TGPAC[+57.02146]SQDVDEC[+57.02146]SLGANPC[+57.02146]EHAGKC[+57.02146]INT[+162.05282]LGSFEC[+57.02146]QC[+57.02146]LQGY.T	C5(Carbamidomethyl / 57.0215); C12(Carbamidomethyl / 57.0215); C19(Carbamidomethyl / 57.0215); C25(Carbamidomethyl / 57.0215); C34(Carbamidomethyl / 57.0215); C36(Carbamidomethyl / 57.0215)	9.9e-31	1.1e-22	0	0	0	0	9.9e-31	1.8e-23	30.006	1251.5	3.6	8.856		Specific	22.5	>sp|P46531|NOTC1_HUMAN Neurogenic locus notch homolog protein 1 OS=Homo sapiens OX=9606 GN=NOTCH1 PE=1 SV=4	1	6484	FP031022_5.6093.6093.3	high-energy collision-induced dissociation	22.98	4651.94	4651.9	1	255 | 53589
228	Hex(1)	907.2	4	1163.99	4652.94	1163.98	4652.9	controllerType=0 controllerNumber=1 scan=6089	Y.TGPACSQDVDECSLGANPCEHAGKCINTLGSFECQCLQGY.T	28	TGPACSQDVDECSLGANPCEHAGKCINTLGSFECQCLQGY,YT,5@57.02146,12@57.02146,19@57.02146,25@57.02146,28@162.05282,34@57.02146,36@57.02146	T28(OGlycan / 162.0528)	17.0986	Y.TGPAC[+57.02146]SQDVDEC[+57.02146]SLGANPC[+57.02146]EHAGKC[+57.02146]INT[+162.05282]LGSFEC[+57.02146]QC[+57.02146]LQGY.T	C5(Carbamidomethyl / 57.0215); C12(Carbamidomethyl / 57.0215); C19(Carbamidomethyl / 57.0215); C25(Carbamidomethyl / 57.0215); C34(Carbamidomethyl / 57.0215); C36(Carbamidomethyl / 57.0215)	4.9e-13	5e-13	0	0	0	0	2.6e-14	2.6e-14	12.306	907.2	2.4	7.87		Specific	14.9	>sp|P46531|NOTC1_HUMAN Neurogenic locus notch homolog protein 1 OS=Homo sapiens OX=9606 GN=NOTCH1 PE=1 SV=4	1	6479	FP031022_5.6089.6089.4	high-energy collision-induced dissociation	13.3	4651.93	4651.9	1	256 | 53549
228	Hex(1)	559.1	4	1163.99	4652.94	1163.98	4652.9	controllerType=0 controllerNumber=1 scan=6142	Y.TGPACSQDVDECSLGANPCEHAGKCINTLGSFECQCLQGY.T	28	TGPACSQDVDECSLGANPCEHAGKCINTLGSFECQCLQGY,YT,5@57.02146,12@57.02146,19@57.02146,25@57.02146,28@162.05282,34@57.02146,36@57.02146	T28(OGlycan / 162.0528)	17.2233	Y.TGPAC[+57.02146]SQDVDEC[+57.02146]SLGANPC[+57.02146]EHAGKC[+57.02146]INT[+162.05282]LGSFEC[+57.02146]QC[+57.02146]LQGY.T	C5(Carbamidomethyl / 57.0215); C12(Carbamidomethyl / 57.0215); C19(Carbamidomethyl / 57.0215); C25(Carbamidomethyl / 57.0215); C34(Carbamidomethyl / 57.0215); C36(Carbamidomethyl / 57.0215)	4.1e-05	4.1e-05	0	0	0	0	2.1e-06	2.1e-06	4.39	559.1	2.4	6.82		Specific	13.8	>sp|P46531|NOTC1_HUMAN Neurogenic locus notch homolog protein 1 OS=Homo sapiens OX=9606 GN=NOTCH1 PE=1 SV=4	1	6543	FP031022_5.6142.6142.4	high-energy collision-induced dissociation	5.3	4651.93	4651.9	1	257 | 53709
228	Hex(1)	77.6	3	1551.65	4652.93	1551.64	4652.9	controllerType=0 controllerNumber=1 scan=6143	Y.TGPACSQDVDECSLGANPCEHAGKCINTLGSFECQCLQGY.T	28	TGPACSQDVDECSLGANPCEHAGKCINTLGSFECQCLQGY,YT,5@57.02146,12@57.02146,19@57.02146,25@57.02146,28@162.05282,34@57.02146,36@57.02146	T28(OGlycan / 162.0528)	17.2255	Y.TGPAC[+57.02146]SQDVDEC[+57.02146]SLGANPC[+57.02146]EHAGKC[+57.02146]INT[+162.05282]LGSFEC[+57.02146]QC[+57.02146]LQGY.T	C5(Carbamidomethyl / 57.0215); C12(Carbamidomethyl / 57.0215); C19(Carbamidomethyl / 57.0215); C25(Carbamidomethyl / 57.0215); C34(Carbamidomethyl / 57.0215); C36(Carbamidomethyl / 57.0215)	0.074	0.075	0	0	0	0	0.0033	0.0034	1.13	77.6	2.4	5.866		Specific	12.8	>sp|P46531|NOTC1_HUMAN Neurogenic locus notch homolog protein 1 OS=Homo sapiens OX=9606 GN=NOTCH1 PE=1 SV=4	1	6544	FP031022_5.6143.6143.3	high-energy collision-induced dissociation	1.12	4651.92	4651.9	1	258 | 53749
228		456.9	4	1123.48	4490.88	1123.47	4490.85	controllerType=0 controllerNumber=1 scan=6253	Y.TGPACSQDVDECSLGANPCEHAGKCINTLGSFECQCLQGY.T		TGPACSQDVDECSLGANPCEHAGKCINTLGSFECQCLQGY,YT,5@57.02146,12@57.02146,19@57.02146,25@57.02146,34@57.02146,36@57.02146		17.4763	Y.TGPAC[+57.02146]SQDVDEC[+57.02146]SLGANPC[+57.02146]EHAGKC[+57.02146]INTLGSFEC[+57.02146]QC[+57.02146]LQGY.T	C5(Carbamidomethyl / 57.0215); C12(Carbamidomethyl / 57.0215); C19(Carbamidomethyl / 57.0215); C25(Carbamidomethyl / 57.0215); C34(Carbamidomethyl / 57.0215); C36(Carbamidomethyl / 57.0215)	0.0022	0.0022	0	0	0	0	8e-05	8.1e-05	2.654	281.3	52.6	6.651		Specific	15.5	>sp|P46531|NOTC1_HUMAN Neurogenic locus notch homolog protein 1 OS=Homo sapiens OX=9606 GN=NOTCH1 PE=1 SV=4	1	6694	FP031022_5.6253.6253.4	high-energy collision-induced dissociation	2.62	4489.87	4489.84	1	259 | 53869
228	Hex(1)	691.2	4	1080.95	4320.77	1080.94	4320.76	controllerType=0 controllerNumber=1 scan=5909	Y.TGPACSQDVDECSLGANPCEHAGKCINTLGSFECQCL.Q	13	TGPACSQDVDECSLGANPCEHAGKCINTLGSFECQCL,YQ,5@57.02146,12@57.02146,13@162.05282,19@57.02146,25@57.02146,27@15.99492,34@57.02146,36@57.02146	S13(OGlycan / 162.0528); N27(Oxidation / 15.9949)	16.6887	Y.TGPAC[+57.02146]SQDVDEC[+57.02146]S[+162.05282]LGANPC[+57.02146]EHAGKC[+57.02146]IN[+15.99492]TLGSFEC[+57.02146]QC[+57.02146]L.Q	C5(Carbamidomethyl / 57.0215); C12(Carbamidomethyl / 57.0215); C19(Carbamidomethyl / 57.0215); C25(Carbamidomethyl / 57.0215); C34(Carbamidomethyl / 57.0215); C36(Carbamidomethyl / 57.0215)	1.1e-08	1.1e-08	0	0	0	0	9.8e-10	9.9e-10	7.949	691.2	1.2	3.845		Specific	17.3	>sp|P46531|NOTC1_HUMAN Neurogenic locus notch homolog protein 1 OS=Homo sapiens OX=9606 GN=NOTCH1 PE=1 SV=4	1	6238	FP031022_5.5909.5909.4	high-energy collision-induced dissociation	8.94	4319.76	4319.75	1	260 | 52389
228	Hex(1)	647.1	4	1076.95	4304.79	1076.95	4304.76	controllerType=0 controllerNumber=1 scan=5913	Y.TGPACSQDVDECSLGANPCEHAGKCINTLGSFECQCL.Q	13	TGPACSQDVDECSLGANPCEHAGKCINTLGSFECQCL,YQ,5@57.02146,12@57.02146,13@162.05282,19@57.02146,25@57.02146,34@57.02146,36@57.02146	S13(OGlycan / 162.0528)	16.6993	Y.TGPAC[+57.02146]SQDVDEC[+57.02146]S[+162.05282]LGANPC[+57.02146]EHAGKC[+57.02146]INTLGSFEC[+57.02146]QC[+57.02146]L.Q	C5(Carbamidomethyl / 57.0215); C12(Carbamidomethyl / 57.0215); C19(Carbamidomethyl / 57.0215); C25(Carbamidomethyl / 57.0215); C34(Carbamidomethyl / 57.0215); C36(Carbamidomethyl / 57.0215)	1.1e-07	1.1e-07	0	0	0	0	6.7e-09	6.8e-09	6.949	647.1	1.2	8.009		Specific	15.6	>sp|P46531|NOTC1_HUMAN Neurogenic locus notch homolog protein 1 OS=Homo sapiens OX=9606 GN=NOTCH1 PE=1 SV=4	1	6243	FP031022_5.5913.5913.4	high-energy collision-induced dissociation	7.94	4303.79	4303.75	1	261 | 52429
260	HexNAc(1)Hex(1)Fuc(1); HexNAc(1)Hex(1)Fuc(1)	50.9	4	1218.49	4870.94	1218.24	4869.93	controllerType=0 controllerNumber=1 scan=5440	F.ECQCLQGYTGPRCEIDVNECVSNPCQNDATCL.D	22;30	ECQCLQGYTGPRCEIDVNECVSNPCQNDATCL,FD,2@57.02146,4@57.02146,13@57.02146,20@57.02146,22@511.19010,25@57.02146,30@511.19010,31@57.02146	S22(OGlycan / 511.1901); T30(OGlycan / 511.1901)	15.6445	F.EC[+57.02146]QC[+57.02146]LQGYTGPRC[+57.02146]EIDVNEC[+57.02146]VS[+511.19010]NPC[+57.02146]QNDAT[+511.19010]C[+57.02146]L.D	C2(Carbamidomethyl / 57.0215); C4(Carbamidomethyl / 57.0215); C13(Carbamidomethyl / 57.0215); C20(Carbamidomethyl / 57.0215); C25(Carbamidomethyl / 57.0215); C31(Carbamidomethyl / 57.0215)	0.88	0.88	0.0028	0.0028	0.0058	0.0058	0.058	0.058	0.056	47.8	5.5	0.498	1	Specific	6.8	>sp|P46531|NOTC1_HUMAN Neurogenic locus notch homolog protein 1 OS=Homo sapiens OX=9606 GN=NOTCH1 PE=1 SV=4	1	5605	FP031022_5.5440.5440.4	high-energy collision-induced dissociation	0.06	4869.93	4868.93	1	262 | 49390
268	Fuc(1); Hex(1)Pent(2)	816.8	3	1357.57	4070.69	1357.56	4070.66	controllerType=0 controllerNumber=1 scan=6441	Y.TGPRCEIDVNECVSNPCQNDATCLDQIGEF.Q	14;22	TGPRCEIDVNECVSNPCQNDATCLDQIGEF,YQ,5@57.02146,12@57.02146,14@146.05791,17@57.02146,22@426.13734,23@57.02146	S14(OGlycan / 146.0579); T22(OGlycan / 426.1373)	17.9113	Y.TGPRC[+57.02146]EIDVNEC[+57.02146]VS[+146.05791]NPC[+57.02146]QNDAT[+426.13734]C[+57.02146]LDQIGEF.Q	C5(Carbamidomethyl / 57.0215); C12(Carbamidomethyl / 57.0215); C17(Carbamidomethyl / 57.0215); C23(Carbamidomethyl / 57.0215)	5.8e-12	5.8e-12	0	0	0	0	3.8e-13	3.9e-13	11.24	816.8	5.9	6.412		Specific	15.7	>sp|P46531|NOTC1_HUMAN Neurogenic locus notch homolog protein 1 OS=Homo sapiens OX=9606 GN=NOTCH1 PE=1 SV=4	1	6947	FP031022_5.6441.6441.3	high-energy collision-induced dissociation	11.23	4069.68	4069.65	1	263 | 54269
268	Fuc(1); Hex(1)Pent(2)	701.1	4	1018.43	4070.69	1018.42	4070.66	controllerType=0 controllerNumber=1 scan=6458	Y.TGPRCEIDVNECVSNPCQNDATCLDQIGEF.Q	14;22	TGPRCEIDVNECVSNPCQNDATCLDQIGEF,YQ,5@57.02146,12@57.02146,14@146.05791,17@57.02146,22@426.13734,23@57.02146	S14(OGlycan / 146.0579); T22(OGlycan / 426.1373)	17.9498	Y.TGPRC[+57.02146]EIDVNEC[+57.02146]VS[+146.05791]NPC[+57.02146]QNDAT[+426.13734]C[+57.02146]LDQIGEF.Q	C5(Carbamidomethyl / 57.0215); C12(Carbamidomethyl / 57.0215); C17(Carbamidomethyl / 57.0215); C23(Carbamidomethyl / 57.0215)	5.8e-10	5.8e-10	0	0	0	0	2.6e-11	2.7e-11	9.24	701.1	1.2	6.243		Specific	13.4	>sp|P46531|NOTC1_HUMAN Neurogenic locus notch homolog protein 1 OS=Homo sapiens OX=9606 GN=NOTCH1 PE=1 SV=4	1	6972	FP031022_5.6458.6458.4	high-energy collision-induced dissociation	10.23	4069.68	4069.65	1	264 | 54349
268	Fuc(1); Hex(1)Pent(2)	557.5	3	1357.56	4070.68	1357.56	4070.66	controllerType=0 controllerNumber=1 scan=6494	Y.TGPRCEIDVNECVSNPCQNDATCLDQIGEF.Q	14;22	TGPRCEIDVNECVSNPCQNDATCLDQIGEF,YQ,5@57.02146,12@57.02146,14@146.05791,17@57.02146,22@426.13734,23@57.02146	S14(OGlycan / 146.0579); T22(OGlycan / 426.1373)	18.0331	Y.TGPRC[+57.02146]EIDVNEC[+57.02146]VS[+146.05791]NPC[+57.02146]QNDAT[+426.13734]C[+57.02146]LDQIGEF.Q	C5(Carbamidomethyl / 57.0215); C12(Carbamidomethyl / 57.0215); C17(Carbamidomethyl / 57.0215); C23(Carbamidomethyl / 57.0215)	4.7e-06	4.8e-06	0	0	0	0	2.7e-07	2.7e-07	5.324	557.5	1.2	4.342		Specific	16.4	>sp|P46531|NOTC1_HUMAN Neurogenic locus notch homolog protein 1 OS=Homo sapiens OX=9606 GN=NOTCH1 PE=1 SV=4	1	7018	FP031022_5.6494.6494.3	high-energy collision-induced dissociation	7.23	4069.67	4069.65	1	265 | 54389
268	Hex(1)Pent(2)	731.8	3	1308.88	3924.63	1308.87	3924.6	controllerType=0 controllerNumber=1 scan=6480	Y.TGPRCEIDVNECVSNPCQNDATCLDQIGEF.Q	14	TGPRCEIDVNECVSNPCQNDATCLDQIGEF,YQ,5@57.02146,12@57.02146,14@426.13734,17@57.02146,23@57.02146	S14(OGlycan / 426.1373)	18.0001	Y.TGPRC[+57.02146]EIDVNEC[+57.02146]VS[+426.13734]NPC[+57.02146]QNDATC[+57.02146]LDQIGEF.Q	C5(Carbamidomethyl / 57.0215); C12(Carbamidomethyl / 57.0215); C17(Carbamidomethyl / 57.0215); C23(Carbamidomethyl / 57.0215)	5.8e-10	5.8e-10	0	0	0	0	3e-11	3.1e-11	9.24	731.8	3.6	5.947		Specific	14.8	>sp|P46531|NOTC1_HUMAN Neurogenic locus notch homolog protein 1 OS=Homo sapiens OX=9606 GN=NOTCH1 PE=1 SV=4	1	7002	FP031022_5.6480.6480.3	high-energy collision-induced dissociation	11.23	3923.62	3923.6	1	266 | 21183
268	Hex(1)Pent(2)	488.4	4	981.911	3924.62	981.906	3924.6	controllerType=0 controllerNumber=1 scan=6481	Y.TGPRCEIDVNECVSNPCQNDATCLDQIGEF.Q	14	TGPRCEIDVNECVSNPCQNDATCLDQIGEF,YQ,5@57.02146,12@57.02146,14@426.13734,17@57.02146,23@57.02146	S14(OGlycan / 426.1373)	18.0023	Y.TGPRC[+57.02146]EIDVNEC[+57.02146]VS[+426.13734]NPC[+57.02146]QNDATC[+57.02146]LDQIGEF.Q	C5(Carbamidomethyl / 57.0215); C12(Carbamidomethyl / 57.0215); C17(Carbamidomethyl / 57.0215); C23(Carbamidomethyl / 57.0215)	7.8e-06	7.9e-06	0	0	0	0	4.8e-07	4.8e-07	5.11	488.4	3.6	4.995		Specific	13.4	>sp|P46531|NOTC1_HUMAN Neurogenic locus notch homolog protein 1 OS=Homo sapiens OX=9606 GN=NOTCH1 PE=1 SV=4	1	7003	FP031022_5.6481.6481.4	high-energy collision-induced dissociation	6.23	3923.62	3923.6	1	267 | 21223
298	Hex(1)Pent(2)	916.4	5	1196.69	5979.41	1196.48	5978.38	controllerType=0 controllerNumber=1 scan=5546	F.QCICMPGYEGVHCEVNTDECASSPCLHNGRCLDKINEFQCECPTGF.T	17	QCICMPGYEGVHCEVNTDECASSPCLHNGRCLDKINEFQCECPTGF,FT,2@57.02146,4@57.02146,5@15.99492,13@57.02146,17@426.13734,20@57.02146,25@57.02146,31@57.02146,40@57.02146,42@57.02146	M5(Oxidation / 15.9949); T17(OGlycan / 426.1373)	15.8826	F.QC[+57.02146]IC[+57.02146]M[+15.99492]PGYEGVHC[+57.02146]EVNT[+426.13734]DEC[+57.02146]ASSPC[+57.02146]LHNGRC[+57.02146]LDKINEFQC[+57.02146]EC[+57.02146]PTGF.T	C2(Carbamidomethyl / 57.0215); C4(Carbamidomethyl / 57.0215); C13(Carbamidomethyl / 57.0215); C20(Carbamidomethyl / 57.0215); C25(Carbamidomethyl / 57.0215); C31(Carbamidomethyl / 57.0215); C40(Carbamidomethyl / 57.0215); C42(Carbamidomethyl / 57.0215)	6.5e-14	6.6e-14	0	0	0	0	3.2e-15	3.2e-15	13.185	916.4	0	5.531	1	Specific	17.8	>sp|P46531|NOTC1_HUMAN Neurogenic locus notch homolog protein 1 OS=Homo sapiens OX=9606 GN=NOTCH1 PE=1 SV=4	1	5740	FP031022_5.5546.5546.5	high-energy collision-induced dissociation	13.3	5978.41	5977.37	1	268 | 50303
298	Hex(1)Pent(2)	801.6	5	1196.49	5978.41	1196.48	5978.38	controllerType=0 controllerNumber=1 scan=5972	F.QCICMPGYEGVHCEVNTDECASSPCLHNGRCLDKINEFQCECPTGF.T	17	QCICMPGYEGVHCEVNTDECASSPCLHNGRCLDKINEFQCECPTGF,FT,2@57.02146,4@57.02146,13@57.02146,17@426.13734,20@57.02146,25@57.02146,31@57.02146,33@15.99492,40@57.02146,42@57.02146	T17(OGlycan / 426.1373); D33(Oxidation / 15.9949)	16.8284	F.QC[+57.02146]IC[+57.02146]MPGYEGVHC[+57.02146]EVNT[+426.13734]DEC[+57.02146]ASSPC[+57.02146]LHNGRC[+57.02146]LD[+15.99492]KINEFQC[+57.02146]EC[+57.02146]PTGF.T	C2(Carbamidomethyl / 57.0215); C4(Carbamidomethyl / 57.0215); C13(Carbamidomethyl / 57.0215); C20(Carbamidomethyl / 57.0215); C25(Carbamidomethyl / 57.0215); C31(Carbamidomethyl / 57.0215); C40(Carbamidomethyl / 57.0215); C42(Carbamidomethyl / 57.0215)	6.5e-12	6.6e-12	0	0	0	0	4.4e-13	4.5e-13	11.185	801.6	0	6.235		Specific	18.3	>sp|P46531|NOTC1_HUMAN Neurogenic locus notch homolog protein 1 OS=Homo sapiens OX=9606 GN=NOTCH1 PE=1 SV=4	1	6323	FP031022_5.5972.5972.5	high-energy collision-induced dissociation	11.18	5977.41	5977.37	1	269 | 52589
298	Hex(1)Pent(2)	977.1	4	1491.36	5962.41	1491.35	5962.38	controllerType=0 controllerNumber=1 scan=5874	F.QCICMPGYEGVHCEVNTDECASSPCLHNGRCLDKINEFQCECPTGF.T	22	QCICMPGYEGVHCEVNTDECASSPCLHNGRCLDKINEFQCECPTGF,FT,2@57.02146,4@57.02146,13@57.02146,20@57.02146,22@426.13734,25@57.02146,31@57.02146,40@57.02146,42@57.02146	S22(OGlycan / 426.1373)	16.6125	F.QC[+57.02146]IC[+57.02146]MPGYEGVHC[+57.02146]EVNTDEC[+57.02146]AS[+426.13734]SPC[+57.02146]LHNGRC[+57.02146]LDKINEFQC[+57.02146]EC[+57.02146]PTGF.T	C2(Carbamidomethyl / 57.0215); C4(Carbamidomethyl / 57.0215); C13(Carbamidomethyl / 57.0215); C20(Carbamidomethyl / 57.0215); C25(Carbamidomethyl / 57.0215); C31(Carbamidomethyl / 57.0215); C40(Carbamidomethyl / 57.0215); C42(Carbamidomethyl / 57.0215)	7.2e-15	7.3e-15	0	0	0	0	4.8e-16	4.9e-16	14.141	802.7	0	5.268		Specific	19.9	>sp|P46531|NOTC1_HUMAN Neurogenic locus notch homolog protein 1 OS=Homo sapiens OX=9606 GN=NOTCH1 PE=1 SV=4	1	6195	FP031022_5.5874.5874.4	high-energy collision-induced dissociation	15.11	5961.41	5961.37	1	270 | 52029
298	Hex(1)Pent(2)	972.5	5	1193.49	5963.42	1193.28	5962.38	controllerType=0 controllerNumber=1 scan=5840	F.QCICMPGYEGVHCEVNTDECASSPCLHNGRCLDKINEFQCECPTGF.T	17	QCICMPGYEGVHCEVNTDECASSPCLHNGRCLDKINEFQCECPTGF,FT,2@57.02146,4@57.02146,13@57.02146,17@426.13734,20@57.02146,25@57.02146,31@57.02146,40@57.02146,42@57.02146	T17(OGlycan / 426.1373)	16.5353	F.QC[+57.02146]IC[+57.02146]MPGYEGVHC[+57.02146]EVNT[+426.13734]DEC[+57.02146]ASSPC[+57.02146]LHNGRC[+57.02146]LDKINEFQC[+57.02146]EC[+57.02146]PTGF.T	C2(Carbamidomethyl / 57.0215); C4(Carbamidomethyl / 57.0215); C13(Carbamidomethyl / 57.0215); C20(Carbamidomethyl / 57.0215); C25(Carbamidomethyl / 57.0215); C31(Carbamidomethyl / 57.0215); C40(Carbamidomethyl / 57.0215); C42(Carbamidomethyl / 57.0215)	6.6e-15	6.7e-15	0	0	0	0	3.8e-16	3.8e-16	14.182	972.5	0	5.45	1	Specific	18.8	>sp|P46531|NOTC1_HUMAN Neurogenic locus notch homolog protein 1 OS=Homo sapiens OX=9606 GN=NOTCH1 PE=1 SV=4	1	6149	FP031022_5.5840.5840.5	high-energy collision-induced dissociation	15.96	5962.41	5961.37	1	271 | 51949
298	Hex(1)Pent(2)	861.1	5	1193.29	5962.42	1193.28	5962.38	controllerType=0 controllerNumber=1 scan=5889	F.QCICMPGYEGVHCEVNTDECASSPCLHNGRCLDKINEFQCECPTGF.T	23	QCICMPGYEGVHCEVNTDECASSPCLHNGRCLDKINEFQCECPTGF,FT,2@57.02146,4@57.02146,13@57.02146,20@57.02146,23@426.13734,25@57.02146,31@57.02146,40@57.02146,42@57.02146	S23(OGlycan / 426.1373)	16.6471	F.QC[+57.02146]IC[+57.02146]MPGYEGVHC[+57.02146]EVNTDEC[+57.02146]ASS[+426.13734]PC[+57.02146]LHNGRC[+57.02146]LDKINEFQC[+57.02146]EC[+57.02146]PTGF.T	C2(Carbamidomethyl / 57.0215); C4(Carbamidomethyl / 57.0215); C13(Carbamidomethyl / 57.0215); C20(Carbamidomethyl / 57.0215); C25(Carbamidomethyl / 57.0215); C31(Carbamidomethyl / 57.0215); C40(Carbamidomethyl / 57.0215); C42(Carbamidomethyl / 57.0215)	6.5e-13	6.6e-13	0	0	0	0	3.3e-14	3.4e-14	12.185	817	0	5.951		Specific	17.4	>sp|P46531|NOTC1_HUMAN Neurogenic locus notch homolog protein 1 OS=Homo sapiens OX=9606 GN=NOTCH1 PE=1 SV=4	1	6212	FP031022_5.5889.5889.5	high-energy collision-induced dissociation	13.18	5961.41	5961.37	1	272 | 52189
298	Hex(1)Pent(2)	645.1	5	1193.29	5962.4	1193.28	5962.38	controllerType=0 controllerNumber=1 scan=5956	F.QCICMPGYEGVHCEVNTDECASSPCLHNGRCLDKINEFQCECPTGF.T	22	QCICMPGYEGVHCEVNTDECASSPCLHNGRCLDKINEFQCECPTGF,FT,2@57.02146,4@57.02146,13@57.02146,20@57.02146,22@426.13734,25@57.02146,31@57.02146,40@57.02146,42@57.02146	S22(OGlycan / 426.1373)	16.7944	F.QC[+57.02146]IC[+57.02146]MPGYEGVHC[+57.02146]EVNTDEC[+57.02146]AS[+426.13734]SPC[+57.02146]LHNGRC[+57.02146]LDKINEFQC[+57.02146]EC[+57.02146]PTGF.T	C2(Carbamidomethyl / 57.0215); C4(Carbamidomethyl / 57.0215); C13(Carbamidomethyl / 57.0215); C20(Carbamidomethyl / 57.0215); C25(Carbamidomethyl / 57.0215); C31(Carbamidomethyl / 57.0215); C40(Carbamidomethyl / 57.0215); C42(Carbamidomethyl / 57.0215)	6.5e-08	6.6e-08	0	0	0	0	2.3e-09	2.3e-09	7.185	643	0	3.085		Specific	18.8	>sp|P46531|NOTC1_HUMAN Neurogenic locus notch homolog protein 1 OS=Homo sapiens OX=9606 GN=NOTCH1 PE=1 SV=4	1	6301	FP031022_5.5956.5956.5	high-energy collision-induced dissociation	9.18	5961.39	5961.37	1	273 | 52509
298	Hex(1)Pent(2)	428.3	5	1193.49	5963.43	1193.28	5962.38	controllerType=0 controllerNumber=1 scan=6017	F.QCICMPGYEGVHCEVNTDECASSPCLHNGRCLDKINEFQCECPTGF.T	22	QCICMPGYEGVHCEVNTDECASSPCLHNGRCLDKINEFQCECPTGF,FT,2@57.02146,4@57.02146,13@57.02146,20@57.02146,22@426.13734,25@57.02146,31@57.02146,40@57.02146,42@57.02146	S22(OGlycan / 426.1373)	16.9302	F.QC[+57.02146]IC[+57.02146]MPGYEGVHC[+57.02146]EVNTDEC[+57.02146]AS[+426.13734]SPC[+57.02146]LHNGRC[+57.02146]LDKINEFQC[+57.02146]EC[+57.02146]PTGF.T	C2(Carbamidomethyl / 57.0215); C4(Carbamidomethyl / 57.0215); C13(Carbamidomethyl / 57.0215); C20(Carbamidomethyl / 57.0215); C25(Carbamidomethyl / 57.0215); C31(Carbamidomethyl / 57.0215); C40(Carbamidomethyl / 57.0215); C42(Carbamidomethyl / 57.0215)	2e-05	2e-05	0	0	0	0	1.3e-06	1.3e-06	4.695	428.3	0	6.986	1	Specific	17.4	>sp|P46531|NOTC1_HUMAN Neurogenic locus notch homolog protein 1 OS=Homo sapiens OX=9606 GN=NOTCH1 PE=1 SV=4	1	6384	FP031022_5.6017.6017.5	high-energy collision-induced dissociation	5.07	5962.42	5961.37	1	274 | 53029
298	Hex(1)Pent(2)	268.2	6	994.741	5963.41	994.57	5962.38	controllerType=0 controllerNumber=1 scan=5887	F.QCICMPGYEGVHCEVNTDECASSPCLHNGRCLDKINEFQCECPTGF.T	22	QCICMPGYEGVHCEVNTDECASSPCLHNGRCLDKINEFQCECPTGF,FT,2@57.02146,4@57.02146,13@57.02146,20@57.02146,22@426.13734,25@57.02146,31@57.02146,40@57.02146,42@57.02146	S22(OGlycan / 426.1373)	16.6409	F.QC[+57.02146]IC[+57.02146]MPGYEGVHC[+57.02146]EVNTDEC[+57.02146]AS[+426.13734]SPC[+57.02146]LHNGRC[+57.02146]LDKINEFQC[+57.02146]EC[+57.02146]PTGF.T	C2(Carbamidomethyl / 57.0215); C4(Carbamidomethyl / 57.0215); C13(Carbamidomethyl / 57.0215); C20(Carbamidomethyl / 57.0215); C25(Carbamidomethyl / 57.0215); C31(Carbamidomethyl / 57.0215); C40(Carbamidomethyl / 57.0215); C42(Carbamidomethyl / 57.0215)	0.12	0.12	0	0	0	0	0.0043	0.0043	0.934	268.2	0	3.943	1	Specific	10.4	>sp|P46531|NOTC1_HUMAN Neurogenic locus notch homolog protein 1 OS=Homo sapiens OX=9606 GN=NOTCH1 PE=1 SV=4	1	6211	FP031022_5.5887.5887.6	high-energy collision-induced dissociation	0.97	5962.4	5961.37	1	275 | 52149
298	HexNAc(1); HexNAc(1)	278.1	5	1192.9	5960.45	1192.68	5959.38	controllerType=0 controllerNumber=1 scan=5831	F.QCICMPGYEGVHCEVNTDECASSPCLHNGRCLDKINEFQCECPTGF.T	17;23	QCICMPGYEGVHCEVNTDECASSPCLHNGRCLDKINEFQCECPTGF,FT,2@57.02146,4@57.02146,13@57.02146,16@0.98402,17@203.07937,18@15.99492,20@57.02146,23@203.07937,25@57.02146,31@57.02146,40@57.02146,42@57.02146	N16(Deamidated / 0.984); T17(OGlycan / 203.0794); D18(Oxidation / 15.9949); S23(OGlycan / 203.0794)	16.5138	F.QC[+57.02146]IC[+57.02146]MPGYEGVHC[+57.02146]EVN[+0.98402]T[+203.07937]D[+15.99492]EC[+57.02146]ASS[+203.07937]PC[+57.02146]LHNGRC[+57.02146]LDKINEFQC[+57.02146]EC[+57.02146]PTGF.T	C2(Carbamidomethyl / 57.0215); C4(Carbamidomethyl / 57.0215); C13(Carbamidomethyl / 57.0215); C20(Carbamidomethyl / 57.0215); C25(Carbamidomethyl / 57.0215); C31(Carbamidomethyl / 57.0215); C40(Carbamidomethyl / 57.0215); C42(Carbamidomethyl / 57.0215)	0.0014	0.0014	0	0	0	0	3.6e-05	3.6e-05	2.865	278.1	0	10.948	1	Specific	13.4	>sp|P46531|NOTC1_HUMAN Neurogenic locus notch homolog protein 1 OS=Homo sapiens OX=9606 GN=NOTCH1 PE=1 SV=4	1	6137	FP031022_5.5831.5831.5	high-energy collision-induced dissociation	1.8	5959.44	5958.37	1	276 | 51829
298	Hex(1)	477.4	5	1140.47	5698.31	1140.47	5698.3	controllerType=0 controllerNumber=1 scan=5908	F.QCICMPGYEGVHCEVNTDECASSPCLHNGRCLDKINEFQCECPTGF.T	17	QCICMPGYEGVHCEVNTDECASSPCLHNGRCLDKINEFQCECPTGF,FT,2@57.02146,4@57.02146,13@57.02146,17@162.05282,20@57.02146,25@57.02146,31@57.02146,40@57.02146,42@57.02146	T17(OGlycan / 162.0528)	16.6865	F.QC[+57.02146]IC[+57.02146]MPGYEGVHC[+57.02146]EVNT[+162.05282]DEC[+57.02146]ASSPC[+57.02146]LHNGRC[+57.02146]LDKINEFQC[+57.02146]EC[+57.02146]PTGF.T	C2(Carbamidomethyl / 57.0215); C4(Carbamidomethyl / 57.0215); C13(Carbamidomethyl / 57.0215); C20(Carbamidomethyl / 57.0215); C25(Carbamidomethyl / 57.0215); C31(Carbamidomethyl / 57.0215); C40(Carbamidomethyl / 57.0215); C42(Carbamidomethyl / 57.0215)	8.3e-06	8.5e-06	0	0	0	0	5.8e-07	5.9e-07	5.079	477.4	0	2.593		Specific	13.7	>sp|P46531|NOTC1_HUMAN Neurogenic locus notch homolog protein 1 OS=Homo sapiens OX=9606 GN=NOTCH1 PE=1 SV=4	1	6237	FP031022_5.5908.5908.5	high-energy collision-induced dissociation	5.05	5697.3	5697.29	1	277 | 52349
298	Hex(1)Pent(2)	465.9	5	1000.62	4999.06	1000.61	4999.02	controllerType=0 controllerNumber=1 scan=5062	F.QCICMPGYEGVHCEVNTDECASSPCLHNGRCLDKINEF.Q	17	QCICMPGYEGVHCEVNTDECASSPCLHNGRCLDKINEF,FQ,2@57.02146,4@57.02146,5@15.99492,13@57.02146,17@426.13734,20@57.02146,25@57.02146,31@57.02146	M5(Oxidation / 15.9949); T17(OGlycan / 426.1373)	14.8347	F.QC[+57.02146]IC[+57.02146]M[+15.99492]PGYEGVHC[+57.02146]EVNT[+426.13734]DEC[+57.02146]ASSPC[+57.02146]LHNGRC[+57.02146]LDKINEF.Q	C2(Carbamidomethyl / 57.0215); C4(Carbamidomethyl / 57.0215); C13(Carbamidomethyl / 57.0215); C20(Carbamidomethyl / 57.0215); C25(Carbamidomethyl / 57.0215); C31(Carbamidomethyl / 57.0215)	3e-06	3.1e-06	0	0	0	0	1.6e-07	1.7e-07	5.518	465.9	0	6.55		Specific	14.6	>sp|P46531|NOTC1_HUMAN Neurogenic locus notch homolog protein 1 OS=Homo sapiens OX=9606 GN=NOTCH1 PE=1 SV=4	1	5109	FP031022_5.5062.5062.5	high-energy collision-induced dissociation	5.02	4998.05	4998.02	1	278 | 44730
298	Hex(1)Pent(2)	1049.5	5	997.418	4983.06	997.412	4983.03	controllerType=0 controllerNumber=1 scan=5476	F.QCICMPGYEGVHCEVNTDECASSPCLHNGRCLDKINEF.Q	23	QCICMPGYEGVHCEVNTDECASSPCLHNGRCLDKINEF,FQ,2@57.02146,4@57.02146,13@57.02146,20@57.02146,23@426.13734,25@57.02146,31@57.02146	S23(OGlycan / 426.1373)	15.7233	F.QC[+57.02146]IC[+57.02146]MPGYEGVHC[+57.02146]EVNTDEC[+57.02146]ASS[+426.13734]PC[+57.02146]LHNGRC[+57.02146]LDKINEF.Q	C2(Carbamidomethyl / 57.0215); C4(Carbamidomethyl / 57.0215); C13(Carbamidomethyl / 57.0215); C20(Carbamidomethyl / 57.0215); C25(Carbamidomethyl / 57.0215); C31(Carbamidomethyl / 57.0215)	2.2e-16	2.2e-16	0	0	0	0	1.4e-17	1.5e-17	15.659	1049.5	0	6.395		Specific	20.2	>sp|P46531|NOTC1_HUMAN Neurogenic locus notch homolog protein 1 OS=Homo sapiens OX=9606 GN=NOTCH1 PE=1 SV=4	1	5653	FP031022_5.5476.5476.5	high-energy collision-induced dissociation	15.65	4982.05	4982.02	1	279 | 49823
298	Hex(1)Pent(2)	646.1	4	1246.52	4983.08	1246.51	4983.03	controllerType=0 controllerNumber=1 scan=5497	F.QCICMPGYEGVHCEVNTDECASSPCLHNGRCLDKINEF.Q	22	QCICMPGYEGVHCEVNTDECASSPCLHNGRCLDKINEF,FQ,2@57.02146,4@57.02146,13@57.02146,20@57.02146,22@426.13734,25@57.02146,31@57.02146	S22(OGlycan / 426.1373)	15.771	F.QC[+57.02146]IC[+57.02146]MPGYEGVHC[+57.02146]EVNTDEC[+57.02146]AS[+426.13734]SPC[+57.02146]LHNGRC[+57.02146]LDKINEF.Q	C2(Carbamidomethyl / 57.0215); C4(Carbamidomethyl / 57.0215); C13(Carbamidomethyl / 57.0215); C20(Carbamidomethyl / 57.0215); C25(Carbamidomethyl / 57.0215); C31(Carbamidomethyl / 57.0215)	2.6e-08	2.7e-08	0	0	0	0	1.6e-09	1.7e-09	7.579	646.1	0	9.681		Specific	16.8	>sp|P46531|NOTC1_HUMAN Neurogenic locus notch homolog protein 1 OS=Homo sapiens OX=9606 GN=NOTCH1 PE=1 SV=4	1	5676	FP031022_5.5497.5497.4	high-energy collision-induced dissociation	8.57	4982.07	4982.02	1	280 | 50183
330	HexNAc(1)Fuc(1); HexNAc(1)Fuc(1)	156.5	5	1175.09	5871.43	1175.09	5871.42	controllerType=0 controllerNumber=1 scan=5798	L.DKINEFQCECPTGFTGHLCQYDVDECASTPCKNGAKCLDGPNTY.T	12;28	DKINEFQCECPTGFTGHLCQYDVDECASTPCKNGAKCLDGPNTY,LT,8@57.02146,10@57.02146,12@349.13728,19@57.02146,26@57.02146,28@349.13728,31@57.02146,37@57.02146,39@15.99492	T12(OGlycan / 349.1373); S28(OGlycan / 349.1373); D39(Oxidation / 15.9949)	16.4404	L.DKINEFQC[+57.02146]EC[+57.02146]PT[+349.13728]GFTGHLC[+57.02146]QYDVDEC[+57.02146]AS[+349.13728]TPC[+57.02146]KNGAKC[+57.02146]LD[+15.99492]GPNTY.T	C8(Carbamidomethyl / 57.0215); C10(Carbamidomethyl / 57.0215); C19(Carbamidomethyl / 57.0215); C26(Carbamidomethyl / 57.0215); C31(Carbamidomethyl / 57.0215); C37(Carbamidomethyl / 57.0215)	0.44	0.44	0.003	0.003	0.0065	0.0065	0.013	0.013	0.356	156.5	0	1.202		Specific	10.9	>sp|P46531|NOTC1_HUMAN Neurogenic locus notch homolog protein 1 OS=Homo sapiens OX=9606 GN=NOTCH1 PE=1 SV=4	1	6092	FP031022_5.5798.5798.5	high-energy collision-induced dissociation	0.35	5870.42	5870.41	1	281 | 51709
330	HexNAc(1)Fuc(1); HexNAc(1)Fuc(1)	530.6	5	1171.89	5855.44	1171.89	5855.43	controllerType=0 controllerNumber=1 scan=5731	L.DKINEFQCECPTGFTGHLCQYDVDECASTPCKNGAKCLDGPNTY.T	28;29	DKINEFQCECPTGFTGHLCQYDVDECASTPCKNGAKCLDGPNTY,LT,8@57.02146,10@57.02146,19@57.02146,26@57.02146,28@349.13728,29@349.13728,31@57.02146,37@57.02146	S28(OGlycan / 349.1373); T29(OGlycan / 349.1373)	16.2933	L.DKINEFQC[+57.02146]EC[+57.02146]PTGFTGHLC[+57.02146]QYDVDEC[+57.02146]AS[+349.13728]T[+349.13728]PC[+57.02146]KNGAKC[+57.02146]LDGPNTY.T	C8(Carbamidomethyl / 57.0215); C10(Carbamidomethyl / 57.0215); C19(Carbamidomethyl / 57.0215); C26(Carbamidomethyl / 57.0215); C31(Carbamidomethyl / 57.0215); C37(Carbamidomethyl / 57.0215)	6.5e-05	6.5e-05	0	0	0	0	3e-06	3e-06	4.19	530.6	0	1.838		Specific	12.8	>sp|P46531|NOTC1_HUMAN Neurogenic locus notch homolog protein 1 OS=Homo sapiens OX=9606 GN=NOTCH1 PE=1 SV=4	1	6003	FP031022_5.5731.5731.5	high-energy collision-induced dissociation	5.1	5854.43	5854.42	1	282 | 51509
330	Hex(1)Pent(2)	1055.9	5	1117.47	5583.33	1117.46	5583.29	controllerType=0 controllerNumber=1 scan=5606	L.DKINEFQCECPTGFTGHLCQYDVDECASTPCKNGAKCLDGPNTY.T	12	DKINEFQCECPTGFTGHLCQYDVDECASTPCKNGAKCLDGPNTY,LT,8@57.02146,10@57.02146,12@426.13734,19@57.02146,26@57.02146,31@57.02146,37@57.02146	T12(OGlycan / 426.1373)	16.0189	L.DKINEFQC[+57.02146]EC[+57.02146]PT[+426.13734]GFTGHLC[+57.02146]QYDVDEC[+57.02146]ASTPC[+57.02146]KNGAKC[+57.02146]LDGPNTY.T	C8(Carbamidomethyl / 57.0215); C10(Carbamidomethyl / 57.0215); C19(Carbamidomethyl / 57.0215); C26(Carbamidomethyl / 57.0215); C31(Carbamidomethyl / 57.0215); C37(Carbamidomethyl / 57.0215)	7.7e-16	7.8e-16	0	0	0	0	5.1e-17	5.2e-17	15.115	1055.9	2.4	6.368		Specific	17.9	>sp|P46531|NOTC1_HUMAN Neurogenic locus notch homolog protein 1 OS=Homo sapiens OX=9606 GN=NOTCH1 PE=1 SV=4	1	5825	FP031022_5.5606.5606.5	high-energy collision-induced dissociation	15.11	5582.32	5582.28	1	283 | 50703
330		557.3	2	872.872	1744.74	872.869	1744.73	controllerType=0 controllerNumber=1 scan=5785	L.DKINEFQCECPTGF.T		DKINEFQCECPTGF,LT,8@57.02146,10@57.02146		16.4109	L.DKINEFQC[+57.02146]EC[+57.02146]PTGF.T	C8(Carbamidomethyl / 57.0215); C10(Carbamidomethyl / 57.0215)	7.5e-07	7.6e-07	0	0	0	0	4.1e-08	4.1e-08	6.128	557.3	557.3	3.928		Specific	13.8	>sp|P46531|NOTC1_HUMAN Neurogenic locus notch homolog protein 1 OS=Homo sapiens OX=9606 GN=NOTCH1 PE=1 SV=4	1	6076	FP031022_5.5785.5785.2	high-energy collision-induced dissociation	7.04	1743.73	1743.72	1	284 | 2615
336	Hex(1)Pent(2)	424	4	1214.49	4854.94	1214.23	4853.91	controllerType=0 controllerNumber=1 scan=5439	F.QCECPTGFTGHLCQYDVDECASTPCKNGAKCLDGPNTY.T	22	QCECPTGFTGHLCQYDVDECASTPCKNGAKCLDGPNTY,FT,2@57.02146,4@57.02146,13@57.02146,20@57.02146,22@426.13734,25@57.02146,27@0.98402,31@57.02146,33@15.99492	S22(OGlycan / 426.1373); N27(Deamidated / 0.984); D33(Oxidation / 15.9949)	15.6433	F.QC[+57.02146]EC[+57.02146]PTGFTGHLC[+57.02146]QYDVDEC[+57.02146]AS[+426.13734]TPC[+57.02146]KN[+0.98402]GAKC[+57.02146]LD[+15.99492]GPNTY.T	C2(Carbamidomethyl / 57.0215); C4(Carbamidomethyl / 57.0215); C13(Carbamidomethyl / 57.0215); C20(Carbamidomethyl / 57.0215); C25(Carbamidomethyl / 57.0215); C31(Carbamidomethyl / 57.0215)	2.2e-05	2.2e-05	0	0	0	0	1.4e-06	1.4e-06	4.667	424	0	6.35	1	Specific	11.3	>sp|P46531|NOTC1_HUMAN Neurogenic locus notch homolog protein 1 OS=Homo sapiens OX=9606 GN=NOTCH1 PE=1 SV=4	1	5604	FP031022_5.5439.5439.4	high-energy collision-induced dissociation	5.05	4853.94	4852.9	1	285 | 49350
336	Hex(1)Pent(2)	1069.7	4	1213.99	4852.95	1213.99	4852.92	controllerType=0 controllerNumber=1 scan=5243	F.QCECPTGFTGHLCQYDVDECASTPCKNGAKCLDGPNTY.T	22	QCECPTGFTGHLCQYDVDECASTPCKNGAKCLDGPNTY,FT,2@57.02146,4@57.02146,13@57.02146,20@57.02146,22@426.13734,25@57.02146,31@57.02146,33@15.99492	S22(OGlycan / 426.1373); D33(Oxidation / 15.9949)	15.2214	F.QC[+57.02146]EC[+57.02146]PTGFTGHLC[+57.02146]QYDVDEC[+57.02146]AS[+426.13734]TPC[+57.02146]KNGAKC[+57.02146]LD[+15.99492]GPNTY.T	C2(Carbamidomethyl / 57.0215); C4(Carbamidomethyl / 57.0215); C13(Carbamidomethyl / 57.0215); C20(Carbamidomethyl / 57.0215); C25(Carbamidomethyl / 57.0215); C31(Carbamidomethyl / 57.0215)	1.1e-16	1.1e-16	0	0	0	0	1.1e-17	4.5e-18	15.96	1069.7	0	6.265		Specific	17.1	>sp|P46531|NOTC1_HUMAN Neurogenic locus notch homolog protein 1 OS=Homo sapiens OX=9606 GN=NOTCH1 PE=1 SV=4	1	5351	FP031022_5.5243.5243.4	high-energy collision-induced dissociation	19.15	4851.95	4851.92	1	286 | 47230
336	Hex(1)Pent(2)	894.9	4	1213.99	4852.95	1213.99	4852.92	controllerType=0 controllerNumber=1 scan=5295	F.QCECPTGFTGHLCQYDVDECASTPCKNGAKCLDGPNTY.T	23	QCECPTGFTGHLCQYDVDECASTPCKNGAKCLDGPNTY,FT,2@57.02146,4@57.02146,13@57.02146,20@57.02146,23@426.13734,25@57.02146,31@57.02146,33@15.99492	T23(OGlycan / 426.1373); D33(Oxidation / 15.9949)	15.3314	F.QC[+57.02146]EC[+57.02146]PTGFTGHLC[+57.02146]QYDVDEC[+57.02146]AST[+426.13734]PC[+57.02146]KNGAKC[+57.02146]LD[+15.99492]GPNTY.T	C2(Carbamidomethyl / 57.0215); C4(Carbamidomethyl / 57.0215); C13(Carbamidomethyl / 57.0215); C20(Carbamidomethyl / 57.0215); C25(Carbamidomethyl / 57.0215); C31(Carbamidomethyl / 57.0215)	7e-13	7.1e-13	0	0	0	0	4.1e-14	4.1e-14	12.157	894.9	0	5.359		Specific	18.6	>sp|P46531|NOTC1_HUMAN Neurogenic locus notch homolog protein 1 OS=Homo sapiens OX=9606 GN=NOTCH1 PE=1 SV=4	1	5417	FP031022_5.5295.5295.4	high-energy collision-induced dissociation	13.15	4851.94	4851.92	1	287 | 47590
336	Hex(1)Pent(2)	387.2	4	1214.24	4853.94	1213.99	4852.92	controllerType=0 controllerNumber=1 scan=5380	F.QCECPTGFTGHLCQYDVDECASTPCKNGAKCLDGPNTY.T	23	QCECPTGFTGHLCQYDVDECASTPCKNGAKCLDGPNTY,FT,2@57.02146,4@57.02146,13@57.02146,20@57.02146,23@426.13734,25@57.02146,31@57.02146,33@15.99492	T23(OGlycan / 426.1373); D33(Oxidation / 15.9949)	15.5113	F.QC[+57.02146]EC[+57.02146]PTGFTGHLC[+57.02146]QYDVDEC[+57.02146]AST[+426.13734]PC[+57.02146]KNGAKC[+57.02146]LD[+15.99492]GPNTY.T	C2(Carbamidomethyl / 57.0215); C4(Carbamidomethyl / 57.0215); C13(Carbamidomethyl / 57.0215); C20(Carbamidomethyl / 57.0215); C25(Carbamidomethyl / 57.0215); C31(Carbamidomethyl / 57.0215)	3.2e-05	3.2e-05	0	0	0	0	1.8e-06	1.8e-06	4.497	387.2	0	2.957	1	Specific	15.8	>sp|P46531|NOTC1_HUMAN Neurogenic locus notch homolog protein 1 OS=Homo sapiens OX=9606 GN=NOTCH1 PE=1 SV=4	1	5527	FP031022_5.5380.5380.4	high-energy collision-induced dissociation	4.66	4852.93	4851.92	1	288 | 48750
336	Hex(1)Pent(2)	665.1	4	1210.24	4837.95	1210.23	4837.91	controllerType=0 controllerNumber=1 scan=5325	F.QCECPTGFTGHLCQYDVDECASTPCKNGAKCLDGPNTY.T	23	QCECPTGFTGHLCQYDVDECASTPCKNGAKCLDGPNTY,FT,2@57.02146,4@57.02146,13@57.02146,20@57.02146,23@426.13734,25@57.02146,27@0.98402,31@57.02146	T23(OGlycan / 426.1373); N27(Deamidated / 0.984)	15.3935	F.QC[+57.02146]EC[+57.02146]PTGFTGHLC[+57.02146]QYDVDEC[+57.02146]AST[+426.13734]PC[+57.02146]KN[+0.98402]GAKC[+57.02146]LDGPNTY.T	C2(Carbamidomethyl / 57.0215); C4(Carbamidomethyl / 57.0215); C13(Carbamidomethyl / 57.0215); C20(Carbamidomethyl / 57.0215); C25(Carbamidomethyl / 57.0215); C31(Carbamidomethyl / 57.0215)	7e-09	7.1e-09	0	0	0	0	3.8e-10	3.9e-10	8.157	665.1	0	8.133		Specific	16.4	>sp|P46531|NOTC1_HUMAN Neurogenic locus notch homolog protein 1 OS=Homo sapiens OX=9606 GN=NOTCH1 PE=1 SV=4	1	5459	FP031022_5.5325.5325.4	high-energy collision-induced dissociation	9.15	4836.95	4836.91	1	289 | 48070
336	Hex(1)Pent(2)	1198	4	1210	4836.96	1209.99	4836.93	controllerType=0 controllerNumber=1 scan=5203	F.QCECPTGFTGHLCQYDVDECASTPCKNGAKCLDGPNTY.T	22	QCECPTGFTGHLCQYDVDECASTPCKNGAKCLDGPNTY,FT,2@57.02146,4@57.02146,13@57.02146,20@57.02146,22@426.13734,25@57.02146,31@57.02146	S22(OGlycan / 426.1373)	15.1354	F.QC[+57.02146]EC[+57.02146]PTGFTGHLC[+57.02146]QYDVDEC[+57.02146]AS[+426.13734]TPC[+57.02146]KNGAKC[+57.02146]LDGPNTY.T	C2(Carbamidomethyl / 57.0215); C4(Carbamidomethyl / 57.0215); C13(Carbamidomethyl / 57.0215); C20(Carbamidomethyl / 57.0215); C25(Carbamidomethyl / 57.0215); C31(Carbamidomethyl / 57.0215)	9.9e-31	7.1e-21	0	0	0	0	9.9e-31	7.9e-22	30.006	1198	0	6.143		Specific	20.3	>sp|P46531|NOTC1_HUMAN Neurogenic locus notch homolog protein 1 OS=Homo sapiens OX=9606 GN=NOTCH1 PE=1 SV=4	1	5303	FP031022_5.5203.5203.4	high-energy collision-induced dissociation	21.15	4835.95	4835.92	1	290 | 46550
336	Hex(1)Pent(2)	694.1	4	1210	4836.96	1209.99	4836.93	controllerType=0 controllerNumber=1 scan=5265	F.QCECPTGFTGHLCQYDVDECASTPCKNGAKCLDGPNTY.T	22	QCECPTGFTGHLCQYDVDECASTPCKNGAKCLDGPNTY,FT,2@57.02146,4@57.02146,13@57.02146,20@57.02146,22@426.13734,25@57.02146,31@57.02146	S22(OGlycan / 426.1373)	15.2683	F.QC[+57.02146]EC[+57.02146]PTGFTGHLC[+57.02146]QYDVDEC[+57.02146]AS[+426.13734]TPC[+57.02146]KNGAKC[+57.02146]LDGPNTY.T	C2(Carbamidomethyl / 57.0215); C4(Carbamidomethyl / 57.0215); C13(Carbamidomethyl / 57.0215); C20(Carbamidomethyl / 57.0215); C25(Carbamidomethyl / 57.0215); C31(Carbamidomethyl / 57.0215)	7e-09	7.1e-09	0	0	0	0	3.4e-10	3.4e-10	8.157	694.1	0	6.345		Specific	16.2	>sp|P46531|NOTC1_HUMAN Neurogenic locus notch homolog protein 1 OS=Homo sapiens OX=9606 GN=NOTCH1 PE=1 SV=4	1	5378	FP031022_5.5265.5265.4	high-energy collision-induced dissociation	9.15	4835.95	4835.92	1	291 | 47350
336	Hex(1)Pent(2)	641.2	5	968.197	4836.96	968.192	4836.93	controllerType=0 controllerNumber=1 scan=5215	F.QCECPTGFTGHLCQYDVDECASTPCKNGAKCLDGPNTY.T	22	QCECPTGFTGHLCQYDVDECASTPCKNGAKCLDGPNTY,FT,2@57.02146,4@57.02146,13@57.02146,20@57.02146,22@426.13734,25@57.02146,31@57.02146	S22(OGlycan / 426.1373)	15.1594	F.QC[+57.02146]EC[+57.02146]PTGFTGHLC[+57.02146]QYDVDEC[+57.02146]AS[+426.13734]TPC[+57.02146]KNGAKC[+57.02146]LDGPNTY.T	C2(Carbamidomethyl / 57.0215); C4(Carbamidomethyl / 57.0215); C13(Carbamidomethyl / 57.0215); C20(Carbamidomethyl / 57.0215); C25(Carbamidomethyl / 57.0215); C31(Carbamidomethyl / 57.0215)	3.3e-07	3.3e-07	0	0	0	0	1.2e-08	1.2e-08	6.482	635.7	0	5.862		Specific	12.3	>sp|P46531|NOTC1_HUMAN Neurogenic locus notch homolog protein 1 OS=Homo sapiens OX=9606 GN=NOTCH1 PE=1 SV=4	1	5319	FP031022_5.5215.5215.5	high-energy collision-induced dissociation	7.48	4835.95	4835.92	1	292 | 46670
336	Hex(1)Pent(2)	583	4	1209.99	4836.94	1209.99	4836.93	controllerType=0 controllerNumber=1 scan=5384	F.QCECPTGFTGHLCQYDVDECASTPCKNGAKCLDGPNTY.T	22	QCECPTGFTGHLCQYDVDECASTPCKNGAKCLDGPNTY,FT,2@57.02146,4@57.02146,13@57.02146,20@57.02146,22@426.13734,25@57.02146,31@57.02146	S22(OGlycan / 426.1373)	15.522	F.QC[+57.02146]EC[+57.02146]PTGFTGHLC[+57.02146]QYDVDEC[+57.02146]AS[+426.13734]TPC[+57.02146]KNGAKC[+57.02146]LDGPNTY.T	C2(Carbamidomethyl / 57.0215); C4(Carbamidomethyl / 57.0215); C13(Carbamidomethyl / 57.0215); C20(Carbamidomethyl / 57.0215); C25(Carbamidomethyl / 57.0215); C31(Carbamidomethyl / 57.0215)	7e-07	7.1e-07	0	0	0	0	2.6e-08	2.6e-08	6.157	583	0	1.398		Specific	17.1	>sp|P46531|NOTC1_HUMAN Neurogenic locus notch homolog protein 1 OS=Homo sapiens OX=9606 GN=NOTCH1 PE=1 SV=4	1	5531	FP031022_5.5384.5384.4	high-energy collision-induced dissociation	7.15	4835.93	4835.92	1	293 | 48830
336	Hex(1)Pent(2)	62.5	4	1209.99	4836.95	1209.99	4836.93	controllerType=0 controllerNumber=1 scan=5776	F.QCECPTGFTGHLCQYDVDECASTPCKNGAKCLDGPNTY.T	23	QCECPTGFTGHLCQYDVDECASTPCKNGAKCLDGPNTY,FT,2@57.02146,4@57.02146,13@57.02146,20@57.02146,23@426.13734,25@57.02146,31@57.02146	T23(OGlycan / 426.1373)	16.3905	F.QC[+57.02146]EC[+57.02146]PTGFTGHLC[+57.02146]QYDVDEC[+57.02146]AST[+426.13734]PC[+57.02146]KNGAKC[+57.02146]LDGPNTY.T	C2(Carbamidomethyl / 57.0215); C4(Carbamidomethyl / 57.0215); C13(Carbamidomethyl / 57.0215); C20(Carbamidomethyl / 57.0215); C25(Carbamidomethyl / 57.0215); C31(Carbamidomethyl / 57.0215)	0.6	0.61	0.003	0.003	0	0	0.022	0.022	0.219	62.5	0	4.225		Specific	9	>sp|P46531|NOTC1_HUMAN Neurogenic locus notch homolog protein 1 OS=Homo sapiens OX=9606 GN=NOTCH1 PE=1 SV=4	1	6064	FP031022_5.5776.5776.4	high-energy collision-induced dissociation	0.22	4835.94	4835.92	1	294 | 51589
336	Hex(1)Pent(1)	901.8	4	1177.24	4705.92	1176.98	4704.89	controllerType=0 controllerNumber=1 scan=5225	F.QCECPTGFTGHLCQYDVDECASTPCKNGAKCLDGPNTY.T	23	QCECPTGFTGHLCQYDVDECASTPCKNGAKCLDGPNTY,FT,2@57.02146,4@57.02146,13@57.02146,20@57.02146,23@294.09508,25@57.02146,31@57.02146	T23(OGlycan / 294.0951)	15.1814	F.QC[+57.02146]EC[+57.02146]PTGFTGHLC[+57.02146]QYDVDEC[+57.02146]AST[+294.09508]PC[+57.02146]KNGAKC[+57.02146]LDGPNTY.T	C2(Carbamidomethyl / 57.0215); C4(Carbamidomethyl / 57.0215); C13(Carbamidomethyl / 57.0215); C20(Carbamidomethyl / 57.0215); C25(Carbamidomethyl / 57.0215); C31(Carbamidomethyl / 57.0215)	7e-14	7.1e-14	0	0	0	0	5e-15	5.1e-15	13.157	901.8	0	6.178	1	Specific	17	>sp|P46531|NOTC1_HUMAN Neurogenic locus notch homolog protein 1 OS=Homo sapiens OX=9606 GN=NOTCH1 PE=1 SV=4	1	5330	FP031022_5.5225.5225.4	high-energy collision-induced dissociation	13.15	4704.91	4703.88	1	295 | 46870
336	Hex(1)	1064.5	4	1143.97	4572.87	1143.97	4572.85	controllerType=0 controllerNumber=1 scan=5224	F.QCECPTGFTGHLCQYDVDECASTPCKNGAKCLDGPNTY.T	23	QCECPTGFTGHLCQYDVDECASTPCKNGAKCLDGPNTY,FT,2@57.02146,4@57.02146,13@57.02146,20@57.02146,23@162.05282,25@57.02146,31@57.02146	T23(OGlycan / 162.0528)	15.1792	F.QC[+57.02146]EC[+57.02146]PTGFTGHLC[+57.02146]QYDVDEC[+57.02146]AST[+162.05282]PC[+57.02146]KNGAKC[+57.02146]LDGPNTY.T	C2(Carbamidomethyl / 57.0215); C4(Carbamidomethyl / 57.0215); C13(Carbamidomethyl / 57.0215); C20(Carbamidomethyl / 57.0215); C25(Carbamidomethyl / 57.0215); C31(Carbamidomethyl / 57.0215)	1.1e-16	1.1e-16	0	0	0	0	8.6e-18	2.3e-18	15.96	1064.5	0	5.653		Specific	17.4	>sp|P46531|NOTC1_HUMAN Neurogenic locus notch homolog protein 1 OS=Homo sapiens OX=9606 GN=NOTCH1 PE=1 SV=4	1	5329	FP031022_5.5224.5224.4	high-energy collision-induced dissociation	19.15	4571.86	4571.84	1	296 | 46830
336		471.9	2	499.691	998.375	499.689	998.371	controllerType=0 controllerNumber=1 scan=4441	F.QCECPTGF.T		QCECPTGF,FT,2@57.02146,4@57.02146		13.4451	F.QC[+57.02146]EC[+57.02146]PTGF.T	C2(Carbamidomethyl / 57.0215); C4(Carbamidomethyl / 57.0215)	0.00035	0.00036	0	0	0	0	1e-05	1e-05	3.45	260.6	260.6	4.262		Specific	11.4	>sp|P46531|NOTC1_HUMAN Neurogenic locus notch homolog protein 1 OS=Homo sapiens OX=9606 GN=NOTCH1 PE=1 SV=4	1	4305	FP031022_5.4441.4441.2	high-energy collision-induced dissociation	3.42	997.368	997.363	1	297 | 96
336		471.5	2	499.691	998.375	499.689	998.371	controllerType=0 controllerNumber=1 scan=4389	F.QCECPTGF.T		QCECPTGF,FT,2@57.02146,4@57.02146		13.3344	F.QC[+57.02146]EC[+57.02146]PTGF.T	C2(Carbamidomethyl / 57.0215); C4(Carbamidomethyl / 57.0215)	0.0039	0.004	0	0	0	0	0.00013	0.00013	2.408	274	274	4.201		Specific	10.1	>sp|P46531|NOTC1_HUMAN Neurogenic locus notch homolog protein 1 OS=Homo sapiens OX=9606 GN=NOTCH1 PE=1 SV=4	1	4237	FP031022_5.4389.4389.2	high-energy collision-induced dissociation	2.38	997.368	997.363	1	298 | 92
336		369.3	2	499.691	998.374	499.689	998.371	controllerType=0 controllerNumber=1 scan=4504	F.QCECPTGF.T		QCECPTGF,FT,2@57.02146,4@57.02146		13.5752	F.QC[+57.02146]EC[+57.02146]PTGF.T	C2(Carbamidomethyl / 57.0215); C4(Carbamidomethyl / 57.0215)	0.035	0.035	0	0	0	0	0.0013	0.0013	1.456	241.9	241.9	3.345		Specific	9.4	>sp|P46531|NOTC1_HUMAN Neurogenic locus notch homolog protein 1 OS=Homo sapiens OX=9606 GN=NOTCH1 PE=1 SV=4	1	4389	FP031022_5.4504.4504.2	high-energy collision-induced dissociation	1.61	997.367	997.363	1	299 | 101
344	HexNAc(1)Hex(1)Fuc(1); Hex(1)	415.9	4	1030.69	4119.73	1030.92	4120.68	controllerType=0 controllerNumber=1 scan=4277	F.TGHLCQYDVDECASTPCKNGAKCLDGPNTY.T	14;15	TGHLCQYDVDECASTPCKNGAKCLDGPNTY,FT,5@57.02146,12@57.02146,14@511.19010,15@162.05282,17@57.02146,23@57.02146,25@15.99492	S14(OGlycan / 511.1901); T15(OGlycan / 162.0528); D25(Oxidation / 15.9949)	13.0954	F.TGHLC[+57.02146]QYDVDEC[+57.02146]AS[+511.19010]T[+162.05282]PC[+57.02146]KNGAKC[+57.02146]LD[+15.99492]GPNTY.T	C5(Carbamidomethyl / 57.0215); C12(Carbamidomethyl / 57.0215); C17(Carbamidomethyl / 57.0215); C23(Carbamidomethyl / 57.0215)	0.00011	0.00011	0	0	0	0	4.2e-06	4.2e-06	3.949	415.9	1.2	13.433	-1	Specific	9.5	>sp|P46531|NOTC1_HUMAN Neurogenic locus notch homolog protein 1 OS=Homo sapiens OX=9606 GN=NOTCH1 PE=1 SV=4	1	4106	FP031022_5.4277.4277.4	high-energy collision-induced dissociation	4.33	4118.72	4119.67	1	300 | 39754
344	Hex(1); HexNAc(1)Hex(1)Fuc(1)	402.5	4	1026.93	4104.71	1026.93	4104.68	controllerType=0 controllerNumber=1 scan=4296	F.TGHLCQYDVDECASTPCKNGAKCLDGPNTY.T	1;14	TGHLCQYDVDECASTPCKNGAKCLDGPNTY,FT,1@162.05282,5@57.02146,12@57.02146,14@511.19010,17@57.02146,23@57.02146	T1(OGlycan / 162.0528); S14(OGlycan / 511.1901)	13.1361	F.T[+162.05282]GHLC[+57.02146]QYDVDEC[+57.02146]AS[+511.19010]TPC[+57.02146]KNGAKC[+57.02146]LDGPNTY.T	C5(Carbamidomethyl / 57.0215); C12(Carbamidomethyl / 57.0215); C17(Carbamidomethyl / 57.0215); C23(Carbamidomethyl / 57.0215)	3.9e-06	4e-06	0	0	0	0	2.1e-07	2.2e-07	5.405	402.5	2	7.622		Specific	12.9	>sp|P46531|NOTC1_HUMAN Neurogenic locus notch homolog protein 1 OS=Homo sapiens OX=9606 GN=NOTCH1 PE=1 SV=4	1	4128	FP031022_5.4296.4296.4	high-energy collision-induced dissociation	5.78	4103.71	4103.68	1	301 | 39874
344	Hex(1)Pent(1); HexNAc(1)Hex(1)Fuc(1)NeuAc(1)	204	4	974.895	3896.56	974.895	3896.56	controllerType=0 controllerNumber=1 scan=4318	F.TGHLCQYDVDECASTPCKNGAKCL.D	14;15	TGHLCQYDVDECASTPCKNGAKCL,FD,5@57.02146,12@57.02146,14@294.09508,15@802.28552,17@57.02146,19@15.99492,23@57.02146	S14(OGlycan / 294.0951); T15(OGlycan / 802.2855); N19(Oxidation / 15.9949)	13.1833	F.TGHLC[+57.02146]QYDVDEC[+57.02146]AS[+294.09508]T[+802.28552]PC[+57.02146]KN[+15.99492]GAKC[+57.02146]L.D	C5(Carbamidomethyl / 57.0215); C12(Carbamidomethyl / 57.0215); C17(Carbamidomethyl / 57.0215); C23(Carbamidomethyl / 57.0215)	0.046	0.046	0	0	0	0	0.0021	0.0021	1.339	203.3	1.2	-0.755		Specific	8.6	>sp|P46531|NOTC1_HUMAN Neurogenic locus notch homolog protein 1 OS=Homo sapiens OX=9606 GN=NOTCH1 PE=1 SV=4	1	4154	FP031022_5.4318.4318.4	high-energy collision-induced dissociation	1.55	3895.55	3895.55	1	302 | 17695
344	Hex(1)Pent(1); HexNAc(1)Hex(1)Fuc(1)NeuAc(1)	202.2	5	780.116	3896.55	780.118	3896.56	controllerType=0 controllerNumber=1 scan=4315	F.TGHLCQYDVDECASTPCKNGAKCL.D	14;15	TGHLCQYDVDECASTPCKNGAKCL,FD,5@57.02146,12@57.02146,14@294.09508,15@802.28552,17@57.02146,19@15.99492,23@57.02146	S14(OGlycan / 294.0951); T15(OGlycan / 802.2855); N19(Oxidation / 15.9949)	13.1768	F.TGHLC[+57.02146]QYDVDEC[+57.02146]AS[+294.09508]T[+802.28552]PC[+57.02146]KN[+15.99492]GAKC[+57.02146]L.D	C5(Carbamidomethyl / 57.0215); C12(Carbamidomethyl / 57.0215); C17(Carbamidomethyl / 57.0215); C23(Carbamidomethyl / 57.0215)	0.12	0.12	0	0	0	0	0.005	0.0051	0.921	202.2	1.2	-2.168		Specific	9.2	>sp|P46531|NOTC1_HUMAN Neurogenic locus notch homolog protein 1 OS=Homo sapiens OX=9606 GN=NOTCH1 PE=1 SV=4	1	4151	FP031022_5.4315.4315.5	high-energy collision-induced dissociation	1.12	3895.54	3895.55	1	303 | 17655
344	Hex(1)Pent(2)	1037.2	3	1292.2	3874.58	1292.19	3874.56	controllerType=0 controllerNumber=1 scan=4502	F.TGHLCQYDVDECASTPCKNGAKCLDGPNTY.T	15	TGHLCQYDVDECASTPCKNGAKCLDGPNTY,FT,5@57.02146,12@57.02146,15@426.13734,17@57.02146,19@0.98402,23@57.02146,25@15.99492	T15(OGlycan / 426.1373); N19(Deamidated / 0.984); D25(Oxidation / 15.9949)	13.5709	F.TGHLC[+57.02146]QYDVDEC[+57.02146]AST[+426.13734]PC[+57.02146]KN[+0.98402]GAKC[+57.02146]LD[+15.99492]GPNTY.T	C5(Carbamidomethyl / 57.0215); C12(Carbamidomethyl / 57.0215); C17(Carbamidomethyl / 57.0215); C23(Carbamidomethyl / 57.0215)	1.1e-16	1.1e-16	0	0	0	0	6.6e-18	1.1e-17	15.96	1037.2	0	5.308		Specific	20.9	>sp|P46531|NOTC1_HUMAN Neurogenic locus notch homolog protein 1 OS=Homo sapiens OX=9606 GN=NOTCH1 PE=1 SV=4	1	4387	FP031022_5.4502.4502.3	high-energy collision-induced dissociation	18.84	3873.57	3873.55	1	304 | 18815
344	Hex(1)Pent(2)	1001.7	4	969.399	3874.57	969.394	3874.56	controllerType=0 controllerNumber=1 scan=4486	F.TGHLCQYDVDECASTPCKNGAKCLDGPNTY.T	29	TGHLCQYDVDECASTPCKNGAKCLDGPNTY,FT,5@57.02146,12@57.02146,17@57.02146,19@0.98402,23@57.02146,25@15.99492,29@426.13734	N19(Deamidated / 0.984); D25(Oxidation / 15.9949); T29(OGlycan / 426.1373)	13.5385	F.TGHLC[+57.02146]QYDVDEC[+57.02146]ASTPC[+57.02146]KN[+0.98402]GAKC[+57.02146]LD[+15.99492]GPNT[+426.13734]Y.T	C5(Carbamidomethyl / 57.0215); C12(Carbamidomethyl / 57.0215); C17(Carbamidomethyl / 57.0215); C23(Carbamidomethyl / 57.0215)	1.1e-16	1.1e-16	0	0	0	0	4.5e-18	8.7e-18	15.96	1001.7	7.7	4.911		Specific	15.8	>sp|P46531|NOTC1_HUMAN Neurogenic locus notch homolog protein 1 OS=Homo sapiens OX=9606 GN=NOTCH1 PE=1 SV=4	1	4366	FP031022_5.4486.4486.4	high-energy collision-induced dissociation	18.89	3873.57	3873.55	1	305 | 18695
344	Hex(1)Pent(2)	908.2	4	969.4	3874.58	969.394	3874.56	controllerType=0 controllerNumber=1 scan=4540	F.TGHLCQYDVDECASTPCKNGAKCLDGPNTY.T	29	TGHLCQYDVDECASTPCKNGAKCLDGPNTY,FT,5@57.02146,12@57.02146,17@57.02146,19@0.98402,23@57.02146,25@15.99492,29@426.13734	N19(Deamidated / 0.984); D25(Oxidation / 15.9949); T29(OGlycan / 426.1373)	13.6567	F.TGHLC[+57.02146]QYDVDEC[+57.02146]ASTPC[+57.02146]KN[+0.98402]GAKC[+57.02146]LD[+15.99492]GPNT[+426.13734]Y.T	C5(Carbamidomethyl / 57.0215); C12(Carbamidomethyl / 57.0215); C17(Carbamidomethyl / 57.0215); C23(Carbamidomethyl / 57.0215)	1.3e-14	1.3e-14	0	0	0	0	9.9e-16	1e-15	13.896	908.2	5.3	6.108		Specific	16.6	>sp|P46531|NOTC1_HUMAN Neurogenic locus notch homolog protein 1 OS=Homo sapiens OX=9606 GN=NOTCH1 PE=1 SV=4	1	4437	FP031022_5.4540.4540.4	high-energy collision-induced dissociation	13.89	3873.57	3873.55	1	306 | 18975
344	Hex(1)Pent(2)	1333.8	3	1291.87	3873.59	1291.86	3873.57	controllerType=0 controllerNumber=1 scan=4273	F.TGHLCQYDVDECASTPCKNGAKCLDGPNTY.T	14	TGHLCQYDVDECASTPCKNGAKCLDGPNTY,FT,5@57.02146,12@57.02146,14@426.13734,17@57.02146,23@57.02146,25@15.99492	S14(OGlycan / 426.1373); D25(Oxidation / 15.9949)	13.0849	F.TGHLC[+57.02146]QYDVDEC[+57.02146]AS[+426.13734]TPC[+57.02146]KNGAKC[+57.02146]LD[+15.99492]GPNTY.T	C5(Carbamidomethyl / 57.0215); C12(Carbamidomethyl / 57.0215); C17(Carbamidomethyl / 57.0215); C23(Carbamidomethyl / 57.0215)	9.9e-31	1.4e-24	0	0	0	0	9.9e-31	3.5e-25	30.006	1274.7	0	5.595		Specific	21.8	>sp|P46531|NOTC1_HUMAN Neurogenic locus notch homolog protein 1 OS=Homo sapiens OX=9606 GN=NOTCH1 PE=1 SV=4	1	4101	FP031022_5.4273.4273.3	high-energy collision-induced dissociation	23.84	3872.59	3872.56	1	307 | 17175
344	Hex(1)Pent(2)	970	3	1291.87	3873.59	1291.86	3873.57	controllerType=0 controllerNumber=1 scan=4332	F.TGHLCQYDVDECASTPCKNGAKCLDGPNTY.T	14	TGHLCQYDVDECASTPCKNGAKCLDGPNTY,FT,5@57.02146,12@57.02146,14@426.13734,17@57.02146,23@57.02146,25@15.99492	S14(OGlycan / 426.1373); D25(Oxidation / 15.9949)	13.2136	F.TGHLC[+57.02146]QYDVDEC[+57.02146]AS[+426.13734]TPC[+57.02146]KNGAKC[+57.02146]LD[+15.99492]GPNTY.T	C5(Carbamidomethyl / 57.0215); C12(Carbamidomethyl / 57.0215); C17(Carbamidomethyl / 57.0215); C23(Carbamidomethyl / 57.0215)	1.4e-15	1.4e-15	0	0	0	0	7.4e-17	7.5e-17	14.846	941.6	0	5.406		Specific	20.8	>sp|P46531|NOTC1_HUMAN Neurogenic locus notch homolog protein 1 OS=Homo sapiens OX=9606 GN=NOTCH1 PE=1 SV=4	1	4168	FP031022_5.4332.4332.3	high-energy collision-induced dissociation	18.84	3872.59	3872.56	1	308 | 17855
344	Hex(1)Pent(2)	838.4	4	969.151	3873.58	969.148	3873.57	controllerType=0 controllerNumber=1 scan=4256	F.TGHLCQYDVDECASTPCKNGAKCLDGPNTY.T	14	TGHLCQYDVDECASTPCKNGAKCLDGPNTY,FT,5@57.02146,12@57.02146,14@426.13734,17@57.02146,23@57.02146,25@15.99492	S14(OGlycan / 426.1373); D25(Oxidation / 15.9949)	13.0507	F.TGHLC[+57.02146]QYDVDEC[+57.02146]AS[+426.13734]TPC[+57.02146]KNGAKC[+57.02146]LD[+15.99492]GPNTY.T	C5(Carbamidomethyl / 57.0215); C12(Carbamidomethyl / 57.0215); C17(Carbamidomethyl / 57.0215); C23(Carbamidomethyl / 57.0215)	1.3e-12	1.3e-12	0	0	0	0	7.5e-14	7.6e-14	11.895	838.4	0	2.235		Specific	14.7	>sp|P46531|NOTC1_HUMAN Neurogenic locus notch homolog protein 1 OS=Homo sapiens OX=9606 GN=NOTCH1 PE=1 SV=4	1	4079	FP031022_5.4256.4256.4	high-energy collision-induced dissociation	12.89	3872.57	3872.56	1	309 | 16895
344	Hex(1)Pent(2)	831.4	4	969.153	3873.59	969.148	3873.57	controllerType=0 controllerNumber=1 scan=4309	F.TGHLCQYDVDECASTPCKNGAKCLDGPNTY.T	14	TGHLCQYDVDECASTPCKNGAKCLDGPNTY,FT,5@57.02146,12@57.02146,14@426.13734,17@57.02146,23@57.02146,25@15.99492	S14(OGlycan / 426.1373); D25(Oxidation / 15.9949)	13.1667	F.TGHLC[+57.02146]QYDVDEC[+57.02146]AS[+426.13734]TPC[+57.02146]KNGAKC[+57.02146]LD[+15.99492]GPNTY.T	C5(Carbamidomethyl / 57.0215); C12(Carbamidomethyl / 57.0215); C17(Carbamidomethyl / 57.0215); C23(Carbamidomethyl / 57.0215)	1.3e-12	1.3e-12	0	0	0	0	8.9e-14	9e-14	11.895	760.3	0	5.072		Specific	13.8	>sp|P46531|NOTC1_HUMAN Neurogenic locus notch homolog protein 1 OS=Homo sapiens OX=9606 GN=NOTCH1 PE=1 SV=4	1	4144	FP031022_5.4309.4309.4	high-energy collision-induced dissociation	12.89	3872.58	3872.56	1	310 | 17575
344	Hex(1)Pent(2)	806.1	4	969.153	3873.59	969.148	3873.57	controllerType=0 controllerNumber=1 scan=4421	F.TGHLCQYDVDECASTPCKNGAKCLDGPNTY.T	14	TGHLCQYDVDECASTPCKNGAKCLDGPNTY,FT,5@57.02146,12@57.02146,14@426.13734,17@57.02146,23@57.02146,25@15.99492	S14(OGlycan / 426.1373); D25(Oxidation / 15.9949)	13.4011	F.TGHLC[+57.02146]QYDVDEC[+57.02146]AS[+426.13734]TPC[+57.02146]KNGAKC[+57.02146]LD[+15.99492]GPNTY.T	C5(Carbamidomethyl / 57.0215); C12(Carbamidomethyl / 57.0215); C17(Carbamidomethyl / 57.0215); C23(Carbamidomethyl / 57.0215)	1.3e-12	1.3e-12	0	0	0	0	1.3e-13	1.3e-13	11.895	806.1	0	4.315		Specific	15.8	>sp|P46531|NOTC1_HUMAN Neurogenic locus notch homolog protein 1 OS=Homo sapiens OX=9606 GN=NOTCH1 PE=1 SV=4	1	4278	FP031022_5.4421.4421.4	high-energy collision-induced dissociation	11.89	3872.58	3872.56	1	311 | 18455
344	Hex(1)Pent(2)	770.9	4	969.153	3873.59	969.148	3873.57	controllerType=0 controllerNumber=1 scan=4364	F.TGHLCQYDVDECASTPCKNGAKCLDGPNTY.T	14	TGHLCQYDVDECASTPCKNGAKCLDGPNTY,FT,5@57.02146,12@57.02146,14@426.13734,17@57.02146,23@57.02146,25@15.99492	S14(OGlycan / 426.1373); D25(Oxidation / 15.9949)	13.2833	F.TGHLC[+57.02146]QYDVDEC[+57.02146]AS[+426.13734]TPC[+57.02146]KNGAKC[+57.02146]LD[+15.99492]GPNTY.T	C5(Carbamidomethyl / 57.0215); C12(Carbamidomethyl / 57.0215); C17(Carbamidomethyl / 57.0215); C23(Carbamidomethyl / 57.0215)	1.3e-11	1.3e-11	0	0	0	0	9e-13	9.1e-13	10.895	770.9	0	4.883		Specific	15.7	>sp|P46531|NOTC1_HUMAN Neurogenic locus notch homolog protein 1 OS=Homo sapiens OX=9606 GN=NOTCH1 PE=1 SV=4	1	4206	FP031022_5.4364.4364.4	high-energy collision-induced dissociation	11.89	3872.58	3872.56	1	312 | 18135
344	Hex(1)Pent(2)	569.9	5	775.525	3873.6	775.52	3873.57	controllerType=0 controllerNumber=1 scan=4282	F.TGHLCQYDVDECASTPCKNGAKCLDGPNTY.T	14	TGHLCQYDVDECASTPCKNGAKCLDGPNTY,FT,5@57.02146,12@57.02146,14@426.13734,17@57.02146,23@57.02146,25@15.99492	S14(OGlycan / 426.1373); D25(Oxidation / 15.9949)	13.106	F.TGHLC[+57.02146]QYDVDEC[+57.02146]AS[+426.13734]TPC[+57.02146]KNGAKC[+57.02146]LD[+15.99492]GPNTY.T	C5(Carbamidomethyl / 57.0215); C12(Carbamidomethyl / 57.0215); C17(Carbamidomethyl / 57.0215); C23(Carbamidomethyl / 57.0215)	6e-07	6.1e-07	0	0	0	0	2.2e-08	2.3e-08	6.22	569.9	0	6.455		Specific	11.6	>sp|P46531|NOTC1_HUMAN Neurogenic locus notch homolog protein 1 OS=Homo sapiens OX=9606 GN=NOTCH1 PE=1 SV=4	1	4113	FP031022_5.4282.4282.5	high-energy collision-induced dissociation	7.21	3872.59	3872.56	1	313 | 17295
344	Hex(1)Pent(2)	566	4	969.154	3873.59	969.148	3873.57	controllerType=0 controllerNumber=1 scan=4636	F.TGHLCQYDVDECASTPCKNGAKCLDGPNTY.T	14	TGHLCQYDVDECASTPCKNGAKCLDGPNTY,FT,5@57.02146,12@57.02146,14@426.13734,17@57.02146,23@57.02146,25@15.99492	S14(OGlycan / 426.1373); D25(Oxidation / 15.9949)	13.8656	F.TGHLC[+57.02146]QYDVDEC[+57.02146]AS[+426.13734]TPC[+57.02146]KNGAKC[+57.02146]LD[+15.99492]GPNTY.T	C5(Carbamidomethyl / 57.0215); C12(Carbamidomethyl / 57.0215); C17(Carbamidomethyl / 57.0215); C23(Carbamidomethyl / 57.0215)	1.3e-07	1.3e-07	0	0	0	0	7.3e-09	7.4e-09	6.895	566	0	5.891		Specific	14.7	>sp|P46531|NOTC1_HUMAN Neurogenic locus notch homolog protein 1 OS=Homo sapiens OX=9606 GN=NOTCH1 PE=1 SV=4	1	4572	FP031022_5.4636.4636.4	high-energy collision-induced dissociation	7.89	3872.59	3872.56	1	314 | 19364
344	Hex(1)Pent(2)	453.5	4	969.153	3873.59	969.148	3873.57	controllerType=0 controllerNumber=1 scan=4714	F.TGHLCQYDVDECASTPCKNGAKCLDGPNTY.T	14	TGHLCQYDVDECASTPCKNGAKCLDGPNTY,FT,5@57.02146,12@57.02146,14@426.13734,17@57.02146,23@57.02146,25@15.99492	S14(OGlycan / 426.1373); D25(Oxidation / 15.9949)	14.0424	F.TGHLC[+57.02146]QYDVDEC[+57.02146]AS[+426.13734]TPC[+57.02146]KNGAKC[+57.02146]LD[+15.99492]GPNTY.T	C5(Carbamidomethyl / 57.0215); C12(Carbamidomethyl / 57.0215); C17(Carbamidomethyl / 57.0215); C23(Carbamidomethyl / 57.0215)	1.6e-06	1.6e-06	0	0	0	0	1.1e-07	1.1e-07	5.789	453.5	0	5.135		Specific	13.2	>sp|P46531|NOTC1_HUMAN Neurogenic locus notch homolog protein 1 OS=Homo sapiens OX=9606 GN=NOTCH1 PE=1 SV=4	1	4685	FP031022_5.4714.4714.4	high-energy collision-induced dissociation	5.76	3872.58	3872.56	1	315 | 19526
344	Hex(1)Pent(2)	229.7	5	775.524	3873.59	775.52	3873.57	controllerType=0 controllerNumber=1 scan=4337	F.TGHLCQYDVDECASTPCKNGAKCLDGPNTY.T	14	TGHLCQYDVDECASTPCKNGAKCLDGPNTY,FT,5@57.02146,12@57.02146,14@426.13734,17@57.02146,23@57.02146,25@15.99492	S14(OGlycan / 426.1373); D25(Oxidation / 15.9949)	13.2219	F.TGHLC[+57.02146]QYDVDEC[+57.02146]AS[+426.13734]TPC[+57.02146]KNGAKC[+57.02146]LD[+15.99492]GPNTY.T	C5(Carbamidomethyl / 57.0215); C12(Carbamidomethyl / 57.0215); C17(Carbamidomethyl / 57.0215); C23(Carbamidomethyl / 57.0215)	0.11	0.11	0	0	0	0	0.0039	0.004	0.97	229.7	0	4.485		Specific	10.1	>sp|P46531|NOTC1_HUMAN Neurogenic locus notch homolog protein 1 OS=Homo sapiens OX=9606 GN=NOTCH1 PE=1 SV=4	1	4173	FP031022_5.4337.4337.5	high-energy collision-induced dissociation	1.17	3872.58	3872.56	1	316 | 17895
344	Hex(1)Pent(2)	188.7	4	969.15	3873.58	969.148	3873.57	controllerType=0 controllerNumber=1 scan=4181	F.TGHLCQYDVDECASTPCKNGAKCLDGPNTY.T	1	TGHLCQYDVDECASTPCKNGAKCLDGPNTY,FT,1@426.13734,5@57.02146,12@57.02146,17@57.02146,23@57.02146,25@15.99492	T1(OGlycan / 426.1373); D25(Oxidation / 15.9949)	12.8911	F.T[+426.13734]GHLC[+57.02146]QYDVDEC[+57.02146]ASTPC[+57.02146]KNGAKC[+57.02146]LD[+15.99492]GPNTY.T	C5(Carbamidomethyl / 57.0215); C12(Carbamidomethyl / 57.0215); C17(Carbamidomethyl / 57.0215); C23(Carbamidomethyl / 57.0215)	0.039	0.039	0	0	0	0	0.0015	0.0016	1.409	188.7	6.9	1.605		Specific	9.3	>sp|P46531|NOTC1_HUMAN Neurogenic locus notch homolog protein 1 OS=Homo sapiens OX=9606 GN=NOTCH1 PE=1 SV=4	1	3978	FP031022_5.4181.4181.4	high-energy collision-induced dissociation	1.4	3872.57	3872.56	1	317 | 16495
344	Hex(1)Pent(1); Fuc(1)	272.3	4	968.9	3872.58	968.9	3872.58	controllerType=0 controllerNumber=1 scan=4130	F.TGHLCQYDVDECASTPCKNGAKCLDGPNTY.T	1;14	TGHLCQYDVDECASTPCKNGAKCLDGPNTY,FT,1@294.09508,5@57.02146,12@57.02146,14@146.05791,17@57.02146,19@0.98402,23@57.02146	T1(OGlycan / 294.0951); S14(OGlycan / 146.0579); N19(Deamidated / 0.984)	12.7757	F.T[+294.09508]GHLC[+57.02146]QYDVDEC[+57.02146]AS[+146.05791]TPC[+57.02146]KN[+0.98402]GAKC[+57.02146]LDGPNTY.T	C5(Carbamidomethyl / 57.0215); C12(Carbamidomethyl / 57.0215); C17(Carbamidomethyl / 57.0215); C23(Carbamidomethyl / 57.0215)	0.0023	0.0023	0	0	0	0	8.8e-05	8.9e-05	2.638	272.3	0.8	0.757		Specific	11.1	>sp|P46531|NOTC1_HUMAN Neurogenic locus notch homolog protein 1 OS=Homo sapiens OX=9606 GN=NOTCH1 PE=1 SV=4	1	3911	FP031022_5.4130.4130.4	high-energy collision-induced dissociation	2.68	3871.57	3871.57	1	318 | 16350
344	Hex(1)Pent(2)	882.3	3	1286.87	3858.58	1286.86	3858.56	controllerType=0 controllerNumber=1 scan=4516	F.TGHLCQYDVDECASTPCKNGAKCLDGPNTY.T	15	TGHLCQYDVDECASTPCKNGAKCLDGPNTY,FT,5@57.02146,12@57.02146,15@426.13734,17@57.02146,19@0.98402,23@57.02146	T15(OGlycan / 426.1373); N19(Deamidated / 0.984)	13.6014	F.TGHLC[+57.02146]QYDVDEC[+57.02146]AST[+426.13734]PC[+57.02146]KN[+0.98402]GAKC[+57.02146]LDGPNTY.T	C5(Carbamidomethyl / 57.0215); C12(Carbamidomethyl / 57.0215); C17(Carbamidomethyl / 57.0215); C23(Carbamidomethyl / 57.0215)	1.4e-13	1.4e-13	0	0	0	0	1.6e-14	1.6e-14	12.85	882.3	0	5.689		Specific	20.8	>sp|P46531|NOTC1_HUMAN Neurogenic locus notch homolog protein 1 OS=Homo sapiens OX=9606 GN=NOTCH1 PE=1 SV=4	1	4404	FP031022_5.4516.4516.3	high-energy collision-induced dissociation	13.84	3857.58	3857.55	1	319 | 18935
344	Hex(1)Pent(2)	871.8	4	965.403	3858.59	965.396	3858.56	controllerType=0 controllerNumber=1 scan=4563	F.TGHLCQYDVDECASTPCKNGAKCLDGPNTY.T	15	TGHLCQYDVDECASTPCKNGAKCLDGPNTY,FT,5@57.02146,12@57.02146,15@426.13734,17@57.02146,19@0.98402,23@57.02146	T15(OGlycan / 426.1373); N19(Deamidated / 0.984)	13.7063	F.TGHLC[+57.02146]QYDVDEC[+57.02146]AST[+426.13734]PC[+57.02146]KN[+0.98402]GAKC[+57.02146]LDGPNTY.T	C5(Carbamidomethyl / 57.0215); C12(Carbamidomethyl / 57.0215); C17(Carbamidomethyl / 57.0215); C23(Carbamidomethyl / 57.0215)	1.3e-13	1.3e-13	0	0	0	0	1.5e-14	1.5e-14	12.895	865.6	0	7.22		Specific	15	>sp|P46531|NOTC1_HUMAN Neurogenic locus notch homolog protein 1 OS=Homo sapiens OX=9606 GN=NOTCH1 PE=1 SV=4	1	4471	FP031022_5.4563.4563.4	high-energy collision-induced dissociation	13.89	3857.58	3857.55	1	320 | 19105
344	Hex(1)Pent(2)	826.1	4	965.402	3858.58	965.396	3858.56	controllerType=0 controllerNumber=1 scan=4507	F.TGHLCQYDVDECASTPCKNGAKCLDGPNTY.T	14	TGHLCQYDVDECASTPCKNGAKCLDGPNTY,FT,5@57.02146,12@57.02146,14@426.13734,17@57.02146,19@0.98402,23@57.02146	S14(OGlycan / 426.1373); N19(Deamidated / 0.984)	13.583	F.TGHLC[+57.02146]QYDVDEC[+57.02146]AS[+426.13734]TPC[+57.02146]KN[+0.98402]GAKC[+57.02146]LDGPNTY.T	C5(Carbamidomethyl / 57.0215); C12(Carbamidomethyl / 57.0215); C17(Carbamidomethyl / 57.0215); C23(Carbamidomethyl / 57.0215)	1.3e-12	1.3e-12	0	0	0	0	1.5e-13	1.5e-13	11.895	826.1	0	6.144		Specific	14.7	>sp|P46531|NOTC1_HUMAN Neurogenic locus notch homolog protein 1 OS=Homo sapiens OX=9606 GN=NOTCH1 PE=1 SV=4	1	4391	FP031022_5.4507.4507.4	high-energy collision-induced dissociation	12.89	3857.58	3857.55	1	321 | 18855
344	Hex(1)Pent(2)	776.6	3	1286.87	3858.58	1286.86	3858.56	controllerType=0 controllerNumber=1 scan=4436	F.TGHLCQYDVDECASTPCKNGAKCLDGPNTY.T	15	TGHLCQYDVDECASTPCKNGAKCLDGPNTY,FT,5@57.02146,12@57.02146,15@426.13734,17@57.02146,19@0.98402,23@57.02146	T15(OGlycan / 426.1373); N19(Deamidated / 0.984)	13.4324	F.TGHLC[+57.02146]QYDVDEC[+57.02146]AST[+426.13734]PC[+57.02146]KN[+0.98402]GAKC[+57.02146]LDGPNTY.T	C5(Carbamidomethyl / 57.0215); C12(Carbamidomethyl / 57.0215); C17(Carbamidomethyl / 57.0215); C23(Carbamidomethyl / 57.0215)	1.4e-11	1.4e-11	0	0	0	0	1.1e-12	1.1e-12	10.85	776.6	0	5.974		Specific	21.2	>sp|P46531|NOTC1_HUMAN Neurogenic locus notch homolog protein 1 OS=Homo sapiens OX=9606 GN=NOTCH1 PE=1 SV=4	1	4299	FP031022_5.4436.4436.3	high-energy collision-induced dissociation	11.84	3857.58	3857.55	1	322 | 18495
344	Hex(1)Pent(2)	417.4	4	965.403	3858.59	965.396	3858.56	controllerType=0 controllerNumber=1 scan=4659	F.TGHLCQYDVDECASTPCKNGAKCLDGPNTY.T	15	TGHLCQYDVDECASTPCKNGAKCLDGPNTY,FT,5@57.02146,12@57.02146,15@426.13734,17@57.02146,19@0.98402,23@57.02146	T15(OGlycan / 426.1373); N19(Deamidated / 0.984)	13.9179	F.TGHLC[+57.02146]QYDVDEC[+57.02146]AST[+426.13734]PC[+57.02146]KN[+0.98402]GAKC[+57.02146]LDGPNTY.T	C5(Carbamidomethyl / 57.0215); C12(Carbamidomethyl / 57.0215); C17(Carbamidomethyl / 57.0215); C23(Carbamidomethyl / 57.0215)	3.9e-06	4e-06	0	0	0	0	2.3e-07	2.3e-07	5.405	417.4	0	7.663		Specific	13.6	>sp|P46531|NOTC1_HUMAN Neurogenic locus notch homolog protein 1 OS=Homo sapiens OX=9606 GN=NOTCH1 PE=1 SV=4	1	4605	FP031022_5.4659.4659.4	high-energy collision-induced dissociation	5.78	3857.58	3857.55	1	323 | 19444
344	Hex(1)Pent(2)	373.5	4	965.407	3858.61	965.396	3858.56	controllerType=0 controllerNumber=1 scan=4717	F.TGHLCQYDVDECASTPCKNGAKCLDGPNTY.T	1	TGHLCQYDVDECASTPCKNGAKCLDGPNTY,FT,1@426.13734,5@57.02146,12@57.02146,17@57.02146,19@0.98402,23@57.02146	T1(OGlycan / 426.1373); N19(Deamidated / 0.984)	14.0507	F.T[+426.13734]GHLC[+57.02146]QYDVDEC[+57.02146]ASTPC[+57.02146]KN[+0.98402]GAKC[+57.02146]LDGPNTY.T	C5(Carbamidomethyl / 57.0215); C12(Carbamidomethyl / 57.0215); C17(Carbamidomethyl / 57.0215); C23(Carbamidomethyl / 57.0215)	5.8e-06	5.9e-06	0	0	0	0	3.2e-07	3.3e-07	5.236	373.5	1.6	11.649		Specific	12.2	>sp|P46531|NOTC1_HUMAN Neurogenic locus notch homolog protein 1 OS=Homo sapiens OX=9606 GN=NOTCH1 PE=1 SV=4	1	4689	FP031022_5.4717.4717.4	high-energy collision-induced dissociation	5.4	3857.6	3857.55	1	324 | 19566
344	Hex(1)Pent(2)	358	5	772.522	3858.58	772.518	3858.56	controllerType=0 controllerNumber=1 scan=4490	F.TGHLCQYDVDECASTPCKNGAKCLDGPNTY.T	15	TGHLCQYDVDECASTPCKNGAKCLDGPNTY,FT,5@57.02146,12@57.02146,15@426.13734,17@57.02146,19@0.98402,23@57.02146	T15(OGlycan / 426.1373); N19(Deamidated / 0.984)	13.5467	F.TGHLC[+57.02146]QYDVDEC[+57.02146]AST[+426.13734]PC[+57.02146]KN[+0.98402]GAKC[+57.02146]LDGPNTY.T	C5(Carbamidomethyl / 57.0215); C12(Carbamidomethyl / 57.0215); C17(Carbamidomethyl / 57.0215); C23(Carbamidomethyl / 57.0215)	0.006	0.0061	0	0	0	0	0.00027	0.00028	2.22	358	0	5.587		Specific	10.4	>sp|P46531|NOTC1_HUMAN Neurogenic locus notch homolog protein 1 OS=Homo sapiens OX=9606 GN=NOTCH1 PE=1 SV=4	1	4373	FP031022_5.4490.4490.5	high-energy collision-induced dissociation	2.49	3857.58	3857.55	1	325 | 18735
344	Hex(1)Pent(2)	1289.9	3	1286.54	3857.6	1286.53	3857.58	controllerType=0 controllerNumber=1 scan=4235	F.TGHLCQYDVDECASTPCKNGAKCLDGPNTY.T	15	TGHLCQYDVDECASTPCKNGAKCLDGPNTY,FT,5@57.02146,12@57.02146,15@426.13734,17@57.02146,23@57.02146	T15(OGlycan / 426.1373)	13.0084	F.TGHLC[+57.02146]QYDVDEC[+57.02146]AST[+426.13734]PC[+57.02146]KNGAKC[+57.02146]LDGPNTY.T	C5(Carbamidomethyl / 57.0215); C12(Carbamidomethyl / 57.0215); C17(Carbamidomethyl / 57.0215); C23(Carbamidomethyl / 57.0215)	9.9e-31	1.4e-23	0	0	0	0	9.9e-31	2.4e-24	30.006	1220.4	0	5.692		Specific	23.1	>sp|P46531|NOTC1_HUMAN Neurogenic locus notch homolog protein 1 OS=Homo sapiens OX=9606 GN=NOTCH1 PE=1 SV=4	1	4052	FP031022_5.4235.4235.3	high-energy collision-induced dissociation	24.84	3856.59	3856.57	1	326 | 16695
344	Hex(1)Pent(2)	1233.3	3	1286.54	3857.6	1286.53	3857.58	controllerType=0 controllerNumber=1 scan=4289	F.TGHLCQYDVDECASTPCKNGAKCLDGPNTY.T	15	TGHLCQYDVDECASTPCKNGAKCLDGPNTY,FT,5@57.02146,12@57.02146,15@426.13734,17@57.02146,23@57.02146	T15(OGlycan / 426.1373)	13.1211	F.TGHLC[+57.02146]QYDVDEC[+57.02146]AST[+426.13734]PC[+57.02146]KNGAKC[+57.02146]LDGPNTY.T	C5(Carbamidomethyl / 57.0215); C12(Carbamidomethyl / 57.0215); C17(Carbamidomethyl / 57.0215); C23(Carbamidomethyl / 57.0215)	9.9e-31	1.4e-22	0	0	0	0	9.9e-31	2.3e-23	30.006	1208.7	0	5.313		Specific	25.2	>sp|P46531|NOTC1_HUMAN Neurogenic locus notch homolog protein 1 OS=Homo sapiens OX=9606 GN=NOTCH1 PE=1 SV=4	1	4120	FP031022_5.4289.4289.3	high-energy collision-induced dissociation	23.84	3856.59	3856.57	1	327 | 17375
344	Hex(1)Pent(2)	1007.3	4	965.155	3857.6	965.15	3857.58	controllerType=0 controllerNumber=1 scan=4216	F.TGHLCQYDVDECASTPCKNGAKCLDGPNTY.T	15	TGHLCQYDVDECASTPCKNGAKCLDGPNTY,FT,5@57.02146,12@57.02146,15@426.13734,17@57.02146,23@57.02146	T15(OGlycan / 426.1373)	12.9688	F.TGHLC[+57.02146]QYDVDEC[+57.02146]AST[+426.13734]PC[+57.02146]KNGAKC[+57.02146]LDGPNTY.T	C5(Carbamidomethyl / 57.0215); C12(Carbamidomethyl / 57.0215); C17(Carbamidomethyl / 57.0215); C23(Carbamidomethyl / 57.0215)	1.1e-16	1.1e-16	0	0	0	0	2.3e-18	6.7e-18	15.96	958.1	0	5.04		Specific	15.8	>sp|P46531|NOTC1_HUMAN Neurogenic locus notch homolog protein 1 OS=Homo sapiens OX=9606 GN=NOTCH1 PE=1 SV=4	1	4029	FP031022_5.4216.4216.4	high-energy collision-induced dissociation	18.89	3856.59	3856.57	1	328 | 16615
344	Hex(1)Pent(2)	916.6	4	965.155	3857.6	965.15	3857.58	controllerType=0 controllerNumber=1 scan=4276	F.TGHLCQYDVDECASTPCKNGAKCLDGPNTY.T	15	TGHLCQYDVDECASTPCKNGAKCLDGPNTY,FT,5@57.02146,12@57.02146,15@426.13734,17@57.02146,23@57.02146	T15(OGlycan / 426.1373)	13.0933	F.TGHLC[+57.02146]QYDVDEC[+57.02146]AST[+426.13734]PC[+57.02146]KNGAKC[+57.02146]LDGPNTY.T	C5(Carbamidomethyl / 57.0215); C12(Carbamidomethyl / 57.0215); C17(Carbamidomethyl / 57.0215); C23(Carbamidomethyl / 57.0215)	1.3e-14	1.3e-14	0	0	0	0	8.2e-16	8.3e-16	13.896	892.4	0	5.8		Specific	15.7	>sp|P46531|NOTC1_HUMAN Neurogenic locus notch homolog protein 1 OS=Homo sapiens OX=9606 GN=NOTCH1 PE=1 SV=4	1	4104	FP031022_5.4276.4276.4	high-energy collision-induced dissociation	14.88	3856.59	3856.57	1	329 | 17215
344	Hex(1)Pent(2)	847	4	965.155	3857.6	965.15	3857.58	controllerType=0 controllerNumber=1 scan=4331	F.TGHLCQYDVDECASTPCKNGAKCLDGPNTY.T	14	TGHLCQYDVDECASTPCKNGAKCLDGPNTY,FT,5@57.02146,12@57.02146,14@426.13734,17@57.02146,23@57.02146	S14(OGlycan / 426.1373)	13.2124	F.TGHLC[+57.02146]QYDVDEC[+57.02146]AS[+426.13734]TPC[+57.02146]KNGAKC[+57.02146]LDGPNTY.T	C5(Carbamidomethyl / 57.0215); C12(Carbamidomethyl / 57.0215); C17(Carbamidomethyl / 57.0215); C23(Carbamidomethyl / 57.0215)	1.3e-12	1.3e-12	0	0	0	0	1e-13	1e-13	11.895	847	0	5.99		Specific	15.3	>sp|P46531|NOTC1_HUMAN Neurogenic locus notch homolog protein 1 OS=Homo sapiens OX=9606 GN=NOTCH1 PE=1 SV=4	1	4167	FP031022_5.4331.4331.4	high-energy collision-induced dissociation	12.89	3856.59	3856.57	1	330 | 17815
344	Hex(1)Pent(2)	842.4	4	965.151	3857.58	965.15	3857.58	controllerType=0 controllerNumber=1 scan=4449	F.TGHLCQYDVDECASTPCKNGAKCLDGPNTY.T	15	TGHLCQYDVDECASTPCKNGAKCLDGPNTY,FT,5@57.02146,12@57.02146,15@426.13734,17@57.02146,23@57.02146	T15(OGlycan / 426.1373)	13.4608	F.TGHLC[+57.02146]QYDVDEC[+57.02146]AST[+426.13734]PC[+57.02146]KNGAKC[+57.02146]LDGPNTY.T	C5(Carbamidomethyl / 57.0215); C12(Carbamidomethyl / 57.0215); C17(Carbamidomethyl / 57.0215); C23(Carbamidomethyl / 57.0215)	1.3e-12	1.3e-12	0	0	0	0	1.4e-13	1.4e-13	11.895	842.4	0	1.243		Specific	15.8	>sp|P46531|NOTC1_HUMAN Neurogenic locus notch homolog protein 1 OS=Homo sapiens OX=9606 GN=NOTCH1 PE=1 SV=4	1	4316	FP031022_5.4449.4449.4	high-energy collision-induced dissociation	12.89	3856.57	3856.57	1	331 | 18615
344	Hex(1)Pent(2)	836.1	4	965.152	3857.59	965.15	3857.58	controllerType=0 controllerNumber=1 scan=4386	F.TGHLCQYDVDECASTPCKNGAKCLDGPNTY.T	14	TGHLCQYDVDECASTPCKNGAKCLDGPNTY,FT,5@57.02146,12@57.02146,14@426.13734,17@57.02146,23@57.02146	S14(OGlycan / 426.1373)	13.3295	F.TGHLC[+57.02146]QYDVDEC[+57.02146]AS[+426.13734]TPC[+57.02146]KNGAKC[+57.02146]LDGPNTY.T	C5(Carbamidomethyl / 57.0215); C12(Carbamidomethyl / 57.0215); C17(Carbamidomethyl / 57.0215); C23(Carbamidomethyl / 57.0215)	1.3e-12	1.3e-12	0	0	0	0	1.1e-13	1.2e-13	11.895	836.1	0	2.699		Specific	14.2	>sp|P46531|NOTC1_HUMAN Neurogenic locus notch homolog protein 1 OS=Homo sapiens OX=9606 GN=NOTCH1 PE=1 SV=4	1	4233	FP031022_5.4386.4386.4	high-energy collision-induced dissociation	12.89	3856.58	3856.57	1	332 | 18255
344	Hex(1)Pent(2)	678.6	5	772.325	3857.59	772.321	3857.58	controllerType=0 controllerNumber=1 scan=4250	F.TGHLCQYDVDECASTPCKNGAKCLDGPNTY.T	14	TGHLCQYDVDECASTPCKNGAKCLDGPNTY,FT,5@57.02146,12@57.02146,14@426.13734,17@57.02146,23@57.02146	S14(OGlycan / 426.1373)	13.0392	F.TGHLC[+57.02146]QYDVDEC[+57.02146]AS[+426.13734]TPC[+57.02146]KNGAKC[+57.02146]LDGPNTY.T	C5(Carbamidomethyl / 57.0215); C12(Carbamidomethyl / 57.0215); C17(Carbamidomethyl / 57.0215); C23(Carbamidomethyl / 57.0215)	6e-09	6.1e-09	0	0	0	0	2.9e-10	3e-10	8.22	678.6	0	4.515		Specific	11.9	>sp|P46531|NOTC1_HUMAN Neurogenic locus notch homolog protein 1 OS=Homo sapiens OX=9606 GN=NOTCH1 PE=1 SV=4	1	4073	FP031022_5.4250.4250.5	high-energy collision-induced dissociation	9.21	3856.59	3856.57	1	333 | 16775
344	Hex(1)Pent(2)	306.6	5	772.325	3857.6	772.321	3857.58	controllerType=0 controllerNumber=1 scan=4310	F.TGHLCQYDVDECASTPCKNGAKCLDGPNTY.T	15	TGHLCQYDVDECASTPCKNGAKCLDGPNTY,FT,5@57.02146,12@57.02146,15@426.13734,17@57.02146,23@57.02146	T15(OGlycan / 426.1373)	13.1688	F.TGHLC[+57.02146]QYDVDEC[+57.02146]AST[+426.13734]PC[+57.02146]KNGAKC[+57.02146]LDGPNTY.T	C5(Carbamidomethyl / 57.0215); C12(Carbamidomethyl / 57.0215); C17(Carbamidomethyl / 57.0215); C23(Carbamidomethyl / 57.0215)	0.032	0.033	0	0	0	0	0.0011	0.0011	1.493	306.6	0	5.385		Specific	10.2	>sp|P46531|NOTC1_HUMAN Neurogenic locus notch homolog protein 1 OS=Homo sapiens OX=9606 GN=NOTCH1 PE=1 SV=4	1	4145	FP031022_5.4310.4310.5	high-energy collision-induced dissociation	1.28	3856.59	3856.57	1	334 | 17615
344	Hex(1)Pent(1)	726.7	4	932.389	3726.53	932.385	3726.52	controllerType=0 controllerNumber=1 scan=4515	F.TGHLCQYDVDECASTPCKNGAKCLDGPNTY.T	14	TGHLCQYDVDECASTPCKNGAKCLDGPNTY,FT,5@57.02146,12@57.02146,14@294.09508,17@57.02146,19@0.98402,23@57.02146	S14(OGlycan / 294.0951); N19(Deamidated / 0.984)	13.5992	F.TGHLC[+57.02146]QYDVDEC[+57.02146]AS[+294.09508]TPC[+57.02146]KN[+0.98402]GAKC[+57.02146]LDGPNTY.T	C5(Carbamidomethyl / 57.0215); C12(Carbamidomethyl / 57.0215); C17(Carbamidomethyl / 57.0215); C23(Carbamidomethyl / 57.0215)	1.3e-10	1.3e-10	0	0	0	0	6.5e-12	6.6e-12	9.895	726.7	0	4.337		Specific	15.1	>sp|P46531|NOTC1_HUMAN Neurogenic locus notch homolog protein 1 OS=Homo sapiens OX=9606 GN=NOTCH1 PE=1 SV=4	1	4403	FP031022_5.4515.4515.4	high-energy collision-induced dissociation	10.89	3725.53	3725.51	1	335 | 18895
344	Hex(1)Pent(1)	484.5	4	932.39	3726.54	932.385	3726.52	controllerType=0 controllerNumber=1 scan=4438	F.TGHLCQYDVDECASTPCKNGAKCLDGPNTY.T	15	TGHLCQYDVDECASTPCKNGAKCLDGPNTY,FT,5@57.02146,12@57.02146,15@294.09508,17@57.02146,19@0.98402,23@57.02146	T15(OGlycan / 294.0951); N19(Deamidated / 0.984)	13.4367	F.TGHLC[+57.02146]QYDVDEC[+57.02146]AST[+294.09508]PC[+57.02146]KN[+0.98402]GAKC[+57.02146]LDGPNTY.T	C5(Carbamidomethyl / 57.0215); C12(Carbamidomethyl / 57.0215); C17(Carbamidomethyl / 57.0215); C23(Carbamidomethyl / 57.0215)	1.7e-06	1.7e-06	0	0	0	0	1.2e-07	1.2e-07	5.765	484.5	0	4.861		Specific	13.9	>sp|P46531|NOTC1_HUMAN Neurogenic locus notch homolog protein 1 OS=Homo sapiens OX=9606 GN=NOTCH1 PE=1 SV=4	1	4302	FP031022_5.4438.4438.4	high-energy collision-induced dissociation	5.97	3725.53	3725.51	1	336 | 18535
344	Hex(1)Pent(1)	1084.4	3	1242.52	3725.54	1242.52	3725.53	controllerType=0 controllerNumber=1 scan=4272	F.TGHLCQYDVDECASTPCKNGAKCLDGPNTY.T	14	TGHLCQYDVDECASTPCKNGAKCLDGPNTY,FT,5@57.02146,12@57.02146,14@294.09508,17@57.02146,23@57.02146	S14(OGlycan / 294.0951)	13.0826	F.TGHLC[+57.02146]QYDVDEC[+57.02146]AS[+294.09508]TPC[+57.02146]KNGAKC[+57.02146]LDGPNTY.T	C5(Carbamidomethyl / 57.0215); C12(Carbamidomethyl / 57.0215); C17(Carbamidomethyl / 57.0215); C23(Carbamidomethyl / 57.0215)	9.9e-31	1.4e-19	0	0	0	0	9.9e-31	9.5e-21	30.006	1023.3	0	2.689		Specific	21.7	>sp|P46531|NOTC1_HUMAN Neurogenic locus notch homolog protein 1 OS=Homo sapiens OX=9606 GN=NOTCH1 PE=1 SV=4	1	4100	FP031022_5.4272.4272.3	high-energy collision-induced dissociation	20.84	3724.54	3724.53	1	337 | 17135
344	Hex(1)Pent(1)	897.8	4	932.145	3725.56	932.139	3725.53	controllerType=0 controllerNumber=1 scan=4234	F.TGHLCQYDVDECASTPCKNGAKCLDGPNTY.T	15	TGHLCQYDVDECASTPCKNGAKCLDGPNTY,FT,5@57.02146,12@57.02146,15@294.09508,17@57.02146,23@57.02146	T15(OGlycan / 294.0951)	13.0071	F.TGHLC[+57.02146]QYDVDEC[+57.02146]AST[+294.09508]PC[+57.02146]KNGAKC[+57.02146]LDGPNTY.T	C5(Carbamidomethyl / 57.0215); C12(Carbamidomethyl / 57.0215); C17(Carbamidomethyl / 57.0215); C23(Carbamidomethyl / 57.0215)	1.3e-13	1.3e-13	0	0	0	0	1.2e-14	1.2e-14	12.895	842.5	0	6.208		Specific	14.8	>sp|P46531|NOTC1_HUMAN Neurogenic locus notch homolog protein 1 OS=Homo sapiens OX=9606 GN=NOTCH1 PE=1 SV=4	1	4051	FP031022_5.4234.4234.4	high-energy collision-induced dissociation	14.88	3724.55	3724.53	1	338 | 16655
344	Hex(1)Pent(1)	690	4	932.143	3725.55	932.139	3725.53	controllerType=0 controllerNumber=1 scan=4287	F.TGHLCQYDVDECASTPCKNGAKCLDGPNTY.T	14	TGHLCQYDVDECASTPCKNGAKCLDGPNTY,FT,5@57.02146,12@57.02146,14@294.09508,17@57.02146,23@57.02146	S14(OGlycan / 294.0951)	13.1187	F.TGHLC[+57.02146]QYDVDEC[+57.02146]AS[+294.09508]TPC[+57.02146]KNGAKC[+57.02146]LDGPNTY.T	C5(Carbamidomethyl / 57.0215); C12(Carbamidomethyl / 57.0215); C17(Carbamidomethyl / 57.0215); C23(Carbamidomethyl / 57.0215)	1.3e-09	1.3e-09	0	0	0	0	9.8e-11	9.9e-11	8.895	690	0	4.701		Specific	13.8	>sp|P46531|NOTC1_HUMAN Neurogenic locus notch homolog protein 1 OS=Homo sapiens OX=9606 GN=NOTCH1 PE=1 SV=4	1	4118	FP031022_5.4287.4287.4	high-energy collision-induced dissociation	9.89	3724.54	3724.53	1	339 | 17335
344	Hex(1)	740.3	4	899.379	3594.49	899.375	3594.48	controllerType=0 controllerNumber=1 scan=4497	F.TGHLCQYDVDECASTPCKNGAKCLDGPNTY.T	15	TGHLCQYDVDECASTPCKNGAKCLDGPNTY,FT,5@57.02146,12@57.02146,15@162.05282,17@57.02146,19@0.98402,23@57.02146	T15(OGlycan / 162.0528); N19(Deamidated / 0.984)	13.5628	F.TGHLC[+57.02146]QYDVDEC[+57.02146]AST[+162.05282]PC[+57.02146]KN[+0.98402]GAKC[+57.02146]LDGPNTY.T	C5(Carbamidomethyl / 57.0215); C12(Carbamidomethyl / 57.0215); C17(Carbamidomethyl / 57.0215); C23(Carbamidomethyl / 57.0215)	1.3e-10	1.3e-10	0	0	0	0	5.5e-12	5.6e-12	9.895	740.3	1.2	5.114		Specific	13.6	>sp|P46531|NOTC1_HUMAN Neurogenic locus notch homolog protein 1 OS=Homo sapiens OX=9606 GN=NOTCH1 PE=1 SV=4	1	4381	FP031022_5.4497.4497.4	high-energy collision-induced dissociation	10.89	3593.49	3593.47	1	340 | 18775
344	Hex(1)	646	4	899.379	3594.49	899.375	3594.48	controllerType=0 controllerNumber=1 scan=4443	F.TGHLCQYDVDECASTPCKNGAKCLDGPNTY.T	15	TGHLCQYDVDECASTPCKNGAKCLDGPNTY,FT,5@57.02146,12@57.02146,15@162.05282,17@57.02146,19@0.98402,23@57.02146	T15(OGlycan / 162.0528); N19(Deamidated / 0.984)	13.4493	F.TGHLC[+57.02146]QYDVDEC[+57.02146]AST[+162.05282]PC[+57.02146]KN[+0.98402]GAKC[+57.02146]LDGPNTY.T	C5(Carbamidomethyl / 57.0215); C12(Carbamidomethyl / 57.0215); C17(Carbamidomethyl / 57.0215); C23(Carbamidomethyl / 57.0215)	1.3e-08	1.3e-08	0	0	0	0	1.1e-09	1.1e-09	7.895	646	1.2	4.978		Specific	12.5	>sp|P46531|NOTC1_HUMAN Neurogenic locus notch homolog protein 1 OS=Homo sapiens OX=9606 GN=NOTCH1 PE=1 SV=4	1	4308	FP031022_5.4443.4443.4	high-energy collision-induced dissociation	8.89	3593.49	3593.47	1	341 | 18575
344	Hex(1)	249.4	4	899.385	3594.52	899.375	3594.48	controllerType=0 controllerNumber=1 scan=4383	F.TGHLCQYDVDECASTPCKNGAKCLDGPNTY.T	15	TGHLCQYDVDECASTPCKNGAKCLDGPNTY,FT,5@57.02146,12@57.02146,15@162.05282,17@57.02146,19@0.98402,23@57.02146	T15(OGlycan / 162.0528); N19(Deamidated / 0.984)	13.3211	F.TGHLC[+57.02146]QYDVDEC[+57.02146]AST[+162.05282]PC[+57.02146]KN[+0.98402]GAKC[+57.02146]LDGPNTY.T	C5(Carbamidomethyl / 57.0215); C12(Carbamidomethyl / 57.0215); C17(Carbamidomethyl / 57.0215); C23(Carbamidomethyl / 57.0215)	0.0073	0.0074	0	0	0	0	0.00034	0.00034	2.135	205.5	1.2	11.702		Specific	10.5	>sp|P46531|NOTC1_HUMAN Neurogenic locus notch homolog protein 1 OS=Homo sapiens OX=9606 GN=NOTCH1 PE=1 SV=4	1	4231	FP031022_5.4383.4383.4	high-energy collision-induced dissociation	2.18	3593.51	3593.47	1	342 | 18215
344	Hex(1)	1197.1	3	1198.51	3593.51	1198.5	3593.49	controllerType=0 controllerNumber=1 scan=4245	F.TGHLCQYDVDECASTPCKNGAKCLDGPNTY.T	15	TGHLCQYDVDECASTPCKNGAKCLDGPNTY,FT,5@57.02146,12@57.02146,15@162.05282,17@57.02146,23@57.02146	T15(OGlycan / 162.0528)	13.0303	F.TGHLC[+57.02146]QYDVDEC[+57.02146]AST[+162.05282]PC[+57.02146]KNGAKC[+57.02146]LDGPNTY.T	C5(Carbamidomethyl / 57.0215); C12(Carbamidomethyl / 57.0215); C17(Carbamidomethyl / 57.0215); C23(Carbamidomethyl / 57.0215)	9.9e-31	1.4e-21	0	0	0	0	9.9e-31	1.2e-22	30.006	1170.8	1.2	4.663		Specific	19.4	>sp|P46531|NOTC1_HUMAN Neurogenic locus notch homolog protein 1 OS=Homo sapiens OX=9606 GN=NOTCH1 PE=1 SV=4	1	4065	FP031022_5.4245.4245.3	high-energy collision-induced dissociation	22.84	3592.5	3592.49	1	343 | 16735
344	Hex(1)	868.7	4	899.133	3593.51	899.129	3593.49	controllerType=0 controllerNumber=1 scan=4213	F.TGHLCQYDVDECASTPCKNGAKCLDGPNTY.T	15	TGHLCQYDVDECASTPCKNGAKCLDGPNTY,FT,5@57.02146,12@57.02146,15@162.05282,17@57.02146,23@57.02146	T15(OGlycan / 162.0528)	12.9642	F.TGHLC[+57.02146]QYDVDEC[+57.02146]AST[+162.05282]PC[+57.02146]KNGAKC[+57.02146]LDGPNTY.T	C5(Carbamidomethyl / 57.0215); C12(Carbamidomethyl / 57.0215); C17(Carbamidomethyl / 57.0215); C23(Carbamidomethyl / 57.0215)	1.3e-13	1.3e-13	0	0	0	0	1e-14	1e-14	12.895	868.7	1.2	4.744		Specific	13.1	>sp|P46531|NOTC1_HUMAN Neurogenic locus notch homolog protein 1 OS=Homo sapiens OX=9606 GN=NOTCH1 PE=1 SV=4	1	4024	FP031022_5.4213.4213.4	high-energy collision-induced dissociation	13.89	3592.5	3592.49	1	344 | 16575
344	Hex(1)	775.7	4	899.133	3593.51	899.129	3593.49	controllerType=0 controllerNumber=1 scan=4266	F.TGHLCQYDVDECASTPCKNGAKCLDGPNTY.T	15	TGHLCQYDVDECASTPCKNGAKCLDGPNTY,FT,5@57.02146,12@57.02146,15@162.05282,17@57.02146,23@57.02146	T15(OGlycan / 162.0528)	13.0724	F.TGHLC[+57.02146]QYDVDEC[+57.02146]AST[+162.05282]PC[+57.02146]KNGAKC[+57.02146]LDGPNTY.T	C5(Carbamidomethyl / 57.0215); C12(Carbamidomethyl / 57.0215); C17(Carbamidomethyl / 57.0215); C23(Carbamidomethyl / 57.0215)	1.3e-11	1.3e-11	0	0	0	0	7.9e-13	8e-13	10.895	775.7	1.2	4.54		Specific	14.8	>sp|P46531|NOTC1_HUMAN Neurogenic locus notch homolog protein 1 OS=Homo sapiens OX=9606 GN=NOTCH1 PE=1 SV=4	1	4091	FP031022_5.4266.4266.4	high-energy collision-induced dissociation	11.89	3592.5	3592.49	1	345 | 17055
344	Hex(1)	644	4	899.131	3593.5	899.129	3593.49	controllerType=0 controllerNumber=1 scan=4321	F.TGHLCQYDVDECASTPCKNGAKCLDGPNTY.T	15	TGHLCQYDVDECASTPCKNGAKCLDGPNTY,FT,5@57.02146,12@57.02146,15@162.05282,17@57.02146,23@57.02146	T15(OGlycan / 162.0528)	13.1916	F.TGHLC[+57.02146]QYDVDEC[+57.02146]AST[+162.05282]PC[+57.02146]KNGAKC[+57.02146]LDGPNTY.T	C5(Carbamidomethyl / 57.0215); C12(Carbamidomethyl / 57.0215); C17(Carbamidomethyl / 57.0215); C23(Carbamidomethyl / 57.0215)	1.3e-08	1.3e-08	0	0	0	0	1e-09	1.1e-09	7.895	499.3	1.2	2.434		Specific	13.8	>sp|P46531|NOTC1_HUMAN Neurogenic locus notch homolog protein 1 OS=Homo sapiens OX=9606 GN=NOTCH1 PE=1 SV=4	1	4157	FP031022_5.4321.4321.4	high-energy collision-induced dissociation	8.89	3592.49	3592.49	1	346 | 17735
344	Hex(1)Pent(2); HexNAc(1)Fuc(1)	129.8	4	894.876	3576.48	894.865	3576.44	controllerType=0 controllerNumber=1 scan=4412	F.TGHLCQYDVDECASTPCKNGAKCL.D	14;15	TGHLCQYDVDECASTPCKNGAKCL,FD,5@57.02146,10@15.99492,12@57.02146,14@426.13734,15@349.13728,17@57.02146,19@0.98402,23@57.02146	D10(Oxidation / 15.9949); S14(OGlycan / 426.1373); T15(OGlycan / 349.1373); N19(Deamidated / 0.984)	13.3817	F.TGHLC[+57.02146]QYDVD[+15.99492]EC[+57.02146]AS[+426.13734]T[+349.13728]PC[+57.02146]KN[+0.98402]GAKC[+57.02146]L.D	C5(Carbamidomethyl / 57.0215); C12(Carbamidomethyl / 57.0215); C17(Carbamidomethyl / 57.0215); C23(Carbamidomethyl / 57.0215)	0.43	0.44	0.003	0.003	0.0065	0.0065	0.011	0.012	0.362	129.8	0	12.46		Specific	7.7	>sp|P46531|NOTC1_HUMAN Neurogenic locus notch homolog protein 1 OS=Homo sapiens OX=9606 GN=NOTCH1 PE=1 SV=4	1	4265	FP031022_5.4412.4412.4	high-energy collision-induced dissociation	0.04	3575.48	3575.43	1	347 | 18375
344		750.3	4	858.866	3432.44	858.861	3432.42	controllerType=0 controllerNumber=1 scan=4591	F.TGHLCQYDVDECASTPCKNGAKCLDGPNTY.T		TGHLCQYDVDECASTPCKNGAKCLDGPNTY,FT,5@57.02146,12@57.02146,17@57.02146,19@0.98402,23@57.02146	N19(Deamidated / 0.984)	13.7674	F.TGHLC[+57.02146]QYDVDEC[+57.02146]ASTPC[+57.02146]KN[+0.98402]GAKC[+57.02146]LDGPNTY.T	C5(Carbamidomethyl / 57.0215); C12(Carbamidomethyl / 57.0215); C17(Carbamidomethyl / 57.0215); C23(Carbamidomethyl / 57.0215)	1.3e-11	1.3e-11	0	0	0	0	1e-12	1e-12	10.895	512.4	106.5	5.428		Specific	12.7	>sp|P46531|NOTC1_HUMAN Neurogenic locus notch homolog protein 1 OS=Homo sapiens OX=9606 GN=NOTCH1 PE=1 SV=4	1	4513	FP031022_5.4591.4591.4	high-energy collision-induced dissociation	10.89	3431.43	3431.42	1	348 | 19285
344		850	4	858.62	3431.46	858.615	3431.44	controllerType=0 controllerNumber=1 scan=4355	F.TGHLCQYDVDECASTPCKNGAKCLDGPNTY.T		TGHLCQYDVDECASTPCKNGAKCLDGPNTY,FT,5@57.02146,12@57.02146,17@57.02146,23@57.02146		13.2624	F.TGHLC[+57.02146]QYDVDEC[+57.02146]ASTPC[+57.02146]KNGAKC[+57.02146]LDGPNTY.T	C5(Carbamidomethyl / 57.0215); C12(Carbamidomethyl / 57.0215); C17(Carbamidomethyl / 57.0215); C23(Carbamidomethyl / 57.0215)	1.3e-13	1.3e-13	0	0	0	0	1.3e-14	1.3e-14	12.895	850	850	5.325		Specific	14.1	>sp|P46531|NOTC1_HUMAN Neurogenic locus notch homolog protein 1 OS=Homo sapiens OX=9606 GN=NOTCH1 PE=1 SV=4	1	4195	FP031022_5.4355.4355.4	high-energy collision-induced dissociation	12.89	3430.45	3430.43	1	349 | 18095
344		458.7	4	858.62	3431.46	858.615	3431.44	controllerType=0 controllerNumber=1 scan=4409	F.TGHLCQYDVDECASTPCKNGAKCLDGPNTY.T		TGHLCQYDVDECASTPCKNGAKCLDGPNTY,FT,5@57.02146,12@57.02146,17@57.02146,23@57.02146		13.3752	F.TGHLC[+57.02146]QYDVDEC[+57.02146]ASTPC[+57.02146]KNGAKC[+57.02146]LDGPNTY.T	C5(Carbamidomethyl / 57.0215); C12(Carbamidomethyl / 57.0215); C17(Carbamidomethyl / 57.0215); C23(Carbamidomethyl / 57.0215)	1.6e-06	1.6e-06	0	0	0	0	1e-07	1e-07	5.789	458.7	458.7	5.68		Specific	11.8	>sp|P46531|NOTC1_HUMAN Neurogenic locus notch homolog protein 1 OS=Homo sapiens OX=9606 GN=NOTCH1 PE=1 SV=4	1	4261	FP031022_5.4409.4409.4	high-energy collision-induced dissociation	5.76	3430.45	3430.43	1	350 | 18335
344		419.4	2	439.696	878.385	439.695	878.383	controllerType=0 controllerNumber=1 scan=2695	F.TGHLCQY.D		TGHLCQY,FD,5@57.02146		9.7389	F.TGHLC[+57.02146]QY.D	C5(Carbamidomethyl / 57.0215)	0.00013	0.00013	0	0	0	0	5.6e-06	5.7e-06	3.876	419.4	419.4	2.28		Specific	8.4	>sp|P46531|NOTC1_HUMAN Neurogenic locus notch homolog protein 1 OS=Homo sapiens OX=9606 GN=NOTCH1 PE=1 SV=4	1	1992	FP031022_5.2695.2695.2	high-energy collision-induced dissociation	4.25	877.377	877.375	1	351 | 1
351	HexNAc(1)Hex(1)Fuc(1); HexNAc(1)Hex(1)Fuc(1)NeuAc(1)	7.3	4	1218.73	4871.92	1218.73	4871.9	controllerType=0 controllerNumber=1 scan=5648	Y.DVDECASTPCKNGAKCLDGPNTYTCVCTEGY.T	7;8	DVDECASTPCKNGAKCLDGPNTYTCVCTEGY,YT,5@57.02146,7@511.19010,8@802.28552,10@57.02146,16@57.02146,18@15.99492,25@57.02146,27@57.02146	S7(OGlycan / 511.1901); T8(OGlycan / 802.2855); D18(Oxidation / 15.9949)	16.1122	Y.DVDEC[+57.02146]AS[+511.19010]T[+802.28552]PC[+57.02146]KNGAKC[+57.02146]LD[+15.99492]GPNTYTC[+57.02146]VC[+57.02146]TEGY.T	C5(Carbamidomethyl / 57.0215); C10(Carbamidomethyl / 57.0215); C16(Carbamidomethyl / 57.0215); C25(Carbamidomethyl / 57.0215); C27(Carbamidomethyl / 57.0215)	0.83	0.83	0.0028	0.0028	0.0059	0.0059	0.056	0.056	0.081	7.3	0	3.705		Specific	7.9	>sp|P46531|NOTC1_HUMAN Neurogenic locus notch homolog protein 1 OS=Homo sapiens OX=9606 GN=NOTCH1 PE=1 SV=4	1	5886	FP031022_5.5648.5648.4	high-energy collision-induced dissociation	0.08	4870.91	4870.89	1	352 | 51063
351	HexNAc(1)Fuc(1)	18.6	4	973.658	3891.61	973.647	3891.56	controllerType=0 controllerNumber=1 scan=4257	Y.DVDECASTPCKNGAKCLDGPNTYTCVCTEGY.T	22	DVDECASTPCKNGAKCLDGPNTYTCVCTEGY,YT,5@57.02146,10@57.02146,16@57.02146,22@349.13728,25@57.02146,27@57.02146	T22(OGlycan / 349.1373)	13.0529	Y.DVDEC[+57.02146]ASTPC[+57.02146]KNGAKC[+57.02146]LDGPNT[+349.13728]YTC[+57.02146]VC[+57.02146]TEGY.T	C5(Carbamidomethyl / 57.0215); C10(Carbamidomethyl / 57.0215); C16(Carbamidomethyl / 57.0215); C25(Carbamidomethyl / 57.0215); C27(Carbamidomethyl / 57.0215)	0.94	0.94	0.014	0.014	0.028	0.028	0.083	0.083	0.025	18.6	4.8	11.666		Specific	6.1	>sp|P46531|NOTC1_HUMAN Neurogenic locus notch homolog protein 1 OS=Homo sapiens OX=9606 GN=NOTCH1 PE=1 SV=4	1	4080	FP031022_5.4257.4257.4	high-energy collision-induced dissociation	0.02	3890.6	3890.56	1	353 | 16935
351	Hex(1)Pent(2)	836	3	1005.41	3014.22	1005.41	3014.21	controllerType=0 controllerNumber=1 scan=3886	Y.DVDECASTPCKNGAKCLDGPNTY.T	8	DVDECASTPCKNGAKCLDGPNTY,YT,5@57.02146,8@426.13734,10@57.02146,16@57.02146,18@15.99492	T8(OGlycan / 426.1373); D18(Oxidation / 15.9949)	12.2595	Y.DVDEC[+57.02146]AST[+426.13734]PC[+57.02146]KNGAKC[+57.02146]LD[+15.99492]GPNTY.T	C5(Carbamidomethyl / 57.0215); C10(Carbamidomethyl / 57.0215); C16(Carbamidomethyl / 57.0215)	9e-13	9.2e-13	0	0	0	0	5.1e-14	5.2e-14	12.044	714.9	6.9	4.057		Specific	16.9	>sp|P46531|NOTC1_HUMAN Neurogenic locus notch homolog protein 1 OS=Homo sapiens OX=9606 GN=NOTCH1 PE=1 SV=4	1	3584	FP031022_5.3886.3886.3	high-energy collision-induced dissociation	13.04	3013.21	3013.2	1	354 | 16088
351	Hex(1)Pent(2)	888	3	1000.08	2998.22	1000.08	2998.21	controllerType=0 controllerNumber=1 scan=3837	Y.DVDECASTPCKNGAKCLDGPNTY.T	8	DVDECASTPCKNGAKCLDGPNTY,YT,5@57.02146,8@426.13734,10@57.02146,16@57.02146	T8(OGlycan / 426.1373)	12.1553	Y.DVDEC[+57.02146]AST[+426.13734]PC[+57.02146]KNGAKC[+57.02146]LDGPNTY.T	C5(Carbamidomethyl / 57.0215); C10(Carbamidomethyl / 57.0215); C16(Carbamidomethyl / 57.0215)	9e-14	9.2e-14	0	0	0	0	6.1e-15	6.2e-15	13.044	742.3	2.5	3.197		Specific	15	>sp|P46531|NOTC1_HUMAN Neurogenic locus notch homolog protein 1 OS=Homo sapiens OX=9606 GN=NOTCH1 PE=1 SV=4	1	3520	FP031022_5.3837.3837.3	high-energy collision-induced dissociation	14.04	2997.21	2997.2	1	355 | 16011

## Sheet: FP041222_2
Pos.	Glycans	Score	z	Obs._x000D_ m/z	Obs._x000D_ MH	Calc._x000D_ m/z	Calc._x000D_ MH	Scan #	ppm_x000D_ err.	SequenceOriginalDebug	Glycans_x000D_ Pos.	PeptideParseFriendly	Mods_x000D_ (variable)	Scan_x000D_ Time	Sequence	Mods_x000D_ (fixed)	PEP_x000D_ 2D	PEP_x000D_ 1D	FDR_x000D_ 2D	FDR_x000D_ 1D	FDR uniq._x000D_ 2D	FDR uniq._x000D_ 1D	q-value_x000D_ 2D	q-value_x000D_ 1D	|Log Prob|	Delta_x000D_ Score	Delta Mod._x000D_ Score	Off-_x000D_ By-X	Cleavage	Z-Score	Protein_x000D_ Name	Prot._x000D_ Id	QID	Comment	Fragment_x000D_ Type	|LogProbOld|	Obs.M	Calc.M	Prot._x000D_ Rank	PID
1	Hex(1)Pent(2); Fuc(1)	60.9	5	681.499	3403.46	681.486	3403.4	controllerType=0 controllerNumber=1 scan=3316	19.169	-.DVNECGQKPGLCRHGGTCHNEVGSY.R	17;24	DVNECGQKPGLCRHGGTCHNEVGSY,-R,5@57.02146,12@57.02146,17@426.13734,18@57.02146,24@146.05791	T17(OGlycan / 426.1373); S24(OGlycan / 146.0579)	10.5328	-.DVNEC[+57.02146]GQKPGLC[+57.02146]RHGGT[+426.13734]C[+57.02146]HNEVGS[+146.05791]Y.R	C5(Carbamidomethyl / 57.0215); C12(Carbamidomethyl / 57.0215); C18(Carbamidomethyl / 57.0215)	0.98	0.98	0.0045	0.0045	0.0093	0.0093	0.054	0.055	0.007	60.9	1.2		Specific	4.8	>sp|P46531|NOTC1_HUMAN Neurogenic locus notch homolog protein 1 OS=Homo sapiens OX=9606 GN=NOTCH1 PE=1 SV=4	1	3046	FP041222_2.3316.3316.5	high-energy collision-induced dissociation	0.01	3402.46	3402.39	1	1 | 10353
1	Fuc(1)	487.3	4	745.07	2977.26	745.071	2977.26	controllerType=0 controllerNumber=1 scan=3401	-0.711	-.DVNECGQKPGLCRHGGTCHNEVGSY.R	17	DVNECGQKPGLCRHGGTCHNEVGSY,-R,5@57.02146,12@57.02146,17@146.05791,18@57.02146	T17(OGlycan / 146.0579)	10.7105	-.DVNEC[+57.02146]GQKPGLC[+57.02146]RHGGT[+146.05791]C[+57.02146]HNEVGSY.R	C5(Carbamidomethyl / 57.0215); C12(Carbamidomethyl / 57.0215); C18(Carbamidomethyl / 57.0215)	9.9e-07	1e-06	0	0	0	0	7.7e-08	7.8e-08	6.002	487.3	7.2		Specific	12.3	>sp|P46531|NOTC1_HUMAN Neurogenic locus notch homolog protein 1 OS=Homo sapiens OX=9606 GN=NOTCH1 PE=1 SV=4	1	3148	FP041222_2.3401.3401.4	high-energy collision-induced dissociation	6.01	2976.25	2976.25	1	2 | 10901
12	Fuc(1)	211.1	3	593.911	1779.72	593.911	1779.72	controllerType=0 controllerNumber=1 scan=2548	-0.171	L.CRHGGTCHNEVGSY.R	6	CRHGGTCHNEVGSY,LR,1@57.02146,6@146.05791,7@57.02146	T6(OGlycan / 146.0579)	8.8028	L.C[+57.02146]RHGGT[+146.05791]C[+57.02146]HNEVGSY.R	C1(Carbamidomethyl / 57.0215); C7(Carbamidomethyl / 57.0215)	0.0057	0.0058	0	0	0	0	0.0003	0.0003	2.24	211.1	10.4		Specific	8.5	>sp|P46531|NOTC1_HUMAN Neurogenic locus notch homolog protein 1 OS=Homo sapiens OX=9606 GN=NOTCH1 PE=1 SV=4	1	2076	FP041222_2.2548.2548.3	high-energy collision-induced dissociation	2.43	1778.71	1778.71	1	3 | 521
12		247.6	3	545.224	1633.66	545.225	1633.66	controllerType=0 controllerNumber=1 scan=2505	-1.315	L.CRHGGTCHNEVGSY.R		CRHGGTCHNEVGSY,LR,1@57.02146,7@57.02146		8.7011	L.C[+57.02146]RHGGTC[+57.02146]HNEVGSY.R	C1(Carbamidomethyl / 57.0215); C7(Carbamidomethyl / 57.0215)	0.0027	0.0028	0	0	0	0	0.00014	0.00014	2.564	247.6	247.6		Specific	8.5	>sp|P46531|NOTC1_HUMAN Neurogenic locus notch homolog protein 1 OS=Homo sapiens OX=9606 GN=NOTCH1 PE=1 SV=4	1	2019	FP041222_2.2505.2505.3	high-energy collision-induced dissociation	2.61	1632.65	1632.65	1	4 | 520
26		113.4	4	538.24	2149.94	538.241	2149.94	controllerType=0 controllerNumber=1 scan=2707	-1.613	Y.RCVCRATHTGPNCERPY.V		RCVCRATHTGPNCERPY,YV,2@57.02146,4@57.02146,8@15.99492,13@57.02146	H8(Oxidation / 15.9949)	9.1614	Y.RC[+57.02146]VC[+57.02146]RATH[+15.99492]TGPNC[+57.02146]ERPY.V	C2(Carbamidomethyl / 57.0215); C4(Carbamidomethyl / 57.0215); C13(Carbamidomethyl / 57.0215)	0.022	0.023	0	0	0	0	0.00091	0.00092	1.653	113.4	31.3		Specific	6.8	>sp|P46531|NOTC1_HUMAN Neurogenic locus notch homolog protein 1 OS=Homo sapiens OX=9606 GN=NOTCH1 PE=1 SV=4	1	2277	FP041222_2.2707.2707.4	high-energy collision-induced dissociation	1.66	2148.93	2148.94	1	5 | 3096
26		466	4	534.242	2133.95	534.243	2133.95	controllerType=0 controllerNumber=1 scan=2725	-1.606	Y.RCVCRATHTGPNCERPY.V		RCVCRATHTGPNCERPY,YV,2@57.02146,4@57.02146,13@57.02146		9.2036	Y.RC[+57.02146]VC[+57.02146]RATHTGPNC[+57.02146]ERPY.V	C2(Carbamidomethyl / 57.0215); C4(Carbamidomethyl / 57.0215); C13(Carbamidomethyl / 57.0215)	6.7e-06	6.8e-06	0	0	0	0	3.1e-07	3.1e-07	5.173	436.4	436.4		Specific	9.2	>sp|P46531|NOTC1_HUMAN Neurogenic locus notch homolog protein 1 OS=Homo sapiens OX=9606 GN=NOTCH1 PE=1 SV=4	1	2298	FP041222_2.2725.2725.4	high-energy collision-induced dissociation	5.17	2132.94	2132.94	1	6 | 3100
26		410.8	3	711.991	2133.96	711.988	2133.95	controllerType=0 controllerNumber=1 scan=2750	4.893	Y.RCVCRATHTGPNCERPY.V		RCVCRATHTGPNCERPY,YV,2@57.02146,4@57.02146,13@57.02146		9.2539	Y.RC[+57.02146]VC[+57.02146]RATHTGPNC[+57.02146]ERPY.V	C2(Carbamidomethyl / 57.0215); C4(Carbamidomethyl / 57.0215); C13(Carbamidomethyl / 57.0215)	0.0047	0.0048	0	0	0	0	0.00024	0.00025	2.327	404.9	404.9		Specific	7.1	>sp|P46531|NOTC1_HUMAN Neurogenic locus notch homolog protein 1 OS=Homo sapiens OX=9606 GN=NOTCH1 PE=1 SV=4	1	2330	FP041222_2.2750.2750.3	high-energy collision-induced dissociation	2.72	2132.95	2132.94	1	7 | 3112
26		395.8	4	534.242	2133.95	534.243	2133.95	controllerType=0 controllerNumber=1 scan=2823	-1.148	Y.RCVCRATHTGPNCERPY.V		RCVCRATHTGPNCERPY,YV,2@57.02146,4@57.02146,13@57.02146		9.4215	Y.RC[+57.02146]VC[+57.02146]RATHTGPNC[+57.02146]ERPY.V	C2(Carbamidomethyl / 57.0215); C4(Carbamidomethyl / 57.0215); C13(Carbamidomethyl / 57.0215)	1.2e-05	1.3e-05	0	0	0	0	5.1e-07	5.2e-07	4.907	395.8	395.8		Specific	8.8	>sp|P46531|NOTC1_HUMAN Neurogenic locus notch homolog protein 1 OS=Homo sapiens OX=9606 GN=NOTCH1 PE=1 SV=4	1	2412	FP041222_2.2823.2823.4	high-energy collision-induced dissociation	5.17	2132.94	2132.94	1	8 | 3133
26		309	4	534.242	2133.95	534.243	2133.95	controllerType=0 controllerNumber=1 scan=2777	-1.262	Y.RCVCRATHTGPNCERPY.V		RCVCRATHTGPNCERPY,YV,2@57.02146,4@57.02146,13@57.02146		9.3174	Y.RC[+57.02146]VC[+57.02146]RATHTGPNC[+57.02146]ERPY.V	C2(Carbamidomethyl / 57.0215); C4(Carbamidomethyl / 57.0215); C13(Carbamidomethyl / 57.0215)	0.00032	0.00033	0	0	0	0	2.1e-05	2.1e-05	3.489	309	309		Specific	10	>sp|P46531|NOTC1_HUMAN Neurogenic locus notch homolog protein 1 OS=Homo sapiens OX=9606 GN=NOTCH1 PE=1 SV=4	1	2358	FP041222_2.2777.2777.4	high-energy collision-induced dissociation	3.68	2132.94	2132.94	1	9 | 3120
26		264.3	5	427.595	2133.95	427.596	2133.95	controllerType=0 controllerNumber=1 scan=2730	-1.44	Y.RCVCRATHTGPNCERPY.V		RCVCRATHTGPNCERPY,YV,2@57.02146,4@57.02146,13@57.02146		9.2138	Y.RC[+57.02146]VC[+57.02146]RATHTGPNC[+57.02146]ERPY.V	C2(Carbamidomethyl / 57.0215); C4(Carbamidomethyl / 57.0215); C13(Carbamidomethyl / 57.0215)	0.0022	0.0022	0	0	0	0	0.0001	0.00011	2.657	264.3	264.3		Specific	8.3	>sp|P46531|NOTC1_HUMAN Neurogenic locus notch homolog protein 1 OS=Homo sapiens OX=9606 GN=NOTCH1 PE=1 SV=4	1	2307	FP041222_2.2730.2730.5	high-energy collision-induced dissociation	2.72	2132.94	2132.94	1	10 | 3106
26		229.4	5	427.595	2133.95	427.596	2133.95	controllerType=0 controllerNumber=1 scan=2778	-0.868	Y.RCVCRATHTGPNCERPY.V		RCVCRATHTGPNCERPY,YV,2@57.02146,4@57.02146,13@57.02146		9.3186	Y.RC[+57.02146]VC[+57.02146]RATHTGPNC[+57.02146]ERPY.V	C2(Carbamidomethyl / 57.0215); C4(Carbamidomethyl / 57.0215); C13(Carbamidomethyl / 57.0215)	0.0045	0.0045	0	0	0	0	0.0002	0.0002	2.349	229.4	229.4		Specific	8.8	>sp|P46531|NOTC1_HUMAN Neurogenic locus notch homolog protein 1 OS=Homo sapiens OX=9606 GN=NOTCH1 PE=1 SV=4	1	2359	FP041222_2.2778.2778.5	high-energy collision-induced dissociation	2.58	2132.94	2132.94	1	11 | 3126
43	HexNAc(1)Fuc(1)	802.7	5	1400.17	6996.81	1400.36	6997.78	controllerType=0 controllerNumber=1 scan=5848	5.202	Y.VPCSPSPCQNGGTCRPTGDVTHECACLPGFTGQNCEENIDDCPGNNCKNGGACVDGVNTY.N	6	VPCSPSPCQNGGTCRPTGDVTHECACLPGFTGQNCEENIDDCPGNNCKNGGACVDGVNTY,YN,3@57.02146,6@349.13728,8@57.02146,14@57.02146,24@57.02146,26@57.02146,33@0.98402,35@57.02146,42@57.02146,47@57.02146,53@57.02146,55@15.99492	S6(OGlycan / 349.1373); Q33(Deamidated / 0.984); D55(Oxidation / 15.9949)	16.2435	Y.VPC[+57.02146]SPS[+349.13728]PC[+57.02146]QNGGTC[+57.02146]RPTGDVTHEC[+57.02146]AC[+57.02146]LPGFTGQ[+0.98402]NC[+57.02146]EENIDDC[+57.02146]PGNNC[+57.02146]KNGGAC[+57.02146]VD[+15.99492]GVNTY.N	C3(Carbamidomethyl / 57.0215); C8(Carbamidomethyl / 57.0215); C14(Carbamidomethyl / 57.0215); C24(Carbamidomethyl / 57.0215); C26(Carbamidomethyl / 57.0215); C35(Carbamidomethyl / 57.0215); C42(Carbamidomethyl / 57.0215); C47(Carbamidomethyl / 57.0215); C53(Carbamidomethyl / 57.0215)	1.1e-08	1.1e-08	0	0	0	0	6.5e-10	6.6e-10	7.963	802.7	10.8	-1	Specific	20.2	>sp|P46531|NOTC1_HUMAN Neurogenic locus notch homolog protein 1 OS=Homo sapiens OX=9606 GN=NOTCH1 PE=1 SV=4	1	6476	FP041222_2.5848.5848.5	high-energy collision-induced dissociation	7.05	6995.8	6996.77	1	12 | 43454
43	HexNAc(1)Fuc(1)	632.8	5	1397.17	6981.81	1396.97	6980.8	controllerType=0 controllerNumber=1 scan=5826	1.061	Y.VPCSPSPCQNGGTCRPTGDVTHECACLPGFTGQNCEENIDDCPGNNCKNGGACVDGVNTY.N	6	VPCSPSPCQNGGTCRPTGDVTHECACLPGFTGQNCEENIDDCPGNNCKNGGACVDGVNTY,YN,3@57.02146,6@349.13728,8@57.02146,14@57.02146,24@57.02146,26@57.02146,35@57.02146,42@57.02146,47@57.02146,53@57.02146	S6(OGlycan / 349.1373)	16.1935	Y.VPC[+57.02146]SPS[+349.13728]PC[+57.02146]QNGGTC[+57.02146]RPTGDVTHEC[+57.02146]AC[+57.02146]LPGFTGQNC[+57.02146]EENIDDC[+57.02146]PGNNC[+57.02146]KNGGAC[+57.02146]VDGVNTY.N	C3(Carbamidomethyl / 57.0215); C8(Carbamidomethyl / 57.0215); C14(Carbamidomethyl / 57.0215); C24(Carbamidomethyl / 57.0215); C26(Carbamidomethyl / 57.0215); C35(Carbamidomethyl / 57.0215); C42(Carbamidomethyl / 57.0215); C47(Carbamidomethyl / 57.0215); C53(Carbamidomethyl / 57.0215)	3.2e-07	3.2e-07	0	0	0	0	3e-08	3e-08	6.499	632.8	5.9	1	Specific	20	>sp|P46531|NOTC1_HUMAN Neurogenic locus notch homolog protein 1 OS=Homo sapiens OX=9606 GN=NOTCH1 PE=1 SV=4	1	6446	FP041222_2.5826.5826.5	high-energy collision-induced dissociation	8.5	6980.8	6979.79	1	13 | 43414
103	Hex(1); Fuc(1)	801.1	5	1040.21	5197.02	1040.41	5198.01	controllerType=0 controllerNumber=1 scan=5538	3.026	Y.NCRCPPEWTGQYCTEDVDECQLMPNACQNGRTCHNTHGGY.N	32;36	NCRCPPEWTGQYCTEDVDECQLMPNACQNGRTCHNTHGGY,YN,2@57.02146,4@57.02146,13@57.02146,20@57.02146,27@57.02146,29@0.98402,32@162.05282,33@57.02146,35@15.99492,36@146.05791	N29(Deamidated / 0.984); T32(OGlycan / 162.0528); N35(Oxidation / 15.9949); T36(OGlycan / 146.0579)	15.548	Y.NC[+57.02146]RC[+57.02146]PPEWTGQYC[+57.02146]TEDVDEC[+57.02146]QLMPNAC[+57.02146]QN[+0.98402]GRT[+162.05282]C[+57.02146]HN[+15.99492]T[+146.05791]HGGY.N	C2(Carbamidomethyl / 57.0215); C4(Carbamidomethyl / 57.0215); C13(Carbamidomethyl / 57.0215); C20(Carbamidomethyl / 57.0215); C27(Carbamidomethyl / 57.0215); C33(Carbamidomethyl / 57.0215)	5.7e-10	5.8e-10	0	0	0	0	2.8e-11	2.9e-11	9.242	801.1	0	-1	Specific	22.3	>sp|P46531|NOTC1_HUMAN Neurogenic locus notch homolog protein 1 OS=Homo sapiens OX=9606 GN=NOTCH1 PE=1 SV=4	1	6072	FP041222_2.5538.5538.5	high-energy collision-induced dissociation	9.32	5196.02	5197	1	14 | 41736
103	Fuc(1); Hex(1)	1072.2	5	1040.21	5197.03	1040.21	5197.03	controllerType=0 controllerNumber=1 scan=5487	0.245	Y.NCRCPPEWTGQYCTEDVDECQLMPNACQNGRTCHNTHGGY.N	14;32	NCRCPPEWTGQYCTEDVDECQLMPNACQNGRTCHNTHGGY,YN,2@57.02146,4@57.02146,13@57.02146,14@146.05791,20@57.02146,27@57.02146,32@162.05282,33@57.02146,35@15.99492	T14(OGlycan / 146.0579); T32(OGlycan / 162.0528); N35(Oxidation / 15.9949)	15.4296	Y.NC[+57.02146]RC[+57.02146]PPEWTGQYC[+57.02146]T[+146.05791]EDVDEC[+57.02146]QLMPNAC[+57.02146]QNGRT[+162.05282]C[+57.02146]HN[+15.99492]THGGY.N	C2(Carbamidomethyl / 57.0215); C4(Carbamidomethyl / 57.0215); C13(Carbamidomethyl / 57.0215); C20(Carbamidomethyl / 57.0215); C27(Carbamidomethyl / 57.0215); C33(Carbamidomethyl / 57.0215)	9.9e-31	1.3e-19	0	0	0	0	9.9e-31	1.9e-20	30.006	1072.2	0		Specific	27.5	>sp|P46531|NOTC1_HUMAN Neurogenic locus notch homolog protein 1 OS=Homo sapiens OX=9606 GN=NOTCH1 PE=1 SV=4	1	6004	FP041222_2.5487.5487.5	high-energy collision-induced dissociation	19.98	5196.02	5196.02	1	15 | 41296
103	Fuc(1); Hex(1)	730.2	5	1040.21	5197.02	1040.21	5197.03	controllerType=0 controllerNumber=1 scan=5433	-1.517	Y.NCRCPPEWTGQYCTEDVDECQLMPNACQNGRTCHNTHGGY.N	9;14	NCRCPPEWTGQYCTEDVDECQLMPNACQNGRTCHNTHGGY,YN,2@57.02146,4@57.02146,9@146.05791,13@57.02146,14@162.05282,20@57.02146,27@57.02146,33@57.02146,35@15.99492	T9(OGlycan / 146.0579); T14(OGlycan / 162.0528); N35(Oxidation / 15.9949)	15.3075	Y.NC[+57.02146]RC[+57.02146]PPEWT[+146.05791]GQYC[+57.02146]T[+162.05282]EDVDEC[+57.02146]QLMPNAC[+57.02146]QNGRTC[+57.02146]HN[+15.99492]THGGY.N	C2(Carbamidomethyl / 57.0215); C4(Carbamidomethyl / 57.0215); C13(Carbamidomethyl / 57.0215); C20(Carbamidomethyl / 57.0215); C27(Carbamidomethyl / 57.0215); C33(Carbamidomethyl / 57.0215)	6.8e-11	6.9e-11	0	0	0	0	6.8e-12	6.9e-12	10.169	730.2	0		Specific	23.2	>sp|P46531|NOTC1_HUMAN Neurogenic locus notch homolog protein 1 OS=Homo sapiens OX=9606 GN=NOTCH1 PE=1 SV=4	1	5928	FP041222_2.5433.5433.5	high-energy collision-induced dissociation	11.25	5196.01	5196.02	1	16 | 40776
103	HexNAc(1)	226.5	6	849.669	5092.98	849.669	5092.98	controllerType=0 controllerNumber=1 scan=4971	-0.631	Y.NCRCPPEWTGQYCTEDVDECQLMPNACQNGRTCHNTHGGY.N	14	NCRCPPEWTGQYCTEDVDECQLMPNACQNGRTCHNTHGGY,YN,2@57.02146,4@57.02146,13@57.02146,14@203.07937,20@57.02146,27@57.02146,29@0.98402,33@57.02146,35@15.99492	T14(OGlycan / 203.0794); N29(Deamidated / 0.984); N35(Oxidation / 15.9949)	14.2533	Y.NC[+57.02146]RC[+57.02146]PPEWTGQYC[+57.02146]T[+203.07937]EDVDEC[+57.02146]QLMPNAC[+57.02146]QN[+0.98402]GRTC[+57.02146]HN[+15.99492]THGGY.N	C2(Carbamidomethyl / 57.0215); C4(Carbamidomethyl / 57.0215); C13(Carbamidomethyl / 57.0215); C20(Carbamidomethyl / 57.0215); C27(Carbamidomethyl / 57.0215); C33(Carbamidomethyl / 57.0215)	0.021	0.021	0	0	0	0	0.0008	0.00081	1.681	226.5	12		Specific	11.1	>sp|P46531|NOTC1_HUMAN Neurogenic locus notch homolog protein 1 OS=Homo sapiens OX=9606 GN=NOTCH1 PE=1 SV=4	1	5301	FP041222_2.4971.4971.6	high-energy collision-induced dissociation	1.03	5091.97	5091.97	1	17 | 38216
103	HexNAc(1)	232.8	6	849.503	5091.98	849.505	5092	controllerType=0 controllerNumber=1 scan=4864	-2.716	Y.NCRCPPEWTGQYCTEDVDECQLMPNACQNGRTCHNTHGGY.N	14	NCRCPPEWTGQYCTEDVDECQLMPNACQNGRTCHNTHGGY,YN,2@57.02146,4@57.02146,13@57.02146,14@203.07937,20@57.02146,27@57.02146,33@57.02146,35@15.99492	T14(OGlycan / 203.0794); N35(Oxidation / 15.9949)	14.0156	Y.NC[+57.02146]RC[+57.02146]PPEWTGQYC[+57.02146]T[+203.07937]EDVDEC[+57.02146]QLMPNAC[+57.02146]QNGRTC[+57.02146]HN[+15.99492]THGGY.N	C2(Carbamidomethyl / 57.0215); C4(Carbamidomethyl / 57.0215); C13(Carbamidomethyl / 57.0215); C20(Carbamidomethyl / 57.0215); C27(Carbamidomethyl / 57.0215); C33(Carbamidomethyl / 57.0215)	0.012	0.013	0	0	0	0	0.00055	0.00056	1.907	232.8	12		Specific	12.9	>sp|P46531|NOTC1_HUMAN Neurogenic locus notch homolog protein 1 OS=Homo sapiens OX=9606 GN=NOTCH1 PE=1 SV=4	1	5165	FP041222_2.4864.4864.6	high-energy collision-induced dissociation	2.07	5090.97	5090.99	1	18 | 37550
103	HexNAc(1)	201.5	6	849.506	5092	849.505	5092	controllerType=0 controllerNumber=1 scan=4751	0.808	Y.NCRCPPEWTGQYCTEDVDECQLMPNACQNGRTCHNTHGGY.N	14	NCRCPPEWTGQYCTEDVDECQLMPNACQNGRTCHNTHGGY,YN,2@57.02146,4@57.02146,13@57.02146,14@203.07937,20@57.02146,27@57.02146,33@57.02146,35@15.99492	T14(OGlycan / 203.0794); N35(Oxidation / 15.9949)	13.7569	Y.NC[+57.02146]RC[+57.02146]PPEWTGQYC[+57.02146]T[+203.07937]EDVDEC[+57.02146]QLMPNAC[+57.02146]QNGRTC[+57.02146]HN[+15.99492]THGGY.N	C2(Carbamidomethyl / 57.0215); C4(Carbamidomethyl / 57.0215); C13(Carbamidomethyl / 57.0215); C20(Carbamidomethyl / 57.0215); C27(Carbamidomethyl / 57.0215); C33(Carbamidomethyl / 57.0215)	0.069	0.07	0	0	0	0	0.0014	0.0014	1.159	201.5	12		Specific	9.9	>sp|P46531|NOTC1_HUMAN Neurogenic locus notch homolog protein 1 OS=Homo sapiens OX=9606 GN=NOTCH1 PE=1 SV=4	1	5018	FP041222_2.4751.4751.6	high-energy collision-induced dissociation	1.31	5090.99	5090.99	1	19 | 35944
103	HexNAc(1)	27.8	6	849.672	5092.99	849.505	5092	controllerType=0 controllerNumber=1 scan=4801	-1.049	Y.NCRCPPEWTGQYCTEDVDECQLMPNACQNGRTCHNTHGGY.N	14	NCRCPPEWTGQYCTEDVDECQLMPNACQNGRTCHNTHGGY,YN,2@57.02146,4@57.02146,13@57.02146,14@203.07937,20@57.02146,27@57.02146,33@57.02146,35@15.99492	T14(OGlycan / 203.0794); N35(Oxidation / 15.9949)	13.8734	Y.NC[+57.02146]RC[+57.02146]PPEWTGQYC[+57.02146]T[+203.07937]EDVDEC[+57.02146]QLMPNAC[+57.02146]QNGRTC[+57.02146]HN[+15.99492]THGGY.N	C2(Carbamidomethyl / 57.0215); C4(Carbamidomethyl / 57.0215); C13(Carbamidomethyl / 57.0215); C20(Carbamidomethyl / 57.0215); C27(Carbamidomethyl / 57.0215); C33(Carbamidomethyl / 57.0215)	0.13	0.13	0	0	0	0	0.0034	0.0035	0.901	27.8	5.6	1	Specific	9	>sp|P46531|NOTC1_HUMAN Neurogenic locus notch homolog protein 1 OS=Homo sapiens OX=9606 GN=NOTCH1 PE=1 SV=4	1	5086	FP041222_2.4801.4801.6	high-energy collision-induced dissociation	0.84	5091.99	5090.99	1	20 | 36470
103	Fuc(1)	1143.6	5	1011	5050.97	1011	5050.97	controllerType=0 controllerNumber=1 scan=5099	0.588	Y.NCRCPPEWTGQYCTEDVDECQLMPNACQNGRTCHNTHGGY.N	36	NCRCPPEWTGQYCTEDVDECQLMPNACQNGRTCHNTHGGY,YN,2@57.02146,4@57.02146,13@57.02146,20@57.02146,23@15.99492,27@57.02146,33@57.02146,35@15.99492,36@146.05791	M23(Oxidation / 15.9949); N35(Oxidation / 15.9949); T36(OGlycan / 146.0579)	14.538	Y.NC[+57.02146]RC[+57.02146]PPEWTGQYC[+57.02146]TEDVDEC[+57.02146]QLM[+15.99492]PNAC[+57.02146]QNGRTC[+57.02146]HN[+15.99492]T[+146.05791]HGGY.N	C2(Carbamidomethyl / 57.0215); C4(Carbamidomethyl / 57.0215); C13(Carbamidomethyl / 57.0215); C20(Carbamidomethyl / 57.0215); C27(Carbamidomethyl / 57.0215); C33(Carbamidomethyl / 57.0215)	9.9e-31	1.3e-20	0	0	0	0	9.9e-31	2.2e-21	30.006	1143.6	5.1		Specific	22	>sp|P46531|NOTC1_HUMAN Neurogenic locus notch homolog protein 1 OS=Homo sapiens OX=9606 GN=NOTCH1 PE=1 SV=4	1	5476	FP041222_2.5099.5099.5	high-energy collision-induced dissociation	20.51	5049.97	5049.96	1	21 | 38976
103	Fuc(1)	852.3	5	1011	5050.96	1011	5050.97	controllerType=0 controllerNumber=1 scan=5203	-1.165	Y.NCRCPPEWTGQYCTEDVDECQLMPNACQNGRTCHNTHGGY.N	14	NCRCPPEWTGQYCTEDVDECQLMPNACQNGRTCHNTHGGY,YN,2@57.02146,4@57.02146,13@57.02146,14@146.05791,20@57.02146,23@15.99492,27@57.02146,33@57.02146,35@15.99492	T14(OGlycan / 146.0579); M23(Oxidation / 15.9949); N35(Oxidation / 15.9949)	14.7772	Y.NC[+57.02146]RC[+57.02146]PPEWTGQYC[+57.02146]T[+146.05791]EDVDEC[+57.02146]QLM[+15.99492]PNAC[+57.02146]QNGRTC[+57.02146]HN[+15.99492]THGGY.N	C2(Carbamidomethyl / 57.0215); C4(Carbamidomethyl / 57.0215); C13(Carbamidomethyl / 57.0215); C20(Carbamidomethyl / 57.0215); C27(Carbamidomethyl / 57.0215); C33(Carbamidomethyl / 57.0215)	6.8e-14	6.9e-14	0	0	0	0	8e-15	8.1e-15	13.168	852.3	0.2		Specific	20.9	>sp|P46531|NOTC1_HUMAN Neurogenic locus notch homolog protein 1 OS=Homo sapiens OX=9606 GN=NOTCH1 PE=1 SV=4	1	5618	FP041222_2.5203.5203.5	high-energy collision-induced dissociation	12.77	5049.96	5049.96	1	22 | 39496
103	Fuc(1)	766.6	5	1011.2	5051.96	1011	5050.97	controllerType=0 controllerNumber=1 scan=5301	-2.904	Y.NCRCPPEWTGQYCTEDVDECQLMPNACQNGRTCHNTHGGY.N	9	NCRCPPEWTGQYCTEDVDECQLMPNACQNGRTCHNTHGGY,YN,2@57.02146,4@57.02146,9@146.05791,13@57.02146,20@57.02146,23@15.99492,27@57.02146,33@57.02146,35@15.99492	T9(OGlycan / 146.0579); M23(Oxidation / 15.9949); N35(Oxidation / 15.9949)	15.0057	Y.NC[+57.02146]RC[+57.02146]PPEWT[+146.05791]GQYC[+57.02146]TEDVDEC[+57.02146]QLM[+15.99492]PNAC[+57.02146]QNGRTC[+57.02146]HN[+15.99492]THGGY.N	C2(Carbamidomethyl / 57.0215); C4(Carbamidomethyl / 57.0215); C13(Carbamidomethyl / 57.0215); C20(Carbamidomethyl / 57.0215); C27(Carbamidomethyl / 57.0215); C33(Carbamidomethyl / 57.0215)	3.1e-11	3.1e-11	0	0	0	0	4.6e-12	4.7e-12	10.515	766.6	4.6	1	Specific	17.7	>sp|P46531|NOTC1_HUMAN Neurogenic locus notch homolog protein 1 OS=Homo sapiens OX=9606 GN=NOTCH1 PE=1 SV=4	1	5749	FP041222_2.5301.5301.5	high-energy collision-induced dissociation	10.12	5050.95	5049.96	1	23 | 40016
103	Fuc(1)	1140.8	5	1007.8	5034.97	1008	5035.96	controllerType=0 controllerNumber=1 scan=5537	3.408	Y.NCRCPPEWTGQYCTEDVDECQLMPNACQNGRTCHNTHGGY.N	14	NCRCPPEWTGQYCTEDVDECQLMPNACQNGRTCHNTHGGY,YN,2@57.02146,4@57.02146,13@57.02146,14@146.05791,20@57.02146,25@0.98402,27@57.02146,33@57.02146,35@15.99492	T14(OGlycan / 146.0579); N25(Deamidated / 0.984); N35(Oxidation / 15.9949)	15.5458	Y.NC[+57.02146]RC[+57.02146]PPEWTGQYC[+57.02146]T[+146.05791]EDVDEC[+57.02146]QLMPN[+0.98402]AC[+57.02146]QNGRTC[+57.02146]HN[+15.99492]THGGY.N	C2(Carbamidomethyl / 57.0215); C4(Carbamidomethyl / 57.0215); C13(Carbamidomethyl / 57.0215); C20(Carbamidomethyl / 57.0215); C27(Carbamidomethyl / 57.0215); C33(Carbamidomethyl / 57.0215)	5.5e-16	5.6e-16	0	0	0	0	5.5e-17	5.6e-17	15.261	1140.8	0.2	-1	Specific	21.5	>sp|P46531|NOTC1_HUMAN Neurogenic locus notch homolog protein 1 OS=Homo sapiens OX=9606 GN=NOTCH1 PE=1 SV=4	1	6071	FP041222_2.5537.5537.5	high-energy collision-induced dissociation	18.32	5033.97	5034.95	1	24 | 41696
103	Fuc(1)	1104.8	5	1008	5035.96	1008	5035.96	controllerType=0 controllerNumber=1 scan=5660	0.693	Y.NCRCPPEWTGQYCTEDVDECQLMPNACQNGRTCHNTHGGY.N	36	NCRCPPEWTGQYCTEDVDECQLMPNACQNGRTCHNTHGGY,YN,2@57.02146,4@57.02146,13@57.02146,20@57.02146,27@57.02146,29@0.98402,33@57.02146,35@15.99492,36@146.05791	N29(Deamidated / 0.984); N35(Oxidation / 15.9949); T36(OGlycan / 146.0579)	15.8191	Y.NC[+57.02146]RC[+57.02146]PPEWTGQYC[+57.02146]TEDVDEC[+57.02146]QLMPNAC[+57.02146]QN[+0.98402]GRTC[+57.02146]HN[+15.99492]T[+146.05791]HGGY.N	C2(Carbamidomethyl / 57.0215); C4(Carbamidomethyl / 57.0215); C13(Carbamidomethyl / 57.0215); C20(Carbamidomethyl / 57.0215); C27(Carbamidomethyl / 57.0215); C33(Carbamidomethyl / 57.0215)	9.9e-31	1.3e-20	0	0	0	0	9.9e-31	4.4e-21	30.006	1104.8	14.1		Specific	23.5	>sp|P46531|NOTC1_HUMAN Neurogenic locus notch homolog protein 1 OS=Homo sapiens OX=9606 GN=NOTCH1 PE=1 SV=4	1	6228	FP041222_2.5660.5660.5	high-energy collision-induced dissociation	19.98	5034.95	5034.95	1	25 | 42456
103	Fuc(1)	1047.5	5	1008	5035.97	1008	5035.96	controllerType=0 controllerNumber=1 scan=5592	1.905	Y.NCRCPPEWTGQYCTEDVDECQLMPNACQNGRTCHNTHGGY.N	32	NCRCPPEWTGQYCTEDVDECQLMPNACQNGRTCHNTHGGY,YN,2@57.02146,4@57.02146,13@57.02146,20@57.02146,27@57.02146,29@0.98402,32@146.05791,33@57.02146,35@15.99492	N29(Deamidated / 0.984); T32(OGlycan / 146.0579); N35(Oxidation / 15.9949)	15.6711	Y.NC[+57.02146]RC[+57.02146]PPEWTGQYC[+57.02146]TEDVDEC[+57.02146]QLMPNAC[+57.02146]QN[+0.98402]GRT[+146.05791]C[+57.02146]HN[+15.99492]THGGY.N	C2(Carbamidomethyl / 57.0215); C4(Carbamidomethyl / 57.0215); C13(Carbamidomethyl / 57.0215); C20(Carbamidomethyl / 57.0215); C27(Carbamidomethyl / 57.0215); C33(Carbamidomethyl / 57.0215)	3.3e-16	3.3e-16	0	0	0	0	1.8e-17	1.9e-17	15.483	1047.5	0		Specific	25	>sp|P46531|NOTC1_HUMAN Neurogenic locus notch homolog protein 1 OS=Homo sapiens OX=9606 GN=NOTCH1 PE=1 SV=4	1	6141	FP041222_2.5592.5592.5	high-energy collision-induced dissociation	18.54	5034.96	5034.95	1	26 | 42016
103	Fuc(1)	1005.5	5	1008	5035.96	1008	5035.96	controllerType=0 controllerNumber=1 scan=5737	0.269	Y.NCRCPPEWTGQYCTEDVDECQLMPNACQNGRTCHNTHGGY.N	32	NCRCPPEWTGQYCTEDVDECQLMPNACQNGRTCHNTHGGY,YN,2@57.02146,4@57.02146,13@57.02146,20@57.02146,27@57.02146,29@0.98402,32@146.05791,33@57.02146,35@15.99492	N29(Deamidated / 0.984); T32(OGlycan / 146.0579); N35(Oxidation / 15.9949)	15.9905	Y.NC[+57.02146]RC[+57.02146]PPEWTGQYC[+57.02146]TEDVDEC[+57.02146]QLMPNAC[+57.02146]QN[+0.98402]GRT[+146.05791]C[+57.02146]HN[+15.99492]THGGY.N	C2(Carbamidomethyl / 57.0215); C4(Carbamidomethyl / 57.0215); C13(Carbamidomethyl / 57.0215); C20(Carbamidomethyl / 57.0215); C27(Carbamidomethyl / 57.0215); C33(Carbamidomethyl / 57.0215)	1.1e-16	1.1e-16	0	0	0	0	4.8e-18	4.9e-18	15.96	1005.5	4.8		Specific	21.1	>sp|P46531|NOTC1_HUMAN Neurogenic locus notch homolog protein 1 OS=Homo sapiens OX=9606 GN=NOTCH1 PE=1 SV=4	1	6328	FP041222_2.5737.5737.5	high-energy collision-induced dissociation	15.95	5034.95	5034.95	1	27 | 42896
103	Fuc(1)	344.7	5	1008	5035.97	1008	5035.96	controllerType=0 controllerNumber=1 scan=5799	2.814	Y.NCRCPPEWTGQYCTEDVDECQLMPNACQNGRTCHNTHGGY.N	14	NCRCPPEWTGQYCTEDVDECQLMPNACQNGRTCHNTHGGY,YN,2@57.02146,4@57.02146,13@57.02146,14@146.05791,20@57.02146,27@57.02146,29@0.98402,33@57.02146,34@15.99492	T14(OGlycan / 146.0579); N29(Deamidated / 0.984); H34(Oxidation / 15.9949)	16.1316	Y.NC[+57.02146]RC[+57.02146]PPEWTGQYC[+57.02146]T[+146.05791]EDVDEC[+57.02146]QLMPNAC[+57.02146]QN[+0.98402]GRTC[+57.02146]H[+15.99492]NTHGGY.N	C2(Carbamidomethyl / 57.0215); C4(Carbamidomethyl / 57.0215); C13(Carbamidomethyl / 57.0215); C20(Carbamidomethyl / 57.0215); C27(Carbamidomethyl / 57.0215); C33(Carbamidomethyl / 57.0215)	0.00028	0.00028	0	0	0	0	1.3e-05	1.3e-05	3.553	344.7	0		Specific	15.5	>sp|P46531|NOTC1_HUMAN Neurogenic locus notch homolog protein 1 OS=Homo sapiens OX=9606 GN=NOTCH1 PE=1 SV=4	1	6411	FP041222_2.5799.5799.5	high-energy collision-induced dissociation	2.93	5034.97	5034.95	1	28 | 43294
103	Fuc(1)	1257.1	5	1007.8	5034.98	1007.8	5034.97	controllerType=0 controllerNumber=1 scan=5482	0.234	Y.NCRCPPEWTGQYCTEDVDECQLMPNACQNGRTCHNTHGGY.N	14	NCRCPPEWTGQYCTEDVDECQLMPNACQNGRTCHNTHGGY,YN,2@57.02146,4@57.02146,13@57.02146,14@146.05791,20@57.02146,27@57.02146,33@57.02146,35@15.99492	T14(OGlycan / 146.0579); N35(Oxidation / 15.9949)	15.4202	Y.NC[+57.02146]RC[+57.02146]PPEWTGQYC[+57.02146]T[+146.05791]EDVDEC[+57.02146]QLMPNAC[+57.02146]QNGRTC[+57.02146]HN[+15.99492]THGGY.N	C2(Carbamidomethyl / 57.0215); C4(Carbamidomethyl / 57.0215); C13(Carbamidomethyl / 57.0215); C20(Carbamidomethyl / 57.0215); C27(Carbamidomethyl / 57.0215); C33(Carbamidomethyl / 57.0215)	9.9e-31	1.3e-23	0	0	0	0	9.9e-31	6.4e-24	30.006	1257.1	6		Specific	24.5	>sp|P46531|NOTC1_HUMAN Neurogenic locus notch homolog protein 1 OS=Homo sapiens OX=9606 GN=NOTCH1 PE=1 SV=4	1	5996	FP041222_2.5482.5482.5	high-energy collision-induced dissociation	22.83	5033.97	5033.97	1	29 | 41256
103	Fuc(1)	1060.5	5	1007.8	5034.99	1007.8	5034.97	controllerType=0 controllerNumber=1 scan=5427	2.659	Y.NCRCPPEWTGQYCTEDVDECQLMPNACQNGRTCHNTHGGY.N	14	NCRCPPEWTGQYCTEDVDECQLMPNACQNGRTCHNTHGGY,YN,2@57.02146,4@57.02146,13@57.02146,14@146.05791,20@57.02146,27@57.02146,33@57.02146,35@15.99492	T14(OGlycan / 146.0579); N35(Oxidation / 15.9949)	15.295	Y.NC[+57.02146]RC[+57.02146]PPEWTGQYC[+57.02146]T[+146.05791]EDVDEC[+57.02146]QLMPNAC[+57.02146]QNGRTC[+57.02146]HN[+15.99492]THGGY.N	C2(Carbamidomethyl / 57.0215); C4(Carbamidomethyl / 57.0215); C13(Carbamidomethyl / 57.0215); C20(Carbamidomethyl / 57.0215); C27(Carbamidomethyl / 57.0215); C33(Carbamidomethyl / 57.0215)	9.9e-31	3.5e-19	0	0	0	0	9.9e-31	5.1e-20	30.006	1060.5	3.3		Specific	25	>sp|P46531|NOTC1_HUMAN Neurogenic locus notch homolog protein 1 OS=Homo sapiens OX=9606 GN=NOTCH1 PE=1 SV=4	1	5919	FP041222_2.5427.5427.5	high-energy collision-induced dissociation	19.38	5033.98	5033.97	1	30 | 40696
103	Fuc(1)	813.3	4	1259.25	5033.97	1259.5	5034.97	controllerType=0 controllerNumber=1 scan=5457	-0.455	Y.NCRCPPEWTGQYCTEDVDECQLMPNACQNGRTCHNTHGGY.N	14	NCRCPPEWTGQYCTEDVDECQLMPNACQNGRTCHNTHGGY,YN,2@57.02146,4@57.02146,13@57.02146,14@146.05791,20@57.02146,27@57.02146,33@57.02146,35@15.99492	T14(OGlycan / 146.0579); N35(Oxidation / 15.9949)	15.3609	Y.NC[+57.02146]RC[+57.02146]PPEWTGQYC[+57.02146]T[+146.05791]EDVDEC[+57.02146]QLMPNAC[+57.02146]QNGRTC[+57.02146]HN[+15.99492]THGGY.N	C2(Carbamidomethyl / 57.0215); C4(Carbamidomethyl / 57.0215); C13(Carbamidomethyl / 57.0215); C20(Carbamidomethyl / 57.0215); C27(Carbamidomethyl / 57.0215); C33(Carbamidomethyl / 57.0215)	2e-11	2e-11	0	0	0	0	2.6e-12	2.6e-12	10.705	599.2	4.2	-1	Specific	25.6	>sp|P46531|NOTC1_HUMAN Neurogenic locus notch homolog protein 1 OS=Homo sapiens OX=9606 GN=NOTCH1 PE=1 SV=4	1	5961	FP041222_2.5457.5457.4	high-energy collision-induced dissociation	11.63	5032.96	5033.97	1	31 | 40976
103		1202.4	5	981.79	4904.92	981.788	4904.91	controllerType=0 controllerNumber=1 scan=5117	1.406	Y.NCRCPPEWTGQYCTEDVDECQLMPNACQNGRTCHNTHGGY.N		NCRCPPEWTGQYCTEDVDECQLMPNACQNGRTCHNTHGGY,YN,2@57.02146,4@57.02146,13@57.02146,20@57.02146,23@15.99492,27@57.02146,33@57.02146,35@15.99492	M23(Oxidation / 15.9949); N35(Oxidation / 15.9949)	14.5785	Y.NC[+57.02146]RC[+57.02146]PPEWTGQYC[+57.02146]TEDVDEC[+57.02146]QLM[+15.99492]PNAC[+57.02146]QNGRTC[+57.02146]HN[+15.99492]THGGY.N	C2(Carbamidomethyl / 57.0215); C4(Carbamidomethyl / 57.0215); C13(Carbamidomethyl / 57.0215); C20(Carbamidomethyl / 57.0215); C27(Carbamidomethyl / 57.0215); C33(Carbamidomethyl / 57.0215)	9.9e-31	3.5e-22	0	0	0	0	9.9e-31	1e-22	30.006	1194.4	28.9		Specific	24.9	>sp|P46531|NOTC1_HUMAN Neurogenic locus notch homolog protein 1 OS=Homo sapiens OX=9606 GN=NOTCH1 PE=1 SV=4	1	5499	FP041222_2.5117.5117.5	high-energy collision-induced dissociation	21.91	4903.91	4903.9	1	32 | 39016
103		950.1	5	981.988	4905.91	981.788	4904.91	controllerType=0 controllerNumber=1 scan=5222	-1.319	Y.NCRCPPEWTGQYCTEDVDECQLMPNACQNGRTCHNTHGGY.N		NCRCPPEWTGQYCTEDVDECQLMPNACQNGRTCHNTHGGY,YN,2@57.02146,4@57.02146,13@57.02146,20@57.02146,23@15.99492,27@57.02146,33@57.02146,35@15.99492	M23(Oxidation / 15.9949); N35(Oxidation / 15.9949)	14.8218	Y.NC[+57.02146]RC[+57.02146]PPEWTGQYC[+57.02146]TEDVDEC[+57.02146]QLM[+15.99492]PNAC[+57.02146]QNGRTC[+57.02146]HN[+15.99492]THGGY.N	C2(Carbamidomethyl / 57.0215); C4(Carbamidomethyl / 57.0215); C13(Carbamidomethyl / 57.0215); C20(Carbamidomethyl / 57.0215); C27(Carbamidomethyl / 57.0215); C33(Carbamidomethyl / 57.0215)	6.6e-16	6.7e-16	0	0	0	0	7.7e-17	7.8e-17	15.182	950.1	27	1	Specific	20.7	>sp|P46531|NOTC1_HUMAN Neurogenic locus notch homolog protein 1 OS=Homo sapiens OX=9606 GN=NOTCH1 PE=1 SV=4	1	5642	FP041222_2.5222.5222.5	high-energy collision-induced dissociation	15.65	4904.9	4903.9	1	33 | 39616
103		731.5	5	981.791	4904.93	981.788	4904.91	controllerType=0 controllerNumber=1 scan=5163	2.775	Y.NCRCPPEWTGQYCTEDVDECQLMPNACQNGRTCHNTHGGY.N		NCRCPPEWTGQYCTEDVDECQLMPNACQNGRTCHNTHGGY,YN,2@57.02146,4@57.02146,13@57.02146,20@57.02146,23@15.99492,27@57.02146,33@57.02146,35@15.99492	M23(Oxidation / 15.9949); N35(Oxidation / 15.9949)	14.6868	Y.NC[+57.02146]RC[+57.02146]PPEWTGQYC[+57.02146]TEDVDEC[+57.02146]QLM[+15.99492]PNAC[+57.02146]QNGRTC[+57.02146]HN[+15.99492]THGGY.N	C2(Carbamidomethyl / 57.0215); C4(Carbamidomethyl / 57.0215); C13(Carbamidomethyl / 57.0215); C20(Carbamidomethyl / 57.0215); C27(Carbamidomethyl / 57.0215); C33(Carbamidomethyl / 57.0215)	3.5e-10	3.5e-10	0	0	0	0	2.1e-11	2.1e-11	9.457	731.5	27.6		Specific	19.6	>sp|P46531|NOTC1_HUMAN Neurogenic locus notch homolog protein 1 OS=Homo sapiens OX=9606 GN=NOTCH1 PE=1 SV=4	1	5561	FP041222_2.5163.5163.5	high-energy collision-induced dissociation	10.91	4903.92	4903.9	1	34 | 39216
103		597	5	981.786	4904.9	981.788	4904.91	controllerType=0 controllerNumber=1 scan=5281	-2.327	Y.NCRCPPEWTGQYCTEDVDECQLMPNACQNGRTCHNTHGGY.N		NCRCPPEWTGQYCTEDVDECQLMPNACQNGRTCHNTHGGY,YN,2@57.02146,4@57.02146,13@57.02146,20@57.02146,23@15.99492,27@57.02146,33@57.02146,35@15.99492	M23(Oxidation / 15.9949); N35(Oxidation / 15.9949)	14.9589	Y.NC[+57.02146]RC[+57.02146]PPEWTGQYC[+57.02146]TEDVDEC[+57.02146]QLM[+15.99492]PNAC[+57.02146]QNGRTC[+57.02146]HN[+15.99492]THGGY.N	C2(Carbamidomethyl / 57.0215); C4(Carbamidomethyl / 57.0215); C13(Carbamidomethyl / 57.0215); C20(Carbamidomethyl / 57.0215); C27(Carbamidomethyl / 57.0215); C33(Carbamidomethyl / 57.0215)	3.1e-07	3.1e-07	0	0	0	0	2.7e-08	2.8e-08	6.515	597	29.1		Specific	16.2	>sp|P46531|NOTC1_HUMAN Neurogenic locus notch homolog protein 1 OS=Homo sapiens OX=9606 GN=NOTCH1 PE=1 SV=4	1	5722	FP041222_2.5281.5281.5	high-energy collision-induced dissociation	7.97	4903.89	4903.9	1	35 | 39856
103		565.8	5	981.989	4905.92	981.788	4904.91	controllerType=0 controllerNumber=1 scan=5329	0.05	Y.NCRCPPEWTGQYCTEDVDECQLMPNACQNGRTCHNTHGGY.N		NCRCPPEWTGQYCTEDVDECQLMPNACQNGRTCHNTHGGY,YN,2@57.02146,4@57.02146,13@57.02146,20@57.02146,23@15.99492,27@57.02146,33@57.02146,35@15.99492	M23(Oxidation / 15.9949); N35(Oxidation / 15.9949)	15.0704	Y.NC[+57.02146]RC[+57.02146]PPEWTGQYC[+57.02146]TEDVDEC[+57.02146]QLM[+15.99492]PNAC[+57.02146]QNGRTC[+57.02146]HN[+15.99492]THGGY.N	C2(Carbamidomethyl / 57.0215); C4(Carbamidomethyl / 57.0215); C13(Carbamidomethyl / 57.0215); C20(Carbamidomethyl / 57.0215); C27(Carbamidomethyl / 57.0215); C33(Carbamidomethyl / 57.0215)	1.3e-07	1.3e-07	0	0	0	0	8.1e-09	8.2e-09	6.902	565.8	28.5	1	Specific	20.6	>sp|P46531|NOTC1_HUMAN Neurogenic locus notch homolog protein 1 OS=Homo sapiens OX=9606 GN=NOTCH1 PE=1 SV=4	1	5788	FP041222_2.5329.5329.5	high-energy collision-induced dissociation	7.35	4904.91	4903.9	1	36 | 40096
103		459.6	5	981.787	4904.91	981.788	4904.91	controllerType=0 controllerNumber=1 scan=5383	-1.269	Y.NCRCPPEWTGQYCTEDVDECQLMPNACQNGRTCHNTHGGY.N		NCRCPPEWTGQYCTEDVDECQLMPNACQNGRTCHNTHGGY,YN,2@57.02146,4@57.02146,13@57.02146,20@57.02146,23@15.99492,27@57.02146,33@57.02146,35@15.99492	M23(Oxidation / 15.9949); N35(Oxidation / 15.9949)	15.1937	Y.NC[+57.02146]RC[+57.02146]PPEWTGQYC[+57.02146]TEDVDEC[+57.02146]QLM[+15.99492]PNAC[+57.02146]QNGRTC[+57.02146]HN[+15.99492]THGGY.N	C2(Carbamidomethyl / 57.0215); C4(Carbamidomethyl / 57.0215); C13(Carbamidomethyl / 57.0215); C20(Carbamidomethyl / 57.0215); C27(Carbamidomethyl / 57.0215); C33(Carbamidomethyl / 57.0215)	1.2e-06	1.2e-06	0	0	0	0	9.4e-08	9.5e-08	5.926	459.6	26.7		Specific	17.1	>sp|P46531|NOTC1_HUMAN Neurogenic locus notch homolog protein 1 OS=Homo sapiens OX=9606 GN=NOTCH1 PE=1 SV=4	1	5860	FP041222_2.5383.5383.5	high-energy collision-induced dissociation	5.85	4903.9	4903.9	1	37 | 40256
103		189.4	5	981.987	4905.91	981.788	4904.91	controllerType=0 controllerNumber=1 scan=5524	-1.567	Y.NCRCPPEWTGQYCTEDVDECQLMPNACQNGRTCHNTHGGY.N		NCRCPPEWTGQYCTEDVDECQLMPNACQNGRTCHNTHGGY,YN,2@57.02146,4@57.02146,13@57.02146,20@57.02146,23@15.99492,27@57.02146,29@15.99492,33@57.02146	M23(Oxidation / 15.9949); N29(Oxidation / 15.9949)	15.5139	Y.NC[+57.02146]RC[+57.02146]PPEWTGQYC[+57.02146]TEDVDEC[+57.02146]QLM[+15.99492]PNAC[+57.02146]QN[+15.99492]GRTC[+57.02146]HNTHGGY.N	C2(Carbamidomethyl / 57.0215); C4(Carbamidomethyl / 57.0215); C13(Carbamidomethyl / 57.0215); C20(Carbamidomethyl / 57.0215); C27(Carbamidomethyl / 57.0215); C33(Carbamidomethyl / 57.0215)	0.00041	0.00042	0	0	0	0	2.9e-05	2.9e-05	3.384	189.4	0	1	Specific	13	>sp|P46531|NOTC1_HUMAN Neurogenic locus notch homolog protein 1 OS=Homo sapiens OX=9606 GN=NOTCH1 PE=1 SV=4	1	6054	FP041222_2.5524.5524.5	high-energy collision-induced dissociation	3.02	4904.9	4903.9	1	38 | 41616
103		1131.8	5	978.789	4889.92	978.786	4889.9	controllerType=0 controllerNumber=1 scan=5560	3.515	Y.NCRCPPEWTGQYCTEDVDECQLMPNACQNGRTCHNTHGGY.N		NCRCPPEWTGQYCTEDVDECQLMPNACQNGRTCHNTHGGY,YN,2@57.02146,4@57.02146,13@57.02146,20@57.02146,27@57.02146,28@0.98402,33@57.02146,35@15.99492	Q28(Deamidated / 0.984); N35(Oxidation / 15.9949)	15.5979	Y.NC[+57.02146]RC[+57.02146]PPEWTGQYC[+57.02146]TEDVDEC[+57.02146]QLMPNAC[+57.02146]Q[+0.98402]NGRTC[+57.02146]HN[+15.99492]THGGY.N	C2(Carbamidomethyl / 57.0215); C4(Carbamidomethyl / 57.0215); C13(Carbamidomethyl / 57.0215); C20(Carbamidomethyl / 57.0215); C27(Carbamidomethyl / 57.0215); C33(Carbamidomethyl / 57.0215)	9.9e-31	1.6e-19	0	0	0	0	9.9e-31	3.7e-20	30.006	1131.8	0		Specific	23.7	>sp|P46531|NOTC1_HUMAN Neurogenic locus notch homolog protein 1 OS=Homo sapiens OX=9606 GN=NOTCH1 PE=1 SV=4	1	6101	FP041222_2.5560.5560.5	high-energy collision-induced dissociation	20.72	4888.91	4888.89	1	39 | 41776
103		1120.8	5	978.787	4889.9	978.786	4889.9	controllerType=0 controllerNumber=1 scan=5638	0.831	Y.NCRCPPEWTGQYCTEDVDECQLMPNACQNGRTCHNTHGGY.N		NCRCPPEWTGQYCTEDVDECQLMPNACQNGRTCHNTHGGY,YN,2@57.02146,4@57.02146,13@57.02146,20@57.02146,27@57.02146,29@0.98402,33@57.02146,35@15.99492	N29(Deamidated / 0.984); N35(Oxidation / 15.9949)	15.7709	Y.NC[+57.02146]RC[+57.02146]PPEWTGQYC[+57.02146]TEDVDEC[+57.02146]QLMPNAC[+57.02146]QN[+0.98402]GRTC[+57.02146]HN[+15.99492]THGGY.N	C2(Carbamidomethyl / 57.0215); C4(Carbamidomethyl / 57.0215); C13(Carbamidomethyl / 57.0215); C20(Carbamidomethyl / 57.0215); C27(Carbamidomethyl / 57.0215); C33(Carbamidomethyl / 57.0215)	9.9e-31	1.3e-20	0	0	0	0	9.9e-31	3.8e-21	30.006	1120.8	25		Specific	21.5	>sp|P46531|NOTC1_HUMAN Neurogenic locus notch homolog protein 1 OS=Homo sapiens OX=9606 GN=NOTCH1 PE=1 SV=4	1	6203	FP041222_2.5638.5638.5	high-energy collision-induced dissociation	21.83	4888.9	4888.89	1	40 | 42216
103		1056.5	5	978.786	4889.9	978.786	4889.9	controllerType=0 controllerNumber=1 scan=5691	0.082	Y.NCRCPPEWTGQYCTEDVDECQLMPNACQNGRTCHNTHGGY.N		NCRCPPEWTGQYCTEDVDECQLMPNACQNGRTCHNTHGGY,YN,2@57.02146,4@57.02146,13@57.02146,20@57.02146,27@57.02146,29@0.98402,33@57.02146,35@15.99492	N29(Deamidated / 0.984); N35(Oxidation / 15.9949)	15.8873	Y.NC[+57.02146]RC[+57.02146]PPEWTGQYC[+57.02146]TEDVDEC[+57.02146]QLMPNAC[+57.02146]QN[+0.98402]GRTC[+57.02146]HN[+15.99492]THGGY.N	C2(Carbamidomethyl / 57.0215); C4(Carbamidomethyl / 57.0215); C13(Carbamidomethyl / 57.0215); C20(Carbamidomethyl / 57.0215); C27(Carbamidomethyl / 57.0215); C33(Carbamidomethyl / 57.0215)	9.9e-31	1.3e-19	0	0	0	0	9.9e-31	3e-20	30.006	1056.5	28.5		Specific	22.9	>sp|P46531|NOTC1_HUMAN Neurogenic locus notch homolog protein 1 OS=Homo sapiens OX=9606 GN=NOTCH1 PE=1 SV=4	1	6267	FP041222_2.5691.5691.5	high-energy collision-induced dissociation	19.83	4888.89	4888.89	1	41 | 42696
103		945.4	5	978.788	4889.91	978.786	4889.9	controllerType=0 controllerNumber=1 scan=5747	1.767	Y.NCRCPPEWTGQYCTEDVDECQLMPNACQNGRTCHNTHGGY.N		NCRCPPEWTGQYCTEDVDECQLMPNACQNGRTCHNTHGGY,YN,2@57.02146,4@57.02146,13@57.02146,20@57.02146,27@57.02146,29@0.98402,33@57.02146,35@15.99492	N29(Deamidated / 0.984); N35(Oxidation / 15.9949)	16.0133	Y.NC[+57.02146]RC[+57.02146]PPEWTGQYC[+57.02146]TEDVDEC[+57.02146]QLMPNAC[+57.02146]QN[+0.98402]GRTC[+57.02146]HN[+15.99492]THGGY.N	C2(Carbamidomethyl / 57.0215); C4(Carbamidomethyl / 57.0215); C13(Carbamidomethyl / 57.0215); C20(Carbamidomethyl / 57.0215); C27(Carbamidomethyl / 57.0215); C33(Carbamidomethyl / 57.0215)	3.5e-14	3.5e-14	0	0	0	0	1.6e-15	1.6e-15	13.458	945.4	12.7		Specific	21.3	>sp|P46531|NOTC1_HUMAN Neurogenic locus notch homolog protein 1 OS=Homo sapiens OX=9606 GN=NOTCH1 PE=1 SV=4	1	6341	FP041222_2.5747.5747.5	high-energy collision-induced dissociation	15.35	4888.9	4888.89	1	42 | 42936
103		869	5	978.788	4889.91	978.786	4889.9	controllerType=0 controllerNumber=1 scan=5287	2.516	Y.NCRCPPEWTGQYCTEDVDECQLMPNACQNGRTCHNTHGGY.N		NCRCPPEWTGQYCTEDVDECQLMPNACQNGRTCHNTHGGY,YN,2@57.02146,4@57.02146,13@57.02146,20@57.02146,23@15.99492,27@57.02146,29@0.98402,33@57.02146	M23(Oxidation / 15.9949); N29(Deamidated / 0.984)	14.9734	Y.NC[+57.02146]RC[+57.02146]PPEWTGQYC[+57.02146]TEDVDEC[+57.02146]QLM[+15.99492]PNAC[+57.02146]QN[+0.98402]GRTC[+57.02146]HNTHGGY.N	C2(Carbamidomethyl / 57.0215); C4(Carbamidomethyl / 57.0215); C13(Carbamidomethyl / 57.0215); C20(Carbamidomethyl / 57.0215); C27(Carbamidomethyl / 57.0215); C33(Carbamidomethyl / 57.0215)	3.5e-13	3.5e-13	0	0	0	0	2.5e-14	2.6e-14	12.457	869	18		Specific	20	>sp|P46531|NOTC1_HUMAN Neurogenic locus notch homolog protein 1 OS=Homo sapiens OX=9606 GN=NOTCH1 PE=1 SV=4	1	5729	FP041222_2.5287.5287.5	high-energy collision-induced dissociation	12.91	4888.91	4888.89	1	43 | 39936
103		452.2	4	1223.23	4889.91	1223.23	4889.9	controllerType=0 controllerNumber=1 scan=5582	1.807	Y.NCRCPPEWTGQYCTEDVDECQLMPNACQNGRTCHNTHGGY.N		NCRCPPEWTGQYCTEDVDECQLMPNACQNGRTCHNTHGGY,YN,2@57.02146,4@57.02146,13@57.02146,20@57.02146,25@0.98402,27@57.02146,33@57.02146,34@15.99492	N25(Deamidated / 0.984); H34(Oxidation / 15.9949)	15.6482	Y.NC[+57.02146]RC[+57.02146]PPEWTGQYC[+57.02146]TEDVDEC[+57.02146]QLMPN[+0.98402]AC[+57.02146]QNGRTC[+57.02146]H[+15.99492]NTHGGY.N	C2(Carbamidomethyl / 57.0215); C4(Carbamidomethyl / 57.0215); C13(Carbamidomethyl / 57.0215); C20(Carbamidomethyl / 57.0215); C27(Carbamidomethyl / 57.0215); C33(Carbamidomethyl / 57.0215)	5e-06	5.1e-06	0	0	0	0	2.2e-07	2.2e-07	5.298	452.2	0		Specific	21.4	>sp|P46531|NOTC1_HUMAN Neurogenic locus notch homolog protein 1 OS=Homo sapiens OX=9606 GN=NOTCH1 PE=1 SV=4	1	6128	FP041222_2.5582.5582.4	high-energy collision-induced dissociation	5.7	4888.9	4888.89	1	44 | 41896
103		447.6	5	978.585	4888.9	978.786	4889.9	controllerType=0 controllerNumber=1 scan=5394	-0.243	Y.NCRCPPEWTGQYCTEDVDECQLMPNACQNGRTCHNTHGGY.N		NCRCPPEWTGQYCTEDVDECQLMPNACQNGRTCHNTHGGY,YN,2@57.02146,4@57.02146,13@57.02146,20@57.02146,23@15.99492,25@0.98402,27@57.02146,33@57.02146	M23(Oxidation / 15.9949); N25(Deamidated / 0.984)	15.2195	Y.NC[+57.02146]RC[+57.02146]PPEWTGQYC[+57.02146]TEDVDEC[+57.02146]QLM[+15.99492]PN[+0.98402]AC[+57.02146]QNGRTC[+57.02146]HNTHGGY.N	C2(Carbamidomethyl / 57.0215); C4(Carbamidomethyl / 57.0215); C13(Carbamidomethyl / 57.0215); C20(Carbamidomethyl / 57.0215); C27(Carbamidomethyl / 57.0215); C33(Carbamidomethyl / 57.0215)	7.7e-05	7.8e-05	0	0	0	0	3.5e-06	3.6e-06	4.113	447.6	6.6	-1	Specific	17.4	>sp|P46531|NOTC1_HUMAN Neurogenic locus notch homolog protein 1 OS=Homo sapiens OX=9606 GN=NOTCH1 PE=1 SV=4	1	5875	FP041222_2.5394.5394.5	high-energy collision-induced dissociation	4.04	4887.89	4888.89	1	45 | 40376
103		1209.6	5	978.589	4888.92	978.589	4888.92	controllerType=0 controllerNumber=1 scan=5450	0.233	Y.NCRCPPEWTGQYCTEDVDECQLMPNACQNGRTCHNTHGGY.N		NCRCPPEWTGQYCTEDVDECQLMPNACQNGRTCHNTHGGY,YN,2@57.02146,4@57.02146,13@57.02146,20@57.02146,27@57.02146,33@57.02146,35@15.99492	N35(Oxidation / 15.9949)	15.3466	Y.NC[+57.02146]RC[+57.02146]PPEWTGQYC[+57.02146]TEDVDEC[+57.02146]QLMPNAC[+57.02146]QNGRTC[+57.02146]HN[+15.99492]THGGY.N	C2(Carbamidomethyl / 57.0215); C4(Carbamidomethyl / 57.0215); C13(Carbamidomethyl / 57.0215); C20(Carbamidomethyl / 57.0215); C27(Carbamidomethyl / 57.0215); C33(Carbamidomethyl / 57.0215)	9.9e-31	1.3e-22	0	0	0	0	9.9e-31	3.9e-23	30.006	1209.6	20.5		Specific	24.5	>sp|P46531|NOTC1_HUMAN Neurogenic locus notch homolog protein 1 OS=Homo sapiens OX=9606 GN=NOTCH1 PE=1 SV=4	1	5952	FP041222_2.5450.5450.5	high-energy collision-induced dissociation	22.91	4887.91	4887.91	1	46 | 40856
103		1152.6	5	978.589	4888.92	978.589	4888.92	controllerType=0 controllerNumber=1 scan=5504	0.109	Y.NCRCPPEWTGQYCTEDVDECQLMPNACQNGRTCHNTHGGY.N		NCRCPPEWTGQYCTEDVDECQLMPNACQNGRTCHNTHGGY,YN,2@57.02146,4@57.02146,13@57.02146,20@57.02146,27@57.02146,33@57.02146,35@15.99492	N35(Oxidation / 15.9949)	15.4707	Y.NC[+57.02146]RC[+57.02146]PPEWTGQYC[+57.02146]TEDVDEC[+57.02146]QLMPNAC[+57.02146]QNGRTC[+57.02146]HN[+15.99492]THGGY.N	C2(Carbamidomethyl / 57.0215); C4(Carbamidomethyl / 57.0215); C13(Carbamidomethyl / 57.0215); C20(Carbamidomethyl / 57.0215); C27(Carbamidomethyl / 57.0215); C33(Carbamidomethyl / 57.0215)	9.9e-31	1.3e-21	0	0	0	0	9.9e-31	3e-22	30.006	1152.6	30.2		Specific	24.2	>sp|P46531|NOTC1_HUMAN Neurogenic locus notch homolog protein 1 OS=Homo sapiens OX=9606 GN=NOTCH1 PE=1 SV=4	1	6027	FP041222_2.5504.5504.5	high-energy collision-induced dissociation	21.91	4887.91	4887.91	1	47 | 41416
103		1063.9	5	978.59	4888.92	978.589	4888.92	controllerType=0 controllerNumber=1 scan=5122	0.733	Y.NCRCPPEWTGQYCTEDVDECQLMPNACQNGRTCHNTHGGY.N		NCRCPPEWTGQYCTEDVDECQLMPNACQNGRTCHNTHGGY,YN,2@57.02146,4@57.02146,13@57.02146,20@57.02146,23@15.99492,27@57.02146,33@57.02146	M23(Oxidation / 15.9949)	14.59	Y.NC[+57.02146]RC[+57.02146]PPEWTGQYC[+57.02146]TEDVDEC[+57.02146]QLM[+15.99492]PNAC[+57.02146]QNGRTC[+57.02146]HNTHGGY.N	C2(Carbamidomethyl / 57.0215); C4(Carbamidomethyl / 57.0215); C13(Carbamidomethyl / 57.0215); C20(Carbamidomethyl / 57.0215); C27(Carbamidomethyl / 57.0215); C33(Carbamidomethyl / 57.0215)	9.9e-31	1.3e-19	0	0	0	0	9.9e-31	1.3e-20	30.006	1063.9	96.1		Specific	21.9	>sp|P46531|NOTC1_HUMAN Neurogenic locus notch homolog protein 1 OS=Homo sapiens OX=9606 GN=NOTCH1 PE=1 SV=4	1	5505	FP041222_2.5122.5122.5	high-energy collision-induced dissociation	19.43	4887.91	4887.91	1	48 | 39056
103		691.8	4	1222.99	4888.93	1222.98	4888.92	controllerType=0 controllerNumber=1 scan=5516	2.533	Y.NCRCPPEWTGQYCTEDVDECQLMPNACQNGRTCHNTHGGY.N		NCRCPPEWTGQYCTEDVDECQLMPNACQNGRTCHNTHGGY,YN,2@57.02146,4@57.02146,13@57.02146,20@57.02146,27@57.02146,33@57.02146,35@15.99492	N35(Oxidation / 15.9949)	15.4975	Y.NC[+57.02146]RC[+57.02146]PPEWTGQYC[+57.02146]TEDVDEC[+57.02146]QLMPNAC[+57.02146]QNGRTC[+57.02146]HN[+15.99492]THGGY.N	C2(Carbamidomethyl / 57.0215); C4(Carbamidomethyl / 57.0215); C13(Carbamidomethyl / 57.0215); C20(Carbamidomethyl / 57.0215); C27(Carbamidomethyl / 57.0215); C33(Carbamidomethyl / 57.0215)	2.9e-09	2.9e-09	0	0	0	0	1.9e-10	1.9e-10	8.54	691.8	28.7		Specific	22.7	>sp|P46531|NOTC1_HUMAN Neurogenic locus notch homolog protein 1 OS=Homo sapiens OX=9606 GN=NOTCH1 PE=1 SV=4	1	6043	FP041222_2.5516.5516.4	high-energy collision-induced dissociation	10.54	4887.92	4887.91	1	49 | 41536
103		338.9	5	978.588	4888.91	978.589	4888.92	controllerType=0 controllerNumber=1 scan=5175	-0.89	Y.NCRCPPEWTGQYCTEDVDECQLMPNACQNGRTCHNTHGGY.N		NCRCPPEWTGQYCTEDVDECQLMPNACQNGRTCHNTHGGY,YN,2@57.02146,4@57.02146,13@57.02146,20@57.02146,23@15.99492,27@57.02146,33@57.02146	M23(Oxidation / 15.9949)	14.7137	Y.NC[+57.02146]RC[+57.02146]PPEWTGQYC[+57.02146]TEDVDEC[+57.02146]QLM[+15.99492]PNAC[+57.02146]QNGRTC[+57.02146]HNTHGGY.N	C2(Carbamidomethyl / 57.0215); C4(Carbamidomethyl / 57.0215); C13(Carbamidomethyl / 57.0215); C20(Carbamidomethyl / 57.0215); C27(Carbamidomethyl / 57.0215); C33(Carbamidomethyl / 57.0215)	5.4e-05	5.5e-05	0	0	0	0	2.7e-06	2.7e-06	4.264	338.9	24.6		Specific	16.8	>sp|P46531|NOTC1_HUMAN Neurogenic locus notch homolog protein 1 OS=Homo sapiens OX=9606 GN=NOTCH1 PE=1 SV=4	1	5579	FP041222_2.5175.5175.5	high-energy collision-induced dissociation	4.08	4887.91	4887.91	1	50 | 39336
103		1174.9	5	975.788	4874.91	975.587	4873.91	controllerType=0 controllerNumber=1 scan=5736	0.855	Y.NCRCPPEWTGQYCTEDVDECQLMPNACQNGRTCHNTHGGY.N		NCRCPPEWTGQYCTEDVDECQLMPNACQNGRTCHNTHGGY,YN,2@57.02146,4@57.02146,13@57.02146,20@57.02146,27@57.02146,29@0.98402,33@57.02146	N29(Deamidated / 0.984)	15.9886	Y.NC[+57.02146]RC[+57.02146]PPEWTGQYC[+57.02146]TEDVDEC[+57.02146]QLMPNAC[+57.02146]QN[+0.98402]GRTC[+57.02146]HNTHGGY.N	C2(Carbamidomethyl / 57.0215); C4(Carbamidomethyl / 57.0215); C13(Carbamidomethyl / 57.0215); C20(Carbamidomethyl / 57.0215); C27(Carbamidomethyl / 57.0215); C33(Carbamidomethyl / 57.0215)	9.9e-31	1.3e-21	0	0	0	0	9.9e-31	5.2e-22	30.006	1135.2	16.8	1	Specific	22.2	>sp|P46531|NOTC1_HUMAN Neurogenic locus notch homolog protein 1 OS=Homo sapiens OX=9606 GN=NOTCH1 PE=1 SV=4	1	6327	FP041222_2.5736.5736.5	high-energy collision-induced dissociation	22.91	4873.91	4872.9	1	51 | 42856
103		1154.7	5	975.59	4873.92	975.587	4873.91	controllerType=0 controllerNumber=1 scan=5571	3.034	Y.NCRCPPEWTGQYCTEDVDECQLMPNACQNGRTCHNTHGGY.N		NCRCPPEWTGQYCTEDVDECQLMPNACQNGRTCHNTHGGY,YN,2@57.02146,4@57.02146,13@57.02146,20@57.02146,27@57.02146,29@0.98402,33@57.02146	N29(Deamidated / 0.984)	15.6225	Y.NC[+57.02146]RC[+57.02146]PPEWTGQYC[+57.02146]TEDVDEC[+57.02146]QLMPNAC[+57.02146]QN[+0.98402]GRTC[+57.02146]HNTHGGY.N	C2(Carbamidomethyl / 57.0215); C4(Carbamidomethyl / 57.0215); C13(Carbamidomethyl / 57.0215); C20(Carbamidomethyl / 57.0215); C27(Carbamidomethyl / 57.0215); C33(Carbamidomethyl / 57.0215)	9.9e-31	1.6e-20	0	0	0	0	9.9e-31	5.2e-21	30.006	1129.7	12.4		Specific	23	>sp|P46531|NOTC1_HUMAN Neurogenic locus notch homolog protein 1 OS=Homo sapiens OX=9606 GN=NOTCH1 PE=1 SV=4	1	6116	FP041222_2.5571.5571.5	high-energy collision-induced dissociation	20.79	4872.91	4872.9	1	52 | 41856
103		1152.2	5	975.588	4873.91	975.587	4873.91	controllerType=0 controllerNumber=1 scan=5680	1.218	Y.NCRCPPEWTGQYCTEDVDECQLMPNACQNGRTCHNTHGGY.N		NCRCPPEWTGQYCTEDVDECQLMPNACQNGRTCHNTHGGY,YN,2@57.02146,4@57.02146,13@57.02146,20@57.02146,27@57.02146,29@0.98402,33@57.02146	N29(Deamidated / 0.984)	15.8631	Y.NC[+57.02146]RC[+57.02146]PPEWTGQYC[+57.02146]TEDVDEC[+57.02146]QLMPNAC[+57.02146]QN[+0.98402]GRTC[+57.02146]HNTHGGY.N	C2(Carbamidomethyl / 57.0215); C4(Carbamidomethyl / 57.0215); C13(Carbamidomethyl / 57.0215); C20(Carbamidomethyl / 57.0215); C27(Carbamidomethyl / 57.0215); C33(Carbamidomethyl / 57.0215)	9.9e-31	1.3e-21	0	0	0	0	9.9e-31	4.3e-22	30.006	1128.6	20.5		Specific	24.3	>sp|P46531|NOTC1_HUMAN Neurogenic locus notch homolog protein 1 OS=Homo sapiens OX=9606 GN=NOTCH1 PE=1 SV=4	1	6254	FP041222_2.5680.5680.5	high-energy collision-induced dissociation	21.91	4872.9	4872.9	1	53 | 42656
103		1059	5	975.587	4873.91	975.587	4873.91	controllerType=0 controllerNumber=1 scan=5627	0.154	Y.NCRCPPEWTGQYCTEDVDECQLMPNACQNGRTCHNTHGGY.N		NCRCPPEWTGQYCTEDVDECQLMPNACQNGRTCHNTHGGY,YN,2@57.02146,4@57.02146,13@57.02146,20@57.02146,27@57.02146,29@0.98402,33@57.02146	N29(Deamidated / 0.984)	15.7484	Y.NC[+57.02146]RC[+57.02146]PPEWTGQYC[+57.02146]TEDVDEC[+57.02146]QLMPNAC[+57.02146]QN[+0.98402]GRTC[+57.02146]HNTHGGY.N	C2(Carbamidomethyl / 57.0215); C4(Carbamidomethyl / 57.0215); C13(Carbamidomethyl / 57.0215); C20(Carbamidomethyl / 57.0215); C27(Carbamidomethyl / 57.0215); C33(Carbamidomethyl / 57.0215)	9.9e-31	1.3e-19	0	0	0	0	9.9e-31	2.5e-20	30.006	1059	15.5		Specific	23.4	>sp|P46531|NOTC1_HUMAN Neurogenic locus notch homolog protein 1 OS=Homo sapiens OX=9606 GN=NOTCH1 PE=1 SV=4	1	6185	FP041222_2.5627.5627.5	high-energy collision-induced dissociation	19.91	4872.9	4872.9	1	54 | 42176
103		533	4	1218.98	4872.9	1219.23	4873.91	controllerType=0 controllerNumber=1 scan=5678	-1.146	Y.NCRCPPEWTGQYCTEDVDECQLMPNACQNGRTCHNTHGGY.N		NCRCPPEWTGQYCTEDVDECQLMPNACQNGRTCHNTHGGY,YN,2@57.02146,4@57.02146,13@57.02146,20@57.02146,27@57.02146,29@0.98402,33@57.02146	N29(Deamidated / 0.984)	15.8568	Y.NC[+57.02146]RC[+57.02146]PPEWTGQYC[+57.02146]TEDVDEC[+57.02146]QLMPNAC[+57.02146]QN[+0.98402]GRTC[+57.02146]HNTHGGY.N	C2(Carbamidomethyl / 57.0215); C4(Carbamidomethyl / 57.0215); C13(Carbamidomethyl / 57.0215); C20(Carbamidomethyl / 57.0215); C27(Carbamidomethyl / 57.0215); C33(Carbamidomethyl / 57.0215)	0.00019	0.00019	0	0	0	0	7.5e-06	7.6e-06	3.724	340.8	2	-1	Specific	19	>sp|P46531|NOTC1_HUMAN Neurogenic locus notch homolog protein 1 OS=Homo sapiens OX=9606 GN=NOTCH1 PE=1 SV=4	1	6252	FP041222_2.5678.5678.4	high-energy collision-induced dissociation	5.49	4871.89	4872.9	1	55 | 42576
103		1221	5	975.392	4872.93	975.39	4872.92	controllerType=0 controllerNumber=1 scan=5455	1.934	Y.NCRCPPEWTGQYCTEDVDECQLMPNACQNGRTCHNTHGGY.N		NCRCPPEWTGQYCTEDVDECQLMPNACQNGRTCHNTHGGY,YN,2@57.02146,4@57.02146,13@57.02146,20@57.02146,27@57.02146,33@57.02146		15.3565	Y.NC[+57.02146]RC[+57.02146]PPEWTGQYC[+57.02146]TEDVDEC[+57.02146]QLMPNAC[+57.02146]QNGRTC[+57.02146]HNTHGGY.N	C2(Carbamidomethyl / 57.0215); C4(Carbamidomethyl / 57.0215); C13(Carbamidomethyl / 57.0215); C20(Carbamidomethyl / 57.0215); C27(Carbamidomethyl / 57.0215); C33(Carbamidomethyl / 57.0215)	9.9e-31	3.5e-22	0	0	0	0	9.9e-31	1.4e-22	30.006	940.8	143.6		Specific	23.5	>sp|P46531|NOTC1_HUMAN Neurogenic locus notch homolog protein 1 OS=Homo sapiens OX=9606 GN=NOTCH1 PE=1 SV=4	1	5959	FP041222_2.5455.5455.5	high-energy collision-induced dissociation	23.45	4871.92	4871.91	1	56 | 40896
103		1109.8	5	975.391	4872.93	975.39	4872.92	controllerType=0 controllerNumber=1 scan=5505	0.869	Y.NCRCPPEWTGQYCTEDVDECQLMPNACQNGRTCHNTHGGY.N		NCRCPPEWTGQYCTEDVDECQLMPNACQNGRTCHNTHGGY,YN,2@57.02146,4@57.02146,13@57.02146,20@57.02146,27@57.02146,33@57.02146		15.4719	Y.NC[+57.02146]RC[+57.02146]PPEWTGQYC[+57.02146]TEDVDEC[+57.02146]QLMPNAC[+57.02146]QNGRTC[+57.02146]HNTHGGY.N	C2(Carbamidomethyl / 57.0215); C4(Carbamidomethyl / 57.0215); C13(Carbamidomethyl / 57.0215); C20(Carbamidomethyl / 57.0215); C27(Carbamidomethyl / 57.0215); C33(Carbamidomethyl / 57.0215)	9.9e-31	1.3e-20	0	0	0	0	9.9e-31	3e-21	30.006	1048.3	184.3		Specific	24.3	>sp|P46531|NOTC1_HUMAN Neurogenic locus notch homolog protein 1 OS=Homo sapiens OX=9606 GN=NOTCH1 PE=1 SV=4	1	6028	FP041222_2.5505.5505.5	high-energy collision-induced dissociation	20.9	4871.92	4871.91	1	57 | 41456
103		939.2	5	975.188	4871.91	975.39	4872.92	controllerType=0 controllerNumber=1 scan=5736	-1.148	Y.NCRCPPEWTGQYCTEDVDECQLMPNACQNGRTCHNTHGGY.N		NCRCPPEWTGQYCTEDVDECQLMPNACQNGRTCHNTHGGY,YN,2@57.02146,4@57.02146,13@57.02146,20@57.02146,27@57.02146,33@57.02146		15.9886	Y.NC[+57.02146]RC[+57.02146]PPEWTGQYC[+57.02146]TEDVDEC[+57.02146]QLMPNAC[+57.02146]QNGRTC[+57.02146]HNTHGGY.N	C2(Carbamidomethyl / 57.0215); C4(Carbamidomethyl / 57.0215); C13(Carbamidomethyl / 57.0215); C20(Carbamidomethyl / 57.0215); C27(Carbamidomethyl / 57.0215); C33(Carbamidomethyl / 57.0215)	1.7e-11	1.7e-11	0	0	0	0	2e-12	2.1e-12	10.778	200.3	200.3	-1	Specific	21.2	>sp|P46531|NOTC1_HUMAN Neurogenic locus notch homolog protein 1 OS=Homo sapiens OX=9606 GN=NOTCH1 PE=1 SV=4	1	6326	FP041222_2.5736.5736.5	high-energy collision-induced dissociation	12.77	4870.91	4871.91	1	58 | 42816
103		638.1	2	784.325	1567.64	784.324	1567.64	controllerType=0 controllerNumber=1 scan=5121	0.863	Y.NCRCPPEWTGQY.C		NCRCPPEWTGQY,YC,2@57.02146,4@57.02146		14.5878	Y.NC[+57.02146]RC[+57.02146]PPEWTGQY.C	C2(Carbamidomethyl / 57.0215); C4(Carbamidomethyl / 57.0215)	2e-09	2e-09	0	0	0	0	1.6e-10	1.6e-10	8.71	447.6	447.6		Specific	15.1	>sp|P46531|NOTC1_HUMAN Neurogenic locus notch homolog protein 1 OS=Homo sapiens OX=9606 GN=NOTCH1 PE=1 SV=4	1	5504	FP041222_2.5121.5121.2	high-energy collision-induced dissociation	9.7	1566.64	1566.63	1	59 | 1676
103		570.3	2	784.324	1567.64	784.324	1567.64	controllerType=0 controllerNumber=1 scan=5174	-0.461	Y.NCRCPPEWTGQY.C		NCRCPPEWTGQY,YC,2@57.02146,4@57.02146		14.7115	Y.NC[+57.02146]RC[+57.02146]PPEWTGQY.C	C2(Carbamidomethyl / 57.0215); C4(Carbamidomethyl / 57.0215)	1.1e-08	1.1e-08	0	0	0	0	5.4e-10	5.5e-10	7.976	423.3	423.3		Specific	13.7	>sp|P46531|NOTC1_HUMAN Neurogenic locus notch homolog protein 1 OS=Homo sapiens OX=9606 GN=NOTCH1 PE=1 SV=4	1	5578	FP041222_2.5174.5174.2	high-energy collision-induced dissociation	8.97	1566.63	1566.63	1	60 | 1686
103		433.7	2	784.328	1567.65	784.324	1567.64	controllerType=0 controllerNumber=1 scan=5296	4.289	Y.NCRCPPEWTGQY.C		NCRCPPEWTGQY,YC,2@57.02146,4@57.02146		14.9948	Y.NC[+57.02146]RC[+57.02146]PPEWTGQY.C	C2(Carbamidomethyl / 57.0215); C4(Carbamidomethyl / 57.0215)	0.0001	0.00011	0	0	0	0	4.2e-06	4.2e-06	3.983	350.9	350.9		Specific	12.1	>sp|P46531|NOTC1_HUMAN Neurogenic locus notch homolog protein 1 OS=Homo sapiens OX=9606 GN=NOTCH1 PE=1 SV=4	1	5743	FP041222_2.5296.5296.2	high-energy collision-induced dissociation	4.13	1566.64	1566.63	1	61 | 1708
111	Fuc(1)	0	5	982.587	4908.9	982.789	4909.92	controllerType=0 controllerNumber=1 scan=5281	-1.74	W.TGQYCTEDVDECQLMPNACQNGRTCHNTHGGYNCVCVNGW.T	24	TGQYCTEDVDECQLMPNACQNGRTCHNTHGGYNCVCVNGW,WT,5@57.02146,12@57.02146,13@0.98402,19@57.02146,24@146.05791,25@57.02146,34@57.02146,36@57.02146	Q13(Deamidated / 0.984); T24(OGlycan / 146.0579)	14.9589	W.TGQYC[+57.02146]TEDVDEC[+57.02146]Q[+0.98402]LMPNAC[+57.02146]QNGRT[+146.05791]C[+57.02146]HNTHGGYNC[+57.02146]VC[+57.02146]VNGW.T	C5(Carbamidomethyl / 57.0215); C12(Carbamidomethyl / 57.0215); C19(Carbamidomethyl / 57.0215); C25(Carbamidomethyl / 57.0215); C34(Carbamidomethyl / 57.0215); C36(Carbamidomethyl / 57.0215)	0.96	0.96	0.0045	0.0045	0.0095	0.0094	0.046	0.046	0.019	0	0	-1	Specific	7.2	>sp|P46531|NOTC1_HUMAN Neurogenic locus notch homolog protein 1 OS=Homo sapiens OX=9606 GN=NOTCH1 PE=1 SV=4	1	5723	FP041222_2.5281.5281.5	high-energy collision-induced dissociation	0.02	4907.9	4908.91	1	62 | 39896
126		45.6	4	490.702	1959.78	490.704	1959.79	controllerType=0 controllerNumber=1 scan=3286	-4.404	M.PNACQNGRTCHNTHGGY.N		PNACQNGRTCHNTHGGY,MN,4@57.02146,10@57.02146,14@15.99492	H14(Oxidation / 15.9949)	10.4656	M.PNAC[+57.02146]QNGRTC[+57.02146]HNTH[+15.99492]GGY.N	C4(Carbamidomethyl / 57.0215); C10(Carbamidomethyl / 57.0215)	0.51	0.52	0	0	0	0	0.017	0.017	0.288	45.6	24.2		Specific	4.4	>sp|P46531|NOTC1_HUMAN Neurogenic locus notch homolog protein 1 OS=Homo sapiens OX=9606 GN=NOTCH1 PE=1 SV=4	1	3004	FP041222_2.3286.3286.4	high-energy collision-induced dissociation	0.29	1958.78	1958.79	1	63 | 3170
169	HexNAc(1)Hex(1)Fuc(1)NeuAc(1)	447.9	3	774.99	2322.95	774.99	2322.96	controllerType=0 controllerNumber=1 scan=4024	-0.436	F.HGATCHDRVASFY.C	11	HGATCHDRVASFY,FC,5@57.02146,11@802.28552	S11(OGlycan / 802.2855)	12.0971	F.HGATC[+57.02146]HDRVAS[+802.28552]FY.C	C5(Carbamidomethyl / 57.0215)	2.4e-07	2.4e-07	0	0	0	0	1.8e-08	1.8e-08	6.628	392.7	13.8		Specific	15.1	>sp|P46531|NOTC1_HUMAN Neurogenic locus notch homolog protein 1 OS=Homo sapiens OX=9606 GN=NOTCH1 PE=1 SV=4	1	4024	FP041222_2.4024.4024.3	high-energy collision-induced dissociation	6.87	2321.95	2321.95	1	64 | 3511
169	HexNAc(1)Hex(1)Fuc(1)NeuAc(1)	529.6	3	720.634	2159.89	720.636	2159.89	controllerType=0 controllerNumber=1 scan=3287	-1.554	F.HGATCHDRVASF.Y	11	HGATCHDRVASF,FY,5@57.02146,11@802.28552	S11(OGlycan / 802.2855)	10.4678	F.HGATC[+57.02146]HDRVAS[+802.28552]F.Y	C5(Carbamidomethyl / 57.0215)	5.3e-08	5.4e-08	0	0	0	0	3.3e-09	3.4e-09	7.276	447.2	5.4		Specific	19.3	>sp|P46531|NOTC1_HUMAN Neurogenic locus notch homolog protein 1 OS=Homo sapiens OX=9606 GN=NOTCH1 PE=1 SV=4	1	3005	FP041222_2.3287.3287.3	high-energy collision-induced dissociation	8.04	2158.88	2158.88	1	65 | 3177
169	Hex(1)Pent(2); Fuc(1)	686.8	3	698.292	2092.86	698.293	2092.87	controllerType=0 controllerNumber=1 scan=3500	-1.737	F.HGATCHDRVASFY.C	4;11	HGATCHDRVASFY,FC,4@426.13734,5@57.02146,11@146.05791	T4(OGlycan / 426.1373); S11(OGlycan / 146.0579)	10.9279	F.HGAT[+426.13734]C[+57.02146]HDRVAS[+146.05791]FY.C	C5(Carbamidomethyl / 57.0215)	1.3e-10	1.4e-10	0	0	0	0	1.4e-11	1.4e-11	9.871	686.8	1.3		Specific	16.2	>sp|P46531|NOTC1_HUMAN Neurogenic locus notch homolog protein 1 OS=Homo sapiens OX=9606 GN=NOTCH1 PE=1 SV=4	1	3279	FP041222_2.3500.3500.3	high-energy collision-induced dissociation	11.8	2091.85	2091.86	1	66 | 3192
169	Fuc(1); Hex(1)Pent(2)	529.8	3	643.938	1929.8	643.939	1929.8	controllerType=0 controllerNumber=1 scan=2923	-1.486	F.HGATCHDRVASF.Y	4;11	HGATCHDRVASF,FY,4@146.05791,5@57.02146,11@426.13734	T4(OGlycan / 146.0579); S11(OGlycan / 426.1373)	9.6586	F.HGAT[+146.05791]C[+57.02146]HDRVAS[+426.13734]F.Y	C5(Carbamidomethyl / 57.0215)	5.3e-08	5.4e-08	0	0	0	0	2.8e-09	2.8e-09	7.276	529.8	0		Specific	17.1	>sp|P46531|NOTC1_HUMAN Neurogenic locus notch homolog protein 1 OS=Homo sapiens OX=9606 GN=NOTCH1 PE=1 SV=4	1	2524	FP041222_2.2923.2923.3	high-energy collision-induced dissociation	7.97	1928.79	1928.79	1	67 | 3145
169	Fuc(1); Hex(1)Pent(2)	472.8	3	643.938	1929.8	643.939	1929.8	controllerType=0 controllerNumber=1 scan=2976	-1.011	F.HGATCHDRVASF.Y	4;11	HGATCHDRVASF,FY,4@146.05791,5@57.02146,11@426.13734	T4(OGlycan / 146.0579); S11(OGlycan / 426.1373)	9.7769	F.HGAT[+146.05791]C[+57.02146]HDRVAS[+426.13734]F.Y	C5(Carbamidomethyl / 57.0215)	1.6e-07	1.6e-07	0	0	0	0	1.2e-08	1.2e-08	6.799	472.8	0		Specific	18.5	>sp|P46531|NOTC1_HUMAN Neurogenic locus notch homolog protein 1 OS=Homo sapiens OX=9606 GN=NOTCH1 PE=1 SV=4	1	2595	FP041222_2.2976.2976.3	high-energy collision-induced dissociation	6.97	1928.79	1928.79	1	68 | 3153
169	Fuc(1); Hex(1)	714.6	3	610.265	1828.78	610.265	1828.78	controllerType=0 controllerNumber=1 scan=3432	-0.275	F.HGATCHDRVASFY.C	4;11	HGATCHDRVASFY,FC,4@146.05791,5@57.02146,11@162.05282	T4(OGlycan / 146.0579); S11(OGlycan / 162.0528)	10.7802	F.HGAT[+146.05791]C[+57.02146]HDRVAS[+162.05282]FY.C	C5(Carbamidomethyl / 57.0215)	2.5e-11	2.5e-11	0	0	0	0	3.9e-12	3.9e-12	10.605	698.4	0		Specific	15.5	>sp|P46531|NOTC1_HUMAN Neurogenic locus notch homolog protein 1 OS=Homo sapiens OX=9606 GN=NOTCH1 PE=1 SV=4	1	3191	FP041222_2.3432.3432.3	high-energy collision-induced dissociation	11.53	1827.77	1827.77	1	69 | 815
169	Fuc(1); Hex(1)	535.4	2	914.894	1828.78	914.894	1828.78	controllerType=0 controllerNumber=1 scan=3458	0.5	F.HGATCHDRVASFY.C	4;11	HGATCHDRVASFY,FC,4@146.05791,5@57.02146,11@162.05282	T4(OGlycan / 146.0579); S11(OGlycan / 162.0528)	10.8369	F.HGAT[+146.05791]C[+57.02146]HDRVAS[+162.05282]FY.C	C5(Carbamidomethyl / 57.0215)	9.1e-07	9.2e-07	0	0	0	0	7e-08	7.1e-08	6.042	535.4	0		Specific	19.5	>sp|P46531|NOTC1_HUMAN Neurogenic locus notch homolog protein 1 OS=Homo sapiens OX=9606 GN=NOTCH1 PE=1 SV=4	1	3227	FP041222_2.3458.3458.2	high-energy collision-induced dissociation	7.73	1827.77	1827.77	1	70 | 844
169	Fuc(1); Hex(1)	442.7	3	610.264	1828.78	610.265	1828.78	controllerType=0 controllerNumber=1 scan=3482	-1.276	F.HGATCHDRVASFY.C	4;11	HGATCHDRVASFY,FC,4@146.05791,5@57.02146,11@162.05282	T4(OGlycan / 146.0579); S11(OGlycan / 162.0528)	10.8913	F.HGAT[+146.05791]C[+57.02146]HDRVAS[+162.05282]FY.C	C5(Carbamidomethyl / 57.0215)	2.4e-07	2.4e-07	0	0	0	0	1.6e-08	1.6e-08	6.628	442.7	0		Specific	13	>sp|P46531|NOTC1_HUMAN Neurogenic locus notch homolog protein 1 OS=Homo sapiens OX=9606 GN=NOTCH1 PE=1 SV=4	1	3256	FP041222_2.3482.3482.3	high-energy collision-induced dissociation	7.03	1827.77	1827.77	1	71 | 916
169	Fuc(1); Hex(1)Pent(1)	682.7	3	599.924	1797.76	599.925	1797.76	controllerType=0 controllerNumber=1 scan=2904	-1.358	F.HGATCHDRVASF.Y	4;11	HGATCHDRVASF,FY,4@146.05791,5@57.02146,11@294.09508	T4(OGlycan / 146.0579); S11(OGlycan / 294.0951)	9.6154	F.HGAT[+146.05791]C[+57.02146]HDRVAS[+294.09508]F.Y	C5(Carbamidomethyl / 57.0215)	9.1e-11	9.2e-11	0	0	0	0	1e-11	1e-11	10.042	633.1	0		Specific	16.5	>sp|P46531|NOTC1_HUMAN Neurogenic locus notch homolog protein 1 OS=Homo sapiens OX=9606 GN=NOTCH1 PE=1 SV=4	1	2506	FP041222_2.2904.2904.3	high-energy collision-induced dissociation	10.97	1796.75	1796.75	1	72 | 638
169	HexNAc(1)	87.7	3	575.253	1723.74	575.255	1723.75	controllerType=0 controllerNumber=1 scan=3583	-2.601	F.HGATCHDRVASFY.C	4	HGATCHDRVASFY,FC,4@203.07937,5@57.02146	T4(OGlycan / 203.0794)	11.1071	F.HGAT[+203.07937]C[+57.02146]HDRVASFY.C	C5(Carbamidomethyl / 57.0215)	0.27	0.28	0	0	0	0	0.0079	0.008	0.561	87.7	4.1		Specific	4.8	>sp|P46531|NOTC1_HUMAN Neurogenic locus notch homolog protein 1 OS=Homo sapiens OX=9606 GN=NOTCH1 PE=1 SV=4	1	3384	FP041222_2.3583.3583.3	high-energy collision-induced dissociation	0.56	1722.74	1722.74	1	73 | 1077
169	HexNAc(1)	85.3	3	575.253	1723.75	575.255	1723.75	controllerType=0 controllerNumber=1 scan=3806	-2.176	F.HGATCHDRVASFY.C	4	HGATCHDRVASFY,FC,4@203.07937,5@57.02146	T4(OGlycan / 203.0794)	11.6107	F.HGAT[+203.07937]C[+57.02146]HDRVASFY.C	C5(Carbamidomethyl / 57.0215)	0.27	0.28	0	0	0	0	0.0092	0.0093	0.561	85.3	7.6		Specific	5.2	>sp|P46531|NOTC1_HUMAN Neurogenic locus notch homolog protein 1 OS=Homo sapiens OX=9606 GN=NOTCH1 PE=1 SV=4	1	3701	FP041222_2.3806.3806.3	high-energy collision-induced dissociation	0.56	1722.74	1722.74	1	74 | 1348
169	HexNAc(1)	56.5	3	575.255	1723.75	575.255	1723.75	controllerType=0 controllerNumber=1 scan=3476	0.48	F.HGATCHDRVASFY.C	11	HGATCHDRVASFY,FC,5@57.02146,11@203.07937	S11(OGlycan / 203.0794)	10.8765	F.HGATC[+57.02146]HDRVAS[+203.07937]FY.C	C5(Carbamidomethyl / 57.0215)	0.26	0.26	0	0	0	0	0.0054	0.0054	0.59	56.5	29		Specific	4.6	>sp|P46531|NOTC1_HUMAN Neurogenic locus notch homolog protein 1 OS=Homo sapiens OX=9606 GN=NOTCH1 PE=1 SV=4	1	3251	FP041222_2.3476.3476.3	high-energy collision-induced dissociation	0.59	1722.74	1722.74	1	75 | 880
169	Fuc(1)	479.3	3	561.579	1682.72	561.579	1682.72	controllerType=0 controllerNumber=1 scan=3728	-0.09	F.HGATCHDRVASFY.C	11	HGATCHDRVASFY,FC,5@57.02146,7@15.99492,11@146.05791	D7(Oxidation / 15.9949); S11(OGlycan / 146.0579)	11.4317	F.HGATC[+57.02146]HD[+15.99492]RVAS[+146.05791]FY.C	C5(Carbamidomethyl / 57.0215)	3.3e-06	3.4e-06	0	0	0	0	1.8e-07	1.9e-07	5.48	452.4	29.2		Specific	11.1	>sp|P46531|NOTC1_HUMAN Neurogenic locus notch homolog protein 1 OS=Homo sapiens OX=9606 GN=NOTCH1 PE=1 SV=4	1	3590	FP041222_2.3728.3728.3	high-energy collision-induced dissociation	5.65	1681.72	1681.72	1	76 | 1229
169	Fuc(1); Hex(1)	121.1	3	561.576	1682.71	561.57	1682.7	controllerType=0 controllerNumber=1 scan=2950	9.777	F.HGATCHDRVASF.Y	4;11	HGATCHDRVASF,FY,4@146.05791,5@57.02146,6@15.99492,8@0.98402,11@162.05282	T4(OGlycan / 146.0579); H6(Oxidation / 15.9949); R8(Deamidated / 0.984); S11(OGlycan / 162.0528)	9.7192	F.HGAT[+146.05791]C[+57.02146]H[+15.99492]DR[+0.98402]VAS[+162.05282]F.Y	C5(Carbamidomethyl / 57.0215)	0.41	0.41	0	0	0	0	0.014	0.014	0.392	40.9	0		Specific	8	>sp|P46531|NOTC1_HUMAN Neurogenic locus notch homolog protein 1 OS=Homo sapiens OX=9606 GN=NOTCH1 PE=1 SV=4	1	2560	FP041222_2.2950.2950.3	high-energy collision-induced dissociation	0.07	1681.71	1681.69	1	77 | 657
169	Fuc(1)	28.5	3	556.585	1667.74	556.575	1667.71	controllerType=0 controllerNumber=1 scan=4140	17.644	F.HGATCHDRVASFY.C	4	HGATCHDRVASFY,FC,4@146.05791,5@57.02146,8@0.98402	T4(OGlycan / 146.0579); R8(Deamidated / 0.984)	12.3556	F.HGAT[+146.05791]C[+57.02146]HDR[+0.98402]VASFY.C	C5(Carbamidomethyl / 57.0215)	0.87	0.87	0	0	0	0	0.03	0.03	0.06	28.5	9.2		Specific	4.3	>sp|P46531|NOTC1_HUMAN Neurogenic locus notch homolog protein 1 OS=Homo sapiens OX=9606 GN=NOTCH1 PE=1 SV=4	1	4186	FP041222_2.4140.4140.3	high-energy collision-induced dissociation	0.05	1666.73	1666.7	1	78 | 1566
169	Fuc(1)	639.5	3	556.246	1666.72	556.247	1666.73	controllerType=0 controllerNumber=1 scan=3474	-2.665	F.HGATCHDRVASFY.C	11	HGATCHDRVASFY,FC,5@57.02146,11@146.05791	S11(OGlycan / 146.0579)	10.8721	F.HGATC[+57.02146]HDRVAS[+146.05791]FY.C	C5(Carbamidomethyl / 57.0215)	6.1e-09	6.1e-09	0	0	0	0	2.5e-10	2.6e-10	8.218	530.3	9.5		Specific	12.6	>sp|P46531|NOTC1_HUMAN Neurogenic locus notch homolog protein 1 OS=Homo sapiens OX=9606 GN=NOTCH1 PE=1 SV=4	1	3247	FP041222_2.3474.3474.3	high-energy collision-induced dissociation	10.22	1665.72	1665.72	1	79 | 859
169	Fuc(1)	602.9	3	556.247	1666.73	556.247	1666.73	controllerType=0 controllerNumber=1 scan=3691	-1.347	F.HGATCHDRVASFY.C	11	HGATCHDRVASFY,FC,5@57.02146,11@146.05791	S11(OGlycan / 146.0579)	11.3491	F.HGATC[+57.02146]HDRVAS[+146.05791]FY.C	C5(Carbamidomethyl / 57.0215)	1.3e-09	1.4e-09	0	0	0	0	1.2e-10	1.2e-10	8.871	504.1	22.7		Specific	13.4	>sp|P46531|NOTC1_HUMAN Neurogenic locus notch homolog protein 1 OS=Homo sapiens OX=9606 GN=NOTCH1 PE=1 SV=4	1	3535	FP041222_2.3691.3691.3	high-energy collision-induced dissociation	8.87	1665.72	1665.72	1	80 | 1198
169	Fuc(1)	542.8	3	556.247	1666.73	556.247	1666.73	controllerType=0 controllerNumber=1 scan=3581	-1.677	F.HGATCHDRVASFY.C	11	HGATCHDRVASFY,FC,5@57.02146,11@146.05791	S11(OGlycan / 146.0579)	11.1033	F.HGATC[+57.02146]HDRVAS[+146.05791]FY.C	C5(Carbamidomethyl / 57.0215)	7.8e-08	7.9e-08	0	0	0	0	5.3e-09	5.4e-09	7.105	490.9	26.5		Specific	13.3	>sp|P46531|NOTC1_HUMAN Neurogenic locus notch homolog protein 1 OS=Homo sapiens OX=9606 GN=NOTCH1 PE=1 SV=4	1	3381	FP041222_2.3581.3581.3	high-energy collision-induced dissociation	7.87	1665.72	1665.72	1	81 | 1056
169	Fuc(1)	517.2	2	833.866	1666.73	833.868	1666.73	controllerType=0 controllerNumber=1 scan=3495	-1.595	F.HGATCHDRVASFY.C	11	HGATCHDRVASFY,FC,5@57.02146,11@146.05791	S11(OGlycan / 146.0579)	10.9171	F.HGATC[+57.02146]HDRVAS[+146.05791]FY.C	C5(Carbamidomethyl / 57.0215)	8.4e-07	8.5e-07	0	0	0	0	6.3e-08	6.4e-08	6.074	430.4	12.9		Specific	15.3	>sp|P46531|NOTC1_HUMAN Neurogenic locus notch homolog protein 1 OS=Homo sapiens OX=9606 GN=NOTCH1 PE=1 SV=4	1	3271	FP041222_2.3495.3495.2	high-energy collision-induced dissociation	7.08	1665.72	1665.72	1	82 | 931
169	Fuc(1)	504	3	556.247	1666.73	556.247	1666.73	controllerType=0 controllerNumber=1 scan=3636	-1.347	F.HGATCHDRVASFY.C	11	HGATCHDRVASFY,FC,5@57.02146,11@146.05791	S11(OGlycan / 146.0579)	11.227	F.HGATC[+57.02146]HDRVAS[+146.05791]FY.C	C5(Carbamidomethyl / 57.0215)	1.3e-07	1.4e-07	0	0	0	0	1e-08	1.1e-08	6.871	436.5	23.1		Specific	11.5	>sp|P46531|NOTC1_HUMAN Neurogenic locus notch homolog protein 1 OS=Homo sapiens OX=9606 GN=NOTCH1 PE=1 SV=4	1	3454	FP041222_2.3636.3636.3	high-energy collision-induced dissociation	7.11	1665.72	1665.72	1	83 | 1150
169	Fuc(1)	499.9	3	556.247	1666.73	556.247	1666.73	controllerType=0 controllerNumber=1 scan=3526	-1.567	F.HGATCHDRVASFY.C	11	HGATCHDRVASFY,FC,5@57.02146,11@146.05791	S11(OGlycan / 146.0579)	10.9857	F.HGATC[+57.02146]HDRVAS[+146.05791]FY.C	C5(Carbamidomethyl / 57.0215)	1.3e-07	1.4e-07	0	0	0	0	9.3e-09	9.4e-09	6.871	491.4	30		Specific	12.6	>sp|P46531|NOTC1_HUMAN Neurogenic locus notch homolog protein 1 OS=Homo sapiens OX=9606 GN=NOTCH1 PE=1 SV=4	1	3312	FP041222_2.3526.3526.3	high-energy collision-induced dissociation	7.87	1665.72	1665.72	1	84 | 972
169	Fuc(1)	413.7	2	833.864	1666.72	833.868	1666.73	controllerType=0 controllerNumber=1 scan=3553	-3.719	F.HGATCHDRVASFY.C	11	HGATCHDRVASFY,FC,5@57.02146,11@146.05791	S11(OGlycan / 146.0579)	11.0418	F.HGATC[+57.02146]HDRVAS[+146.05791]FY.C	C5(Carbamidomethyl / 57.0215)	9.5e-06	9.6e-06	0	0	0	0	4.3e-07	4.3e-07	5.023	401.6	11.7		Specific	12.6	>sp|P46531|NOTC1_HUMAN Neurogenic locus notch homolog protein 1 OS=Homo sapiens OX=9606 GN=NOTCH1 PE=1 SV=4	1	3345	FP041222_2.3553.3553.2	high-energy collision-induced dissociation	5.42	1665.71	1665.72	1	85 | 1013
169	Fuc(1)	407.9	3	556.247	1666.73	556.247	1666.73	controllerType=0 controllerNumber=1 scan=3746	-1.237	F.HGATCHDRVASFY.C	11	HGATCHDRVASFY,FC,5@57.02146,11@146.05791	S11(OGlycan / 146.0579)	11.4736	F.HGATC[+57.02146]HDRVAS[+146.05791]FY.C	C5(Carbamidomethyl / 57.0215)	2.6e-06	2.6e-06	0	0	0	0	1.4e-07	1.4e-07	5.591	385.6	26.4		Specific	10.7	>sp|P46531|NOTC1_HUMAN Neurogenic locus notch homolog protein 1 OS=Homo sapiens OX=9606 GN=NOTCH1 PE=1 SV=4	1	3613	FP041222_2.3746.3746.3	high-energy collision-induced dissociation	5.99	1665.72	1665.72	1	86 | 1282
169	Fuc(1)	370.8	3	556.247	1666.73	556.247	1666.73	controllerType=0 controllerNumber=1 scan=3802	-1.017	F.HGATCHDRVASFY.C	4	HGATCHDRVASFY,FC,4@146.05791,5@57.02146	T4(OGlycan / 146.0579)	11.6021	F.HGAT[+146.05791]C[+57.02146]HDRVASFY.C	C5(Carbamidomethyl / 57.0215)	0.00032	0.00032	0	0	0	0	1.7e-05	1.7e-05	3.5	322.2	9.2		Specific	9.3	>sp|P46531|NOTC1_HUMAN Neurogenic locus notch homolog protein 1 OS=Homo sapiens OX=9606 GN=NOTCH1 PE=1 SV=4	1	3696	FP041222_2.3802.3802.3	high-energy collision-induced dissociation	3.77	1665.72	1665.72	1	87 | 1327
169	Fuc(1)	239.6	3	556.247	1666.73	556.247	1666.73	controllerType=0 controllerNumber=1 scan=3876	-1.677	F.HGATCHDRVASFY.C	4	HGATCHDRVASFY,FC,4@146.05791,5@57.02146	T4(OGlycan / 146.0579)	11.7627	F.HGAT[+146.05791]C[+57.02146]HDRVASFY.C	C5(Carbamidomethyl / 57.0215)	0.0084	0.0085	0	0	0	0	0.00034	0.00035	2.078	239.6	9.2		Specific	7.5	>sp|P46531|NOTC1_HUMAN Neurogenic locus notch homolog protein 1 OS=Homo sapiens OX=9606 GN=NOTCH1 PE=1 SV=4	1	3809	FP041222_2.3876.3876.3	high-energy collision-induced dissociation	2.31	1665.72	1665.72	1	88 | 1416
169	Fuc(1)	200.5	3	556.247	1666.73	556.247	1666.73	controllerType=0 controllerNumber=1 scan=3940	-1.677	F.HGATCHDRVASFY.C	11	HGATCHDRVASFY,FC,5@57.02146,11@146.05791	S11(OGlycan / 146.0579)	11.9091	F.HGATC[+57.02146]HDRVAS[+146.05791]FY.C	C5(Carbamidomethyl / 57.0215)	0.0097	0.0099	0	0	0	0	0.00044	0.00044	2.011	200.5	11.3		Specific	6.7	>sp|P46531|NOTC1_HUMAN Neurogenic locus notch homolog protein 1 OS=Homo sapiens OX=9606 GN=NOTCH1 PE=1 SV=4	1	3906	FP041222_2.3940.3940.3	high-energy collision-induced dissociation	2.25	1665.72	1665.72	1	89 | 1466
169	Fuc(1); Hex(1)	655.4	3	555.91	1665.71	555.911	1665.72	controllerType=0 controllerNumber=1 scan=2901	-1.929	F.HGATCHDRVASF.Y	4;11	HGATCHDRVASF,FY,4@146.05791,5@57.02146,11@162.05282	T4(OGlycan / 146.0579); S11(OGlycan / 162.0528)	9.6097	F.HGAT[+146.05791]C[+57.02146]HDRVAS[+162.05282]F.Y	C5(Carbamidomethyl / 57.0215)	9.1e-11	9.2e-11	0	0	0	0	9e-12	9.2e-12	10.042	645.2	0.2		Specific	16.2	>sp|P46531|NOTC1_HUMAN Neurogenic locus notch homolog protein 1 OS=Homo sapiens OX=9606 GN=NOTCH1 PE=1 SV=4	1	2502	FP041222_2.2901.2901.3	high-energy collision-induced dissociation	9.97	1664.71	1664.71	1	90 | 626
169	Fuc(1); Hex(1)	563.6	3	555.91	1665.72	555.911	1665.72	controllerType=0 controllerNumber=1 scan=2856	-0.83	F.HGATCHDRVASF.Y	4;11	HGATCHDRVASF,FY,4@146.05791,5@57.02146,11@162.05282	T4(OGlycan / 146.0579); S11(OGlycan / 162.0528)	9.4985	F.HGAT[+146.05791]C[+57.02146]HDRVAS[+162.05282]F.Y	C5(Carbamidomethyl / 57.0215)	9.1e-09	9.2e-09	0	0	0	0	4.3e-10	4.4e-10	8.042	563.6	0		Specific	18.3	>sp|P46531|NOTC1_HUMAN Neurogenic locus notch homolog protein 1 OS=Homo sapiens OX=9606 GN=NOTCH1 PE=1 SV=4	1	2455	FP041222_2.2856.2856.3	high-energy collision-induced dissociation	8.97	1664.71	1664.71	1	91 | 585
169	Fuc(1); Hex(1)	528.2	3	555.91	1665.72	555.911	1665.72	controllerType=0 controllerNumber=1 scan=2808	-0.94	F.HGATCHDRVASF.Y	4;11	HGATCHDRVASF,FY,4@146.05791,5@57.02146,11@162.05282	T4(OGlycan / 146.0579); S11(OGlycan / 162.0528)	9.3858	F.HGAT[+146.05791]C[+57.02146]HDRVAS[+162.05282]F.Y	C5(Carbamidomethyl / 57.0215)	5.3e-08	5.4e-08	0	0	0	0	1.8e-09	1.8e-09	7.276	528.2	0		Specific	13.4	>sp|P46531|NOTC1_HUMAN Neurogenic locus notch homolog protein 1 OS=Homo sapiens OX=9606 GN=NOTCH1 PE=1 SV=4	1	2397	FP041222_2.2808.2808.3	high-energy collision-induced dissociation	7.97	1664.71	1664.71	1	92 | 538
169	Fuc(1); Hex(1)	512.1	2	833.361	1665.72	833.362	1665.72	controllerType=0 controllerNumber=1 scan=2839	-1.151	F.HGATCHDRVASF.Y	4;11	HGATCHDRVASF,FY,4@146.05791,5@57.02146,11@162.05282	T4(OGlycan / 146.0579); S11(OGlycan / 162.0528)	9.4579	F.HGAT[+146.05791]C[+57.02146]HDRVAS[+162.05282]F.Y	C5(Carbamidomethyl / 57.0215)	5.7e-07	5.8e-07	0	0	0	0	5.2e-08	5.3e-08	6.245	512.1	0		Specific	19.6	>sp|P46531|NOTC1_HUMAN Neurogenic locus notch homolog protein 1 OS=Homo sapiens OX=9606 GN=NOTCH1 PE=1 SV=4	1	2436	FP041222_2.2839.2839.2	high-energy collision-induced dissociation	6.41	1664.71	1664.71	1	93 | 569
169	Fuc(1); Hex(1)	512.1	3	555.91	1665.71	555.911	1665.72	controllerType=0 controllerNumber=1 scan=2954	-1.489	F.HGATCHDRVASF.Y	4;11	HGATCHDRVASF,FY,4@146.05791,5@57.02146,11@162.05282	T4(OGlycan / 146.0579); S11(OGlycan / 162.0528)	9.7297	F.HGAT[+146.05791]C[+57.02146]HDRVAS[+162.05282]F.Y	C5(Carbamidomethyl / 57.0215)	9.1e-08	9.2e-08	0	0	0	0	7e-09	7e-09	7.042	512.1	0		Specific	16	>sp|P46531|NOTC1_HUMAN Neurogenic locus notch homolog protein 1 OS=Homo sapiens OX=9606 GN=NOTCH1 PE=1 SV=4	1	2565	FP041222_2.2954.2954.3	high-energy collision-induced dissociation	7.2	1664.71	1664.71	1	94 | 690
169	Fuc(1); Hex(1)	190.5	2	833.36	1665.71	833.362	1665.72	controllerType=0 controllerNumber=1 scan=2890	-2.506	F.HGATCHDRVASF.Y	4;11	HGATCHDRVASF,FY,4@146.05791,5@57.02146,11@162.05282	T4(OGlycan / 146.0579); S11(OGlycan / 162.0528)	9.5719	F.HGAT[+146.05791]C[+57.02146]HDRVAS[+162.05282]F.Y	C5(Carbamidomethyl / 57.0215)	0.0016	0.0016	0	0	0	0	5.1e-05	5.2e-05	2.807	190.5	0		Specific	11.6	>sp|P46531|NOTC1_HUMAN Neurogenic locus notch homolog protein 1 OS=Homo sapiens OX=9606 GN=NOTCH1 PE=1 SV=4	1	2493	FP041222_2.2890.2890.2	high-energy collision-induced dissociation	2.73	1664.71	1664.71	1	95 | 609
169	HexNAc(1)	208.8	3	520.899	1560.68	520.9	1560.69	controllerType=0 controllerNumber=1 scan=2845	-1.324	F.HGATCHDRVASF.Y	11	HGATCHDRVASF,FY,5@57.02146,11@203.07937	S11(OGlycan / 203.0794)	9.4728	F.HGATC[+57.02146]HDRVAS[+203.07937]F.Y	C5(Carbamidomethyl / 57.0215)	0.002	0.0021	0	0	0	0	8.1e-05	8.3e-05	2.693	208.8	29.8		Specific	8	>sp|P46531|NOTC1_HUMAN Neurogenic locus notch homolog protein 1 OS=Homo sapiens OX=9606 GN=NOTCH1 PE=1 SV=4	1	2442	FP041222_2.2845.2845.3	high-energy collision-induced dissociation	2.88	1559.68	1559.68	1	96 | 581
169	HexNAc(1)	169.6	3	520.9	1560.68	520.9	1560.69	controllerType=0 controllerNumber=1 scan=2944	-1.089	F.HGATCHDRVASF.Y	4	HGATCHDRVASF,FY,4@203.07937,5@57.02146	T4(OGlycan / 203.0794)	9.707	F.HGAT[+203.07937]C[+57.02146]HDRVASF.Y	C5(Carbamidomethyl / 57.0215)	0.0094	0.0095	0	0	0	0	0.00039	0.00039	2.027	169.6	9.2		Specific	7.3	>sp|P46531|NOTC1_HUMAN Neurogenic locus notch homolog protein 1 OS=Homo sapiens OX=9606 GN=NOTCH1 PE=1 SV=4	1	2552	FP041222_2.2944.2944.3	high-energy collision-induced dissociation	2.03	1559.68	1559.68	1	97 | 648
169	HexNAc(1)	40.6	3	520.899	1560.68	520.9	1560.69	controllerType=0 controllerNumber=1 scan=2796	-1.91	F.HGATCHDRVASF.Y	11	HGATCHDRVASF,FY,5@57.02146,11@203.07937	S11(OGlycan / 203.0794)	9.3598	F.HGATC[+57.02146]HDRVAS[+203.07937]F.Y	C5(Carbamidomethyl / 57.0215)	0.11	0.11	0	0	0	0	0.0028	0.0029	0.95	40.6	7.1		Specific	4.6	>sp|P46531|NOTC1_HUMAN Neurogenic locus notch homolog protein 1 OS=Homo sapiens OX=9606 GN=NOTCH1 PE=1 SV=4	1	2380	FP041222_2.2796.2796.3	high-energy collision-induced dissociation	0.95	1559.68	1559.68	1	98 | 532
169		188.8	3	507.896	1521.67	507.889	1521.65	controllerType=0 controllerNumber=1 scan=3791	13.011	F.HGATCHDRVASFY.C		HGATCHDRVASFY,FC,5@57.02146,8@0.98402	R8(Deamidated / 0.984)	11.5759	F.HGATC[+57.02146]HDR[+0.98402]VASFY.C	C5(Carbamidomethyl / 57.0215)	0.57	0.58	0	0	0	0	0.019	0.019	0.241	188.8	188.8		Specific	6.4	>sp|P46531|NOTC1_HUMAN Neurogenic locus notch homolog protein 1 OS=Homo sapiens OX=9606 GN=NOTCH1 PE=1 SV=4	1	3679	FP041222_2.3791.3791.3	high-energy collision-induced dissociation	0.33	1520.67	1520.65	1	99 | 1323
169		752.1	2	760.838	1520.67	760.839	1520.67	controllerType=0 controllerNumber=1 scan=3539	-0.112	F.HGATCHDRVASFY.C		HGATCHDRVASFY,FC,5@57.02146		11.0106	F.HGATC[+57.02146]HDRVASFY.C	C5(Carbamidomethyl / 57.0215)	1.6e-11	1.6e-11	0	0	0	0	1.5e-12	1.5e-12	10.807	501.8	501.8		Specific	12.1	>sp|P46531|NOTC1_HUMAN Neurogenic locus notch homolog protein 1 OS=Homo sapiens OX=9606 GN=NOTCH1 PE=1 SV=4	1	3327	FP041222_2.3539.3539.2	high-energy collision-induced dissociation	10.8	1519.66	1519.66	1	100 | 993
169		518.4	3	507.561	1520.67	507.561	1520.67	controllerType=0 controllerNumber=1 scan=3520	-1.124	F.HGATCHDRVASFY.C		HGATCHDRVASFY,FC,5@57.02146		10.9708	F.HGATC[+57.02146]HDRVASFY.C	C5(Carbamidomethyl / 57.0215)	1.4e-06	1.4e-06	0	0	0	0	1.2e-07	1.2e-07	5.857	358.9	358.9		Specific	11.2	>sp|P46531|NOTC1_HUMAN Neurogenic locus notch homolog protein 1 OS=Homo sapiens OX=9606 GN=NOTCH1 PE=1 SV=4	1	3305	FP041222_2.3520.3520.3	high-energy collision-induced dissociation	6.85	1519.66	1519.66	1	101 | 952
169		491.7	3	507.561	1520.67	507.561	1520.67	controllerType=0 controllerNumber=1 scan=3570	-0.462	F.HGATCHDRVASFY.C		HGATCHDRVASFY,FC,5@57.02146		11.0795	F.HGATC[+57.02146]HDRVASFY.C	C5(Carbamidomethyl / 57.0215)	1.7e-05	1.7e-05	0	0	0	0	7.2e-07	7.3e-07	4.774	352.4	352.4		Specific	11.1	>sp|P46531|NOTC1_HUMAN Neurogenic locus notch homolog protein 1 OS=Homo sapiens OX=9606 GN=NOTCH1 PE=1 SV=4	1	3366	FP041222_2.3570.3570.3	high-energy collision-induced dissociation	5.77	1519.66	1519.66	1	102 | 1034
169		475.2	3	507.561	1520.67	507.561	1520.67	controllerType=0 controllerNumber=1 scan=3625	-0.522	F.HGATCHDRVASFY.C		HGATCHDRVASFY,FC,5@57.02146		11.2024	F.HGATC[+57.02146]HDRVASFY.C	C5(Carbamidomethyl / 57.0215)	2.9e-05	3e-05	0	0	0	0	1.8e-06	1.8e-06	4.531	342.8	342.8		Specific	10.5	>sp|P46531|NOTC1_HUMAN Neurogenic locus notch homolog protein 1 OS=Homo sapiens OX=9606 GN=NOTCH1 PE=1 SV=4	1	3439	FP041222_2.3625.3625.3	high-energy collision-induced dissociation	5	1519.66	1519.66	1	103 | 1116
169		445.6	3	507.561	1520.67	507.561	1520.67	controllerType=0 controllerNumber=1 scan=3735	-0.582	F.HGATCHDRVASFY.C		HGATCHDRVASFY,FC,5@57.02146		11.4487	F.HGATC[+57.02146]HDRVASFY.C	C5(Carbamidomethyl / 57.0215)	4.8e-05	4.8e-05	0	0	0	0	2.3e-06	2.3e-06	4.322	314.7	314.7		Specific	10.7	>sp|P46531|NOTC1_HUMAN Neurogenic locus notch homolog protein 1 OS=Homo sapiens OX=9606 GN=NOTCH1 PE=1 SV=4	1	3598	FP041222_2.3735.3735.3	high-energy collision-induced dissociation	4.79	1519.66	1519.66	1	104 | 1262
169		313.9	3	507.562	1520.67	507.561	1520.67	controllerType=0 controllerNumber=1 scan=3791	0.682	F.HGATCHDRVASFY.C		HGATCHDRVASFY,FC,5@57.02146		11.5759	F.HGATC[+57.02146]HDRVASFY.C	C5(Carbamidomethyl / 57.0215)	0.0029	0.0029	0	0	0	0	0.00016	0.00016	2.542	259.9	259.9		Specific	8.1	>sp|P46531|NOTC1_HUMAN Neurogenic locus notch homolog protein 1 OS=Homo sapiens OX=9606 GN=NOTCH1 PE=1 SV=4	1	3678	FP041222_2.3791.3791.3	high-energy collision-induced dissociation	2.73	1519.66	1519.66	1	105 | 1303
169		300.6	3	507.561	1520.67	507.561	1520.67	controllerType=0 controllerNumber=1 scan=3681	-1.365	F.HGATCHDRVASFY.C		HGATCHDRVASFY,FC,5@57.02146		11.3251	F.HGATC[+57.02146]HDRVASFY.C	C5(Carbamidomethyl / 57.0215)	0.0033	0.0033	0	0	0	0	0.00017	0.00018	2.487	270.9	270.9		Specific	8	>sp|P46531|NOTC1_HUMAN Neurogenic locus notch homolog protein 1 OS=Homo sapiens OX=9606 GN=NOTCH1 PE=1 SV=4	1	3521	FP041222_2.3681.3681.3	high-energy collision-induced dissociation	2.68	1519.66	1519.66	1	106 | 1178
169		277.6	3	507.561	1520.67	507.561	1520.67	controllerType=0 controllerNumber=1 scan=3845	-1.485	F.HGATCHDRVASFY.C		HGATCHDRVASFY,FC,5@57.02146		11.6957	F.HGATC[+57.02146]HDRVASFY.C	C5(Carbamidomethyl / 57.0215)	0.0017	0.0018	0	0	0	0	6.1e-05	6.2e-05	2.757	277.6	277.6		Specific	8.5	>sp|P46531|NOTC1_HUMAN Neurogenic locus notch homolog protein 1 OS=Homo sapiens OX=9606 GN=NOTCH1 PE=1 SV=4	1	3758	FP041222_2.3845.3845.3	high-energy collision-induced dissociation	2.82	1519.66	1519.66	1	107 | 1384
169	Fuc(1)	607.3	3	507.224	1519.66	507.225	1519.66	controllerType=0 controllerNumber=1 scan=2978	-0.798	F.HGATCHDRVASF.Y	11	HGATCHDRVASF,FY,5@57.02146,7@15.99492,11@146.05791	D7(Oxidation / 15.9949); S11(OGlycan / 146.0579)	9.7812	F.HGATC[+57.02146]HD[+15.99492]RVAS[+146.05791]F.Y	C5(Carbamidomethyl / 57.0215)	9.1e-10	9.2e-10	0	0	0	0	7.3e-11	7.4e-11	9.042	518.9	30.9		Specific	12.9	>sp|P46531|NOTC1_HUMAN Neurogenic locus notch homolog protein 1 OS=Homo sapiens OX=9606 GN=NOTCH1 PE=1 SV=4	1	2598	FP041222_2.2978.2978.3	high-energy collision-induced dissociation	8.97	1518.65	1518.65	1	108 | 709
169	Fuc(1)	286.9	3	507.224	1519.66	507.225	1519.66	controllerType=0 controllerNumber=1 scan=3031	-1.702	F.HGATCHDRVASF.Y	4	HGATCHDRVASF,FY,4@146.05791,5@57.02146,7@15.99492	T4(OGlycan / 146.0579); D7(Oxidation / 15.9949)	9.9002	F.HGAT[+146.05791]C[+57.02146]HD[+15.99492]RVASF.Y	C5(Carbamidomethyl / 57.0215)	0.00045	0.00046	0	0	0	0	3.2e-05	3.2e-05	3.344	286.9	9.2		Specific	9.2	>sp|P46531|NOTC1_HUMAN Neurogenic locus notch homolog protein 1 OS=Homo sapiens OX=9606 GN=NOTCH1 PE=1 SV=4	1	2664	FP041222_2.3031.3031.3	high-energy collision-induced dissociation	3.29	1518.65	1518.65	1	109 | 731
169	Hex(1)	365.1	3	507.224	1519.66	507.225	1519.66	controllerType=0 controllerNumber=1 scan=2826	-0.497	F.HGATCHDRVASF.Y	11	HGATCHDRVASF,FY,5@57.02146,11@162.05282	S11(OGlycan / 162.0528)	9.428	F.HGATC[+57.02146]HDRVAS[+162.05282]F.Y	C5(Carbamidomethyl / 57.0215)	2.3e-05	2.3e-05	0	0	0	0	1.1e-06	1.1e-06	4.637	365.1	16.3		Specific	11	>sp|P46531|NOTC1_HUMAN Neurogenic locus notch homolog protein 1 OS=Homo sapiens OX=9606 GN=NOTCH1 PE=1 SV=4	1	2417	FP041222_2.2826.2826.3	high-energy collision-induced dissociation	4.75	1518.65	1518.65	1	110 | 550
169	Fuc(1)	719	3	501.892	1503.66	501.893	1503.66	controllerType=0 controllerNumber=1 scan=2858	-1.712	F.HGATCHDRVASF.Y	11	HGATCHDRVASF,FY,5@57.02146,11@146.05791	S11(OGlycan / 146.0579)	9.5016	F.HGATC[+57.02146]HDRVAS[+146.05791]F.Y	C5(Carbamidomethyl / 57.0215)	9.1e-12	9.2e-12	0	0	0	0	1.1e-12	1.1e-12	11.042	545.9	11.4		Specific	13.7	>sp|P46531|NOTC1_HUMAN Neurogenic locus notch homolog protein 1 OS=Homo sapiens OX=9606 GN=NOTCH1 PE=1 SV=4	1	2457	FP041222_2.2858.2858.3	high-energy collision-induced dissociation	12.04	1502.65	1502.66	1	111 | 597
169	Fuc(1)	662.8	3	501.892	1503.66	501.893	1503.66	controllerType=0 controllerNumber=1 scan=2955	-1.53	F.HGATCHDRVASF.Y	11	HGATCHDRVASF,FY,5@57.02146,11@146.05791	S11(OGlycan / 146.0579)	9.7309	F.HGATC[+57.02146]HDRVAS[+146.05791]F.Y	C5(Carbamidomethyl / 57.0215)	9.1e-11	9.2e-11	0	0	0	0	1.1e-11	1.1e-11	10.042	653.7	10.9		Specific	14.5	>sp|P46531|NOTC1_HUMAN Neurogenic locus notch homolog protein 1 OS=Homo sapiens OX=9606 GN=NOTCH1 PE=1 SV=4	1	2567	FP041222_2.2955.2955.3	high-energy collision-induced dissociation	11.04	1502.65	1502.66	1	112 | 702
169	Fuc(1)	656.7	3	501.893	1503.66	501.893	1503.66	controllerType=0 controllerNumber=1 scan=3066	-0.799	F.HGATCHDRVASF.Y	11	HGATCHDRVASF,FY,5@57.02146,11@146.05791	S11(OGlycan / 146.0579)	9.9786	F.HGATC[+57.02146]HDRVAS[+146.05791]F.Y	C5(Carbamidomethyl / 57.0215)	9.1e-11	9.2e-11	0	0	0	0	1.2e-11	1.3e-11	10.042	625.1	26.7		Specific	15	>sp|P46531|NOTC1_HUMAN Neurogenic locus notch homolog protein 1 OS=Homo sapiens OX=9606 GN=NOTCH1 PE=1 SV=4	1	2718	FP041222_2.3066.3066.3	high-energy collision-induced dissociation	10.04	1502.66	1502.66	1	113 | 748
169	Fuc(1)	609.8	3	501.892	1503.66	501.893	1503.66	controllerType=0 controllerNumber=1 scan=3008	-1.469	F.HGATCHDRVASF.Y	11	HGATCHDRVASF,FY,5@57.02146,11@146.05791	S11(OGlycan / 146.0579)	9.8491	F.HGATC[+57.02146]HDRVAS[+146.05791]F.Y	C5(Carbamidomethyl / 57.0215)	9.1e-10	9.2e-10	0	0	0	0	8.3e-11	8.4e-11	9.042	587.5	25.3		Specific	12.3	>sp|P46531|NOTC1_HUMAN Neurogenic locus notch homolog protein 1 OS=Homo sapiens OX=9606 GN=NOTCH1 PE=1 SV=4	1	2637	FP041222_2.3008.3008.3	high-energy collision-induced dissociation	9.04	1502.65	1502.66	1	114 | 726
169	Fuc(1)	601.1	3	501.892	1503.66	501.893	1503.66	controllerType=0 controllerNumber=1 scan=3118	-1.408	F.HGATCHDRVASF.Y	11	HGATCHDRVASF,FY,5@57.02146,11@146.05791	S11(OGlycan / 146.0579)	10.0983	F.HGATC[+57.02146]HDRVAS[+146.05791]F.Y	C5(Carbamidomethyl / 57.0215)	9.1e-10	9.2e-10	0	0	0	0	9.3e-11	9.4e-11	9.042	601.1	21.3		Specific	12.8	>sp|P46531|NOTC1_HUMAN Neurogenic locus notch homolog protein 1 OS=Homo sapiens OX=9606 GN=NOTCH1 PE=1 SV=4	1	2784	FP041222_2.3118.3118.3	high-energy collision-induced dissociation	9.04	1502.66	1502.66	1	115 | 771
169	Fuc(1)	559.2	3	501.892	1503.66	501.893	1503.66	controllerType=0 controllerNumber=1 scan=2900	-1.225	F.HGATCHDRVASF.Y	11	HGATCHDRVASF,FY,5@57.02146,11@146.05791	S11(OGlycan / 146.0579)	9.6081	F.HGATC[+57.02146]HDRVAS[+146.05791]F.Y	C5(Carbamidomethyl / 57.0215)	5.3e-08	5.4e-08	0	0	0	0	2.3e-09	2.3e-09	7.276	559.2	28.7		Specific	14.4	>sp|P46531|NOTC1_HUMAN Neurogenic locus notch homolog protein 1 OS=Homo sapiens OX=9606 GN=NOTCH1 PE=1 SV=4	1	2500	FP041222_2.2900.2900.3	high-energy collision-induced dissociation	8.04	1502.66	1502.66	1	116 | 621
169	Fuc(1)	556.1	2	752.335	1503.66	752.336	1503.66	controllerType=0 controllerNumber=1 scan=2869	-1.785	F.HGATCHDRVASF.Y	11	HGATCHDRVASF,FY,5@57.02146,11@146.05791	S11(OGlycan / 146.0579)	9.524	F.HGATC[+57.02146]HDRVAS[+146.05791]F.Y	C5(Carbamidomethyl / 57.0215)	3.3e-07	3.4e-07	0	0	0	0	3.2e-08	3.3e-08	6.479	556.1	11.7		Specific	19.5	>sp|P46531|NOTC1_HUMAN Neurogenic locus notch homolog protein 1 OS=Homo sapiens OX=9606 GN=NOTCH1 PE=1 SV=4	1	2471	FP041222_2.2869.2869.2	high-energy collision-induced dissociation	7.25	1502.65	1502.66	1	117 | 604
169	Fuc(1)	484.9	3	501.892	1503.66	501.893	1503.66	controllerType=0 controllerNumber=1 scan=3177	-2.382	F.HGATCHDRVASF.Y	11	HGATCHDRVASF,FY,5@57.02146,11@146.05791	S11(OGlycan / 146.0579)	10.2261	F.HGATC[+57.02146]HDRVAS[+146.05791]F.Y	C5(Carbamidomethyl / 57.0215)	4.1e-07	4.1e-07	0	0	0	0	4.1e-08	4.1e-08	6.389	484.9	9.2		Specific	11.8	>sp|P46531|NOTC1_HUMAN Neurogenic locus notch homolog protein 1 OS=Homo sapiens OX=9606 GN=NOTCH1 PE=1 SV=4	1	2863	FP041222_2.3177.3177.3	high-energy collision-induced dissociation	6.63	1502.65	1502.66	1	118 | 776
169	Fuc(1)	455	3	501.892	1503.66	501.893	1503.66	controllerType=0 controllerNumber=1 scan=2946	-1.225	F.HGATCHDRVASF.Y	11	HGATCHDRVASF,FY,5@57.02146,11@146.05791	S11(OGlycan / 146.0579)	9.7106	F.HGATC[+57.02146]HDRVAS[+146.05791]F.Y	C5(Carbamidomethyl / 57.0215)	1.2e-06	1.2e-06	0	0	0	0	1e-07	1e-07	5.917	455	22.9		Specific	10.6	>sp|P46531|NOTC1_HUMAN Neurogenic locus notch homolog protein 1 OS=Homo sapiens OX=9606 GN=NOTCH1 PE=1 SV=4	1	2555	FP041222_2.2946.2946.3	high-energy collision-induced dissociation	6.16	1502.66	1502.66	1	119 | 652
169	Fuc(1)	445.8	3	501.893	1503.66	501.893	1503.66	controllerType=0 controllerNumber=1 scan=3296	-0.373	F.HGATCHDRVASF.Y	11	HGATCHDRVASF,FY,5@57.02146,11@146.05791	S11(OGlycan / 146.0579)	10.4881	F.HGATC[+57.02146]HDRVAS[+146.05791]F.Y	C5(Carbamidomethyl / 57.0215)	2.9e-07	3e-07	0	0	0	0	2.2e-08	2.3e-08	6.533	445.8	9.4		Specific	12.2	>sp|P46531|NOTC1_HUMAN Neurogenic locus notch homolog protein 1 OS=Homo sapiens OX=9606 GN=NOTCH1 PE=1 SV=4	1	3019	FP041222_2.3296.3296.3	high-energy collision-induced dissociation	6.78	1502.66	1502.66	1	120 | 806
169	Fuc(1)	436.1	3	501.892	1503.66	501.893	1503.66	controllerType=0 controllerNumber=1 scan=3444	-2.747	F.HGATCHDRVASF.Y	11	HGATCHDRVASF,FY,5@57.02146,11@146.05791	S11(OGlycan / 146.0579)	10.8058	F.HGATC[+57.02146]HDRVAS[+146.05791]F.Y	C5(Carbamidomethyl / 57.0215)	7.8e-06	7.9e-06	0	0	0	0	3.6e-07	3.7e-07	5.109	436.1	10.4		Specific	10.9	>sp|P46531|NOTC1_HUMAN Neurogenic locus notch homolog protein 1 OS=Homo sapiens OX=9606 GN=NOTCH1 PE=1 SV=4	1	3208	FP041222_2.3444.3444.3	high-energy collision-induced dissociation	5.27	1502.65	1502.66	1	121 | 839
169	Fuc(1)	348.5	2	752.334	1503.66	752.336	1503.66	controllerType=0 controllerNumber=1 scan=2910	-2.109	F.HGATCHDRVASF.Y	11	HGATCHDRVASF,FY,5@57.02146,11@146.05791	S11(OGlycan / 146.0579)	9.6299	F.HGATC[+57.02146]HDRVAS[+146.05791]F.Y	C5(Carbamidomethyl / 57.0215)	0.00021	0.00021	0	0	0	0	8.7e-06	8.8e-06	3.687	348.5	14.3		Specific	15.2	>sp|P46531|NOTC1_HUMAN Neurogenic locus notch homolog protein 1 OS=Homo sapiens OX=9606 GN=NOTCH1 PE=1 SV=4	1	2511	FP041222_2.2910.2910.2	high-energy collision-induced dissociation	3.87	1502.65	1502.66	1	122 | 643
169	Fuc(1)	208	3	501.893	1503.66	501.893	1503.66	controllerType=0 controllerNumber=1 scan=3640	-0.982	F.HGATCHDRVASF.Y	11	HGATCHDRVASF,FY,5@57.02146,11@146.05791	S11(OGlycan / 146.0579)	11.235	F.HGATC[+57.02146]HDRVAS[+146.05791]F.Y	C5(Carbamidomethyl / 57.0215)	0.002	0.0021	0	0	0	0	9.2e-05	9.4e-05	2.693	208	9.9		Specific	8.4	>sp|P46531|NOTC1_HUMAN Neurogenic locus notch homolog protein 1 OS=Homo sapiens OX=9606 GN=NOTCH1 PE=1 SV=4	1	3462	FP041222_2.3640.3640.3	high-energy collision-induced dissociation	2.88	1502.66	1502.66	1	123 | 1171
169		866.6	2	679.306	1357.61	679.307	1357.61	controllerType=0 controllerNumber=1 scan=2872	-1.132	F.HGATCHDRVASF.Y		HGATCHDRVASF,FY,5@57.02146		9.5305	F.HGATC[+57.02146]HDRVASF.Y	C5(Carbamidomethyl / 57.0215)	5.7e-14	5.8e-14	0	0	0	0	3.1e-15	3.2e-15	13.244	671	671		Specific	12.2	>sp|P46531|NOTC1_HUMAN Neurogenic locus notch homolog protein 1 OS=Homo sapiens OX=9606 GN=NOTCH1 PE=1 SV=4	1	2474	FP041222_2.2872.2872.2	high-energy collision-induced dissociation	13.24	1356.6	1356.6	1	124 | 234
169		786.4	2	679.304	1357.6	679.307	1357.61	controllerType=0 controllerNumber=1 scan=2920	-3.56	F.HGATCHDRVASF.Y		HGATCHDRVASF,FY,5@57.02146		9.6519	F.HGATC[+57.02146]HDRVASF.Y	C5(Carbamidomethyl / 57.0215)	2.6e-11	2.6e-11	0	0	0	0	4.2e-12	4.3e-12	10.591	641.5	641.5		Specific	11.3	>sp|P46531|NOTC1_HUMAN Neurogenic locus notch homolog protein 1 OS=Homo sapiens OX=9606 GN=NOTCH1 PE=1 SV=4	1	2521	FP041222_2.2920.2920.2	high-energy collision-induced dissociation	10.59	1356.59	1356.6	1	125 | 238
169		730	3	453.206	1357.6	453.207	1357.61	controllerType=0 controllerNumber=1 scan=2861	-1.704	F.HGATCHDRVASF.Y		HGATCHDRVASF,FY,5@57.02146		9.5056	F.HGATC[+57.02146]HDRVASF.Y	C5(Carbamidomethyl / 57.0215)	9.1e-12	9.2e-12	0	0	0	0	1.2e-12	1.2e-12	11.042	419.6	419.6		Specific	11.6	>sp|P46531|NOTC1_HUMAN Neurogenic locus notch homolog protein 1 OS=Homo sapiens OX=9606 GN=NOTCH1 PE=1 SV=4	1	2461	FP041222_2.2861.2861.3	high-energy collision-induced dissociation	12.04	1356.6	1356.6	1	126 | 232
169		515.4	3	453.206	1357.6	453.207	1357.61	controllerType=0 controllerNumber=1 scan=2953	-1.704	F.HGATCHDRVASF.Y		HGATCHDRVASF,FY,5@57.02146		9.7276	F.HGATC[+57.02146]HDRVASF.Y	C5(Carbamidomethyl / 57.0215)	9.1e-08	9.2e-08	0	0	0	0	6.1e-09	6.2e-09	7.042	459.1	459.1		Specific	12.5	>sp|P46531|NOTC1_HUMAN Neurogenic locus notch homolog protein 1 OS=Homo sapiens OX=9606 GN=NOTCH1 PE=1 SV=4	1	2564	FP041222_2.2953.2953.3	high-energy collision-induced dissociation	7.27	1356.6	1356.6	1	127 | 240
169		509	3	453.206	1357.6	453.207	1357.61	controllerType=0 controllerNumber=1 scan=3009	-1.704	F.HGATCHDRVASF.Y		HGATCHDRVASF,FY,5@57.02146		9.8502	F.HGATC[+57.02146]HDRVASF.Y	C5(Carbamidomethyl / 57.0215)	6.9e-07	7e-07	0	0	0	0	5.7e-08	5.8e-08	6.16	411.9	411.9		Specific	10.7	>sp|P46531|NOTC1_HUMAN Neurogenic locus notch homolog protein 1 OS=Homo sapiens OX=9606 GN=NOTCH1 PE=1 SV=4	1	2638	FP041222_2.3009.3009.3	high-energy collision-induced dissociation	6.39	1356.6	1356.6	1	128 | 245
169		449	3	453.206	1357.6	453.207	1357.61	controllerType=0 controllerNumber=1 scan=3119	-3.255	F.HGATCHDRVASF.Y		HGATCHDRVASF,FY,5@57.02146		10.1004	F.HGATC[+57.02146]HDRVASF.Y	C5(Carbamidomethyl / 57.0215)	0.00032	0.00033	0	0	0	0	1.9e-05	1.9e-05	3.493	348.3	348.3		Specific	9.2	>sp|P46531|NOTC1_HUMAN Neurogenic locus notch homolog protein 1 OS=Homo sapiens OX=9606 GN=NOTCH1 PE=1 SV=4	1	2785	FP041222_2.3119.3119.3	high-energy collision-induced dissociation	3.73	1356.59	1356.6	1	129 | 250
169		424.6	3	453.205	1357.6	453.207	1357.61	controllerType=0 controllerNumber=1 scan=3257	-3.592	F.HGATCHDRVASF.Y		HGATCHDRVASF,FY,5@57.02146		10.4033	F.HGATC[+57.02146]HDRVASF.Y	C5(Carbamidomethyl / 57.0215)	0.00018	0.00018	0	0	0	0	6.3e-06	6.4e-06	3.743	373.9	373.9		Specific	9.8	>sp|P46531|NOTC1_HUMAN Neurogenic locus notch homolog protein 1 OS=Homo sapiens OX=9606 GN=NOTCH1 PE=1 SV=4	1	2970	FP041222_2.3257.3257.3	high-energy collision-induced dissociation	3.89	1356.59	1356.6	1	130 | 260
169		315.9	3	453.206	1357.6	453.207	1357.61	controllerType=0 controllerNumber=1 scan=3064	-1.637	F.HGATCHDRVASF.Y		HGATCHDRVASF,FY,5@57.02146		9.9756	F.HGATC[+57.02146]HDRVASF.Y	C5(Carbamidomethyl / 57.0215)	0.00034	0.00034	0	0	0	0	2.2e-05	2.3e-05	3.473	315.9	315.9		Specific	8.8	>sp|P46531|NOTC1_HUMAN Neurogenic locus notch homolog protein 1 OS=Homo sapiens OX=9606 GN=NOTCH1 PE=1 SV=4	1	2716	FP041222_2.3064.3064.3	high-energy collision-induced dissociation	3.48	1356.6	1356.6	1	131 | 248
169		159.9	3	453.206	1357.6	453.207	1357.61	controllerType=0 controllerNumber=1 scan=2906	-1.772	F.HGATCHDRVASF.Y		HGATCHDRVASF,FY,5@57.02146		9.621	F.HGATC[+57.02146]HDRVASF.Y	C5(Carbamidomethyl / 57.0215)	0.0045	0.0046	0	0	0	0	0.00022	0.00022	2.347	159.9	159.9		Specific	8	>sp|P46531|NOTC1_HUMAN Neurogenic locus notch homolog protein 1 OS=Homo sapiens OX=9606 GN=NOTCH1 PE=1 SV=4	1	2507	FP041222_2.2906.2906.3	high-energy collision-induced dissociation	2.34	1356.6	1356.6	1	132 | 236
169		62.8	3	453.21	1357.62	453.207	1357.61	controllerType=0 controllerNumber=1 scan=3473	6.321	F.HGATCHDRVASF.Y		HGATCHDRVASF,FY,5@57.02146		10.8709	F.HGATC[+57.02146]HDRVASF.Y	C5(Carbamidomethyl / 57.0215)	0.69	0.7	0	0	0	0	0.022	0.022	0.158	62.8	62.8		Specific	4.3	>sp|P46531|NOTC1_HUMAN Neurogenic locus notch homolog protein 1 OS=Homo sapiens OX=9606 GN=NOTCH1 PE=1 SV=4	1	3246	FP041222_2.3473.3473.3	high-energy collision-induced dissociation	0.16	1356.61	1356.6	1	133 | 267
181	Hex(1)Pent(2)	575.5	5	1166.08	5826.37	1166.08	5826.36	controllerType=0 controllerNumber=1 scan=5667	1.352	F.YCECPHGRTGLLCHLNDACISNPCNEGSNCDTNPVNGKAICTCPSGY.T	9	YCECPHGRTGLLCHLNDACISNPCNEGSNCDTNPVNGKAICTCPSGY,FT,2@57.02146,4@57.02146,9@426.13734,13@57.02146,19@57.02146,24@57.02146,30@57.02146,41@57.02146,43@57.02146	T9(OGlycan / 426.1373)	15.8324	F.YC[+57.02146]EC[+57.02146]PHGRT[+426.13734]GLLC[+57.02146]HLNDAC[+57.02146]ISNPC[+57.02146]NEGSNC[+57.02146]DTNPVNGKAIC[+57.02146]TC[+57.02146]PSGY.T	C2(Carbamidomethyl / 57.0215); C4(Carbamidomethyl / 57.0215); C13(Carbamidomethyl / 57.0215); C19(Carbamidomethyl / 57.0215); C24(Carbamidomethyl / 57.0215); C30(Carbamidomethyl / 57.0215); C41(Carbamidomethyl / 57.0215); C43(Carbamidomethyl / 57.0215)	1.2e-06	1.2e-06	0	0	0	0	1.1e-07	1.1e-07	5.913	575.5	1.2		Specific	15.8	>sp|P46531|NOTC1_HUMAN Neurogenic locus notch homolog protein 1 OS=Homo sapiens OX=9606 GN=NOTCH1 PE=1 SV=4	1	6238	FP041222_2.5667.5667.5	high-energy collision-induced dissociation	6.92	5825.36	5825.35	1	134 | 42496
181	Hex(1)	769.4	5	1113.26	5562.28	1113.26	5562.27	controllerType=0 controllerNumber=1 scan=5670	0.327	F.YCECPHGRTGLLCHLNDACISNPCNEGSNCDTNPVNGKAICTCPSGY.T	21	YCECPHGRTGLLCHLNDACISNPCNEGSNCDTNPVNGKAICTCPSGY,FT,2@57.02146,4@57.02146,13@57.02146,19@57.02146,21@162.05282,24@57.02146,30@57.02146,41@57.02146,43@57.02146	S21(OGlycan / 162.0528)	15.8407	F.YC[+57.02146]EC[+57.02146]PHGRTGLLC[+57.02146]HLNDAC[+57.02146]IS[+162.05282]NPC[+57.02146]NEGSNC[+57.02146]DTNPVNGKAIC[+57.02146]TC[+57.02146]PSGY.T	C2(Carbamidomethyl / 57.0215); C4(Carbamidomethyl / 57.0215); C13(Carbamidomethyl / 57.0215); C19(Carbamidomethyl / 57.0215); C24(Carbamidomethyl / 57.0215); C30(Carbamidomethyl / 57.0215); C41(Carbamidomethyl / 57.0215); C43(Carbamidomethyl / 57.0215)	4.4e-11	4.4e-11	0	0	0	0	5.2e-12	5.3e-12	10.358	769.4	9.2		Specific	18.3	>sp|P46531|NOTC1_HUMAN Neurogenic locus notch homolog protein 1 OS=Homo sapiens OX=9606 GN=NOTCH1 PE=1 SV=4	1	6240	FP041222_2.5670.5670.5	high-energy collision-induced dissociation	11.36	5561.27	5561.27	1	135 | 42536
181		742.7	2	731.832	1462.66	731.832	1462.66	controllerType=0 controllerNumber=1 scan=3950	0.329	F.YCECPHGRTGLL.C		YCECPHGRTGLL,FC,2@57.02146,4@57.02146		11.9316	F.YC[+57.02146]EC[+57.02146]PHGRTGLL.C	C2(Carbamidomethyl / 57.0215); C4(Carbamidomethyl / 57.0215)	1.6e-11	1.6e-11	0	0	0	0	1.8e-12	1.8e-12	10.793	638.3	638.3		Specific	12.2	>sp|P46531|NOTC1_HUMAN Neurogenic locus notch homolog protein 1 OS=Homo sapiens OX=9606 GN=NOTCH1 PE=1 SV=4	1	3918	FP041222_2.3950.3950.2	high-energy collision-induced dissociation	11.79	1461.65	1461.65	1	136 | 278
181		624.1	2	731.831	1462.66	731.832	1462.66	controllerType=0 controllerNumber=1 scan=4000	-0.923	F.YCECPHGRTGLL.C		YCECPHGRTGLL,FC,2@57.02146,4@57.02146		12.0426	F.YC[+57.02146]EC[+57.02146]PHGRTGLL.C	C2(Carbamidomethyl / 57.0215); C4(Carbamidomethyl / 57.0215)	8.7e-10	8.8e-10	0	0	0	0	6.3e-11	6.3e-11	9.059	624.1	624.1		Specific	14.4	>sp|P46531|NOTC1_HUMAN Neurogenic locus notch homolog protein 1 OS=Homo sapiens OX=9606 GN=NOTCH1 PE=1 SV=4	1	3987	FP041222_2.4000.4000.2	high-energy collision-induced dissociation	10.05	1461.65	1461.65	1	137 | 284
[truncated: 85 more rows]

## Sheet: FP050322_8
Pos.	Glycans	Score	z	Obs._x000D_ m/z	Obs._x000D_ MH	Calc._x000D_ m/z	Calc._x000D_ MH	Scan #	ppm_x000D_ err.	SequenceOriginalDebug	Glycans_x000D_ Pos.	PeptideParseFriendly	Mods_x000D_ (variable)	Scan_x000D_ Time	Sequence	Mods_x000D_ (fixed)	PEP_x000D_ 2D	PEP_x000D_ 1D	FDR_x000D_ 2D	FDR_x000D_ 1D	FDR uniq._x000D_ 2D	FDR uniq._x000D_ 1D	q-value_x000D_ 2D	q-value_x000D_ 1D	|Log Prob|	Delta_x000D_ Score	Delta Mod._x000D_ Score	Off-_x000D_ By-X	Cleavage	Z-Score	Protein_x000D_ Name	Prot._x000D_ Id	QID	Comment	Fragment_x000D_ Type	|LogProbOld|	Obs.M	Calc.M	Prot._x000D_ Rank	PID
[truncated: 199 more rows]
