# Supplementary material for: Cancer-associated Notch receptor variants lead to O-fucosylation defects that deregulate Notch signaling
Source: J Biol Chem. 2022 Oct 18;298(12):102616. doi: 10.1016/j.jbc.2022.102616 (PMC9672452; doi:10.1016/j.jbc.2022.102616)
Supplement: Table S10 [file mmc9.xlsx]

## Sheet: Table S10
	Table S10: Chymotrypsin digestion of hN1 EGF5-14 G310R + LFNG analyzed for Figure 4.
	Chymotrypsin digestion
	Tab			Biological replicate number						The peptides used to generate the EICs are highlighted in red and bold
	FP031022_8			1
	FP050322_10			2
	FP051022_2			3

## Sheet: FP031022_8
Pos.	Glycans	Score	z	Obs._x000D_ m/z	Obs._x000D_ MH	Calc._x000D_ m/z	Calc._x000D_ MH	Scan #	SequenceOriginalDebug	Glycans_x000D_ Pos.	PeptideParseFriendly	Mods_x000D_ (variable)	Scan_x000D_ Time	Sequence	Mods_x000D_ (fixed)	PEP_x000D_ 2D	PEP_x000D_ 1D	FDR_x000D_ 2D	FDR_x000D_ 1D	FDR uniq._x000D_ 2D	FDR uniq._x000D_ 1D	q-value_x000D_ 2D	q-value_x000D_ 1D	|Log Prob|	Delta_x000D_ Score	Delta Mod._x000D_ Score	ppm_x000D_ err.	Off-_x000D_ By-X	Cleavage	Z-Score	Protein_x000D_ Name	Prot._x000D_ Id	QID	Comment	Fragment_x000D_ Type	|LogProbOld|	Obs.M	Calc.M	Prot._x000D_ Rank	PID
26	HexNAc(1); HexNAc(1)Hex(1)Fuc(1)NeuAc(1)	268.2	7	1396.43	9769	1396.29	9767.95	controllerType=0 controllerNumber=1 scan=5610	Y.RCVCRATHTGPNCERPYVPCSPSPCQNGGTCRPTGDVTHECACLPGFTGQNCEENIDDCPGNNCKNGGACVDGVNTY.N	21;76	RCVCRATHTGPNCERPYVPCSPSPCQNGGTCRPTGDVTHECACLPGFTGQNCEENIDDCPGNNCKNGGACVDGVNTY,YN,2@57.02146,4@57.02146,13@57.02146,20@57.02146,21@203.07937,25@57.02146,31@57.02146,39@15.99492,41@57.02146,43@57.02146,52@57.02146,59@57.02146,64@57.02146,70@57.02146,76@802.28552	S21(OGlycan / 203.0794); H39(Oxidation / 15.9949); T76(OGlycan / 802.2855)	15.7352	Y.RC[+57.02146]VC[+57.02146]RATHTGPNC[+57.02146]ERPYVPC[+57.02146]S[+203.07937]PSPC[+57.02146]QNGGTC[+57.02146]RPTGDVTH[+15.99492]EC[+57.02146]AC[+57.02146]LPGFTGQNC[+57.02146]EENIDDC[+57.02146]PGNNC[+57.02146]KNGGAC[+57.02146]VDGVNT[+802.28552]Y.N	C2(Carbamidomethyl / 57.0215); C4(Carbamidomethyl / 57.0215); C13(Carbamidomethyl / 57.0215); C20(Carbamidomethyl / 57.0215); C25(Carbamidomethyl / 57.0215); C31(Carbamidomethyl / 57.0215); C41(Carbamidomethyl / 57.0215); C43(Carbamidomethyl / 57.0215); C52(Carbamidomethyl / 57.0215); C59(Carbamidomethyl / 57.0215); C64(Carbamidomethyl / 57.0215); C70(Carbamidomethyl / 57.0215)	0.0079	0.008	0	0	0	0	0.00028	0.00029	2.103	268.2	0	4.1	1	Specific	10.9	>sp|P46531|NOTC1_HUMAN Neurogenic locus notch homolog protein 1 OS=Homo sapiens OX=9606 GN=NOTCH1 PE=1 SV=4	1	5824	FP031022_8.5610.5610.5	high-energy collision-induced dissociation	1.61	9767.99	9766.95	1	1 | 63790
26	HexNAc(1)Hex(1)Fuc(1)NeuAc(1); HexNAc(1)	1.8	6	1628.84	9768.01	1628.83	9767.95	controllerType=0 controllerNumber=1 scan=5254	Y.RCVCRATHTGPNCERPYVPCSPSPCQNGGTCRPTGDVTHECACLPGFTGQNCEENIDDCPGNNCKNGGACVDGVNTY.N	7;9	RCVCRATHTGPNCERPYVPCSPSPCQNGGTCRPTGDVTHECACLPGFTGQNCEENIDDCPGNNCKNGGACVDGVNTY,YN,2@57.02146,4@57.02146,7@802.28552,9@203.07937,13@57.02146,20@57.02146,25@57.02146,31@57.02146,41@57.02146,43@57.02146,52@57.02146,59@57.02146,64@57.02146,70@57.02146,72@15.99492	T7(OGlycan / 802.2855); T9(OGlycan / 203.0794); D72(Oxidation / 15.9949)	14.9296	Y.RC[+57.02146]VC[+57.02146]RAT[+802.28552]HT[+203.07937]GPNC[+57.02146]ERPYVPC[+57.02146]SPSPC[+57.02146]QNGGTC[+57.02146]RPTGDVTHEC[+57.02146]AC[+57.02146]LPGFTGQNC[+57.02146]EENIDDC[+57.02146]PGNNC[+57.02146]KNGGAC[+57.02146]VD[+15.99492]GVNTY.N	C2(Carbamidomethyl / 57.0215); C4(Carbamidomethyl / 57.0215); C13(Carbamidomethyl / 57.0215); C20(Carbamidomethyl / 57.0215); C25(Carbamidomethyl / 57.0215); C31(Carbamidomethyl / 57.0215); C41(Carbamidomethyl / 57.0215); C43(Carbamidomethyl / 57.0215); C52(Carbamidomethyl / 57.0215); C59(Carbamidomethyl / 57.0215); C64(Carbamidomethyl / 57.0215); C70(Carbamidomethyl / 57.0215)	0.053	0.054	0	0	0	0	0.0023	0.0024	1.276	1.8	1.2	5.576		Specific	11.9	>sp|P46531|NOTC1_HUMAN Neurogenic locus notch homolog protein 1 OS=Homo sapiens OX=9606 GN=NOTCH1 PE=1 SV=4	1	5366	FP031022_8.5254.5254.6	high-energy collision-induced dissociation	0.78	9767	9766.95	1	2 | 58110
26	HexNAc(1)Hex(1)Fuc(1)NeuAc(1); HexNAc(1)	174	6	1625.84	9750	1626.17	9751.96	controllerType=0 controllerNumber=1 scan=5208	Y.RCVCRATHTGPNCERPYVPCSPSPCQNGGTCRPTGDVTHECACLPGFTGQNCEENIDDCPGNNCKNGGACVDGVNTY.N	7;9	RCVCRATHTGPNCERPYVPCSPSPCQNGGTCRPTGDVTHECACLPGFTGQNCEENIDDCPGNNCKNGGACVDGVNTY,YN,2@57.02146,4@57.02146,7@802.28552,9@203.07937,13@57.02146,20@57.02146,25@57.02146,31@57.02146,41@57.02146,43@57.02146,52@57.02146,59@57.02146,64@57.02146,70@57.02146	T7(OGlycan / 802.2855); T9(OGlycan / 203.0794)	14.8208	Y.RC[+57.02146]VC[+57.02146]RAT[+802.28552]HT[+203.07937]GPNC[+57.02146]ERPYVPC[+57.02146]SPSPC[+57.02146]QNGGTC[+57.02146]RPTGDVTHEC[+57.02146]AC[+57.02146]LPGFTGQNC[+57.02146]EENIDDC[+57.02146]PGNNC[+57.02146]KNGGAC[+57.02146]VDGVNTY.N	C2(Carbamidomethyl / 57.0215); C4(Carbamidomethyl / 57.0215); C13(Carbamidomethyl / 57.0215); C20(Carbamidomethyl / 57.0215); C25(Carbamidomethyl / 57.0215); C31(Carbamidomethyl / 57.0215); C41(Carbamidomethyl / 57.0215); C43(Carbamidomethyl / 57.0215); C52(Carbamidomethyl / 57.0215); C59(Carbamidomethyl / 57.0215); C64(Carbamidomethyl / 57.0215); C70(Carbamidomethyl / 57.0215)	0.84	0.84	0	0	0	0	0.043	0.044	0.076	174	0.9	5.001	-2	Specific	10.7	>sp|P46531|NOTC1_HUMAN Neurogenic locus notch homolog protein 1 OS=Homo sapiens OX=9606 GN=NOTCH1 PE=1 SV=4	1	5311	FP031022_8.5208.5208.6	high-energy collision-induced dissociation	0.08	9748.99	9750.95	1	3 | 57270
26	HexNAc(1)Hex(1)Fuc(1)NeuAc(1); HexNAc(1)	5.9	6	1626.17	9752	1626.17	9751.96	controllerType=0 controllerNumber=1 scan=5213	Y.RCVCRATHTGPNCERPYVPCSPSPCQNGGTCRPTGDVTHECACLPGFTGQNCEENIDDCPGNNCKNGGACVDGVNTY.N	21;23	RCVCRATHTGPNCERPYVPCSPSPCQNGGTCRPTGDVTHECACLPGFTGQNCEENIDDCPGNNCKNGGACVDGVNTY,YN,2@57.02146,4@57.02146,13@57.02146,20@57.02146,21@802.28552,23@203.07937,25@57.02146,31@57.02146,41@57.02146,43@57.02146,52@57.02146,59@57.02146,64@57.02146,70@57.02146	S21(OGlycan / 802.2855); S23(OGlycan / 203.0794)	14.8329	Y.RC[+57.02146]VC[+57.02146]RATHTGPNC[+57.02146]ERPYVPC[+57.02146]S[+802.28552]PS[+203.07937]PC[+57.02146]QNGGTC[+57.02146]RPTGDVTHEC[+57.02146]AC[+57.02146]LPGFTGQNC[+57.02146]EENIDDC[+57.02146]PGNNC[+57.02146]KNGGAC[+57.02146]VDGVNTY.N	C2(Carbamidomethyl / 57.0215); C4(Carbamidomethyl / 57.0215); C13(Carbamidomethyl / 57.0215); C20(Carbamidomethyl / 57.0215); C25(Carbamidomethyl / 57.0215); C31(Carbamidomethyl / 57.0215); C41(Carbamidomethyl / 57.0215); C43(Carbamidomethyl / 57.0215); C52(Carbamidomethyl / 57.0215); C59(Carbamidomethyl / 57.0215); C64(Carbamidomethyl / 57.0215); C70(Carbamidomethyl / 57.0215)	0.84	0.84	0	0	0	0	0.042	0.042	0.077	5.9	0	4.713		Specific	7.9	>sp|P46531|NOTC1_HUMAN Neurogenic locus notch homolog protein 1 OS=Homo sapiens OX=9606 GN=NOTCH1 PE=1 SV=4	1	5316	FP031022_8.5213.5213.6	high-energy collision-induced dissociation	0.09	9751	9750.95	1	4 | 57350
26	HexNAc(1)Hex(1)Fuc(1); HexNAc(1)	125.5	6	1580.15	9475.88	1580.32	9476.86	controllerType=0 controllerNumber=1 scan=5068	Y.RCVCRATHTGPNCERPYVPCSPSPCQNGGTCRPTGDVTHECACLPGFTGQNCEENIDDCPGNNCKNGGACVDGVNTY.N	7;9	RCVCRATHTGPNCERPYVPCSPSPCQNGGTCRPTGDVTHECACLPGFTGQNCEENIDDCPGNNCKNGGACVDGVNTY,YN,2@57.02146,4@57.02146,7@511.19010,9@203.07937,13@57.02146,20@57.02146,25@57.02146,31@57.02146,41@57.02146,43@57.02146,52@57.02146,59@57.02146,64@57.02146,70@57.02146,72@15.99492	T7(OGlycan / 511.1901); T9(OGlycan / 203.0794); D72(Oxidation / 15.9949)	14.4834	Y.RC[+57.02146]VC[+57.02146]RAT[+511.19010]HT[+203.07937]GPNC[+57.02146]ERPYVPC[+57.02146]SPSPC[+57.02146]QNGGTC[+57.02146]RPTGDVTHEC[+57.02146]AC[+57.02146]LPGFTGQNC[+57.02146]EENIDDC[+57.02146]PGNNC[+57.02146]KNGGAC[+57.02146]VD[+15.99492]GVNTY.N	C2(Carbamidomethyl / 57.0215); C4(Carbamidomethyl / 57.0215); C13(Carbamidomethyl / 57.0215); C20(Carbamidomethyl / 57.0215); C25(Carbamidomethyl / 57.0215); C31(Carbamidomethyl / 57.0215); C41(Carbamidomethyl / 57.0215); C43(Carbamidomethyl / 57.0215); C52(Carbamidomethyl / 57.0215); C59(Carbamidomethyl / 57.0215); C64(Carbamidomethyl / 57.0215); C70(Carbamidomethyl / 57.0215)	0.68	0.69	0	0	0	0	0.031	0.031	0.166	125.5	0	3.203	-1	Specific	10.8	>sp|P46531|NOTC1_HUMAN Neurogenic locus notch homolog protein 1 OS=Homo sapiens OX=9606 GN=NOTCH1 PE=1 SV=4	1	5167	FP031022_8.5068.5068.6	high-energy collision-induced dissociation	0.05	9474.88	9475.85	1	5 | 55830
26	HexNAc(1)Hex(1)Fuc(1); HexNAc(1)	110.8	6	1580.49	9477.9	1580.32	9476.86	controllerType=0 controllerNumber=1 scan=5024	Y.RCVCRATHTGPNCERPYVPCSPSPCQNGGTCRPTGDVTHECACLPGFTGQNCEENIDDCPGNNCKNGGACVDGVNTY.N	7;9	RCVCRATHTGPNCERPYVPCSPSPCQNGGTCRPTGDVTHECACLPGFTGQNCEENIDDCPGNNCKNGGACVDGVNTY,YN,2@57.02146,4@57.02146,7@511.19010,9@203.07937,13@57.02146,20@57.02146,25@57.02146,31@57.02146,41@57.02146,43@57.02146,52@57.02146,59@57.02146,64@57.02146,70@57.02146,72@15.99492	T7(OGlycan / 511.1901); T9(OGlycan / 203.0794); D72(Oxidation / 15.9949)	14.3799	Y.RC[+57.02146]VC[+57.02146]RAT[+511.19010]HT[+203.07937]GPNC[+57.02146]ERPYVPC[+57.02146]SPSPC[+57.02146]QNGGTC[+57.02146]RPTGDVTHEC[+57.02146]AC[+57.02146]LPGFTGQNC[+57.02146]EENIDDC[+57.02146]PGNNC[+57.02146]KNGGAC[+57.02146]VD[+15.99492]GVNTY.N	C2(Carbamidomethyl / 57.0215); C4(Carbamidomethyl / 57.0215); C13(Carbamidomethyl / 57.0215); C20(Carbamidomethyl / 57.0215); C25(Carbamidomethyl / 57.0215); C31(Carbamidomethyl / 57.0215); C41(Carbamidomethyl / 57.0215); C43(Carbamidomethyl / 57.0215); C52(Carbamidomethyl / 57.0215); C59(Carbamidomethyl / 57.0215); C64(Carbamidomethyl / 57.0215); C70(Carbamidomethyl / 57.0215)	0.013	0.013	0	0	0	0	0.00054	0.00055	1.899	110.8	0	3.989	1	Specific	13.7	>sp|P46531|NOTC1_HUMAN Neurogenic locus notch homolog protein 1 OS=Homo sapiens OX=9606 GN=NOTCH1 PE=1 SV=4	1	5113	FP031022_8.5024.5024.6	high-energy collision-induced dissociation	1.36	9476.89	9475.85	1	6 | 55381
26	HexNAc(1); HexNAc(1)Hex(1)Fuc(1)	45.7	6	1579.99	9474.91	1580.32	9476.86	controllerType=0 controllerNumber=1 scan=5111	Y.RCVCRATHTGPNCERPYVPCSPSPCQNGGTCRPTGDVTHECACLPGFTGQNCEENIDDCPGNNCKNGGACVDGVNTY.N	7;9	RCVCRATHTGPNCERPYVPCSPSPCQNGGTCRPTGDVTHECACLPGFTGQNCEENIDDCPGNNCKNGGACVDGVNTY,YN,2@57.02146,4@57.02146,7@203.07937,9@511.19010,13@57.02146,20@57.02146,25@57.02146,31@57.02146,41@57.02146,43@57.02146,52@57.02146,59@57.02146,64@57.02146,70@57.02146,72@15.99492	T7(OGlycan / 203.0794); T9(OGlycan / 511.1901); D72(Oxidation / 15.9949)	14.5936	Y.RC[+57.02146]VC[+57.02146]RAT[+203.07937]HT[+511.19010]GPNC[+57.02146]ERPYVPC[+57.02146]SPSPC[+57.02146]QNGGTC[+57.02146]RPTGDVTHEC[+57.02146]AC[+57.02146]LPGFTGQNC[+57.02146]EENIDDC[+57.02146]PGNNC[+57.02146]KNGGAC[+57.02146]VD[+15.99492]GVNTY.N	C2(Carbamidomethyl / 57.0215); C4(Carbamidomethyl / 57.0215); C13(Carbamidomethyl / 57.0215); C20(Carbamidomethyl / 57.0215); C25(Carbamidomethyl / 57.0215); C31(Carbamidomethyl / 57.0215); C41(Carbamidomethyl / 57.0215); C43(Carbamidomethyl / 57.0215); C52(Carbamidomethyl / 57.0215); C59(Carbamidomethyl / 57.0215); C64(Carbamidomethyl / 57.0215); C70(Carbamidomethyl / 57.0215)	0.88	0.88	0.0024	0.0024	0	0	0.048	0.048	0.056	45.7	0	6.055	-2	Specific	11.7	>sp|P46531|NOTC1_HUMAN Neurogenic locus notch homolog protein 1 OS=Homo sapiens OX=9606 GN=NOTCH1 PE=1 SV=4	1	5209	FP031022_8.5111.5111.6	high-energy collision-induced dissociation	0.02	9473.9	9475.85	1	7 | 56190
26	HexNAc(1)Hex(1)Fuc(1); HexNAc(1)	97.6	6	1577.67	9460.96	1577.81	9461.85	controllerType=0 controllerNumber=1 scan=5035	Y.RCVCRATHTGPNCERPYVPCSPSPCQNGGTCRPTGDVTHECACLPGFTGQNCEENIDDCPGNNCKNGGACVDGVNTY.N	21;23	RCVCRATHTGPNCERPYVPCSPSPCQNGGTCRPTGDVTHECACLPGFTGQNCEENIDDCPGNNCKNGGACVDGVNTY,YN,2@57.02146,4@57.02146,13@57.02146,20@57.02146,21@511.19010,23@203.07937,25@57.02146,26@0.98402,31@57.02146,41@57.02146,43@57.02146,52@57.02146,59@57.02146,64@57.02146,70@57.02146	S21(OGlycan / 511.1901); S23(OGlycan / 203.0794); Q26(Deamidated / 0.984)	14.4055	Y.RC[+57.02146]VC[+57.02146]RATHTGPNC[+57.02146]ERPYVPC[+57.02146]S[+511.19010]PS[+203.07937]PC[+57.02146]Q[+0.98402]NGGTC[+57.02146]RPTGDVTHEC[+57.02146]AC[+57.02146]LPGFTGQNC[+57.02146]EENIDDC[+57.02146]PGNNC[+57.02146]KNGGAC[+57.02146]VDGVNTY.N	C2(Carbamidomethyl / 57.0215); C4(Carbamidomethyl / 57.0215); C13(Carbamidomethyl / 57.0215); C20(Carbamidomethyl / 57.0215); C25(Carbamidomethyl / 57.0215); C31(Carbamidomethyl / 57.0215); C41(Carbamidomethyl / 57.0215); C43(Carbamidomethyl / 57.0215); C52(Carbamidomethyl / 57.0215); C59(Carbamidomethyl / 57.0215); C64(Carbamidomethyl / 57.0215); C70(Carbamidomethyl / 57.0215)	0.91	0.91	0.0023	0.0023	0.0047	0.0047	0.052	0.052	0.04	97.6	0	12.487	-1	Specific	12	>sp|P46531|NOTC1_HUMAN Neurogenic locus notch homolog protein 1 OS=Homo sapiens OX=9606 GN=NOTCH1 PE=1 SV=4	1	5127	FP031022_8.5035.5035.6	high-energy collision-induced dissociation	0.01	9459.95	9460.84	1	8 | 55541
26	HexNAc(1); HexNAc(1)Hex(1)Fuc(1)	29.5	6	1577.82	9461.86	1577.81	9461.85	controllerType=0 controllerNumber=1 scan=5107	Y.RCVCRATHTGPNCERPYVPCSPSPCQNGGTCRPTGDVTHECACLPGFTGQNCEENIDDCPGNNCKNGGACVDGVNTY.N	7;9	RCVCRATHTGPNCERPYVPCSPSPCQNGGTCRPTGDVTHECACLPGFTGQNCEENIDDCPGNNCKNGGACVDGVNTY,YN,2@57.02146,4@57.02146,7@203.07937,9@511.19010,13@57.02146,20@57.02146,25@57.02146,31@57.02146,41@57.02146,43@57.02146,51@0.98402,52@57.02146,59@57.02146,64@57.02146,70@57.02146	T7(OGlycan / 203.0794); T9(OGlycan / 511.1901); N51(Deamidated / 0.984)	14.5836	Y.RC[+57.02146]VC[+57.02146]RAT[+203.07937]HT[+511.19010]GPNC[+57.02146]ERPYVPC[+57.02146]SPSPC[+57.02146]QNGGTC[+57.02146]RPTGDVTHEC[+57.02146]AC[+57.02146]LPGFTGQN[+0.98402]C[+57.02146]EENIDDC[+57.02146]PGNNC[+57.02146]KNGGAC[+57.02146]VDGVNTY.N	C2(Carbamidomethyl / 57.0215); C4(Carbamidomethyl / 57.0215); C13(Carbamidomethyl / 57.0215); C20(Carbamidomethyl / 57.0215); C25(Carbamidomethyl / 57.0215); C31(Carbamidomethyl / 57.0215); C41(Carbamidomethyl / 57.0215); C43(Carbamidomethyl / 57.0215); C52(Carbamidomethyl / 57.0215); C59(Carbamidomethyl / 57.0215); C64(Carbamidomethyl / 57.0215); C70(Carbamidomethyl / 57.0215)	0.14	0.15	0	0	0	0	0.0056	0.0057	0.84	29.5	0	1.038		Specific	11.5	>sp|P46531|NOTC1_HUMAN Neurogenic locus notch homolog protein 1 OS=Homo sapiens OX=9606 GN=NOTCH1 PE=1 SV=4	1	5204	FP031022_8.5107.5107.6	high-energy collision-induced dissociation	0.42	9460.85	9460.84	1	9 | 56110
26	HexNAc(1); HexNAc(1)Hex(1)Fuc(1)	46.8	6	1577.49	9459.91	1577.65	9460.86	controllerType=0 controllerNumber=1 scan=5056	Y.RCVCRATHTGPNCERPYVPCSPSPCQNGGTCRPTGDVTHECACLPGFTGQNCEENIDDCPGNNCKNGGACVDGVNTY.N	7;9	RCVCRATHTGPNCERPYVPCSPSPCQNGGTCRPTGDVTHECACLPGFTGQNCEENIDDCPGNNCKNGGACVDGVNTY,YN,2@57.02146,4@57.02146,7@203.07937,9@511.19010,13@57.02146,20@57.02146,25@57.02146,31@57.02146,41@57.02146,43@57.02146,52@57.02146,59@57.02146,64@57.02146,70@57.02146	T7(OGlycan / 203.0794); T9(OGlycan / 511.1901)	14.4541	Y.RC[+57.02146]VC[+57.02146]RAT[+203.07937]HT[+511.19010]GPNC[+57.02146]ERPYVPC[+57.02146]SPSPC[+57.02146]QNGGTC[+57.02146]RPTGDVTHEC[+57.02146]AC[+57.02146]LPGFTGQNC[+57.02146]EENIDDC[+57.02146]PGNNC[+57.02146]KNGGAC[+57.02146]VDGVNTY.N	C2(Carbamidomethyl / 57.0215); C4(Carbamidomethyl / 57.0215); C13(Carbamidomethyl / 57.0215); C20(Carbamidomethyl / 57.0215); C25(Carbamidomethyl / 57.0215); C31(Carbamidomethyl / 57.0215); C41(Carbamidomethyl / 57.0215); C43(Carbamidomethyl / 57.0215); C52(Carbamidomethyl / 57.0215); C59(Carbamidomethyl / 57.0215); C64(Carbamidomethyl / 57.0215); C70(Carbamidomethyl / 57.0215)	0.49	0.5	0	0	0	0	0.019	0.019	0.308	46.8	0	5.328	-1	Specific	11.7	>sp|P46531|NOTC1_HUMAN Neurogenic locus notch homolog protein 1 OS=Homo sapiens OX=9606 GN=NOTCH1 PE=1 SV=4	1	5152	FP031022_8.5056.5056.6	high-energy collision-induced dissociation	0.33	9458.9	9459.85	1	10 | 55750
26	HexNAc(1)Fuc(1); HexNAc(1)	28.9	6	1553.15	9313.83	1553.31	9314.8	controllerType=0 controllerNumber=1 scan=5127	Y.RCVCRATHTGPNCERPYVPCSPSPCQNGGTCRPTGDVTHECACLPGFTGQNCEENIDDCPGNNCKNGGACVDGVNTY.N	21;23	RCVCRATHTGPNCERPYVPCSPSPCQNGGTCRPTGDVTHECACLPGFTGQNCEENIDDCPGNNCKNGGACVDGVNTY,YN,2@57.02146,4@57.02146,13@57.02146,20@57.02146,21@349.13728,23@203.07937,25@57.02146,31@57.02146,41@57.02146,43@57.02146,52@57.02146,59@57.02146,64@57.02146,70@57.02146,72@15.99492	S21(OGlycan / 349.1373); S23(OGlycan / 203.0794); D72(Oxidation / 15.9949)	14.6294	Y.RC[+57.02146]VC[+57.02146]RATHTGPNC[+57.02146]ERPYVPC[+57.02146]S[+349.13728]PS[+203.07937]PC[+57.02146]QNGGTC[+57.02146]RPTGDVTHEC[+57.02146]AC[+57.02146]LPGFTGQNC[+57.02146]EENIDDC[+57.02146]PGNNC[+57.02146]KNGGAC[+57.02146]VD[+15.99492]GVNTY.N	C2(Carbamidomethyl / 57.0215); C4(Carbamidomethyl / 57.0215); C13(Carbamidomethyl / 57.0215); C20(Carbamidomethyl / 57.0215); C25(Carbamidomethyl / 57.0215); C31(Carbamidomethyl / 57.0215); C41(Carbamidomethyl / 57.0215); C43(Carbamidomethyl / 57.0215); C52(Carbamidomethyl / 57.0215); C59(Carbamidomethyl / 57.0215); C64(Carbamidomethyl / 57.0215); C70(Carbamidomethyl / 57.0215)	0.9	0.91	0.0023	0.0023	0.0047	0.0047	0.05	0.05	0.044	28.9	0	3.582	-1	Specific	11.2	>sp|P46531|NOTC1_HUMAN Neurogenic locus notch homolog protein 1 OS=Homo sapiens OX=9606 GN=NOTCH1 PE=1 SV=4	1	5229	FP031022_8.5127.5127.6	high-energy collision-induced dissociation	0.01	9312.83	9313.8	1	11 | 56430
26	HexNAc(1); HexNAc(1)Fuc(1)	71.7	6	1550.65	9298.83	1550.64	9298.81	controllerType=0 controllerNumber=1 scan=5092	Y.RCVCRATHTGPNCERPYVPCSPSPCQNGGTCRPTGDVTHECACLPGFTGQNCEENIDDCPGNNCKNGGACVDGVNTY.N	7;9	RCVCRATHTGPNCERPYVPCSPSPCQNGGTCRPTGDVTHECACLPGFTGQNCEENIDDCPGNNCKNGGACVDGVNTY,YN,2@57.02146,4@57.02146,7@203.07937,9@349.13728,13@57.02146,20@57.02146,25@57.02146,31@57.02146,41@57.02146,43@57.02146,52@57.02146,59@57.02146,64@57.02146,70@57.02146	T7(OGlycan / 203.0794); T9(OGlycan / 349.1373)	14.5449	Y.RC[+57.02146]VC[+57.02146]RAT[+203.07937]HT[+349.13728]GPNC[+57.02146]ERPYVPC[+57.02146]SPSPC[+57.02146]QNGGTC[+57.02146]RPTGDVTHEC[+57.02146]AC[+57.02146]LPGFTGQNC[+57.02146]EENIDDC[+57.02146]PGNNC[+57.02146]KNGGAC[+57.02146]VDGVNTY.N	C2(Carbamidomethyl / 57.0215); C4(Carbamidomethyl / 57.0215); C13(Carbamidomethyl / 57.0215); C20(Carbamidomethyl / 57.0215); C25(Carbamidomethyl / 57.0215); C31(Carbamidomethyl / 57.0215); C41(Carbamidomethyl / 57.0215); C43(Carbamidomethyl / 57.0215); C52(Carbamidomethyl / 57.0215); C59(Carbamidomethyl / 57.0215); C64(Carbamidomethyl / 57.0215); C70(Carbamidomethyl / 57.0215)	0.14	0.15	0	0	0	0	0.0053	0.0054	0.84	71.7	0	2.681		Specific	11.6	>sp|P46531|NOTC1_HUMAN Neurogenic locus notch homolog protein 1 OS=Homo sapiens OX=9606 GN=NOTCH1 PE=1 SV=4	1	5189	FP031022_8.5092.5092.6	high-energy collision-induced dissociation	0.88	9297.83	9297.8	1	12 | 56030
26	HexNAc(1)Fuc(1)	111.4	6	1519.3	9110.78	1519.46	9111.72	controllerType=0 controllerNumber=1 scan=5117	Y.RCVCRATHTGPNCERPYVPCSPSPCQNGGTCRPTGDVTHECACLPGFTGQNCEENIDDCPGNNCKNGGACVDGVNTY.N	21	RCVCRATHTGPNCERPYVPCSPSPCQNGGTCRPTGDVTHECACLPGFTGQNCEENIDDCPGNNCKNGGACVDGVNTY,YN,2@57.02146,4@57.02146,13@57.02146,20@57.02146,21@349.13728,25@57.02146,31@57.02146,41@57.02146,43@57.02146,52@57.02146,59@57.02146,64@57.02146,70@57.02146,72@15.99492	S21(OGlycan / 349.1373); D72(Oxidation / 15.9949)	14.6069	Y.RC[+57.02146]VC[+57.02146]RATHTGPNC[+57.02146]ERPYVPC[+57.02146]S[+349.13728]PSPC[+57.02146]QNGGTC[+57.02146]RPTGDVTHEC[+57.02146]AC[+57.02146]LPGFTGQNC[+57.02146]EENIDDC[+57.02146]PGNNC[+57.02146]KNGGAC[+57.02146]VD[+15.99492]GVNTY.N	C2(Carbamidomethyl / 57.0215); C4(Carbamidomethyl / 57.0215); C13(Carbamidomethyl / 57.0215); C20(Carbamidomethyl / 57.0215); C25(Carbamidomethyl / 57.0215); C31(Carbamidomethyl / 57.0215); C41(Carbamidomethyl / 57.0215); C43(Carbamidomethyl / 57.0215); C52(Carbamidomethyl / 57.0215); C59(Carbamidomethyl / 57.0215); C64(Carbamidomethyl / 57.0215); C70(Carbamidomethyl / 57.0215)	0.18	0.18	0	0	0	0	0.0068	0.0069	0.741	111.4	0	5.996	-1	Specific	11.6	>sp|P46531|NOTC1_HUMAN Neurogenic locus notch homolog protein 1 OS=Homo sapiens OX=9606 GN=NOTCH1 PE=1 SV=4	1	5216	FP031022_8.5117.5117.6	high-energy collision-induced dissociation	0.78	9109.77	9110.72	1	13 | 56270
26	HexNAc(1)Fuc(1)	88.3	6	1519.63	9112.76	1519.46	9111.72	controllerType=0 controllerNumber=1 scan=5074	Y.RCVCRATHTGPNCERPYVPCSPSPCQNGGTCRPTGDVTHECACLPGFTGQNCEENIDDCPGNNCKNGGACVDGVNTY.N	21	RCVCRATHTGPNCERPYVPCSPSPCQNGGTCRPTGDVTHECACLPGFTGQNCEENIDDCPGNNCKNGGACVDGVNTY,YN,2@57.02146,4@57.02146,13@57.02146,20@57.02146,21@349.13728,25@57.02146,31@57.02146,41@57.02146,43@57.02146,52@57.02146,59@57.02146,64@57.02146,70@57.02146,72@15.99492	S21(OGlycan / 349.1373); D72(Oxidation / 15.9949)	14.4978	Y.RC[+57.02146]VC[+57.02146]RATHTGPNC[+57.02146]ERPYVPC[+57.02146]S[+349.13728]PSPC[+57.02146]QNGGTC[+57.02146]RPTGDVTHEC[+57.02146]AC[+57.02146]LPGFTGQNC[+57.02146]EENIDDC[+57.02146]PGNNC[+57.02146]KNGGAC[+57.02146]VD[+15.99492]GVNTY.N	C2(Carbamidomethyl / 57.0215); C4(Carbamidomethyl / 57.0215); C13(Carbamidomethyl / 57.0215); C20(Carbamidomethyl / 57.0215); C25(Carbamidomethyl / 57.0215); C31(Carbamidomethyl / 57.0215); C41(Carbamidomethyl / 57.0215); C43(Carbamidomethyl / 57.0215); C52(Carbamidomethyl / 57.0215); C59(Carbamidomethyl / 57.0215); C64(Carbamidomethyl / 57.0215); C70(Carbamidomethyl / 57.0215)	0.048	0.049	0	0	0	0	0.002	0.002	1.319	88.3	0	3.357	1	Specific	11.2	>sp|P46531|NOTC1_HUMAN Neurogenic locus notch homolog protein 1 OS=Homo sapiens OX=9606 GN=NOTCH1 PE=1 SV=4	1	5173	FP031022_8.5074.5074.6	high-energy collision-induced dissociation	1.37	9111.75	9110.72	1	14 | 55870
26	HexNAc(1)Fuc(1)	59	6	1519.63	9112.74	1519.46	9111.72	controllerType=0 controllerNumber=1 scan=5221	Y.RCVCRATHTGPNCERPYVPCSPSPCQNGGTCRPTGDVTHECACLPGFTGQNCEENIDDCPGNNCKNGGACVDGVNTY.N	21	RCVCRATHTGPNCERPYVPCSPSPCQNGGTCRPTGDVTHECACLPGFTGQNCEENIDDCPGNNCKNGGACVDGVNTY,YN,2@57.02146,4@57.02146,13@57.02146,20@57.02146,21@349.13728,25@57.02146,31@57.02146,41@57.02146,43@57.02146,52@57.02146,59@57.02146,64@57.02146,70@57.02146,72@15.99492	S21(OGlycan / 349.1373); D72(Oxidation / 15.9949)	14.8529	Y.RC[+57.02146]VC[+57.02146]RATHTGPNC[+57.02146]ERPYVPC[+57.02146]S[+349.13728]PSPC[+57.02146]QNGGTC[+57.02146]RPTGDVTHEC[+57.02146]AC[+57.02146]LPGFTGQNC[+57.02146]EENIDDC[+57.02146]PGNNC[+57.02146]KNGGAC[+57.02146]VD[+15.99492]GVNTY.N	C2(Carbamidomethyl / 57.0215); C4(Carbamidomethyl / 57.0215); C13(Carbamidomethyl / 57.0215); C20(Carbamidomethyl / 57.0215); C25(Carbamidomethyl / 57.0215); C31(Carbamidomethyl / 57.0215); C41(Carbamidomethyl / 57.0215); C43(Carbamidomethyl / 57.0215); C52(Carbamidomethyl / 57.0215); C59(Carbamidomethyl / 57.0215); C64(Carbamidomethyl / 57.0215); C70(Carbamidomethyl / 57.0215)	0.62	0.62	0	0	0	0	0.028	0.028	0.207	59	0	0.785	1	Specific	10.4	>sp|P46531|NOTC1_HUMAN Neurogenic locus notch homolog protein 1 OS=Homo sapiens OX=9606 GN=NOTCH1 PE=1 SV=4	1	5323	FP031022_8.5221.5221.6	high-energy collision-induced dissociation	0.23	9111.73	9110.72	1	15 | 57470
26	HexNAc(1)Fuc(1)	194.7	6	1516.97	9096.75	1516.96	9096.71	controllerType=0 controllerNumber=1 scan=5246	Y.RCVCRATHTGPNCERPYVPCSPSPCQNGGTCRPTGDVTHECACLPGFTGQNCEENIDDCPGNNCKNGGACVDGVNTY.N	21	RCVCRATHTGPNCERPYVPCSPSPCQNGGTCRPTGDVTHECACLPGFTGQNCEENIDDCPGNNCKNGGACVDGVNTY,YN,2@57.02146,4@57.02146,13@57.02146,20@57.02146,21@349.13728,25@57.02146,31@57.02146,41@57.02146,43@57.02146,52@57.02146,59@57.02146,64@57.02146,66@0.98402,70@57.02146	S21(OGlycan / 349.1373); N66(Deamidated / 0.984)	14.9111	Y.RC[+57.02146]VC[+57.02146]RATHTGPNC[+57.02146]ERPYVPC[+57.02146]S[+349.13728]PSPC[+57.02146]QNGGTC[+57.02146]RPTGDVTHEC[+57.02146]AC[+57.02146]LPGFTGQNC[+57.02146]EENIDDC[+57.02146]PGNNC[+57.02146]KN[+0.98402]GGAC[+57.02146]VDGVNTY.N	C2(Carbamidomethyl / 57.0215); C4(Carbamidomethyl / 57.0215); C13(Carbamidomethyl / 57.0215); C20(Carbamidomethyl / 57.0215); C25(Carbamidomethyl / 57.0215); C31(Carbamidomethyl / 57.0215); C41(Carbamidomethyl / 57.0215); C43(Carbamidomethyl / 57.0215); C52(Carbamidomethyl / 57.0215); C59(Carbamidomethyl / 57.0215); C64(Carbamidomethyl / 57.0215); C70(Carbamidomethyl / 57.0215)	0.0035	0.0036	0	0	0	0	0.00017	0.00017	2.453	194.7	0	4.393		Specific	11.6	>sp|P46531|NOTC1_HUMAN Neurogenic locus notch homolog protein 1 OS=Homo sapiens OX=9606 GN=NOTCH1 PE=1 SV=4	1	5357	FP031022_8.5246.5246.6	high-energy collision-induced dissociation	2.5	9095.75	9095.71	1	16 | 57910
26	HexNAc(1)Fuc(1)	12.9	6	1516.8	9095.77	1516.96	9096.71	controllerType=0 controllerNumber=1 scan=5125	Y.RCVCRATHTGPNCERPYVPCSPSPCQNGGTCRPTGDVTHECACLPGFTGQNCEENIDDCPGNNCKNGGACVDGVNTY.N	21	RCVCRATHTGPNCERPYVPCSPSPCQNGGTCRPTGDVTHECACLPGFTGQNCEENIDDCPGNNCKNGGACVDGVNTY,YN,2@57.02146,4@57.02146,13@57.02146,20@57.02146,21@349.13728,25@57.02146,31@57.02146,41@57.02146,43@57.02146,52@57.02146,59@57.02146,64@57.02146,66@0.98402,70@57.02146	S21(OGlycan / 349.1373); N66(Deamidated / 0.984)	14.625	Y.RC[+57.02146]VC[+57.02146]RATHTGPNC[+57.02146]ERPYVPC[+57.02146]S[+349.13728]PSPC[+57.02146]QNGGTC[+57.02146]RPTGDVTHEC[+57.02146]AC[+57.02146]LPGFTGQNC[+57.02146]EENIDDC[+57.02146]PGNNC[+57.02146]KN[+0.98402]GGAC[+57.02146]VDGVNTY.N	C2(Carbamidomethyl / 57.0215); C4(Carbamidomethyl / 57.0215); C13(Carbamidomethyl / 57.0215); C20(Carbamidomethyl / 57.0215); C25(Carbamidomethyl / 57.0215); C31(Carbamidomethyl / 57.0215); C41(Carbamidomethyl / 57.0215); C43(Carbamidomethyl / 57.0215); C52(Carbamidomethyl / 57.0215); C59(Carbamidomethyl / 57.0215); C64(Carbamidomethyl / 57.0215); C70(Carbamidomethyl / 57.0215)	0.74	0.74	0	0	0	0	0.034	0.035	0.13	12.9	0	6.963	-1	Specific	11.7	>sp|P46531|NOTC1_HUMAN Neurogenic locus notch homolog protein 1 OS=Homo sapiens OX=9606 GN=NOTCH1 PE=1 SV=4	1	5227	FP031022_8.5125.5125.6	high-energy collision-induced dissociation	0.14	9094.77	9095.71	1	17 | 56390
26	HexNAc(1)Fuc(1)	181.9	6	1516.8	9095.76	1516.79	9095.73	controllerType=0 controllerNumber=1 scan=5076	Y.RCVCRATHTGPNCERPYVPCSPSPCQNGGTCRPTGDVTHECACLPGFTGQNCEENIDDCPGNNCKNGGACVDGVNTY.N	21	RCVCRATHTGPNCERPYVPCSPSPCQNGGTCRPTGDVTHECACLPGFTGQNCEENIDDCPGNNCKNGGACVDGVNTY,YN,2@57.02146,4@57.02146,13@57.02146,20@57.02146,21@349.13728,25@57.02146,31@57.02146,41@57.02146,43@57.02146,52@57.02146,59@57.02146,64@57.02146,70@57.02146	S21(OGlycan / 349.1373)	14.5013	Y.RC[+57.02146]VC[+57.02146]RATHTGPNC[+57.02146]ERPYVPC[+57.02146]S[+349.13728]PSPC[+57.02146]QNGGTC[+57.02146]RPTGDVTHEC[+57.02146]AC[+57.02146]LPGFTGQNC[+57.02146]EENIDDC[+57.02146]PGNNC[+57.02146]KNGGAC[+57.02146]VDGVNTY.N	C2(Carbamidomethyl / 57.0215); C4(Carbamidomethyl / 57.0215); C13(Carbamidomethyl / 57.0215); C20(Carbamidomethyl / 57.0215); C25(Carbamidomethyl / 57.0215); C31(Carbamidomethyl / 57.0215); C41(Carbamidomethyl / 57.0215); C43(Carbamidomethyl / 57.0215); C52(Carbamidomethyl / 57.0215); C59(Carbamidomethyl / 57.0215); C64(Carbamidomethyl / 57.0215); C70(Carbamidomethyl / 57.0215)	0.012	0.012	0	0	0	0	0.00047	0.00048	1.91	181.9	0	2.985		Specific	11.4	>sp|P46531|NOTC1_HUMAN Neurogenic locus notch homolog protein 1 OS=Homo sapiens OX=9606 GN=NOTCH1 PE=1 SV=4	1	5175	FP031022_8.5076.5076.6	high-energy collision-induced dissociation	2.13	9094.75	9094.72	1	18 | 55910
26	HexNAc(1)Fuc(1)	177	6	1517.13	9097.75	1516.79	9095.73	controllerType=0 controllerNumber=1 scan=5170	Y.RCVCRATHTGPNCERPYVPCSPSPCQNGGTCRPTGDVTHECACLPGFTGQNCEENIDDCPGNNCKNGGACVDGVNTY.N	21	RCVCRATHTGPNCERPYVPCSPSPCQNGGTCRPTGDVTHECACLPGFTGQNCEENIDDCPGNNCKNGGACVDGVNTY,YN,2@57.02146,4@57.02146,13@57.02146,20@57.02146,21@349.13728,25@57.02146,31@57.02146,41@57.02146,43@57.02146,52@57.02146,59@57.02146,64@57.02146,70@57.02146	S21(OGlycan / 349.1373)	14.7308	Y.RC[+57.02146]VC[+57.02146]RATHTGPNC[+57.02146]ERPYVPC[+57.02146]S[+349.13728]PSPC[+57.02146]QNGGTC[+57.02146]RPTGDVTHEC[+57.02146]AC[+57.02146]LPGFTGQNC[+57.02146]EENIDDC[+57.02146]PGNNC[+57.02146]KNGGAC[+57.02146]VDGVNTY.N	C2(Carbamidomethyl / 57.0215); C4(Carbamidomethyl / 57.0215); C13(Carbamidomethyl / 57.0215); C20(Carbamidomethyl / 57.0215); C25(Carbamidomethyl / 57.0215); C31(Carbamidomethyl / 57.0215); C41(Carbamidomethyl / 57.0215); C43(Carbamidomethyl / 57.0215); C52(Carbamidomethyl / 57.0215); C59(Carbamidomethyl / 57.0215); C64(Carbamidomethyl / 57.0215); C70(Carbamidomethyl / 57.0215)	0.012	0.012	0	0	0	0	0.00051	0.00051	1.91	177	0	1.791	2	Specific	11.7	>sp|P46531|NOTC1_HUMAN Neurogenic locus notch homolog protein 1 OS=Homo sapiens OX=9606 GN=NOTCH1 PE=1 SV=4	1	5271	FP031022_8.5170.5170.6	high-energy collision-induced dissociation	2.13	9096.75	9094.72	1	19 | 56870
26	HexNAc(1)	170.5	6	1492.46	8949.7	1492.62	8950.66	controllerType=0 controllerNumber=1 scan=5183	Y.RCVCRATHTGPNCERPYVPCSPSPCQNGGTCRPTGDVTHECACLPGFTGQNCEENIDDCPGNNCKNGGACVDGVNTY.N	21	RCVCRATHTGPNCERPYVPCSPSPCQNGGTCRPTGDVTHECACLPGFTGQNCEENIDDCPGNNCKNGGACVDGVNTY,YN,2@57.02146,4@57.02146,13@57.02146,20@57.02146,21@203.07937,25@57.02146,26@0.98402,31@57.02146,41@57.02146,43@57.02146,52@57.02146,59@57.02146,64@57.02146,70@57.02146	S21(OGlycan / 203.0794); Q26(Deamidated / 0.984)	14.7619	Y.RC[+57.02146]VC[+57.02146]RATHTGPNC[+57.02146]ERPYVPC[+57.02146]S[+203.07937]PSPC[+57.02146]Q[+0.98402]NGGTC[+57.02146]RPTGDVTHEC[+57.02146]AC[+57.02146]LPGFTGQNC[+57.02146]EENIDDC[+57.02146]PGNNC[+57.02146]KNGGAC[+57.02146]VDGVNTY.N	C2(Carbamidomethyl / 57.0215); C4(Carbamidomethyl / 57.0215); C13(Carbamidomethyl / 57.0215); C20(Carbamidomethyl / 57.0215); C25(Carbamidomethyl / 57.0215); C31(Carbamidomethyl / 57.0215); C41(Carbamidomethyl / 57.0215); C43(Carbamidomethyl / 57.0215); C52(Carbamidomethyl / 57.0215); C59(Carbamidomethyl / 57.0215); C64(Carbamidomethyl / 57.0215); C70(Carbamidomethyl / 57.0215)	0.067	0.067	0	0	0	0	0.0032	0.0032	1.176	170.5	0	5.254	-1	Specific	11.2	>sp|P46531|NOTC1_HUMAN Neurogenic locus notch homolog protein 1 OS=Homo sapiens OX=9606 GN=NOTCH1 PE=1 SV=4	1	5284	FP031022_8.5183.5183.6	high-energy collision-induced dissociation	1.22	8948.69	8949.65	1	20 | 57030
26	HexNAc(1)	105	6	1492.96	8952.7	1492.62	8950.66	controllerType=0 controllerNumber=1 scan=5134	Y.RCVCRATHTGPNCERPYVPCSPSPCQNGGTCRPTGDVTHECACLPGFTGQNCEENIDDCPGNNCKNGGACVDGVNTY.N	21	RCVCRATHTGPNCERPYVPCSPSPCQNGGTCRPTGDVTHECACLPGFTGQNCEENIDDCPGNNCKNGGACVDGVNTY,YN,2@57.02146,4@57.02146,13@57.02146,20@57.02146,21@203.07937,25@57.02146,31@57.02146,41@57.02146,43@57.02146,52@57.02146,59@57.02146,62@0.98402,64@57.02146,70@57.02146	S21(OGlycan / 203.0794); N62(Deamidated / 0.984)	14.646	Y.RC[+57.02146]VC[+57.02146]RATHTGPNC[+57.02146]ERPYVPC[+57.02146]S[+203.07937]PSPC[+57.02146]QNGGTC[+57.02146]RPTGDVTHEC[+57.02146]AC[+57.02146]LPGFTGQNC[+57.02146]EENIDDC[+57.02146]PGN[+0.98402]NC[+57.02146]KNGGAC[+57.02146]VDGVNTY.N	C2(Carbamidomethyl / 57.0215); C4(Carbamidomethyl / 57.0215); C13(Carbamidomethyl / 57.0215); C20(Carbamidomethyl / 57.0215); C25(Carbamidomethyl / 57.0215); C31(Carbamidomethyl / 57.0215); C41(Carbamidomethyl / 57.0215); C43(Carbamidomethyl / 57.0215); C52(Carbamidomethyl / 57.0215); C59(Carbamidomethyl / 57.0215); C64(Carbamidomethyl / 57.0215); C70(Carbamidomethyl / 57.0215)	0.5	0.5	0	0	0	0	0.02	0.02	0.301	105	0	4.048	2	Specific	9.8	>sp|P46531|NOTC1_HUMAN Neurogenic locus notch homolog protein 1 OS=Homo sapiens OX=9606 GN=NOTCH1 PE=1 SV=4	1	5237	FP031022_8.5134.5134.6	high-energy collision-induced dissociation	0.33	8951.69	8949.65	1	21 | 56510
26	HexNAc(1)	162.8	6	1492.29	8948.69	1492.45	8949.67	controllerType=0 controllerNumber=1 scan=5108	Y.RCVCRATHTGPNCERPYVPCSPSPCQNGGTCRPTGDVTHECACLPGFTGQNCEENIDDCPGNNCKNGGACVDGVNTY.N	21	RCVCRATHTGPNCERPYVPCSPSPCQNGGTCRPTGDVTHECACLPGFTGQNCEENIDDCPGNNCKNGGACVDGVNTY,YN,2@57.02146,4@57.02146,13@57.02146,20@57.02146,21@203.07937,25@57.02146,31@57.02146,41@57.02146,43@57.02146,52@57.02146,59@57.02146,64@57.02146,70@57.02146	S21(OGlycan / 203.0794)	14.5858	Y.RC[+57.02146]VC[+57.02146]RATHTGPNC[+57.02146]ERPYVPC[+57.02146]S[+203.07937]PSPC[+57.02146]QNGGTC[+57.02146]RPTGDVTHEC[+57.02146]AC[+57.02146]LPGFTGQNC[+57.02146]EENIDDC[+57.02146]PGNNC[+57.02146]KNGGAC[+57.02146]VDGVNTY.N	C2(Carbamidomethyl / 57.0215); C4(Carbamidomethyl / 57.0215); C13(Carbamidomethyl / 57.0215); C20(Carbamidomethyl / 57.0215); C25(Carbamidomethyl / 57.0215); C31(Carbamidomethyl / 57.0215); C41(Carbamidomethyl / 57.0215); C43(Carbamidomethyl / 57.0215); C52(Carbamidomethyl / 57.0215); C59(Carbamidomethyl / 57.0215); C64(Carbamidomethyl / 57.0215); C70(Carbamidomethyl / 57.0215)	0.68	0.68	0	0	0	0	0.03	0.03	0.17	162.8	0	2.023	-1	Specific	10.4	>sp|P46531|NOTC1_HUMAN Neurogenic locus notch homolog protein 1 OS=Homo sapiens OX=9606 GN=NOTCH1 PE=1 SV=4	1	5206	FP031022_8.5108.5108.6	high-energy collision-induced dissociation	0.25	8947.68	8948.66	1	22 | 56150
26	Fuc(1)	74.6	6	1483.29	8894.69	1483.11	8893.63	controllerType=0 controllerNumber=1 scan=5250	Y.RCVCRATHTGPNCERPYVPCSPSPCQNGGTCRPTGDVTHECACLPGFTGQNCEENIDDCPGNNCKNGGACVDGVNTY.N	21	RCVCRATHTGPNCERPYVPCSPSPCQNGGTCRPTGDVTHECACLPGFTGQNCEENIDDCPGNNCKNGGACVDGVNTY,YN,2@57.02146,4@57.02146,13@57.02146,20@57.02146,21@146.05791,25@57.02146,31@57.02146,41@57.02146,43@57.02146,51@0.98402,52@57.02146,59@57.02146,64@57.02146,70@57.02146	S21(OGlycan / 146.0579); N51(Deamidated / 0.984)	14.9198	Y.RC[+57.02146]VC[+57.02146]RATHTGPNC[+57.02146]ERPYVPC[+57.02146]S[+146.05791]PSPC[+57.02146]QNGGTC[+57.02146]RPTGDVTHEC[+57.02146]AC[+57.02146]LPGFTGQN[+0.98402]C[+57.02146]EENIDDC[+57.02146]PGNNC[+57.02146]KNGGAC[+57.02146]VDGVNTY.N	C2(Carbamidomethyl / 57.0215); C4(Carbamidomethyl / 57.0215); C13(Carbamidomethyl / 57.0215); C20(Carbamidomethyl / 57.0215); C25(Carbamidomethyl / 57.0215); C31(Carbamidomethyl / 57.0215); C41(Carbamidomethyl / 57.0215); C43(Carbamidomethyl / 57.0215); C52(Carbamidomethyl / 57.0215); C59(Carbamidomethyl / 57.0215); C64(Carbamidomethyl / 57.0215); C70(Carbamidomethyl / 57.0215)	0.048	0.049	0	0	0	0	0.0021	0.0021	1.319	74.6	0	5.409	1	Specific	12	>sp|P46531|NOTC1_HUMAN Neurogenic locus notch homolog protein 1 OS=Homo sapiens OX=9606 GN=NOTCH1 PE=1 SV=4	1	5363	FP031022_8.5250.5250.6	high-energy collision-induced dissociation	1.37	8893.68	8892.63	1	23 | 57990
26	Fuc(1)	170.6	6	1482.95	8892.65	1482.95	8892.65	controllerType=0 controllerNumber=1 scan=5135	Y.RCVCRATHTGPNCERPYVPCSPSPCQNGGTCRPTGDVTHECACLPGFTGQNCEENIDDCPGNNCKNGGACVDGVNTY.N	7	RCVCRATHTGPNCERPYVPCSPSPCQNGGTCRPTGDVTHECACLPGFTGQNCEENIDDCPGNNCKNGGACVDGVNTY,YN,2@57.02146,4@57.02146,7@146.05791,13@57.02146,20@57.02146,25@57.02146,31@57.02146,41@57.02146,43@57.02146,52@57.02146,59@57.02146,64@57.02146,70@57.02146	T7(OGlycan / 146.0579)	14.6482	Y.RC[+57.02146]VC[+57.02146]RAT[+146.05791]HTGPNC[+57.02146]ERPYVPC[+57.02146]SPSPC[+57.02146]QNGGTC[+57.02146]RPTGDVTHEC[+57.02146]AC[+57.02146]LPGFTGQNC[+57.02146]EENIDDC[+57.02146]PGNNC[+57.02146]KNGGAC[+57.02146]VDGVNTY.N	C2(Carbamidomethyl / 57.0215); C4(Carbamidomethyl / 57.0215); C13(Carbamidomethyl / 57.0215); C20(Carbamidomethyl / 57.0215); C25(Carbamidomethyl / 57.0215); C31(Carbamidomethyl / 57.0215); C41(Carbamidomethyl / 57.0215); C43(Carbamidomethyl / 57.0215); C52(Carbamidomethyl / 57.0215); C59(Carbamidomethyl / 57.0215); C64(Carbamidomethyl / 57.0215); C70(Carbamidomethyl / 57.0215)	0.11	0.11	0	0	0	0	0.0043	0.0044	0.967	170.6	1.6	0.503		Specific	10.8	>sp|P46531|NOTC1_HUMAN Neurogenic locus notch homolog protein 1 OS=Homo sapiens OX=9606 GN=NOTCH1 PE=1 SV=4	1	5238	FP031022_8.5135.5135.6	high-energy collision-induced dissociation	1.17	8891.65	8891.64	1	24 | 56550
26	Fuc(1)	14.6	6	1483.12	8893.67	1482.95	8892.65	controllerType=0 controllerNumber=1 scan=5219	Y.RCVCRATHTGPNCERPYVPCSPSPCQNGGTCRPTGDVTHECACLPGFTGQNCEENIDDCPGNNCKNGGACVDGVNTY.N	7	RCVCRATHTGPNCERPYVPCSPSPCQNGGTCRPTGDVTHECACLPGFTGQNCEENIDDCPGNNCKNGGACVDGVNTY,YN,2@57.02146,4@57.02146,7@146.05791,13@57.02146,20@57.02146,25@57.02146,31@57.02146,41@57.02146,43@57.02146,52@57.02146,59@57.02146,64@57.02146,70@57.02146	T7(OGlycan / 146.0579)	14.8486	Y.RC[+57.02146]VC[+57.02146]RAT[+146.05791]HTGPNC[+57.02146]ERPYVPC[+57.02146]SPSPC[+57.02146]QNGGTC[+57.02146]RPTGDVTHEC[+57.02146]AC[+57.02146]LPGFTGQNC[+57.02146]EENIDDC[+57.02146]PGNNC[+57.02146]KNGGAC[+57.02146]VDGVNTY.N	C2(Carbamidomethyl / 57.0215); C4(Carbamidomethyl / 57.0215); C13(Carbamidomethyl / 57.0215); C20(Carbamidomethyl / 57.0215); C25(Carbamidomethyl / 57.0215); C31(Carbamidomethyl / 57.0215); C41(Carbamidomethyl / 57.0215); C43(Carbamidomethyl / 57.0215); C52(Carbamidomethyl / 57.0215); C59(Carbamidomethyl / 57.0215); C64(Carbamidomethyl / 57.0215); C70(Carbamidomethyl / 57.0215)	0.98	0.98	0.0069	0.0069	0	0	0.069	0.069	0.008	14.6	1.9	1.993	1	Specific	6.3	>sp|P46531|NOTC1_HUMAN Neurogenic locus notch homolog protein 1 OS=Homo sapiens OX=9606 GN=NOTCH1 PE=1 SV=4	1	5320	FP031022_8.5219.5219.2	high-energy collision-induced dissociation	0.01	8892.66	8891.64	1	25 | 57430
26		234.3	6	1459.11	8749.62	1458.93	8748.56	controllerType=0 controllerNumber=1 scan=5319	Y.RCVCRATHTGPNCERPYVPCSPSPCQNGGTCRPTGDVTHECACLPGFTGQNCEENIDDCPGNNCKNGGACVDGVNTY.N		RCVCRATHTGPNCERPYVPCSPSPCQNGGTCRPTGDVTHECACLPGFTGQNCEENIDDCPGNNCKNGGACVDGVNTY,YN,2@57.02146,4@57.02146,13@57.02146,20@57.02146,25@57.02146,26@0.98402,31@57.02146,41@57.02146,43@57.02146,52@57.02146,59@57.02146,64@57.02146,66@0.98402,70@57.02146	Q26(Deamidated / 0.984); N66(Deamidated / 0.984)	15.0789	Y.RC[+57.02146]VC[+57.02146]RATHTGPNC[+57.02146]ERPYVPC[+57.02146]SPSPC[+57.02146]Q[+0.98402]NGGTC[+57.02146]RPTGDVTHEC[+57.02146]AC[+57.02146]LPGFTGQNC[+57.02146]EENIDDC[+57.02146]PGNNC[+57.02146]KN[+0.98402]GGAC[+57.02146]VDGVNTY.N	C2(Carbamidomethyl / 57.0215); C4(Carbamidomethyl / 57.0215); C13(Carbamidomethyl / 57.0215); C20(Carbamidomethyl / 57.0215); C25(Carbamidomethyl / 57.0215); C31(Carbamidomethyl / 57.0215); C41(Carbamidomethyl / 57.0215); C43(Carbamidomethyl / 57.0215); C52(Carbamidomethyl / 57.0215); C59(Carbamidomethyl / 57.0215); C64(Carbamidomethyl / 57.0215); C70(Carbamidomethyl / 57.0215)	0.065	0.066	0	0	0	0	0.0028	0.0029	1.185	234.3	7.1	6.355	1	Specific	11.1	>sp|P46531|NOTC1_HUMAN Neurogenic locus notch homolog protein 1 OS=Homo sapiens OX=9606 GN=NOTCH1 PE=1 SV=4	1	5451	FP031022_8.5319.5319.6	high-energy collision-induced dissociation	1.1	8748.61	8747.55	1	26 | 59310
26		227.8	6	1458.94	8748.62	1458.77	8747.58	controllerType=0 controllerNumber=1 scan=5211	Y.RCVCRATHTGPNCERPYVPCSPSPCQNGGTCRPTGDVTHECACLPGFTGQNCEENIDDCPGNNCKNGGACVDGVNTY.N		RCVCRATHTGPNCERPYVPCSPSPCQNGGTCRPTGDVTHECACLPGFTGQNCEENIDDCPGNNCKNGGACVDGVNTY,YN,2@57.02146,4@57.02146,13@57.02146,20@57.02146,25@57.02146,31@57.02146,41@57.02146,43@57.02146,52@57.02146,59@57.02146,62@0.98402,64@57.02146,70@57.02146	N62(Deamidated / 0.984)	14.8287	Y.RC[+57.02146]VC[+57.02146]RATHTGPNC[+57.02146]ERPYVPC[+57.02146]SPSPC[+57.02146]QNGGTC[+57.02146]RPTGDVTHEC[+57.02146]AC[+57.02146]LPGFTGQNC[+57.02146]EENIDDC[+57.02146]PGN[+0.98402]NC[+57.02146]KNGGAC[+57.02146]VDGVNTY.N	C2(Carbamidomethyl / 57.0215); C4(Carbamidomethyl / 57.0215); C13(Carbamidomethyl / 57.0215); C20(Carbamidomethyl / 57.0215); C25(Carbamidomethyl / 57.0215); C31(Carbamidomethyl / 57.0215); C41(Carbamidomethyl / 57.0215); C43(Carbamidomethyl / 57.0215); C52(Carbamidomethyl / 57.0215); C59(Carbamidomethyl / 57.0215); C64(Carbamidomethyl / 57.0215); C70(Carbamidomethyl / 57.0215)	0.0024	0.0025	0	0	0	0	0.00011	0.00011	2.615	227.8	10.5	4.054	1	Specific	11.4	>sp|P46531|NOTC1_HUMAN Neurogenic locus notch homolog protein 1 OS=Homo sapiens OX=9606 GN=NOTCH1 PE=1 SV=4	1	5313	FP031022_8.5211.5211.6	high-energy collision-induced dissociation	2.69	8747.61	8746.57	1	27 | 57310
26		240	6	1458.61	8746.62	1458.6	8746.59	controllerType=0 controllerNumber=1 scan=5263	Y.RCVCRATHTGPNCERPYVPCSPSPCQNGGTCRPTGDVTHECACLPGFTGQNCEENIDDCPGNNCKNGGACVDGVNTY.N		RCVCRATHTGPNCERPYVPCSPSPCQNGGTCRPTGDVTHECACLPGFTGQNCEENIDDCPGNNCKNGGACVDGVNTY,YN,2@57.02146,4@57.02146,13@57.02146,20@57.02146,25@57.02146,31@57.02146,41@57.02146,43@57.02146,52@57.02146,59@57.02146,64@57.02146,70@57.02146		14.9513	Y.RC[+57.02146]VC[+57.02146]RATHTGPNC[+57.02146]ERPYVPC[+57.02146]SPSPC[+57.02146]QNGGTC[+57.02146]RPTGDVTHEC[+57.02146]AC[+57.02146]LPGFTGQNC[+57.02146]EENIDDC[+57.02146]PGNNC[+57.02146]KNGGAC[+57.02146]VDGVNTY.N	C2(Carbamidomethyl / 57.0215); C4(Carbamidomethyl / 57.0215); C13(Carbamidomethyl / 57.0215); C20(Carbamidomethyl / 57.0215); C25(Carbamidomethyl / 57.0215); C31(Carbamidomethyl / 57.0215); C41(Carbamidomethyl / 57.0215); C43(Carbamidomethyl / 57.0215); C52(Carbamidomethyl / 57.0215); C59(Carbamidomethyl / 57.0215); C64(Carbamidomethyl / 57.0215); C70(Carbamidomethyl / 57.0215)	0.067	0.067	0	0	0	0	0.003	0.003	1.177	240	17.4	2.666		Specific	10.9	>sp|P46531|NOTC1_HUMAN Neurogenic locus notch homolog protein 1 OS=Homo sapiens OX=9606 GN=NOTCH1 PE=1 SV=4	1	5378	FP031022_8.5263.5263.6	high-energy collision-induced dissociation	1.04	8745.61	8745.59	1	28 | 58270
26		167.1	6	1458.78	8747.64	1458.6	8746.59	controllerType=0 controllerNumber=1 scan=5165	Y.RCVCRATHTGPNCERPYVPCSPSPCQNGGTCRPTGDVTHECACLPGFTGQNCEENIDDCPGNNCKNGGACVDGVNTY.N		RCVCRATHTGPNCERPYVPCSPSPCQNGGTCRPTGDVTHECACLPGFTGQNCEENIDDCPGNNCKNGGACVDGVNTY,YN,2@57.02146,4@57.02146,13@57.02146,20@57.02146,25@57.02146,31@57.02146,41@57.02146,43@57.02146,52@57.02146,59@57.02146,64@57.02146,70@57.02146		14.7197	Y.RC[+57.02146]VC[+57.02146]RATHTGPNC[+57.02146]ERPYVPC[+57.02146]SPSPC[+57.02146]QNGGTC[+57.02146]RPTGDVTHEC[+57.02146]AC[+57.02146]LPGFTGQNC[+57.02146]EENIDDC[+57.02146]PGNNC[+57.02146]KNGGAC[+57.02146]VDGVNTY.N	C2(Carbamidomethyl / 57.0215); C4(Carbamidomethyl / 57.0215); C13(Carbamidomethyl / 57.0215); C20(Carbamidomethyl / 57.0215); C25(Carbamidomethyl / 57.0215); C31(Carbamidomethyl / 57.0215); C41(Carbamidomethyl / 57.0215); C43(Carbamidomethyl / 57.0215); C52(Carbamidomethyl / 57.0215); C59(Carbamidomethyl / 57.0215); C64(Carbamidomethyl / 57.0215); C70(Carbamidomethyl / 57.0215)	0.0041	0.0042	0	0	0	0	0.0002	0.0002	2.387	167.1	40.4	5.018	1	Specific	11.7	>sp|P46531|NOTC1_HUMAN Neurogenic locus notch homolog protein 1 OS=Homo sapiens OX=9606 GN=NOTCH1 PE=1 SV=4	1	5267	FP031022_8.5165.5165.6	high-energy collision-induced dissociation	2.38	8746.63	8745.59	1	29 | 56790
26		135.6	6	1458.44	8745.62	1458.6	8746.59	controllerType=0 controllerNumber=1 scan=5118	Y.RCVCRATHTGPNCERPYVPCSPSPCQNGGTCRPTGDVTHECACLPGFTGQNCEENIDDCPGNNCKNGGACVDGVNTY.N		RCVCRATHTGPNCERPYVPCSPSPCQNGGTCRPTGDVTHECACLPGFTGQNCEENIDDCPGNNCKNGGACVDGVNTY,YN,2@57.02146,4@57.02146,13@57.02146,20@57.02146,25@57.02146,31@57.02146,41@57.02146,43@57.02146,52@57.02146,59@57.02146,64@57.02146,70@57.02146		14.6081	Y.RC[+57.02146]VC[+57.02146]RATHTGPNC[+57.02146]ERPYVPC[+57.02146]SPSPC[+57.02146]QNGGTC[+57.02146]RPTGDVTHEC[+57.02146]AC[+57.02146]LPGFTGQNC[+57.02146]EENIDDC[+57.02146]PGNNC[+57.02146]KNGGAC[+57.02146]VDGVNTY.N	C2(Carbamidomethyl / 57.0215); C4(Carbamidomethyl / 57.0215); C13(Carbamidomethyl / 57.0215); C20(Carbamidomethyl / 57.0215); C25(Carbamidomethyl / 57.0215); C31(Carbamidomethyl / 57.0215); C41(Carbamidomethyl / 57.0215); C43(Carbamidomethyl / 57.0215); C52(Carbamidomethyl / 57.0215); C59(Carbamidomethyl / 57.0215); C64(Carbamidomethyl / 57.0215); C70(Carbamidomethyl / 57.0215)	0.18	0.18	0	0	0	0	0.0073	0.0074	0.741	135.6	22.2	3.078	-1	Specific	12	>sp|P46531|NOTC1_HUMAN Neurogenic locus notch homolog protein 1 OS=Homo sapiens OX=9606 GN=NOTCH1 PE=1 SV=4	1	5217	FP031022_8.5118.5118.6	high-energy collision-induced dissociation	0.74	8744.61	8745.59	1	30 | 56310
26		0.6	5	1750.53	8748.64	1750.12	8746.59	controllerType=0 controllerNumber=1 scan=5153	Y.RCVCRATHTGPNCERPYVPCSPSPCQNGGTCRPTGDVTHECACLPGFTGQNCEENIDDCPGNNCKNGGACVDGVNTY.N		RCVCRATHTGPNCERPYVPCSPSPCQNGGTCRPTGDVTHECACLPGFTGQNCEENIDDCPGNNCKNGGACVDGVNTY,YN,2@57.02146,4@57.02146,13@57.02146,20@57.02146,25@57.02146,31@57.02146,41@57.02146,43@57.02146,52@57.02146,59@57.02146,64@57.02146,70@57.02146		14.6919	Y.RC[+57.02146]VC[+57.02146]RATHTGPNC[+57.02146]ERPYVPC[+57.02146]SPSPC[+57.02146]QNGGTC[+57.02146]RPTGDVTHEC[+57.02146]AC[+57.02146]LPGFTGQNC[+57.02146]EENIDDC[+57.02146]PGNNC[+57.02146]KNGGAC[+57.02146]VDGVNTY.N	C2(Carbamidomethyl / 57.0215); C4(Carbamidomethyl / 57.0215); C13(Carbamidomethyl / 57.0215); C20(Carbamidomethyl / 57.0215); C25(Carbamidomethyl / 57.0215); C31(Carbamidomethyl / 57.0215); C41(Carbamidomethyl / 57.0215); C43(Carbamidomethyl / 57.0215); C52(Carbamidomethyl / 57.0215); C59(Carbamidomethyl / 57.0215); C64(Carbamidomethyl / 57.0215); C70(Carbamidomethyl / 57.0215)	0.53	0.53	0	0	0	0	0.024	0.024	0.279	0.6	0.6	4.141	2	Specific	9.8	>sp|P46531|NOTC1_HUMAN Neurogenic locus notch homolog protein 1 OS=Homo sapiens OX=9606 GN=NOTCH1 PE=1 SV=4	1	5256	FP031022_8.5153.5153.5	high-energy collision-induced dissociation	0.28	8747.63	8745.59	1	31 | 56630
26		197.3	4	538.242	2149.95	538.241	2149.94	controllerType=0 controllerNumber=1 scan=2585	Y.RCVCRATHTGPNCERPY.V		RCVCRATHTGPNCERPY,YV,2@57.02146,4@57.02146,8@15.99492,13@57.02146	H8(Oxidation / 15.9949)	8.9593	Y.RC[+57.02146]VC[+57.02146]RATH[+15.99492]TGPNC[+57.02146]ERPY.V	C2(Carbamidomethyl / 57.0215); C4(Carbamidomethyl / 57.0215); C13(Carbamidomethyl / 57.0215)	0.069	0.07	0	0	0	0	0.0033	0.0034	1.158	197.3	35.6	0.772		Specific	7.2	>sp|P46531|NOTC1_HUMAN Neurogenic locus notch homolog protein 1 OS=Homo sapiens OX=9606 GN=NOTCH1 PE=1 SV=4	1	1958	FP031022_8.2585.2585.4	high-energy collision-induced dissociation	1.23	2148.94	2148.94	1	32 | 1381
26		180.1	4	538.243	2149.95	538.241	2149.94	controllerType=0 controllerNumber=1 scan=2534	Y.RCVCRATHTGPNCERPY.V		RCVCRATHTGPNCERPY,YV,2@57.02146,4@57.02146,8@15.99492,13@57.02146	H8(Oxidation / 15.9949)	8.842	Y.RC[+57.02146]VC[+57.02146]RATH[+15.99492]TGPNC[+57.02146]ERPY.V	C2(Carbamidomethyl / 57.0215); C4(Carbamidomethyl / 57.0215); C13(Carbamidomethyl / 57.0215)	0.019	0.019	0	0	0	0	0.00072	0.00073	1.732	180.1	148.4	2.816		Specific	9.8	>sp|P46531|NOTC1_HUMAN Neurogenic locus notch homolog protein 1 OS=Homo sapiens OX=9606 GN=NOTCH1 PE=1 SV=4	1	1891	FP031022_8.2534.2534.4	high-energy collision-induced dissociation	1.81	2148.94	2148.94	1	33 | 1304
26		66.1	5	427.794	2134.94	427.792	2134.93	controllerType=0 controllerNumber=1 scan=2754	Y.RCVCRATHTGPNCERPY.V		RCVCRATHTGPNCERPY,YV,1@0.98402,2@57.02146,4@57.02146,13@57.02146	R1(Deamidated / 0.984)	9.3565	Y.R[+0.98402]C[+57.02146]VC[+57.02146]RATHTGPNC[+57.02146]ERPY.V	C2(Carbamidomethyl / 57.0215); C4(Carbamidomethyl / 57.0215); C13(Carbamidomethyl / 57.0215)	0.52	0.53	0	0	0	0	0.023	0.023	0.28	66.1	4.2	3.86		Specific	6.7	>sp|P46531|NOTC1_HUMAN Neurogenic locus notch homolog protein 1 OS=Homo sapiens OX=9606 GN=NOTCH1 PE=1 SV=4	1	2150	FP031022_8.2754.2754.5	high-energy collision-induced dissociation	0.4	2133.93	2133.93	1	34 | 1607
26		476.6	4	534.245	2133.96	534.243	2133.95	controllerType=0 controllerNumber=1 scan=2549	Y.RCVCRATHTGPNCERPY.V		RCVCRATHTGPNCERPY,YV,2@57.02146,4@57.02146,13@57.02146		8.8769	Y.RC[+57.02146]VC[+57.02146]RATHTGPNC[+57.02146]ERPY.V	C2(Carbamidomethyl / 57.0215); C4(Carbamidomethyl / 57.0215); C13(Carbamidomethyl / 57.0215)	5.8e-05	5.9e-05	0	0	0	0	2.3e-06	2.3e-06	4.235	453.3	453.3	3.657		Specific	9.4	>sp|P46531|NOTC1_HUMAN Neurogenic locus notch homolog protein 1 OS=Homo sapiens OX=9606 GN=NOTCH1 PE=1 SV=4	1	1910	FP031022_8.2549.2549.4	high-energy collision-induced dissociation	4.23	2132.95	2132.94	1	35 | 1324
26		464.1	4	534.245	2133.96	534.243	2133.95	controllerType=0 controllerNumber=1 scan=2644	Y.RCVCRATHTGPNCERPY.V		RCVCRATHTGPNCERPY,YV,2@57.02146,4@57.02146,13@57.02146		9.1032	Y.RC[+57.02146]VC[+57.02146]RATHTGPNC[+57.02146]ERPY.V	C2(Carbamidomethyl / 57.0215); C4(Carbamidomethyl / 57.0215); C13(Carbamidomethyl / 57.0215)	5.8e-05	5.9e-05	0	0	0	0	2.5e-06	2.5e-06	4.235	464.1	464.1	4.115		Specific	9.4	>sp|P46531|NOTC1_HUMAN Neurogenic locus notch homolog protein 1 OS=Homo sapiens OX=9606 GN=NOTCH1 PE=1 SV=4	1	2029	FP031022_8.2644.2644.4	high-energy collision-induced dissociation	4.23	2132.95	2132.94	1	36 | 1417
26		462.9	3	711.991	2133.96	711.988	2133.95	controllerType=0 controllerNumber=1 scan=2560	Y.RCVCRATHTGPNCERPY.V		RCVCRATHTGPNCERPY,YV,2@57.02146,4@57.02146,13@57.02146		8.9024	Y.RC[+57.02146]VC[+57.02146]RATHTGPNC[+57.02146]ERPY.V	C2(Carbamidomethyl / 57.0215); C4(Carbamidomethyl / 57.0215); C13(Carbamidomethyl / 57.0215)	0.00046	0.00047	0	0	0	0	2.4e-05	2.4e-05	3.334	448.9	448.9	4.207		Specific	7.5	>sp|P46531|NOTC1_HUMAN Neurogenic locus notch homolog protein 1 OS=Homo sapiens OX=9606 GN=NOTCH1 PE=1 SV=4	1	1926	FP031022_8.2560.2560.3	high-energy collision-induced dissociation	3.77	2132.95	2132.94	1	37 | 1337
26		420.9	4	534.245	2133.96	534.243	2133.95	controllerType=0 controllerNumber=1 scan=2547	Y.RCVCRATHTGPNCERPY.V		RCVCRATHTGPNCERPY,YV,2@57.02146,4@57.02146,13@57.02146		8.8736	Y.RC[+57.02146]VC[+57.02146]RATHTGPNC[+57.02146]ERPY.V	C2(Carbamidomethyl / 57.0215); C4(Carbamidomethyl / 57.0215); C13(Carbamidomethyl / 57.0215)	8.9e-05	9e-05	0	0	0	0	3.7e-06	3.8e-06	4.05	420.9	420.9	3.657		Specific	9.3	>sp|P46531|NOTC1_HUMAN Neurogenic locus notch homolog protein 1 OS=Homo sapiens OX=9606 GN=NOTCH1 PE=1 SV=4	1	1906	FP031022_8.2547.2547.4	high-energy collision-induced dissociation	4.44	2132.95	2132.94	1	38 | 1312
26		351.5	4	534.244	2133.96	534.243	2133.95	controllerType=0 controllerNumber=1 scan=2594	Y.RCVCRATHTGPNCERPY.V		RCVCRATHTGPNCERPY,YV,2@57.02146,4@57.02146,13@57.02146		8.9836	Y.RC[+57.02146]VC[+57.02146]RATHTGPNC[+57.02146]ERPY.V	C2(Carbamidomethyl / 57.0215); C4(Carbamidomethyl / 57.0215); C13(Carbamidomethyl / 57.0215)	0.00035	0.00036	0	0	0	0	1.7e-05	1.8e-05	3.453	351.5	351.5	3.314		Specific	10.5	>sp|P46531|NOTC1_HUMAN Neurogenic locus notch homolog protein 1 OS=Homo sapiens OX=9606 GN=NOTCH1 PE=1 SV=4	1	1965	FP031022_8.2594.2594.4	high-energy collision-induced dissociation	3.5	2132.95	2132.94	1	39 | 1385
26		295.1	5	427.596	2133.95	427.596	2133.95	controllerType=0 controllerNumber=1 scan=2548	Y.RCVCRATHTGPNCERPY.V		RCVCRATHTGPNCERPY,YV,2@57.02146,4@57.02146,13@57.02146		8.8757	Y.RC[+57.02146]VC[+57.02146]RATHTGPNC[+57.02146]ERPY.V	C2(Carbamidomethyl / 57.0215); C4(Carbamidomethyl / 57.0215); C13(Carbamidomethyl / 57.0215)	0.042	0.043	0	0	0	0	0.0015	0.0015	1.373	277.2	277.2	1.706		Specific	8.1	>sp|P46531|NOTC1_HUMAN Neurogenic locus notch homolog protein 1 OS=Homo sapiens OX=9606 GN=NOTCH1 PE=1 SV=4	1	1908	FP031022_8.2548.2548.5	high-energy collision-induced dissociation	1.56	2132.95	2132.94	1	40 | 1318
26		289.7	5	427.596	2133.95	427.596	2133.95	controllerType=0 controllerNumber=1 scan=2553	Y.RCVCRATHTGPNCERPY.V		RCVCRATHTGPNCERPY,YV,2@57.02146,4@57.02146,13@57.02146		8.8855	Y.RC[+57.02146]VC[+57.02146]RATHTGPNC[+57.02146]ERPY.V	C2(Carbamidomethyl / 57.0215); C4(Carbamidomethyl / 57.0215); C13(Carbamidomethyl / 57.0215)	0.042	0.043	0	0	0	0	0.0016	0.0016	1.373	280.9	280.9	1.706		Specific	8.2	>sp|P46531|NOTC1_HUMAN Neurogenic locus notch homolog protein 1 OS=Homo sapiens OX=9606 GN=NOTCH1 PE=1 SV=4	1	1917	FP031022_8.2553.2553.5	high-energy collision-induced dissociation	1.56	2132.95	2132.94	1	41 | 1331
26		288	3	711.99	2133.96	711.988	2133.95	controllerType=0 controllerNumber=1 scan=2605	Y.RCVCRATHTGPNCERPY.V		RCVCRATHTGPNCERPY,YV,2@57.02146,4@57.02146,13@57.02146		9.0099	Y.RC[+57.02146]VC[+57.02146]RATHTGPNC[+57.02146]ERPY.V	C2(Carbamidomethyl / 57.0215); C4(Carbamidomethyl / 57.0215); C13(Carbamidomethyl / 57.0215)	0.15	0.15	0	0	0	0	0.006	0.0061	0.829	288	288	3.177		Specific	5.9	>sp|P46531|NOTC1_HUMAN Neurogenic locus notch homolog protein 1 OS=Homo sapiens OX=9606 GN=NOTCH1 PE=1 SV=4	1	1978	FP031022_8.2605.2605.3	high-energy collision-induced dissociation	1	2132.95	2132.94	1	42 | 1397
26		278.4	5	427.597	2133.95	427.596	2133.95	controllerType=0 controllerNumber=1 scan=2599	Y.RCVCRATHTGPNCERPY.V		RCVCRATHTGPNCERPY,YV,2@57.02146,4@57.02146,13@57.02146		8.996	Y.RC[+57.02146]VC[+57.02146]RATHTGPNC[+57.02146]ERPY.V	C2(Carbamidomethyl / 57.0215); C4(Carbamidomethyl / 57.0215); C13(Carbamidomethyl / 57.0215)	0.02	0.02	0	0	0	0	0.00082	0.00083	1.71	278.4	278.4	2.493		Specific	9.6	>sp|P46531|NOTC1_HUMAN Neurogenic locus notch homolog protein 1 OS=Homo sapiens OX=9606 GN=NOTCH1 PE=1 SV=4	1	1969	FP031022_8.2599.2599.5	high-energy collision-induced dissociation	2.06	2132.95	2132.94	1	43 | 1391
26		253.3	5	427.597	2133.95	427.596	2133.95	controllerType=0 controllerNumber=1 scan=2652	Y.RCVCRATHTGPNCERPY.V		RCVCRATHTGPNCERPY,YV,2@57.02146,4@57.02146,13@57.02146		9.1198	Y.RC[+57.02146]VC[+57.02146]RATHTGPNC[+57.02146]ERPY.V	C2(Carbamidomethyl / 57.0215); C4(Carbamidomethyl / 57.0215); C13(Carbamidomethyl / 57.0215)	0.025	0.026	0	0	0	0	0.00095	0.00096	1.597	253.3	253.3	2.922		Specific	9.3	>sp|P46531|NOTC1_HUMAN Neurogenic locus notch homolog protein 1 OS=Homo sapiens OX=9606 GN=NOTCH1 PE=1 SV=4	1	2042	FP031022_8.2652.2652.5	high-energy collision-induced dissociation	1.95	2132.95	2132.94	1	44 | 1435
43	HexNAc(1)Hex(1)Fuc(1)NeuAc(1); HexNAc(1)	399.7	5	1531.42	7653.06	1531.61	7654.01	controllerType=0 controllerNumber=1 scan=5862	Y.VPCSPSPCQNGGTCRPTGDVTHECACLPGFTGQNCEENIDDCPGNNCKNGGACVDGVNTY.N	17;21	VPCSPSPCQNGGTCRPTGDVTHECACLPGFTGQNCEENIDDCPGNNCKNGGACVDGVNTY,YN,3@57.02146,8@57.02146,14@57.02146,17@802.28552,21@203.07937,24@57.02146,26@57.02146,35@57.02146,38@0.98402,42@57.02146,47@57.02146,53@57.02146,55@15.99492	T17(OGlycan / 802.2855); T21(OGlycan / 203.0794); N38(Deamidated / 0.984); D55(Oxidation / 15.9949)	16.3193	Y.VPC[+57.02146]SPSPC[+57.02146]QNGGTC[+57.02146]RPT[+802.28552]GDVT[+203.07937]HEC[+57.02146]AC[+57.02146]LPGFTGQNC[+57.02146]EEN[+0.98402]IDDC[+57.02146]PGNNC[+57.02146]KNGGAC[+57.02146]VD[+15.99492]GVNTY.N	C3(Carbamidomethyl / 57.0215); C8(Carbamidomethyl / 57.0215); C14(Carbamidomethyl / 57.0215); C24(Carbamidomethyl / 57.0215); C26(Carbamidomethyl / 57.0215); C35(Carbamidomethyl / 57.0215); C42(Carbamidomethyl / 57.0215); C47(Carbamidomethyl / 57.0215); C53(Carbamidomethyl / 57.0215)	0.00022	0.00022	0	0	0	0	9.1e-06	9.3e-06	3.655	399.7	0	8.08	-1	Specific	18.1	>sp|P46531|NOTC1_HUMAN Neurogenic locus notch homolog protein 1 OS=Homo sapiens OX=9606 GN=NOTCH1 PE=1 SV=4	1	6149	FP031022_8.5862.5862.5	high-energy collision-induced dissociation	2.87	7652.06	7653	1	45 | 66870
43	HexNAc(1)Hex(1)Fuc(1)NeuAc(1); HexNAc(1)	268.5	5	1531.62	7654.06	1531.41	7653.02	controllerType=0 controllerNumber=1 scan=5915	Y.VPCSPSPCQNGGTCRPTGDVTHECACLPGFTGQNCEENIDDCPGNNCKNGGACVDGVNTY.N	17;21	VPCSPSPCQNGGTCRPTGDVTHECACLPGFTGQNCEENIDDCPGNNCKNGGACVDGVNTY,YN,3@57.02146,8@57.02146,14@57.02146,17@802.28552,21@203.07937,24@57.02146,26@57.02146,35@57.02146,42@57.02146,47@57.02146,53@57.02146,55@15.99492	T17(OGlycan / 802.2855); T21(OGlycan / 203.0794); D55(Oxidation / 15.9949)	16.4414	Y.VPC[+57.02146]SPSPC[+57.02146]QNGGTC[+57.02146]RPT[+802.28552]GDVT[+203.07937]HEC[+57.02146]AC[+57.02146]LPGFTGQNC[+57.02146]EENIDDC[+57.02146]PGNNC[+57.02146]KNGGAC[+57.02146]VD[+15.99492]GVNTY.N	C3(Carbamidomethyl / 57.0215); C8(Carbamidomethyl / 57.0215); C14(Carbamidomethyl / 57.0215); C24(Carbamidomethyl / 57.0215); C26(Carbamidomethyl / 57.0215); C35(Carbamidomethyl / 57.0215); C42(Carbamidomethyl / 57.0215); C47(Carbamidomethyl / 57.0215); C53(Carbamidomethyl / 57.0215)	0.00023	0.00024	0	0	0	0	9.9e-06	1e-05	3.631	268.5	0	5.083	1	Specific	18.3	>sp|P46531|NOTC1_HUMAN Neurogenic locus notch homolog protein 1 OS=Homo sapiens OX=9606 GN=NOTCH1 PE=1 SV=4	1	6218	FP031022_8.5915.5915.5	high-energy collision-induced dissociation	3.44	7653.06	7652.01	1	46 | 67310
43	HexNAc(1)Hex(1)Fuc(1)NeuAc(1); HexNAc(1)	0.5	6	1276.19	7652.11	1276.34	7653.02	controllerType=0 controllerNumber=1 scan=5887	Y.VPCSPSPCQNGGTCRPTGDVTHECACLPGFTGQNCEENIDDCPGNNCKNGGACVDGVNTY.N	17;21	VPCSPSPCQNGGTCRPTGDVTHECACLPGFTGQNCEENIDDCPGNNCKNGGACVDGVNTY,YN,3@57.02146,8@57.02146,14@57.02146,17@802.28552,21@203.07937,24@57.02146,26@57.02146,35@57.02146,42@57.02146,47@57.02146,53@57.02146,55@15.99492	T17(OGlycan / 802.2855); T21(OGlycan / 203.0794); D55(Oxidation / 15.9949)	16.3763	Y.VPC[+57.02146]SPSPC[+57.02146]QNGGTC[+57.02146]RPT[+802.28552]GDVT[+203.07937]HEC[+57.02146]AC[+57.02146]LPGFTGQNC[+57.02146]EENIDDC[+57.02146]PGNNC[+57.02146]KNGGAC[+57.02146]VD[+15.99492]GVNTY.N	C3(Carbamidomethyl / 57.0215); C8(Carbamidomethyl / 57.0215); C14(Carbamidomethyl / 57.0215); C24(Carbamidomethyl / 57.0215); C26(Carbamidomethyl / 57.0215); C35(Carbamidomethyl / 57.0215); C42(Carbamidomethyl / 57.0215); C47(Carbamidomethyl / 57.0215); C53(Carbamidomethyl / 57.0215)	0.78	0.78	0	0	0	0	0.038	0.038	0.109	0.5	0	11.453	-1	Specific	13.5	>sp|P46531|NOTC1_HUMAN Neurogenic locus notch homolog protein 1 OS=Homo sapiens OX=9606 GN=NOTCH1 PE=1 SV=4	1	6180	FP031022_8.5887.5887.6	high-energy collision-induced dissociation	0.03	7651.1	7652.01	1	47 | 67190
43	HexNAc(1)Hex(1)Fuc(1)NeuAc(1); HexNAc(1)	501.4	5	1528.22	7637.07	1528.21	7637.03	controllerType=0 controllerNumber=1 scan=5854	Y.VPCSPSPCQNGGTCRPTGDVTHECACLPGFTGQNCEENIDDCPGNNCKNGGACVDGVNTY.N	4;6	VPCSPSPCQNGGTCRPTGDVTHECACLPGFTGQNCEENIDDCPGNNCKNGGACVDGVNTY,YN,3@57.02146,4@802.28552,6@203.07937,8@57.02146,14@57.02146,24@57.02146,26@57.02146,35@57.02146,42@57.02146,47@57.02146,53@57.02146	S4(OGlycan / 802.2855); S6(OGlycan / 203.0794)	16.3008	Y.VPC[+57.02146]S[+802.28552]PS[+203.07937]PC[+57.02146]QNGGTC[+57.02146]RPTGDVTHEC[+57.02146]AC[+57.02146]LPGFTGQNC[+57.02146]EENIDDC[+57.02146]PGNNC[+57.02146]KNGGAC[+57.02146]VDGVNTY.N	C3(Carbamidomethyl / 57.0215); C8(Carbamidomethyl / 57.0215); C14(Carbamidomethyl / 57.0215); C24(Carbamidomethyl / 57.0215); C26(Carbamidomethyl / 57.0215); C35(Carbamidomethyl / 57.0215); C42(Carbamidomethyl / 57.0215); C47(Carbamidomethyl / 57.0215); C53(Carbamidomethyl / 57.0215)	1.2e-06	1.2e-06	0	0	0	0	9.8e-08	9.9e-08	5.929	501.4	0	5.411		Specific	17	>sp|P46531|NOTC1_HUMAN Neurogenic locus notch homolog protein 1 OS=Homo sapiens OX=9606 GN=NOTCH1 PE=1 SV=4	1	6138	FP031022_8.5854.5854.5	high-energy collision-induced dissociation	6.99	7636.06	7636.02	1	48 | 66790
43	HexNAc(1)Hex(1)Fuc(1)NeuAc(1); HexNAc(1)	254.1	5	1528.42	7638.07	1528.21	7637.03	controllerType=0 controllerNumber=1 scan=5844	Y.VPCSPSPCQNGGTCRPTGDVTHECACLPGFTGQNCEENIDDCPGNNCKNGGACVDGVNTY.N	17;21	VPCSPSPCQNGGTCRPTGDVTHECACLPGFTGQNCEENIDDCPGNNCKNGGACVDGVNTY,YN,3@57.02146,8@57.02146,14@57.02146,17@802.28552,21@203.07937,24@57.02146,26@57.02146,35@57.02146,42@57.02146,47@57.02146,53@57.02146	T17(OGlycan / 802.2855); T21(OGlycan / 203.0794)	16.2771	Y.VPC[+57.02146]SPSPC[+57.02146]QNGGTC[+57.02146]RPT[+802.28552]GDVT[+203.07937]HEC[+57.02146]AC[+57.02146]LPGFTGQNC[+57.02146]EENIDDC[+57.02146]PGNNC[+57.02146]KNGGAC[+57.02146]VDGVNTY.N	C3(Carbamidomethyl / 57.0215); C8(Carbamidomethyl / 57.0215); C14(Carbamidomethyl / 57.0215); C24(Carbamidomethyl / 57.0215); C26(Carbamidomethyl / 57.0215); C35(Carbamidomethyl / 57.0215); C42(Carbamidomethyl / 57.0215); C47(Carbamidomethyl / 57.0215); C53(Carbamidomethyl / 57.0215)	0.00031	0.00031	0	0	0	0	1.4e-05	1.4e-05	3.515	254.1	0	5.419	1	Specific	15.6	>sp|P46531|NOTC1_HUMAN Neurogenic locus notch homolog protein 1 OS=Homo sapiens OX=9606 GN=NOTCH1 PE=1 SV=4	1	6125	FP031022_8.5844.5844.5	high-energy collision-induced dissociation	3.93	7637.06	7636.02	1	49 | 66670
43	HexNAc(1)Hex(1)Fuc(1); HexNAc(1)	557.6	5	1473.2	7361.97	1473.39	7362.91	controllerType=0 controllerNumber=1 scan=5601	Y.VPCSPSPCQNGGTCRPTGDVTHECACLPGFTGQNCEENIDDCPGNNCKNGGACVDGVNTY.N	17;21	VPCSPSPCQNGGTCRPTGDVTHECACLPGFTGQNCEENIDDCPGNNCKNGGACVDGVNTY,YN,3@57.02146,8@57.02146,14@57.02146,17@511.19010,21@203.07937,24@57.02146,26@57.02146,33@0.98402,35@57.02146,42@57.02146,47@57.02146,53@57.02146,55@15.99492	T17(OGlycan / 511.1901); T21(OGlycan / 203.0794); Q33(Deamidated / 0.984); D55(Oxidation / 15.9949)	15.7139	Y.VPC[+57.02146]SPSPC[+57.02146]QNGGTC[+57.02146]RPT[+511.19010]GDVT[+203.07937]HEC[+57.02146]AC[+57.02146]LPGFTGQ[+0.98402]NC[+57.02146]EENIDDC[+57.02146]PGNNC[+57.02146]KNGGAC[+57.02146]VD[+15.99492]GVNTY.N	C3(Carbamidomethyl / 57.0215); C8(Carbamidomethyl / 57.0215); C14(Carbamidomethyl / 57.0215); C24(Carbamidomethyl / 57.0215); C26(Carbamidomethyl / 57.0215); C35(Carbamidomethyl / 57.0215); C42(Carbamidomethyl / 57.0215); C47(Carbamidomethyl / 57.0215); C53(Carbamidomethyl / 57.0215)	3.6e-05	3.6e-05	0	0	0	0	1.7e-06	1.7e-06	4.445	557.6	0	9.123	-1	Specific	18.9	>sp|P46531|NOTC1_HUMAN Neurogenic locus notch homolog protein 1 OS=Homo sapiens OX=9606 GN=NOTCH1 PE=1 SV=4	1	5812	FP031022_8.5601.5601.5	high-energy collision-induced dissociation	5.09	7360.97	7361.9	1	50 | 63590
43	HexNAc(1)Hex(1)Fuc(1); HexNAc(1)	635.3	5	1470.2	7346.97	1470.19	7346.92	controllerType=0 controllerNumber=1 scan=5590	Y.VPCSPSPCQNGGTCRPTGDVTHECACLPGFTGQNCEENIDDCPGNNCKNGGACVDGVNTY.N	17;21	VPCSPSPCQNGGTCRPTGDVTHECACLPGFTGQNCEENIDDCPGNNCKNGGACVDGVNTY,YN,3@57.02146,8@57.02146,14@57.02146,17@511.19010,21@203.07937,24@57.02146,26@57.02146,33@0.98402,35@57.02146,42@57.02146,47@57.02146,53@57.02146	T17(OGlycan / 511.1901); T21(OGlycan / 203.0794); Q33(Deamidated / 0.984)	15.6893	Y.VPC[+57.02146]SPSPC[+57.02146]QNGGTC[+57.02146]RPT[+511.19010]GDVT[+203.07937]HEC[+57.02146]AC[+57.02146]LPGFTGQ[+0.98402]NC[+57.02146]EENIDDC[+57.02146]PGNNC[+57.02146]KNGGAC[+57.02146]VDGVNTY.N	C3(Carbamidomethyl / 57.0215); C8(Carbamidomethyl / 57.0215); C14(Carbamidomethyl / 57.0215); C24(Carbamidomethyl / 57.0215); C26(Carbamidomethyl / 57.0215); C35(Carbamidomethyl / 57.0215); C42(Carbamidomethyl / 57.0215); C47(Carbamidomethyl / 57.0215); C53(Carbamidomethyl / 57.0215)	3.4e-08	3.5e-08	0	0	0	0	2e-09	2e-09	7.465	635.3	0	7.579		Specific	20.7	>sp|P46531|NOTC1_HUMAN Neurogenic locus notch homolog protein 1 OS=Homo sapiens OX=9606 GN=NOTCH1 PE=1 SV=4	1	5801	FP031022_8.5590.5590.5	high-energy collision-induced dissociation	8.91	7345.96	7345.91	1	51 | 63390
43	HexNAc(1)Fuc(1); HexNAc(1)	531.8	5	1440.79	7199.91	1440.78	7199.87	controllerType=0 controllerNumber=1 scan=5622	Y.VPCSPSPCQNGGTCRPTGDVTHECACLPGFTGQNCEENIDDCPGNNCKNGGACVDGVNTY.N	6;13	VPCSPSPCQNGGTCRPTGDVTHECACLPGFTGQNCEENIDDCPGNNCKNGGACVDGVNTY,YN,3@57.02146,6@349.13728,8@57.02146,13@203.07937,14@57.02146,24@57.02146,26@57.02146,35@57.02146,42@57.02146,47@57.02146,53@57.02146,55@15.99492	S6(OGlycan / 349.1373); T13(OGlycan / 203.0794); D55(Oxidation / 15.9949)	15.7628	Y.VPC[+57.02146]SPS[+349.13728]PC[+57.02146]QNGGT[+203.07937]C[+57.02146]RPTGDVTHEC[+57.02146]AC[+57.02146]LPGFTGQNC[+57.02146]EENIDDC[+57.02146]PGNNC[+57.02146]KNGGAC[+57.02146]VD[+15.99492]GVNTY.N	C3(Carbamidomethyl / 57.0215); C8(Carbamidomethyl / 57.0215); C14(Carbamidomethyl / 57.0215); C24(Carbamidomethyl / 57.0215); C26(Carbamidomethyl / 57.0215); C35(Carbamidomethyl / 57.0215); C42(Carbamidomethyl / 57.0215); C47(Carbamidomethyl / 57.0215); C53(Carbamidomethyl / 57.0215)	7e-07	7.1e-07	0	0	0	0	6e-08	6e-08	6.155	531.8	0.5	4.638		Specific	19.9	>sp|P46531|NOTC1_HUMAN Neurogenic locus notch homolog protein 1 OS=Homo sapiens OX=9606 GN=NOTCH1 PE=1 SV=4	1	5836	FP031022_8.5622.5622.5	high-energy collision-induced dissociation	7.38	7198.9	7198.87	1	52 | 63950
43	HexNAc(1)Fuc(1)	512.4	5	1400.17	6996.83	1400.36	6997.78	controllerType=0 controllerNumber=1 scan=5726	Y.VPCSPSPCQNGGTCRPTGDVTHECACLPGFTGQNCEENIDDCPGNNCKNGGACVDGVNTY.N	17	VPCSPSPCQNGGTCRPTGDVTHECACLPGFTGQNCEENIDDCPGNNCKNGGACVDGVNTY,YN,3@57.02146,8@57.02146,14@57.02146,17@349.13728,24@57.02146,26@57.02146,35@57.02146,42@57.02146,47@57.02146,49@0.98402,53@57.02146,55@15.99492	T17(OGlycan / 349.1373); N49(Deamidated / 0.984); D55(Oxidation / 15.9949)	16.0053	Y.VPC[+57.02146]SPSPC[+57.02146]QNGGTC[+57.02146]RPT[+349.13728]GDVTHEC[+57.02146]AC[+57.02146]LPGFTGQNC[+57.02146]EENIDDC[+57.02146]PGNNC[+57.02146]KN[+0.98402]GGAC[+57.02146]VD[+15.99492]GVNTY.N	C3(Carbamidomethyl / 57.0215); C8(Carbamidomethyl / 57.0215); C14(Carbamidomethyl / 57.0215); C24(Carbamidomethyl / 57.0215); C26(Carbamidomethyl / 57.0215); C35(Carbamidomethyl / 57.0215); C42(Carbamidomethyl / 57.0215); C47(Carbamidomethyl / 57.0215); C53(Carbamidomethyl / 57.0215)	6e-05	6.1e-05	0	0	0	0	2.7e-06	2.7e-06	4.219	512.4	0	8.08	-1	Specific	18.6	>sp|P46531|NOTC1_HUMAN Neurogenic locus notch homolog protein 1 OS=Homo sapiens OX=9606 GN=NOTCH1 PE=1 SV=4	1	5966	FP031022_8.5726.5726.5	high-energy collision-induced dissociation	4.67	6995.82	6996.77	1	53 | 65390
43	HexNAc(1)Fuc(1)	380.6	5	1400.37	6997.84	1400.36	6997.78	controllerType=0 controllerNumber=1 scan=5780	Y.VPCSPSPCQNGGTCRPTGDVTHECACLPGFTGQNCEENIDDCPGNNCKNGGACVDGVNTY.N	17	VPCSPSPCQNGGTCRPTGDVTHECACLPGFTGQNCEENIDDCPGNNCKNGGACVDGVNTY,YN,3@57.02146,8@57.02146,9@0.98402,14@57.02146,17@349.13728,24@57.02146,26@57.02146,35@57.02146,42@57.02146,47@57.02146,53@57.02146,55@15.99492	Q9(Deamidated / 0.984); T17(OGlycan / 349.1373); D55(Oxidation / 15.9949)	16.1321	Y.VPC[+57.02146]SPSPC[+57.02146]Q[+0.98402]NGGTC[+57.02146]RPT[+349.13728]GDVTHEC[+57.02146]AC[+57.02146]LPGFTGQNC[+57.02146]EENIDDC[+57.02146]PGNNC[+57.02146]KNGGAC[+57.02146]VD[+15.99492]GVNTY.N	C3(Carbamidomethyl / 57.0215); C8(Carbamidomethyl / 57.0215); C14(Carbamidomethyl / 57.0215); C24(Carbamidomethyl / 57.0215); C26(Carbamidomethyl / 57.0215); C35(Carbamidomethyl / 57.0215); C42(Carbamidomethyl / 57.0215); C47(Carbamidomethyl / 57.0215); C53(Carbamidomethyl / 57.0215)	1.3e-05	1.3e-05	0	0	0	0	8.1e-07	8.2e-07	4.894	380.6	0	8.177		Specific	18.7	>sp|P46531|NOTC1_HUMAN Neurogenic locus notch homolog protein 1 OS=Homo sapiens OX=9606 GN=NOTCH1 PE=1 SV=4	1	6037	FP031022_8.5780.5780.5	high-energy collision-induced dissociation	4.69	6996.83	6996.77	1	54 | 65870
43	HexNAc(1)Fuc(1)	986.7	5	1400.17	6996.84	1400.16	6996.79	controllerType=0 controllerNumber=1 scan=5620	Y.VPCSPSPCQNGGTCRPTGDVTHECACLPGFTGQNCEENIDDCPGNNCKNGGACVDGVNTY.N	6	VPCSPSPCQNGGTCRPTGDVTHECACLPGFTGQNCEENIDDCPGNNCKNGGACVDGVNTY,YN,3@57.02146,6@349.13728,8@57.02146,14@57.02146,24@57.02146,26@57.02146,35@57.02146,42@57.02146,47@57.02146,53@57.02146,55@15.99492	S6(OGlycan / 349.1373); D55(Oxidation / 15.9949)	15.7584	Y.VPC[+57.02146]SPS[+349.13728]PC[+57.02146]QNGGTC[+57.02146]RPTGDVTHEC[+57.02146]AC[+57.02146]LPGFTGQNC[+57.02146]EENIDDC[+57.02146]PGNNC[+57.02146]KNGGAC[+57.02146]VD[+15.99492]GVNTY.N	C3(Carbamidomethyl / 57.0215); C8(Carbamidomethyl / 57.0215); C14(Carbamidomethyl / 57.0215); C24(Carbamidomethyl / 57.0215); C26(Carbamidomethyl / 57.0215); C35(Carbamidomethyl / 57.0215); C42(Carbamidomethyl / 57.0215); C47(Carbamidomethyl / 57.0215); C53(Carbamidomethyl / 57.0215)	3.4e-15	3.4e-15	0	0	0	0	2.2e-16	2.2e-16	14.469	986.7	2.8	6.713		Specific	19.8	>sp|P46531|NOTC1_HUMAN Neurogenic locus notch homolog protein 1 OS=Homo sapiens OX=9606 GN=NOTCH1 PE=1 SV=4	1	5834	FP031022_8.5620.5620.5	high-energy collision-induced dissociation	14.51	6995.83	6995.79	1	55 | 63870
43	HexNAc(1)Fuc(1)	957.5	5	1400.17	6996.84	1400.16	6996.79	controllerType=0 controllerNumber=1 scan=5670	Y.VPCSPSPCQNGGTCRPTGDVTHECACLPGFTGQNCEENIDDCPGNNCKNGGACVDGVNTY.N	17	VPCSPSPCQNGGTCRPTGDVTHECACLPGFTGQNCEENIDDCPGNNCKNGGACVDGVNTY,YN,3@57.02146,8@57.02146,14@57.02146,17@349.13728,24@57.02146,26@57.02146,35@57.02146,42@57.02146,47@57.02146,53@57.02146,55@15.99492	T17(OGlycan / 349.1373); D55(Oxidation / 15.9949)	15.8754	Y.VPC[+57.02146]SPSPC[+57.02146]QNGGTC[+57.02146]RPT[+349.13728]GDVTHEC[+57.02146]AC[+57.02146]LPGFTGQNC[+57.02146]EENIDDC[+57.02146]PGNNC[+57.02146]KNGGAC[+57.02146]VD[+15.99492]GVNTY.N	C3(Carbamidomethyl / 57.0215); C8(Carbamidomethyl / 57.0215); C14(Carbamidomethyl / 57.0215); C24(Carbamidomethyl / 57.0215); C26(Carbamidomethyl / 57.0215); C35(Carbamidomethyl / 57.0215); C42(Carbamidomethyl / 57.0215); C47(Carbamidomethyl / 57.0215); C53(Carbamidomethyl / 57.0215)	3.4e-15	3.4e-15	0	0	0	0	2.9e-16	2.9e-16	14.469	957.5	0	6.888		Specific	20.7	>sp|P46531|NOTC1_HUMAN Neurogenic locus notch homolog protein 1 OS=Homo sapiens OX=9606 GN=NOTCH1 PE=1 SV=4	1	5896	FP031022_8.5670.5670.5	high-energy collision-induced dissociation	15.48	6995.83	6995.79	1	56 | 64710
43	HexNAc(1)Fuc(1)	393.9	4	1749.97	6996.86	1749.95	6996.79	controllerType=0 controllerNumber=1 scan=5634	Y.VPCSPSPCQNGGTCRPTGDVTHECACLPGFTGQNCEENIDDCPGNNCKNGGACVDGVNTY.N	17	VPCSPSPCQNGGTCRPTGDVTHECACLPGFTGQNCEENIDDCPGNNCKNGGACVDGVNTY,YN,3@57.02146,8@57.02146,14@57.02146,17@349.13728,24@57.02146,26@57.02146,35@57.02146,42@57.02146,47@57.02146,53@57.02146,55@15.99492	T17(OGlycan / 349.1373); D55(Oxidation / 15.9949)	15.7912	Y.VPC[+57.02146]SPSPC[+57.02146]QNGGTC[+57.02146]RPT[+349.13728]GDVTHEC[+57.02146]AC[+57.02146]LPGFTGQNC[+57.02146]EENIDDC[+57.02146]PGNNC[+57.02146]KNGGAC[+57.02146]VD[+15.99492]GVNTY.N	C3(Carbamidomethyl / 57.0215); C8(Carbamidomethyl / 57.0215); C14(Carbamidomethyl / 57.0215); C24(Carbamidomethyl / 57.0215); C26(Carbamidomethyl / 57.0215); C35(Carbamidomethyl / 57.0215); C42(Carbamidomethyl / 57.0215); C47(Carbamidomethyl / 57.0215); C53(Carbamidomethyl / 57.0215)	2.5e-05	2.5e-05	0	0	0	0	1.2e-06	1.2e-06	4.611	393.9	3.6	10.056		Specific	20.6	>sp|P46531|NOTC1_HUMAN Neurogenic locus notch homolog protein 1 OS=Homo sapiens OX=9606 GN=NOTCH1 PE=1 SV=4	1	5851	FP031022_8.5634.5634.4	high-energy collision-induced dissociation	5.01	6995.86	6995.79	1	57 | 64150
43	HexNAc(1)Fuc(1)	522.6	5	1397.17	6981.84	1397.16	6981.78	controllerType=0 controllerNumber=1 scan=5715	Y.VPCSPSPCQNGGTCRPTGDVTHECACLPGFTGQNCEENIDDCPGNNCKNGGACVDGVNTY.N	17	VPCSPSPCQNGGTCRPTGDVTHECACLPGFTGQNCEENIDDCPGNNCKNGGACVDGVNTY,YN,3@57.02146,8@57.02146,14@57.02146,17@349.13728,24@57.02146,26@57.02146,35@57.02146,42@57.02146,47@57.02146,49@0.98402,53@57.02146	T17(OGlycan / 349.1373); N49(Deamidated / 0.984)	15.9795	Y.VPC[+57.02146]SPSPC[+57.02146]QNGGTC[+57.02146]RPT[+349.13728]GDVTHEC[+57.02146]AC[+57.02146]LPGFTGQNC[+57.02146]EENIDDC[+57.02146]PGNNC[+57.02146]KN[+0.98402]GGAC[+57.02146]VDGVNTY.N	C3(Carbamidomethyl / 57.0215); C8(Carbamidomethyl / 57.0215); C14(Carbamidomethyl / 57.0215); C24(Carbamidomethyl / 57.0215); C26(Carbamidomethyl / 57.0215); C35(Carbamidomethyl / 57.0215); C42(Carbamidomethyl / 57.0215); C47(Carbamidomethyl / 57.0215); C53(Carbamidomethyl / 57.0215)	2.1e-06	2.1e-06	0	0	0	0	1.7e-07	1.7e-07	5.683	522.6	0	7.852		Specific	15.5	>sp|P46531|NOTC1_HUMAN Neurogenic locus notch homolog protein 1 OS=Homo sapiens OX=9606 GN=NOTCH1 PE=1 SV=4	1	5953	FP031022_8.5715.5715.5	high-energy collision-induced dissociation	7.51	6980.83	6980.78	1	58 | 65270
43	HexNAc(1)Fuc(1)	834.2	5	1396.77	6979.84	1396.97	6980.8	controllerType=0 controllerNumber=1 scan=5610	Y.VPCSPSPCQNGGTCRPTGDVTHECACLPGFTGQNCEENIDDCPGNNCKNGGACVDGVNTY.N	59	VPCSPSPCQNGGTCRPTGDVTHECACLPGFTGQNCEENIDDCPGNNCKNGGACVDGVNTY,YN,3@57.02146,8@57.02146,14@57.02146,24@57.02146,26@57.02146,35@57.02146,42@57.02146,47@57.02146,53@57.02146,59@349.13728	T59(OGlycan / 349.1373)	15.7352	Y.VPC[+57.02146]SPSPC[+57.02146]QNGGTC[+57.02146]RPTGDVTHEC[+57.02146]AC[+57.02146]LPGFTGQNC[+57.02146]EENIDDC[+57.02146]PGNNC[+57.02146]KNGGAC[+57.02146]VDGVNT[+349.13728]Y.N	C3(Carbamidomethyl / 57.0215); C8(Carbamidomethyl / 57.0215); C14(Carbamidomethyl / 57.0215); C24(Carbamidomethyl / 57.0215); C26(Carbamidomethyl / 57.0215); C35(Carbamidomethyl / 57.0215); C42(Carbamidomethyl / 57.0215); C47(Carbamidomethyl / 57.0215); C53(Carbamidomethyl / 57.0215)	5.9e-11	6e-11	0	0	0	0	3.5e-12	3.6e-12	10.226	834.2	8.8	6.988	-1	Specific	18	>sp|P46531|NOTC1_HUMAN Neurogenic locus notch homolog protein 1 OS=Homo sapiens OX=9606 GN=NOTCH1 PE=1 SV=4	1	5823	FP031022_8.5610.5610.5	high-energy collision-induced dissociation	12.44	6978.84	6979.79	1	59 | 63750
43	HexNAc(1)Fuc(1)	543.3	5	1396.97	6980.84	1396.97	6980.8	controllerType=0 controllerNumber=1 scan=5665	Y.VPCSPSPCQNGGTCRPTGDVTHECACLPGFTGQNCEENIDDCPGNNCKNGGACVDGVNTY.N	17	VPCSPSPCQNGGTCRPTGDVTHECACLPGFTGQNCEENIDDCPGNNCKNGGACVDGVNTY,YN,3@57.02146,8@57.02146,14@57.02146,17@349.13728,24@57.02146,26@57.02146,35@57.02146,42@57.02146,47@57.02146,53@57.02146	T17(OGlycan / 349.1373)	15.8625	Y.VPC[+57.02146]SPSPC[+57.02146]QNGGTC[+57.02146]RPT[+349.13728]GDVTHEC[+57.02146]AC[+57.02146]LPGFTGQNC[+57.02146]EENIDDC[+57.02146]PGNNC[+57.02146]KNGGAC[+57.02146]VDGVNTY.N	C3(Carbamidomethyl / 57.0215); C8(Carbamidomethyl / 57.0215); C14(Carbamidomethyl / 57.0215); C24(Carbamidomethyl / 57.0215); C26(Carbamidomethyl / 57.0215); C35(Carbamidomethyl / 57.0215); C42(Carbamidomethyl / 57.0215); C47(Carbamidomethyl / 57.0215); C53(Carbamidomethyl / 57.0215)	7e-07	7.1e-07	0	0	0	0	6.3e-08	6.3e-08	6.155	543.3	0	5.423		Specific	16.3	>sp|P46531|NOTC1_HUMAN Neurogenic locus notch homolog protein 1 OS=Homo sapiens OX=9606 GN=NOTCH1 PE=1 SV=4	1	5891	FP031022_8.5665.5665.5	high-energy collision-induced dissociation	8.15	6979.83	6979.79	1	60 | 64510
43	HexNAc(1)Fuc(1)	352.9	5	1396.98	6980.88	1396.97	6980.8	controllerType=0 controllerNumber=1 scan=5769	Y.VPCSPSPCQNGGTCRPTGDVTHECACLPGFTGQNCEENIDDCPGNNCKNGGACVDGVNTY.N	17	VPCSPSPCQNGGTCRPTGDVTHECACLPGFTGQNCEENIDDCPGNNCKNGGACVDGVNTY,YN,3@57.02146,8@57.02146,14@57.02146,17@349.13728,24@57.02146,26@57.02146,35@57.02146,42@57.02146,47@57.02146,53@57.02146	T17(OGlycan / 349.1373)	16.1061	Y.VPC[+57.02146]SPSPC[+57.02146]QNGGTC[+57.02146]RPT[+349.13728]GDVTHEC[+57.02146]AC[+57.02146]LPGFTGQNC[+57.02146]EENIDDC[+57.02146]PGNNC[+57.02146]KNGGAC[+57.02146]VDGVNTY.N	C3(Carbamidomethyl / 57.0215); C8(Carbamidomethyl / 57.0215); C14(Carbamidomethyl / 57.0215); C24(Carbamidomethyl / 57.0215); C26(Carbamidomethyl / 57.0215); C35(Carbamidomethyl / 57.0215); C42(Carbamidomethyl / 57.0215); C47(Carbamidomethyl / 57.0215); C53(Carbamidomethyl / 57.0215)	0.00051	0.00052	0	0	0	0	2.5e-05	2.5e-05	3.29	352.9	0	11.369		Specific	16.4	>sp|P46531|NOTC1_HUMAN Neurogenic locus notch homolog protein 1 OS=Homo sapiens OX=9606 GN=NOTCH1 PE=1 SV=4	1	6025	FP031022_8.5769.5769.5	high-energy collision-induced dissociation	3.56	6979.87	6979.79	1	61 | 65710
43		443.3	5	1327.54	6633.68	1327.53	6633.63	controllerType=0 controllerNumber=1 scan=5953	Y.VPCSPSPCQNGGTCRPTGDVTHECACLPGFTGQNCEENIDDCPGNNCKNGGACVDGVNTY.N		VPCSPSPCQNGGTCRPTGDVTHECACLPGFTGQNCEENIDDCPGNNCKNGGACVDGVNTY,YN,3@57.02146,8@57.02146,9@0.98402,14@57.02146,24@57.02146,26@57.02146,35@57.02146,42@57.02146,47@57.02146,49@0.98402,53@57.02146	Q9(Deamidated / 0.984); N49(Deamidated / 0.984)	16.5286	Y.VPC[+57.02146]SPSPC[+57.02146]Q[+0.98402]NGGTC[+57.02146]RPTGDVTHEC[+57.02146]AC[+57.02146]LPGFTGQNC[+57.02146]EENIDDC[+57.02146]PGNNC[+57.02146]KN[+0.98402]GGAC[+57.02146]VDGVNTY.N	C3(Carbamidomethyl / 57.0215); C8(Carbamidomethyl / 57.0215); C14(Carbamidomethyl / 57.0215); C24(Carbamidomethyl / 57.0215); C26(Carbamidomethyl / 57.0215); C35(Carbamidomethyl / 57.0215); C42(Carbamidomethyl / 57.0215); C47(Carbamidomethyl / 57.0215); C53(Carbamidomethyl / 57.0215)	5.7e-06	5.8e-06	0	0	0	0	4.6e-07	4.6e-07	5.246	443.3	6	7.801		Specific	17.4	>sp|P46531|NOTC1_HUMAN Neurogenic locus notch homolog protein 1 OS=Homo sapiens OX=9606 GN=NOTCH1 PE=1 SV=4	1	6272	FP031022_8.5953.5953.5	high-energy collision-induced dissociation	5.73	6632.67	6632.62	1	62 | 67510
43		958.6	5	1327.34	6632.69	1327.33	6632.65	controllerType=0 controllerNumber=1 scan=5813	Y.VPCSPSPCQNGGTCRPTGDVTHECACLPGFTGQNCEENIDDCPGNNCKNGGACVDGVNTY.N		VPCSPSPCQNGGTCRPTGDVTHECACLPGFTGQNCEENIDDCPGNNCKNGGACVDGVNTY,YN,3@57.02146,8@57.02146,14@57.02146,24@57.02146,26@57.02146,35@57.02146,42@57.02146,47@57.02146,49@0.98402,53@57.02146	N49(Deamidated / 0.984)	16.2092	Y.VPC[+57.02146]SPSPC[+57.02146]QNGGTC[+57.02146]RPTGDVTHEC[+57.02146]AC[+57.02146]LPGFTGQNC[+57.02146]EENIDDC[+57.02146]PGNNC[+57.02146]KN[+0.98402]GGAC[+57.02146]VDGVNTY.N	C3(Carbamidomethyl / 57.0215); C8(Carbamidomethyl / 57.0215); C14(Carbamidomethyl / 57.0215); C24(Carbamidomethyl / 57.0215); C26(Carbamidomethyl / 57.0215); C35(Carbamidomethyl / 57.0215); C42(Carbamidomethyl / 57.0215); C47(Carbamidomethyl / 57.0215); C53(Carbamidomethyl / 57.0215)	3.4e-15	3.4e-15	0	0	0	0	3.5e-16	3.6e-16	14.469	811.9	16.1	6.349		Specific	17.7	>sp|P46531|NOTC1_HUMAN Neurogenic locus notch homolog protein 1 OS=Homo sapiens OX=9606 GN=NOTCH1 PE=1 SV=4	1	6081	FP031022_8.5813.5813.5	high-energy collision-induced dissociation	15.65	6631.68	6631.64	1	63 | 66230
43		754.6	5	1327.54	6633.69	1327.33	6632.65	controllerType=0 controllerNumber=1 scan=5879	Y.VPCSPSPCQNGGTCRPTGDVTHECACLPGFTGQNCEENIDDCPGNNCKNGGACVDGVNTY.N		VPCSPSPCQNGGTCRPTGDVTHECACLPGFTGQNCEENIDDCPGNNCKNGGACVDGVNTY,YN,3@57.02146,8@57.02146,14@57.02146,15@0.98402,24@57.02146,26@57.02146,35@57.02146,42@57.02146,47@57.02146,53@57.02146	R15(Deamidated / 0.984)	16.3593	Y.VPC[+57.02146]SPSPC[+57.02146]QNGGTC[+57.02146]R[+0.98402]PTGDVTHEC[+57.02146]AC[+57.02146]LPGFTGQNC[+57.02146]EENIDDC[+57.02146]PGNNC[+57.02146]KNGGAC[+57.02146]VDGVNTY.N	C3(Carbamidomethyl / 57.0215); C8(Carbamidomethyl / 57.0215); C14(Carbamidomethyl / 57.0215); C24(Carbamidomethyl / 57.0215); C26(Carbamidomethyl / 57.0215); C35(Carbamidomethyl / 57.0215); C42(Carbamidomethyl / 57.0215); C47(Carbamidomethyl / 57.0215); C53(Carbamidomethyl / 57.0215)	1.2e-11	1.2e-11	0	0	0	0	7.8e-13	7.9e-13	10.937	701.9	0.9	5.807	1	Specific	17.8	>sp|P46531|NOTC1_HUMAN Neurogenic locus notch homolog protein 1 OS=Homo sapiens OX=9606 GN=NOTCH1 PE=1 SV=4	1	6171	FP031022_8.5879.5879.5	high-energy collision-induced dissociation	12.15	6632.68	6631.64	1	64 | 67030
43		689.7	4	1659.18	6633.69	1658.92	6632.65	controllerType=0 controllerNumber=1 scan=5722	Y.VPCSPSPCQNGGTCRPTGDVTHECACLPGFTGQNCEENIDDCPGNNCKNGGACVDGVNTY.N		VPCSPSPCQNGGTCRPTGDVTHECACLPGFTGQNCEENIDDCPGNNCKNGGACVDGVNTY,YN,3@57.02146,8@57.02146,14@57.02146,24@57.02146,26@57.02146,33@0.98402,35@57.02146,42@57.02146,47@57.02146,53@57.02146	Q33(Deamidated / 0.984)	15.9947	Y.VPC[+57.02146]SPSPC[+57.02146]QNGGTC[+57.02146]RPTGDVTHEC[+57.02146]AC[+57.02146]LPGFTGQ[+0.98402]NC[+57.02146]EENIDDC[+57.02146]PGNNC[+57.02146]KNGGAC[+57.02146]VDGVNTY.N	C3(Carbamidomethyl / 57.0215); C8(Carbamidomethyl / 57.0215); C14(Carbamidomethyl / 57.0215); C24(Carbamidomethyl / 57.0215); C26(Carbamidomethyl / 57.0215); C35(Carbamidomethyl / 57.0215); C42(Carbamidomethyl / 57.0215); C47(Carbamidomethyl / 57.0215); C53(Carbamidomethyl / 57.0215)	5.5e-10	5.6e-10	0	0	0	0	4.5e-11	4.6e-11	9.256	689.7	11	6.112	1	Specific	19.1	>sp|P46531|NOTC1_HUMAN Neurogenic locus notch homolog protein 1 OS=Homo sapiens OX=9606 GN=NOTCH1 PE=1 SV=4	1	5962	FP031022_8.5722.5722.4	high-energy collision-induced dissociation	11.47	6632.68	6631.64	1	65 | 65350
43		515.7	4	1659.18	6633.7	1658.92	6632.65	controllerType=0 controllerNumber=1 scan=5825	Y.VPCSPSPCQNGGTCRPTGDVTHECACLPGFTGQNCEENIDDCPGNNCKNGGACVDGVNTY.N		VPCSPSPCQNGGTCRPTGDVTHECACLPGFTGQNCEENIDDCPGNNCKNGGACVDGVNTY,YN,3@57.02146,8@57.02146,14@57.02146,24@57.02146,26@57.02146,35@57.02146,42@57.02146,46@0.98402,47@57.02146,53@57.02146	N46(Deamidated / 0.984)	16.2358	Y.VPC[+57.02146]SPSPC[+57.02146]QNGGTC[+57.02146]RPTGDVTHEC[+57.02146]AC[+57.02146]LPGFTGQNC[+57.02146]EENIDDC[+57.02146]PGNN[+0.98402]C[+57.02146]KNGGAC[+57.02146]VDGVNTY.N	C3(Carbamidomethyl / 57.0215); C8(Carbamidomethyl / 57.0215); C14(Carbamidomethyl / 57.0215); C24(Carbamidomethyl / 57.0215); C26(Carbamidomethyl / 57.0215); C35(Carbamidomethyl / 57.0215); C42(Carbamidomethyl / 57.0215); C47(Carbamidomethyl / 57.0215); C53(Carbamidomethyl / 57.0215)	1.7e-06	1.7e-06	0	0	0	0	1.5e-07	1.5e-07	5.777	515.7	7.9	7.879	1	Specific	19.9	>sp|P46531|NOTC1_HUMAN Neurogenic locus notch homolog protein 1 OS=Homo sapiens OX=9606 GN=NOTCH1 PE=1 SV=4	1	6098	FP031022_8.5825.5825.4	high-energy collision-induced dissociation	7	6632.69	6631.64	1	66 | 66390
43		262.3	4	1658.68	6631.7	1658.92	6632.65	controllerType=0 controllerNumber=1 scan=5774	Y.VPCSPSPCQNGGTCRPTGDVTHECACLPGFTGQNCEENIDDCPGNNCKNGGACVDGVNTY.N		VPCSPSPCQNGGTCRPTGDVTHECACLPGFTGQNCEENIDDCPGNNCKNGGACVDGVNTY,YN,3@57.02146,8@57.02146,14@57.02146,24@57.02146,26@57.02146,33@0.98402,35@57.02146,42@57.02146,47@57.02146,53@57.02146	Q33(Deamidated / 0.984)	16.1171	Y.VPC[+57.02146]SPSPC[+57.02146]QNGGTC[+57.02146]RPTGDVTHEC[+57.02146]AC[+57.02146]LPGFTGQ[+0.98402]NC[+57.02146]EENIDDC[+57.02146]PGNNC[+57.02146]KNGGAC[+57.02146]VDGVNTY.N	C3(Carbamidomethyl / 57.0215); C8(Carbamidomethyl / 57.0215); C14(Carbamidomethyl / 57.0215); C24(Carbamidomethyl / 57.0215); C26(Carbamidomethyl / 57.0215); C35(Carbamidomethyl / 57.0215); C42(Carbamidomethyl / 57.0215); C47(Carbamidomethyl / 57.0215); C53(Carbamidomethyl / 57.0215)	0.0057	0.0058	0	0	0	0	0.00024	0.00025	2.242	262.3	0	9.112	-1	Specific	17.6	>sp|P46531|NOTC1_HUMAN Neurogenic locus notch homolog protein 1 OS=Homo sapiens OX=9606 GN=NOTCH1 PE=1 SV=4	1	6031	FP031022_8.5774.5774.4	high-energy collision-induced dissociation	2.82	6630.7	6631.64	1	67 | 65750
43		248.2	4	1658.93	6632.68	1658.92	6632.65	controllerType=0 controllerNumber=1 scan=5880	Y.VPCSPSPCQNGGTCRPTGDVTHECACLPGFTGQNCEENIDDCPGNNCKNGGACVDGVNTY.N		VPCSPSPCQNGGTCRPTGDVTHECACLPGFTGQNCEENIDDCPGNNCKNGGACVDGVNTY,YN,3@57.02146,8@57.02146,10@0.98402,14@57.02146,24@57.02146,26@57.02146,35@57.02146,42@57.02146,47@57.02146,53@57.02146	N10(Deamidated / 0.984)	16.3615	Y.VPC[+57.02146]SPSPC[+57.02146]QN[+0.98402]GGTC[+57.02146]RPTGDVTHEC[+57.02146]AC[+57.02146]LPGFTGQNC[+57.02146]EENIDDC[+57.02146]PGNNC[+57.02146]KNGGAC[+57.02146]VDGVNTY.N	C3(Carbamidomethyl / 57.0215); C8(Carbamidomethyl / 57.0215); C14(Carbamidomethyl / 57.0215); C24(Carbamidomethyl / 57.0215); C26(Carbamidomethyl / 57.0215); C35(Carbamidomethyl / 57.0215); C42(Carbamidomethyl / 57.0215); C47(Carbamidomethyl / 57.0215); C53(Carbamidomethyl / 57.0215)	0.00015	0.00015	0	0	0	0	5.9e-06	5.9e-06	3.834	248.2	5.7	5.072		Specific	15.5	>sp|P46531|NOTC1_HUMAN Neurogenic locus notch homolog protein 1 OS=Homo sapiens OX=9606 GN=NOTCH1 PE=1 SV=4	1	6172	FP031022_8.5880.5880.4	high-energy collision-induced dissociation	4.42	6631.67	6631.64	1	68 | 67070
43		754.3	5	1327.15	6631.7	1327.14	6631.66	controllerType=0 controllerNumber=1 scan=5759	Y.VPCSPSPCQNGGTCRPTGDVTHECACLPGFTGQNCEENIDDCPGNNCKNGGACVDGVNTY.N		VPCSPSPCQNGGTCRPTGDVTHECACLPGFTGQNCEENIDDCPGNNCKNGGACVDGVNTY,YN,3@57.02146,8@57.02146,14@57.02146,24@57.02146,26@57.02146,35@57.02146,42@57.02146,47@57.02146,53@57.02146		16.082	Y.VPC[+57.02146]SPSPC[+57.02146]QNGGTC[+57.02146]RPTGDVTHEC[+57.02146]AC[+57.02146]LPGFTGQNC[+57.02146]EENIDDC[+57.02146]PGNNC[+57.02146]KNGGAC[+57.02146]VDGVNTY.N	C3(Carbamidomethyl / 57.0215); C8(Carbamidomethyl / 57.0215); C14(Carbamidomethyl / 57.0215); C24(Carbamidomethyl / 57.0215); C26(Carbamidomethyl / 57.0215); C35(Carbamidomethyl / 57.0215); C42(Carbamidomethyl / 57.0215); C47(Carbamidomethyl / 57.0215); C53(Carbamidomethyl / 57.0215)	1.2e-11	1.2e-11	0	0	0	0	6.7e-13	6.8e-13	10.937	732.1	23.4	5.909		Specific	17.5	>sp|P46531|NOTC1_HUMAN Neurogenic locus notch homolog protein 1 OS=Homo sapiens OX=9606 GN=NOTCH1 PE=1 SV=4	1	6009	FP031022_8.5759.5759.5	high-energy collision-induced dissociation	11.93	6630.69	6630.65	1	69 | 65590
43		665.5	5	1327.35	6632.7	1327.14	6631.66	controllerType=0 controllerNumber=1 scan=5704	Y.VPCSPSPCQNGGTCRPTGDVTHECACLPGFTGQNCEENIDDCPGNNCKNGGACVDGVNTY.N		VPCSPSPCQNGGTCRPTGDVTHECACLPGFTGQNCEENIDDCPGNNCKNGGACVDGVNTY,YN,3@57.02146,8@57.02146,14@57.02146,24@57.02146,26@57.02146,35@57.02146,42@57.02146,47@57.02146,53@57.02146		15.9536	Y.VPC[+57.02146]SPSPC[+57.02146]QNGGTC[+57.02146]RPTGDVTHEC[+57.02146]AC[+57.02146]LPGFTGQNC[+57.02146]EENIDDC[+57.02146]PGNNC[+57.02146]KNGGAC[+57.02146]VDGVNTY.N	C3(Carbamidomethyl / 57.0215); C8(Carbamidomethyl / 57.0215); C14(Carbamidomethyl / 57.0215); C24(Carbamidomethyl / 57.0215); C26(Carbamidomethyl / 57.0215); C35(Carbamidomethyl / 57.0215); C42(Carbamidomethyl / 57.0215); C47(Carbamidomethyl / 57.0215); C53(Carbamidomethyl / 57.0215)	1.2e-09	1.2e-09	0	0	0	0	9.6e-11	9.7e-11	8.937	613.3	18.1	5.827	1	Specific	17.3	>sp|P46531|NOTC1_HUMAN Neurogenic locus notch homolog protein 1 OS=Homo sapiens OX=9606 GN=NOTCH1 PE=1 SV=4	1	5939	FP031022_8.5704.5704.5	high-energy collision-induced dissociation	9.93	6631.7	6630.65	1	70 | 65110
103	HexNAc(1)Fuc(1); HexNAc(1)	133.2	8	1222.74	9774.85	1222.48	9772.79	controllerType=0 controllerNumber=1 scan=5289	Y.NCRCPPEWTGQYCTEDVDECQLMPNACQNGRTCHNTHGGYNCVCVNGWTGEDCSENIDDCASAACFHGATCHDRVASF.Y	14;32	NCRCPPEWTGQYCTEDVDECQLMPNACQNGRTCHNTHGGYNCVCVNGWTGEDCSENIDDCASAACFHGATCHDRVASF,YY,2@57.02146,4@57.02146,13@57.02146,14@349.13728,20@57.02146,21@0.98402,27@57.02146,32@203.07937,33@57.02146,42@57.02146,44@57.02146,46@15.99492,53@57.02146,60@57.02146,65@57.02146,71@57.02146	T14(OGlycan / 349.1373); Q21(Deamidated / 0.984); T32(OGlycan / 203.0794); N46(Oxidation / 15.9949)	15.0105	Y.NC[+57.02146]RC[+57.02146]PPEWTGQYC[+57.02146]T[+349.13728]EDVDEC[+57.02146]Q[+0.98402]LMPNAC[+57.02146]QNGRT[+203.07937]C[+57.02146]HNTHGGYNC[+57.02146]VC[+57.02146]VN[+15.99492]GWTGEDC[+57.02146]SENIDDC[+57.02146]ASAAC[+57.02146]FHGATC[+57.02146]HDRVASF.Y	C2(Carbamidomethyl / 57.0215); C4(Carbamidomethyl / 57.0215); C13(Carbamidomethyl / 57.0215); C20(Carbamidomethyl / 57.0215); C27(Carbamidomethyl / 57.0215); C33(Carbamidomethyl / 57.0215); C42(Carbamidomethyl / 57.0215); C44(Carbamidomethyl / 57.0215); C53(Carbamidomethyl / 57.0215); C60(Carbamidomethyl / 57.0215); C65(Carbamidomethyl / 57.0215); C71(Carbamidomethyl / 57.0215)	0.58	0.58	0	0	0	0	0.025	0.025	0.238	133.2	0	5.34	2	Specific	9.5	>sp|P46531|NOTC1_HUMAN Neurogenic locus notch homolog protein 1 OS=Homo sapiens OX=9606 GN=NOTCH1 PE=1 SV=4	1	5413	FP031022_8.5289.5289.4	high-energy collision-induced dissociation	0.02	9773.84	9771.78	1	71 | 58830
103	HexNAc(1)Hex(1)Fuc(1)NeuAc(1)	995.9	5	1139.05	5691.24	1139.05	5691.2	controllerType=0 controllerNumber=1 scan=5499	Y.NCRCPPEWTGQYCTEDVDECQLMPNACQNGRTCHNTHGGY.N	14	NCRCPPEWTGQYCTEDVDECQLMPNACQNGRTCHNTHGGY,YN,2@57.02146,4@57.02146,13@57.02146,14@802.28552,20@57.02146,27@57.02146,33@57.02146,35@15.99492	T14(OGlycan / 802.2855); N35(Oxidation / 15.9949)	15.483	Y.NC[+57.02146]RC[+57.02146]PPEWTGQYC[+57.02146]T[+802.28552]EDVDEC[+57.02146]QLMPNAC[+57.02146]QNGRTC[+57.02146]HN[+15.99492]THGGY.N	C2(Carbamidomethyl / 57.0215); C4(Carbamidomethyl / 57.0215); C13(Carbamidomethyl / 57.0215); C20(Carbamidomethyl / 57.0215); C27(Carbamidomethyl / 57.0215); C33(Carbamidomethyl / 57.0215)	1.2e-15	1.2e-15	0	0	0	0	8.2e-17	5.7e-17	14.919	995.9	6	6.876		Specific	25.2	>sp|P46531|NOTC1_HUMAN Neurogenic locus notch homolog protein 1 OS=Homo sapiens OX=9606 GN=NOTCH1 PE=1 SV=4	1	5681	FP031022_8.5499.5499.5	high-energy collision-induced dissociation	18.97	5690.23	5690.19	1	72 | 62030
103	Fuc(1); Hex(1)	845.4	5	1040.62	5199.05	1040.41	5198.01	controllerType=0 controllerNumber=1 scan=5426	Y.NCRCPPEWTGQYCTEDVDECQLMPNACQNGRTCHNTHGGY.N	9;14	NCRCPPEWTGQYCTEDVDECQLMPNACQNGRTCHNTHGGY,YN,2@57.02146,4@57.02146,9@146.05791,13@57.02146,14@162.05282,20@57.02146,27@57.02146,29@0.98402,33@57.02146,35@15.99492	T9(OGlycan / 146.0579); T14(OGlycan / 162.0528); N29(Deamidated / 0.984); N35(Oxidation / 15.9949)	15.3178	Y.NC[+57.02146]RC[+57.02146]PPEWT[+146.05791]GQYC[+57.02146]T[+162.05282]EDVDEC[+57.02146]QLMPNAC[+57.02146]QN[+0.98402]GRTC[+57.02146]HN[+15.99492]THGGY.N	C2(Carbamidomethyl / 57.0215); C4(Carbamidomethyl / 57.0215); C13(Carbamidomethyl / 57.0215); C20(Carbamidomethyl / 57.0215); C27(Carbamidomethyl / 57.0215); C33(Carbamidomethyl / 57.0215)	1.2e-12	1.2e-12	0	0	0	0	5.2e-14	5.3e-14	11.921	845.4	0	6.338	1	Specific	20.7	>sp|P46531|NOTC1_HUMAN Neurogenic locus notch homolog protein 1 OS=Homo sapiens OX=9606 GN=NOTCH1 PE=1 SV=4	1	5589	FP031022_8.5426.5426.5	high-energy collision-induced dissociation	12.79	5198.04	5197	1	73 | 60750
103	Hex(1); Fuc(1)	1293.6	5	1040.21	5197.04	1040.21	5197.03	controllerType=0 controllerNumber=1 scan=5230	Y.NCRCPPEWTGQYCTEDVDECQLMPNACQNGRTCHNTHGGY.N	32;36	NCRCPPEWTGQYCTEDVDECQLMPNACQNGRTCHNTHGGY,YN,2@57.02146,4@57.02146,13@57.02146,20@57.02146,27@57.02146,32@162.05282,33@57.02146,35@15.99492,36@146.05791	T32(OGlycan / 162.0528); N35(Oxidation / 15.9949); T36(OGlycan / 146.0579)	14.8745	Y.NC[+57.02146]RC[+57.02146]PPEWTGQYC[+57.02146]TEDVDEC[+57.02146]QLMPNAC[+57.02146]QNGRT[+162.05282]C[+57.02146]HN[+15.99492]T[+146.05791]HGGY.N	C2(Carbamidomethyl / 57.0215); C4(Carbamidomethyl / 57.0215); C13(Carbamidomethyl / 57.0215); C20(Carbamidomethyl / 57.0215); C27(Carbamidomethyl / 57.0215); C33(Carbamidomethyl / 57.0215)	9.9e-31	1.2e-23	0	0	0	0	9.9e-31	2.7e-24	30.006	1293.6	1.2	2.476		Specific	25	>sp|P46531|NOTC1_HUMAN Neurogenic locus notch homolog protein 1 OS=Homo sapiens OX=9606 GN=NOTCH1 PE=1 SV=4	1	5334	FP031022_8.5230.5230.5	high-energy collision-induced dissociation	24.36	5196.03	5196.02	1	74 | 57550
103	Fuc(1); Hex(1)	1238.5	5	1040.21	5197.05	1040.21	5197.03	controllerType=0 controllerNumber=1 scan=5214	Y.NCRCPPEWTGQYCTEDVDECQLMPNACQNGRTCHNTHGGY.N	14;32	NCRCPPEWTGQYCTEDVDECQLMPNACQNGRTCHNTHGGY,YN,2@57.02146,4@57.02146,13@57.02146,14@146.05791,20@57.02146,27@57.02146,32@162.05282,33@57.02146,35@15.99492	T14(OGlycan / 146.0579); T32(OGlycan / 162.0528); N35(Oxidation / 15.9949)	14.8351	Y.NC[+57.02146]RC[+57.02146]PPEWTGQYC[+57.02146]T[+146.05791]EDVDEC[+57.02146]QLMPNAC[+57.02146]QNGRT[+162.05282]C[+57.02146]HN[+15.99492]THGGY.N	C2(Carbamidomethyl / 57.0215); C4(Carbamidomethyl / 57.0215); C13(Carbamidomethyl / 57.0215); C20(Carbamidomethyl / 57.0215); C27(Carbamidomethyl / 57.0215); C33(Carbamidomethyl / 57.0215)	9.9e-31	4.1e-23	0	0	0	0	9.9e-31	1.1e-23	30.006	1238.5	4.8	3.533		Specific	24.6	>sp|P46531|NOTC1_HUMAN Neurogenic locus notch homolog protein 1 OS=Homo sapiens OX=9606 GN=NOTCH1 PE=1 SV=4	1	5317	FP031022_8.5214.5214.5	high-energy collision-induced dissociation	23.84	5196.04	5196.02	1	75 | 57390
103	Hex(1); Fuc(1)	875.7	5	1040.22	5197.06	1040.21	5197.03	controllerType=0 controllerNumber=1 scan=5286	Y.NCRCPPEWTGQYCTEDVDECQLMPNACQNGRTCHNTHGGY.N	14;32	NCRCPPEWTGQYCTEDVDECQLMPNACQNGRTCHNTHGGY,YN,2@57.02146,4@57.02146,13@57.02146,14@162.05282,20@57.02146,27@57.02146,32@146.05791,33@57.02146,35@15.99492	T14(OGlycan / 162.0528); T32(OGlycan / 146.0579); N35(Oxidation / 15.9949)	15.0048	Y.NC[+57.02146]RC[+57.02146]PPEWTGQYC[+57.02146]T[+162.05282]EDVDEC[+57.02146]QLMPNAC[+57.02146]QNGRT[+146.05791]C[+57.02146]HN[+15.99492]THGGY.N	C2(Carbamidomethyl / 57.0215); C4(Carbamidomethyl / 57.0215); C13(Carbamidomethyl / 57.0215); C20(Carbamidomethyl / 57.0215); C27(Carbamidomethyl / 57.0215); C33(Carbamidomethyl / 57.0215)	4e-14	4.1e-14	0	0	0	0	4.2e-15	4.3e-15	13.393	875.7	0	5.882		Specific	21.6	>sp|P46531|NOTC1_HUMAN Neurogenic locus notch homolog protein 1 OS=Homo sapiens OX=9606 GN=NOTCH1 PE=1 SV=4	1	5408	FP031022_8.5286.5286.5	high-energy collision-induced dissociation	14.84	5196.05	5196.02	1	76 | 58710
103	Fuc(1); Hex(1)	836.7	5	1040.21	5197.05	1040.21	5197.03	controllerType=0 controllerNumber=1 scan=5347	Y.NCRCPPEWTGQYCTEDVDECQLMPNACQNGRTCHNTHGGY.N	9;14	NCRCPPEWTGQYCTEDVDECQLMPNACQNGRTCHNTHGGY,YN,2@57.02146,4@57.02146,9@146.05791,13@57.02146,14@162.05282,20@57.02146,27@57.02146,33@57.02146,35@15.99492	T9(OGlycan / 146.0579); T14(OGlycan / 162.0528); N35(Oxidation / 15.9949)	15.1419	Y.NC[+57.02146]RC[+57.02146]PPEWT[+146.05791]GQYC[+57.02146]T[+162.05282]EDVDEC[+57.02146]QLMPNAC[+57.02146]QNGRTC[+57.02146]HN[+15.99492]THGGY.N	C2(Carbamidomethyl / 57.0215); C4(Carbamidomethyl / 57.0215); C13(Carbamidomethyl / 57.0215); C20(Carbamidomethyl / 57.0215); C27(Carbamidomethyl / 57.0215); C33(Carbamidomethyl / 57.0215)	4e-13	4.1e-13	0	0	0	0	3.3e-14	3.4e-14	12.393	836.7	0	3.533		Specific	19.4	>sp|P46531|NOTC1_HUMAN Neurogenic locus notch homolog protein 1 OS=Homo sapiens OX=9606 GN=NOTCH1 PE=1 SV=4	1	5491	FP031022_8.5347.5347.5	high-energy collision-induced dissociation	13.84	5196.04	5196.02	1	77 | 59510
103	HexNAc(1)	446.2	5	1019.01	5091.02	1019.21	5092	controllerType=0 controllerNumber=1 scan=4446	Y.NCRCPPEWTGQYCTEDVDECQLMPNACQNGRTCHNTHGGY.N	14	NCRCPPEWTGQYCTEDVDECQLMPNACQNGRTCHNTHGGY,YN,2@57.02146,4@57.02146,13@57.02146,14@203.07937,20@57.02146,27@57.02146,33@57.02146,35@15.99492	T14(OGlycan / 203.0794); N35(Oxidation / 15.9949)	13.0706	Y.NC[+57.02146]RC[+57.02146]PPEWTGQYC[+57.02146]T[+203.07937]EDVDEC[+57.02146]QLMPNAC[+57.02146]QNGRTC[+57.02146]HN[+15.99492]THGGY.N	C2(Carbamidomethyl / 57.0215); C4(Carbamidomethyl / 57.0215); C13(Carbamidomethyl / 57.0215); C20(Carbamidomethyl / 57.0215); C27(Carbamidomethyl / 57.0215); C33(Carbamidomethyl / 57.0215)	1.2e-05	1.2e-05	0	0	0	0	7.6e-07	7.7e-07	4.934	446.2	10.7	6.037	-1	Specific	13	>sp|P46531|NOTC1_HUMAN Neurogenic locus notch homolog protein 1 OS=Homo sapiens OX=9606 GN=NOTCH1 PE=1 SV=4	1	4334	FP031022_8.4446.4446.5	high-energy collision-induced dissociation	5.42	5090.02	5090.99	1	78 | 50515
103	HexNAc(1)	423.6	6	849.508	5092.01	849.505	5092	controllerType=0 controllerNumber=1 scan=4479	Y.NCRCPPEWTGQYCTEDVDECQLMPNACQNGRTCHNTHGGY.N	14	NCRCPPEWTGQYCTEDVDECQLMPNACQNGRTCHNTHGGY,YN,2@57.02146,4@57.02146,13@57.02146,14@203.07937,20@57.02146,27@57.02146,33@57.02146,35@15.99492	T14(OGlycan / 203.0794); N35(Oxidation / 15.9949)	13.1453	Y.NC[+57.02146]RC[+57.02146]PPEWTGQYC[+57.02146]T[+203.07937]EDVDEC[+57.02146]QLMPNAC[+57.02146]QNGRTC[+57.02146]HN[+15.99492]THGGY.N	C2(Carbamidomethyl / 57.0215); C4(Carbamidomethyl / 57.0215); C13(Carbamidomethyl / 57.0215); C20(Carbamidomethyl / 57.0215); C27(Carbamidomethyl / 57.0215); C33(Carbamidomethyl / 57.0215)	2.1e-06	2.2e-06	0	0	0	0	1.9e-07	1.9e-07	5.668	423.6	11.8	3.469		Specific	12.5	>sp|P46531|NOTC1_HUMAN Neurogenic locus notch homolog protein 1 OS=Homo sapiens OX=9606 GN=NOTCH1 PE=1 SV=4	1	4377	FP031022_8.4479.4479.6	high-energy collision-induced dissociation	6.12	5091.01	5090.99	1	79 | 50875
103	HexNAc(1)	335	5	1019.21	5092.02	1019.21	5092	controllerType=0 controllerNumber=1 scan=4494	Y.NCRCPPEWTGQYCTEDVDECQLMPNACQNGRTCHNTHGGY.N	14	NCRCPPEWTGQYCTEDVDECQLMPNACQNGRTCHNTHGGY,YN,2@57.02146,4@57.02146,13@57.02146,14@203.07937,20@57.02146,27@57.02146,33@57.02146,35@15.99492	T14(OGlycan / 203.0794); N35(Oxidation / 15.9949)	13.1808	Y.NC[+57.02146]RC[+57.02146]PPEWTGQYC[+57.02146]T[+203.07937]EDVDEC[+57.02146]QLMPNAC[+57.02146]QNGRTC[+57.02146]HN[+15.99492]THGGY.N	C2(Carbamidomethyl / 57.0215); C4(Carbamidomethyl / 57.0215); C13(Carbamidomethyl / 57.0215); C20(Carbamidomethyl / 57.0215); C27(Carbamidomethyl / 57.0215); C33(Carbamidomethyl / 57.0215)	0.00015	0.00015	0	0	0	0	6.8e-06	6.9e-06	3.832	335	0.8	4.251		Specific	10.8	>sp|P46531|NOTC1_HUMAN Neurogenic locus notch homolog protein 1 OS=Homo sapiens OX=9606 GN=NOTCH1 PE=1 SV=4	1	4395	FP031022_8.4494.4494.5	high-energy collision-induced dissociation	3.94	5091.01	5090.99	1	80 | 51115
103	HexNAc(1)	254.6	5	1019.42	5093.05	1019.21	5092	controllerType=0 controllerNumber=1 scan=5259	Y.NCRCPPEWTGQYCTEDVDECQLMPNACQNGRTCHNTHGGY.N	14	NCRCPPEWTGQYCTEDVDECQLMPNACQNGRTCHNTHGGY,YN,2@57.02146,4@57.02146,13@57.02146,14@203.07937,20@57.02146,27@57.02146,33@57.02146,35@15.99492	T14(OGlycan / 203.0794); N35(Oxidation / 15.9949)	14.9406	Y.NC[+57.02146]RC[+57.02146]PPEWTGQYC[+57.02146]T[+203.07937]EDVDEC[+57.02146]QLMPNAC[+57.02146]QNGRTC[+57.02146]HN[+15.99492]THGGY.N	C2(Carbamidomethyl / 57.0215); C4(Carbamidomethyl / 57.0215); C13(Carbamidomethyl / 57.0215); C20(Carbamidomethyl / 57.0215); C27(Carbamidomethyl / 57.0215); C33(Carbamidomethyl / 57.0215)	0.00032	0.00032	0	0	0	0	1.5e-05	1.5e-05	3.5	254.6	5.6	9.238	1	Specific	12.7	>sp|P46531|NOTC1_HUMAN Neurogenic locus notch homolog protein 1 OS=Homo sapiens OX=9606 GN=NOTCH1 PE=1 SV=4	1	5374	FP031022_8.5259.5259.5	high-energy collision-induced dissociation	3.91	5092.04	5090.99	1	81 | 58230
103	HexNAc(1)	174.4	6	849.508	5092.01	849.505	5092	controllerType=0 controllerNumber=1 scan=4579	Y.NCRCPPEWTGQYCTEDVDECQLMPNACQNGRTCHNTHGGY.N	14	NCRCPPEWTGQYCTEDVDECQLMPNACQNGRTCHNTHGGY,YN,2@57.02146,4@57.02146,13@57.02146,14@203.07937,20@57.02146,27@57.02146,33@57.02146,35@15.99492	T14(OGlycan / 203.0794); N35(Oxidation / 15.9949)	13.3637	Y.NC[+57.02146]RC[+57.02146]PPEWTGQYC[+57.02146]T[+203.07937]EDVDEC[+57.02146]QLMPNAC[+57.02146]QNGRTC[+57.02146]HN[+15.99492]THGGY.N	C2(Carbamidomethyl / 57.0215); C4(Carbamidomethyl / 57.0215); C13(Carbamidomethyl / 57.0215); C20(Carbamidomethyl / 57.0215); C27(Carbamidomethyl / 57.0215); C33(Carbamidomethyl / 57.0215)	0.00027	0.00028	0	0	0	0	1.2e-05	1.3e-05	3.563	174.4	5.6	3.397		Specific	11.8	>sp|P46531|NOTC1_HUMAN Neurogenic locus notch homolog protein 1 OS=Homo sapiens OX=9606 GN=NOTCH1 PE=1 SV=4	1	4502	FP031022_8.4579.4579.6	high-energy collision-induced dissociation	3.47	5091.01	5090.99	1	82 | 51915
103	Fuc(1)	1006.6	5	1010.81	5050.01	1011	5050.97	controllerType=0 controllerNumber=1 scan=4829	Y.NCRCPPEWTGQYCTEDVDECQLMPNACQNGRTCHNTHGGY.N	36	NCRCPPEWTGQYCTEDVDECQLMPNACQNGRTCHNTHGGY,YN,2@57.02146,4@57.02146,13@57.02146,20@57.02146,23@15.99492,27@57.02146,33@57.02146,35@15.99492,36@146.05791	M23(Oxidation / 15.9949); N35(Oxidation / 15.9949); T36(OGlycan / 146.0579)	13.9274	Y.NC[+57.02146]RC[+57.02146]PPEWTGQYC[+57.02146]TEDVDEC[+57.02146]QLM[+15.99492]PNAC[+57.02146]QNGRTC[+57.02146]HN[+15.99492]T[+146.05791]HGGY.N	C2(Carbamidomethyl / 57.0215); C4(Carbamidomethyl / 57.0215); C13(Carbamidomethyl / 57.0215); C20(Carbamidomethyl / 57.0215); C27(Carbamidomethyl / 57.0215); C33(Carbamidomethyl / 57.0215)	2.1e-15	2.1e-15	0	0	0	0	1.5e-16	1.5e-16	14.681	1006.6	1.4	7.946	-1	Specific	20.2	>sp|P46531|NOTC1_HUMAN Neurogenic locus notch homolog protein 1 OS=Homo sapiens OX=9606 GN=NOTCH1 PE=1 SV=4	1	4840	FP031022_8.4829.4829.5	high-energy collision-induced dissociation	14.61	5049	5049.96	1	83 | 53443
103	Fuc(1)	779.7	5	1011.01	5051	1011	5050.97	controllerType=0 controllerNumber=1 scan=4940	Y.NCRCPPEWTGQYCTEDVDECQLMPNACQNGRTCHNTHGGY.N	14	NCRCPPEWTGQYCTEDVDECQLMPNACQNGRTCHNTHGGY,YN,2@57.02146,4@57.02146,13@57.02146,14@146.05791,20@57.02146,23@15.99492,27@57.02146,33@57.02146,35@15.99492	T14(OGlycan / 146.0579); M23(Oxidation / 15.9949); N35(Oxidation / 15.9949)	14.1831	Y.NC[+57.02146]RC[+57.02146]PPEWTGQYC[+57.02146]T[+146.05791]EDVDEC[+57.02146]QLM[+15.99492]PNAC[+57.02146]QNGRTC[+57.02146]HN[+15.99492]THGGY.N	C2(Carbamidomethyl / 57.0215); C4(Carbamidomethyl / 57.0215); C13(Carbamidomethyl / 57.0215); C20(Carbamidomethyl / 57.0215); C27(Carbamidomethyl / 57.0215); C33(Carbamidomethyl / 57.0215)	1.2e-11	1.2e-11	0	0	0	0	1e-12	1e-12	10.921	779.7	0.8	6.207		Specific	19.8	>sp|P46531|NOTC1_HUMAN Neurogenic locus notch homolog protein 1 OS=Homo sapiens OX=9606 GN=NOTCH1 PE=1 SV=4	1	5000	FP031022_8.4940.4940.5	high-energy collision-induced dissociation	11.85	5049.99	5049.96	1	84 | 54683
103	Fuc(1)	508.8	5	1011.01	5051.01	1011	5050.97	controllerType=0 controllerNumber=1 scan=4885	Y.NCRCPPEWTGQYCTEDVDECQLMPNACQNGRTCHNTHGGY.N	14	NCRCPPEWTGQYCTEDVDECQLMPNACQNGRTCHNTHGGY,YN,2@57.02146,4@57.02146,13@57.02146,14@146.05791,20@57.02146,23@15.99492,27@57.02146,33@57.02146,35@15.99492	T14(OGlycan / 146.0579); M23(Oxidation / 15.9949); N35(Oxidation / 15.9949)	14.0567	Y.NC[+57.02146]RC[+57.02146]PPEWTGQYC[+57.02146]T[+146.05791]EDVDEC[+57.02146]QLM[+15.99492]PNAC[+57.02146]QNGRTC[+57.02146]HN[+15.99492]THGGY.N	C2(Carbamidomethyl / 57.0215); C4(Carbamidomethyl / 57.0215); C13(Carbamidomethyl / 57.0215); C20(Carbamidomethyl / 57.0215); C27(Carbamidomethyl / 57.0215); C33(Carbamidomethyl / 57.0215)	1.2e-06	1.2e-06	0	0	0	0	1e-07	1e-07	5.914	508.8	0.8	7.596		Specific	15.3	>sp|P46531|NOTC1_HUMAN Neurogenic locus notch homolog protein 1 OS=Homo sapiens OX=9606 GN=NOTCH1 PE=1 SV=4	1	4920	FP031022_8.4885.4885.5	high-energy collision-induced dissociation	5.85	5050	5049.96	1	85 | 54203
103	Fuc(1)	1169.7	5	1008	5035.99	1008	5035.96	controllerType=0 controllerNumber=1 scan=5421	Y.NCRCPPEWTGQYCTEDVDECQLMPNACQNGRTCHNTHGGY.N	32	NCRCPPEWTGQYCTEDVDECQLMPNACQNGRTCHNTHGGY,YN,2@57.02146,4@57.02146,13@57.02146,20@57.02146,27@57.02146,29@0.98402,32@146.05791,33@57.02146,35@15.99492	N29(Deamidated / 0.984); T32(OGlycan / 146.0579); N35(Oxidation / 15.9949)	15.3068	Y.NC[+57.02146]RC[+57.02146]PPEWTGQYC[+57.02146]TEDVDEC[+57.02146]QLMPNAC[+57.02146]QN[+0.98402]GRT[+146.05791]C[+57.02146]HN[+15.99492]THGGY.N	C2(Carbamidomethyl / 57.0215); C4(Carbamidomethyl / 57.0215); C13(Carbamidomethyl / 57.0215); C20(Carbamidomethyl / 57.0215); C27(Carbamidomethyl / 57.0215); C33(Carbamidomethyl / 57.0215)	9.9e-31	1.2e-21	0	0	0	0	9.9e-31	2.3e-22	30.006	1169.7	4.8	6.632		Specific	25.5	>sp|P46531|NOTC1_HUMAN Neurogenic locus notch homolog protein 1 OS=Homo sapiens OX=9606 GN=NOTCH1 PE=1 SV=4	1	5583	FP031022_8.5421.5421.5	high-energy collision-induced dissociation	21.37	5034.98	5034.95	1	86 | 60550
103	Fuc(1)	1108.2	5	1008	5035.99	1008	5035.96	controllerType=0 controllerNumber=1 scan=5363	Y.NCRCPPEWTGQYCTEDVDECQLMPNACQNGRTCHNTHGGY.N	36	NCRCPPEWTGQYCTEDVDECQLMPNACQNGRTCHNTHGGY,YN,2@57.02146,4@57.02146,13@57.02146,20@57.02146,25@0.98402,27@57.02146,33@57.02146,35@15.99492,36@146.05791	N25(Deamidated / 0.984); N35(Oxidation / 15.9949); T36(OGlycan / 146.0579)	15.1775	Y.NC[+57.02146]RC[+57.02146]PPEWTGQYC[+57.02146]TEDVDEC[+57.02146]QLMPN[+0.98402]AC[+57.02146]QNGRTC[+57.02146]HN[+15.99492]T[+146.05791]HGGY.N	C2(Carbamidomethyl / 57.0215); C4(Carbamidomethyl / 57.0215); C13(Carbamidomethyl / 57.0215); C20(Carbamidomethyl / 57.0215); C27(Carbamidomethyl / 57.0215); C33(Carbamidomethyl / 57.0215)	9.9e-31	4.1e-21	0	0	0	0	9.9e-31	7.4e-22	30.006	1108.2	3.1	6.147		Specific	23.4	>sp|P46531|NOTC1_HUMAN Neurogenic locus notch homolog protein 1 OS=Homo sapiens OX=9606 GN=NOTCH1 PE=1 SV=4	1	5509	FP031022_8.5363.5363.5	high-energy collision-induced dissociation	20.84	5034.98	5034.95	1	87 | 59670
103	Fuc(1)	1014.8	5	1008	5035.99	1008	5035.96	controllerType=0 controllerNumber=1 scan=5473	Y.NCRCPPEWTGQYCTEDVDECQLMPNACQNGRTCHNTHGGY.N	32	NCRCPPEWTGQYCTEDVDECQLMPNACQNGRTCHNTHGGY,YN,2@57.02146,4@57.02146,13@57.02146,20@57.02146,27@57.02146,29@0.98402,32@146.05791,33@57.02146,35@15.99492	N29(Deamidated / 0.984); T32(OGlycan / 146.0579); N35(Oxidation / 15.9949)	15.4253	Y.NC[+57.02146]RC[+57.02146]PPEWTGQYC[+57.02146]TEDVDEC[+57.02146]QLMPNAC[+57.02146]QN[+0.98402]GRT[+146.05791]C[+57.02146]HN[+15.99492]THGGY.N	C2(Carbamidomethyl / 57.0215); C4(Carbamidomethyl / 57.0215); C13(Carbamidomethyl / 57.0215); C20(Carbamidomethyl / 57.0215); C27(Carbamidomethyl / 57.0215); C33(Carbamidomethyl / 57.0215)	9.9e-31	4.1e-19	0	0	0	0	9.9e-31	4.7e-20	30.006	1014.8	4.8	5.481		Specific	23.3	>sp|P46531|NOTC1_HUMAN Neurogenic locus notch homolog protein 1 OS=Homo sapiens OX=9606 GN=NOTCH1 PE=1 SV=4	1	5650	FP031022_8.5473.5473.5	high-energy collision-induced dissociation	18.84	5034.98	5034.95	1	88 | 61550
103	Fuc(1)	947	4	1259.5	5034.98	1259.75	5035.96	controllerType=0 controllerNumber=1 scan=5447	Y.NCRCPPEWTGQYCTEDVDECQLMPNACQNGRTCHNTHGGY.N	32	NCRCPPEWTGQYCTEDVDECQLMPNACQNGRTCHNTHGGY,YN,2@57.02146,4@57.02146,13@57.02146,20@57.02146,27@57.02146,29@0.98402,32@146.05791,33@57.02146,35@15.99492	N29(Deamidated / 0.984); T32(OGlycan / 146.0579); N35(Oxidation / 15.9949)	15.3664	Y.NC[+57.02146]RC[+57.02146]PPEWTGQYC[+57.02146]TEDVDEC[+57.02146]QLMPNAC[+57.02146]QN[+0.98402]GRT[+146.05791]C[+57.02146]HN[+15.99492]THGGY.N	C2(Carbamidomethyl / 57.0215); C4(Carbamidomethyl / 57.0215); C13(Carbamidomethyl / 57.0215); C20(Carbamidomethyl / 57.0215); C27(Carbamidomethyl / 57.0215); C33(Carbamidomethyl / 57.0215)	7.6e-14	7.6e-14	0	0	0	0	7.1e-15	7.2e-15	13.122	947	4.8	5.434	-1	Specific	23.2	>sp|P46531|NOTC1_HUMAN Neurogenic locus notch homolog protein 1 OS=Homo sapiens OX=9606 GN=NOTCH1 PE=1 SV=4	1	5617	FP031022_8.5447.5447.4	high-energy collision-induced dissociation	14.57	5033.98	5034.95	1	89 | 61110
103	Fuc(1)	946.4	5	1008	5035.99	1008	5035.96	controllerType=0 controllerNumber=1 scan=5528	Y.NCRCPPEWTGQYCTEDVDECQLMPNACQNGRTCHNTHGGY.N	32	NCRCPPEWTGQYCTEDVDECQLMPNACQNGRTCHNTHGGY,YN,2@57.02146,4@57.02146,13@57.02146,20@57.02146,27@57.02146,29@0.98402,32@146.05791,33@57.02146,35@15.99492	N29(Deamidated / 0.984); T32(OGlycan / 146.0579); N35(Oxidation / 15.9949)	15.5494	Y.NC[+57.02146]RC[+57.02146]PPEWTGQYC[+57.02146]TEDVDEC[+57.02146]QLMPNAC[+57.02146]QN[+0.98402]GRT[+146.05791]C[+57.02146]HN[+15.99492]THGGY.N	C2(Carbamidomethyl / 57.0215); C4(Carbamidomethyl / 57.0215); C13(Carbamidomethyl / 57.0215); C20(Carbamidomethyl / 57.0215); C27(Carbamidomethyl / 57.0215); C33(Carbamidomethyl / 57.0215)	1.2e-14	1.2e-14	0	0	0	0	1.5e-15	1.5e-15	13.923	946.4	3.9	7.056		Specific	22.4	>sp|P46531|NOTC1_HUMAN Neurogenic locus notch homolog protein 1 OS=Homo sapiens OX=9606 GN=NOTCH1 PE=1 SV=4	1	5717	FP031022_8.5528.5528.5	high-energy collision-induced dissociation	15.35	5034.99	5034.95	1	90 | 62350
103	Fuc(1)	477.9	5	1008	5035.98	1008	5035.96	controllerType=0 controllerNumber=1 scan=5582	Y.NCRCPPEWTGQYCTEDVDECQLMPNACQNGRTCHNTHGGY.N	14	NCRCPPEWTGQYCTEDVDECQLMPNACQNGRTCHNTHGGY,YN,2@57.02146,4@57.02146,13@57.02146,14@146.05791,20@57.02146,27@57.02146,28@0.98402,33@57.02146,35@15.99492	T14(OGlycan / 146.0579); Q28(Deamidated / 0.984); N35(Oxidation / 15.9949)	15.6719	Y.NC[+57.02146]RC[+57.02146]PPEWTGQYC[+57.02146]T[+146.05791]EDVDEC[+57.02146]QLMPNAC[+57.02146]Q[+0.98402]NGRTC[+57.02146]HN[+15.99492]THGGY.N	C2(Carbamidomethyl / 57.0215); C4(Carbamidomethyl / 57.0215); C13(Carbamidomethyl / 57.0215); C20(Carbamidomethyl / 57.0215); C27(Carbamidomethyl / 57.0215); C33(Carbamidomethyl / 57.0215)	6.7e-07	6.8e-07	0	0	0	0	4.8e-08	4.8e-08	6.173	477.9	0	5.117		Specific	15.9	>sp|P46531|NOTC1_HUMAN Neurogenic locus notch homolog protein 1 OS=Homo sapiens OX=9606 GN=NOTCH1 PE=1 SV=4	1	5788	FP031022_8.5582.5582.5	high-energy collision-induced dissociation	6.06	5034.98	5034.95	1	91 | 63310
103	Fuc(1)	1431.7	4	1259.76	5036.01	1259.5	5034.97	controllerType=0 controllerNumber=1 scan=5242	Y.NCRCPPEWTGQYCTEDVDECQLMPNACQNGRTCHNTHGGY.N	36	NCRCPPEWTGQYCTEDVDECQLMPNACQNGRTCHNTHGGY,YN,2@57.02146,4@57.02146,13@57.02146,20@57.02146,27@57.02146,33@57.02146,35@15.99492,36@146.05791	N35(Oxidation / 15.9949); T36(OGlycan / 146.0579)	14.9033	Y.NC[+57.02146]RC[+57.02146]PPEWTGQYC[+57.02146]TEDVDEC[+57.02146]QLMPNAC[+57.02146]QNGRTC[+57.02146]HN[+15.99492]T[+146.05791]HGGY.N	C2(Carbamidomethyl / 57.0215); C4(Carbamidomethyl / 57.0215); C13(Carbamidomethyl / 57.0215); C20(Carbamidomethyl / 57.0215); C27(Carbamidomethyl / 57.0215); C33(Carbamidomethyl / 57.0215)	9.9e-31	1.3e-26	0	0	0	0	9.9e-31	1.3e-26	30.006	1431.7	13.6	6.456	1	Specific	24.8	>sp|P46531|NOTC1_HUMAN Neurogenic locus notch homolog protein 1 OS=Homo sapiens OX=9606 GN=NOTCH1 PE=1 SV=4	1	5351	FP031022_8.5242.5242.4	high-energy collision-induced dissociation	25.94	5035	5033.97	1	92 | 57750
103	Fuc(1)	1276.9	5	1007.81	5035	1007.8	5034.97	controllerType=0 controllerNumber=1 scan=5307	Y.NCRCPPEWTGQYCTEDVDECQLMPNACQNGRTCHNTHGGY.N	14	NCRCPPEWTGQYCTEDVDECQLMPNACQNGRTCHNTHGGY,YN,2@57.02146,4@57.02146,13@57.02146,14@146.05791,20@57.02146,27@57.02146,33@57.02146,35@15.99492	T14(OGlycan / 146.0579); N35(Oxidation / 15.9949)	15.0523	Y.NC[+57.02146]RC[+57.02146]PPEWTGQYC[+57.02146]T[+146.05791]EDVDEC[+57.02146]QLMPNAC[+57.02146]QNGRTC[+57.02146]HN[+15.99492]THGGY.N	C2(Carbamidomethyl / 57.0215); C4(Carbamidomethyl / 57.0215); C13(Carbamidomethyl / 57.0215); C20(Carbamidomethyl / 57.0215); C27(Carbamidomethyl / 57.0215); C33(Carbamidomethyl / 57.0215)	9.9e-31	4.1e-24	0	0	0	0	9.9e-31	1.1e-24	30.006	1276.9	6	5.507		Specific	25.5	>sp|P46531|NOTC1_HUMAN Neurogenic locus notch homolog protein 1 OS=Homo sapiens OX=9606 GN=NOTCH1 PE=1 SV=4	1	5436	FP031022_8.5307.5307.5	high-energy collision-induced dissociation	25.44	5033.99	5033.97	1	93 | 59110
103	Fuc(1)	1185.7	5	1007.81	5035	1007.8	5034.97	controllerType=0 controllerNumber=1 scan=5252	Y.NCRCPPEWTGQYCTEDVDECQLMPNACQNGRTCHNTHGGY.N	36	NCRCPPEWTGQYCTEDVDECQLMPNACQNGRTCHNTHGGY,YN,2@57.02146,4@57.02146,13@57.02146,20@57.02146,27@57.02146,33@57.02146,35@15.99492,36@146.05791	N35(Oxidation / 15.9949); T36(OGlycan / 146.0579)	14.926	Y.NC[+57.02146]RC[+57.02146]PPEWTGQYC[+57.02146]TEDVDEC[+57.02146]QLMPNAC[+57.02146]QNGRTC[+57.02146]HN[+15.99492]T[+146.05791]HGGY.N	C2(Carbamidomethyl / 57.0215); C4(Carbamidomethyl / 57.0215); C13(Carbamidomethyl / 57.0215); C20(Carbamidomethyl / 57.0215); C27(Carbamidomethyl / 57.0215); C33(Carbamidomethyl / 57.0215)	9.9e-31	4.1e-22	0	0	0	0	9.9e-31	7.1e-23	30.006	1185.7	7.6	4.356		Specific	23	>sp|P46531|NOTC1_HUMAN Neurogenic locus notch homolog protein 1 OS=Homo sapiens OX=9606 GN=NOTCH1 PE=1 SV=4	1	5364	FP031022_8.5252.5252.5	high-energy collision-induced dissociation	23.44	5033.99	5033.97	1	94 | 58030
103	Fuc(1)	372.8	5	1007.6	5033.99	1007.8	5034.97	controllerType=0 controllerNumber=1 scan=5582	Y.NCRCPPEWTGQYCTEDVDECQLMPNACQNGRTCHNTHGGY.N	14	NCRCPPEWTGQYCTEDVDECQLMPNACQNGRTCHNTHGGY,YN,2@57.02146,4@57.02146,13@57.02146,14@146.05791,20@57.02146,27@57.02146,33@57.02146,35@15.99492	T14(OGlycan / 146.0579); N35(Oxidation / 15.9949)	15.6719	Y.NC[+57.02146]RC[+57.02146]PPEWTGQYC[+57.02146]T[+146.05791]EDVDEC[+57.02146]QLMPNAC[+57.02146]QNGRTC[+57.02146]HN[+15.99492]THGGY.N	C2(Carbamidomethyl / 57.0215); C4(Carbamidomethyl / 57.0215); C13(Carbamidomethyl / 57.0215); C20(Carbamidomethyl / 57.0215); C27(Carbamidomethyl / 57.0215); C33(Carbamidomethyl / 57.0215)	0.0018	0.0018	0	0	0	0	5.9e-05	5.9e-05	2.749	302.9	4.6	2.889	-1	Specific	13.8	>sp|P46531|NOTC1_HUMAN Neurogenic locus notch homolog protein 1 OS=Homo sapiens OX=9606 GN=NOTCH1 PE=1 SV=4	1	5787	FP031022_8.5582.5582.5	high-energy collision-induced dissociation	3.15	5032.98	5033.97	1	95 | 63270
103	Fuc(1)	411	5	1004.6	5018.97	1004.6	5018.98	controllerType=0 controllerNumber=1 scan=5291	Y.NCRCPPEWTGQYCTEDVDECQLMPNACQNGRTCHNTHGGY.N	14	NCRCPPEWTGQYCTEDVDECQLMPNACQNGRTCHNTHGGY,YN,2@57.02146,4@57.02146,13@57.02146,14@146.05791,20@57.02146,27@57.02146,33@57.02146	T14(OGlycan / 146.0579)	15.0148	Y.NC[+57.02146]RC[+57.02146]PPEWTGQYC[+57.02146]T[+146.05791]EDVDEC[+57.02146]QLMPNAC[+57.02146]QNGRTC[+57.02146]HNTHGGY.N	C2(Carbamidomethyl / 57.0215); C4(Carbamidomethyl / 57.0215); C13(Carbamidomethyl / 57.0215); C20(Carbamidomethyl / 57.0215); C27(Carbamidomethyl / 57.0215); C33(Carbamidomethyl / 57.0215)	0.0012	0.0012	0	0	0	0	4.9e-05	4.9e-05	2.923	305.5	0.8	-2.067		Specific	14.4	>sp|P46531|NOTC1_HUMAN Neurogenic locus notch homolog protein 1 OS=Homo sapiens OX=9606 GN=NOTCH1 PE=1 SV=4	1	5415	FP031022_8.5291.5291.5	high-energy collision-induced dissociation	3.54	5017.96	5017.97	1	96 | 58910
103		1011.7	5	981.597	4903.96	981.788	4904.91	controllerType=0 controllerNumber=1 scan=4842	Y.NCRCPPEWTGQYCTEDVDECQLMPNACQNGRTCHNTHGGY.N		NCRCPPEWTGQYCTEDVDECQLMPNACQNGRTCHNTHGGY,YN,2@57.02146,4@57.02146,13@57.02146,20@57.02146,23@15.99492,27@57.02146,33@57.02146,35@15.99492	M23(Oxidation / 15.9949); N35(Oxidation / 15.9949)	13.9565	Y.NC[+57.02146]RC[+57.02146]PPEWTGQYC[+57.02146]TEDVDEC[+57.02146]QLM[+15.99492]PNAC[+57.02146]QNGRTC[+57.02146]HN[+15.99492]THGGY.N	C2(Carbamidomethyl / 57.0215); C4(Carbamidomethyl / 57.0215); C13(Carbamidomethyl / 57.0215); C20(Carbamidomethyl / 57.0215); C27(Carbamidomethyl / 57.0215); C33(Carbamidomethyl / 57.0215)	8.3e-15	8.4e-15	0	0	0	0	1.1e-15	1.1e-15	14.079	1004	17.7	9.855	-1	Specific	20.3	>sp|P46531|NOTC1_HUMAN Neurogenic locus notch homolog protein 1 OS=Homo sapiens OX=9606 GN=NOTCH1 PE=1 SV=4	1	4859	FP031022_8.4842.4842.5	high-energy collision-induced dissociation	14.61	4902.95	4903.9	1	97 | 53563
103		889.7	5	981.793	4904.93	981.788	4904.91	controllerType=0 controllerNumber=1 scan=4947	Y.NCRCPPEWTGQYCTEDVDECQLMPNACQNGRTCHNTHGGY.N		NCRCPPEWTGQYCTEDVDECQLMPNACQNGRTCHNTHGGY,YN,2@57.02146,4@57.02146,13@57.02146,20@57.02146,23@15.99492,27@57.02146,33@57.02146,35@15.99492	M23(Oxidation / 15.9949); N35(Oxidation / 15.9949)	14.2002	Y.NC[+57.02146]RC[+57.02146]PPEWTGQYC[+57.02146]TEDVDEC[+57.02146]QLM[+15.99492]PNAC[+57.02146]QNGRTC[+57.02146]HN[+15.99492]THGGY.N	C2(Carbamidomethyl / 57.0215); C4(Carbamidomethyl / 57.0215); C13(Carbamidomethyl / 57.0215); C20(Carbamidomethyl / 57.0215); C27(Carbamidomethyl / 57.0215); C33(Carbamidomethyl / 57.0215)	4e-14	4.1e-14	0	0	0	0	3.7e-15	3.8e-15	13.393	889.7	29.5	4.642		Specific	21	>sp|P46531|NOTC1_HUMAN Neurogenic locus notch homolog protein 1 OS=Homo sapiens OX=9606 GN=NOTCH1 PE=1 SV=4	1	5009	FP031022_8.4947.4947.5	high-energy collision-induced dissociation	14.91	4903.93	4903.9	1	98 | 54723
103		802.1	5	981.794	4904.94	981.788	4904.91	controllerType=0 controllerNumber=1 scan=4898	Y.NCRCPPEWTGQYCTEDVDECQLMPNACQNGRTCHNTHGGY.N		NCRCPPEWTGQYCTEDVDECQLMPNACQNGRTCHNTHGGY,YN,2@57.02146,4@57.02146,13@57.02146,20@57.02146,23@15.99492,27@57.02146,33@57.02146,35@15.99492	M23(Oxidation / 15.9949); N35(Oxidation / 15.9949)	14.0858	Y.NC[+57.02146]RC[+57.02146]PPEWTGQYC[+57.02146]TEDVDEC[+57.02146]QLM[+15.99492]PNAC[+57.02146]QNGRTC[+57.02146]HN[+15.99492]THGGY.N	C2(Carbamidomethyl / 57.0215); C4(Carbamidomethyl / 57.0215); C13(Carbamidomethyl / 57.0215); C20(Carbamidomethyl / 57.0215); C27(Carbamidomethyl / 57.0215); C33(Carbamidomethyl / 57.0215)	4e-13	4.1e-13	0	0	0	0	2.9e-14	2.9e-14	12.393	802.1	25	6.197		Specific	20.6	>sp|P46531|NOTC1_HUMAN Neurogenic locus notch homolog protein 1 OS=Homo sapiens OX=9606 GN=NOTCH1 PE=1 SV=4	1	4941	FP031022_8.4898.4898.5	high-energy collision-induced dissociation	12.93	4903.93	4903.9	1	99 | 54323
103		472.4	5	981.788	4904.91	981.788	4904.91	controllerType=0 controllerNumber=1 scan=5000	Y.NCRCPPEWTGQYCTEDVDECQLMPNACQNGRTCHNTHGGY.N		NCRCPPEWTGQYCTEDVDECQLMPNACQNGRTCHNTHGGY,YN,2@57.02146,4@57.02146,13@57.02146,20@57.02146,23@15.99492,27@57.02146,33@57.02146,35@15.99492	M23(Oxidation / 15.9949); N35(Oxidation / 15.9949)	14.3242	Y.NC[+57.02146]RC[+57.02146]PPEWTGQYC[+57.02146]TEDVDEC[+57.02146]QLM[+15.99492]PNAC[+57.02146]QNGRTC[+57.02146]HN[+15.99492]THGGY.N	C2(Carbamidomethyl / 57.0215); C4(Carbamidomethyl / 57.0215); C13(Carbamidomethyl / 57.0215); C20(Carbamidomethyl / 57.0215); C27(Carbamidomethyl / 57.0215); C33(Carbamidomethyl / 57.0215)	2e-06	2.1e-06	0	0	0	0	1.6e-07	1.6e-07	5.693	472.4	3.7	0.172		Specific	16.2	>sp|P46531|NOTC1_HUMAN Neurogenic locus notch homolog protein 1 OS=Homo sapiens OX=9606 GN=NOTCH1 PE=1 SV=4	1	5079	FP031022_8.5000.5000.5	high-energy collision-induced dissociation	5.67	4903.91	4903.9	1	100 | 55261
103		453.4	4	1226.99	4904.94	1226.98	4904.91	controllerType=0 controllerNumber=1 scan=4874	Y.NCRCPPEWTGQYCTEDVDECQLMPNACQNGRTCHNTHGGY.N		NCRCPPEWTGQYCTEDVDECQLMPNACQNGRTCHNTHGGY,YN,2@57.02146,4@57.02146,13@57.02146,20@57.02146,23@15.99492,27@57.02146,33@57.02146,35@15.99492	M23(Oxidation / 15.9949); N35(Oxidation / 15.9949)	14.0321	Y.NC[+57.02146]RC[+57.02146]PPEWTGQYC[+57.02146]TEDVDEC[+57.02146]QLM[+15.99492]PNAC[+57.02146]QNGRTC[+57.02146]HN[+15.99492]THGGY.N	C2(Carbamidomethyl / 57.0215); C4(Carbamidomethyl / 57.0215); C13(Carbamidomethyl / 57.0215); C20(Carbamidomethyl / 57.0215); C27(Carbamidomethyl / 57.0215); C33(Carbamidomethyl / 57.0215)	2.1e-06	2.2e-06	0	0	0	0	1.8e-07	1.8e-07	5.669	453.4	16.4	6.648		Specific	18.7	>sp|P46531|NOTC1_HUMAN Neurogenic locus notch homolog protein 1 OS=Homo sapiens OX=9606 GN=NOTCH1 PE=1 SV=4	1	4906	FP031022_8.4874.4874.4	high-energy collision-induced dissociation	5.64	4903.94	4903.9	1	101 | 54083
103		1182.5	5	978.791	4889.93	978.786	4889.9	controllerType=0 controllerNumber=1 scan=5462	Y.NCRCPPEWTGQYCTEDVDECQLMPNACQNGRTCHNTHGGY.N		NCRCPPEWTGQYCTEDVDECQLMPNACQNGRTCHNTHGGY,YN,2@57.02146,4@57.02146,13@57.02146,20@57.02146,27@57.02146,29@0.98402,33@57.02146,35@15.99492	N29(Deamidated / 0.984); N35(Oxidation / 15.9949)	15.4011	Y.NC[+57.02146]RC[+57.02146]PPEWTGQYC[+57.02146]TEDVDEC[+57.02146]QLMPNAC[+57.02146]QN[+0.98402]GRTC[+57.02146]HN[+15.99492]THGGY.N	C2(Carbamidomethyl / 57.0215); C4(Carbamidomethyl / 57.0215); C13(Carbamidomethyl / 57.0215); C20(Carbamidomethyl / 57.0215); C27(Carbamidomethyl / 57.0215); C33(Carbamidomethyl / 57.0215)	9.9e-31	4.1e-22	0	0	0	0	9.9e-31	1.3e-22	30.006	1182.5	23.4	5.449		Specific	24.4	>sp|P46531|NOTC1_HUMAN Neurogenic locus notch homolog protein 1 OS=Homo sapiens OX=9606 GN=NOTCH1 PE=1 SV=4	1	5638	FP031022_8.5462.5462.5	high-energy collision-induced dissociation	23.44	4888.92	4888.89	1	102 | 61390
103		1176.8	4	1223.49	4890.93	1223.23	4889.9	controllerType=0 controllerNumber=1 scan=5468	Y.NCRCPPEWTGQYCTEDVDECQLMPNACQNGRTCHNTHGGY.N		NCRCPPEWTGQYCTEDVDECQLMPNACQNGRTCHNTHGGY,YN,2@57.02146,4@57.02146,13@57.02146,20@57.02146,27@57.02146,29@0.98402,33@57.02146,35@15.99492	N29(Deamidated / 0.984); N35(Oxidation / 15.9949)	15.4135	Y.NC[+57.02146]RC[+57.02146]PPEWTGQYC[+57.02146]TEDVDEC[+57.02146]QLMPNAC[+57.02146]QN[+0.98402]GRTC[+57.02146]HN[+15.99492]THGGY.N	C2(Carbamidomethyl / 57.0215); C4(Carbamidomethyl / 57.0215); C13(Carbamidomethyl / 57.0215); C20(Carbamidomethyl / 57.0215); C27(Carbamidomethyl / 57.0215); C33(Carbamidomethyl / 57.0215)	9.9e-31	1.3e-21	0	0	0	0	9.9e-31	2.8e-22	30.006	1176.8	22.9	6.314	1	Specific	25.9	>sp|P46531|NOTC1_HUMAN Neurogenic locus notch homolog protein 1 OS=Homo sapiens OX=9606 GN=NOTCH1 PE=1 SV=4	1	5646	FP031022_8.5468.5468.4	high-energy collision-induced dissociation	22.94	4889.93	4888.89	1	103 | 61430
103		1089.1	4	1223.49	4890.95	1223.23	4889.9	controllerType=0 controllerNumber=1 scan=5267	Y.NCRCPPEWTGQYCTEDVDECQLMPNACQNGRTCHNTHGGY.N		NCRCPPEWTGQYCTEDVDECQLMPNACQNGRTCHNTHGGY,YN,2@57.02146,4@57.02146,13@57.02146,20@57.02146,21@0.98402,27@57.02146,33@57.02146,35@15.99492	Q21(Deamidated / 0.984); N35(Oxidation / 15.9949)	14.9598	Y.NC[+57.02146]RC[+57.02146]PPEWTGQYC[+57.02146]TEDVDEC[+57.02146]Q[+0.98402]LMPNAC[+57.02146]QNGRTC[+57.02146]HN[+15.99492]THGGY.N	C2(Carbamidomethyl / 57.0215); C4(Carbamidomethyl / 57.0215); C13(Carbamidomethyl / 57.0215); C20(Carbamidomethyl / 57.0215); C27(Carbamidomethyl / 57.0215); C33(Carbamidomethyl / 57.0215)	9.9e-31	1.3e-19	0	0	0	0	9.9e-31	1.6e-20	30.006	1089.1	27.6	9.209	1	Specific	20	>sp|P46531|NOTC1_HUMAN Neurogenic locus notch homolog protein 1 OS=Homo sapiens OX=9606 GN=NOTCH1 PE=1 SV=4	1	5386	FP031022_8.5267.5267.4	high-energy collision-induced dissociation	20.94	4889.94	4888.89	1	104 | 58470
103		1042.1	5	978.792	4889.93	978.786	4889.9	controllerType=0 controllerNumber=1 scan=5522	Y.NCRCPPEWTGQYCTEDVDECQLMPNACQNGRTCHNTHGGY.N		NCRCPPEWTGQYCTEDVDECQLMPNACQNGRTCHNTHGGY,YN,2@57.02146,4@57.02146,13@57.02146,20@57.02146,27@57.02146,29@0.98402,33@57.02146,35@15.99492	N29(Deamidated / 0.984); N35(Oxidation / 15.9949)	15.5349	Y.NC[+57.02146]RC[+57.02146]PPEWTGQYC[+57.02146]TEDVDEC[+57.02146]QLMPNAC[+57.02146]QN[+0.98402]GRTC[+57.02146]HN[+15.99492]THGGY.N	C2(Carbamidomethyl / 57.0215); C4(Carbamidomethyl / 57.0215); C13(Carbamidomethyl / 57.0215); C20(Carbamidomethyl / 57.0215); C27(Carbamidomethyl / 57.0215); C33(Carbamidomethyl / 57.0215)	9.9e-31	4.1e-19	0	0	0	0	9.9e-31	5.7e-20	30.006	1042.1	16.5	5.949		Specific	20.9	>sp|P46531|NOTC1_HUMAN Neurogenic locus notch homolog protein 1 OS=Homo sapiens OX=9606 GN=NOTCH1 PE=1 SV=4	1	5712	FP031022_8.5522.5522.5	high-energy collision-induced dissociation	20.44	4888.92	4888.89	1	105 | 62310
103		1030.5	5	978.79	4889.92	978.786	4889.9	controllerType=0 controllerNumber=1 scan=5407	Y.NCRCPPEWTGQYCTEDVDECQLMPNACQNGRTCHNTHGGY.N		NCRCPPEWTGQYCTEDVDECQLMPNACQNGRTCHNTHGGY,YN,2@57.02146,4@57.02146,13@57.02146,20@57.02146,27@57.02146,29@0.98402,33@57.02146,35@15.99492	N29(Deamidated / 0.984); N35(Oxidation / 15.9949)	15.2757	Y.NC[+57.02146]RC[+57.02146]PPEWTGQYC[+57.02146]TEDVDEC[+57.02146]QLMPNAC[+57.02146]QN[+0.98402]GRTC[+57.02146]HN[+15.99492]THGGY.N	C2(Carbamidomethyl / 57.0215); C4(Carbamidomethyl / 57.0215); C13(Carbamidomethyl / 57.0215); C20(Carbamidomethyl / 57.0215); C27(Carbamidomethyl / 57.0215); C33(Carbamidomethyl / 57.0215)	9.9e-31	4.1e-19	0	0	0	0	9.9e-31	3.6e-20	30.006	1030.5	8.2	4.326		Specific	21.1	>sp|P46531|NOTC1_HUMAN Neurogenic locus notch homolog protein 1 OS=Homo sapiens OX=9606 GN=NOTCH1 PE=1 SV=4	1	5566	FP031022_8.5407.5407.5	high-energy collision-induced dissociation	20.44	4888.91	4888.89	1	106 | 60350
103		866	5	978.792	4889.93	978.786	4889.9	controllerType=0 controllerNumber=1 scan=5058	Y.NCRCPPEWTGQYCTEDVDECQLMPNACQNGRTCHNTHGGY.N		NCRCPPEWTGQYCTEDVDECQLMPNACQNGRTCHNTHGGY,YN,2@57.02146,4@57.02146,13@57.02146,20@57.02146,23@15.99492,27@57.02146,28@0.98402,33@57.02146	M23(Oxidation / 15.9949); Q28(Deamidated / 0.984)	14.4584	Y.NC[+57.02146]RC[+57.02146]PPEWTGQYC[+57.02146]TEDVDEC[+57.02146]QLM[+15.99492]PNAC[+57.02146]Q[+0.98402]NGRTC[+57.02146]HNTHGGY.N	C2(Carbamidomethyl / 57.0215); C4(Carbamidomethyl / 57.0215); C13(Carbamidomethyl / 57.0215); C20(Carbamidomethyl / 57.0215); C27(Carbamidomethyl / 57.0215); C33(Carbamidomethyl / 57.0215)	1.2e-13	1.2e-13	0	0	0	0	9.8e-15	9.9e-15	12.921	866	10.5	6.448		Specific	15.9	>sp|P46531|NOTC1_HUMAN Neurogenic locus notch homolog protein 1 OS=Homo sapiens OX=9606 GN=NOTCH1 PE=1 SV=4	1	5156	FP031022_8.5058.5058.5	high-energy collision-induced dissociation	13.46	4888.92	4888.89	1	107 | 55790
103		768	5	978.592	4888.93	978.786	4889.9	controllerType=0 controllerNumber=1 scan=5577	Y.NCRCPPEWTGQYCTEDVDECQLMPNACQNGRTCHNTHGGY.N		NCRCPPEWTGQYCTEDVDECQLMPNACQNGRTCHNTHGGY,YN,2@57.02146,4@57.02146,13@57.02146,20@57.02146,27@57.02146,29@0.98402,33@57.02146,35@15.99492	N29(Deamidated / 0.984); N35(Oxidation / 15.9949)	15.6591	Y.NC[+57.02146]RC[+57.02146]PPEWTGQYC[+57.02146]TEDVDEC[+57.02146]QLMPNAC[+57.02146]QN[+0.98402]GRTC[+57.02146]HN[+15.99492]THGGY.N	C2(Carbamidomethyl / 57.0215); C4(Carbamidomethyl / 57.0215); C13(Carbamidomethyl / 57.0215); C20(Carbamidomethyl / 57.0215); C27(Carbamidomethyl / 57.0215); C33(Carbamidomethyl / 57.0215)	2.1e-10	2.1e-10	0	0	0	0	1.4e-11	1.4e-11	9.682	768	13	6.435	-1	Specific	18.2	>sp|P46531|NOTC1_HUMAN Neurogenic locus notch homolog protein 1 OS=Homo sapiens OX=9606 GN=NOTCH1 PE=1 SV=4	1	5781	FP031022_8.5577.5577.5	high-energy collision-induced dissociation	10.73	4887.92	4888.89	1	108 | 63190
103		670.4	5	978.79	4889.92	978.786	4889.9	controllerType=0 controllerNumber=1 scan=5681	Y.NCRCPPEWTGQYCTEDVDECQLMPNACQNGRTCHNTHGGY.N		NCRCPPEWTGQYCTEDVDECQLMPNACQNGRTCHNTHGGY,YN,2@57.02146,4@57.02146,13@57.02146,20@57.02146,27@57.02146,29@0.98402,33@57.02146,35@15.99492	N29(Deamidated / 0.984); N35(Oxidation / 15.9949)	15.9007	Y.NC[+57.02146]RC[+57.02146]PPEWTGQYC[+57.02146]TEDVDEC[+57.02146]QLMPNAC[+57.02146]QN[+0.98402]GRTC[+57.02146]HN[+15.99492]THGGY.N	C2(Carbamidomethyl / 57.0215); C4(Carbamidomethyl / 57.0215); C13(Carbamidomethyl / 57.0215); C20(Carbamidomethyl / 57.0215); C27(Carbamidomethyl / 57.0215); C33(Carbamidomethyl / 57.0215)	4e-10	4.1e-10	0	0	0	0	3.1e-11	3.2e-11	9.393	670.4	6.1	3.764		Specific	18.7	>sp|P46531|NOTC1_HUMAN Neurogenic locus notch homolog protein 1 OS=Homo sapiens OX=9606 GN=NOTCH1 PE=1 SV=4	1	5909	FP031022_8.5681.5681.5	high-energy collision-induced dissociation	11.44	4888.91	4888.89	1	109 | 64790
103		611.2	5	978.788	4889.91	978.786	4889.9	controllerType=0 controllerNumber=1 scan=5632	Y.NCRCPPEWTGQYCTEDVDECQLMPNACQNGRTCHNTHGGY.N		NCRCPPEWTGQYCTEDVDECQLMPNACQNGRTCHNTHGGY,YN,2@57.02146,4@57.02146,13@57.02146,20@57.02146,25@0.98402,27@57.02146,33@57.02146,35@15.99492	N25(Deamidated / 0.984); N35(Oxidation / 15.9949)	15.7868	Y.NC[+57.02146]RC[+57.02146]PPEWTGQYC[+57.02146]TEDVDEC[+57.02146]QLMPN[+0.98402]AC[+57.02146]QNGRTC[+57.02146]HN[+15.99492]THGGY.N	C2(Carbamidomethyl / 57.0215); C4(Carbamidomethyl / 57.0215); C13(Carbamidomethyl / 57.0215); C20(Carbamidomethyl / 57.0215); C27(Carbamidomethyl / 57.0215); C33(Carbamidomethyl / 57.0215)	1.2e-08	1.2e-08	0	0	0	0	8.9e-10	9e-10	7.913	611.2	3.8	2.329		Specific	16.7	>sp|P46531|NOTC1_HUMAN Neurogenic locus notch homolog protein 1 OS=Homo sapiens OX=9606 GN=NOTCH1 PE=1 SV=4	1	5849	FP031022_8.5632.5632.5	high-energy collision-induced dissociation	8.96	4888.9	4888.89	1	110 | 64070
103		231.5	4	1223.49	4890.95	1223.23	4889.9	controllerType=0 controllerNumber=1 scan=5561	Y.NCRCPPEWTGQYCTEDVDECQLMPNACQNGRTCHNTHGGY.N		NCRCPPEWTGQYCTEDVDECQLMPNACQNGRTCHNTHGGY,YN,2@57.02146,4@57.02146,13@57.02146,20@57.02146,25@0.98402,27@57.02146,33@57.02146,35@15.99492	N25(Deamidated / 0.984); N35(Oxidation / 15.9949)	15.6236	Y.NC[+57.02146]RC[+57.02146]PPEWTGQYC[+57.02146]TEDVDEC[+57.02146]QLMPN[+0.98402]AC[+57.02146]QNGRTC[+57.02146]HN[+15.99492]THGGY.N	C2(Carbamidomethyl / 57.0215); C4(Carbamidomethyl / 57.0215); C13(Carbamidomethyl / 57.0215); C20(Carbamidomethyl / 57.0215); C27(Carbamidomethyl / 57.0215); C33(Carbamidomethyl / 57.0215)	0.00025	0.00025	0	0	0	0	1.1e-05	1.1e-05	3.608	231.5	0	8.411	1	Specific	14.6	>sp|P46531|NOTC1_HUMAN Neurogenic locus notch homolog protein 1 OS=Homo sapiens OX=9606 GN=NOTCH1 PE=1 SV=4	1	5759	FP031022_8.5561.5561.4	high-energy collision-induced dissociation	3.57	4889.94	4888.89	1	111 | 62910
103		42.8	4	1223.49	4890.94	1223.23	4889.9	controllerType=0 controllerNumber=1 scan=5412	Y.NCRCPPEWTGQYCTEDVDECQLMPNACQNGRTCHNTHGGY.N		NCRCPPEWTGQYCTEDVDECQLMPNACQNGRTCHNTHGGY,YN,2@57.02146,4@57.02146,13@57.02146,20@57.02146,27@57.02146,29@15.99492,33@57.02146,35@0.98402	N29(Oxidation / 15.9949); N35(Deamidated / 0.984)	15.2857	Y.NC[+57.02146]RC[+57.02146]PPEWTGQYC[+57.02146]TEDVDEC[+57.02146]QLMPNAC[+57.02146]QN[+15.99492]GRTC[+57.02146]HN[+0.98402]THGGY.N	C2(Carbamidomethyl / 57.0215); C4(Carbamidomethyl / 57.0215); C13(Carbamidomethyl / 57.0215); C20(Carbamidomethyl / 57.0215); C27(Carbamidomethyl / 57.0215); C33(Carbamidomethyl / 57.0215)	0.34	0.34	0	0	0	0	0.0089	0.009	0.47	42.8	14	8.211	1	Specific	8.8	>sp|P46531|NOTC1_HUMAN Neurogenic locus notch homolog protein 1 OS=Homo sapiens OX=9606 GN=NOTCH1 PE=1 SV=4	1	5572	FP031022_8.5412.5412.4	high-energy collision-induced dissociation	0.5	4889.94	4888.89	1	112 | 60430
103		1228.8	5	978.593	4888.94	978.589	4888.92	controllerType=0 controllerNumber=1 scan=5243	Y.NCRCPPEWTGQYCTEDVDECQLMPNACQNGRTCHNTHGGY.N		NCRCPPEWTGQYCTEDVDECQLMPNACQNGRTCHNTHGGY,YN,2@57.02146,4@57.02146,13@57.02146,20@57.02146,27@57.02146,33@57.02146,35@15.99492	N35(Oxidation / 15.9949)	14.9045	Y.NC[+57.02146]RC[+57.02146]PPEWTGQYC[+57.02146]TEDVDEC[+57.02146]QLMPNAC[+57.02146]QNGRTC[+57.02146]HN[+15.99492]THGGY.N	C2(Carbamidomethyl / 57.0215); C4(Carbamidomethyl / 57.0215); C13(Carbamidomethyl / 57.0215); C20(Carbamidomethyl / 57.0215); C27(Carbamidomethyl / 57.0215); C33(Carbamidomethyl / 57.0215)	9.9e-31	4.1e-23	0	0	0	0	9.9e-31	1.4e-23	30.006	1228.8	15.1	4.353		Specific	24.1	>sp|P46531|NOTC1_HUMAN Neurogenic locus notch homolog protein 1 OS=Homo sapiens OX=9606 GN=NOTCH1 PE=1 SV=4	1	5352	FP031022_8.5243.5243.5	high-energy collision-induced dissociation	24.61	4887.93	4887.91	1	113 | 57790
103		1163	4	1222.99	4888.93	1222.98	4888.92	controllerType=0 controllerNumber=1 scan=5289	Y.NCRCPPEWTGQYCTEDVDECQLMPNACQNGRTCHNTHGGY.N		NCRCPPEWTGQYCTEDVDECQLMPNACQNGRTCHNTHGGY,YN,2@57.02146,4@57.02146,13@57.02146,20@57.02146,27@57.02146,33@57.02146,35@15.99492	N35(Oxidation / 15.9949)	15.0105	Y.NC[+57.02146]RC[+57.02146]PPEWTGQYC[+57.02146]TEDVDEC[+57.02146]QLMPNAC[+57.02146]QNGRTC[+57.02146]HN[+15.99492]THGGY.N	C2(Carbamidomethyl / 57.0215); C4(Carbamidomethyl / 57.0215); C13(Carbamidomethyl / 57.0215); C20(Carbamidomethyl / 57.0215); C27(Carbamidomethyl / 57.0215); C33(Carbamidomethyl / 57.0215)	9.9e-31	1.3e-21	0	0	0	0	9.9e-31	3.2e-22	30.006	1163	29.5	2.733		Specific	22.2	>sp|P46531|NOTC1_HUMAN Neurogenic locus notch homolog protein 1 OS=Homo sapiens OX=9606 GN=NOTCH1 PE=1 SV=4	1	5412	FP031022_8.5289.5289.4	high-energy collision-induced dissociation	22.1	4887.92	4887.91	1	114 | 58790
103		1127.7	5	978.794	4889.94	978.589	4888.92	controllerType=0 controllerNumber=1 scan=5352	Y.NCRCPPEWTGQYCTEDVDECQLMPNACQNGRTCHNTHGGY.N		NCRCPPEWTGQYCTEDVDECQLMPNACQNGRTCHNTHGGY,YN,2@57.02146,4@57.02146,13@57.02146,20@57.02146,27@57.02146,33@57.02146,35@15.99492	N35(Oxidation / 15.9949)	15.1537	Y.NC[+57.02146]RC[+57.02146]PPEWTGQYC[+57.02146]TEDVDEC[+57.02146]QLMPNAC[+57.02146]QNGRTC[+57.02146]HN[+15.99492]THGGY.N	C2(Carbamidomethyl / 57.0215); C4(Carbamidomethyl / 57.0215); C13(Carbamidomethyl / 57.0215); C20(Carbamidomethyl / 57.0215); C27(Carbamidomethyl / 57.0215); C33(Carbamidomethyl / 57.0215)	9.9e-31	4.1e-21	0	0	0	0	9.9e-31	6.1e-22	30.006	1127.7	3.6	4.429	1	Specific	21.1	>sp|P46531|NOTC1_HUMAN Neurogenic locus notch homolog protein 1 OS=Homo sapiens OX=9606 GN=NOTCH1 PE=1 SV=4	1	5495	FP031022_8.5352.5352.5	high-energy collision-induced dissociation	22.61	4888.93	4887.91	1	115 | 59550
103		1104.2	5	978.395	4887.95	978.589	4888.92	controllerType=0 controllerNumber=1 scan=4852	Y.NCRCPPEWTGQYCTEDVDECQLMPNACQNGRTCHNTHGGY.N		NCRCPPEWTGQYCTEDVDECQLMPNACQNGRTCHNTHGGY,YN,2@57.02146,4@57.02146,13@57.02146,20@57.02146,23@15.99492,27@57.02146,33@57.02146	M23(Oxidation / 15.9949)	13.98	Y.NC[+57.02146]RC[+57.02146]PPEWTGQYC[+57.02146]TEDVDEC[+57.02146]QLM[+15.99492]PNAC[+57.02146]QNGRTC[+57.02146]HNTHGGY.N	C2(Carbamidomethyl / 57.0215); C4(Carbamidomethyl / 57.0215); C13(Carbamidomethyl / 57.0215); C20(Carbamidomethyl / 57.0215); C27(Carbamidomethyl / 57.0215); C33(Carbamidomethyl / 57.0215)	9.9e-31	2.1e-19	0	0	0	0	9.9e-31	2.5e-20	30.006	589	187.5	7.149	-1	Specific	19.8	>sp|P46531|NOTC1_HUMAN Neurogenic locus notch homolog protein 1 OS=Homo sapiens OX=9606 GN=NOTCH1 PE=1 SV=4	1	4874	FP031022_8.4852.4852.5	high-energy collision-induced dissociation	19.39	4886.94	4887.91	1	116 | 53723
103		1100.2	5	978.594	4888.94	978.589	4888.92	controllerType=0 controllerNumber=1 scan=5296	Y.NCRCPPEWTGQYCTEDVDECQLMPNACQNGRTCHNTHGGY.N		NCRCPPEWTGQYCTEDVDECQLMPNACQNGRTCHNTHGGY,YN,2@57.02146,4@57.02146,13@57.02146,20@57.02146,27@57.02146,33@57.02146,35@15.99492	N35(Oxidation / 15.9949)	15.0275	Y.NC[+57.02146]RC[+57.02146]PPEWTGQYC[+57.02146]TEDVDEC[+57.02146]QLMPNAC[+57.02146]QNGRTC[+57.02146]HN[+15.99492]THGGY.N	C2(Carbamidomethyl / 57.0215); C4(Carbamidomethyl / 57.0215); C13(Carbamidomethyl / 57.0215); C20(Carbamidomethyl / 57.0215); C27(Carbamidomethyl / 57.0215); C33(Carbamidomethyl / 57.0215)	9.9e-31	4.1e-21	0	0	0	0	9.9e-31	4.8e-22	30.006	1100.2	17.8	5.165		Specific	20.5	>sp|P46531|NOTC1_HUMAN Neurogenic locus notch homolog protein 1 OS=Homo sapiens OX=9606 GN=NOTCH1 PE=1 SV=4	1	5421	FP031022_8.5296.5296.5	high-energy collision-induced dissociation	21.61	4887.93	4887.91	1	117 | 58950
103		958.2	5	978.591	4888.93	978.589	4888.92	controllerType=0 controllerNumber=1 scan=4961	Y.NCRCPPEWTGQYCTEDVDECQLMPNACQNGRTCHNTHGGY.N		NCRCPPEWTGQYCTEDVDECQLMPNACQNGRTCHNTHGGY,YN,2@57.02146,4@57.02146,13@57.02146,20@57.02146,23@15.99492,27@57.02146,33@57.02146	M23(Oxidation / 15.9949)	14.2325	Y.NC[+57.02146]RC[+57.02146]PPEWTGQYC[+57.02146]TEDVDEC[+57.02146]QLM[+15.99492]PNAC[+57.02146]QNGRTC[+57.02146]HNTHGGY.N	C2(Carbamidomethyl / 57.0215); C4(Carbamidomethyl / 57.0215); C13(Carbamidomethyl / 57.0215); C20(Carbamidomethyl / 57.0215); C27(Carbamidomethyl / 57.0215); C33(Carbamidomethyl / 57.0215)	1.2e-15	1.2e-15	0	0	0	0	5.6e-17	8.3e-17	14.919	958.2	107.5	2.106		Specific	23.7	>sp|P46531|NOTC1_HUMAN Neurogenic locus notch homolog protein 1 OS=Homo sapiens OX=9606 GN=NOTCH1 PE=1 SV=4	1	5030	FP031022_8.4961.4961.5	high-energy collision-induced dissociation	15.65	4887.92	4887.91	1	118 | 55039
103		787.3	5	978.798	4889.96	978.589	4888.92	controllerType=0 controllerNumber=1 scan=4909	Y.NCRCPPEWTGQYCTEDVDECQLMPNACQNGRTCHNTHGGY.N		NCRCPPEWTGQYCTEDVDECQLMPNACQNGRTCHNTHGGY,YN,2@57.02146,4@57.02146,13@57.02146,20@57.02146,23@15.99492,27@57.02146,33@57.02146	M23(Oxidation / 15.9949)	14.1106	Y.NC[+57.02146]RC[+57.02146]PPEWTGQYC[+57.02146]TEDVDEC[+57.02146]QLM[+15.99492]PNAC[+57.02146]QNGRTC[+57.02146]HNTHGGY.N	C2(Carbamidomethyl / 57.0215); C4(Carbamidomethyl / 57.0215); C13(Carbamidomethyl / 57.0215); C20(Carbamidomethyl / 57.0215); C27(Carbamidomethyl / 57.0215); C33(Carbamidomethyl / 57.0215)	1.2e-11	1.2e-11	0	0	0	0	8.9e-13	9e-13	10.921	787.3	69.7	7.987	1	Specific	20.1	>sp|P46531|NOTC1_HUMAN Neurogenic locus notch homolog protein 1 OS=Homo sapiens OX=9606 GN=NOTCH1 PE=1 SV=4	1	4955	FP031022_8.4909.4909.5	high-energy collision-induced dissociation	12.63	4888.95	4887.91	1	119 | 54443
103		407.8	4	1223.25	4889.96	1222.98	4888.92	controllerType=0 controllerNumber=1 scan=4875	Y.NCRCPPEWTGQYCTEDVDECQLMPNACQNGRTCHNTHGGY.N		NCRCPPEWTGQYCTEDVDECQLMPNACQNGRTCHNTHGGY,YN,2@57.02146,4@57.02146,13@57.02146,20@57.02146,23@15.99492,27@57.02146,33@57.02146	M23(Oxidation / 15.9949)	14.0343	Y.NC[+57.02146]RC[+57.02146]PPEWTGQYC[+57.02146]TEDVDEC[+57.02146]QLM[+15.99492]PNAC[+57.02146]QNGRTC[+57.02146]HNTHGGY.N	C2(Carbamidomethyl / 57.0215); C4(Carbamidomethyl / 57.0215); C13(Carbamidomethyl / 57.0215); C20(Carbamidomethyl / 57.0215); C27(Carbamidomethyl / 57.0215); C33(Carbamidomethyl / 57.0215)	3.3e-06	3.3e-06	0	0	0	0	2.8e-07	2.9e-07	5.484	407.8	54.3	8.639	1	Specific	19.3	>sp|P46531|NOTC1_HUMAN Neurogenic locus notch homolog protein 1 OS=Homo sapiens OX=9606 GN=NOTCH1 PE=1 SV=4	1	4908	FP031022_8.4875.4875.4	high-energy collision-induced dissociation	5.59	4888.95	4887.91	1	120 | 54163
103		849.7	4	1219.24	4873.93	1219.48	4874.89	controllerType=0 controllerNumber=1 scan=5435	Y.NCRCPPEWTGQYCTEDVDECQLMPNACQNGRTCHNTHGGY.N		NCRCPPEWTGQYCTEDVDECQLMPNACQNGRTCHNTHGGY,YN,2@57.02146,4@57.02146,13@57.02146,20@57.02146,21@0.98402,27@57.02146,29@0.98402,33@57.02146	Q21(Deamidated / 0.984); N29(Deamidated / 0.984)	15.3383	Y.NC[+57.02146]RC[+57.02146]PPEWTGQYC[+57.02146]TEDVDEC[+57.02146]Q[+0.98402]LMPNAC[+57.02146]QN[+0.98402]GRTC[+57.02146]HNTHGGY.N	C2(Carbamidomethyl / 57.0215); C4(Carbamidomethyl / 57.0215); C13(Carbamidomethyl / 57.0215); C20(Carbamidomethyl / 57.0215); C27(Carbamidomethyl / 57.0215); C33(Carbamidomethyl / 57.0215)	2.2e-11	2.3e-11	0	0	0	0	1.3e-12	1.4e-12	10.65	839.9	41.2	8.142	-1	Specific	20	>sp|P46531|NOTC1_HUMAN Neurogenic locus notch homolog protein 1 OS=Homo sapiens OX=9606 GN=NOTCH1 PE=1 SV=4	1	5601	FP031022_8.5435.5435.4	high-energy collision-induced dissociation	12.7	4872.92	4873.88	1	121 | 60950
103		379.1	6	813.499	4875.96	813.321	4874.89	controllerType=0 controllerNumber=1 scan=5266	Y.NCRCPPEWTGQYCTEDVDECQLMPNACQNGRTCHNTHGGY.N		NCRCPPEWTGQYCTEDVDECQLMPNACQNGRTCHNTHGGY,YN,2@57.02146,4@57.02146,13@57.02146,20@57.02146,21@0.98402,25@0.98402,27@57.02146,33@57.02146	Q21(Deamidated / 0.984); N25(Deamidated / 0.984)	14.9576	Y.NC[+57.02146]RC[+57.02146]PPEWTGQYC[+57.02146]TEDVDEC[+57.02146]Q[+0.98402]LMPN[+0.98402]AC[+57.02146]QNGRTC[+57.02146]HNTHGGY.N	C2(Carbamidomethyl / 57.0215); C4(Carbamidomethyl / 57.0215); C13(Carbamidomethyl / 57.0215); C20(Carbamidomethyl / 57.0215); C27(Carbamidomethyl / 57.0215); C33(Carbamidomethyl / 57.0215)	0.0023	0.0024	0	0	0	0	0.0001	0.0001	2.63	379.1	66.9	13.071	1	Specific	11	>sp|P46531|NOTC1_HUMAN Neurogenic locus notch homolog protein 1 OS=Homo sapiens OX=9606 GN=NOTCH1 PE=1 SV=4	1	5384	FP031022_8.5266.5266.6	high-energy collision-induced dissociation	3.03	4874.95	4873.88	1	122 | 58430
103		1311.9	5	975.593	4873.94	975.587	4873.91	controllerType=0 controllerNumber=1 scan=5461	Y.NCRCPPEWTGQYCTEDVDECQLMPNACQNGRTCHNTHGGY.N		NCRCPPEWTGQYCTEDVDECQLMPNACQNGRTCHNTHGGY,YN,2@57.02146,4@57.02146,13@57.02146,20@57.02146,27@57.02146,29@0.98402,33@57.02146	N29(Deamidated / 0.984)	15.3999	Y.NC[+57.02146]RC[+57.02146]PPEWTGQYC[+57.02146]TEDVDEC[+57.02146]QLMPNAC[+57.02146]QN[+0.98402]GRTC[+57.02146]HNTHGGY.N	C2(Carbamidomethyl / 57.0215); C4(Carbamidomethyl / 57.0215); C13(Carbamidomethyl / 57.0215); C20(Carbamidomethyl / 57.0215); C27(Carbamidomethyl / 57.0215); C33(Carbamidomethyl / 57.0215)	9.9e-31	1.2e-24	0	0	0	0	9.9e-31	5.4e-25	30.006	1311.9	13.3	6.478		Specific	25.5	>sp|P46531|NOTC1_HUMAN Neurogenic locus notch homolog protein 1 OS=Homo sapiens OX=9606 GN=NOTCH1 PE=1 SV=4	1	5637	FP031022_8.5461.5461.5	high-energy collision-induced dissociation	25.14	4872.93	4872.9	1	123 | 61350
103		1238	5	975.593	4873.94	975.587	4873.91	controllerType=0 controllerNumber=1 scan=5516	Y.NCRCPPEWTGQYCTEDVDECQLMPNACQNGRTCHNTHGGY.N		NCRCPPEWTGQYCTEDVDECQLMPNACQNGRTCHNTHGGY,YN,2@57.02146,4@57.02146,13@57.02146,20@57.02146,27@57.02146,29@0.98402,33@57.02146	N29(Deamidated / 0.984)	15.5235	Y.NC[+57.02146]RC[+57.02146]PPEWTGQYC[+57.02146]TEDVDEC[+57.02146]QLMPNAC[+57.02146]QN[+0.98402]GRTC[+57.02146]HNTHGGY.N	C2(Carbamidomethyl / 57.0215); C4(Carbamidomethyl / 57.0215); C13(Carbamidomethyl / 57.0215); C20(Carbamidomethyl / 57.0215); C27(Carbamidomethyl / 57.0215); C33(Carbamidomethyl / 57.0215)	9.9e-31	4.1e-23	0	0	0	0	9.9e-31	1.6e-23	30.006	1166.1	13.5	6.102		Specific	23	>sp|P46531|NOTC1_HUMAN Neurogenic locus notch homolog protein 1 OS=Homo sapiens OX=9606 GN=NOTCH1 PE=1 SV=4	1	5703	FP031022_8.5516.5516.5	high-energy collision-induced dissociation	24.61	4872.93	4872.9	1	124 | 62270
103		1096.1	5	975.592	4873.93	975.587	4873.91	controllerType=0 controllerNumber=1 scan=5406	Y.NCRCPPEWTGQYCTEDVDECQLMPNACQNGRTCHNTHGGY.N		NCRCPPEWTGQYCTEDVDECQLMPNACQNGRTCHNTHGGY,YN,2@57.02146,4@57.02146,13@57.02146,20@57.02146,27@57.02146,29@0.98402,33@57.02146	N29(Deamidated / 0.984)	15.2742	Y.NC[+57.02146]RC[+57.02146]PPEWTGQYC[+57.02146]TEDVDEC[+57.02146]QLMPNAC[+57.02146]QN[+0.98402]GRTC[+57.02146]HNTHGGY.N	C2(Carbamidomethyl / 57.0215); C4(Carbamidomethyl / 57.0215); C13(Carbamidomethyl / 57.0215); C20(Carbamidomethyl / 57.0215); C27(Carbamidomethyl / 57.0215); C33(Carbamidomethyl / 57.0215)	9.9e-31	4.1e-20	0	0	0	0	9.9e-31	2.2e-21	30.006	1096.1	9.4	5.538		Specific	19.8	>sp|P46531|NOTC1_HUMAN Neurogenic locus notch homolog protein 1 OS=Homo sapiens OX=9606 GN=NOTCH1 PE=1 SV=4	1	5564	FP031022_8.5406.5406.5	high-energy collision-induced dissociation	21.61	4872.93	4872.9	1	125 | 60270
103		981.7	4	1219.24	4873.95	1219.23	4873.91	controllerType=0 controllerNumber=1 scan=5489	Y.NCRCPPEWTGQYCTEDVDECQLMPNACQNGRTCHNTHGGY.N		NCRCPPEWTGQYCTEDVDECQLMPNACQNGRTCHNTHGGY,YN,2@57.02146,4@57.02146,13@57.02146,20@57.02146,27@57.02146,29@0.98402,33@57.02146	N29(Deamidated / 0.984)	15.4593	Y.NC[+57.02146]RC[+57.02146]PPEWTGQYC[+57.02146]TEDVDEC[+57.02146]QLMPNAC[+57.02146]QN[+0.98402]GRTC[+57.02146]HNTHGGY.N	C2(Carbamidomethyl / 57.0215); C4(Carbamidomethyl / 57.0215); C13(Carbamidomethyl / 57.0215); C20(Carbamidomethyl / 57.0215); C27(Carbamidomethyl / 57.0215); C33(Carbamidomethyl / 57.0215)	1.3e-15	1.3e-15	0	0	0	0	1.1e-16	1.1e-16	14.881	981.7	4.3	8.584		Specific	25.6	>sp|P46531|NOTC1_HUMAN Neurogenic locus notch homolog protein 1 OS=Homo sapiens OX=9606 GN=NOTCH1 PE=1 SV=4	1	5670	FP031022_8.5489.5489.4	high-energy collision-induced dissociation	19.11	4872.94	4872.9	1	126 | 61750
103		762	5	975.395	4872.94	975.587	4873.91	controllerType=0 controllerNumber=1 scan=5576	Y.NCRCPPEWTGQYCTEDVDECQLMPNACQNGRTCHNTHGGY.N		NCRCPPEWTGQYCTEDVDECQLMPNACQNGRTCHNTHGGY,YN,2@57.02146,4@57.02146,13@57.02146,20@57.02146,27@57.02146,29@0.98402,33@57.02146	N29(Deamidated / 0.984)	15.6569	Y.NC[+57.02146]RC[+57.02146]PPEWTGQYC[+57.02146]TEDVDEC[+57.02146]QLMPNAC[+57.02146]QN[+0.98402]GRTC[+57.02146]HNTHGGY.N	C2(Carbamidomethyl / 57.0215); C4(Carbamidomethyl / 57.0215); C13(Carbamidomethyl / 57.0215); C20(Carbamidomethyl / 57.0215); C27(Carbamidomethyl / 57.0215); C33(Carbamidomethyl / 57.0215)	2.1e-10	2.1e-10	0	0	0	0	1.3e-11	1.3e-11	9.682	741.4	0	8.656	-1	Specific	16.4	>sp|P46531|NOTC1_HUMAN Neurogenic locus notch homolog protein 1 OS=Homo sapiens OX=9606 GN=NOTCH1 PE=1 SV=4	1	5780	FP031022_8.5576.5576.5	high-energy collision-induced dissociation	10.9	4871.94	4872.9	1	127 | 63150
103		655.2	4	1219.49	4874.93	1219.23	4873.91	controllerType=0 controllerNumber=1 scan=5544	Y.NCRCPPEWTGQYCTEDVDECQLMPNACQNGRTCHNTHGGY.N		NCRCPPEWTGQYCTEDVDECQLMPNACQNGRTCHNTHGGY,YN,2@57.02146,4@57.02146,13@57.02146,20@57.02146,27@57.02146,29@0.98402,33@57.02146	N29(Deamidated / 0.984)	15.5852	Y.NC[+57.02146]RC[+57.02146]PPEWTGQYC[+57.02146]TEDVDEC[+57.02146]QLMPNAC[+57.02146]QN[+0.98402]GRTC[+57.02146]HNTHGGY.N	C2(Carbamidomethyl / 57.0215); C4(Carbamidomethyl / 57.0215); C13(Carbamidomethyl / 57.0215); C20(Carbamidomethyl / 57.0215); C27(Carbamidomethyl / 57.0215); C33(Carbamidomethyl / 57.0215)	4.4e-10	4.4e-10	0	0	0	0	3.4e-11	3.5e-11	9.361	655.2	20.2	5.191	1	Specific	21.6	>sp|P46531|NOTC1_HUMAN Neurogenic locus notch homolog protein 1 OS=Homo sapiens OX=9606 GN=NOTCH1 PE=1 SV=4	1	5737	FP031022_8.5544.5544.4	high-energy collision-induced dissociation	10.58	4873.93	4872.9	1	128 | 62630
103		1192	5	975.395	4872.95	975.39	4872.92	controllerType=0 controllerNumber=1 scan=5297	Y.NCRCPPEWTGQYCTEDVDECQLMPNACQNGRTCHNTHGGY.N		NCRCPPEWTGQYCTEDVDECQLMPNACQNGRTCHNTHGGY,YN,2@57.02146,4@57.02146,13@57.02146,20@57.02146,27@57.02146,33@57.02146		15.0287	Y.NC[+57.02146]RC[+57.02146]PPEWTGQYC[+57.02146]TEDVDEC[+57.02146]QLMPNAC[+57.02146]QNGRTC[+57.02146]HNTHGGY.N	C2(Carbamidomethyl / 57.0215); C4(Carbamidomethyl / 57.0215); C13(Carbamidomethyl / 57.0215); C20(Carbamidomethyl / 57.0215); C27(Carbamidomethyl / 57.0215); C33(Carbamidomethyl / 57.0215)	9.9e-31	4.1e-22	0	0	0	0	9.9e-31	9.2e-23	30.006	1171.7	175.3	5.316		Specific	21.9	>sp|P46531|NOTC1_HUMAN Neurogenic locus notch homolog protein 1 OS=Homo sapiens OX=9606 GN=NOTCH1 PE=1 SV=4	1	5422	FP031022_8.5297.5297.5	high-energy collision-induced dissociation	23.39	4871.94	4871.91	1	129 | 58990
103		1187	5	975.395	4872.95	975.39	4872.92	controllerType=0 controllerNumber=1 scan=5241	Y.NCRCPPEWTGQYCTEDVDECQLMPNACQNGRTCHNTHGGY.N		NCRCPPEWTGQYCTEDVDECQLMPNACQNGRTCHNTHGGY,YN,2@57.02146,4@57.02146,13@57.02146,20@57.02146,27@57.02146,33@57.02146		14.9011	Y.NC[+57.02146]RC[+57.02146]PPEWTGQYC[+57.02146]TEDVDEC[+57.02146]QLMPNAC[+57.02146]QNGRTC[+57.02146]HNTHGGY.N	C2(Carbamidomethyl / 57.0215); C4(Carbamidomethyl / 57.0215); C13(Carbamidomethyl / 57.0215); C20(Carbamidomethyl / 57.0215); C27(Carbamidomethyl / 57.0215); C33(Carbamidomethyl / 57.0215)	9.9e-31	4.1e-22	0	0	0	0	9.9e-31	4.7e-23	30.006	1182.7	180.8	4.877		Specific	21.7	>sp|P46531|NOTC1_HUMAN Neurogenic locus notch homolog protein 1 OS=Homo sapiens OX=9606 GN=NOTCH1 PE=1 SV=4	1	5349	FP031022_8.5241.5241.5	high-energy collision-induced dissociation	23.39	4871.94	4871.91	1	130 | 57670
103		1179.6	5	975.594	4873.94	975.39	4872.92	controllerType=0 controllerNumber=1 scan=5354	Y.NCRCPPEWTGQYCTEDVDECQLMPNACQNGRTCHNTHGGY.N		NCRCPPEWTGQYCTEDVDECQLMPNACQNGRTCHNTHGGY,YN,2@57.02146,4@57.02146,13@57.02146,20@57.02146,27@57.02146,33@57.02146		15.157	Y.NC[+57.02146]RC[+57.02146]PPEWTGQYC[+57.02146]TEDVDEC[+57.02146]QLMPNAC[+57.02146]QNGRTC[+57.02146]HNTHGGY.N	C2(Carbamidomethyl / 57.0215); C4(Carbamidomethyl / 57.0215); C13(Carbamidomethyl / 57.0215); C20(Carbamidomethyl / 57.0215); C27(Carbamidomethyl / 57.0215); C33(Carbamidomethyl / 57.0215)	9.9e-31	4.1e-22	0	0	0	0	9.9e-31	1.1e-22	30.006	1169.4	83.5	3.638	1	Specific	22.4	>sp|P46531|NOTC1_HUMAN Neurogenic locus notch homolog protein 1 OS=Homo sapiens OX=9606 GN=NOTCH1 PE=1 SV=4	1	5498	FP031022_8.5354.5354.5	high-energy collision-induced dissociation	23.39	4872.94	4871.91	1	131 | 59590
103		516.5	5	975.391	4872.93	975.39	4872.92	controllerType=0 controllerNumber=1 scan=5631	Y.NCRCPPEWTGQYCTEDVDECQLMPNACQNGRTCHNTHGGY.N		NCRCPPEWTGQYCTEDVDECQLMPNACQNGRTCHNTHGGY,YN,2@57.02146,4@57.02146,13@57.02146,20@57.02146,27@57.02146,33@57.02146		15.7846	Y.NC[+57.02146]RC[+57.02146]PPEWTGQYC[+57.02146]TEDVDEC[+57.02146]QLMPNAC[+57.02146]QNGRTC[+57.02146]HNTHGGY.N	C2(Carbamidomethyl / 57.0215); C4(Carbamidomethyl / 57.0215); C13(Carbamidomethyl / 57.0215); C20(Carbamidomethyl / 57.0215); C27(Carbamidomethyl / 57.0215); C33(Carbamidomethyl / 57.0215)	2.8e-05	2.8e-05	0	0	0	0	1.5e-06	1.5e-06	4.551	318.3	19.1	1.057		Specific	13.9	>sp|P46531|NOTC1_HUMAN Neurogenic locus notch homolog protein 1 OS=Homo sapiens OX=9606 GN=NOTCH1 PE=1 SV=4	1	5848	FP031022_8.5631.5631.5	high-energy collision-induced dissociation	5.55	4871.92	4871.91	1	132 | 64030
103		498.6	4	1218.74	4871.95	1218.99	4872.92	controllerType=0 controllerNumber=1 scan=5544	Y.NCRCPPEWTGQYCTEDVDECQLMPNACQNGRTCHNTHGGY.N		NCRCPPEWTGQYCTEDVDECQLMPNACQNGRTCHNTHGGY,YN,2@57.02146,4@57.02146,13@57.02146,20@57.02146,27@57.02146,33@57.02146		15.5852	Y.NC[+57.02146]RC[+57.02146]PPEWTGQYC[+57.02146]TEDVDEC[+57.02146]QLMPNAC[+57.02146]QNGRTC[+57.02146]HNTHGGY.N	C2(Carbamidomethyl / 57.0215); C4(Carbamidomethyl / 57.0215); C13(Carbamidomethyl / 57.0215); C20(Carbamidomethyl / 57.0215); C27(Carbamidomethyl / 57.0215); C33(Carbamidomethyl / 57.0215)	0.0015	0.0015	0	0	0	0	5.3e-05	5.4e-05	2.82	175.7	175.7	6.595	-1	Specific	17.1	>sp|P46531|NOTC1_HUMAN Neurogenic locus notch homolog protein 1 OS=Homo sapiens OX=9606 GN=NOTCH1 PE=1 SV=4	1	5736	FP031022_8.5544.5544.4	high-energy collision-induced dissociation	3.82	4870.94	4871.91	1	133 | 62590
103	HexNAc(1)Fuc(1)	391.2	4	825.082	3297.31	825.075	3297.28	controllerType=0 controllerNumber=1 scan=4455	Y.NCRCPPEWTGQYCTEDVDECQLM.P	9	NCRCPPEWTGQYCTEDVDECQLM,YP,2@57.02146,4@57.02146,9@349.13728,13@57.02146,20@57.02146	T9(OGlycan / 349.1373)	13.0915	Y.NC[+57.02146]RC[+57.02146]PPEWT[+349.13728]GQYC[+57.02146]TEDVDEC[+57.02146]QLM.P	C2(Carbamidomethyl / 57.0215); C4(Carbamidomethyl / 57.0215); C13(Carbamidomethyl / 57.0215); C20(Carbamidomethyl / 57.0215)	8.2e-05	8.3e-05	0	0	0	0	3.4e-06	3.5e-06	4.085	391.2	1.6	8.832		Specific	11.9	>sp|P46531|NOTC1_HUMAN Neurogenic locus notch homolog protein 1 OS=Homo sapiens OX=9606 GN=NOTCH1 PE=1 SV=4	1	4346	FP031022_8.4455.4455.6	high-energy collision-induced dissociation	4.47	3296.3	3296.27	1	134 | 21620
103		670.8	2	784.329	1567.65	784.324	1567.64	controllerType=0 controllerNumber=1 scan=4878	Y.NCRCPPEWTGQY.C		NCRCPPEWTGQY,YC,2@57.02146,4@57.02146		14.0427	Y.NC[+57.02146]RC[+57.02146]PPEWTGQY.C	C2(Carbamidomethyl / 57.0215); C4(Carbamidomethyl / 57.0215)	9.2e-11	9.4e-11	0	0	0	0	5e-12	5.1e-12	10.034	433.8	433.8	6.158		Specific	13.9	>sp|P46531|NOTC1_HUMAN Neurogenic locus notch homolog protein 1 OS=Homo sapiens OX=9606 GN=NOTCH1 PE=1 SV=4	1	4910	FP031022_8.4878.4878.2	high-energy collision-induced dissociation	11.03	1566.64	1566.63	1	135 | 597
103		411.9	3	523.221	1567.65	523.219	1567.64	controllerType=0 controllerNumber=1 scan=4848	Y.NCRCPPEWTGQY.C		NCRCPPEWTGQY,YC,2@57.02146,4@57.02146		13.9713	Y.NC[+57.02146]RC[+57.02146]PPEWTGQY.C	C2(Carbamidomethyl / 57.0215); C4(Carbamidomethyl / 57.0215)	0.00011	0.00011	0	0	0	0	4.4e-06	4.5e-06	3.968	304.9	304.9	4.242		Specific	10.9	>sp|P46531|NOTC1_HUMAN Neurogenic locus notch homolog protein 1 OS=Homo sapiens OX=9606 GN=NOTCH1 PE=1 SV=4	1	4868	FP031022_8.4848.4848.3	high-energy collision-induced dissociation	4.15	1566.64	1566.63	1	136 | 595
103		241.1	3	523.221	1567.65	523.219	1567.64	controllerType=0 controllerNumber=1 scan=4900	Y.NCRCPPEWTGQY.C		NCRCPPEWTGQY,YC,2@57.02146,4@57.02146		14.0926	Y.NC[+57.02146]RC[+57.02146]PPEWTGQY.C	C2(Carbamidomethyl / 57.0215); C4(Carbamidomethyl / 57.0215)	0.0046	0.0047	0	0	0	0	0.00021	0.00022	2.333	240.7	240.7	4.709		Specific	7.4	>sp|P46531|NOTC1_HUMAN Neurogenic locus notch homolog protein 1 OS=Homo sapiens OX=9606 GN=NOTCH1 PE=1 SV=4	1	4943	FP031022_8.4900.4900.3	high-energy collision-induced dissociation	2.38	1566.64	1566.63	1	137 | 599
111	HexNAc(1)Fuc(1); HexNAc(1)Hex(1)Fuc(1)NeuAc(1)	144.6	5	986.185	4926.89	985.985	4925.9	controllerType=0 controllerNumber=1 scan=5268	W.TGQYCTEDVDECQLMPNACQNGRTCHNTHGGY.N	1;6	TGQYCTEDVDECQLMPNACQNGRTCHNTHGGY,WN,1@349.13728,5@57.02146,6@802.28552,12@57.02146,13@0.98402,19@57.02146,25@57.02146	T1(OGlycan / 349.1373); T6(OGlycan / 802.2855); Q13(Deamidated / 0.984)	14.962	W.T[+349.13728]GQYC[+57.02146]T[+802.28552]EDVDEC[+57.02146]Q[+0.98402]LMPNAC[+57.02146]QNGRTC[+57.02146]HNTHGGY.N	C5(Carbamidomethyl / 57.0215); C12(Carbamidomethyl / 57.0215); C19(Carbamidomethyl / 57.0215); C25(Carbamidomethyl / 57.0215)	0.77	0.77	0	0	0	0	0.036	0.036	0.114	144.6	0	-1.013	1	Specific	9.8	>sp|P46531|NOTC1_HUMAN Neurogenic locus notch homolog protein 1 OS=Homo sapiens OX=9606 GN=NOTCH1 PE=1 SV=4	1	5387	FP031022_8.5268.5268.5	high-energy collision-induced dissociation	0.04	4925.89	4924.89	1	138 | 58510
111	Fuc(1)	3.5	1	615.265	615.265	615.251	615.251	controllerType=0 controllerNumber=1 scan=7654	W.TGQY.C	1	TGQY,WC,1@146.05791,3@0.98402	T1(OGlycan / 146.0579); Q3(Deamidated / 0.984)	20.5003	W.T[+146.05791]GQ[+0.98402]Y.C		0.98	0.98	0.0069	0.0069	0.014	0.014	0.066	0.067	0.009	3.5	3.5	23.176		Specific	4.1	>sp|P46531|NOTC1_HUMAN Neurogenic locus notch homolog protein 1 OS=Homo sapiens OX=9606 GN=NOTCH1 PE=1 SV=4	1	8554	FP031022_8.7654.7654.2	high-energy collision-induced dissociation	0.01	614.258	614.244	1	139 | 8
143	Hex(1)Pent(2); HexNAc(1)Hex(1)Fuc(1)NeuAc(1)	1097	4	1436.06	5741.21	1436.05	5741.18	controllerType=0 controllerNumber=1 scan=6232	Y.NCVCVNGWTGEDCSENIDDCASAACFHGATCHDRVASFY.C	14;30	NCVCVNGWTGEDCSENIDDCASAACFHGATCHDRVASFY,YC,2@57.02146,4@57.02146,13@57.02146,14@426.13734,20@57.02146,25@57.02146,30@802.28552,31@57.02146	S14(OGlycan / 426.1373); T30(OGlycan / 802.2855)	17.1734	Y.NC[+57.02146]VC[+57.02146]VNGWTGEDC[+57.02146]S[+426.13734]ENIDDC[+57.02146]ASAAC[+57.02146]FHGAT[+802.28552]C[+57.02146]HDRVASFY.C	C2(Carbamidomethyl / 57.0215); C4(Carbamidomethyl / 57.0215); C13(Carbamidomethyl / 57.0215); C20(Carbamidomethyl / 57.0215); C25(Carbamidomethyl / 57.0215); C31(Carbamidomethyl / 57.0215)	9.9e-31	1.2e-19	0	0	0	0	9.9e-31	8.7e-21	30.006	1097	0	6.309		Specific	30.2	>sp|P46531|NOTC1_HUMAN Neurogenic locus notch homolog protein 1 OS=Homo sapiens OX=9606 GN=NOTCH1 PE=1 SV=4	1	6650	FP031022_8.6232.6232.4	high-energy collision-induced dissociation	19.97	5740.2	5740.17	1	140 | 68878
143	HexNAc(1)Hex(1)Fuc(1)NeuAc(1); Hex(1)Pent(2)	381.3	5	1149.05	5741.21	1149.04	5741.18	controllerType=0 controllerNumber=1 scan=6237	Y.NCVCVNGWTGEDCSENIDDCASAACFHGATCHDRVASFY.C	14;22	NCVCVNGWTGEDCSENIDDCASAACFHGATCHDRVASFY,YC,2@57.02146,4@57.02146,13@57.02146,14@802.28552,20@57.02146,22@426.13734,25@57.02146,31@57.02146	S14(OGlycan / 802.2855); S22(OGlycan / 426.1373)	17.1844	Y.NC[+57.02146]VC[+57.02146]VNGWTGEDC[+57.02146]S[+802.28552]ENIDDC[+57.02146]AS[+426.13734]AAC[+57.02146]FHGATC[+57.02146]HDRVASFY.C	C2(Carbamidomethyl / 57.0215); C4(Carbamidomethyl / 57.0215); C13(Carbamidomethyl / 57.0215); C20(Carbamidomethyl / 57.0215); C25(Carbamidomethyl / 57.0215); C31(Carbamidomethyl / 57.0215)	3.1e-06	3.2e-06	0	0	0	0	2.6e-07	2.6e-07	5.502	381.3	0	6.063		Specific	17.6	>sp|P46531|NOTC1_HUMAN Neurogenic locus notch homolog protein 1 OS=Homo sapiens OX=9606 GN=NOTCH1 PE=1 SV=4	1	6658	FP031022_8.6237.6237.5	high-energy collision-induced dissociation	5.72	5740.2	5740.17	1	141 | 68958
143	Hex(1)Pent(2); HexNAc(1)Hex(1)Fuc(1)NeuAc(1)	1030.3	4	1395.29	5578.14	1395.53	5579.1	controllerType=0 controllerNumber=1 scan=6023	Y.NCVCVNGWTGEDCSENIDDCASAACFHGATCHDRVASF.Y	14;22	NCVCVNGWTGEDCSENIDDCASAACFHGATCHDRVASF,YY,2@57.02146,4@57.02146,13@57.02146,14@426.13734,16@0.98402,20@57.02146,22@802.28552,25@57.02146,31@57.02146	S14(OGlycan / 426.1373); N16(Deamidated / 0.984); S22(OGlycan / 802.2855)	16.6904	Y.NC[+57.02146]VC[+57.02146]VNGWTGEDC[+57.02146]S[+426.13734]EN[+0.98402]IDDC[+57.02146]AS[+802.28552]AAC[+57.02146]FHGATC[+57.02146]HDRVASF.Y	C2(Carbamidomethyl / 57.0215); C4(Carbamidomethyl / 57.0215); C13(Carbamidomethyl / 57.0215); C20(Carbamidomethyl / 57.0215); C25(Carbamidomethyl / 57.0215); C31(Carbamidomethyl / 57.0215)	6.5e-15	6.6e-15	0	0	0	0	1e-15	1e-15	14.189	1030.3	0	8.707	-1	Specific	26.4	>sp|P46531|NOTC1_HUMAN Neurogenic locus notch homolog protein 1 OS=Homo sapiens OX=9606 GN=NOTCH1 PE=1 SV=4	1	6366	FP031022_8.6023.6023.4	high-energy collision-induced dissociation	14.63	5577.13	5578.09	1	142 | 67830
143	HexNAc(1)Hex(1)Fuc(1)NeuAc(1); Hex(1)Pent(2)	1106.4	5	1116.64	5579.15	1116.43	5578.11	controllerType=0 controllerNumber=1 scan=6031	Y.NCVCVNGWTGEDCSENIDDCASAACFHGATCHDRVASF.Y	14;22	NCVCVNGWTGEDCSENIDDCASAACFHGATCHDRVASF,YY,2@57.02146,4@57.02146,13@57.02146,14@802.28552,20@57.02146,22@426.13734,25@57.02146,31@57.02146	S14(OGlycan / 802.2855); S22(OGlycan / 426.1373)	16.7078	Y.NC[+57.02146]VC[+57.02146]VNGWTGEDC[+57.02146]S[+802.28552]ENIDDC[+57.02146]AS[+426.13734]AAC[+57.02146]FHGATC[+57.02146]HDRVASF.Y	C2(Carbamidomethyl / 57.0215); C4(Carbamidomethyl / 57.0215); C13(Carbamidomethyl / 57.0215); C20(Carbamidomethyl / 57.0215); C25(Carbamidomethyl / 57.0215); C31(Carbamidomethyl / 57.0215)	9.9e-31	7.8e-20	0	0	0	0	9.9e-31	4.8e-21	30.006	1106.4	0	6.356	1	Specific	24.7	>sp|P46531|NOTC1_HUMAN Neurogenic locus notch homolog protein 1 OS=Homo sapiens OX=9606 GN=NOTCH1 PE=1 SV=4	1	6379	FP031022_8.6031.6031.5	high-energy collision-induced dissociation	20.16	5578.14	5577.1	1	143 | 67870
143	Hex(1)Pent(2); HexNAc(1)Hex(1)Fuc(1)NeuAc(1)	532.3	4	1395.29	5578.14	1395.28	5578.11	controllerType=0 controllerNumber=1 scan=6078	Y.NCVCVNGWTGEDCSENIDDCASAACFHGATCHDRVASF.Y	14;22	NCVCVNGWTGEDCSENIDDCASAACFHGATCHDRVASF,YY,2@57.02146,4@57.02146,13@57.02146,14@426.13734,20@57.02146,22@802.28552,25@57.02146,31@57.02146	S14(OGlycan / 426.1373); S22(OGlycan / 802.2855)	16.8162	Y.NC[+57.02146]VC[+57.02146]VNGWTGEDC[+57.02146]S[+426.13734]ENIDDC[+57.02146]AS[+802.28552]AAC[+57.02146]FHGATC[+57.02146]HDRVASF.Y	C2(Carbamidomethyl / 57.0215); C4(Carbamidomethyl / 57.0215); C13(Carbamidomethyl / 57.0215); C20(Carbamidomethyl / 57.0215); C25(Carbamidomethyl / 57.0215); C31(Carbamidomethyl / 57.0215)	7.6e-07	7.7e-07	0	0	0	0	6.9e-08	7e-08	6.12	532.3	0	5.505		Specific	23.2	>sp|P46531|NOTC1_HUMAN Neurogenic locus notch homolog protein 1 OS=Homo sapiens OX=9606 GN=NOTCH1 PE=1 SV=4	1	6441	FP031022_8.6078.6078.4	high-energy collision-induced dissociation	6.95	5577.14	5577.1	1	144 | 68158
143	HexNAc(1)Hex(1)Fuc(1)NeuAc(1)	33.5	4	1337.77	5348.05	1337.51	5347.03	controllerType=0 controllerNumber=1 scan=5745	Y.NCVCVNGWTGEDCSENIDDCASAACFHGATCHDRVASFY.C	9	NCVCVNGWTGEDCSENIDDCASAACFHGATCHDRVASFY,YC,2@57.02146,4@57.02146,9@802.28552,12@15.99492,13@57.02146,20@57.02146,25@57.02146,31@57.02146,32@15.99492	T9(OGlycan / 802.2855); D12(Oxidation / 15.9949); H32(Oxidation / 15.9949)	16.0484	Y.NC[+57.02146]VC[+57.02146]VNGWT[+802.28552]GED[+15.99492]C[+57.02146]SENIDDC[+57.02146]ASAAC[+57.02146]FHGATC[+57.02146]H[+15.99492]DRVASFY.C	C2(Carbamidomethyl / 57.0215); C4(Carbamidomethyl / 57.0215); C13(Carbamidomethyl / 57.0215); C20(Carbamidomethyl / 57.0215); C25(Carbamidomethyl / 57.0215); C31(Carbamidomethyl / 57.0215)	0.017	0.017	0	0	0	0	0.00067	0.00068	1.77	33.5	0	3.508	1	Specific	11	>sp|P46531|NOTC1_HUMAN Neurogenic locus notch homolog protein 1 OS=Homo sapiens OX=9606 GN=NOTCH1 PE=1 SV=4	1	5992	FP031022_8.5745.5745.4	high-energy collision-induced dissociation	1.24	5347.04	5346.02	1	145 | 65470
143	HexNAc(1)Hex(1)Fuc(1)NeuAc(1)	128.5	4	1329.52	5315.07	1329.51	5315.04	controllerType=0 controllerNumber=1 scan=6382	Y.NCVCVNGWTGEDCSENIDDCASAACFHGATCHDRVASFY.C	9	NCVCVNGWTGEDCSENIDDCASAACFHGATCHDRVASFY,YC,2@57.02146,4@57.02146,9@802.28552,13@57.02146,20@57.02146,25@57.02146,31@57.02146	T9(OGlycan / 802.2855)	17.5259	Y.NC[+57.02146]VC[+57.02146]VNGWT[+802.28552]GEDC[+57.02146]SENIDDC[+57.02146]ASAAC[+57.02146]FHGATC[+57.02146]HDRVASFY.C	C2(Carbamidomethyl / 57.0215); C4(Carbamidomethyl / 57.0215); C13(Carbamidomethyl / 57.0215); C20(Carbamidomethyl / 57.0215); C25(Carbamidomethyl / 57.0215); C31(Carbamidomethyl / 57.0215)	0.00041	0.00041	0	0	0	0	2.1e-05	2.1e-05	3.391	128.5	0.4	5.279		Specific	14.8	>sp|P46531|NOTC1_HUMAN Neurogenic locus notch homolog protein 1 OS=Homo sapiens OX=9606 GN=NOTCH1 PE=1 SV=4	1	6849	FP031022_8.6382.6382.4	high-energy collision-induced dissociation	3.61	5314.06	5314.03	1	146 | 69496
143	HexNAc(1)Hex(1)Fuc(1)NeuAc(1); Hex(1)	866.7	4	1329.02	5313.06	1329.26	5314.03	controllerType=0 controllerNumber=1 scan=6049	Y.NCVCVNGWTGEDCSENIDDCASAACFHGATCHDRVASF.Y	14;22	NCVCVNGWTGEDCSENIDDCASAACFHGATCHDRVASF,YY,2@57.02146,4@57.02146,13@57.02146,14@802.28552,20@57.02146,22@162.05282,25@57.02146,31@57.02146	S14(OGlycan / 802.2855); S22(OGlycan / 162.0528)	16.7495	Y.NC[+57.02146]VC[+57.02146]VNGWTGEDC[+57.02146]S[+802.28552]ENIDDC[+57.02146]AS[+162.05282]AAC[+57.02146]FHGATC[+57.02146]HDRVASF.Y	C2(Carbamidomethyl / 57.0215); C4(Carbamidomethyl / 57.0215); C13(Carbamidomethyl / 57.0215); C20(Carbamidomethyl / 57.0215); C25(Carbamidomethyl / 57.0215); C31(Carbamidomethyl / 57.0215)	6.4e-12	6.5e-12	0	0	0	0	4.7e-13	4.7e-13	11.191	866.7	0	7.153	-1	Specific	24.1	>sp|P46531|NOTC1_HUMAN Neurogenic locus notch homolog protein 1 OS=Homo sapiens OX=9606 GN=NOTCH1 PE=1 SV=4	1	6407	FP031022_8.6049.6049.4	high-energy collision-induced dissociation	12.24	5312.05	5313.02	1	147 | 67990
143	Hex(1)Pent(2); HexNAc(1)Hex(1)Fuc(1)	1064.7	4	1322.52	5287.05	1322.51	5287.02	controllerType=0 controllerNumber=1 scan=5743	Y.NCVCVNGWTGEDCSENIDDCASAACFHGATCHDRVASF.Y	22;30	NCVCVNGWTGEDCSENIDDCASAACFHGATCHDRVASF,YY,2@57.02146,4@57.02146,13@57.02146,20@57.02146,22@426.13734,25@57.02146,30@511.19010,31@57.02146	S22(OGlycan / 426.1373); T30(OGlycan / 511.1901)	16.044	Y.NC[+57.02146]VC[+57.02146]VNGWTGEDC[+57.02146]SENIDDC[+57.02146]AS[+426.13734]AAC[+57.02146]FHGAT[+511.19010]C[+57.02146]HDRVASF.Y	C2(Carbamidomethyl / 57.0215); C4(Carbamidomethyl / 57.0215); C13(Carbamidomethyl / 57.0215); C20(Carbamidomethyl / 57.0215); C25(Carbamidomethyl / 57.0215); C31(Carbamidomethyl / 57.0215)	9.9e-31	1.3e-19	0	0	0	0	9.9e-31	1.3e-20	30.006	1064.7	0	6.031		Specific	30	>sp|P46531|NOTC1_HUMAN Neurogenic locus notch homolog protein 1 OS=Homo sapiens OX=9606 GN=NOTCH1 PE=1 SV=4	1	5990	FP031022_8.5743.5743.4	high-energy collision-induced dissociation	19.95	5286.04	5286.01	1	148 | 65430
143	HexNAc(1)Hex(1)Fuc(1)NeuAc(1)	905.2	4	1289.01	5153.01	1288.75	5151.97	controllerType=0 controllerNumber=1 scan=6172	Y.NCVCVNGWTGEDCSENIDDCASAACFHGATCHDRVASF.Y	9	NCVCVNGWTGEDCSENIDDCASAACFHGATCHDRVASF,YY,2@57.02146,4@57.02146,9@802.28552,13@57.02146,20@57.02146,25@57.02146,31@57.02146	T9(OGlycan / 802.2855)	17.0316	Y.NC[+57.02146]VC[+57.02146]VNGWT[+802.28552]GEDC[+57.02146]SENIDDC[+57.02146]ASAAC[+57.02146]FHGATC[+57.02146]HDRVASF.Y	C2(Carbamidomethyl / 57.0215); C4(Carbamidomethyl / 57.0215); C13(Carbamidomethyl / 57.0215); C20(Carbamidomethyl / 57.0215); C25(Carbamidomethyl / 57.0215); C31(Carbamidomethyl / 57.0215)	1.2e-14	1.3e-14	0	0	0	0	1.8e-15	1.8e-15	13.903	905.2	2.8	5.809	1	Specific	27.4	>sp|P46531|NOTC1_HUMAN Neurogenic locus notch homolog protein 1 OS=Homo sapiens OX=9606 GN=NOTCH1 PE=1 SV=4	1	6566	FP031022_8.6172.6172.4	high-energy collision-induced dissociation	14.12	5152	5150.97	1	149 | 68638
143	HexNAc(1)Hex(1)Fuc(1)NeuAc(1)	637	5	1031.41	5153.01	1031.2	5151.97	controllerType=0 controllerNumber=1 scan=6185	Y.NCVCVNGWTGEDCSENIDDCASAACFHGATCHDRVASF.Y	9	NCVCVNGWTGEDCSENIDDCASAACFHGATCHDRVASF,YY,2@57.02146,4@57.02146,9@802.28552,13@57.02146,20@57.02146,25@57.02146,31@57.02146	T9(OGlycan / 802.2855)	17.0617	Y.NC[+57.02146]VC[+57.02146]VNGWT[+802.28552]GEDC[+57.02146]SENIDDC[+57.02146]ASAAC[+57.02146]FHGATC[+57.02146]HDRVASF.Y	C2(Carbamidomethyl / 57.0215); C4(Carbamidomethyl / 57.0215); C13(Carbamidomethyl / 57.0215); C20(Carbamidomethyl / 57.0215); C25(Carbamidomethyl / 57.0215); C31(Carbamidomethyl / 57.0215)	2.6e-08	2.7e-08	0	0	0	0	1.3e-09	1.3e-09	7.582	637	1.6	5.391	1	Specific	20.8	>sp|P46531|NOTC1_HUMAN Neurogenic locus notch homolog protein 1 OS=Homo sapiens OX=9606 GN=NOTCH1 PE=1 SV=4	1	6586	FP031022_8.6185.6185.5	high-energy collision-induced dissociation	8.8	5152	5150.97	1	150 | 68678
143	HexNAc(1)Fuc(1); Hex(1)Pent(2)	36	4	1282.01	5125.01	1282	5124.96	controllerType=0 controllerNumber=1 scan=5781	Y.NCVCVNGWTGEDCSENIDDCASAACFHGATCHDRVASF.Y	14;22	NCVCVNGWTGEDCSENIDDCASAACFHGATCHDRVASF,YY,2@57.02146,4@57.02146,13@57.02146,14@349.13728,20@57.02146,22@426.13734,25@57.02146,31@57.02146	S14(OGlycan / 349.1373); S22(OGlycan / 426.1373)	16.1343	Y.NC[+57.02146]VC[+57.02146]VNGWTGEDC[+57.02146]S[+349.13728]ENIDDC[+57.02146]AS[+426.13734]AAC[+57.02146]FHGATC[+57.02146]HDRVASF.Y	C2(Carbamidomethyl / 57.0215); C4(Carbamidomethyl / 57.0215); C13(Carbamidomethyl / 57.0215); C20(Carbamidomethyl / 57.0215); C25(Carbamidomethyl / 57.0215); C31(Carbamidomethyl / 57.0215)	0.016	0.016	0	0	0	0	0.00063	0.00063	1.794	36	0	8.049		Specific	13.4	>sp|P46531|NOTC1_HUMAN Neurogenic locus notch homolog protein 1 OS=Homo sapiens OX=9606 GN=NOTCH1 PE=1 SV=4	1	6038	FP031022_8.5781.5781.4	high-energy collision-induced dissociation	1.84	5124	5123.96	1	151 | 65910
143	Hex(1)Pent(2); Fuc(1)	1004	4	1272	5084.98	1271.99	5084.95	controllerType=0 controllerNumber=1 scan=6004	Y.NCVCVNGWTGEDCSENIDDCASAACFHGATCHDRVASFY.C	14;22	NCVCVNGWTGEDCSENIDDCASAACFHGATCHDRVASFY,YC,2@57.02146,4@57.02146,13@57.02146,14@426.13734,20@57.02146,22@146.05791,25@57.02146,31@57.02146	S14(OGlycan / 426.1373); S22(OGlycan / 146.0579)	16.6466	Y.NC[+57.02146]VC[+57.02146]VNGWTGEDC[+57.02146]S[+426.13734]ENIDDC[+57.02146]AS[+146.05791]AAC[+57.02146]FHGATC[+57.02146]HDRVASFY.C	C2(Carbamidomethyl / 57.0215); C4(Carbamidomethyl / 57.0215); C13(Carbamidomethyl / 57.0215); C20(Carbamidomethyl / 57.0215); C25(Carbamidomethyl / 57.0215); C31(Carbamidomethyl / 57.0215)	9.9e-31	4.1e-19	0	0	0	0	9.9e-31	6.6e-20	30.006	1004	1.2	5.986		Specific	25.6	>sp|P46531|NOTC1_HUMAN Neurogenic locus notch homolog protein 1 OS=Homo sapiens OX=9606 GN=NOTCH1 PE=1 SV=4	1	6342	FP031022_8.6004.6004.4	high-energy collision-induced dissociation	19.44	5083.97	5083.94	1	152 | 67670
143	Fuc(1); Hex(1)Pent(2)	344.5	4	1271.74	5083.96	1271.99	5084.95	controllerType=0 controllerNumber=1 scan=5753	Y.NCVCVNGWTGEDCSENIDDCASAACFHGATCHDRVASFY.C	22;30	NCVCVNGWTGEDCSENIDDCASAACFHGATCHDRVASFY,YC,2@57.02146,4@57.02146,13@57.02146,20@57.02146,22@146.05791,25@57.02146,30@426.13734,31@57.02146	S22(OGlycan / 146.0579); T30(OGlycan / 426.1373)	16.0673	Y.NC[+57.02146]VC[+57.02146]VNGWTGEDC[+57.02146]SENIDDC[+57.02146]AS[+146.05791]AAC[+57.02146]FHGAT[+426.13734]C[+57.02146]HDRVASFY.C	C2(Carbamidomethyl / 57.0215); C4(Carbamidomethyl / 57.0215); C13(Carbamidomethyl / 57.0215); C20(Carbamidomethyl / 57.0215); C25(Carbamidomethyl / 57.0215); C31(Carbamidomethyl / 57.0215)	0.00079	0.0008	0	0	0	0	3.3e-05	3.4e-05	3.1	344.5	1.2	2.517	-1	Specific	13	>sp|P46531|NOTC1_HUMAN Neurogenic locus notch homolog protein 1 OS=Homo sapiens OX=9606 GN=NOTCH1 PE=1 SV=4	1	6002	FP031022_8.5753.5753.4	high-energy collision-induced dissociation	3.04	5082.95	5083.94	1	153 | 65510
143	Hex(1)Pent(2); Fuc(1)	1270.4	4	1231.23	4921.91	1231.23	4921.88	controllerType=0 controllerNumber=1 scan=5798	Y.NCVCVNGWTGEDCSENIDDCASAACFHGATCHDRVASF.Y	14;30	NCVCVNGWTGEDCSENIDDCASAACFHGATCHDRVASF,YY,2@57.02146,4@57.02146,13@57.02146,14@426.13734,20@57.02146,25@57.02146,30@146.05791,31@57.02146	S14(OGlycan / 426.1373); T30(OGlycan / 146.0579)	16.1723	Y.NC[+57.02146]VC[+57.02146]VNGWTGEDC[+57.02146]S[+426.13734]ENIDDC[+57.02146]ASAAC[+57.02146]FHGAT[+146.05791]C[+57.02146]HDRVASF.Y	C2(Carbamidomethyl / 57.0215); C4(Carbamidomethyl / 57.0215); C13(Carbamidomethyl / 57.0215); C20(Carbamidomethyl / 57.0215); C25(Carbamidomethyl / 57.0215); C31(Carbamidomethyl / 57.0215)	9.9e-31	1.3e-23	0	0	0	0	9.9e-31	4e-24	30.006	1270.4	0	4.401		Specific	25.6	>sp|P46531|NOTC1_HUMAN Neurogenic locus notch homolog protein 1 OS=Homo sapiens OX=9606 GN=NOTCH1 PE=1 SV=4	1	6062	FP031022_8.5798.5798.4	high-energy collision-induced dissociation	24.95	4920.9	4920.88	1	154 | 66030
143	Hex(1)Pent(2); Fuc(1)	801.9	5	985.187	4921.91	985.183	4921.88	controllerType=0 controllerNumber=1 scan=5810	Y.NCVCVNGWTGEDCSENIDDCASAACFHGATCHDRVASF.Y	14;22	NCVCVNGWTGEDCSENIDDCASAACFHGATCHDRVASF,YY,2@57.02146,4@57.02146,13@57.02146,14@426.13734,20@57.02146,22@146.05791,25@57.02146,31@57.02146	S14(OGlycan / 426.1373); S22(OGlycan / 146.0579)	16.2008	Y.NC[+57.02146]VC[+57.02146]VNGWTGEDC[+57.02146]S[+426.13734]ENIDDC[+57.02146]AS[+146.05791]AAC[+57.02146]FHGATC[+57.02146]HDRVASF.Y	C2(Carbamidomethyl / 57.0215); C4(Carbamidomethyl / 57.0215); C13(Carbamidomethyl / 57.0215); C20(Carbamidomethyl / 57.0215); C25(Carbamidomethyl / 57.0215); C31(Carbamidomethyl / 57.0215)	2.6e-12	2.7e-12	0	0	0	0	1.6e-13	1.6e-13	11.582	801.9	1.2	4.77		Specific	20.1	>sp|P46531|NOTC1_HUMAN Neurogenic locus notch homolog protein 1 OS=Homo sapiens OX=9606 GN=NOTCH1 PE=1 SV=4	1	6077	FP031022_8.5810.5810.5	high-energy collision-induced dissociation	11.63	4920.9	4920.88	1	155 | 66150
143	Hex(1)Pent(2); Fuc(1)	686.4	4	1231.23	4921.92	1231.23	4921.88	controllerType=0 controllerNumber=1 scan=5846	Y.NCVCVNGWTGEDCSENIDDCASAACFHGATCHDRVASF.Y	14;22	NCVCVNGWTGEDCSENIDDCASAACFHGATCHDRVASF,YY,2@57.02146,4@57.02146,13@57.02146,14@426.13734,20@57.02146,22@146.05791,25@57.02146,31@57.02146	S14(OGlycan / 426.1373); S22(OGlycan / 146.0579)	16.2834	Y.NC[+57.02146]VC[+57.02146]VNGWTGEDC[+57.02146]S[+426.13734]ENIDDC[+57.02146]AS[+146.05791]AAC[+57.02146]FHGATC[+57.02146]HDRVASF.Y	C2(Carbamidomethyl / 57.0215); C4(Carbamidomethyl / 57.0215); C13(Carbamidomethyl / 57.0215); C20(Carbamidomethyl / 57.0215); C25(Carbamidomethyl / 57.0215); C31(Carbamidomethyl / 57.0215)	3.7e-09	3.8e-09	0	0	0	0	2e-10	2e-10	8.43	686.4	1.2	6.484		Specific	23.5	>sp|P46531|NOTC1_HUMAN Neurogenic locus notch homolog protein 1 OS=Homo sapiens OX=9606 GN=NOTCH1 PE=1 SV=4	1	6126	FP031022_8.5846.5846.4	high-energy collision-induced dissociation	9.48	4920.91	4920.88	1	156 | 66710
143	Hex(1)Pent(1); Hex(1)	89.5	4	1205.97	4820.88	1206.21	4821.83	controllerType=0 controllerNumber=1 scan=5776	Y.NCVCVNGWTGEDCSENIDDCASAACFHGATCHDRVASF.Y	14;22	NCVCVNGWTGEDCSENIDDCASAACFHGATCHDRVASF,YY,2@57.02146,4@57.02146,12@15.99492,13@57.02146,14@294.09508,20@57.02146,22@162.05282,25@57.02146,31@57.02146	D12(Oxidation / 15.9949); S14(OGlycan / 294.0951); S22(OGlycan / 162.0528)	16.1215	Y.NC[+57.02146]VC[+57.02146]VNGWTGED[+15.99492]C[+57.02146]S[+294.09508]ENIDDC[+57.02146]AS[+162.05282]AAC[+57.02146]FHGATC[+57.02146]HDRVASF.Y	C2(Carbamidomethyl / 57.0215); C4(Carbamidomethyl / 57.0215); C13(Carbamidomethyl / 57.0215); C20(Carbamidomethyl / 57.0215); C25(Carbamidomethyl / 57.0215); C31(Carbamidomethyl / 57.0215)	0.5	0.51	0	0	0	0	0.021	0.022	0.297	89.5	0	10.188	-1	Specific	11.8	>sp|P46531|NOTC1_HUMAN Neurogenic locus notch homolog protein 1 OS=Homo sapiens OX=9606 GN=NOTCH1 PE=1 SV=4	1	6033	FP031022_8.5776.5776.4	high-energy collision-induced dissociation	0.11	4819.87	4820.82	1	157 | 65790
143	Fuc(1)	638.5	4	1165.46	4658.83	1165.46	4658.81	controllerType=0 controllerNumber=1 scan=6152	Y.NCVCVNGWTGEDCSENIDDCASAACFHGATCHDRVASFY.C	22	NCVCVNGWTGEDCSENIDDCASAACFHGATCHDRVASFY,YC,2@57.02146,4@57.02146,13@57.02146,20@57.02146,22@146.05791,25@57.02146,31@57.02146	S22(OGlycan / 146.0579)	16.9843	Y.NC[+57.02146]VC[+57.02146]VNGWTGEDC[+57.02146]SENIDDC[+57.02146]AS[+146.05791]AAC[+57.02146]FHGATC[+57.02146]HDRVASFY.C	C2(Carbamidomethyl / 57.0215); C4(Carbamidomethyl / 57.0215); C13(Carbamidomethyl / 57.0215); C20(Carbamidomethyl / 57.0215); C25(Carbamidomethyl / 57.0215); C31(Carbamidomethyl / 57.0215)	4e-09	4.1e-09	0	0	0	0	2.7e-10	2.8e-10	8.393	607	0.8	5.129		Specific	19.3	>sp|P46531|NOTC1_HUMAN Neurogenic locus notch homolog protein 1 OS=Homo sapiens OX=9606 GN=NOTCH1 PE=1 SV=4	1	6540	FP031022_8.6152.6152.4	high-energy collision-induced dissociation	9.61	4657.83	4657.8	1	158 | 68478
143	Hex(1); Fuc(1)	853	4	1165.21	4657.83	1165.21	4657.8	controllerType=0 controllerNumber=1 scan=5818	Y.NCVCVNGWTGEDCSENIDDCASAACFHGATCHDRVASF.Y	14;22	NCVCVNGWTGEDCSENIDDCASAACFHGATCHDRVASF,YY,2@57.02146,4@57.02146,13@57.02146,14@162.05282,20@57.02146,22@146.05791,25@57.02146,31@57.02146	S14(OGlycan / 162.0528); S22(OGlycan / 146.0579)	16.2186	Y.NC[+57.02146]VC[+57.02146]VNGWTGEDC[+57.02146]S[+162.05282]ENIDDC[+57.02146]AS[+146.05791]AAC[+57.02146]FHGATC[+57.02146]HDRVASF.Y	C2(Carbamidomethyl / 57.0215); C4(Carbamidomethyl / 57.0215); C13(Carbamidomethyl / 57.0215); C20(Carbamidomethyl / 57.0215); C25(Carbamidomethyl / 57.0215); C31(Carbamidomethyl / 57.0215)	1.3e-13	1.3e-13	0	0	0	0	1.3e-14	1.3e-14	12.901	853	1.2	5.499		Specific	21.9	>sp|P46531|NOTC1_HUMAN Neurogenic locus notch homolog protein 1 OS=Homo sapiens OX=9606 GN=NOTCH1 PE=1 SV=4	1	6091	FP031022_8.5818.5818.4	high-energy collision-induced dissociation	12.95	4656.82	4656.79	1	159 | 66270
143		928.6	4	1129.2	4513.78	1128.94	4512.75	controllerType=0 controllerNumber=1 scan=6171	Y.NCVCVNGWTGEDCSENIDDCASAACFHGATCHDRVASFY.C		NCVCVNGWTGEDCSENIDDCASAACFHGATCHDRVASFY,YC,2@57.02146,4@57.02146,13@57.02146,20@57.02146,25@57.02146,31@57.02146		17.0294	Y.NC[+57.02146]VC[+57.02146]VNGWTGEDC[+57.02146]SENIDDC[+57.02146]ASAAC[+57.02146]FHGATC[+57.02146]HDRVASFY.C	C2(Carbamidomethyl / 57.0215); C4(Carbamidomethyl / 57.0215); C13(Carbamidomethyl / 57.0215); C20(Carbamidomethyl / 57.0215); C25(Carbamidomethyl / 57.0215); C31(Carbamidomethyl / 57.0215)	4.1e-15	4.1e-15	0	0	0	0	6.8e-16	6.9e-16	14.392	834.4	102.8	4.832	1	Specific	24.4	>sp|P46531|NOTC1_HUMAN Neurogenic locus notch homolog protein 1 OS=Homo sapiens OX=9606 GN=NOTCH1 PE=1 SV=4	1	6565	FP031022_8.6171.6171.4	high-energy collision-induced dissociation	18.39	4512.77	4511.75	1	160 | 27229
143	Fuc(1)	1271.3	4	1124.7	4495.78	1124.69	4495.75	controllerType=0 controllerNumber=1 scan=5943	Y.NCVCVNGWTGEDCSENIDDCASAACFHGATCHDRVASF.Y	22	NCVCVNGWTGEDCSENIDDCASAACFHGATCHDRVASF,YY,2@57.02146,4@57.02146,13@57.02146,20@57.02146,22@146.05791,25@57.02146,31@57.02146	S22(OGlycan / 146.0579)	16.505	Y.NC[+57.02146]VC[+57.02146]VNGWTGEDC[+57.02146]SENIDDC[+57.02146]AS[+146.05791]AAC[+57.02146]FHGATC[+57.02146]HDRVASF.Y	C2(Carbamidomethyl / 57.0215); C4(Carbamidomethyl / 57.0215); C13(Carbamidomethyl / 57.0215); C20(Carbamidomethyl / 57.0215); C25(Carbamidomethyl / 57.0215); C31(Carbamidomethyl / 57.0215)	9.9e-31	3.8e-23	0	0	0	0	9.9e-31	7.7e-24	30.006	1271.3	1.2	6.803		Specific	23.7	>sp|P46531|NOTC1_HUMAN Neurogenic locus notch homolog protein 1 OS=Homo sapiens OX=9606 GN=NOTCH1 PE=1 SV=4	1	6258	FP031022_8.5943.5943.4	high-energy collision-induced dissociation	24.65	4494.77	4494.74	1	161 | 26749
143		1350.4	4	1088.18	4349.72	1088.18	4349.69	controllerType=0 controllerNumber=1 scan=5961	Y.NCVCVNGWTGEDCSENIDDCASAACFHGATCHDRVASF.Y		NCVCVNGWTGEDCSENIDDCASAACFHGATCHDRVASF,YY,2@57.02146,4@57.02146,13@57.02146,20@57.02146,25@57.02146,31@57.02146		16.5459	Y.NC[+57.02146]VC[+57.02146]VNGWTGEDC[+57.02146]SENIDDC[+57.02146]ASAAC[+57.02146]FHGATC[+57.02146]HDRVASF.Y	C2(Carbamidomethyl / 57.0215); C4(Carbamidomethyl / 57.0215); C13(Carbamidomethyl / 57.0215); C20(Carbamidomethyl / 57.0215); C25(Carbamidomethyl / 57.0215); C31(Carbamidomethyl / 57.0215)	9.9e-31	3.8e-25	0	0	0	0	9.9e-31	1.9e-25	30.006	1293.1	100.1	6.537		Specific	25.7	>sp|P46531|NOTC1_HUMAN Neurogenic locus notch homolog protein 1 OS=Homo sapiens OX=9606 GN=NOTCH1 PE=1 SV=4	1	6281	FP031022_8.5961.5961.4	high-energy collision-induced dissociation	24.42	4348.71	4348.68	1	162 | 26789
143		500.1	4	1088.18	4349.72	1088.18	4349.69	controllerType=0 controllerNumber=1 scan=6019	Y.NCVCVNGWTGEDCSENIDDCASAACFHGATCHDRVASF.Y		NCVCVNGWTGEDCSENIDDCASAACFHGATCHDRVASF,YY,2@57.02146,4@57.02146,13@57.02146,20@57.02146,25@57.02146,31@57.02146		16.6793	Y.NC[+57.02146]VC[+57.02146]VNGWTGEDC[+57.02146]SENIDDC[+57.02146]ASAAC[+57.02146]FHGATC[+57.02146]HDRVASF.Y	C2(Carbamidomethyl / 57.0215); C4(Carbamidomethyl / 57.0215); C13(Carbamidomethyl / 57.0215); C20(Carbamidomethyl / 57.0215); C25(Carbamidomethyl / 57.0215); C31(Carbamidomethyl / 57.0215)	1.3e-06	1.3e-06	0	0	0	0	1.2e-07	1.2e-07	5.894	500.1	45.7	5.976		Specific	17.6	>sp|P46531|NOTC1_HUMAN Neurogenic locus notch homolog protein 1 OS=Homo sapiens OX=9606 GN=NOTCH1 PE=1 SV=4	1	6363	FP031022_8.6019.6019.4	high-energy collision-induced dissociation	6.11	4348.71	4348.68	1	163 | 26909
143	Hex(1)Pent(2)	76.5	3	1157.09	3469.24	1157.08	3469.23	controllerType=0 controllerNumber=1 scan=6602	Y.NCVCVNGWTGEDCSENIDDCASAACF.H	9	NCVCVNGWTGEDCSENIDDCASAACF,YH,2@57.02146,4@57.02146,6@15.99492,9@426.13734,12@15.99492,13@57.02146,20@57.02146,25@57.02146	N6(Oxidation / 15.9949); T9(OGlycan / 426.1373); D12(Oxidation / 15.9949)	18.0436	Y.NC[+57.02146]VC[+57.02146]VN[+15.99492]GWT[+426.13734]GED[+15.99492]C[+57.02146]SENIDDC[+57.02146]ASAAC[+57.02146]F.H	C2(Carbamidomethyl / 57.0215); C4(Carbamidomethyl / 57.0215); C13(Carbamidomethyl / 57.0215); C20(Carbamidomethyl / 57.0215); C25(Carbamidomethyl / 57.0215)	0.16	0.16	0	0	0	0	0.0064	0.0065	0.804	76.5	0	4.982		Specific	10.9	>sp|P46531|NOTC1_HUMAN Neurogenic locus notch homolog protein 1 OS=Homo sapiens OX=9606 GN=NOTCH1 PE=1 SV=4	1	7141	FP031022_8.6602.6602.3	high-energy collision-induced dissociation	0.4	3468.24	3468.22	1	164 | 28603
143	Hex(1)Pent(2)	198	3	1152.1	3454.28	1152.08	3454.22	controllerType=0 controllerNumber=1 scan=6801	Y.NCVCVNGWTGEDCSENIDDCASAACF.H	9	NCVCVNGWTGEDCSENIDDCASAACF,YH,2@57.02146,4@57.02146,9@426.13734,13@57.02146,16@0.98402,19@15.99492,20@57.02146,25@57.02146	T9(OGlycan / 426.1373); N16(Deamidated / 0.984); D19(Oxidation / 15.9949)	18.511	Y.NC[+57.02146]VC[+57.02146]VNGWT[+426.13734]GEDC[+57.02146]SEN[+0.98402]IDD[+15.99492]C[+57.02146]ASAAC[+57.02146]F.H	C2(Carbamidomethyl / 57.0215); C4(Carbamidomethyl / 57.0215); C13(Carbamidomethyl / 57.0215); C20(Carbamidomethyl / 57.0215); C25(Carbamidomethyl / 57.0215)	0.065	0.066	0	0	0	0	0.0027	0.0027	1.189	198	0	18.867		Specific	11.8	>sp|P46531|NOTC1_HUMAN Neurogenic locus notch homolog protein 1 OS=Homo sapiens OX=9606 GN=NOTCH1 PE=1 SV=4	1	7411	FP031022_8.6801.6801.3	high-energy collision-induced dissociation	0.59	3453.27	3453.21	1	165 | 29003
143	Hex(1)Pent(2)	489.9	3	1146.43	3437.26	1146.42	3437.24	controllerType=0 controllerNumber=1 scan=6783	Y.NCVCVNGWTGEDCSENIDDCASAACF.H	14	NCVCVNGWTGEDCSENIDDCASAACF,YH,2@57.02146,4@57.02146,13@57.02146,14@426.13734,20@57.02146,25@57.02146	S14(OGlycan / 426.1373)	18.47	Y.NC[+57.02146]VC[+57.02146]VNGWTGEDC[+57.02146]S[+426.13734]ENIDDC[+57.02146]ASAAC[+57.02146]F.H	C2(Carbamidomethyl / 57.0215); C4(Carbamidomethyl / 57.0215); C13(Carbamidomethyl / 57.0215); C20(Carbamidomethyl / 57.0215); C25(Carbamidomethyl / 57.0215)	1.5e-05	1.5e-05	0	0	0	0	8.6e-07	8.7e-07	4.835	489.9	9.6	7.194		Specific	14.9	>sp|P46531|NOTC1_HUMAN Neurogenic locus notch homolog protein 1 OS=Homo sapiens OX=9606 GN=NOTCH1 PE=1 SV=4	1	7387	FP031022_8.6783.6783.3	high-energy collision-induced dissociation	5.28	3436.26	3436.23	1	166 | 28963
143	Hex(1)Pent(2)	341.1	2	1719.13	3437.26	1719.12	3437.24	controllerType=0 controllerNumber=1 scan=6810	Y.NCVCVNGWTGEDCSENIDDCASAACF.H	9	NCVCVNGWTGEDCSENIDDCASAACF,YH,2@57.02146,4@57.02146,9@426.13734,13@57.02146,20@57.02146,25@57.02146	T9(OGlycan / 426.1373)	18.5331	Y.NC[+57.02146]VC[+57.02146]VNGWT[+426.13734]GEDC[+57.02146]SENIDDC[+57.02146]ASAAC[+57.02146]F.H	C2(Carbamidomethyl / 57.0215); C4(Carbamidomethyl / 57.0215); C13(Carbamidomethyl / 57.0215); C20(Carbamidomethyl / 57.0215); C25(Carbamidomethyl / 57.0215)	5.4e-05	5.5e-05	0	0	0	0	1.9e-06	1.9e-06	4.266	341.1	2.8	5.369		Specific	15.7	>sp|P46531|NOTC1_HUMAN Neurogenic locus notch homolog protein 1 OS=Homo sapiens OX=9606 GN=NOTCH1 PE=1 SV=4	1	7425	FP031022_8.6810.6810.2	high-energy collision-induced dissociation	4.54	3436.25	3436.23	1	167 | 29043
143	Hex(1)Pent(2)	278.6	3	1146.42	3437.25	1146.42	3437.24	controllerType=0 controllerNumber=1 scan=6842	Y.NCVCVNGWTGEDCSENIDDCASAACF.H	9	NCVCVNGWTGEDCSENIDDCASAACF,YH,2@57.02146,4@57.02146,9@426.13734,13@57.02146,20@57.02146,25@57.02146	T9(OGlycan / 426.1373)	18.6076	Y.NC[+57.02146]VC[+57.02146]VNGWT[+426.13734]GEDC[+57.02146]SENIDDC[+57.02146]ASAAC[+57.02146]F.H	C2(Carbamidomethyl / 57.0215); C4(Carbamidomethyl / 57.0215); C13(Carbamidomethyl / 57.0215); C20(Carbamidomethyl / 57.0215); C25(Carbamidomethyl / 57.0215)	0.00098	0.00099	0	0	0	0	3.9e-05	3.9e-05	3.008	278.6	2.8	4.424		Specific	13.6	>sp|P46531|NOTC1_HUMAN Neurogenic locus notch homolog protein 1 OS=Homo sapiens OX=9606 GN=NOTCH1 PE=1 SV=4	1	7470	FP031022_8.6842.6842.3	high-energy collision-induced dissociation	3.59	3436.25	3436.23	1	168 | 29123
143	Hex(1)	301.6	3	1058.4	3173.18	1058.39	3173.15	controllerType=0 controllerNumber=1 scan=6852	Y.NCVCVNGWTGEDCSENIDDCASAACF.H	9	NCVCVNGWTGEDCSENIDDCASAACF,YH,2@57.02146,4@57.02146,9@162.05282,13@57.02146,20@57.02146,25@57.02146	T9(OGlycan / 162.0528)	18.6313	Y.NC[+57.02146]VC[+57.02146]VNGWT[+162.05282]GEDC[+57.02146]SENIDDC[+57.02146]ASAAC[+57.02146]F.H	C2(Carbamidomethyl / 57.0215); C4(Carbamidomethyl / 57.0215); C13(Carbamidomethyl / 57.0215); C20(Carbamidomethyl / 57.0215); C25(Carbamidomethyl / 57.0215)	0.019	0.019	0	0	0	0	0.00077	0.00078	1.716	218.6	2.8	9.5		Specific	11.7	>sp|P46531|NOTC1_HUMAN Neurogenic locus notch homolog protein 1 OS=Homo sapiens OX=9606 GN=NOTCH1 PE=1 SV=4	1	7482	FP031022_8.6852.6852.3	high-energy collision-induced dissociation	2.13	3172.18	3172.15	1	169 | 29203
143	Hex(1)	72.8	3	1058.39	3173.17	1058.39	3173.15	controllerType=0 controllerNumber=1 scan=6911	Y.NCVCVNGWTGEDCSENIDDCASAACF.H	9	NCVCVNGWTGEDCSENIDDCASAACF,YH,2@57.02146,4@57.02146,9@162.05282,13@57.02146,20@57.02146,25@57.02146	T9(OGlycan / 162.0528)	18.7675	Y.NC[+57.02146]VC[+57.02146]VNGWT[+162.05282]GEDC[+57.02146]SENIDDC[+57.02146]ASAAC[+57.02146]F.H	C2(Carbamidomethyl / 57.0215); C4(Carbamidomethyl / 57.0215); C13(Carbamidomethyl / 57.0215); C20(Carbamidomethyl / 57.0215); C25(Carbamidomethyl / 57.0215)	0.44	0.44	0	0	0	0	0.014	0.014	0.361	72.8	2.8	4.306		Specific	9.1	>sp|P46531|NOTC1_HUMAN Neurogenic locus notch homolog protein 1 OS=Homo sapiens OX=9606 GN=NOTCH1 PE=1 SV=4	1	7565	FP031022_8.6911.6911.3	high-energy collision-induced dissociation	0.5	3172.16	3172.15	1	170 | 29283
143		142.8	3	1015.04	3043.11	1015.03	3043.09	controllerType=0 controllerNumber=1 scan=6811	Y.NCVCVNGWTGEDCSENIDDCASAACF.H		NCVCVNGWTGEDCSENIDDCASAACF,YH,2@57.02146,4@57.02146,6@15.99492,12@15.99492,13@57.02146,20@57.02146,25@57.02146	N6(Oxidation / 15.9949); D12(Oxidation / 15.9949)	18.5353	Y.NC[+57.02146]VC[+57.02146]VN[+15.99492]GWTGED[+15.99492]C[+57.02146]SENIDDC[+57.02146]ASAAC[+57.02146]F.H	C2(Carbamidomethyl / 57.0215); C4(Carbamidomethyl / 57.0215); C13(Carbamidomethyl / 57.0215); C20(Carbamidomethyl / 57.0215); C25(Carbamidomethyl / 57.0215)	0.045	0.046	0	0	0	0	0.0018	0.0019	1.345	142.8	0	5.595		Specific	10.5	>sp|P46531|NOTC1_HUMAN Neurogenic locus notch homolog protein 1 OS=Homo sapiens OX=9606 GN=NOTCH1 PE=1 SV=4	1	7427	FP031022_8.6811.6811.3	high-energy collision-induced dissociation	1.39	3042.1	3042.08	1	171 | 29083
143		378.9	2	1506.06	3011.11	1506.05	3011.1	controllerType=0 controllerNumber=1 scan=7031	Y.NCVCVNGWTGEDCSENIDDCASAACF.H		NCVCVNGWTGEDCSENIDDCASAACF,YH,2@57.02146,4@57.02146,13@57.02146,20@57.02146,25@57.02146		19.0465	Y.NC[+57.02146]VC[+57.02146]VNGWTGEDC[+57.02146]SENIDDC[+57.02146]ASAAC[+57.02146]F.H	C2(Carbamidomethyl / 57.0215); C4(Carbamidomethyl / 57.0215); C13(Carbamidomethyl / 57.0215); C20(Carbamidomethyl / 57.0215); C25(Carbamidomethyl / 57.0215)	5.4e-06	5.5e-06	0	0	0	0	4.2e-07	4.2e-07	5.268	378.9	378.9	4.308		Specific	16	>sp|P46531|NOTC1_HUMAN Neurogenic locus notch homolog protein 1 OS=Homo sapiens OX=9606 GN=NOTCH1 PE=1 SV=4	1	7727	FP031022_8.7031.7031.2	high-energy collision-induced dissociation	5.43	3010.11	3010.09	1	172 | 29643
143		286.2	3	1004.38	3011.11	1004.37	3011.1	controllerType=0 controllerNumber=1 scan=7057	Y.NCVCVNGWTGEDCSENIDDCASAACF.H		NCVCVNGWTGEDCSENIDDCASAACF,YH,2@57.02146,4@57.02146,13@57.02146,20@57.02146,25@57.02146		19.1086	Y.NC[+57.02146]VC[+57.02146]VNGWTGEDC[+57.02146]SENIDDC[+57.02146]ASAAC[+57.02146]F.H	C2(Carbamidomethyl / 57.0215); C4(Carbamidomethyl / 57.0215); C13(Carbamidomethyl / 57.0215); C20(Carbamidomethyl / 57.0215); C25(Carbamidomethyl / 57.0215)	0.0084	0.0085	0	0	0	0	0.00031	0.00031	2.076	286.2	286.2	3.412		Specific	11	>sp|P46531|NOTC1_HUMAN Neurogenic locus notch homolog protein 1 OS=Homo sapiens OX=9606 GN=NOTCH1 PE=1 SV=4	1	7761	FP031022_8.7057.7057.3	high-energy collision-induced dissociation	2.38	3010.1	3010.09	1	173 | 29683
143		248.4	3	1004.38	3011.12	1004.37	3011.1	controllerType=0 controllerNumber=1 scan=7010	Y.NCVCVNGWTGEDCSENIDDCASAACF.H		NCVCVNGWTGEDCSENIDDCASAACF,YH,2@57.02146,4@57.02146,13@57.02146,20@57.02146,25@57.02146		18.997	Y.NC[+57.02146]VC[+57.02146]VNGWTGEDC[+57.02146]SENIDDC[+57.02146]ASAAC[+57.02146]F.H	C2(Carbamidomethyl / 57.0215); C4(Carbamidomethyl / 57.0215); C13(Carbamidomethyl / 57.0215); C20(Carbamidomethyl / 57.0215); C25(Carbamidomethyl / 57.0215)	0.036	0.036	0	0	0	0	0.0013	0.0013	1.45	248.4	248.4	6.635		Specific	11	>sp|P46531|NOTC1_HUMAN Neurogenic locus notch homolog protein 1 OS=Homo sapiens OX=9606 GN=NOTCH1 PE=1 SV=4	1	7700	FP031022_8.7010.7010.3	high-energy collision-induced dissociation	1.8	3010.11	3010.09	1	174 | 29483
151		301.7	2	1011.37	2021.73	1011.36	2021.72	controllerType=0 controllerNumber=1 scan=6029	W.TGEDCSENIDDCASAACF.H		TGEDCSENIDDCASAACF,WH,5@57.02146,12@57.02146,17@57.02146		16.7035	W.TGEDC[+57.02146]SENIDDC[+57.02146]ASAAC[+57.02146]F.H	C5(Carbamidomethyl / 57.0215); C12(Carbamidomethyl / 57.0215); C17(Carbamidomethyl / 57.0215)	0.00025	0.00026	0	0	0	0	1.1e-05	1.2e-05	3.596	301.7	301.7	4.713		Specific	11.8	>sp|P46531|NOTC1_HUMAN Neurogenic locus notch homolog protein 1 OS=Homo sapiens OX=9606 GN=NOTCH1 PE=1 SV=4	1	6376	FP031022_8.6029.6029.2	high-energy collision-induced dissociation	3.9	2020.72	2020.71	1	175 | 2872
169	HexNAc(1)Hex(1)Fuc(1)	200.7	6	623.943	3738.62	623.94	3738.6	controllerType=0 controllerNumber=1 scan=3281	F.HGATCHDRVASFYCECPHGRTGLLCHL.N	11	HGATCHDRVASFYCECPHGRTGLLCHL,FN,5@57.02146,11@511.19010,14@57.02146,16@57.02146,18@15.99492,25@57.02146	S11(OGlycan / 511.1901); H18(Oxidation / 15.9949)	10.4848	F.HGATC[+57.02146]HDRVAS[+511.19010]FYC[+57.02146]EC[+57.02146]PH[+15.99492]GRTGLLC[+57.02146]HL.N	C5(Carbamidomethyl / 57.0215); C14(Carbamidomethyl / 57.0215); C16(Carbamidomethyl / 57.0215); C25(Carbamidomethyl / 57.0215)	0.37	0.38	0	0	0	0	0.011	0.011	0.429	37.8	0	4.282		Specific	9.2	>sp|P46531|NOTC1_HUMAN Neurogenic locus notch homolog protein 1 OS=Homo sapiens OX=9606 GN=NOTCH1 PE=1 SV=4	1	2815	FP031022_8.3281.3281.3	high-energy collision-induced dissociation	0.37	3737.61	3737.6	1	176 | 18130
169	Hex(1)Pent(2); Hex(1)Pent(2)	298.1	6	593.739	3557.4	593.742	3557.41	controllerType=0 controllerNumber=1 scan=2550	F.HGATCHDRVASFYCECPHGRTGL.L	4;11	HGATCHDRVASFYCECPHGRTGL,FL,4@426.13734,5@57.02146,6@15.99492,8@0.98402,11@426.13734,14@57.02146,16@57.02146	T4(OGlycan / 426.1373); H6(Oxidation / 15.9949); R8(Deamidated / 0.984); S11(OGlycan / 426.1373)	8.8791	F.HGAT[+426.13734]C[+57.02146]H[+15.99492]DR[+0.98402]VAS[+426.13734]FYC[+57.02146]EC[+57.02146]PHGRTGL.L	C5(Carbamidomethyl / 57.0215); C14(Carbamidomethyl / 57.0215); C16(Carbamidomethyl / 57.0215)	0.033	0.033	0	0	0	0	0.0012	0.0012	1.481	298.1	0	-4.663		Specific	12.3	>sp|P46531|NOTC1_HUMAN Neurogenic locus notch homolog protein 1 OS=Homo sapiens OX=9606 GN=NOTCH1 PE=1 SV=4	1	1912	FP031022_8.2550.2550.2	high-energy collision-induced dissociation	0.73	3556.39	3556.41	1	177 | 12901
169		779.1	5	561.056	2801.25	561.055	2801.25	controllerType=0 controllerNumber=1 scan=4144	F.HGATCHDRVASFYCECPHGRTGLL.C		HGATCHDRVASFYCECPHGRTGLL,FC,5@57.02146,14@57.02146,16@57.02146		12.3935	F.HGATC[+57.02146]HDRVASFYC[+57.02146]EC[+57.02146]PHGRTGLL.C	C5(Carbamidomethyl / 57.0215); C14(Carbamidomethyl / 57.0215); C16(Carbamidomethyl / 57.0215)	3.5e-11	3.5e-11	0	0	0	0	1.9e-12	1.9e-12	10.462	779.1	779.1	1.917		Specific	16.3	>sp|P46531|NOTC1_HUMAN Neurogenic locus notch homolog protein 1 OS=Homo sapiens OX=9606 GN=NOTCH1 PE=1 SV=4	1	3947	FP031022_8.4144.4144.5	high-energy collision-induced dissociation	11.46	2800.24	2800.24	1	178 | 6454
169	HexNAc(1)Hex(1)Fuc(1)NeuAc(1)	130.1	3	780.325	2338.96	780.322	2338.95	controllerType=0 controllerNumber=1 scan=3711	F.HGATCHDRVASFY.C	4	HGATCHDRVASFY,FC,1@15.99492,4@802.28552,5@57.02146	H1(Oxidation / 15.9949); T4(OGlycan / 802.2855)	11.4166	F.H[+15.99492]GAT[+802.28552]C[+57.02146]HDRVASFY.C	C5(Carbamidomethyl / 57.0215)	0.002	0.002	0	0	0	0	8.1e-05	8.2e-05	2.702	130.1	10.4	4.612		Specific	9.8	>sp|P46531|NOTC1_HUMAN Neurogenic locus notch homolog protein 1 OS=Homo sapiens OX=9606 GN=NOTCH1 PE=1 SV=4	1	3393	FP031022_8.3711.3711.3	high-energy collision-induced dissociation	2.75	2337.95	2337.94	1	179 | 5767
169	HexNAc(1)Hex(1)Fuc(1)NeuAc(1)	98.5	4	585.495	2338.96	585.493	2338.95	controllerType=0 controllerNumber=1 scan=3697	F.HGATCHDRVASFY.C	4	HGATCHDRVASFY,FC,1@15.99492,4@802.28552,5@57.02146	H1(Oxidation / 15.9949); T4(OGlycan / 802.2855)	11.3856	F.H[+15.99492]GAT[+802.28552]C[+57.02146]HDRVASFY.C	C5(Carbamidomethyl / 57.0215)	0.1	0.11	0	0	0	0	0.0038	0.0039	0.982	98.5	9.2	3.588		Specific	6.3	>sp|P46531|NOTC1_HUMAN Neurogenic locus notch homolog protein 1 OS=Homo sapiens OX=9606 GN=NOTCH1 PE=1 SV=4	1	3377	FP031022_8.3697.3697.4	high-energy collision-induced dissociation	1.03	2337.95	2337.94	1	180 | 5731
169	HexNAc(1)Hex(1)Fuc(1)NeuAc(1)	75.5	4	585.494	2338.95	585.493	2338.95	controllerType=0 controllerNumber=1 scan=3751	F.HGATCHDRVASFY.C	11	HGATCHDRVASFY,FC,5@57.02146,6@15.99492,11@802.28552	H6(Oxidation / 15.9949); S11(OGlycan / 802.2855)	11.5073	F.HGATC[+57.02146]H[+15.99492]DRVAS[+802.28552]FY.C	C5(Carbamidomethyl / 57.0215)	0.092	0.093	0	0	0	0	0.0036	0.0036	1.036	75.5	0	1.501		Specific	7.2	>sp|P46531|NOTC1_HUMAN Neurogenic locus notch homolog protein 1 OS=Homo sapiens OX=9606 GN=NOTCH1 PE=1 SV=4	1	3439	FP031022_8.3751.3751.4	high-energy collision-induced dissociation	1.08	2337.95	2337.94	1	181 | 5933
169	HexNAc(1)Hex(1)Fuc(1)NeuAc(1)	620.4	3	774.993	2322.96	774.99	2322.96	controllerType=0 controllerNumber=1 scan=3720	F.HGATCHDRVASFY.C	11	HGATCHDRVASFY,FC,5@57.02146,11@802.28552	S11(OGlycan / 802.2855)	11.437	F.HGATC[+57.02146]HDRVAS[+802.28552]FY.C	C5(Carbamidomethyl / 57.0215)	1e-09	1e-09	0	0	0	0	8.2e-11	8.3e-11	9.002	564.4	7	4.057		Specific	18.3	>sp|P46531|NOTC1_HUMAN Neurogenic locus notch homolog protein 1 OS=Homo sapiens OX=9606 GN=NOTCH1 PE=1 SV=4	1	3403	FP031022_8.3720.3720.3	high-energy collision-induced dissociation	10.22	2321.96	2321.95	1	182 | 5845
169	HexNAc(1)Hex(1)Fuc(1)NeuAc(1)	586.9	4	581.496	2322.96	581.494	2322.96	controllerType=0 controllerNumber=1 scan=3719	F.HGATCHDRVASFY.C	11	HGATCHDRVASFY,FC,5@57.02146,11@802.28552	S11(OGlycan / 802.2855)	11.4348	F.HGATC[+57.02146]HDRVAS[+802.28552]FY.C	C5(Carbamidomethyl / 57.0215)	9.2e-09	9.4e-09	0	0	0	0	4.1e-10	4.2e-10	8.034	540.5	18.4	3.736		Specific	16.2	>sp|P46531|NOTC1_HUMAN Neurogenic locus notch homolog protein 1 OS=Homo sapiens OX=9606 GN=NOTCH1 PE=1 SV=4	1	3402	FP031022_8.3719.3719.4	high-energy collision-induced dissociation	9.25	2321.96	2321.95	1	183 | 5821
169	HexNAc(1)Hex(1)Fuc(1)NeuAc(1)	480.7	2	1161.99	2322.97	1161.98	2322.96	controllerType=0 controllerNumber=1 scan=3741	F.HGATCHDRVASFY.C	11	HGATCHDRVASFY,FC,5@57.02146,11@802.28552	S11(OGlycan / 802.2855)	11.4842	F.HGATC[+57.02146]HDRVAS[+802.28552]FY.C	C5(Carbamidomethyl / 57.0215)	9.4e-07	9.5e-07	0	0	0	0	8e-08	8.1e-08	6.026	429	14.9	6.953		Specific	18.7	>sp|P46531|NOTC1_HUMAN Neurogenic locus notch homolog protein 1 OS=Homo sapiens OX=9606 GN=NOTCH1 PE=1 SV=4	1	3428	FP031022_8.3741.3741.2	high-energy collision-induced dissociation	6.47	2321.96	2321.95	1	184 | 5909
169	HexNAc(1)Hex(1)Fuc(1)NeuAc(1)	459.6	3	774.994	2322.97	774.99	2322.96	controllerType=0 controllerNumber=1 scan=3828	F.HGATCHDRVASFY.C	11	HGATCHDRVASFY,FC,5@57.02146,11@802.28552	S11(OGlycan / 802.2855)	11.681	F.HGATC[+57.02146]HDRVAS[+802.28552]FY.C	C5(Carbamidomethyl / 57.0215)	1.7e-07	1.7e-07	0	0	0	0	1.2e-08	1.2e-08	6.782	422.7	7	5.397		Specific	14.8	>sp|P46531|NOTC1_HUMAN Neurogenic locus notch homolog protein 1 OS=Homo sapiens OX=9606 GN=NOTCH1 PE=1 SV=4	1	3548	FP031022_8.3828.3828.3	high-energy collision-induced dissociation	7.21	2321.96	2321.95	1	185 | 6167
169	HexNAc(1)Hex(1)Fuc(1)NeuAc(1)	445.2	3	774.994	2322.97	774.99	2322.96	controllerType=0 controllerNumber=1 scan=3772	F.HGATCHDRVASFY.C	11	HGATCHDRVASFY,FC,5@57.02146,11@802.28552	S11(OGlycan / 802.2855)	11.554	F.HGATC[+57.02146]HDRVAS[+802.28552]FY.C	C5(Carbamidomethyl / 57.0215)	1.7e-07	1.7e-07	0	0	0	0	1.1e-08	1.1e-08	6.782	404.9	7.2	5.24		Specific	15.7	>sp|P46531|NOTC1_HUMAN Neurogenic locus notch homolog protein 1 OS=Homo sapiens OX=9606 GN=NOTCH1 PE=1 SV=4	1	3468	FP031022_8.3772.3772.3	high-energy collision-induced dissociation	7.21	2321.96	2321.95	1	186 | 6039
169	HexNAc(1)Hex(1)Fuc(1)NeuAc(1)	358.6	4	581.498	2322.97	581.494	2322.96	controllerType=0 controllerNumber=1 scan=3833	F.HGATCHDRVASFY.C	11	HGATCHDRVASFY,FC,5@57.02146,11@802.28552	S11(OGlycan / 802.2855)	11.6908	F.HGATC[+57.02146]HDRVAS[+802.28552]FY.C	C5(Carbamidomethyl / 57.0215)	1e-05	1e-05	0	0	0	0	7.2e-07	7.3e-07	4.989	350.3	7.2	6.784		Specific	14	>sp|P46531|NOTC1_HUMAN Neurogenic locus notch homolog protein 1 OS=Homo sapiens OX=9606 GN=NOTCH1 PE=1 SV=4	1	3553	FP031022_8.3833.3833.4	high-energy collision-induced dissociation	5.1	2321.96	2321.95	1	187 | 6191
169	HexNAc(1)Hex(1)Fuc(1)NeuAc(1)	259.9	4	581.498	2322.97	581.494	2322.96	controllerType=0 controllerNumber=1 scan=3876	F.HGATCHDRVASFY.C	4	HGATCHDRVASFY,FC,4@802.28552,5@57.02146	T4(OGlycan / 802.2855)	11.7878	F.HGAT[+802.28552]C[+57.02146]HDRVASFY.C	C5(Carbamidomethyl / 57.0215)	0.00018	0.00018	0	0	0	0	8.4e-06	8.5e-06	3.741	259.9	9.2	5.733		Specific	11.1	>sp|P46531|NOTC1_HUMAN Neurogenic locus notch homolog protein 1 OS=Homo sapiens OX=9606 GN=NOTCH1 PE=1 SV=4	1	3613	FP031022_8.3876.3876.4	high-energy collision-induced dissociation	4.01	2321.96	2321.95	1	188 | 6241
169	HexNAc(1)Hex(1)Fuc(1)NeuAc(1)	251.7	4	581.497	2322.97	581.494	2322.96	controllerType=0 controllerNumber=1 scan=3773	F.HGATCHDRVASFY.C	4	HGATCHDRVASFY,FC,4@802.28552,5@57.02146	T4(OGlycan / 802.2855)	11.5552	F.HGAT[+802.28552]C[+57.02146]HDRVASFY.C	C5(Carbamidomethyl / 57.0215)	2.4e-05	2.5e-05	0	0	0	0	1.1e-06	1.1e-06	4.613	251.7	9.2	5.313		Specific	12.9	>sp|P46531|NOTC1_HUMAN Neurogenic locus notch homolog protein 1 OS=Homo sapiens OX=9606 GN=NOTCH1 PE=1 SV=4	1	3469	FP031022_8.3773.3773.4	high-energy collision-induced dissociation	4.88	2321.96	2321.95	1	189 | 6063
169	HexNAc(1)Fuc(1); HexNAc(1)Hex(1)Fuc(1)	273.7	4	555.232	2217.91	555.239	2217.93	controllerType=0 controllerNumber=1 scan=3241	F.HGATCHDRVASF.Y	4;11	HGATCHDRVASF,FY,4@349.13728,5@57.02146,11@511.19010	T4(OGlycan / 349.1373); S11(OGlycan / 511.1901)	10.4098	F.HGAT[+349.13728]C[+57.02146]HDRVAS[+511.19010]F.Y	C5(Carbamidomethyl / 57.0215)	0.023	0.023	0	0	0	0	0.00088	0.00089	1.643	273.7	0	-12.827		Specific	10.2	>sp|P46531|NOTC1_HUMAN Neurogenic locus notch homolog protein 1 OS=Homo sapiens OX=9606 GN=NOTCH1 PE=1 SV=4	1	2770	FP031022_8.3241.3241.4	high-energy collision-induced dissociation	1.74	2216.9	2216.93	1	190 | 5487
169	HexNAc(1)Hex(1)Fuc(1)NeuAc(1)	194.6	3	725.97	2175.89	725.967	2175.89	controllerType=0 controllerNumber=1 scan=3084	F.HGATCHDRVASF.Y	4	HGATCHDRVASF,FY,1@15.99492,4@802.28552,5@57.02146	H1(Oxidation / 15.9949); T4(OGlycan / 802.2855)	10.0847	F.H[+15.99492]GAT[+802.28552]C[+57.02146]HDRVASF.Y	C5(Carbamidomethyl / 57.0215)	3.4e-05	3.4e-05	0	0	0	0	1.6e-06	1.6e-06	4.472	194.6	11.6	3.459		Specific	11.7	>sp|P46531|NOTC1_HUMAN Neurogenic locus notch homolog protein 1 OS=Homo sapiens OX=9606 GN=NOTCH1 PE=1 SV=4	1	2580	FP031022_8.3084.3084.3	high-energy collision-induced dissociation	4.52	2174.89	2174.88	1	191 | 1730
169	HexNAc(1)Hex(1)Fuc(1)NeuAc(1)	134.5	4	544.729	2175.89	544.727	2175.89	controllerType=0 controllerNumber=1 scan=3092	F.HGATCHDRVASF.Y	4	HGATCHDRVASF,FY,1@15.99492,4@802.28552,5@57.02146	H1(Oxidation / 15.9949); T4(OGlycan / 802.2855)	10.1001	F.H[+15.99492]GAT[+802.28552]C[+57.02146]HDRVASF.Y	C5(Carbamidomethyl / 57.0215)	0.0041	0.0041	0	0	0	0	0.00019	0.00019	2.39	134.5	10.4	3.341		Specific	9	>sp|P46531|NOTC1_HUMAN Neurogenic locus notch homolog protein 1 OS=Homo sapiens OX=9606 GN=NOTCH1 PE=1 SV=4	1	2589	FP031022_8.3092.3092.4	high-energy collision-induced dissociation	2.44	2174.89	2174.88	1	192 | 1742
169	HexNAc(1)Hex(1)Fuc(1)NeuAc(1)	547.5	2	1080.45	2159.9	1080.45	2159.89	controllerType=0 controllerNumber=1 scan=3105	F.HGATCHDRVASF.Y	11	HGATCHDRVASF,FY,5@57.02146,11@802.28552	S11(OGlycan / 802.2855)	10.1262	F.HGATC[+57.02146]HDRVAS[+802.28552]F.Y	C5(Carbamidomethyl / 57.0215)	2.3e-07	2.3e-07	0	0	0	0	1.8e-08	1.8e-08	6.638	404.6	6	4.132		Specific	19.5	>sp|P46531|NOTC1_HUMAN Neurogenic locus notch homolog protein 1 OS=Homo sapiens OX=9606 GN=NOTCH1 PE=1 SV=4	1	2605	FP031022_8.3105.3105.2	high-energy collision-induced dissociation	7.64	2158.89	2158.88	1	193 | 1790
169	HexNAc(1)Hex(1)Fuc(1)NeuAc(1)	504.4	3	720.638	2159.9	720.636	2159.89	controllerType=0 controllerNumber=1 scan=3093	F.HGATCHDRVASF.Y	11	HGATCHDRVASF,FY,5@57.02146,11@802.28552	S11(OGlycan / 802.2855)	10.1013	F.HGATC[+57.02146]HDRVAS[+802.28552]F.Y	C5(Carbamidomethyl / 57.0215)	1.2e-07	1.2e-07	0	0	0	0	9.8e-09	9.9e-09	6.909	462	19.8	3.363		Specific	16.7	>sp|P46531|NOTC1_HUMAN Neurogenic locus notch homolog protein 1 OS=Homo sapiens OX=9606 GN=NOTCH1 PE=1 SV=4	1	2590	FP031022_8.3093.3093.3	high-energy collision-induced dissociation	7.35	2158.89	2158.88	1	194 | 1754
169	HexNAc(1)Hex(1)Fuc(1)NeuAc(1)	499.5	4	540.73	2159.9	540.728	2159.89	controllerType=0 controllerNumber=1 scan=3094	F.HGATCHDRVASF.Y	11	HGATCHDRVASF,FY,5@57.02146,11@802.28552	S11(OGlycan / 802.2855)	10.1025	F.HGATC[+57.02146]HDRVAS[+802.28552]F.Y	C5(Carbamidomethyl / 57.0215)	1.1e-07	1.2e-07	0	0	0	0	7.9e-09	8.1e-09	6.941	441.5	7.6	3.724		Specific	16.9	>sp|P46531|NOTC1_HUMAN Neurogenic locus notch homolog protein 1 OS=Homo sapiens OX=9606 GN=NOTCH1 PE=1 SV=4	1	2592	FP031022_8.3094.3094.4	high-energy collision-induced dissociation	7.38	2158.89	2158.88	1	195 | 1762
169	HexNAc(1)Hex(1)Fuc(1)NeuAc(1)	452.5	3	720.639	2159.9	720.636	2159.89	controllerType=0 controllerNumber=1 scan=3202	F.HGATCHDRVASF.Y	11	HGATCHDRVASF,FY,5@57.02146,11@802.28552	S11(OGlycan / 802.2855)	10.3258	F.HGATC[+57.02146]HDRVAS[+802.28552]F.Y	C5(Carbamidomethyl / 57.0215)	2e-07	2e-07	0	0	0	0	1.6e-08	1.6e-08	6.697	403.5	6.2	4.38		Specific	15.8	>sp|P46531|NOTC1_HUMAN Neurogenic locus notch homolog protein 1 OS=Homo sapiens OX=9606 GN=NOTCH1 PE=1 SV=4	1	2720	FP031022_8.3202.3202.3	high-energy collision-induced dissociation	7.13	2158.89	2158.88	1	196 | 1843
169	HexNAc(1)Hex(1)Fuc(1)NeuAc(1)	410.1	3	720.638	2159.9	720.636	2159.89	controllerType=0 controllerNumber=1 scan=3146	F.HGATCHDRVASF.Y	11	HGATCHDRVASF,FY,5@57.02146,11@802.28552	S11(OGlycan / 802.2855)	10.2113	F.HGATC[+57.02146]HDRVAS[+802.28552]F.Y	C5(Carbamidomethyl / 57.0215)	4e-06	4e-06	0	0	0	0	3.1e-07	3.2e-07	5.399	351.6	6.6	3.363		Specific	17.3	>sp|P46531|NOTC1_HUMAN Neurogenic locus notch homolog protein 1 OS=Homo sapiens OX=9606 GN=NOTCH1 PE=1 SV=4	1	2654	FP031022_8.3146.3146.3	high-energy collision-induced dissociation	5.8	2158.89	2158.88	1	197 | 1806
169	HexNAc(1)Hex(1)Fuc(1)NeuAc(1)	316.1	4	540.731	2159.9	540.728	2159.89	controllerType=0 controllerNumber=1 scan=3239	F.HGATCHDRVASF.Y	4	HGATCHDRVASF,FY,4@802.28552,5@57.02146	T4(OGlycan / 802.2855)	10.4055	F.HGAT[+802.28552]C[+57.02146]HDRVASF.Y	C5(Carbamidomethyl / 57.0215)	0.00037	0.00038	0	0	0	0	1.9e-05	1.9e-05	3.429	208.8	10.4	4.289		Specific	10.7	>sp|P46531|NOTC1_HUMAN Neurogenic locus notch homolog protein 1 OS=Homo sapiens OX=9606 GN=NOTCH1 PE=1 SV=4	1	2767	FP031022_8.3239.3239.4	high-energy collision-induced dissociation	3.96	2158.89	2158.88	1	198 | 1853
169	HexNAc(1)Hex(1)Fuc(1)NeuAc(1)	296.1	4	540.73	2159.9	540.728	2159.89	controllerType=0 controllerNumber=1 scan=3147	F.HGATCHDRVASF.Y	4	HGATCHDRVASF,FY,4@802.28552,5@57.02146	T4(OGlycan / 802.2855)	10.2125	F.HGAT[+802.28552]C[+57.02146]HDRVASF.Y	C5(Carbamidomethyl / 57.0215)	1.5e-05	1.5e-05	0	0	0	0	9.1e-07	9.2e-07	4.818	295.6	10.4	3.159		Specific	14	>sp|P46531|NOTC1_HUMAN Neurogenic locus notch homolog protein 1 OS=Homo sapiens OX=9606 GN=NOTCH1 PE=1 SV=4	1	2655	FP031022_8.3147.3147.4	high-energy collision-induced dissociation	5.35	2158.89	2158.88	1	199 | 1814
169	HexNAc(1)Hex(1)Fuc(1)	697.6	3	677.965	2031.88	677.958	2031.86	controllerType=0 controllerNumber=1 scan=3737	F.HGATCHDRVASFY.C	11	HGATCHDRVASFY,FC,5@57.02146,11@511.19010	S11(OGlycan / 511.1901)	11.4746	F.HGATC[+57.02146]HDRVAS[+511.19010]FY.C	C5(Carbamidomethyl / 57.0215)	1.2e-09	1.2e-09	0	0	0	0	1e-10	1e-10	8.928	645.6	0.4	10.685		Specific	18.9	>sp|P46531|NOTC1_HUMAN Neurogenic locus notch homolog protein 1 OS=Homo sapiens OX=9606 GN=NOTCH1 PE=1 SV=4	1	3424	FP031022_8.3737.3737.3	high-energy collision-induced dissociation	10.15	2030.87	2030.85	1	200 | 2409
169	HexNAc(1)Hex(1)Fuc(1)	682.1	2	1016.44	2031.87	1016.43	2031.86	controllerType=0 controllerNumber=1 scan=3269	F.HGATCHDRVASFY.C	11	HGATCHDRVASFY,FC,5@57.02146,11@511.19010	S11(OGlycan / 511.1901)	10.464	F.HGATC[+57.02146]HDRVAS[+511.19010]FY.C	C5(Carbamidomethyl / 57.0215)	3.1e-10	3.2e-10	0	0	0	0	2.1e-11	2.1e-11	9.505	573.4	15.5	4.504		Specific	17.6	>sp|P46531|NOTC1_HUMAN Neurogenic locus notch homolog protein 1 OS=Homo sapiens OX=9606 GN=NOTCH1 PE=1 SV=4	1	2802	FP031022_8.3269.3269.2	high-energy collision-induced dissociation	10.72	2030.86	2030.85	1	201 | 1981
169	HexNAc(1)Hex(1)Fuc(1)	668.4	3	677.96	2031.87	677.958	2031.86	controllerType=0 controllerNumber=1 scan=3256	F.HGATCHDRVASFY.C	4	HGATCHDRVASFY,FC,4@511.19010,5@57.02146	T4(OGlycan / 511.1901)	10.443	F.HGAT[+511.19010]C[+57.02146]HDRVASFY.C	C5(Carbamidomethyl / 57.0215)	1e-10	1e-10	0	0	0	0	5.8e-12	5.9e-12	10.002	626.5	5.2	3.386		Specific	16.8	>sp|P46531|NOTC1_HUMAN Neurogenic locus notch homolog protein 1 OS=Homo sapiens OX=9606 GN=NOTCH1 PE=1 SV=4	1	2788	FP031022_8.3256.3256.3	high-energy collision-induced dissociation	11.22	2030.86	2030.85	1	202 | 1886
169	HexNAc(1)Hex(1)Fuc(1)	444.8	3	677.962	2031.87	677.958	2031.86	controllerType=0 controllerNumber=1 scan=3795	F.HGATCHDRVASFY.C	11	HGATCHDRVASFY,FC,5@57.02146,11@511.19010	S11(OGlycan / 511.1901)	11.6045	F.HGATC[+57.02146]HDRVAS[+511.19010]FY.C	C5(Carbamidomethyl / 57.0215)	1.7e-07	1.7e-07	0	0	0	0	1.1e-08	1.2e-08	6.782	434.8	9.1	5.459		Specific	14.5	>sp|P46531|NOTC1_HUMAN Neurogenic locus notch homolog protein 1 OS=Homo sapiens OX=9606 GN=NOTCH1 PE=1 SV=4	1	3498	FP031022_8.3795.3795.3	high-energy collision-induced dissociation	7.21	2030.86	2030.85	1	203 | 2435
169	HexNAc(1)Hex(1)Fuc(1)	385.6	4	508.722	2031.87	508.72	2031.86	controllerType=0 controllerNumber=1 scan=3262	F.HGATCHDRVASFY.C	11	HGATCHDRVASFY,FC,5@57.02146,11@511.19010	S11(OGlycan / 511.1901)	10.4502	F.HGATC[+57.02146]HDRVAS[+511.19010]FY.C	C5(Carbamidomethyl / 57.0215)	1e-06	1.1e-06	0	0	0	0	8.4e-08	8.5e-08	5.982	385.6	3	2.568		Specific	12.8	>sp|P46531|NOTC1_HUMAN Neurogenic locus notch homolog protein 1 OS=Homo sapiens OX=9606 GN=NOTCH1 PE=1 SV=4	1	2794	FP031022_8.3262.3262.4	high-energy collision-induced dissociation	6.37	2030.86	2030.85	1	204 | 1941
169	Fuc(1); Hex(1)Pent(1)	535.5	3	654.281	1960.83	654.279	1960.82	controllerType=0 controllerNumber=1 scan=3317	F.HGATCHDRVASFY.C	4;11	HGATCHDRVASFY,FC,4@146.05791,5@57.02146,11@294.09508	T4(OGlycan / 146.0579); S11(OGlycan / 294.0951)	10.5553	F.HGAT[+146.05791]C[+57.02146]HDRVAS[+294.09508]FY.C	C5(Carbamidomethyl / 57.0215)	1.8e-07	1.8e-07	0	0	0	0	1.3e-08	1.3e-08	6.74	535.5	0	2.795		Specific	14.7	>sp|P46531|NOTC1_HUMAN Neurogenic locus notch homolog protein 1 OS=Homo sapiens OX=9606 GN=NOTCH1 PE=1 SV=4	1	2854	FP031022_8.3317.3317.3	high-energy collision-induced dissociation	7.57	1959.82	1959.82	1	205 | 2173
169	Fuc(1); Hex(1)Pent(2)	582.6	3	643.941	1929.81	643.939	1929.8	controllerType=0 controllerNumber=1 scan=2752	F.HGATCHDRVASF.Y	4;11	HGATCHDRVASF,FY,4@146.05791,5@57.02146,11@426.13734	T4(OGlycan / 146.0579); S11(OGlycan / 426.1373)	9.3527	F.HGAT[+146.05791]C[+57.02146]HDRVAS[+426.13734]F.Y	C5(Carbamidomethyl / 57.0215)	1.2e-08	1.2e-08	0	0	0	0	8.2e-10	8.3e-10	7.916	582.6	0	3.923		Specific	17.4	>sp|P46531|NOTC1_HUMAN Neurogenic locus notch homolog protein 1 OS=Homo sapiens OX=9606 GN=NOTCH1 PE=1 SV=4	1	2147	FP031022_8.2752.2752.3	high-energy collision-induced dissociation	8.97	1928.8	1928.79	1	206 | 1599
169	Fuc(1); Hex(1)Pent(2)	449	3	643.942	1929.81	643.939	1929.8	controllerType=0 controllerNumber=1 scan=2806	F.HGATCHDRVASF.Y	4;11	HGATCHDRVASF,FY,4@146.05791,5@57.02146,11@426.13734	T4(OGlycan / 146.0579); S11(OGlycan / 426.1373)	9.4738	F.HGAT[+146.05791]C[+57.02146]HDRVAS[+426.13734]F.Y	C5(Carbamidomethyl / 57.0215)	2e-07	2e-07	0	0	0	0	1.5e-08	1.5e-08	6.697	449	0	4.302		Specific	16.6	>sp|P46531|NOTC1_HUMAN Neurogenic locus notch homolog protein 1 OS=Homo sapiens OX=9606 GN=NOTCH1 PE=1 SV=4	1	2221	FP031022_8.2806.2806.3	high-energy collision-induced dissociation	6.96	1928.8	1928.79	1	207 | 1689
169	Hex(1); HexNAc(1)	195.5	3	629.276	1885.81	629.272	1885.8	controllerType=0 controllerNumber=1 scan=3491	F.HGATCHDRVASFY.C	4;11	HGATCHDRVASFY,FC,4@162.05282,5@57.02146,11@203.07937	T4(OGlycan / 162.0528); S11(OGlycan / 203.0794)	10.9263	F.HGAT[+162.05282]C[+57.02146]HDRVAS[+203.07937]FY.C	C5(Carbamidomethyl / 57.0215)	0.0025	0.0026	0	0	0	0	0.00012	0.00012	2.596	195.5	14.1	5.971		Specific	7.4	>sp|P46531|NOTC1_HUMAN Neurogenic locus notch homolog protein 1 OS=Homo sapiens OX=9606 GN=NOTCH1 PE=1 SV=4	1	3084	FP031022_8.3491.3491.3	high-energy collision-induced dissociation	2.65	1884.81	1884.79	1	208 | 2281
169	HexNAc(1)Fuc(1)	684.9	3	623.943	1869.81	623.941	1869.81	controllerType=0 controllerNumber=1 scan=3281	F.HGATCHDRVASFY.C	4	HGATCHDRVASFY,FC,4@349.13728,5@57.02146	T4(OGlycan / 349.1373)	10.4848	F.HGAT[+349.13728]C[+57.02146]HDRVASFY.C	C5(Carbamidomethyl / 57.0215)	1e-10	1e-10	0	0	0	0	6.6e-12	6.7e-12	10.002	534.3	1.1	3.433		Specific	17	>sp|P46531|NOTC1_HUMAN Neurogenic locus notch homolog protein 1 OS=Homo sapiens OX=9606 GN=NOTCH1 PE=1 SV=4	1	2814	FP031022_8.3281.3281.3	high-energy collision-induced dissociation	11.22	1868.81	1868.8	1	209 | 2021
169	HexNAc(1)Fuc(1)	675	2	935.41	1869.81	935.407	1869.81	controllerType=0 controllerNumber=1 scan=3292	F.HGATCHDRVASFY.C	11	HGATCHDRVASFY,FC,5@57.02146,11@349.13728	S11(OGlycan / 349.1373)	10.5061	F.HGATC[+57.02146]HDRVAS[+349.13728]FY.C	C5(Carbamidomethyl / 57.0215)	3.1e-10	3.2e-10	0	0	0	0	2.3e-11	2.4e-11	9.505	534.9	18.9	3.114		Specific	17.8	>sp|P46531|NOTC1_HUMAN Neurogenic locus notch homolog protein 1 OS=Homo sapiens OX=9606 GN=NOTCH1 PE=1 SV=4	1	2827	FP031022_8.3292.3292.2	high-energy collision-induced dissociation	10.72	1868.81	1868.8	1	210 | 2080
169	HexNAc(1)Hex(1)Fuc(1)	778.9	3	623.606	1868.8	623.604	1868.8	controllerType=0 controllerNumber=1 scan=2674	F.HGATCHDRVASF.Y	11	HGATCHDRVASF,FY,5@57.02146,11@511.19010	S11(OGlycan / 511.1901)	9.1698	F.HGATC[+57.02146]HDRVAS[+511.19010]F.Y	C5(Carbamidomethyl / 57.0215)	1.2e-12	1.2e-12	0	0	0	0	7.9e-14	8e-14	11.916	742.7	19.3	3.701		Specific	19.5	>sp|P46531|NOTC1_HUMAN Neurogenic locus notch homolog protein 1 OS=Homo sapiens OX=9606 GN=NOTCH1 PE=1 SV=4	1	2069	FP031022_8.2674.2674.3	high-energy collision-induced dissociation	13.13	1867.8	1867.79	1	211 | 1450
169	HexNAc(1)Hex(1)Fuc(1)	752.7	3	623.607	1868.81	623.604	1868.8	controllerType=0 controllerNumber=1 scan=3098	F.HGATCHDRVASF.Y	11	HGATCHDRVASF,FY,5@57.02146,11@511.19010	S11(OGlycan / 511.1901)	10.1101	F.HGATC[+57.02146]HDRVAS[+511.19010]F.Y	C5(Carbamidomethyl / 57.0215)	1.2e-12	1.2e-12	0	0	0	0	9.1e-14	9.3e-14	11.916	692.4	14.7	5.465		Specific	20.8	>sp|P46531|NOTC1_HUMAN Neurogenic locus notch homolog protein 1 OS=Homo sapiens OX=9606 GN=NOTCH1 PE=1 SV=4	1	2598	FP031022_8.3098.3098.3	high-energy collision-induced dissociation	12.13	1867.8	1867.79	1	212 | 1770
169	HexNAc(1)Hex(1)Fuc(1)	634.4	2	934.906	1868.8	934.902	1868.8	controllerType=0 controllerNumber=1 scan=2690	F.HGATCHDRVASF.Y	11	HGATCHDRVASF,FY,5@57.02146,11@511.19010	S11(OGlycan / 511.1901)	9.2064	F.HGATC[+57.02146]HDRVAS[+511.19010]F.Y	C5(Carbamidomethyl / 57.0215)	3.8e-09	3.9e-09	0	0	0	0	2.2e-10	2.3e-10	8.42	500.2	9.1	4.035		Specific	20.9	>sp|P46531|NOTC1_HUMAN Neurogenic locus notch homolog protein 1 OS=Homo sapiens OX=9606 GN=NOTCH1 PE=1 SV=4	1	2088	FP031022_8.2690.2690.2	high-energy collision-induced dissociation	9.64	1867.8	1867.79	1	213 | 1514
169	HexNAc(1)Hex(1)Fuc(1)	596.7	4	467.956	1868.8	467.955	1868.8	controllerType=0 controllerNumber=1 scan=2684	F.HGATCHDRVASF.Y	11	HGATCHDRVASF,FY,5@57.02146,11@511.19010	S11(OGlycan / 511.1901)	9.1915	F.HGATC[+57.02146]HDRVAS[+511.19010]F.Y	C5(Carbamidomethyl / 57.0215)	3.4e-08	3.4e-08	0	0	0	0	1.8e-09	1.8e-09	7.468	543.5	17.6	2.387		Specific	16.1	>sp|P46531|NOTC1_HUMAN Neurogenic locus notch homolog protein 1 OS=Homo sapiens OX=9606 GN=NOTCH1 PE=1 SV=4	1	2082	FP031022_8.2684.2684.4	high-energy collision-induced dissociation	8.69	1867.79	1867.79	1	214 | 1494
169	HexNAc(1)Hex(1)Fuc(1)	568	3	623.606	1868.8	623.604	1868.8	controllerType=0 controllerNumber=1 scan=2716	F.HGATCHDRVASF.Y	11	HGATCHDRVASF,FY,5@57.02146,11@511.19010	S11(OGlycan / 511.1901)	9.2745	F.HGATC[+57.02146]HDRVAS[+511.19010]F.Y	C5(Carbamidomethyl / 57.0215)	3.7e-08	3.7e-08	0	0	0	0	2.4e-09	2.4e-09	7.436	553.8	26	3.015		Specific	19.1	>sp|P46531|NOTC1_HUMAN Neurogenic locus notch homolog protein 1 OS=Homo sapiens OX=9606 GN=NOTCH1 PE=1 SV=4	1	2107	FP031022_8.2716.2716.3	high-energy collision-induced dissociation	8.65	1867.8	1867.79	1	215 | 1554
169	HexNAc(1)Hex(1)Fuc(1)	403	3	623.606	1868.8	623.604	1868.8	controllerType=0 controllerNumber=1 scan=2773	F.HGATCHDRVASF.Y	11	HGATCHDRVASF,FY,5@57.02146,11@511.19010	S11(OGlycan / 511.1901)	9.4004	F.HGATC[+57.02146]HDRVAS[+511.19010]F.Y	C5(Carbamidomethyl / 57.0215)	3.1e-07	3.1e-07	0	0	0	0	2.5e-08	2.5e-08	6.511	403	6.6	4.093		Specific	14.2	>sp|P46531|NOTC1_HUMAN Neurogenic locus notch homolog protein 1 OS=Homo sapiens OX=9606 GN=NOTCH1 PE=1 SV=4	1	2175	FP031022_8.2773.2773.3	high-energy collision-induced dissociation	6.91	1867.8	1867.79	1	216 | 1628
169	HexNAc(1)Hex(1)Fuc(1)	383.6	3	623.606	1868.8	623.604	1868.8	controllerType=0 controllerNumber=1 scan=3197	F.HGATCHDRVASF.Y	11	HGATCHDRVASF,FY,5@57.02146,11@511.19010	S11(OGlycan / 511.1901)	10.3136	F.HGATC[+57.02146]HDRVAS[+511.19010]F.Y	C5(Carbamidomethyl / 57.0215)	5.8e-06	5.9e-06	0	0	0	0	4.8e-07	4.9e-07	5.233	361.1	8.2	4.289		Specific	11.4	>sp|P46531|NOTC1_HUMAN Neurogenic locus notch homolog protein 1 OS=Homo sapiens OX=9606 GN=NOTCH1 PE=1 SV=4	1	2714	FP031022_8.3197.3197.3	high-energy collision-induced dissociation	5.62	1867.8	1867.79	1	217 | 1823
169	Hex(1); Fuc(1)	736.5	3	610.267	1828.79	610.265	1828.78	controllerType=0 controllerNumber=1 scan=3247	F.HGATCHDRVASFY.C	4;11	HGATCHDRVASFY,FC,4@162.05282,5@57.02146,11@146.05791	T4(OGlycan / 162.0528); S11(OGlycan / 146.0579)	10.4237	F.HGAT[+162.05282]C[+57.02146]HDRVAS[+146.05791]FY.C	C5(Carbamidomethyl / 57.0215)	1e-11	1e-11	0	0	0	0	5.6e-13	5.7e-13	11.002	715	0.8	3.73		Specific	16.8	>sp|P46531|NOTC1_HUMAN Neurogenic locus notch homolog protein 1 OS=Homo sapiens OX=9606 GN=NOTCH1 PE=1 SV=4	1	2779	FP031022_8.3247.3247.3	high-energy collision-induced dissociation	12.05	1827.78	1827.77	1	218 | 1871
169	Fuc(1); Hex(1)	659.2	2	914.898	1828.79	914.894	1828.78	controllerType=0 controllerNumber=1 scan=3261	F.HGATCHDRVASFY.C	4;11	HGATCHDRVASFY,FC,4@146.05791,5@57.02146,11@162.05282	T4(OGlycan / 146.0579); S11(OGlycan / 162.0528)	10.4491	F.HGAT[+146.05791]C[+57.02146]HDRVAS[+162.05282]FY.C	C5(Carbamidomethyl / 57.0215)	3.1e-10	3.2e-10	0	0	0	0	1.9e-11	1.9e-11	9.505	631.2	0	4.104		Specific	17.2	>sp|P46531|NOTC1_HUMAN Neurogenic locus notch homolog protein 1 OS=Homo sapiens OX=9606 GN=NOTCH1 PE=1 SV=4	1	2793	FP031022_8.3261.3261.2	high-energy collision-induced dissociation	9.55	1827.78	1827.77	1	219 | 1926
169	Fuc(1); Hex(1)	49.3	4	457.949	1828.77	457.951	1828.78	controllerType=0 controllerNumber=1 scan=3987	F.HGATCHDRVASFY.C	4;11	HGATCHDRVASFY,FC,4@146.05791,5@57.02146,11@162.05282	T4(OGlycan / 146.0579); S11(OGlycan / 162.0528)	12.0372	F.HGAT[+146.05791]C[+57.02146]HDRVAS[+162.05282]FY.C	C5(Carbamidomethyl / 57.0215)	0.98	0.98	0.0069	0.0092	0	0	0.075	0.077	0.007	49.3	0	-3.72		Specific	4.2	>sp|P46531|NOTC1_HUMAN Neurogenic locus notch homolog protein 1 OS=Homo sapiens OX=9606 GN=NOTCH1 PE=1 SV=4	1	3755	FP031022_8.3987.3987.4	high-energy collision-induced dissociation	0.01	1827.77	1827.77	1	220 | 2579
169	Fuc(1); Hex(1)Pent(1)	658.3	3	599.926	1797.76	599.925	1797.76	controllerType=0 controllerNumber=1 scan=2732	F.HGATCHDRVASF.Y	4;11	HGATCHDRVASF,FY,4@146.05791,5@57.02146,11@294.09508	T4(OGlycan / 146.0579); S11(OGlycan / 294.0951)	9.3103	F.HGAT[+146.05791]C[+57.02146]HDRVAS[+294.09508]F.Y	C5(Carbamidomethyl / 57.0215)	3.7e-10	3.7e-10	0	0	0	0	2.8e-11	2.9e-11	9.436	658.3	0	2.512		Specific	17.2	>sp|P46531|NOTC1_HUMAN Neurogenic locus notch homolog protein 1 OS=Homo sapiens OX=9606 GN=NOTCH1 PE=1 SV=4	1	2122	FP031022_8.2732.2732.3	high-energy collision-induced dissociation	9.49	1796.76	1796.75	1	221 | 1594
169	Fuc(1); Hex(1)Pent(1)	543.1	3	599.927	1797.77	599.925	1797.76	controllerType=0 controllerNumber=1 scan=2783	F.HGATCHDRVASF.Y	4;11	HGATCHDRVASF,FY,4@146.05791,5@57.02146,11@294.09508	T4(OGlycan / 146.0579); S11(OGlycan / 294.0951)	9.4231	F.HGAT[+146.05791]C[+57.02146]HDRVAS[+294.09508]F.Y	C5(Carbamidomethyl / 57.0215)	7.3e-08	7.4e-08	0	0	0	0	3.7e-09	3.7e-09	7.134	543.1	0	3.734		Specific	15.7	>sp|P46531|NOTC1_HUMAN Neurogenic locus notch homolog protein 1 OS=Homo sapiens OX=9606 GN=NOTCH1 PE=1 SV=4	1	2190	FP031022_8.2783.2783.3	high-energy collision-induced dissociation	7.97	1796.76	1796.75	1	222 | 1676
169	HexNAc(1)	28	3	575.258	1723.76	575.255	1723.75	controllerType=0 controllerNumber=1 scan=3549	F.HGATCHDRVASFY.C	4	HGATCHDRVASFY,FC,4@203.07937,5@57.02146	T4(OGlycan / 203.0794)	11.0536	F.HGAT[+203.07937]C[+57.02146]HDRVASFY.C	C5(Carbamidomethyl / 57.0215)	0.47	0.47	0	0	0	0	0.017	0.017	0.332	28	2.7	5.579		Specific	4.4	>sp|P46531|NOTC1_HUMAN Neurogenic locus notch homolog protein 1 OS=Homo sapiens OX=9606 GN=NOTCH1 PE=1 SV=4	1	3164	FP031022_8.3549.3549.3	high-energy collision-induced dissociation	0.46	1722.75	1722.74	1	223 | 2339
169	Hex(1); HexNAc(1)	24.4	3	574.92	1722.75	574.918	1722.74	controllerType=0 controllerNumber=1 scan=2778	F.HGATCHDRVASF.Y	4;11	HGATCHDRVASF,FY,4@162.05282,5@57.02146,11@203.07937	T4(OGlycan / 162.0528); S11(OGlycan / 203.0794)	9.4104	F.HGAT[+162.05282]C[+57.02146]HDRVAS[+203.07937]F.Y	C5(Carbamidomethyl / 57.0215)	0.32	0.33	0	0	0	0	0.0081	0.0082	0.491	24.4	0	4.276		Specific	5.4	>sp|P46531|NOTC1_HUMAN Neurogenic locus notch homolog protein 1 OS=Homo sapiens OX=9606 GN=NOTCH1 PE=1 SV=4	1	2184	FP031022_8.2778.2778.3	high-energy collision-induced dissociation	0.52	1721.74	1721.73	1	224 | 1648
169	HexNAc(1)Fuc(1)	742	3	569.588	1706.75	569.586	1706.74	controllerType=0 controllerNumber=1 scan=2680	F.HGATCHDRVASF.Y	11	HGATCHDRVASF,FY,5@57.02146,11@349.13728	S11(OGlycan / 349.1373)	9.1832	F.HGATC[+57.02146]HDRVAS[+349.13728]F.Y	C5(Carbamidomethyl / 57.0215)	3.7e-11	3.7e-11	0	0	0	0	2.2e-12	2.3e-12	10.436	680.8	18.8	2.874		Specific	17.8	>sp|P46531|NOTC1_HUMAN Neurogenic locus notch homolog protein 1 OS=Homo sapiens OX=9606 GN=NOTCH1 PE=1 SV=4	1	2075	FP031022_8.2680.2680.3	high-energy collision-induced dissociation	11.65	1705.74	1705.74	1	225 | 1486
169	HexNAc(1)Fuc(1)	641.4	2	853.878	1706.75	853.876	1706.74	controllerType=0 controllerNumber=1 scan=2692	F.HGATCHDRVASF.Y	11	HGATCHDRVASF,FY,5@57.02146,11@349.13728	S11(OGlycan / 349.1373)	9.2098	F.HGATC[+57.02146]HDRVAS[+349.13728]F.Y	C5(Carbamidomethyl / 57.0215)	3.8e-09	3.9e-09	0	0	0	0	2.5e-10	2.5e-10	8.42	592.7	9.5	3.204		Specific	18.8	>sp|P46531|NOTC1_HUMAN Neurogenic locus notch homolog protein 1 OS=Homo sapiens OX=9606 GN=NOTCH1 PE=1 SV=4	1	2090	FP031022_8.2692.2692.2	high-energy collision-induced dissociation	9.64	1705.74	1705.74	1	226 | 1534
169	HexNAc(1)Fuc(1)	530	3	569.588	1706.75	569.586	1706.74	controllerType=0 controllerNumber=1 scan=2728	F.HGATCHDRVASF.Y	11	HGATCHDRVASF,FY,5@57.02146,11@349.13728	S11(OGlycan / 349.1373)	9.3009	F.HGATC[+57.02146]HDRVAS[+349.13728]F.Y	C5(Carbamidomethyl / 57.0215)	2.2e-07	2.2e-07	0	0	0	0	1.7e-08	1.7e-08	6.654	530	29.1	2.552		Specific	18.1	>sp|P46531|NOTC1_HUMAN Neurogenic locus notch homolog protein 1 OS=Homo sapiens OX=9606 GN=NOTCH1 PE=1 SV=4	1	2118	FP031022_8.2728.2728.3	high-energy collision-induced dissociation	7.65	1705.74	1705.74	1	227 | 1586
169	HexNAc(1)Fuc(1)	517.7	3	569.588	1706.75	569.586	1706.74	controllerType=0 controllerNumber=1 scan=2786	F.HGATCHDRVASF.Y	11	HGATCHDRVASF,FY,5@57.02146,11@349.13728	S11(OGlycan / 349.1373)	9.4286	F.HGATC[+57.02146]HDRVAS[+349.13728]F.Y	C5(Carbamidomethyl / 57.0215)	1.2e-07	1.2e-07	0	0	0	0	9.2e-09	9.3e-09	6.909	514	11.1	4.162		Specific	17.1	>sp|P46531|NOTC1_HUMAN Neurogenic locus notch homolog protein 1 OS=Homo sapiens OX=9606 GN=NOTCH1 PE=1 SV=4	1	2193	FP031022_8.2786.2786.3	high-energy collision-induced dissociation	7.35	1705.74	1705.74	1	228 | 1681
169	Fuc(1)	404.3	3	561.582	1682.73	561.579	1682.72	controllerType=0 controllerNumber=1 scan=3522	F.HGATCHDRVASFY.C	11	HGATCHDRVASFY,FC,5@57.02146,7@15.99492,11@146.05791	D7(Oxidation / 15.9949); S11(OGlycan / 146.0579)	10.9945	F.HGATC[+57.02146]HD[+15.99492]RVAS[+146.05791]FY.C	C5(Carbamidomethyl / 57.0215)	5e-06	5.1e-06	0	0	0	0	4e-07	4e-07	5.298	404.3	4.8	6.004		Specific	9.9	>sp|P46531|NOTC1_HUMAN Neurogenic locus notch homolog protein 1 OS=Homo sapiens OX=9606 GN=NOTCH1 PE=1 SV=4	1	3123	FP031022_8.3522.3522.3	high-energy collision-induced dissociation	5.74	1681.73	1681.72	1	229 | 2320
169	Fuc(1)	692	2	833.871	1666.74	833.868	1666.73	controllerType=0 controllerNumber=1 scan=3303	F.HGATCHDRVASFY.C	11	HGATCHDRVASFY,FC,5@57.02146,11@146.05791	S11(OGlycan / 146.0579)	10.5257	F.HGATC[+57.02146]HDRVAS[+146.05791]FY.C	C5(Carbamidomethyl / 57.0215)	3.1e-10	3.2e-10	0	0	0	0	2.6e-11	2.6e-11	9.505	634.1	19.9	4.41		Specific	13.1	>sp|P46531|NOTC1_HUMAN Neurogenic locus notch homolog protein 1 OS=Homo sapiens OX=9606 GN=NOTCH1 PE=1 SV=4	1	2838	FP031022_8.3303.3303.2	high-energy collision-induced dissociation	10.72	1665.73	1665.72	1	230 | 2146
169	Fuc(1)	664.4	3	556.249	1666.73	556.247	1666.73	controllerType=0 controllerNumber=1 scan=3291	F.HGATCHDRVASFY.C	11	HGATCHDRVASFY,FC,5@57.02146,11@146.05791	S11(OGlycan / 146.0579)	10.5039	F.HGATC[+57.02146]HDRVAS[+146.05791]FY.C	C5(Carbamidomethyl / 57.0215)	1e-10	1e-10	0	0	0	0	7.4e-12	7.5e-12	10.002	564	17	3.267		Specific	12.9	>sp|P46531|NOTC1_HUMAN Neurogenic locus notch homolog protein 1 OS=Homo sapiens OX=9606 GN=NOTCH1 PE=1 SV=4	1	2826	FP031022_8.3291.3291.3	high-energy collision-induced dissociation	11.22	1665.73	1665.72	1	231 | 2059
169	Fuc(1)	573.8	3	556.25	1666.73	556.247	1666.73	controllerType=0 controllerNumber=1 scan=3465	F.HGATCHDRVASFY.C	11	HGATCHDRVASFY,FC,5@57.02146,11@146.05791	S11(OGlycan / 146.0579)	10.8703	F.HGATC[+57.02146]HDRVAS[+146.05791]FY.C	C5(Carbamidomethyl / 57.0215)	1e-08	1e-08	0	0	0	0	5.3e-10	5.4e-10	8.002	484.3	11.8	3.926		Specific	11.7	>sp|P46531|NOTC1_HUMAN Neurogenic locus notch homolog protein 1 OS=Homo sapiens OX=9606 GN=NOTCH1 PE=1 SV=4	1	3049	FP031022_8.3465.3465.3	high-energy collision-induced dissociation	9.22	1665.73	1665.72	1	232 | 2260
169	Fuc(1)	545.7	3	556.249	1666.73	556.247	1666.73	controllerType=0 controllerNumber=1 scan=3410	F.HGATCHDRVASFY.C	11	HGATCHDRVASFY,FC,5@57.02146,11@146.05791	S11(OGlycan / 146.0579)	10.7507	F.HGATC[+57.02146]HDRVAS[+146.05791]FY.C	C5(Carbamidomethyl / 57.0215)	1.8e-07	1.8e-07	0	0	0	0	1.4e-08	1.4e-08	6.74	471.2	10.2	2.718		Specific	13	>sp|P46531|NOTC1_HUMAN Neurogenic locus notch homolog protein 1 OS=Homo sapiens OX=9606 GN=NOTCH1 PE=1 SV=4	1	2971	FP031022_8.3410.3410.3	high-energy collision-induced dissociation	7.74	1665.73	1665.72	1	233 | 2238
169	Fuc(1)	480.6	3	556.249	1666.73	556.247	1666.73	controllerType=0 controllerNumber=1 scan=3354	F.HGATCHDRVASFY.C	11	HGATCHDRVASFY,FC,5@57.02146,11@146.05791	S11(OGlycan / 146.0579)	10.6323	F.HGATC[+57.02146]HDRVAS[+146.05791]FY.C	C5(Carbamidomethyl / 57.0215)	1e-07	1e-07	0	0	0	0	6.8e-09	6.9e-09	6.994	480.6	26.6	3.157		Specific	12.1	>sp|P46531|NOTC1_HUMAN Neurogenic locus notch homolog protein 1 OS=Homo sapiens OX=9606 GN=NOTCH1 PE=1 SV=4	1	2900	FP031022_8.3354.3354.3	high-energy collision-induced dissociation	7.44	1665.73	1665.72	1	234 | 2204
169	Fuc(1)	467.3	2	833.871	1666.74	833.868	1666.73	controllerType=0 controllerNumber=1 scan=3374	F.HGATCHDRVASFY.C	11	HGATCHDRVASFY,FC,5@57.02146,11@146.05791	S11(OGlycan / 146.0579)	10.6733	F.HGATC[+57.02146]HDRVAS[+146.05791]FY.C	C5(Carbamidomethyl / 57.0215)	5.2e-07	5.2e-07	0	0	0	0	3.7e-08	3.7e-08	6.286	467.3	10.8	4.63		Specific	13.3	>sp|P46531|NOTC1_HUMAN Neurogenic locus notch homolog protein 1 OS=Homo sapiens OX=9606 GN=NOTCH1 PE=1 SV=4	1	2929	FP031022_8.3374.3374.2	high-energy collision-induced dissociation	6.72	1665.73	1665.72	1	235 | 2225
169	Fuc(1)	456.8	3	556.25	1666.74	556.247	1666.73	controllerType=0 controllerNumber=1 scan=3519	F.HGATCHDRVASFY.C	11	HGATCHDRVASFY,FC,5@57.02146,11@146.05791	S11(OGlycan / 146.0579)	10.9895	F.HGATC[+57.02146]HDRVAS[+146.05791]FY.C	C5(Carbamidomethyl / 57.0215)	1.6e-06	1.6e-06	0	0	0	0	1.5e-07	1.5e-07	5.795	456.8	10	5.464		Specific	10.7	>sp|P46531|NOTC1_HUMAN Neurogenic locus notch homolog protein 1 OS=Homo sapiens OX=9606 GN=NOTCH1 PE=1 SV=4	1	3118	FP031022_8.3519.3519.3	high-energy collision-induced dissociation	6.22	1665.73	1665.72	1	236 | 2309
169	Fuc(1)	383.4	3	556.25	1666.73	556.247	1666.73	controllerType=0 controllerNumber=1 scan=3575	F.HGATCHDRVASFY.C	4	HGATCHDRVASFY,FC,4@146.05791,5@57.02146	T4(OGlycan / 146.0579)	11.1134	F.HGAT[+146.05791]C[+57.02146]HDRVASFY.C	C5(Carbamidomethyl / 57.0215)	7.4e-06	7.5e-06	0	0	0	0	5.6e-07	5.6e-07	5.132	383.4	9.2	4.146		Specific	9.6	>sp|P46531|NOTC1_HUMAN Neurogenic locus notch homolog protein 1 OS=Homo sapiens OX=9606 GN=NOTCH1 PE=1 SV=4	1	3201	FP031022_8.3575.3575.3	high-energy collision-induced dissociation	5.52	1665.73	1665.72	1	237 | 2347
169	Fuc(1)	338.3	4	417.439	1666.73	417.437	1666.73	controllerType=0 controllerNumber=1 scan=3323	F.HGATCHDRVASFY.C	11	HGATCHDRVASFY,FC,5@57.02146,11@146.05791	S11(OGlycan / 146.0579)	10.5681	F.HGATC[+57.02146]HDRVAS[+146.05791]FY.C	C5(Carbamidomethyl / 57.0215)	0.00038	0.00038	0	0	0	0	2e-05	2e-05	3.422	338.3	10.7	2.93		Specific	8.9	>sp|P46531|NOTC1_HUMAN Neurogenic locus notch homolog protein 1 OS=Homo sapiens OX=9606 GN=NOTCH1 PE=1 SV=4	1	2859	FP031022_8.3323.3323.4	high-energy collision-induced dissociation	3.53	1665.73	1665.72	1	238 | 2183
169	Fuc(1)	261.4	3	556.249	1666.73	556.247	1666.73	controllerType=0 controllerNumber=1 scan=3657	F.HGATCHDRVASFY.C	4	HGATCHDRVASFY,FC,4@146.05791,5@57.02146	T4(OGlycan / 146.0579)	11.2968	F.HGAT[+146.05791]C[+57.02146]HDRVASFY.C	C5(Carbamidomethyl / 57.0215)	0.0018	0.0018	0	0	0	0	6.4e-05	6.5e-05	2.74	255.7	9.2	3.047		Specific	8	>sp|P46531|NOTC1_HUMAN Neurogenic locus notch homolog protein 1 OS=Homo sapiens OX=9606 GN=NOTCH1 PE=1 SV=4	1	3321	FP031022_8.3657.3657.3	high-energy collision-induced dissociation	3.01	1665.73	1665.72	1	239 | 2367
169	Fuc(1)	8	3	556.249	1666.73	556.247	1666.73	controllerType=0 controllerNumber=1 scan=3670	F.HGATCHDRVASFY.C	4	HGATCHDRVASFY,FC,4@146.05791,5@57.02146	T4(OGlycan / 146.0579)	11.3251	F.HGAT[+146.05791]C[+57.02146]HDRVASFY.C	C5(Carbamidomethyl / 57.0215)	0.47	0.47	0	0	0	0	0.018	0.018	0.332	8	8	3.047		Specific	4.1	>sp|P46531|NOTC1_HUMAN Neurogenic locus notch homolog protein 1 OS=Homo sapiens OX=9606 GN=NOTCH1 PE=1 SV=4	1	3339	FP031022_8.3670.3670.4	high-energy collision-induced dissociation	0.46	1665.73	1665.72	1	240 | 2388
169	Fuc(1); Hex(1)	669.7	3	555.913	1665.72	555.911	1665.72	controllerType=0 controllerNumber=1 scan=2772	F.HGATCHDRVASF.Y	4;11	HGATCHDRVASF,FY,4@146.05791,5@57.02146,11@162.05282	T4(OGlycan / 146.0579); S11(OGlycan / 162.0528)	9.3982	F.HGAT[+146.05791]C[+57.02146]HDRVAS[+162.05282]F.Y	C5(Carbamidomethyl / 57.0215)	1.2e-10	1.2e-10	0	0	0	0	9.4e-12	9.5e-12	9.916	624	0	3.457		Specific	14.9	>sp|P46531|NOTC1_HUMAN Neurogenic locus notch homolog protein 1 OS=Homo sapiens OX=9606 GN=NOTCH1 PE=1 SV=4	1	2173	FP031022_8.2772.2772.3	high-energy collision-induced dissociation	10.97	1664.72	1664.71	1	241 | 1616
169	Fuc(1); Hex(1)	568.5	3	555.913	1665.72	555.911	1665.72	controllerType=0 controllerNumber=1 scan=2677	F.HGATCHDRVASF.Y	4;11	HGATCHDRVASF,FY,4@146.05791,5@57.02146,11@162.05282	T4(OGlycan / 146.0579); S11(OGlycan / 162.0528)	9.1782	F.HGAT[+146.05791]C[+57.02146]HDRVAS[+162.05282]F.Y	C5(Carbamidomethyl / 57.0215)	1.2e-08	1.2e-08	0	0	0	0	6.7e-10	6.8e-10	7.916	568.5	0	3.897		Specific	16.3	>sp|P46531|NOTC1_HUMAN Neurogenic locus notch homolog protein 1 OS=Homo sapiens OX=9606 GN=NOTCH1 PE=1 SV=4	1	2072	FP031022_8.2677.2677.3	high-energy collision-induced dissociation	8.97	1664.72	1664.71	1	242 | 1474
169	Fuc(1); Hex(1)	560.6	3	555.912	1665.72	555.911	1665.72	controllerType=0 controllerNumber=1 scan=2622	F.HGATCHDRVASF.Y	4;11	HGATCHDRVASF,FY,4@146.05791,5@57.02146,11@162.05282	T4(OGlycan / 146.0579); S11(OGlycan / 162.0528)	9.0527	F.HGAT[+146.05791]C[+57.02146]HDRVAS[+162.05282]F.Y	C5(Carbamidomethyl / 57.0215)	3.7e-08	3.7e-08	0	0	0	0	2.2e-09	2.2e-09	7.436	560.6	0	2.138		Specific	15.1	>sp|P46531|NOTC1_HUMAN Neurogenic locus notch homolog protein 1 OS=Homo sapiens OX=9606 GN=NOTCH1 PE=1 SV=4	1	1995	FP031022_8.2622.2622.3	high-energy collision-induced dissociation	8.49	1664.71	1664.71	1	243 | 1403
169	Fuc(1); Hex(1)	551.1	2	833.364	1665.72	833.362	1665.72	controllerType=0 controllerNumber=1 scan=2701	F.HGATCHDRVASF.Y	4;11	HGATCHDRVASF,FY,4@146.05791,5@57.02146,11@162.05282	T4(OGlycan / 146.0579); S11(OGlycan / 162.0528)	9.2301	F.HGAT[+146.05791]C[+57.02146]HDRVAS[+162.05282]F.Y	C5(Carbamidomethyl / 57.0215)	7e-07	7e-07	0	0	0	0	5.7e-08	5.7e-08	6.158	551.1	0	1.696		Specific	20.4	>sp|P46531|NOTC1_HUMAN Neurogenic locus notch homolog protein 1 OS=Homo sapiens OX=9606 GN=NOTCH1 PE=1 SV=4	1	2099	FP031022_8.2701.2701.2	high-energy collision-induced dissociation	6.99	1664.71	1664.71	1	244 | 1542
169	Fuc(1); Hex(1)	519.5	2	833.366	1665.72	833.362	1665.72	controllerType=0 controllerNumber=1 scan=2648	F.HGATCHDRVASF.Y	4;11	HGATCHDRVASF,FY,4@146.05791,5@57.02146,11@162.05282	T4(OGlycan / 146.0579); S11(OGlycan / 162.0528)	9.1115	F.HGAT[+146.05791]C[+57.02146]HDRVAS[+162.05282]F.Y	C5(Carbamidomethyl / 57.0215)	3.9e-07	3.9e-07	0	0	0	0	3e-08	3e-08	6.412	519.5	0	3.905		Specific	18	>sp|P46531|NOTC1_HUMAN Neurogenic locus notch homolog protein 1 OS=Homo sapiens OX=9606 GN=NOTCH1 PE=1 SV=4	1	2035	FP031022_8.2648.2648.2	high-energy collision-induced dissociation	6.69	1664.72	1664.71	1	245 | 1423
169	Fuc(1); Hex(1)	459.8	3	555.912	1665.72	555.911	1665.72	controllerType=0 controllerNumber=1 scan=2721	F.HGATCHDRVASF.Y	4;11	HGATCHDRVASF,FY,4@146.05791,5@57.02146,11@162.05282	T4(OGlycan / 146.0579); S11(OGlycan / 162.0528)	9.2866	F.HGAT[+146.05791]C[+57.02146]HDRVAS[+162.05282]F.Y	C5(Carbamidomethyl / 57.0215)	6.1e-07	6.2e-07	0	0	0	0	4.2e-08	4.2e-08	6.217	459.8	0	2.578		Specific	15.2	>sp|P46531|NOTC1_HUMAN Neurogenic locus notch homolog protein 1 OS=Homo sapiens OX=9606 GN=NOTCH1 PE=1 SV=4	1	2111	FP031022_8.2721.2721.3	high-energy collision-induced dissociation	6.48	1664.71	1664.71	1	246 | 1574
169	Fuc(1); Hex(1)	316.1	3	555.914	1665.73	555.911	1665.72	controllerType=0 controllerNumber=1 scan=2923	F.HGATCHDRVASF.Y	4;11	HGATCHDRVASF,FY,4@146.05791,5@57.02146,11@162.05282	T4(OGlycan / 146.0579); S11(OGlycan / 162.0528)	9.7388	F.HGAT[+146.05791]C[+57.02146]HDRVAS[+162.05282]F.Y	C5(Carbamidomethyl / 57.0215)	0.00059	0.0006	0	0	0	0	2.7e-05	2.7e-05	3.228	316.1	0	5.216		Specific	9.3	>sp|P46531|NOTC1_HUMAN Neurogenic locus notch homolog protein 1 OS=Homo sapiens OX=9606 GN=NOTCH1 PE=1 SV=4	1	2372	FP031022_8.2923.2923.3	high-energy collision-induced dissociation	3.59	1664.72	1664.71	1	247 | 1718
169	HexNAc(1)	227	3	520.902	1560.69	520.9	1560.69	controllerType=0 controllerNumber=1 scan=2765	F.HGATCHDRVASF.Y	4	HGATCHDRVASF,FY,4@203.07937,5@57.02146	T4(OGlycan / 203.0794)	9.3812	F.HGAT[+203.07937]C[+57.02146]HDRVASF.Y	C5(Carbamidomethyl / 57.0215)	0.0063	0.0064	0	0	0	0	0.00026	0.00026	2.201	227	9.2	2.9		Specific	8.4	>sp|P46531|NOTC1_HUMAN Neurogenic locus notch homolog protein 1 OS=Homo sapiens OX=9606 GN=NOTCH1 PE=1 SV=4	1	2165	FP031022_8.2765.2765.3	high-energy collision-induced dissociation	2.28	1559.68	1559.68	1	248 | 309
169	HexNAc(1)	225.3	3	520.903	1560.69	520.9	1560.69	controllerType=0 controllerNumber=1 scan=2943	F.HGATCHDRVASF.Y	4	HGATCHDRVASF,FY,4@203.07937,5@57.02146	T4(OGlycan / 203.0794)	9.7853	F.HGAT[+203.07937]C[+57.02146]HDRVASF.Y	C5(Carbamidomethyl / 57.0215)	0.0021	0.0022	0	0	0	0	8.8e-05	8.9e-05	2.673	225.3	9.2	5.012		Specific	7.6	>sp|P46531|NOTC1_HUMAN Neurogenic locus notch homolog protein 1 OS=Homo sapiens OX=9606 GN=NOTCH1 PE=1 SV=4	1	2398	FP031022_8.2943.2943.3	high-energy collision-induced dissociation	2.75	1559.69	1559.68	1	249 | 413
169	HexNAc(1)	180	3	520.902	1560.69	520.9	1560.69	controllerType=0 controllerNumber=1 scan=2656	F.HGATCHDRVASF.Y	11	HGATCHDRVASF,FY,5@57.02146,11@203.07937	S11(OGlycan / 203.0794)	9.13	F.HGATC[+57.02146]HDRVAS[+203.07937]F.Y	C5(Carbamidomethyl / 57.0215)	0.011	0.011	0	0	0	0	0.00044	0.00045	1.966	180	23.1	3.956		Specific	7.1	>sp|P46531|NOTC1_HUMAN Neurogenic locus notch homolog protein 1 OS=Homo sapiens OX=9606 GN=NOTCH1 PE=1 SV=4	1	2046	FP031022_8.2656.2656.3	high-energy collision-induced dissociation	2.18	1559.68	1559.68	1	250 | 246
169		883.3	2	760.842	1520.68	760.839	1520.67	controllerType=0 controllerNumber=1 scan=3334	F.HGATCHDRVASFY.C		HGATCHDRVASFY,FC,5@57.02146		10.5903	F.HGATC[+57.02146]HDRVASFY.C	C5(Carbamidomethyl / 57.0215)	3e-13	3.1e-13	0	0	0	0	2e-14	2e-14	12.518	760.8	760.8	4.624		Specific	11.2	>sp|P46531|NOTC1_HUMAN Neurogenic locus notch homolog protein 1 OS=Homo sapiens OX=9606 GN=NOTCH1 PE=1 SV=4	1	2873	FP031022_8.3334.3334.2	high-energy collision-induced dissociation	13.51	1519.67	1519.66	1	251 | 472
169		633.8	2	760.842	1520.68	760.839	1520.67	controllerType=0 controllerNumber=1 scan=3388	F.HGATCHDRVASFY.C		HGATCHDRVASFY,FC,5@57.02146		10.7053	F.HGATC[+57.02146]HDRVASFY.C	C5(Carbamidomethyl / 57.0215)	6.2e-08	6.3e-08	0	0	0	0	3.3e-09	3.3e-09	7.207	618.7	618.7	4.303		Specific	10.3	>sp|P46531|NOTC1_HUMAN Neurogenic locus notch homolog protein 1 OS=Homo sapiens OX=9606 GN=NOTCH1 PE=1 SV=4	1	2946	FP031022_8.3388.3388.2	high-energy collision-induced dissociation	8.2	1519.67	1519.66	1	252 | 481
169		502.4	3	507.564	1520.68	507.561	1520.67	controllerType=0 controllerNumber=1 scan=3497	F.HGATCHDRVASFY.C		HGATCHDRVASFY,FC,5@57.02146		10.9406	F.HGATC[+57.02146]HDRVASFY.C	C5(Carbamidomethyl / 57.0215)	1e-07	1e-07	0	0	0	0	7.4e-09	7.5e-09	6.994	487	487	5.077		Specific	11.4	>sp|P46531|NOTC1_HUMAN Neurogenic locus notch homolog protein 1 OS=Homo sapiens OX=9606 GN=NOTCH1 PE=1 SV=4	1	3089	FP031022_8.3497.3497.3	high-energy collision-induced dissociation	7.21	1519.67	1519.66	1	253 | 503
169		501.4	3	507.563	1520.67	507.561	1520.67	controllerType=0 controllerNumber=1 scan=3329	F.HGATCHDRVASFY.C		HGATCHDRVASFY,FC,5@57.02146		10.5782	F.HGATC[+57.02146]HDRVASFY.C	C5(Carbamidomethyl / 57.0215)	3e-06	3e-06	0	0	0	0	2.4e-07	2.4e-07	5.527	401.4	401.4	2.248		Specific	11	>sp|P46531|NOTC1_HUMAN Neurogenic locus notch homolog protein 1 OS=Homo sapiens OX=9606 GN=NOTCH1 PE=1 SV=4	1	2867	FP031022_8.3329.3329.3	high-energy collision-induced dissociation	5.75	1519.67	1519.66	1	254 | 452
169		448.3	3	507.564	1520.68	507.561	1520.67	controllerType=0 controllerNumber=1 scan=3552	F.HGATCHDRVASFY.C		HGATCHDRVASFY,FC,5@57.02146		11.062	F.HGATC[+57.02146]HDRVASFY.C	C5(Carbamidomethyl / 57.0215)	3.3e-06	3.3e-06	0	0	0	0	2.7e-07	2.7e-07	5.484	448.3	448.3	4.475		Specific	10.2	>sp|P46531|NOTC1_HUMAN Neurogenic locus notch homolog protein 1 OS=Homo sapiens OX=9606 GN=NOTCH1 PE=1 SV=4	1	3168	FP031022_8.3552.3552.3	high-energy collision-induced dissociation	5.69	1519.67	1519.66	1	255 | 510
169		426.6	3	507.564	1520.68	507.561	1520.67	controllerType=0 controllerNumber=1 scan=3443	F.HGATCHDRVASFY.C		HGATCHDRVASFY,FC,5@57.02146		10.8194	F.HGATC[+57.02146]HDRVASFY.C	C5(Carbamidomethyl / 57.0215)	9.2e-06	9.3e-06	0	0	0	0	6.5e-07	6.6e-07	5.038	426.6	426.6	4.295		Specific	9.2	>sp|P46531|NOTC1_HUMAN Neurogenic locus notch homolog protein 1 OS=Homo sapiens OX=9606 GN=NOTCH1 PE=1 SV=4	1	3017	FP031022_8.3443.3443.3	high-energy collision-induced dissociation	5.22	1519.67	1519.66	1	256 | 498
169		394.1	3	507.564	1520.68	507.561	1520.67	controllerType=0 controllerNumber=1 scan=3387	F.HGATCHDRVASFY.C		HGATCHDRVASFY,FC,5@57.02146		10.7041	F.HGATC[+57.02146]HDRVASFY.C	C5(Carbamidomethyl / 57.0215)	7.4e-06	7.5e-06	0	0	0	0	5.3e-07	5.4e-07	5.132	394.1	394.1	4.114		Specific	10.1	>sp|P46531|NOTC1_HUMAN Neurogenic locus notch homolog protein 1 OS=Homo sapiens OX=9606 GN=NOTCH1 PE=1 SV=4	1	2945	FP031022_8.3387.3387.3	high-energy collision-induced dissociation	5.29	1519.67	1519.66	1	257 | 477
169		350.4	3	507.564	1520.68	507.561	1520.67	controllerType=0 controllerNumber=1 scan=3608	F.HGATCHDRVASFY.C		HGATCHDRVASFY,FC,5@57.02146		11.1863	F.HGATC[+57.02146]HDRVASFY.C	C5(Carbamidomethyl / 57.0215)	0.00013	0.00014	0	0	0	0	4.9e-06	4.9e-06	3.87	350.4	350.4	4.535		Specific	9.3	>sp|P46531|NOTC1_HUMAN Neurogenic locus notch homolog protein 1 OS=Homo sapiens OX=9606 GN=NOTCH1 PE=1 SV=4	1	3251	FP031022_8.3608.3608.3	high-energy collision-induced dissociation	3.76	1519.67	1519.66	1	258 | 515
169		166.7	3	507.565	1520.68	507.561	1520.67	controllerType=0 controllerNumber=1 scan=3806	F.HGATCHDRVASFY.C		HGATCHDRVASFY,FC,5@57.02146		11.6303	F.HGATC[+57.02146]HDRVASFY.C	C5(Carbamidomethyl / 57.0215)	0.03	0.03	0	0	0	0	0.001	0.001	1.53	166.7	166.7	6.703		Specific	6.3	>sp|P46531|NOTC1_HUMAN Neurogenic locus notch homolog protein 1 OS=Homo sapiens OX=9606 GN=NOTCH1 PE=1 SV=4	1	3513	FP031022_8.3806.3806.3	high-energy collision-induced dissociation	1.52	1519.67	1519.66	1	259 | 584
169	Fuc(1)	619.6	3	507.226	1519.66	507.225	1519.66	controllerType=0 controllerNumber=1 scan=2818	F.HGATCHDRVASF.Y	11	HGATCHDRVASF,FY,5@57.02146,7@15.99492,11@146.05791	D7(Oxidation / 15.9949); S11(OGlycan / 146.0579)	9.5004	F.HGATC[+57.02146]HD[+15.99492]RVAS[+146.05791]F.Y	C5(Carbamidomethyl / 57.0215)	1.2e-09	1.2e-09	0	0	0	0	1.1e-10	1.1e-10	8.916	591.5	41.5	3.479		Specific	13.2	>sp|P46531|NOTC1_HUMAN Neurogenic locus notch homolog protein 1 OS=Homo sapiens OX=9606 GN=NOTCH1 PE=1 SV=4	1	2236	FP031022_8.2818.2818.3	high-energy collision-induced dissociation	9.97	1518.66	1518.65	1	260 | 345
169	Fuc(1)	282.8	3	507.227	1519.67	507.225	1519.66	controllerType=0 controllerNumber=1 scan=2872	F.HGATCHDRVASF.Y	11	HGATCHDRVASF,FY,5@57.02146,7@15.99492,11@146.05791	D7(Oxidation / 15.9949); S11(OGlycan / 146.0579)	9.6244	F.HGATC[+57.02146]HD[+15.99492]RVAS[+146.05791]F.Y	C5(Carbamidomethyl / 57.0215)	0.002	0.002	0	0	0	0	7.6e-05	7.7e-05	2.706	282.8	13.4	4.202		Specific	8	>sp|P46531|NOTC1_HUMAN Neurogenic locus notch homolog protein 1 OS=Homo sapiens OX=9606 GN=NOTCH1 PE=1 SV=4	1	2310	FP031022_8.2872.2872.3	high-energy collision-induced dissociation	3.07	1518.66	1518.65	1	261 | 377
169	Hex(1)	498.4	3	507.226	1519.66	507.225	1519.66	controllerType=0 controllerNumber=1 scan=2625	F.HGATCHDRVASF.Y	11	HGATCHDRVASF,FY,5@57.02146,11@162.05282	S11(OGlycan / 162.0528)	9.0592	F.HGATC[+57.02146]HDRVAS[+162.05282]F.Y	C5(Carbamidomethyl / 57.0215)	3.7e-07	3.8e-07	0	0	0	0	2.8e-08	2.9e-08	6.429	498.4	15.4	2.696		Specific	12.2	>sp|P46531|NOTC1_HUMAN Neurogenic locus notch homolog protein 1 OS=Homo sapiens OX=9606 GN=NOTCH1 PE=1 SV=4	1	2000	FP031022_8.2625.2625.3	high-energy collision-induced dissociation	6.87	1518.66	1518.65	1	262 | 229
169	Hex(1)	222.9	3	507.227	1519.67	507.225	1519.66	controllerType=0 controllerNumber=1 scan=2678	F.HGATCHDRVASF.Y	11	HGATCHDRVASF,FY,5@57.02146,11@162.05282	S11(OGlycan / 162.0528)	9.1803	F.HGATC[+57.02146]HDRVAS[+162.05282]F.Y	C5(Carbamidomethyl / 57.0215)	0.00084	0.00085	0	0	0	0	3.6e-05	3.6e-05	3.077	222.9	47.4	3.716		Specific	8.9	>sp|P46531|NOTC1_HUMAN Neurogenic locus notch homolog protein 1 OS=Homo sapiens OX=9606 GN=NOTCH1 PE=1 SV=4	1	2073	FP031022_8.2678.2678.3	high-energy collision-induced dissociation	3.15	1518.66	1518.65	1	263 | 257
169	Hex(1)	39.8	3	507.234	1519.69	507.225	1519.66	controllerType=0 controllerNumber=1 scan=3806	F.HGATCHDRVASF.Y	11	HGATCHDRVASF,FY,5@57.02146,11@162.05282	S11(OGlycan / 162.0528)	11.6303	F.HGATC[+57.02146]HDRVAS[+162.05282]F.Y	C5(Carbamidomethyl / 57.0215)	0.98	0.98	0.0069	0.0069	0	0	0.073	0.073	0.008	39.8	14.2	18.18		Specific	4.3	>sp|P46531|NOTC1_HUMAN Neurogenic locus notch homolog protein 1 OS=Homo sapiens OX=9606 GN=NOTCH1 PE=1 SV=4	1	3512	FP031022_8.3806.3806.3	high-energy collision-induced dissociation	0.01	1518.68	1518.65	1	264 | 558
169	Fuc(1)	153.7	3	502.231	1504.68	502.221	1504.65	controllerType=0 controllerNumber=1 scan=3249	F.HGATCHDRVASF.Y	11	HGATCHDRVASF,FY,5@57.02146,8@0.98402,11@146.05791	R8(Deamidated / 0.984); S11(OGlycan / 146.0579)	10.428	F.HGATC[+57.02146]HDR[+0.98402]VAS[+146.05791]F.Y	C5(Carbamidomethyl / 57.0215)	0.98	0.98	0.0069	0.0069	0.014	0.014	0.071	0.071	0.008	21.5	14.8	19.398		Specific	4.4	>sp|P46531|NOTC1_HUMAN Neurogenic locus notch homolog protein 1 OS=Homo sapiens OX=9606 GN=NOTCH1 PE=1 SV=4	1	2781	FP031022_8.3249.3249.3	high-energy collision-induced dissociation	0.01	1503.67	1503.64	1	265 | 442
169	Fuc(1)	715.1	2	752.338	1503.67	752.336	1503.66	controllerType=0 controllerNumber=1 scan=2681	F.HGATCHDRVASF.Y	11	HGATCHDRVASF,FY,5@57.02146,11@146.05791	S11(OGlycan / 146.0579)	9.1854	F.HGATC[+57.02146]HDRVAS[+146.05791]F.Y	C5(Carbamidomethyl / 57.0215)	3.8e-11	3.9e-11	0	0	0	0	2.6e-12	2.6e-12	10.42	671.4	18.1	3.33		Specific	15.5	>sp|P46531|NOTC1_HUMAN Neurogenic locus notch homolog protein 1 OS=Homo sapiens OX=9606 GN=NOTCH1 PE=1 SV=4	1	2076	FP031022_8.2681.2681.2	high-energy collision-induced dissociation	11.64	1502.66	1502.66	1	266 | 274
169	Fuc(1)	666.4	3	501.895	1503.67	501.893	1503.66	controllerType=0 controllerNumber=1 scan=2761	F.HGATCHDRVASF.Y	11	HGATCHDRVASF,FY,5@57.02146,11@146.05791	S11(OGlycan / 146.0579)	9.3736	F.HGATC[+57.02146]HDRVAS[+146.05791]F.Y	C5(Carbamidomethyl / 57.0215)	1.2e-10	1.2e-10	0	0	0	0	8.4e-12	8.5e-12	9.916	666.4	18.3	3.585		Specific	14.4	>sp|P46531|NOTC1_HUMAN Neurogenic locus notch homolog protein 1 OS=Homo sapiens OX=9606 GN=NOTCH1 PE=1 SV=4	1	2160	FP031022_8.2761.2761.3	high-energy collision-induced dissociation	11.13	1502.66	1502.66	1	267 | 304
169	Fuc(1)	633.6	3	501.894	1503.67	501.893	1503.66	controllerType=0 controllerNumber=1 scan=2662	F.HGATCHDRVASF.Y	11	HGATCHDRVASF,FY,5@57.02146,11@146.05791	S11(OGlycan / 146.0579)	9.1431	F.HGATC[+57.02146]HDRVAS[+146.05791]F.Y	C5(Carbamidomethyl / 57.0215)	3.7e-09	3.7e-09	0	0	0	0	1.8e-10	1.8e-10	8.436	566.8	24.5	2.002		Specific	14.1	>sp|P46531|NOTC1_HUMAN Neurogenic locus notch homolog protein 1 OS=Homo sapiens OX=9606 GN=NOTCH1 PE=1 SV=4	1	2055	FP031022_8.2662.2662.3	high-energy collision-induced dissociation	9.65	1502.66	1502.66	1	268 | 252
169	Fuc(1)	614.6	3	501.895	1503.67	501.893	1503.66	controllerType=0 controllerNumber=1 scan=2852	F.HGATCHDRVASF.Y	11	HGATCHDRVASF,FY,5@57.02146,11@146.05791	S11(OGlycan / 146.0579)	9.5773	F.HGATC[+57.02146]HDRVAS[+146.05791]F.Y	C5(Carbamidomethyl / 57.0215)	1.2e-09	1.2e-09	0	0	0	0	1.2e-10	1.2e-10	8.916	564.4	15.7	3.768		Specific	12.3	>sp|P46531|NOTC1_HUMAN Neurogenic locus notch homolog protein 1 OS=Homo sapiens OX=9606 GN=NOTCH1 PE=1 SV=4	1	2282	FP031022_8.2852.2852.3	high-energy collision-induced dissociation	10.13	1502.66	1502.66	1	269 | 370
169	Fuc(1)	603.5	3	501.895	1503.67	501.893	1503.66	controllerType=0 controllerNumber=1 scan=2905	F.HGATCHDRVASF.Y	11	HGATCHDRVASF,FY,5@57.02146,11@146.05791	S11(OGlycan / 146.0579)	9.7003	F.HGATC[+57.02146]HDRVAS[+146.05791]F.Y	C5(Carbamidomethyl / 57.0215)	1.2e-09	1.2e-09	0	0	0	0	1.3e-10	1.3e-10	8.916	514.1	13.2	4.072		Specific	12	>sp|P46531|NOTC1_HUMAN Neurogenic locus notch homolog protein 1 OS=Homo sapiens OX=9606 GN=NOTCH1 PE=1 SV=4	1	2354	FP031022_8.2905.2905.3	high-energy collision-induced dissociation	9.13	1502.66	1502.66	1	270 | 404
169	Fuc(1)	571.5	3	501.895	1503.67	501.893	1503.66	controllerType=0 controllerNumber=1 scan=2708	F.HGATCHDRVASF.Y	11	HGATCHDRVASF,FY,5@57.02146,11@146.05791	S11(OGlycan / 146.0579)	9.249	F.HGATC[+57.02146]HDRVAS[+146.05791]F.Y	C5(Carbamidomethyl / 57.0215)	1.2e-08	1.2e-08	0	0	0	0	7.5e-10	7.5e-10	7.916	571.5	23.7	3.098		Specific	14.8	>sp|P46531|NOTC1_HUMAN Neurogenic locus notch homolog protein 1 OS=Homo sapiens OX=9606 GN=NOTCH1 PE=1 SV=4	1	2103	FP031022_8.2708.2708.3	high-energy collision-induced dissociation	9.13	1502.66	1502.66	1	271 | 283
169	Fuc(1)	559.7	3	501.895	1503.67	501.893	1503.66	controllerType=0 controllerNumber=1 scan=2960	F.HGATCHDRVASF.Y	11	HGATCHDRVASF,FY,5@57.02146,11@146.05791	S11(OGlycan / 146.0579)	9.8224	F.HGATC[+57.02146]HDRVAS[+146.05791]F.Y	C5(Carbamidomethyl / 57.0215)	7.3e-08	7.4e-08	0	0	0	0	4.1e-09	4.1e-09	7.134	559.7	14.1	3.768		Specific	12.8	>sp|P46531|NOTC1_HUMAN Neurogenic locus notch homolog protein 1 OS=Homo sapiens OX=9606 GN=NOTCH1 PE=1 SV=4	1	2420	FP031022_8.2960.2960.3	high-energy collision-induced dissociation	8.13	1502.66	1502.66	1	272 | 417
169	Fuc(1)	434.5	2	752.338	1503.67	752.336	1503.66	controllerType=0 controllerNumber=1 scan=2726	F.HGATCHDRVASF.Y	11	HGATCHDRVASF,FY,5@57.02146,11@146.05791	S11(OGlycan / 146.0579)	9.2976	F.HGATC[+57.02146]HDRVAS[+146.05791]F.Y	C5(Carbamidomethyl / 57.0215)	2.9e-06	3e-06	0	0	0	0	2.2e-07	2.3e-07	5.534	434.5	8.5	2.518		Specific	15.4	>sp|P46531|NOTC1_HUMAN Neurogenic locus notch homolog protein 1 OS=Homo sapiens OX=9606 GN=NOTCH1 PE=1 SV=4	1	2116	FP031022_8.2726.2726.2	high-energy collision-induced dissociation	5.94	1502.66	1502.66	1	273 | 290
169		457.4	3	458.539	1373.6	458.539	1373.6	controllerType=0 controllerNumber=1 scan=2835	F.HGATCHDRVASF.Y		HGATCHDRVASF,FY,5@57.02146,7@15.99492	D7(Oxidation / 15.9949)	9.5386	F.HGATC[+57.02146]HD[+15.99492]RVASF.Y	C5(Carbamidomethyl / 57.0215)	7.6e-05	7.7e-05	0	0	0	0	3.2e-06	3.2e-06	4.119	330.1	34.9	1.24		Specific	11.1	>sp|P46531|NOTC1_HUMAN Neurogenic locus notch homolog protein 1 OS=Homo sapiens OX=9606 GN=NOTCH1 PE=1 SV=4	1	2261	FP031022_8.2835.2835.3	high-energy collision-induced dissociation	4.55	1372.6	1372.59	1	274 | 363
169		194.3	3	458.54	1373.6	458.539	1373.6	controllerType=0 controllerNumber=1 scan=2755	F.HGATCHDRVASF.Y		HGATCHDRVASF,FY,5@57.02146,6@15.99492	H6(Oxidation / 15.9949)	9.3587	F.HGATC[+57.02146]H[+15.99492]DRVASF.Y	C5(Carbamidomethyl / 57.0215)	0.0093	0.0094	0	0	0	0	0.00036	0.00036	2.034	194.3	50.2	1.84		Specific	7.4	>sp|P46531|NOTC1_HUMAN Neurogenic locus notch homolog protein 1 OS=Homo sapiens OX=9606 GN=NOTCH1 PE=1 SV=4	1	2152	FP031022_8.2755.2755.3	high-energy collision-induced dissociation	2.25	1372.6	1372.59	1	275 | 297
169		44.4	3	458.539	1373.6	458.539	1373.6	controllerType=0 controllerNumber=1 scan=2774	F.HGATCHDRVASF.Y		HGATCHDRVASF,FY,5@57.02146,6@15.99492	H6(Oxidation / 15.9949)	9.4017	F.HGATC[+57.02146]H[+15.99492]DRVASF.Y	C5(Carbamidomethyl / 57.0215)	0.59	0.59	0	0	0	0	0.027	0.027	0.229	44.4	34.9	1.573		Specific	5.3	>sp|P46531|NOTC1_HUMAN Neurogenic locus notch homolog protein 1 OS=Homo sapiens OX=9606 GN=NOTCH1 PE=1 SV=4	1	2177	FP031022_8.2774.2774.4	high-energy collision-induced dissociation	0.33	1372.6	1372.59	1	276 | 334
169		907	2	679.311	1357.61	679.307	1357.61	controllerType=0 controllerNumber=1 scan=2682	F.HGATCHDRVASF.Y		HGATCHDRVASF,FY,5@57.02146		9.1875	F.HGATC[+57.02146]HDRVASF.Y	C5(Carbamidomethyl / 57.0215)	3.8e-15	3.9e-15	0	0	0	0	4.2e-16	4.3e-16	14.416	673.9	673.9	5.971		Specific	11.6	>sp|P46531|NOTC1_HUMAN Neurogenic locus notch homolog protein 1 OS=Homo sapiens OX=9606 GN=NOTCH1 PE=1 SV=4	1	2078	FP031022_8.2682.2682.2	high-energy collision-induced dissociation	14.41	1356.61	1356.6	1	277 | 279
169		862.7	2	679.31	1357.61	679.307	1357.61	controllerType=0 controllerNumber=1 scan=2784	F.HGATCHDRVASF.Y		HGATCHDRVASF,FY,5@57.02146		9.4252	F.HGATC[+57.02146]HDRVASF.Y	C5(Carbamidomethyl / 57.0215)	3.8e-14	3.9e-14	0	0	0	0	3.2e-15	3.2e-15	13.42	717.1	717.1	3.813		Specific	11.7	>sp|P46531|NOTC1_HUMAN Neurogenic locus notch homolog protein 1 OS=Homo sapiens OX=9606 GN=NOTCH1 PE=1 SV=4	1	2191	FP031022_8.2784.2784.2	high-energy collision-induced dissociation	14.41	1356.6	1356.6	1	278 | 341
169		693.1	3	453.208	1357.61	453.207	1357.61	controllerType=0 controllerNumber=1 scan=2659	F.HGATCHDRVASF.Y		HGATCHDRVASF,FY,5@57.02146		9.1366	F.HGATC[+57.02146]HDRVASF.Y	C5(Carbamidomethyl / 57.0215)	4.6e-08	4.7e-08	0	0	0	0	2.6e-09	2.7e-09	7.338	359.1	359.1	2.747		Specific	10.9	>sp|P46531|NOTC1_HUMAN Neurogenic locus notch homolog protein 1 OS=Homo sapiens OX=9606 GN=NOTCH1 PE=1 SV=4	1	2050	FP031022_8.2659.2659.3	high-energy collision-induced dissociation	8.33	1356.6	1356.6	1	279 | 250
169		673.8	2	679.309	1357.61	679.307	1357.61	controllerType=0 controllerNumber=1 scan=2725	F.HGATCHDRVASF.Y		HGATCHDRVASF,FY,5@57.02146		9.2964	F.HGATC[+57.02146]HDRVASF.Y	C5(Carbamidomethyl / 57.0215)	1.1e-08	1.1e-08	0	0	0	0	6e-10	6.1e-10	7.953	616	616	2.644		Specific	10.7	>sp|P46531|NOTC1_HUMAN Neurogenic locus notch homolog protein 1 OS=Homo sapiens OX=9606 GN=NOTCH1 PE=1 SV=4	1	2115	FP031022_8.2725.2725.2	high-energy collision-induced dissociation	8.95	1356.6	1356.6	1	280 | 288
169		616.1	3	453.209	1357.61	453.207	1357.61	controllerType=0 controllerNumber=1 scan=2971	F.HGATCHDRVASF.Y		HGATCHDRVASF,FY,5@57.02146		9.8483	F.HGATC[+57.02146]HDRVASF.Y	C5(Carbamidomethyl / 57.0215)	2.4e-08	2.4e-08	0	0	0	0	1.1e-09	1.1e-09	7.618	503.9	503.9	3.489		Specific	10.2	>sp|P46531|NOTC1_HUMAN Neurogenic locus notch homolog protein 1 OS=Homo sapiens OX=9606 GN=NOTCH1 PE=1 SV=4	1	2434	FP031022_8.2971.2971.3	high-energy collision-induced dissociation	8.61	1356.6	1356.6	1	281 | 422
169		599.4	3	453.207	1357.61	453.207	1357.61	controllerType=0 controllerNumber=1 scan=3096	F.HGATCHDRVASF.Y		HGATCHDRVASF,FY,5@57.02146		10.1068	F.HGATC[+57.02146]HDRVASF.Y	C5(Carbamidomethyl / 57.0215)	3.6e-07	3.6e-07	0	0	0	0	2.7e-08	2.7e-08	6.449	405.6	405.6	0.656		Specific	11.2	>sp|P46531|NOTC1_HUMAN Neurogenic locus notch homolog protein 1 OS=Homo sapiens OX=9606 GN=NOTCH1 PE=1 SV=4	1	2594	FP031022_8.3096.3096.3	high-energy collision-induced dissociation	7.44	1356.6	1356.6	1	282 | 434
169		575.1	3	453.209	1357.61	453.207	1357.61	controllerType=0 controllerNumber=1 scan=2860	F.HGATCHDRVASF.Y		HGATCHDRVASF,FY,5@57.02146		9.5965	F.HGATC[+57.02146]HDRVASF.Y	C5(Carbamidomethyl / 57.0215)	2.4e-07	2.4e-07	0	0	0	0	1.9e-08	2e-08	6.618	376.6	376.6	3.556		Specific	9.8	>sp|P46531|NOTC1_HUMAN Neurogenic locus notch homolog protein 1 OS=Homo sapiens OX=9606 GN=NOTCH1 PE=1 SV=4	1	2296	FP031022_8.2860.2860.3	high-energy collision-induced dissociation	7.61	1356.6	1356.6	1	283 | 375
169		561.5	3	453.208	1357.61	453.207	1357.61	controllerType=0 controllerNumber=1 scan=2805	F.HGATCHDRVASF.Y		HGATCHDRVASF,FY,5@57.02146		9.4723	F.HGATC[+57.02146]HDRVASF.Y	C5(Carbamidomethyl / 57.0215)	1.2e-07	1.2e-07	0	0	0	0	8.5e-09	8.7e-09	6.929	444.6	444.6	3.151		Specific	11.1	>sp|P46531|NOTC1_HUMAN Neurogenic locus notch homolog protein 1 OS=Homo sapiens OX=9606 GN=NOTCH1 PE=1 SV=4	1	2220	FP031022_8.2805.2805.3	high-energy collision-induced dissociation	7.92	1356.6	1356.6	1	284 | 343
169		530.8	3	453.209	1357.61	453.207	1357.61	controllerType=0 controllerNumber=1 scan=2915	F.HGATCHDRVASF.Y		HGATCHDRVASF,FY,5@57.02146		9.7222	F.HGATC[+57.02146]HDRVASF.Y	C5(Carbamidomethyl / 57.0215)	7.1e-07	7.2e-07	0	0	0	0	6.6e-08	6.6e-08	6.148	376.2	376.2	3.893		Specific	10.4	>sp|P46531|NOTC1_HUMAN Neurogenic locus notch homolog protein 1 OS=Homo sapiens OX=9606 GN=NOTCH1 PE=1 SV=4	1	2363	FP031022_8.2915.2915.3	high-energy collision-induced dissociation	6.92	1356.6	1356.6	1	285 | 409
169		522.4	3	453.208	1357.61	453.207	1357.61	controllerType=0 controllerNumber=1 scan=3182	F.HGATCHDRVASF.Y		HGATCHDRVASF,FY,5@57.02146		10.2823	F.HGATC[+57.02146]HDRVASF.Y	C5(Carbamidomethyl / 57.0215)	7.3e-08	7.4e-08	0	0	0	0	4.5e-09	4.5e-09	7.134	442.2	442.2	3.016		Specific	11.3	>sp|P46531|NOTC1_HUMAN Neurogenic locus notch homolog protein 1 OS=Homo sapiens OX=9606 GN=NOTCH1 PE=1 SV=4	1	2695	FP031022_8.3182.3182.3	high-energy collision-induced dissociation	7.91	1356.6	1356.6	1	286 | 436
169		434.4	3	453.208	1357.61	453.207	1357.61	controllerType=0 controllerNumber=1 scan=2750	F.HGATCHDRVASF.Y		HGATCHDRVASF,FY,5@57.02146		9.3494	F.HGATC[+57.02146]HDRVASF.Y	C5(Carbamidomethyl / 57.0215)	3.1e-07	3.1e-07	0	0	0	0	2.3e-08	2.4e-08	6.511	434.4	434.4	3.151		Specific	11.7	>sp|P46531|NOTC1_HUMAN Neurogenic locus notch homolog protein 1 OS=Homo sapiens OX=9606 GN=NOTCH1 PE=1 SV=4	1	2143	FP031022_8.2750.2750.3	high-energy collision-induced dissociation	6.69	1356.6	1356.6	1	287 | 295
169		382.6	3	453.209	1357.61	453.207	1357.61	controllerType=0 controllerNumber=1 scan=2706	F.HGATCHDRVASF.Y		HGATCHDRVASF,FY,5@57.02146		9.2434	F.HGATC[+57.02146]HDRVASF.Y	C5(Carbamidomethyl / 57.0215)	4.5e-07	4.6e-07	0	0	0	0	3.2e-08	3.2e-08	6.344	382.6	382.6	3.286		Specific	12.5	>sp|P46531|NOTC1_HUMAN Neurogenic locus notch homolog protein 1 OS=Homo sapiens OX=9606 GN=NOTCH1 PE=1 SV=4	1	2102	FP031022_8.2706.2706.3	high-energy collision-induced dissociation	6.51	1356.6	1356.6	1	288 | 281
169		376.1	3	453.211	1357.62	453.207	1357.61	controllerType=0 controllerNumber=1 scan=3240	F.HGATCHDRVASF.Y		HGATCHDRVASF,FY,5@57.02146		10.4077	F.HGATC[+57.02146]HDRVASF.Y	C5(Carbamidomethyl / 57.0215)	0.0028	0.0028	0	0	0	0	0.00014	0.00014	2.557	294.3	294.3	8.681		Specific	7.9	>sp|P46531|NOTC1_HUMAN Neurogenic locus notch homolog protein 1 OS=Homo sapiens OX=9606 GN=NOTCH1 PE=1 SV=4	1	2769	FP031022_8.3240.3240.3	high-energy collision-induced dissociation	2.72	1356.61	1356.6	1	289 | 440
169		321	3	453.209	1357.61	453.207	1357.61	controllerType=0 controllerNumber=1 scan=3528	F.HGATCHDRVASF.Y		HGATCHDRVASF,FY,5@57.02146		11.0075	F.HGATC[+57.02146]HDRVASF.Y	C5(Carbamidomethyl / 57.0215)	0.00029	0.00029	0	0	0	0	1.3e-05	1.3e-05	3.541	321	321	3.556		Specific	9.1	>sp|P46531|NOTC1_HUMAN Neurogenic locus notch homolog protein 1 OS=Homo sapiens OX=9606 GN=NOTCH1 PE=1 SV=4	1	3134	FP031022_8.3528.3528.3	high-energy collision-induced dissociation	3.43	1356.6	1356.6	1	290 | 508
181	Hex(1)Pent(2)	726.1	5	1166.09	5826.4	1166.08	5826.36	controllerType=0 controllerNumber=1 scan=5432	F.YCECPHGRTGLLCHLNDACISNPCNEGSNCDTNPVNGKAICTCPSGY.T	21	YCECPHGRTGLLCHLNDACISNPCNEGSNCDTNPVNGKAICTCPSGY,FT,2@57.02146,4@57.02146,13@57.02146,19@57.02146,21@426.13734,24@57.02146,30@57.02146,41@57.02146,43@57.02146	S21(OGlycan / 426.1373)	15.3317	F.YC[+57.02146]EC[+57.02146]PHGRTGLLC[+57.02146]HLNDAC[+57.02146]IS[+426.13734]NPC[+57.02146]NEGSNC[+57.02146]DTNPVNGKAIC[+57.02146]TC[+57.02146]PSGY.T	C2(Carbamidomethyl / 57.0215); C4(Carbamidomethyl / 57.0215); C13(Carbamidomethyl / 57.0215); C19(Carbamidomethyl / 57.0215); C24(Carbamidomethyl / 57.0215); C30(Carbamidomethyl / 57.0215); C41(Carbamidomethyl / 57.0215); C43(Carbamidomethyl / 57.0215)	2.4e-10	2.4e-10	0	0	0	0	1.6e-11	1.6e-11	9.62	726.1	0	6.8		Specific	16.8	>sp|P46531|NOTC1_HUMAN Neurogenic locus notch homolog protein 1 OS=Homo sapiens OX=9606 GN=NOTCH1 PE=1 SV=4	1	5597	FP031022_8.5432.5432.5	high-energy collision-induced dissociation	10.84	5825.39	5825.35	1	291 | 60830
181	Hex(1)Pent(2)	474.2	5	1166.28	5827.38	1166.08	5826.36	controllerType=0 controllerNumber=1 scan=5488	F.YCECPHGRTGLLCHLNDACISNPCNEGSNCDTNPVNGKAICTCPSGY.T	9	YCECPHGRTGLLCHLNDACISNPCNEGSNCDTNPVNGKAICTCPSGY,FT,2@57.02146,4@57.02146,9@426.13734,13@57.02146,19@57.02146,24@57.02146,30@57.02146,41@57.02146,43@57.02146	T9(OGlycan / 426.1373)	15.4571	F.YC[+57.02146]EC[+57.02146]PHGRT[+426.13734]GLLC[+57.02146]HLNDAC[+57.02146]ISNPC[+57.02146]NEGSNC[+57.02146]DTNPVNGKAIC[+57.02146]TC[+57.02146]PSGY.T	C2(Carbamidomethyl / 57.0215); C4(Carbamidomethyl / 57.0215); C13(Carbamidomethyl / 57.0215); C19(Carbamidomethyl / 57.0215); C24(Carbamidomethyl / 57.0215); C30(Carbamidomethyl / 57.0215); C41(Carbamidomethyl / 57.0215); C43(Carbamidomethyl / 57.0215)	1.3e-06	1.4e-06	0	0	0	0	1.3e-07	1.4e-07	5.872	474.2	1.2	3.773	1	Specific	16.3	>sp|P46531|NOTC1_HUMAN Neurogenic locus notch homolog protein 1 OS=Homo sapiens OX=9606 GN=NOTCH1 PE=1 SV=4	1	5669	FP031022_8.5488.5488.5	high-energy collision-induced dissociation	6.3	5826.38	5825.35	1	292 | 61710
181	Hex(1)Pent(2)	399.4	5	1166.28	5827.37	1166.08	5826.36	controllerType=0 controllerNumber=1 scan=5539	F.YCECPHGRTGLLCHLNDACISNPCNEGSNCDTNPVNGKAICTCPSGY.T	9	YCECPHGRTGLLCHLNDACISNPCNEGSNCDTNPVNGKAICTCPSGY,FT,2@57.02146,4@57.02146,9@426.13734,13@57.02146,19@57.02146,24@57.02146,30@57.02146,41@57.02146,43@57.02146	T9(OGlycan / 426.1373)	15.5748	F.YC[+57.02146]EC[+57.02146]PHGRT[+426.13734]GLLC[+57.02146]HLNDAC[+57.02146]ISNPC[+57.02146]NEGSNC[+57.02146]DTNPVNGKAIC[+57.02146]TC[+57.02146]PSGY.T	C2(Carbamidomethyl / 57.0215); C4(Carbamidomethyl / 57.0215); C13(Carbamidomethyl / 57.0215); C19(Carbamidomethyl / 57.0215); C24(Carbamidomethyl / 57.0215); C30(Carbamidomethyl / 57.0215); C41(Carbamidomethyl / 57.0215); C43(Carbamidomethyl / 57.0215)	9.1e-06	9.2e-06	0	0	0	0	6.2e-07	6.3e-07	5.04	399.4	1.2	1.992	1	Specific	14.6	>sp|P46531|NOTC1_HUMAN Neurogenic locus notch homolog protein 1 OS=Homo sapiens OX=9606 GN=NOTCH1 PE=1 SV=4	1	5729	FP031022_8.5539.5539.5	high-energy collision-induced dissociation	5.42	5826.37	5825.35	1	293 | 62550
181	Hex(1); Hex(1)	287.6	5	1145.68	5724.36	1145.67	5724.33	controllerType=0 controllerNumber=1 scan=5434	F.YCECPHGRTGLLCHLNDACISNPCNEGSNCDTNPVNGKAICTCPSGY.T	21;32	YCECPHGRTGLLCHLNDACISNPCNEGSNCDTNPVNGKAICTCPSGY,FT,2@57.02146,4@57.02146,13@57.02146,19@57.02146,21@162.05282,24@57.02146,30@57.02146,32@162.05282,41@57.02146,43@57.02146	S21(OGlycan / 162.0528); T32(OGlycan / 162.0528)	15.3361	F.YC[+57.02146]EC[+57.02146]PHGRTGLLC[+57.02146]HLNDAC[+57.02146]IS[+162.05282]NPC[+57.02146]NEGSNC[+57.02146]DT[+162.05282]NPVNGKAIC[+57.02146]TC[+57.02146]PSGY.T	C2(Carbamidomethyl / 57.0215); C4(Carbamidomethyl / 57.0215); C13(Carbamidomethyl / 57.0215); C19(Carbamidomethyl / 57.0215); C24(Carbamidomethyl / 57.0215); C30(Carbamidomethyl / 57.0215); C41(Carbamidomethyl / 57.0215); C43(Carbamidomethyl / 57.0215)	0.00015	0.00015	0	0	0	0	5.4e-06	5.4e-06	3.837	287.6	0	5.186		Specific	13	>sp|P46531|NOTC1_HUMAN Neurogenic locus notch homolog protein 1 OS=Homo sapiens OX=9606 GN=NOTCH1 PE=1 SV=4	1	5599	FP031022_8.5434.5434.5	high-energy collision-induced dissociation	4.2	5723.35	5723.32	1	294 | 60870
181	Hex(1)	815.2	5	1113.46	5563.29	1113.26	5562.27	controllerType=0 controllerNumber=1 scan=5532	F.YCECPHGRTGLLCHLNDACISNPCNEGSNCDTNPVNGKAICTCPSGY.T	21	YCECPHGRTGLLCHLNDACISNPCNEGSNCDTNPVNGKAICTCPSGY,FT,2@57.02146,4@57.02146,13@57.02146,19@57.02146,21@162.05282,24@57.02146,30@57.02146,41@57.02146,43@57.02146	S21(OGlycan / 162.0528)	15.558	F.YC[+57.02146]EC[+57.02146]PHGRTGLLC[+57.02146]HLNDAC[+57.02146]IS[+162.05282]NPC[+57.02146]NEGSNC[+57.02146]DTNPVNGKAIC[+57.02146]TC[+57.02146]PSGY.T	C2(Carbamidomethyl / 57.0215); C4(Carbamidomethyl / 57.0215); C13(Carbamidomethyl / 57.0215); C19(Carbamidomethyl / 57.0215); C24(Carbamidomethyl / 57.0215); C30(Carbamidomethyl / 57.0215); C41(Carbamidomethyl / 57.0215); C43(Carbamidomethyl / 57.0215)	2.4e-12	2.5e-12	0	0	0	0	1.3e-13	1.3e-13	11.612	815.2	1.8	2.094	1	Specific	18.1	>sp|P46531|NOTC1_HUMAN Neurogenic locus notch homolog protein 1 OS=Homo sapiens OX=9606 GN=NOTCH1 PE=1 SV=4	1	5722	FP031022_8.5532.5532.5	high-energy collision-induced dissociation	12.83	5562.28	5561.27	1	295 | 62390
181	Hex(1)	695.1	5	1113.27	5562.31	1113.26	5562.27	controllerType=0 controllerNumber=1 scan=5423	F.YCECPHGRTGLLCHLNDACISNPCNEGSNCDTNPVNGKAICTCPSGY.T	21	YCECPHGRTGLLCHLNDACISNPCNEGSNCDTNPVNGKAICTCPSGY,FT,2@57.02146,4@57.02146,13@57.02146,19@57.02146,21@162.05282,24@57.02146,30@57.02146,41@57.02146,43@57.02146	S21(OGlycan / 162.0528)	15.3112	F.YC[+57.02146]EC[+57.02146]PHGRTGLLC[+57.02146]HLNDAC[+57.02146]IS[+162.05282]NPC[+57.02146]NEGSNC[+57.02146]DTNPVNGKAIC[+57.02146]TC[+57.02146]PSGY.T	C2(Carbamidomethyl / 57.0215); C4(Carbamidomethyl / 57.0215); C13(Carbamidomethyl / 57.0215); C19(Carbamidomethyl / 57.0215); C24(Carbamidomethyl / 57.0215); C30(Carbamidomethyl / 57.0215); C41(Carbamidomethyl / 57.0215); C43(Carbamidomethyl / 57.0215)	2.4e-09	2.4e-09	0	0	0	0	1.5e-10	1.5e-10	8.62	695.1	1.8	6.253		Specific	16	>sp|P46531|NOTC1_HUMAN Neurogenic locus notch homolog protein 1 OS=Homo sapiens OX=9606 GN=NOTCH1 PE=1 SV=4	1	5586	FP031022_8.5423.5423.5	high-energy collision-induced dissociation	9.84	5561.3	5561.27	1	296 | 60630
181	Hex(1)	616.2	4	1391.33	5562.28	1391.32	5562.27	controllerType=0 controllerNumber=1 scan=5470	F.YCECPHGRTGLLCHLNDACISNPCNEGSNCDTNPVNGKAICTCPSGY.T	28	YCECPHGRTGLLCHLNDACISNPCNEGSNCDTNPVNGKAICTCPSGY,FT,2@57.02146,4@57.02146,13@57.02146,19@57.02146,24@57.02146,28@162.05282,30@57.02146,41@57.02146,43@57.02146	S28(OGlycan / 162.0528)	15.4179	F.YC[+57.02146]EC[+57.02146]PHGRTGLLC[+57.02146]HLNDAC[+57.02146]ISNPC[+57.02146]NEGS[+162.05282]NC[+57.02146]DTNPVNGKAIC[+57.02146]TC[+57.02146]PSGY.T	C2(Carbamidomethyl / 57.0215); C4(Carbamidomethyl / 57.0215); C13(Carbamidomethyl / 57.0215); C19(Carbamidomethyl / 57.0215); C24(Carbamidomethyl / 57.0215); C30(Carbamidomethyl / 57.0215); C41(Carbamidomethyl / 57.0215); C43(Carbamidomethyl / 57.0215)	2.6e-08	2.7e-08	0	0	0	0	1.4e-09	1.4e-09	7.58	616.2	0	1.789		Specific	18.8	>sp|P46531|NOTC1_HUMAN Neurogenic locus notch homolog protein 1 OS=Homo sapiens OX=9606 GN=NOTCH1 PE=1 SV=4	1	5648	FP031022_8.5470.5470.4	high-energy collision-induced dissociation	8.8	5561.28	5561.27	1	297 | 61470
181	Hex(1)	577.7	5	1113.47	5563.3	1113.26	5562.27	controllerType=0 controllerNumber=1 scan=5479	F.YCECPHGRTGLLCHLNDACISNPCNEGSNCDTNPVNGKAICTCPSGY.T	21	YCECPHGRTGLLCHLNDACISNPCNEGSNCDTNPVNGKAICTCPSGY,FT,2@57.02146,4@57.02146,13@57.02146,19@57.02146,21@162.05282,24@57.02146,30@57.02146,41@57.02146,43@57.02146	S21(OGlycan / 162.0528)	15.4364	F.YC[+57.02146]EC[+57.02146]PHGRTGLLC[+57.02146]HLNDAC[+57.02146]IS[+162.05282]NPC[+57.02146]NEGSNC[+57.02146]DTNPVNGKAIC[+57.02146]TC[+57.02146]PSGY.T	C2(Carbamidomethyl / 57.0215); C4(Carbamidomethyl / 57.0215); C13(Carbamidomethyl / 57.0215); C19(Carbamidomethyl / 57.0215); C24(Carbamidomethyl / 57.0215); C30(Carbamidomethyl / 57.0215); C41(Carbamidomethyl / 57.0215); C43(Carbamidomethyl / 57.0215)	8.1e-08	8.2e-08	0	0	0	0	4.9e-09	4.9e-09	7.092	577.7	0	4.07	1	Specific	16.8	>sp|P46531|NOTC1_HUMAN Neurogenic locus notch homolog protein 1 OS=Homo sapiens OX=9606 GN=NOTCH1 PE=1 SV=4	1	5658	FP031022_8.5479.5479.5	high-energy collision-induced dissociation	8.31	5562.29	5561.27	1	298 | 61630
181	Hex(1)	76.2	5	1113.46	5563.28	1113.26	5562.27	controllerType=0 controllerNumber=1 scan=5583	F.YCECPHGRTGLLCHLNDACISNPCNEGSNCDTNPVNGKAICTCPSGY.T	21	YCECPHGRTGLLCHLNDACISNPCNEGSNCDTNPVNGKAICTCPSGY,FT,2@57.02146,4@57.02146,13@57.02146,19@57.02146,21@162.05282,24@57.02146,30@57.02146,41@57.02146,43@57.02146	S21(OGlycan / 162.0528)	15.6741	F.YC[+57.02146]EC[+57.02146]PHGRTGLLC[+57.02146]HLNDAC[+57.02146]IS[+162.05282]NPC[+57.02146]NEGSNC[+57.02146]DTNPVNGKAIC[+57.02146]TC[+57.02146]PSGY.T	C2(Carbamidomethyl / 57.0215); C4(Carbamidomethyl / 57.0215); C13(Carbamidomethyl / 57.0215); C19(Carbamidomethyl / 57.0215); C24(Carbamidomethyl / 57.0215); C30(Carbamidomethyl / 57.0215); C41(Carbamidomethyl / 57.0215); C43(Carbamidomethyl / 57.0215)	0.0096	0.0097	0	0	0	0	0.00038	0.00039	2.019	76.2	8.4	1.436	1	Specific	12.1	>sp|P46531|NOTC1_HUMAN Neurogenic locus notch homolog protein 1 OS=Homo sapiens OX=9606 GN=NOTCH1 PE=1 SV=4	1	5789	FP031022_8.5583.5583.5	high-energy collision-induced dissociation	2.23	5562.28	5561.27	1	299 | 63350
181		583.1	5	1080.86	5400.25	1080.85	5400.22	controllerType=0 controllerNumber=1 scan=5533	F.YCECPHGRTGLLCHLNDACISNPCNEGSNCDTNPVNGKAICTCPSGY.T		YCECPHGRTGLLCHLNDACISNPCNEGSNCDTNPVNGKAICTCPSGY,FT,2@57.02146,4@57.02146,13@57.02146,19@57.02146,24@57.02146,30@57.02146,41@57.02146,43@57.02146		15.5602	F.YC[+57.02146]EC[+57.02146]PHGRTGLLC[+57.02146]HLNDAC[+57.02146]ISNPC[+57.02146]NEGSNC[+57.02146]DTNPVNGKAIC[+57.02146]TC[+57.02146]PSGY.T	C2(Carbamidomethyl / 57.0215); C4(Carbamidomethyl / 57.0215); C13(Carbamidomethyl / 57.0215); C19(Carbamidomethyl / 57.0215); C24(Carbamidomethyl / 57.0215); C30(Carbamidomethyl / 57.0215); C41(Carbamidomethyl / 57.0215); C43(Carbamidomethyl / 57.0215)	1e-06	1.1e-06	0	0	0	0	8.9e-08	9e-08	5.98	343.3	67.5	5.123		Specific	16.3	>sp|P46531|NOTC1_HUMAN Neurogenic locus notch homolog protein 1 OS=Homo sapiens OX=9606 GN=NOTCH1 PE=1 SV=4	1	5723	FP031022_8.5533.5533.5	high-energy collision-induced dissociation	6.97	5399.24	5399.21	1	300 | 62430
181		36.7	3	493.557	1478.66	493.555	1478.65	controllerType=0 controllerNumber=1 scan=3580	F.YCECPHGRTGLL.C		YCECPHGRTGLL,FC,2@57.02146,4@57.02146,6@15.99492	H6(Oxidation / 15.9949)	11.1242	F.YC[+57.02146]EC[+57.02146]PH[+15.99492]GRTGLL.C	C2(Carbamidomethyl / 57.0215); C4(Carbamidomethyl / 57.0215)	0.45	0.45	0	0	0	0	0.016	0.016	0.35	36.7	36.7	3.26		Specific	4.5	>sp|P46531|NOTC1_HUMAN Neurogenic locus notch homolog protein 1 OS=Homo sapiens OX=9606 GN=NOTCH1 PE=1 SV=4	1	3210	FP031022_8.3580.3580.3	high-energy collision-induced dissociation	0.48	1477.65	1477.64	1	301 | 514
181		27.2	3	493.556	1478.65	493.555	1478.65	controllerType=0 controllerNumber=1 scan=3687	F.YCECPHGRTGLL.C		YCECPHGRTGLL,FC,2@57.02146,4@57.02146,6@15.99492	H6(Oxidation / 15.9949)	11.3639	F.YC[+57.02146]EC[+57.02146]PH[+15.99492]GRTGLL.C	C2(Carbamidomethyl / 57.0215); C4(Carbamidomethyl / 57.0215)	0.71	0.71	0	0	0	0	0.033	0.033	0.149	27.2	27.2	1.464		Specific	3.5	>sp|P46531|NOTC1_HUMAN Neurogenic locus notch homolog protein 1 OS=Homo sapiens OX=9606 GN=NOTCH1 PE=1 SV=4	1	3364	FP031022_8.3687.3687.3	high-energy collision-induced dissociation	0.22	1477.65	1477.64	1	302 | 522
181		832	2	731.836	1462.67	731.832	1462.66	controllerType=0 controllerNumber=1 scan=3666	F.YCECPHGRTGLL.C		YCECPHGRTGLL,FC,2@57.02146,4@57.02146		11.3164	F.YC[+57.02146]EC[+57.02146]PHGRTGLL.C	C2(Carbamidomethyl / 57.0215); C4(Carbamidomethyl / 57.0215)	1e-13	1e-13	0	0	0	0	8.3e-15	8.4e-15	13.002	832	832	6.004		Specific	12.8	>sp|P46531|NOTC1_HUMAN Neurogenic locus notch homolog protein 1 OS=Homo sapiens OX=9606 GN=NOTCH1 PE=1 SV=4	1	3334	FP031022_8.3666.3666.2	high-energy collision-induced dissociation	14	1461.66	1461.65	1	303 | 521
181		649.8	2	731.835	1462.66	731.832	1462.66	controllerType=0 controllerNumber=1 scan=3718	F.YCECPHGRTGLL.C		YCECPHGRTGLL,FC,2@57.02146,4@57.02146		11.4327	F.YC[+57.02146]EC[+57.02146]PHGRTGLL.C	C2(Carbamidomethyl / 57.0215); C4(Carbamidomethyl / 57.0215)	1e-09	1e-09	0	0	0	0	7.5e-11	7.6e-11	9.002	649.8	649.8	3.917		Specific	15	>sp|P46531|NOTC1_HUMAN Neurogenic locus notch homolog protein 1 OS=Homo sapiens OX=9606 GN=NOTCH1 PE=1 SV=4	1	3401	FP031022_8.3718.3718.2	high-energy collision-induced dissociation	10	1461.65	1461.65	1	304 | 528
181		602.5	2	731.835	1462.66	731.832	1462.66	controllerType=0 controllerNumber=1 scan=3777	F.YCECPHGRTGLL.C		YCECPHGRTGLL,FC,2@57.02146,4@57.02146		11.5622	F.YC[+57.02146]EC[+57.02146]PHGRTGLL.C	C2(Carbamidomethyl / 57.0215); C4(Carbamidomethyl / 57.0215)	1e-09	1e-09	0	0	0	0	8.8e-11	8.9e-11	9.002	602.5	602.5	4.335		Specific	12.8	>sp|P46531|NOTC1_HUMAN Neurogenic locus notch homolog protein 1 OS=Homo sapiens OX=9606 GN=NOTCH1 PE=1 SV=4	1	3475	FP031022_8.3777.3777.2	high-energy collision-induced dissociation	9	1461.66	1461.65	1	305 | 557
181		552.7	3	488.226	1462.66	488.224	1462.66	controllerType=0 controllerNumber=1 scan=3774	F.YCECPHGRTGLL.C		YCECPHGRTGLL,FC,2@57.02146,4@57.02146		11.5564	F.YC[+57.02146]EC[+57.02146]PHGRTGLL.C	C2(Carbamidomethyl / 57.0215); C4(Carbamidomethyl / 57.0215)	5.4e-07	5.5e-07	0	0	0	0	3.9e-08	3.9e-08	6.265	552.7	552.7	4.367		Specific	10.9	>sp|P46531|NOTC1_HUMAN Neurogenic locus notch homolog protein 1 OS=Homo sapiens OX=9606 GN=NOTCH1 PE=1 SV=4	1	3470	FP031022_8.3774.3774.3	high-energy collision-induced dissociation	7.04	1461.66	1461.65	1	306 | 556
181		545.8	3	488.226	1462.66	488.224	1462.66	controllerType=0 controllerNumber=1 scan=3664	F.YCECPHGRTGLL.C		YCECPHGRTGLL,FC,2@57.02146,4@57.02146		11.3129	F.YC[+57.02146]EC[+57.02146]PHGRTGLL.C	C2(Carbamidomethyl / 57.0215); C4(Carbamidomethyl / 57.0215)	1.1e-06	1.1e-06	0	0	0	0	9.3e-08	9.4e-08	5.954	545.8	545.8	5.682		Specific	10.3	>sp|P46531|NOTC1_HUMAN Neurogenic locus notch homolog protein 1 OS=Homo sapiens OX=9606 GN=NOTCH1 PE=1 SV=4	1	3332	FP031022_8.3664.3664.3	high-energy collision-induced dissociation	6.73	1461.66	1461.65	1	307 | 520
181		501.2	3	488.226	1462.66	488.224	1462.66	controllerType=0 controllerNumber=1 scan=3827	F.YCECPHGRTGLL.C		YCECPHGRTGLL,FC,2@57.02146,4@57.02146		11.6788	F.YC[+57.02146]EC[+57.02146]PHGRTGLL.C	C2(Carbamidomethyl / 57.0215); C4(Carbamidomethyl / 57.0215)	9.1e-07	9.2e-07	0	0	0	0	7.6e-08	7.7e-08	6.04	501.2	501.2	5.557		Specific	11.1	>sp|P46531|NOTC1_HUMAN Neurogenic locus notch homolog protein 1 OS=Homo sapiens OX=9606 GN=NOTCH1 PE=1 SV=4	1	3547	FP031022_8.3827.3827.3	high-energy collision-induced dissociation	6.26	1461.66	1461.65	1	308 | 588
181		496.4	3	488.226	1462.66	488.224	1462.66	controllerType=0 controllerNumber=1 scan=3717	F.YCECPHGRTGLL.C		YCECPHGRTGLL,FC,2@57.02146,4@57.02146		11.4316	F.YC[+57.02146]EC[+57.02146]PHGRTGLL.C	C2(Carbamidomethyl / 57.0215); C4(Carbamidomethyl / 57.0215)	9.4e-08	9.5e-08	0	0	0	0	6.3e-09	6.4e-09	7.026	496.4	496.4	4.179		Specific	11.7	>sp|P46531|NOTC1_HUMAN Neurogenic locus notch homolog protein 1 OS=Homo sapiens OX=9606 GN=NOTCH1 PE=1 SV=4	1	3400	FP031022_8.3717.3717.3	high-energy collision-induced dissociation	7.25	1461.66	1461.65	1	309 | 527
181		429.8	3	488.225	1462.66	488.224	1462.66	controllerType=0 controllerNumber=1 scan=3957	F.YCECPHGRTGLL.C		YCECPHGRTGLL,FC,2@57.02146,4@57.02146		11.9703	F.YC[+57.02146]EC[+57.02146]PHGRTGLL.C	C2(Carbamidomethyl / 57.0215); C4(Carbamidomethyl / 57.0215)	2.3e-06	2.3e-06	0	0	0	0	1.9e-07	2e-07	5.642	429.8	429.8	3.679		Specific	10.7	>sp|P46531|NOTC1_HUMAN Neurogenic locus notch homolog protein 1 OS=Homo sapiens OX=9606 GN=NOTCH1 PE=1 SV=4	1	3716	FP031022_8.3957.3957.3	high-energy collision-induced dissociation	5.82	1461.65	1461.65	1	310 | 591
181		809.6	2	675.293	1349.58	675.29	1349.57	controllerType=0 controllerNumber=1 scan=3025	F.YCECPHGRTGL.L		YCECPHGRTGL,FL,2@57.02146,4@57.02146		9.9638	F.YC[+57.02146]EC[+57.02146]PHGRTGL.L	C2(Carbamidomethyl / 57.0215); C4(Carbamidomethyl / 57.0215)	1.2e-13	1.2e-13	0	0	0	0	1.1e-14	1.1e-14	12.916	612.5	612.5	4.392		Specific	12.6	>sp|P46531|NOTC1_HUMAN Neurogenic locus notch homolog protein 1 OS=Homo sapiens OX=9606 GN=NOTCH1 PE=1 SV=4	1	2508	FP031022_8.3025.3025.2	high-energy collision-induced dissociation	12.91	1348.57	1348.57	1	311 | 430
181		500.1	3	450.53	1349.58	450.529	1349.57	controllerType=0 controllerNumber=1 scan=3018	F.YCECPHGRTGL.L		YCECPHGRTGL,FL,2@57.02146,4@57.02146		9.9523	F.YC[+57.02146]EC[+57.02146]PHGRTGL.L	C2(Carbamidomethyl / 57.0215); C4(Carbamidomethyl / 57.0215)	6.9e-06	7e-06	0	0	0	0	5e-07	5.1e-07	5.162	484.3	484.3	2.867		Specific	10.4	>sp|P46531|NOTC1_HUMAN Neurogenic locus notch homolog protein 1 OS=Homo sapiens OX=9606 GN=NOTCH1 PE=1 SV=4	1	2502	FP031022_8.3018.3018.3	high-energy collision-induced dissociation	5.38	1348.57	1348.57	1	312 | 428
181		367.4	3	450.53	1349.58	450.529	1349.57	controllerType=0 controllerNumber=1 scan=3086	F.YCECPHGRTGL.L		YCECPHGRTGL,FL,2@57.02146,4@57.02146		10.0874	F.YC[+57.02146]EC[+57.02146]PHGRTGL.L	C2(Carbamidomethyl / 57.0215); C4(Carbamidomethyl / 57.0215)	0.00059	0.0006	0	0	0	0	2.9e-05	2.9e-05	3.228	338.1	338.1	3.003		Specific	9.5	>sp|P46531|NOTC1_HUMAN Neurogenic locus notch homolog protein 1 OS=Homo sapiens OX=9606 GN=NOTCH1 PE=1 SV=4	1	2582	FP031022_8.3086.3086.3	high-energy collision-induced dissociation	3.39	1348.57	1348.57	1	313 | 432
182	HexNAc(1)Fuc(1); Hex(1)Pent(2)	268.7	5	1203.9	6015.46	1203.69	6014.4	controllerType=0 controllerNumber=1 scan=5654	Y.CECPHGRTGLLCHLNDACISNPCNEGSNCDTNPVNGKAICTCPSGY.T	20;31	CECPHGRTGLLCHLNDACISNPCNEGSNCDTNPVNGKAICTCPSGY,YT,1@57.02146,3@57.02146,7@0.98402,12@57.02146,18@57.02146,20@349.13728,21@0.98402,23@57.02146,29@57.02146,31@426.13734,40@57.02146,42@57.02146	R7(Deamidated / 0.984); S20(OGlycan / 349.1373); N21(Deamidated / 0.984); T31(OGlycan / 426.1373)	15.8361	Y.C[+57.02146]EC[+57.02146]PHGR[+0.98402]TGLLC[+57.02146]HLNDAC[+57.02146]IS[+349.13728]N[+0.98402]PC[+57.02146]NEGSNC[+57.02146]DT[+426.13734]NPVNGKAIC[+57.02146]TC[+57.02146]PSGY.T	C1(Carbamidomethyl / 57.0215); C3(Carbamidomethyl / 57.0215); C12(Carbamidomethyl / 57.0215); C18(Carbamidomethyl / 57.0215); C23(Carbamidomethyl / 57.0215); C29(Carbamidomethyl / 57.0215); C40(Carbamidomethyl / 57.0215); C42(Carbamidomethyl / 57.0215)	0.037	0.038	0	0	0	0	0.0014	0.0014	1.43	268.7	0	10.252	1	Specific	9.9	>sp|P46531|NOTC1_HUMAN Neurogenic locus notch homolog protein 1 OS=Homo sapiens OX=9606 GN=NOTCH1 PE=1 SV=4	1	5877	FP031022_8.5654.5654.5	high-energy collision-induced dissociation	0.5	6014.46	6013.39	1	314 | 64310
182	Hex(1)Pent(2)	682	5	1133.87	5665.34	1133.66	5664.28	controllerType=0 controllerNumber=1 scan=5360	Y.CECPHGRTGLLCHLNDACISNPCNEGSNCDTNPVNGKAICTCPSGY.T	8	CECPHGRTGLLCHLNDACISNPCNEGSNCDTNPVNGKAICTCPSGY,YT,1@57.02146,3@57.02146,8@426.13734,12@57.02146,18@57.02146,23@57.02146,28@0.98402,29@57.02146,40@57.02146,42@57.02146	T8(OGlycan / 426.1373); N28(Deamidated / 0.984)	15.1701	Y.C[+57.02146]EC[+57.02146]PHGRT[+426.13734]GLLC[+57.02146]HLNDAC[+57.02146]ISNPC[+57.02146]NEGSN[+0.98402]C[+57.02146]DTNPVNGKAIC[+57.02146]TC[+57.02146]PSGY.T	C1(Carbamidomethyl / 57.0215); C3(Carbamidomethyl / 57.0215); C12(Carbamidomethyl / 57.0215); C18(Carbamidomethyl / 57.0215); C23(Carbamidomethyl / 57.0215); C29(Carbamidomethyl / 57.0215); C40(Carbamidomethyl / 57.0215); C42(Carbamidomethyl / 57.0215)	9.6e-09	9.7e-09	0	0	0	0	4.7e-10	4.8e-10	8.018	682	1.6	10.75	1	Specific	16.1	>sp|P46531|NOTC1_HUMAN Neurogenic locus notch homolog protein 1 OS=Homo sapiens OX=9606 GN=NOTCH1 PE=1 SV=4	1	5507	FP031022_8.5360.5360.5	high-energy collision-induced dissociation	9.07	5664.34	5663.27	1	315 | 59630
182	Hex(1)Pent(2)	454.3	5	1133.67	5664.33	1133.66	5664.28	controllerType=0 controllerNumber=1 scan=5422	Y.CECPHGRTGLLCHLNDACISNPCNEGSNCDTNPVNGKAICTCPSGY.T	8	CECPHGRTGLLCHLNDACISNPCNEGSNCDTNPVNGKAICTCPSGY,YT,1@57.02146,3@57.02146,8@426.13734,12@57.02146,18@57.02146,23@57.02146,29@57.02146,32@0.98402,40@57.02146,42@57.02146	T8(OGlycan / 426.1373); N32(Deamidated / 0.984)	15.309	Y.C[+57.02146]EC[+57.02146]PHGRT[+426.13734]GLLC[+57.02146]HLNDAC[+57.02146]ISNPC[+57.02146]NEGSNC[+57.02146]DTN[+0.98402]PVNGKAIC[+57.02146]TC[+57.02146]PSGY.T	C1(Carbamidomethyl / 57.0215); C3(Carbamidomethyl / 57.0215); C12(Carbamidomethyl / 57.0215); C18(Carbamidomethyl / 57.0215); C23(Carbamidomethyl / 57.0215); C29(Carbamidomethyl / 57.0215); C40(Carbamidomethyl / 57.0215); C42(Carbamidomethyl / 57.0215)	4e-06	4e-06	0	0	0	0	3e-07	3e-07	5.401	454.3	0	8.583		Specific	16.5	>sp|P46531|NOTC1_HUMAN Neurogenic locus notch homolog protein 1 OS=Homo sapiens OX=9606 GN=NOTCH1 PE=1 SV=4	1	5584	FP031022_8.5422.5422.5	high-energy collision-induced dissociation	5.66	5663.32	5663.27	1	316 | 60590
182	Hex(1)	459.4	5	1080.85	5400.23	1080.84	5400.19	controllerType=0 controllerNumber=1 scan=5475	Y.CECPHGRTGLLCHLNDACISNPCNEGSNCDTNPVNGKAICTCPSGY.T	20	CECPHGRTGLLCHLNDACISNPCNEGSNCDTNPVNGKAICTCPSGY,YT,1@57.02146,3@57.02146,12@57.02146,18@57.02146,20@162.05282,23@57.02146,29@57.02146,35@0.98402,40@57.02146,42@57.02146	S20(OGlycan / 162.0528); N35(Deamidated / 0.984)	15.4287	Y.C[+57.02146]EC[+57.02146]PHGRTGLLC[+57.02146]HLNDAC[+57.02146]IS[+162.05282]NPC[+57.02146]NEGSNC[+57.02146]DTNPVN[+0.98402]GKAIC[+57.02146]TC[+57.02146]PSGY.T	C1(Carbamidomethyl / 57.0215); C3(Carbamidomethyl / 57.0215); C12(Carbamidomethyl / 57.0215); C18(Carbamidomethyl / 57.0215); C23(Carbamidomethyl / 57.0215); C29(Carbamidomethyl / 57.0215); C40(Carbamidomethyl / 57.0215); C42(Carbamidomethyl / 57.0215)	1.3e-06	1.4e-06	0	0	0	0	1.3e-07	1.3e-07	5.872	459.4	0	5.734		Specific	14.4	>sp|P46531|NOTC1_HUMAN Neurogenic locus notch homolog protein 1 OS=Homo sapiens OX=9606 GN=NOTCH1 PE=1 SV=4	1	5652	FP031022_8.5475.5475.5	high-energy collision-induced dissociation	6.13	5399.22	5399.19	1	317 | 61590
182	Hex(1)	664.4	5	1080.65	5399.24	1080.65	5399.21	controllerType=0 controllerNumber=1 scan=5365	Y.CECPHGRTGLLCHLNDACISNPCNEGSNCDTNPVNGKAICTCPSGY.T	20	CECPHGRTGLLCHLNDACISNPCNEGSNCDTNPVNGKAICTCPSGY,YT,1@57.02146,3@57.02146,12@57.02146,18@57.02146,20@162.05282,23@57.02146,29@57.02146,40@57.02146,42@57.02146	S20(OGlycan / 162.0528)	15.1819	Y.C[+57.02146]EC[+57.02146]PHGRTGLLC[+57.02146]HLNDAC[+57.02146]IS[+162.05282]NPC[+57.02146]NEGSNC[+57.02146]DTNPVNGKAIC[+57.02146]TC[+57.02146]PSGY.T	C1(Carbamidomethyl / 57.0215); C3(Carbamidomethyl / 57.0215); C12(Carbamidomethyl / 57.0215); C18(Carbamidomethyl / 57.0215); C23(Carbamidomethyl / 57.0215); C29(Carbamidomethyl / 57.0215); C40(Carbamidomethyl / 57.0215); C42(Carbamidomethyl / 57.0215)	8.1e-10	8.2e-10	0	0	0	0	5.6e-11	5.7e-11	9.092	664.4	0	5.081		Specific	14.9	>sp|P46531|NOTC1_HUMAN Neurogenic locus notch homolog protein 1 OS=Homo sapiens OX=9606 GN=NOTCH1 PE=1 SV=4	1	5513	FP031022_8.5365.5365.5	high-energy collision-induced dissociation	10.31	5398.23	5398.2	1	318 | 59710
182	Hex(1)	655.1	5	1080.85	5400.24	1080.65	5399.21	controllerType=0 controllerNumber=1 scan=5418	Y.CECPHGRTGLLCHLNDACISNPCNEGSNCDTNPVNGKAICTCPSGY.T	20	CECPHGRTGLLCHLNDACISNPCNEGSNCDTNPVNGKAICTCPSGY,YT,1@57.02146,3@57.02146,12@57.02146,18@57.02146,20@162.05282,23@57.02146,29@57.02146,40@57.02146,42@57.02146	S20(OGlycan / 162.0528)	15.3003	Y.C[+57.02146]EC[+57.02146]PHGRTGLLC[+57.02146]HLNDAC[+57.02146]IS[+162.05282]NPC[+57.02146]NEGSNC[+57.02146]DTNPVNGKAIC[+57.02146]TC[+57.02146]PSGY.T	C1(Carbamidomethyl / 57.0215); C3(Carbamidomethyl / 57.0215); C12(Carbamidomethyl / 57.0215); C18(Carbamidomethyl / 57.0215); C23(Carbamidomethyl / 57.0215); C29(Carbamidomethyl / 57.0215); C40(Carbamidomethyl / 57.0215); C42(Carbamidomethyl / 57.0215)	8.1e-10	8.2e-10	0	0	0	0	6.2e-11	6.3e-11	9.092	655.1	0	4.414	1	Specific	15.3	>sp|P46531|NOTC1_HUMAN Neurogenic locus notch homolog protein 1 OS=Homo sapiens OX=9606 GN=NOTCH1 PE=1 SV=4	1	5579	FP031022_8.5418.5418.5	high-energy collision-induced dissociation	9.31	5399.23	5398.2	1	319 | 60510
182		853.9	2	650.303	1299.6	650.3	1299.59	controllerType=0 controllerNumber=1 scan=3259	Y.CECPHGRTGLL.C		CECPHGRTGLL,YC,1@57.02146,3@57.02146		10.4467	Y.C[+57.02146]EC[+57.02146]PHGRTGLL.C	C1(Carbamidomethyl / 57.0215); C3(Carbamidomethyl / 57.0215)	1e-14	1e-14	0	0	0	0	1.3e-15	1.3e-15	14.001	853.9	853.9	4.108		Specific	12.4	>sp|P46531|NOTC1_HUMAN Neurogenic locus notch homolog protein 1 OS=Homo sapiens OX=9606 GN=NOTCH1 PE=1 SV=4	1	2791	FP031022_8.3259.3259.2	high-energy collision-induced dissociation	14	1298.59	1298.59	1	320 | 449
182		727.7	2	650.302	1299.6	650.3	1299.59	controllerType=0 controllerNumber=1 scan=3328	Y.CECPHGRTGLL.C		CECPHGRTGLL,YC,1@57.02146,3@57.02146		10.576	Y.C[+57.02146]EC[+57.02146]PHGRTGLL.C	C1(Carbamidomethyl / 57.0215); C3(Carbamidomethyl / 57.0215)	3e-11	3e-11	0	0	0	0	1.6e-12	1.6e-12	10.522	727.7	727.7	2.981		Specific	11.5	>sp|P46531|NOTC1_HUMAN Neurogenic locus notch homolog protein 1 OS=Homo sapiens OX=9606 GN=NOTCH1 PE=1 SV=4	1	2866	FP031022_8.3328.3328.2	high-energy collision-induced dissociation	11.52	1298.59	1298.59	1	321 | 451
182		691	3	433.871	1299.6	433.869	1299.59	controllerType=0 controllerNumber=1 scan=3237	Y.CECPHGRTGLL.C		CECPHGRTGLL,YC,1@57.02146,3@57.02146		10.4012	Y.C[+57.02146]EC[+57.02146]PHGRTGLL.C	C1(Carbamidomethyl / 57.0215); C3(Carbamidomethyl / 57.0215)	9e-10	9.1e-10	0	0	0	0	6.8e-11	6.9e-11	9.047	691	691	3.323		Specific	10.7	>sp|P46531|NOTC1_HUMAN Neurogenic locus notch homolog protein 1 OS=Homo sapiens OX=9606 GN=NOTCH1 PE=1 SV=4	1	2763	FP031022_8.3237.3237.3	high-energy collision-induced dissociation	11.04	1298.59	1298.59	1	322 | 438
182		501.4	3	433.87	1299.6	433.869	1299.59	controllerType=0 controllerNumber=1 scan=3355	Y.CECPHGRTGLL.C		CECPHGRTGLL,YC,1@57.02146,3@57.02146		10.6334	Y.C[+57.02146]EC[+57.02146]PHGRTGLL.C	C1(Carbamidomethyl / 57.0215); C3(Carbamidomethyl / 57.0215)	2.8e-07	2.9e-07	0	0	0	0	2.1e-08	2.1e-08	6.547	501.4	501.4	2.619		Specific	11.4	>sp|P46531|NOTC1_HUMAN Neurogenic locus notch homolog protein 1 OS=Homo sapiens OX=9606 GN=NOTCH1 PE=1 SV=4	1	2901	FP031022_8.3355.3355.3	high-energy collision-induced dissociation	6.77	1298.59	1298.59	1	323 | 476
182		481.5	3	433.871	1299.6	433.869	1299.59	controllerType=0 controllerNumber=1 scan=3417	Y.CECPHGRTGLL.C		CECPHGRTGLL,YC,1@57.02146,3@57.02146		10.7621	Y.C[+57.02146]EC[+57.02146]PHGRTGLL.C	C1(Carbamidomethyl / 57.0215); C3(Carbamidomethyl / 57.0215)	9.4e-08	9.5e-08	0	0	0	0	5.8e-09	5.9e-09	7.026	481.5	481.5	3.112		Specific	11.5	>sp|P46531|NOTC1_HUMAN Neurogenic locus notch homolog protein 1 OS=Homo sapiens OX=9606 GN=NOTCH1 PE=1 SV=4	1	2981	FP031022_8.3417.3417.3	high-energy collision-induced dissociation	7.25	1298.59	1298.59	1	324 | 485
182		459.2	3	433.87	1299.6	433.869	1299.59	controllerType=0 controllerNumber=1 scan=3300	Y.CECPHGRTGLL.C		CECPHGRTGLL,YC,1@57.02146,3@57.02146		10.5215	Y.C[+57.02146]EC[+57.02146]PHGRTGLL.C	C1(Carbamidomethyl / 57.0215); C3(Carbamidomethyl / 57.0215)	4.6e-07	4.7e-07	0	0	0	0	3.4e-08	3.5e-08	6.334	459.2	459.2	2.619		Specific	11.4	>sp|P46531|NOTC1_HUMAN Neurogenic locus notch homolog protein 1 OS=Homo sapiens OX=9606 GN=NOTCH1 PE=1 SV=4	1	2835	FP031022_8.3300.3300.3	high-energy collision-induced dissociation	6.54	1298.59	1298.59	1	325 | 450
182		455.9	3	433.871	1299.6	433.869	1299.59	controllerType=0 controllerNumber=1 scan=3478	Y.CECPHGRTGLL.C		CECPHGRTGLL,YC,1@57.02146,3@57.02146		10.8976	Y.C[+57.02146]EC[+57.02146]PHGRTGLL.C	C1(Carbamidomethyl / 57.0215); C3(Carbamidomethyl / 57.0215)	1.5e-06	1.5e-06	0	0	0	0	1.4e-07	1.4e-07	5.828	455.9	455.9	4.098		Specific	10.9	>sp|P46531|NOTC1_HUMAN Neurogenic locus notch homolog protein 1 OS=Homo sapiens OX=9606 GN=NOTCH1 PE=1 SV=4	1	3064	FP031022_8.3478.3478.3	high-energy collision-induced dissociation	6.03	1298.59	1298.59	1	326 | 502
182		795.1	2	593.76	1186.51	593.758	1186.51	controllerType=0 controllerNumber=1 scan=2550	Y.CECPHGRTGL.L		CECPHGRTGL,YL,1@57.02146,3@57.02146		8.8791	Y.C[+57.02146]EC[+57.02146]PHGRTGL.L	C1(Carbamidomethyl / 57.0215); C3(Carbamidomethyl / 57.0215)	1.2e-12	1.2e-12	0	0	0	0	6.6e-14	6.6e-14	11.916	795.1	795.1	3.74		Specific	12.8	>sp|P46531|NOTC1_HUMAN Neurogenic locus notch homolog protein 1 OS=Homo sapiens OX=9606 GN=NOTCH1 PE=1 SV=4	1	1911	FP031022_8.2550.2550.2	high-energy collision-induced dissociation	12.91	1185.51	1185.5	1	327 | 63
193	Hex(1); Hex(1)Pent(2)	308.8	6	1506.45	9033.65	1506.27	9032.6	controllerType=0 controllerNumber=1 scan=6160	L.CHLNDACISNPCNEGSNCDTNPVNGKAICTCPSGYTGPACSQDVDECSLGANPCEHAGKCINTLGSFECQCLQGY.T	16;20	CHLNDACISNPCNEGSNCDTNPVNGKAICTCPSGYTGPACSQDVDECSLGANPCEHAGKCINTLGSFECQCLQGY,LT,1@57.02146,7@57.02146,12@57.02146,16@162.05282,18@57.02146,20@426.13734,29@57.02146,31@57.02146,40@57.02146,47@57.02146,54@57.02146,60@57.02146,62@15.99492,69@57.02146,71@57.02146	S16(OGlycan / 162.0528); T20(OGlycan / 426.1373); N62(Oxidation / 15.9949)	17.0036	L.C[+57.02146]HLNDAC[+57.02146]ISNPC[+57.02146]NEGS[+162.05282]NC[+57.02146]DT[+426.13734]NPVNGKAIC[+57.02146]TC[+57.02146]PSGYTGPAC[+57.02146]SQDVDEC[+57.02146]SLGANPC[+57.02146]EHAGKC[+57.02146]IN[+15.99492]TLGSFEC[+57.02146]QC[+57.02146]LQGY.T	C1(Carbamidomethyl / 57.0215); C7(Carbamidomethyl / 57.0215); C12(Carbamidomethyl / 57.0215); C18(Carbamidomethyl / 57.0215); C29(Carbamidomethyl / 57.0215); C31(Carbamidomethyl / 57.0215); C40(Carbamidomethyl / 57.0215); C47(Carbamidomethyl / 57.0215); C54(Carbamidomethyl / 57.0215); C60(Carbamidomethyl / 57.0215); C69(Carbamidomethyl / 57.0215); C71(Carbamidomethyl / 57.0215)	0.01	0.011	0	0	0	0	0.00041	0.00042	1.98	308.8	0	5.154	1	Specific	16.3	>sp|P46531|NOTC1_HUMAN Neurogenic locus notch homolog protein 1 OS=Homo sapiens OX=9606 GN=NOTCH1 PE=1 SV=4	1	6549	FP031022_8.6160.6160.6	high-energy collision-induced dissociation	1.74	9032.64	9031.59	1	328 | 68518
193	Hex(1)	756.6	4	1030.67	4119.65	1030.41	4118.63	controllerType=0 controllerNumber=1 scan=5172	L.CHLNDACISNPCNEGSNCDTNPVNGKAICTCPSGY.T	16	CHLNDACISNPCNEGSNCDTNPVNGKAICTCPSGY,LT,1@57.02146,7@57.02146,12@57.02146,16@162.05282,18@57.02146,29@57.02146,31@57.02146	S16(OGlycan / 162.0528)	14.7352	L.C[+57.02146]HLNDAC[+57.02146]ISNPC[+57.02146]NEGS[+162.05282]NC[+57.02146]DTNPVNGKAIC[+57.02146]TC[+57.02146]PSGY.T	C1(Carbamidomethyl / 57.0215); C7(Carbamidomethyl / 57.0215); C12(Carbamidomethyl / 57.0215); C18(Carbamidomethyl / 57.0215); C29(Carbamidomethyl / 57.0215); C31(Carbamidomethyl / 57.0215)	5.5e-12	5.6e-12	0	0	0	0	4.1e-13	4.1e-13	11.259	756.6	0	3.427	1	Specific	17.1	>sp|P46531|NOTC1_HUMAN Neurogenic locus notch homolog protein 1 OS=Homo sapiens OX=9606 GN=NOTCH1 PE=1 SV=4	1	5273	FP031022_8.5172.5172.4	high-energy collision-induced dissociation	11.48	4118.64	4117.63	1	329 | 25519
228	Hex(1)	956.5	3	1556.98	4668.93	1556.97	4668.9	controllerType=0 controllerNumber=1 scan=6239	Y.TGPACSQDVDECSLGANPCEHAGKCINTLGSFECQCLQGY.T	28	TGPACSQDVDECSLGANPCEHAGKCINTLGSFECQCLQGY,YT,5@57.02146,12@57.02146,19@57.02146,25@57.02146,27@15.99492,28@162.05282,34@57.02146,36@57.02146	N27(Oxidation / 15.9949); T28(OGlycan / 162.0528)	17.1888	Y.TGPAC[+57.02146]SQDVDEC[+57.02146]SLGANPC[+57.02146]EHAGKC[+57.02146]IN[+15.99492]T[+162.05282]LGSFEC[+57.02146]QC[+57.02146]LQGY.T	C5(Carbamidomethyl / 57.0215); C12(Carbamidomethyl / 57.0215); C19(Carbamidomethyl / 57.0215); C25(Carbamidomethyl / 57.0215); C34(Carbamidomethyl / 57.0215); C36(Carbamidomethyl / 57.0215)	3.9e-15	4e-15	0	0	0	0	6.2e-16	6.3e-16	14.404	956.5	2.4	7.51		Specific	19.2	>sp|P46531|NOTC1_HUMAN Neurogenic locus notch homolog protein 1 OS=Homo sapiens OX=9606 GN=NOTCH1 PE=1 SV=4	1	6660	FP031022_8.6239.6239.3	high-energy collision-induced dissociation	14.46	4667.93	4667.89	1	330 | 69038
228	Hex(1)	786	4	1167.99	4668.93	1167.98	4668.9	controllerType=0 controllerNumber=1 scan=6231	Y.TGPACSQDVDECSLGANPCEHAGKCINTLGSFECQCLQGY.T	28	TGPACSQDVDECSLGANPCEHAGKCINTLGSFECQCLQGY,YT,5@57.02146,12@57.02146,19@57.02146,25@57.02146,27@15.99492,28@162.05282,34@57.02146,36@57.02146	N27(Oxidation / 15.9949); T28(OGlycan / 162.0528)	17.1712	Y.TGPAC[+57.02146]SQDVDEC[+57.02146]SLGANPC[+57.02146]EHAGKC[+57.02146]IN[+15.99492]T[+162.05282]LGSFEC[+57.02146]QC[+57.02146]LQGY.T	C5(Carbamidomethyl / 57.0215); C12(Carbamidomethyl / 57.0215); C19(Carbamidomethyl / 57.0215); C25(Carbamidomethyl / 57.0215); C34(Carbamidomethyl / 57.0215); C36(Carbamidomethyl / 57.0215)	8.2e-11	8.3e-11	0	0	0	0	4.2e-12	4.3e-12	10.088	786	2.4	7.259		Specific	14.4	>sp|P46531|NOTC1_HUMAN Neurogenic locus notch homolog protein 1 OS=Homo sapiens OX=9606 GN=NOTCH1 PE=1 SV=4	1	6648	FP031022_8.6231.6231.4	high-energy collision-induced dissociation	12.14	4667.93	4667.89	1	331 | 68798
228	Hex(1)	134.5	4	1167.99	4668.92	1167.98	4668.9	controllerType=0 controllerNumber=1 scan=6287	Y.TGPACSQDVDECSLGANPCEHAGKCINTLGSFECQCLQGY.T	28	TGPACSQDVDECSLGANPCEHAGKCINTLGSFECQCLQGY,YT,5@57.02146,12@57.02146,19@57.02146,25@57.02146,27@15.99492,28@162.05282,34@57.02146,36@57.02146	N27(Oxidation / 15.9949); T28(OGlycan / 162.0528)	17.3038	Y.TGPAC[+57.02146]SQDVDEC[+57.02146]SLGANPC[+57.02146]EHAGKC[+57.02146]IN[+15.99492]T[+162.05282]LGSFEC[+57.02146]QC[+57.02146]LQGY.T	C5(Carbamidomethyl / 57.0215); C12(Carbamidomethyl / 57.0215); C19(Carbamidomethyl / 57.0215); C25(Carbamidomethyl / 57.0215); C34(Carbamidomethyl / 57.0215); C36(Carbamidomethyl / 57.0215)	0.052	0.053	0	0	0	0	0.0022	0.0022	1.282	134.5	0.5	5.481		Specific	10	>sp|P46531|NOTC1_HUMAN Neurogenic locus notch homolog protein 1 OS=Homo sapiens OX=9606 GN=NOTCH1 PE=1 SV=4	1	6721	FP031022_8.6287.6287.4	high-energy collision-induced dissociation	1.33	4667.92	4667.89	1	332 | 69176
228	Hex(1)	882.8	3	1551.65	4652.95	1551.64	4652.9	controllerType=0 controllerNumber=1 scan=6247	Y.TGPACSQDVDECSLGANPCEHAGKCINTLGSFECQCLQGY.T	28	TGPACSQDVDECSLGANPCEHAGKCINTLGSFECQCLQGY,YT,5@57.02146,12@57.02146,19@57.02146,25@57.02146,28@162.05282,34@57.02146,36@57.02146	T28(OGlycan / 162.0528)	17.2087	Y.TGPAC[+57.02146]SQDVDEC[+57.02146]SLGANPC[+57.02146]EHAGKC[+57.02146]INT[+162.05282]LGSFEC[+57.02146]QC[+57.02146]LQGY.T	C5(Carbamidomethyl / 57.0215); C12(Carbamidomethyl / 57.0215); C19(Carbamidomethyl / 57.0215); C25(Carbamidomethyl / 57.0215); C34(Carbamidomethyl / 57.0215); C36(Carbamidomethyl / 57.0215)	3.9e-13	4e-13	0	0	0	0	2.4e-14	2.4e-14	12.408	882.8	3.6	9.25		Specific	20.5	>sp|P46531|NOTC1_HUMAN Neurogenic locus notch homolog protein 1 OS=Homo sapiens OX=9606 GN=NOTCH1 PE=1 SV=4	1	6671	FP031022_8.6247.6247.3	high-energy collision-induced dissociation	14.63	4651.94	4651.9	1	333 | 69078
228	Hex(1)	655.5	4	1163.99	4652.93	1163.98	4652.9	controllerType=0 controllerNumber=1 scan=6233	Y.TGPACSQDVDECSLGANPCEHAGKCINTLGSFECQCLQGY.T	28	TGPACSQDVDECSLGANPCEHAGKCINTLGSFECQCLQGY,YT,5@57.02146,12@57.02146,19@57.02146,25@57.02146,28@162.05282,34@57.02146,36@57.02146	T28(OGlycan / 162.0528)	17.1756	Y.TGPAC[+57.02146]SQDVDEC[+57.02146]SLGANPC[+57.02146]EHAGKC[+57.02146]INT[+162.05282]LGSFEC[+57.02146]QC[+57.02146]LQGY.T	C5(Carbamidomethyl / 57.0215); C12(Carbamidomethyl / 57.0215); C19(Carbamidomethyl / 57.0215); C25(Carbamidomethyl / 57.0215); C34(Carbamidomethyl / 57.0215); C36(Carbamidomethyl / 57.0215)	8.2e-09	8.3e-09	0	0	0	0	3.5e-10	3.6e-10	8.088	655.5	2.4	6.505		Specific	15.9	>sp|P46531|NOTC1_HUMAN Neurogenic locus notch homolog protein 1 OS=Homo sapiens OX=9606 GN=NOTCH1 PE=1 SV=4	1	6651	FP031022_8.6233.6233.4	high-energy collision-induced dissociation	9.31	4651.93	4651.9	1	334 | 68918
228	Hex(1)	438.2	4	1163.99	4652.93	1163.98	4652.9	controllerType=0 controllerNumber=1 scan=6286	Y.TGPACSQDVDECSLGANPCEHAGKCINTLGSFECQCLQGY.T	6	TGPACSQDVDECSLGANPCEHAGKCINTLGSFECQCLQGY,YT,5@57.02146,6@162.05282,12@57.02146,19@57.02146,25@57.02146,34@57.02146,36@57.02146	S6(OGlycan / 162.0528)	17.3016	Y.TGPAC[+57.02146]S[+162.05282]QDVDEC[+57.02146]SLGANPC[+57.02146]EHAGKC[+57.02146]INTLGSFEC[+57.02146]QC[+57.02146]LQGY.T	C5(Carbamidomethyl / 57.0215); C12(Carbamidomethyl / 57.0215); C19(Carbamidomethyl / 57.0215); C25(Carbamidomethyl / 57.0215); C34(Carbamidomethyl / 57.0215); C36(Carbamidomethyl / 57.0215)	2.1e-05	2.1e-05	0	0	0	0	1e-06	1.1e-06	4.683	438.2	1.3	6.505		Specific	14.4	>sp|P46531|NOTC1_HUMAN Neurogenic locus notch homolog protein 1 OS=Homo sapiens OX=9606 GN=NOTCH1 PE=1 SV=4	1	6720	FP031022_8.6286.6286.4	high-energy collision-induced dissociation	5.09	4651.93	4651.9	1	335 | 69136
228		314.3	4	1123.48	4490.89	1123.47	4490.85	controllerType=0 controllerNumber=1 scan=6392	Y.TGPACSQDVDECSLGANPCEHAGKCINTLGSFECQCLQGY.T		TGPACSQDVDECSLGANPCEHAGKCINTLGSFECQCLQGY,YT,5@57.02146,12@57.02146,19@57.02146,25@57.02146,34@57.02146,36@57.02146		17.5492	Y.TGPAC[+57.02146]SQDVDEC[+57.02146]SLGANPC[+57.02146]EHAGKC[+57.02146]INTLGSFEC[+57.02146]QC[+57.02146]LQGY.T	C5(Carbamidomethyl / 57.0215); C12(Carbamidomethyl / 57.0215); C19(Carbamidomethyl / 57.0215); C25(Carbamidomethyl / 57.0215); C34(Carbamidomethyl / 57.0215); C36(Carbamidomethyl / 57.0215)	0.0032	0.0033	0	0	0	0	0.00016	0.00016	2.49	175.1	48.4	8.173		Specific	13	>sp|P46531|NOTC1_HUMAN Neurogenic locus notch homolog protein 1 OS=Homo sapiens OX=9606 GN=NOTCH1 PE=1 SV=4	1	6862	FP031022_8.6392.6392.4	high-energy collision-induced dissociation	2.8	4489.88	4489.84	1	336 | 27841
228	Hex(1)	569.6	4	1080.95	4320.78	1080.94	4320.76	controllerType=0 controllerNumber=1 scan=6048	Y.TGPACSQDVDECSLGANPCEHAGKCINTLGSFECQCL.Q	13	TGPACSQDVDECSLGANPCEHAGKCINTLGSFECQCL,YQ,5@57.02146,12@57.02146,13@162.05282,19@57.02146,25@57.02146,27@15.99492,34@57.02146,36@57.02146	S13(OGlycan / 162.0528); N27(Oxidation / 15.9949)	16.7472	Y.TGPAC[+57.02146]SQDVDEC[+57.02146]S[+162.05282]LGANPC[+57.02146]EHAGKC[+57.02146]IN[+15.99492]TLGSFEC[+57.02146]QC[+57.02146]L.Q	C5(Carbamidomethyl / 57.0215); C12(Carbamidomethyl / 57.0215); C19(Carbamidomethyl / 57.0215); C25(Carbamidomethyl / 57.0215); C34(Carbamidomethyl / 57.0215); C36(Carbamidomethyl / 57.0215)	8.4e-08	8.5e-08	0	0	0	0	5.3e-09	5.4e-09	7.074	569.6	1.2	4.975		Specific	17.9	>sp|P46531|NOTC1_HUMAN Neurogenic locus notch homolog protein 1 OS=Homo sapiens OX=9606 GN=NOTCH1 PE=1 SV=4	1	6405	FP031022_8.6048.6048.4	high-energy collision-induced dissociation	8.12	4319.77	4319.75	1	337 | 27069
228	Hex(1)	468.2	4	1076.95	4304.79	1076.95	4304.76	controllerType=0 controllerNumber=1 scan=6051	Y.TGPACSQDVDECSLGANPCEHAGKCINTLGSFECQCL.Q	13	TGPACSQDVDECSLGANPCEHAGKCINTLGSFECQCL,YQ,5@57.02146,12@57.02146,13@162.05282,19@57.02146,25@57.02146,34@57.02146,36@57.02146	S13(OGlycan / 162.0528)	16.7538	Y.TGPAC[+57.02146]SQDVDEC[+57.02146]S[+162.05282]LGANPC[+57.02146]EHAGKC[+57.02146]INTLGSFEC[+57.02146]QC[+57.02146]L.Q	C5(Carbamidomethyl / 57.0215); C12(Carbamidomethyl / 57.0215); C19(Carbamidomethyl / 57.0215); C25(Carbamidomethyl / 57.0215); C34(Carbamidomethyl / 57.0215); C36(Carbamidomethyl / 57.0215)	4.1e-06	4.2e-06	0	0	0	0	3.3e-07	3.3e-07	5.383	468.2	1.2	7.442		Specific	14.8	>sp|P46531|NOTC1_HUMAN Neurogenic locus notch homolog protein 1 OS=Homo sapiens OX=9606 GN=NOTCH1 PE=1 SV=4	1	6409	FP031022_8.6051.6051.4	high-energy collision-induced dissociation	5.81	4303.79	4303.75	1	338 | 27109
268	HexNAc(1)Hex(1)Fuc(1)NeuAc(1); Hex(1)Pent(2)	143.6	4	1182.48	4726.91	1182.48	4726.89	controllerType=0 controllerNumber=1 scan=6843	Y.TGPRCEIDVNECVSNPCQNDATCLDQIGEF.Q	1;14	TGPRCEIDVNECVSNPCQNDATCLDQIGEF,YQ,1@802.28552,5@57.02146,12@57.02146,14@426.13734,17@57.02146,23@57.02146	T1(OGlycan / 802.2855); S14(OGlycan / 426.1373)	18.6098	Y.T[+802.28552]GPRC[+57.02146]EIDVNEC[+57.02146]VS[+426.13734]NPC[+57.02146]QNDATC[+57.02146]LDQIGEF.Q	C5(Carbamidomethyl / 57.0215); C12(Carbamidomethyl / 57.0215); C17(Carbamidomethyl / 57.0215); C23(Carbamidomethyl / 57.0215)	0.0023	0.0023	0	0	0	0	9.4e-05	9.5e-05	2.64	120.3	4.8	4.276		Specific	12.9	>sp|P46531|NOTC1_HUMAN Neurogenic locus notch homolog protein 1 OS=Homo sapiens OX=9606 GN=NOTCH1 PE=1 SV=4	1	7471	FP031022_8.6843.6843.4	high-energy collision-induced dissociation	2.69	4725.9	4725.88	1	339 | 70136
268	HexNAc(1)Fuc(1); Hex(1)Pent(2)	141.1	4	1068.95	4272.77	1069.19	4273.74	controllerType=0 controllerNumber=1 scan=6470	Y.TGPRCEIDVNECVSNPCQNDATCLDQIGEF.Q	14;22	TGPRCEIDVNECVSNPCQNDATCLDQIGEF,YQ,5@57.02146,12@57.02146,14@349.13728,17@57.02146,22@426.13734,23@57.02146	S14(OGlycan / 349.1373); T22(OGlycan / 426.1373)	17.732	Y.TGPRC[+57.02146]EIDVNEC[+57.02146]VS[+349.13728]NPC[+57.02146]QNDAT[+426.13734]C[+57.02146]LDQIGEF.Q	C5(Carbamidomethyl / 57.0215); C12(Carbamidomethyl / 57.0215); C17(Carbamidomethyl / 57.0215); C23(Carbamidomethyl / 57.0215)	0.11	0.11	0	0	0	0	0.0041	0.0041	0.977	141.1	0	6.611	-1	Specific	12.1	>sp|P46531|NOTC1_HUMAN Neurogenic locus notch homolog protein 1 OS=Homo sapiens OX=9606 GN=NOTCH1 PE=1 SV=4	1	6970	FP031022_8.6470.6470.4	high-energy collision-induced dissociation	1.02	4271.76	4272.73	1	340 | 27992
268	Hex(1)Pent(2); HexNAc(1)Fuc(1)	129.7	4	1069.2	4273.78	1069.19	4273.74	controllerType=0 controllerNumber=1 scan=6449	Y.TGPRCEIDVNECVSNPCQNDATCLDQIGEF.Q	14;22	TGPRCEIDVNECVSNPCQNDATCLDQIGEF,YQ,5@57.02146,12@57.02146,14@426.13734,17@57.02146,22@349.13728,23@57.02146	S14(OGlycan / 426.1373); T22(OGlycan / 349.1373)	17.682	Y.TGPRC[+57.02146]EIDVNEC[+57.02146]VS[+426.13734]NPC[+57.02146]QNDAT[+349.13728]C[+57.02146]LDQIGEF.Q	C5(Carbamidomethyl / 57.0215); C12(Carbamidomethyl / 57.0215); C17(Carbamidomethyl / 57.0215); C23(Carbamidomethyl / 57.0215)	0.12	0.12	0	0	0	0	0.0049	0.005	0.924	129.7	0	9.139		Specific	10.4	>sp|P46531|NOTC1_HUMAN Neurogenic locus notch homolog protein 1 OS=Homo sapiens OX=9606 GN=NOTCH1 PE=1 SV=4	1	6942	FP031022_8.6449.6449.3	high-energy collision-induced dissociation	0.97	4272.77	4272.73	1	341 | 27921
268	Fuc(1); Hex(1)Pent(2)	517.8	3	1357.57	4070.69	1357.56	4070.66	controllerType=0 controllerNumber=1 scan=6588	Y.TGPRCEIDVNECVSNPCQNDATCLDQIGEF.Q	14;22	TGPRCEIDVNECVSNPCQNDATCLDQIGEF,YQ,5@57.02146,12@57.02146,14@146.05791,17@57.02146,22@426.13734,23@57.02146	S14(OGlycan / 146.0579); T22(OGlycan / 426.1373)	18.0107	Y.TGPRC[+57.02146]EIDVNEC[+57.02146]VS[+146.05791]NPC[+57.02146]QNDAT[+426.13734]C[+57.02146]LDQIGEF.Q	C5(Carbamidomethyl / 57.0215); C12(Carbamidomethyl / 57.0215); C17(Carbamidomethyl / 57.0215); C23(Carbamidomethyl / 57.0215)	6.9e-07	7e-07	0	0	0	0	5.4e-08	5.4e-08	6.16	517.8	1.2	6.142		Specific	14.9	>sp|P46531|NOTC1_HUMAN Neurogenic locus notch homolog protein 1 OS=Homo sapiens OX=9606 GN=NOTCH1 PE=1 SV=4	1	7124	FP031022_8.6588.6588.3	high-energy collision-induced dissociation	6.21	4069.68	4069.65	1	342 | 28483
268	Fuc(1); Hex(1)Pent(2)	364.5	4	1018.43	4070.69	1018.42	4070.66	controllerType=0 controllerNumber=1 scan=6589	Y.TGPRCEIDVNECVSNPCQNDATCLDQIGEF.Q	14;22	TGPRCEIDVNECVSNPCQNDATCLDQIGEF,YQ,5@57.02146,12@57.02146,14@146.05791,17@57.02146,22@426.13734,23@57.02146	S14(OGlycan / 146.0579); T22(OGlycan / 426.1373)	18.0129	Y.TGPRC[+57.02146]EIDVNEC[+57.02146]VS[+146.05791]NPC[+57.02146]QNDAT[+426.13734]C[+57.02146]LDQIGEF.Q	C5(Carbamidomethyl / 57.0215); C12(Carbamidomethyl / 57.0215); C17(Carbamidomethyl / 57.0215); C23(Carbamidomethyl / 57.0215)	2.5e-05	2.6e-05	0	0	0	0	1.3e-06	1.3e-06	4.598	364.5	1.2	7.983		Specific	13.7	>sp|P46531|NOTC1_HUMAN Neurogenic locus notch homolog protein 1 OS=Homo sapiens OX=9606 GN=NOTCH1 PE=1 SV=4	1	7125	FP031022_8.6589.6589.4	high-energy collision-induced dissociation	5	4069.69	4069.65	1	343 | 28523
268	Hex(1)Pent(2)	330.3	3	1308.88	3924.62	1308.87	3924.6	controllerType=0 controllerNumber=1 scan=6613	Y.TGPRCEIDVNECVSNPCQNDATCLDQIGEF.Q	14	TGPRCEIDVNECVSNPCQNDATCLDQIGEF,YQ,5@57.02146,12@57.02146,14@426.13734,17@57.02146,23@57.02146	S14(OGlycan / 426.1373)	18.0694	Y.TGPRC[+57.02146]EIDVNEC[+57.02146]VS[+426.13734]NPC[+57.02146]QNDATC[+57.02146]LDQIGEF.Q	C5(Carbamidomethyl / 57.0215); C12(Carbamidomethyl / 57.0215); C17(Carbamidomethyl / 57.0215); C23(Carbamidomethyl / 57.0215)	2.6e-05	2.6e-05	0	0	0	0	1.4e-06	1.4e-06	4.593	330.3	3.6	3.987		Specific	14.1	>sp|P46531|NOTC1_HUMAN Neurogenic locus notch homolog protein 1 OS=Homo sapiens OX=9606 GN=NOTCH1 PE=1 SV=4	1	7154	FP031022_8.6613.6613.3	high-energy collision-induced dissociation	4.87	3923.61	3923.6	1	344 | 28643
268	Hex(1)Pent(2)	179.6	4	981.916	3924.64	981.906	3924.6	controllerType=0 controllerNumber=1 scan=6625	Y.TGPRCEIDVNECVSNPCQNDATCLDQIGEF.Q	14	TGPRCEIDVNECVSNPCQNDATCLDQIGEF,YQ,5@57.02146,12@57.02146,14@426.13734,17@57.02146,23@57.02146	S14(OGlycan / 426.1373)	18.0975	Y.TGPRC[+57.02146]EIDVNEC[+57.02146]VS[+426.13734]NPC[+57.02146]QNDATC[+57.02146]LDQIGEF.Q	C5(Carbamidomethyl / 57.0215); C12(Carbamidomethyl / 57.0215); C17(Carbamidomethyl / 57.0215); C23(Carbamidomethyl / 57.0215)	0.0087	0.0088	0	0	0	0	0.00033	0.00033	2.061	179.6	3.6	9.598		Specific	11.4	>sp|P46531|NOTC1_HUMAN Neurogenic locus notch homolog protein 1 OS=Homo sapiens OX=9606 GN=NOTCH1 PE=1 SV=4	1	7173	FP031022_8.6625.6625.4	high-energy collision-induced dissociation	2.14	3923.63	3923.6	1	345 | 28763
298	Hex(1)Pent(2)	739.7	5	1196.69	5979.42	1196.48	5978.38	controllerType=0 controllerNumber=1 scan=5711	F.QCICMPGYEGVHCEVNTDECASSPCLHNGRCLDKINEFQCECPTGF.T	17	QCICMPGYEGVHCEVNTDECASSPCLHNGRCLDKINEFQCECPTGF,FT,2@57.02146,4@57.02146,5@15.99492,13@57.02146,17@426.13734,20@57.02146,25@57.02146,31@57.02146,40@57.02146,42@57.02146	M5(Oxidation / 15.9949); T17(OGlycan / 426.1373)	15.9689	F.QC[+57.02146]IC[+57.02146]M[+15.99492]PGYEGVHC[+57.02146]EVNT[+426.13734]DEC[+57.02146]ASSPC[+57.02146]LHNGRC[+57.02146]LDKINEFQC[+57.02146]EC[+57.02146]PTGF.T	C2(Carbamidomethyl / 57.0215); C4(Carbamidomethyl / 57.0215); C13(Carbamidomethyl / 57.0215); C20(Carbamidomethyl / 57.0215); C25(Carbamidomethyl / 57.0215); C31(Carbamidomethyl / 57.0215); C40(Carbamidomethyl / 57.0215); C42(Carbamidomethyl / 57.0215)	7.8e-10	7.9e-10	0	0	0	0	5.1e-11	5.1e-11	9.107	739.7	0	6.858	1	Specific	17.6	>sp|P46531|NOTC1_HUMAN Neurogenic locus notch homolog protein 1 OS=Homo sapiens OX=9606 GN=NOTCH1 PE=1 SV=4	1	5950	FP031022_8.5711.5711.5	high-energy collision-induced dissociation	9.58	5978.41	5977.37	1	346 | 65230
298	Hex(1)Pent(2)	535.9	5	1193.29	5962.43	1193.28	5962.38	controllerType=0 controllerNumber=1 scan=6056	F.QCICMPGYEGVHCEVNTDECASSPCLHNGRCLDKINEFQCECPTGF.T	23	QCICMPGYEGVHCEVNTDECASSPCLHNGRCLDKINEFQCECPTGF,FT,2@57.02146,4@57.02146,13@57.02146,20@57.02146,23@426.13734,25@57.02146,31@57.02146,40@57.02146,42@57.02146	S23(OGlycan / 426.1373)	16.766	F.QC[+57.02146]IC[+57.02146]MPGYEGVHC[+57.02146]EVNTDEC[+57.02146]ASS[+426.13734]PC[+57.02146]LHNGRC[+57.02146]LDKINEFQC[+57.02146]EC[+57.02146]PTGF.T	C2(Carbamidomethyl / 57.0215); C4(Carbamidomethyl / 57.0215); C13(Carbamidomethyl / 57.0215); C20(Carbamidomethyl / 57.0215); C25(Carbamidomethyl / 57.0215); C31(Carbamidomethyl / 57.0215); C40(Carbamidomethyl / 57.0215); C42(Carbamidomethyl / 57.0215)	4.7e-06	4.8e-06	0	0	0	0	3.6e-07	3.7e-07	5.325	535.9	0	7.692		Specific	18	>sp|P46531|NOTC1_HUMAN Neurogenic locus notch homolog protein 1 OS=Homo sapiens OX=9606 GN=NOTCH1 PE=1 SV=4	1	6413	FP031022_8.6056.6056.5	high-energy collision-induced dissociation	6.32	5961.42	5961.37	1	347 | 68038
298	Hex(1)Pent(2)	498.6	5	1193.29	5962.42	1193.28	5962.38	controllerType=0 controllerNumber=1 scan=6006	F.QCICMPGYEGVHCEVNTDECASSPCLHNGRCLDKINEFQCECPTGF.T	23	QCICMPGYEGVHCEVNTDECASSPCLHNGRCLDKINEFQCECPTGF,FT,2@57.02146,4@57.02146,13@57.02146,20@57.02146,23@426.13734,25@57.02146,31@57.02146,40@57.02146,42@57.02146	S23(OGlycan / 426.1373)	16.6509	F.QC[+57.02146]IC[+57.02146]MPGYEGVHC[+57.02146]EVNTDEC[+57.02146]ASS[+426.13734]PC[+57.02146]LHNGRC[+57.02146]LDKINEFQC[+57.02146]EC[+57.02146]PTGF.T	C2(Carbamidomethyl / 57.0215); C4(Carbamidomethyl / 57.0215); C13(Carbamidomethyl / 57.0215); C20(Carbamidomethyl / 57.0215); C25(Carbamidomethyl / 57.0215); C31(Carbamidomethyl / 57.0215); C40(Carbamidomethyl / 57.0215); C42(Carbamidomethyl / 57.0215)	8e-06	8.1e-06	0	0	0	0	5.8e-07	5.9e-07	5.099	498.6	0	7.078		Specific	15.4	>sp|P46531|NOTC1_HUMAN Neurogenic locus notch homolog protein 1 OS=Homo sapiens OX=9606 GN=NOTCH1 PE=1 SV=4	1	6344	FP031022_8.6006.6006.5	high-energy collision-induced dissociation	5.54	5961.42	5961.37	1	348 | 67710
298	Hex(1)Pent(2)	939.2	5	997.418	4983.06	997.412	4983.03	controllerType=0 controllerNumber=1 scan=5650	F.QCICMPGYEGVHCEVNTDECASSPCLHNGRCLDKINEF.Q	17	QCICMPGYEGVHCEVNTDECASSPCLHNGRCLDKINEF,FQ,2@57.02146,4@57.02146,13@57.02146,17@426.13734,20@57.02146,25@57.02146,31@57.02146	T17(OGlycan / 426.1373)	15.8275	F.QC[+57.02146]IC[+57.02146]MPGYEGVHC[+57.02146]EVNT[+426.13734]DEC[+57.02146]ASSPC[+57.02146]LHNGRC[+57.02146]LDKINEF.Q	C2(Carbamidomethyl / 57.0215); C4(Carbamidomethyl / 57.0215); C13(Carbamidomethyl / 57.0215); C20(Carbamidomethyl / 57.0215); C25(Carbamidomethyl / 57.0215); C31(Carbamidomethyl / 57.0215)	1.2e-14	1.2e-14	0	0	0	0	1.6e-15	1.6e-15	13.923	939.2	0	6.395		Specific	19.1	>sp|P46531|NOTC1_HUMAN Neurogenic locus notch homolog protein 1 OS=Homo sapiens OX=9606 GN=NOTCH1 PE=1 SV=4	1	5872	FP031022_8.5650.5650.5	high-energy collision-induced dissociation	14.14	4982.05	4982.02	1	349 | 64230
298	Hex(1)Pent(2)	171.5	4	1246.52	4983.07	1246.51	4983.03	controllerType=0 controllerNumber=1 scan=5652	F.QCICMPGYEGVHCEVNTDECASSPCLHNGRCLDKINEF.Q	23	QCICMPGYEGVHCEVNTDECASSPCLHNGRCLDKINEF,FQ,2@57.02146,4@57.02146,13@57.02146,20@57.02146,23@426.13734,25@57.02146,31@57.02146	S23(OGlycan / 426.1373)	15.8319	F.QC[+57.02146]IC[+57.02146]MPGYEGVHC[+57.02146]EVNTDEC[+57.02146]ASS[+426.13734]PC[+57.02146]LHNGRC[+57.02146]LDKINEF.Q	C2(Carbamidomethyl / 57.0215); C4(Carbamidomethyl / 57.0215); C13(Carbamidomethyl / 57.0215); C20(Carbamidomethyl / 57.0215); C25(Carbamidomethyl / 57.0215); C31(Carbamidomethyl / 57.0215)	0.00042	0.00042	0	0	0	0	2.2e-05	2.2e-05	3.379	171.5	0	7.329		Specific	13.6	>sp|P46531|NOTC1_HUMAN Neurogenic locus notch homolog protein 1 OS=Homo sapiens OX=9606 GN=NOTCH1 PE=1 SV=4	1	5874	FP031022_8.5652.5652.4	high-energy collision-induced dissociation	3.6	4982.06	4982.02	1	350 | 64270
330	HexNAc(1)Fuc(1); HexNAc(1)Fuc(1)	493.6	5	1172.29	5857.44	1172.09	5856.41	controllerType=0 controllerNumber=1 scan=5898	L.DKINEFQCECPTGFTGHLCQYDVDECASTPCKNGAKCLDGPNTY.T	15;28	DKINEFQCECPTGFTGHLCQYDVDECASTPCKNGAKCLDGPNTY,LT,7@0.98402,8@57.02146,10@57.02146,15@349.13728,19@57.02146,26@57.02146,28@349.13728,31@57.02146,37@57.02146	Q7(Deamidated / 0.984); T15(OGlycan / 349.1373); S28(OGlycan / 349.1373)	16.401	L.DKINEFQ[+0.98402]C[+57.02146]EC[+57.02146]PTGFT[+349.13728]GHLC[+57.02146]QYDVDEC[+57.02146]AS[+349.13728]TPC[+57.02146]KNGAKC[+57.02146]LDGPNTY.T	C8(Carbamidomethyl / 57.0215); C10(Carbamidomethyl / 57.0215); C19(Carbamidomethyl / 57.0215); C26(Carbamidomethyl / 57.0215); C31(Carbamidomethyl / 57.0215); C37(Carbamidomethyl / 57.0215)	1e-05	1e-05	0	0	0	0	6.9e-07	6.9e-07	4.991	493.6	0	4.744	1	Specific	12.7	>sp|P46531|NOTC1_HUMAN Neurogenic locus notch homolog protein 1 OS=Homo sapiens OX=9606 GN=NOTCH1 PE=1 SV=4	1	6197	FP031022_8.5898.5898.5	high-energy collision-induced dissociation	4.66	5856.43	5855.4	1	351 | 67230
330	Hex(1)Pent(2)	253.5	5	1120.67	5599.31	1120.66	5599.28	controllerType=0 controllerNumber=1 scan=5819	L.DKINEFQCECPTGFTGHLCQYDVDECASTPCKNGAKCLDGPNTY.T	12	DKINEFQCECPTGFTGHLCQYDVDECASTPCKNGAKCLDGPNTY,LT,8@57.02146,10@57.02146,12@426.13734,19@57.02146,26@57.02146,31@57.02146,37@57.02146,39@15.99492	T12(OGlycan / 426.1373); D39(Oxidation / 15.9949)	16.2208	L.DKINEFQC[+57.02146]EC[+57.02146]PT[+426.13734]GFTGHLC[+57.02146]QYDVDEC[+57.02146]ASTPC[+57.02146]KNGAKC[+57.02146]LD[+15.99492]GPNTY.T	C8(Carbamidomethyl / 57.0215); C10(Carbamidomethyl / 57.0215); C19(Carbamidomethyl / 57.0215); C26(Carbamidomethyl / 57.0215); C31(Carbamidomethyl / 57.0215); C37(Carbamidomethyl / 57.0215)	0.0026	0.0027	0	0	0	0	0.00012	0.00012	2.578	253.5	2.4	4.163		Specific	12.1	>sp|P46531|NOTC1_HUMAN Neurogenic locus notch homolog protein 1 OS=Homo sapiens OX=9606 GN=NOTCH1 PE=1 SV=4	1	6092	FP031022_8.5819.5819.5	high-energy collision-induced dissociation	2.68	5598.3	5598.28	1	352 | 66310
330	Hex(1)Pent(2)	664.4	5	1117.47	5583.34	1117.46	5583.29	controllerType=0 controllerNumber=1 scan=5765	L.DKINEFQCECPTGFTGHLCQYDVDECASTPCKNGAKCLDGPNTY.T	12	DKINEFQCECPTGFTGHLCQYDVDECASTPCKNGAKCLDGPNTY,LT,8@57.02146,10@57.02146,12@426.13734,19@57.02146,26@57.02146,31@57.02146,37@57.02146	T12(OGlycan / 426.1373)	16.095	L.DKINEFQC[+57.02146]EC[+57.02146]PT[+426.13734]GFTGHLC[+57.02146]QYDVDEC[+57.02146]ASTPC[+57.02146]KNGAKC[+57.02146]LDGPNTY.T	C8(Carbamidomethyl / 57.0215); C10(Carbamidomethyl / 57.0215); C19(Carbamidomethyl / 57.0215); C26(Carbamidomethyl / 57.0215); C31(Carbamidomethyl / 57.0215); C37(Carbamidomethyl / 57.0215)	3e-08	3e-08	0	0	0	0	1.6e-09	1.6e-09	7.527	664.4	2.4	9.211		Specific	16.8	>sp|P46531|NOTC1_HUMAN Neurogenic locus notch homolog protein 1 OS=Homo sapiens OX=9606 GN=NOTCH1 PE=1 SV=4	1	6020	FP031022_8.5765.5765.5	high-energy collision-induced dissociation	8.74	5582.33	5582.28	1	353 | 65630
330		468.3	2	872.872	1744.74	872.869	1744.73	controllerType=0 controllerNumber=1 scan=5938	L.DKINEFQCECPTGF.T		DKINEFQCECPTGF,LT,8@57.02146,10@57.02146		16.4941	L.DKINEFQC[+57.02146]EC[+57.02146]PTGF.T	C8(Carbamidomethyl / 57.0215); C10(Carbamidomethyl / 57.0215)	1.2e-06	1.2e-06	0	0	0	0	1.1e-07	1.1e-07	5.911	468.3	468.3	3.718		Specific	13.6	>sp|P46531|NOTC1_HUMAN Neurogenic locus notch homolog protein 1 OS=Homo sapiens OX=9606 GN=NOTCH1 PE=1 SV=4	1	6251	FP031022_8.5938.5938.2	high-energy collision-induced dissociation	6.12	1743.73	1743.72	1	354 | 2867
336	Hex(1)Pent(2)	528	4	1214.49	4854.94	1214.23	4853.91	controllerType=0 controllerNumber=1 scan=5594	F.QCECPTGFTGHLCQYDVDECASTPCKNGAKCLDGPNTY.T	37	QCECPTGFTGHLCQYDVDECASTPCKNGAKCLDGPNTY,FT,2@57.02146,4@57.02146,13@57.02146,20@57.02146,25@57.02146,27@0.98402,31@57.02146,33@15.99492,37@426.13734	N27(Deamidated / 0.984); D33(Oxidation / 15.9949); T37(OGlycan / 426.1373)	15.6992	F.QC[+57.02146]EC[+57.02146]PTGFTGHLC[+57.02146]QYDVDEC[+57.02146]ASTPC[+57.02146]KN[+0.98402]GAKC[+57.02146]LD[+15.99492]GPNT[+426.13734]Y.T	C2(Carbamidomethyl / 57.0215); C4(Carbamidomethyl / 57.0215); C13(Carbamidomethyl / 57.0215); C20(Carbamidomethyl / 57.0215); C25(Carbamidomethyl / 57.0215); C31(Carbamidomethyl / 57.0215)	2.4e-06	2.4e-06	0	0	0	0	2e-07	2.1e-07	5.626	528	5	6.753	1	Specific	11.4	>sp|P46531|NOTC1_HUMAN Neurogenic locus notch homolog protein 1 OS=Homo sapiens OX=9606 GN=NOTCH1 PE=1 SV=4	1	5804	FP031022_8.5594.5594.4	high-energy collision-induced dissociation	5.85	4853.94	4852.9	1	355 | 63510
336	Hex(1)Pent(2)	353	4	1214.24	4853.95	1214.23	4853.91	controllerType=0 controllerNumber=1 scan=5536	F.QCECPTGFTGHLCQYDVDECASTPCKNGAKCLDGPNTY.T	22	QCECPTGFTGHLCQYDVDECASTPCKNGAKCLDGPNTY,FT,2@57.02146,4@57.02146,13@57.02146,20@57.02146,22@426.13734,25@57.02146,27@0.98402,31@57.02146,33@15.99492	S22(OGlycan / 426.1373); N27(Deamidated / 0.984); D33(Oxidation / 15.9949)	15.5664	F.QC[+57.02146]EC[+57.02146]PTGFTGHLC[+57.02146]QYDVDEC[+57.02146]AS[+426.13734]TPC[+57.02146]KN[+0.98402]GAKC[+57.02146]LD[+15.99492]GPNTY.T	C2(Carbamidomethyl / 57.0215); C4(Carbamidomethyl / 57.0215); C13(Carbamidomethyl / 57.0215); C20(Carbamidomethyl / 57.0215); C25(Carbamidomethyl / 57.0215); C31(Carbamidomethyl / 57.0215)	0.00015	0.00015	0	0	0	0	6.3e-06	6.4e-06	3.834	353	0	8.953		Specific	15.3	>sp|P46531|NOTC1_HUMAN Neurogenic locus notch homolog protein 1 OS=Homo sapiens OX=9606 GN=NOTCH1 PE=1 SV=4	1	5727	FP031022_8.5536.5536.4	high-energy collision-induced dissociation	3.17	4852.94	4852.9	1	356 | 62470
336	Hex(1)Pent(2)	105.5	4	1214.49	4854.95	1214.23	4853.91	controllerType=0 controllerNumber=1 scan=5656	F.QCECPTGFTGHLCQYDVDECASTPCKNGAKCLDGPNTY.T	22	QCECPTGFTGHLCQYDVDECASTPCKNGAKCLDGPNTY,FT,2@57.02146,4@57.02146,11@15.99492,13@57.02146,14@0.98402,20@57.02146,22@426.13734,25@57.02146,31@57.02146	H11(Oxidation / 15.9949); Q14(Deamidated / 0.984); S22(OGlycan / 426.1373)	15.8405	F.QC[+57.02146]EC[+57.02146]PTGFTGH[+15.99492]LC[+57.02146]Q[+0.98402]YDVDEC[+57.02146]AS[+426.13734]TPC[+57.02146]KNGAKC[+57.02146]LDGPNTY.T	C2(Carbamidomethyl / 57.0215); C4(Carbamidomethyl / 57.0215); C13(Carbamidomethyl / 57.0215); C20(Carbamidomethyl / 57.0215); C25(Carbamidomethyl / 57.0215); C31(Carbamidomethyl / 57.0215)	0.36	0.36	0	0	0	0	0.0098	0.0099	0.445	105.5	0	6.853	1	Specific	9.1	>sp|P46531|NOTC1_HUMAN Neurogenic locus notch homolog protein 1 OS=Homo sapiens OX=9606 GN=NOTCH1 PE=1 SV=4	1	5879	FP031022_8.5656.5656.4	high-energy collision-induced dissociation	0.18	4853.94	4852.9	1	357 | 64390
336	Hex(1)Pent(2)	46.9	5	971.795	4854.95	971.588	4853.91	controllerType=0 controllerNumber=1 scan=5591	F.QCECPTGFTGHLCQYDVDECASTPCKNGAKCLDGPNTY.T	22	QCECPTGFTGHLCQYDVDECASTPCKNGAKCLDGPNTY,FT,2@57.02146,4@57.02146,13@57.02146,20@57.02146,22@426.13734,25@57.02146,27@0.98402,31@57.02146,33@15.99492	S22(OGlycan / 426.1373); N27(Deamidated / 0.984); D33(Oxidation / 15.9949)	15.6915	F.QC[+57.02146]EC[+57.02146]PTGFTGHLC[+57.02146]QYDVDEC[+57.02146]AS[+426.13734]TPC[+57.02146]KN[+0.98402]GAKC[+57.02146]LD[+15.99492]GPNTY.T	C2(Carbamidomethyl / 57.0215); C4(Carbamidomethyl / 57.0215); C13(Carbamidomethyl / 57.0215); C20(Carbamidomethyl / 57.0215); C25(Carbamidomethyl / 57.0215); C31(Carbamidomethyl / 57.0215)	0.92	0.92	0.0023	0.0023	0	0	0.054	0.054	0.036	34.5	0	6.951	1	Specific	5.9	>sp|P46531|NOTC1_HUMAN Neurogenic locus notch homolog protein 1 OS=Homo sapiens OX=9606 GN=NOTCH1 PE=1 SV=4	1	5802	FP031022_8.5591.5591.5	high-energy collision-induced dissociation	0.01	4853.94	4852.9	1	358 | 63430
336	Hex(1)Pent(2)	1070.6	4	1213.99	4852.95	1213.99	4852.92	controllerType=0 controllerNumber=1 scan=5424	F.QCECPTGFTGHLCQYDVDECASTPCKNGAKCLDGPNTY.T	23	QCECPTGFTGHLCQYDVDECASTPCKNGAKCLDGPNTY,FT,2@57.02146,4@57.02146,13@57.02146,20@57.02146,23@426.13734,25@57.02146,31@57.02146,33@15.99492	T23(OGlycan / 426.1373); D33(Oxidation / 15.9949)	15.3134	F.QC[+57.02146]EC[+57.02146]PTGFTGHLC[+57.02146]QYDVDEC[+57.02146]AST[+426.13734]PC[+57.02146]KNGAKC[+57.02146]LD[+15.99492]GPNTY.T	C2(Carbamidomethyl / 57.0215); C4(Carbamidomethyl / 57.0215); C13(Carbamidomethyl / 57.0215); C20(Carbamidomethyl / 57.0215); C25(Carbamidomethyl / 57.0215); C31(Carbamidomethyl / 57.0215)	9.9e-31	1.3e-19	0	0	0	0	9.9e-31	2e-20	30.006	1070.6	0	5.46		Specific	18.9	>sp|P46531|NOTC1_HUMAN Neurogenic locus notch homolog protein 1 OS=Homo sapiens OX=9606 GN=NOTCH1 PE=1 SV=4	1	5587	FP031022_8.5424.5424.4	high-energy collision-induced dissociation	19.93	4851.94	4851.92	1	359 | 60670
336	Hex(1)Pent(2)	829.5	4	1213.99	4852.96	1213.99	4852.92	controllerType=0 controllerNumber=1 scan=5472	F.QCECPTGFTGHLCQYDVDECASTPCKNGAKCLDGPNTY.T	22	QCECPTGFTGHLCQYDVDECASTPCKNGAKCLDGPNTY,FT,2@57.02146,4@57.02146,13@57.02146,20@57.02146,22@426.13734,25@57.02146,31@57.02146,33@15.99492	S22(OGlycan / 426.1373); D33(Oxidation / 15.9949)	15.4241	F.QC[+57.02146]EC[+57.02146]PTGFTGHLC[+57.02146]QYDVDEC[+57.02146]AS[+426.13734]TPC[+57.02146]KNGAKC[+57.02146]LD[+15.99492]GPNTY.T	C2(Carbamidomethyl / 57.0215); C4(Carbamidomethyl / 57.0215); C13(Carbamidomethyl / 57.0215); C20(Carbamidomethyl / 57.0215); C25(Carbamidomethyl / 57.0215); C31(Carbamidomethyl / 57.0215)	3.9e-12	4e-12	0	0	0	0	2e-13	2e-13	11.408	829.5	0	6.365		Specific	16.5	>sp|P46531|NOTC1_HUMAN Neurogenic locus notch homolog protein 1 OS=Homo sapiens OX=9606 GN=NOTCH1 PE=1 SV=4	1	5649	FP031022_8.5472.5472.4	high-energy collision-induced dissociation	12.46	4851.95	4851.92	1	360 | 61510
336	Hex(1)Pent(2)	507.7	5	971.399	4852.97	971.391	4852.92	controllerType=0 controllerNumber=1 scan=5448	F.QCECPTGFTGHLCQYDVDECASTPCKNGAKCLDGPNTY.T	22	QCECPTGFTGHLCQYDVDECASTPCKNGAKCLDGPNTY,FT,2@57.02146,4@57.02146,13@57.02146,20@57.02146,22@426.13734,25@57.02146,31@57.02146,33@15.99492	S22(OGlycan / 426.1373); D33(Oxidation / 15.9949)	15.3685	F.QC[+57.02146]EC[+57.02146]PTGFTGHLC[+57.02146]QYDVDEC[+57.02146]AS[+426.13734]TPC[+57.02146]KNGAKC[+57.02146]LD[+15.99492]GPNTY.T	C2(Carbamidomethyl / 57.0215); C4(Carbamidomethyl / 57.0215); C13(Carbamidomethyl / 57.0215); C20(Carbamidomethyl / 57.0215); C25(Carbamidomethyl / 57.0215); C31(Carbamidomethyl / 57.0215)	0.00017	0.00017	0	0	0	0	7.9e-06	8e-06	3.782	507.7	0	8.79		Specific	10.2	>sp|P46531|NOTC1_HUMAN Neurogenic locus notch homolog protein 1 OS=Homo sapiens OX=9606 GN=NOTCH1 PE=1 SV=4	1	5618	FP031022_8.5448.5448.5	high-energy collision-induced dissociation	4.06	4851.96	4851.92	1	361 | 61150
336	Hex(1)Pent(2)	632.6	4	1209.99	4836.95	1210.23	4837.91	controllerType=0 controllerNumber=1 scan=5503	F.QCECPTGFTGHLCQYDVDECASTPCKNGAKCLDGPNTY.T	22	QCECPTGFTGHLCQYDVDECASTPCKNGAKCLDGPNTY,FT,2@57.02146,4@57.02146,13@57.02146,20@57.02146,22@426.13734,25@57.02146,27@0.98402,31@57.02146	S22(OGlycan / 426.1373); N27(Deamidated / 0.984)	15.4917	F.QC[+57.02146]EC[+57.02146]PTGFTGHLC[+57.02146]QYDVDEC[+57.02146]AS[+426.13734]TPC[+57.02146]KN[+0.98402]GAKC[+57.02146]LDGPNTY.T	C2(Carbamidomethyl / 57.0215); C4(Carbamidomethyl / 57.0215); C13(Carbamidomethyl / 57.0215); C20(Carbamidomethyl / 57.0215); C25(Carbamidomethyl / 57.0215); C31(Carbamidomethyl / 57.0215)	6.8e-07	6.9e-07	0	0	0	0	5.1e-08	5.1e-08	6.169	632.6	0	9.231	-1	Specific	16.7	>sp|P46531|NOTC1_HUMAN Neurogenic locus notch homolog protein 1 OS=Homo sapiens OX=9606 GN=NOTCH1 PE=1 SV=4	1	5688	FP031022_8.5503.5503.4	high-energy collision-induced dissociation	7.22	4835.95	4836.91	1	362 | 62150
336	Hex(1)Pent(2)	508.1	4	1210.25	4837.96	1210.23	4837.91	controllerType=0 controllerNumber=1 scan=5605	F.QCECPTGFTGHLCQYDVDECASTPCKNGAKCLDGPNTY.T	23	QCECPTGFTGHLCQYDVDECASTPCKNGAKCLDGPNTY,FT,2@57.02146,4@57.02146,13@57.02146,20@57.02146,23@426.13734,25@57.02146,27@0.98402,31@57.02146	T23(OGlycan / 426.1373); N27(Deamidated / 0.984)	15.7245	F.QC[+57.02146]EC[+57.02146]PTGFTGHLC[+57.02146]QYDVDEC[+57.02146]AST[+426.13734]PC[+57.02146]KN[+0.98402]GAKC[+57.02146]LDGPNTY.T	C2(Carbamidomethyl / 57.0215); C4(Carbamidomethyl / 57.0215); C13(Carbamidomethyl / 57.0215); C20(Carbamidomethyl / 57.0215); C25(Carbamidomethyl / 57.0215); C31(Carbamidomethyl / 57.0215)	1.6e-05	1.6e-05	0	0	0	0	9.7e-07	9.8e-07	4.798	508.1	0	9.849		Specific	18.2	>sp|P46531|NOTC1_HUMAN Neurogenic locus notch homolog protein 1 OS=Homo sapiens OX=9606 GN=NOTCH1 PE=1 SV=4	1	5816	FP031022_8.5605.5605.4	high-energy collision-induced dissociation	5.07	4836.95	4836.91	1	363 | 63710
336	Hex(1)Pent(2)	1046.7	4	1210	4836.96	1209.99	4836.93	controllerType=0 controllerNumber=1 scan=5377	F.QCECPTGFTGHLCQYDVDECASTPCKNGAKCLDGPNTY.T	22	QCECPTGFTGHLCQYDVDECASTPCKNGAKCLDGPNTY,FT,2@57.02146,4@57.02146,13@57.02146,20@57.02146,22@426.13734,25@57.02146,31@57.02146	S22(OGlycan / 426.1373)	15.209	F.QC[+57.02146]EC[+57.02146]PTGFTGHLC[+57.02146]QYDVDEC[+57.02146]AS[+426.13734]TPC[+57.02146]KNGAKC[+57.02146]LDGPNTY.T	C2(Carbamidomethyl / 57.0215); C4(Carbamidomethyl / 57.0215); C13(Carbamidomethyl / 57.0215); C20(Carbamidomethyl / 57.0215); C25(Carbamidomethyl / 57.0215); C31(Carbamidomethyl / 57.0215)	4.4e-16	4.4e-16	0	0	0	0	1.6e-17	1.6e-17	15.358	1031	0	6.95		Specific	19	>sp|P46531|NOTC1_HUMAN Neurogenic locus notch homolog protein 1 OS=Homo sapiens OX=9606 GN=NOTCH1 PE=1 SV=4	1	5528	FP031022_8.5377.5377.4	high-energy collision-induced dissociation	18.63	4835.96	4835.92	1	364 | 59830
336	Hex(1)Pent(2)	964.7	4	1210	4836.96	1209.99	4836.93	controllerType=0 controllerNumber=1 scan=5428	F.QCECPTGFTGHLCQYDVDECASTPCKNGAKCLDGPNTY.T	22	QCECPTGFTGHLCQYDVDECASTPCKNGAKCLDGPNTY,FT,2@57.02146,4@57.02146,13@57.02146,20@57.02146,22@426.13734,25@57.02146,31@57.02146	S22(OGlycan / 426.1373)	15.3241	F.QC[+57.02146]EC[+57.02146]PTGFTGHLC[+57.02146]QYDVDEC[+57.02146]AS[+426.13734]TPC[+57.02146]KNGAKC[+57.02146]LDGPNTY.T	C2(Carbamidomethyl / 57.0215); C4(Carbamidomethyl / 57.0215); C13(Carbamidomethyl / 57.0215); C20(Carbamidomethyl / 57.0215); C25(Carbamidomethyl / 57.0215); C31(Carbamidomethyl / 57.0215)	3.9e-15	4e-15	0	0	0	0	5.6e-16	5.6e-16	14.404	964.7	0	6.748		Specific	18.5	>sp|P46531|NOTC1_HUMAN Neurogenic locus notch homolog protein 1 OS=Homo sapiens OX=9606 GN=NOTCH1 PE=1 SV=4	1	5590	FP031022_8.5428.5428.4	high-energy collision-induced dissociation	15.65	4835.95	4835.92	1	365 | 60790
336	Hex(1)Pent(2)	548.4	5	968.198	4836.96	968.192	4836.93	controllerType=0 controllerNumber=1 scan=5403	F.QCECPTGFTGHLCQYDVDECASTPCKNGAKCLDGPNTY.T	22	QCECPTGFTGHLCQYDVDECASTPCKNGAKCLDGPNTY,FT,2@57.02146,4@57.02146,13@57.02146,20@57.02146,22@426.13734,25@57.02146,31@57.02146	S22(OGlycan / 426.1373)	15.2658	F.QC[+57.02146]EC[+57.02146]PTGFTGHLC[+57.02146]QYDVDEC[+57.02146]AS[+426.13734]TPC[+57.02146]KNGAKC[+57.02146]LDGPNTY.T	C2(Carbamidomethyl / 57.0215); C4(Carbamidomethyl / 57.0215); C13(Carbamidomethyl / 57.0215); C20(Carbamidomethyl / 57.0215); C25(Carbamidomethyl / 57.0215); C31(Carbamidomethyl / 57.0215)	4.9e-06	5e-06	0	0	0	0	3.8e-07	3.9e-07	5.307	539.1	0	6.241		Specific	11.5	>sp|P46531|NOTC1_HUMAN Neurogenic locus notch homolog protein 1 OS=Homo sapiens OX=9606 GN=NOTCH1 PE=1 SV=4	1	5562	FP031022_8.5403.5403.5	high-energy collision-induced dissociation	6.31	4835.95	4835.92	1	366 | 60190
336	Hex(1)Pent(2)	192.9	4	1209.99	4836.93	1209.99	4836.93	controllerType=0 controllerNumber=1 scan=5554	F.QCECPTGFTGHLCQYDVDECASTPCKNGAKCLDGPNTY.T	23	QCECPTGFTGHLCQYDVDECASTPCKNGAKCLDGPNTY,FT,2@57.02146,4@57.02146,13@57.02146,20@57.02146,23@426.13734,25@57.02146,31@57.02146	T23(OGlycan / 426.1373)	15.607	F.QC[+57.02146]EC[+57.02146]PTGFTGHLC[+57.02146]QYDVDEC[+57.02146]AST[+426.13734]PC[+57.02146]KNGAKC[+57.02146]LDGPNTY.T	C2(Carbamidomethyl / 57.0215); C4(Carbamidomethyl / 57.0215); C13(Carbamidomethyl / 57.0215); C20(Carbamidomethyl / 57.0215); C25(Carbamidomethyl / 57.0215); C31(Carbamidomethyl / 57.0215)	0.0011	0.0011	0	0	0	0	4.2e-05	4.2e-05	2.956	192.9	0	0.49		Specific	12.5	>sp|P46531|NOTC1_HUMAN Neurogenic locus notch homolog protein 1 OS=Homo sapiens OX=9606 GN=NOTCH1 PE=1 SV=4	1	5749	FP031022_8.5554.5554.4	high-energy collision-induced dissociation	3.17	4835.92	4835.92	1	367 | 62790
336	HexNAc(1); HexNAc(1)	151.2	4	1205.74	4819.94	1205.49	4818.92	controllerType=0 controllerNumber=1 scan=5885	F.QCECPTGFTGHLCQYDVDECASTPCKNGAKCLDGPNTY.T	22;23	QCECPTGFTGHLCQYDVDECASTPCKNGAKCLDGPNTY,FT,2@57.02146,4@57.02146,13@57.02146,14@0.98402,20@57.02146,22@203.07937,23@203.07937,25@57.02146,27@0.98402,31@57.02146	Q14(Deamidated / 0.984); S22(OGlycan / 203.0794); T23(OGlycan / 203.0794); N27(Deamidated / 0.984)	16.3719	F.QC[+57.02146]EC[+57.02146]PTGFTGHLC[+57.02146]Q[+0.98402]YDVDEC[+57.02146]AS[+203.07937]T[+203.07937]PC[+57.02146]KN[+0.98402]GAKC[+57.02146]LDGPNTY.T	C2(Carbamidomethyl / 57.0215); C4(Carbamidomethyl / 57.0215); C13(Carbamidomethyl / 57.0215); C20(Carbamidomethyl / 57.0215); C25(Carbamidomethyl / 57.0215); C31(Carbamidomethyl / 57.0215)	0.015	0.015	0	0	0	0	0.00058	0.00059	1.817	151.2	12	3.811	1	Specific	9.6	>sp|P46531|NOTC1_HUMAN Neurogenic locus notch homolog protein 1 OS=Homo sapiens OX=9606 GN=NOTCH1 PE=1 SV=4	1	6178	FP031022_8.5885.5885.4	high-energy collision-induced dissociation	0.76	4818.93	4817.91	1	368 | 67110
336	Hex(1)Pent(1)	806.4	4	1176.98	4704.92	1176.98	4704.89	controllerType=0 controllerNumber=1 scan=5411	F.QCECPTGFTGHLCQYDVDECASTPCKNGAKCLDGPNTY.T	22	QCECPTGFTGHLCQYDVDECASTPCKNGAKCLDGPNTY,FT,2@57.02146,4@57.02146,13@57.02146,20@57.02146,22@294.09508,25@57.02146,31@57.02146	S22(OGlycan / 294.0951)	15.2835	F.QC[+57.02146]EC[+57.02146]PTGFTGHLC[+57.02146]QYDVDEC[+57.02146]AS[+294.09508]TPC[+57.02146]KNGAKC[+57.02146]LDGPNTY.T	C2(Carbamidomethyl / 57.0215); C4(Carbamidomethyl / 57.0215); C13(Carbamidomethyl / 57.0215); C20(Carbamidomethyl / 57.0215); C25(Carbamidomethyl / 57.0215); C31(Carbamidomethyl / 57.0215)	1.3e-12	1.3e-12	0	0	0	0	1.1e-13	1.1e-13	11.879	806.4	0	6.06		Specific	16.1	>sp|P46531|NOTC1_HUMAN Neurogenic locus notch homolog protein 1 OS=Homo sapiens OX=9606 GN=NOTCH1 PE=1 SV=4	1	5571	FP031022_8.5411.5411.4	high-energy collision-induced dissociation	12.1	4703.91	4703.88	1	369 | 60390
336	Hex(1)	987.7	4	1143.97	4572.88	1143.97	4572.85	controllerType=0 controllerNumber=1 scan=5410	F.QCECPTGFTGHLCQYDVDECASTPCKNGAKCLDGPNTY.T	23	QCECPTGFTGHLCQYDVDECASTPCKNGAKCLDGPNTY,FT,2@57.02146,4@57.02146,13@57.02146,20@57.02146,23@162.05282,25@57.02146,31@57.02146	T23(OGlycan / 162.0528)	15.2813	F.QC[+57.02146]EC[+57.02146]PTGFTGHLC[+57.02146]QYDVDEC[+57.02146]AST[+162.05282]PC[+57.02146]KNGAKC[+57.02146]LDGPNTY.T	C2(Carbamidomethyl / 57.0215); C4(Carbamidomethyl / 57.0215); C13(Carbamidomethyl / 57.0215); C20(Carbamidomethyl / 57.0215); C25(Carbamidomethyl / 57.0215); C31(Carbamidomethyl / 57.0215)	3.9e-15	4e-15	0	0	0	0	4.9e-16	5e-16	14.404	987.7	0	6.614		Specific	17.9	>sp|P46531|NOTC1_HUMAN Neurogenic locus notch homolog protein 1 OS=Homo sapiens OX=9606 GN=NOTCH1 PE=1 SV=4	1	5570	FP031022_8.5410.5410.4	high-energy collision-induced dissociation	15.65	4571.87	4571.84	1	370 | 25957
336		816.1	4	1103.46	4410.83	1103.45	4410.79	controllerType=0 controllerNumber=1 scan=5502	F.QCECPTGFTGHLCQYDVDECASTPCKNGAKCLDGPNTY.T		QCECPTGFTGHLCQYDVDECASTPCKNGAKCLDGPNTY,FT,2@57.02146,4@57.02146,13@57.02146,20@57.02146,25@57.02146,31@57.02146		15.4895	F.QC[+57.02146]EC[+57.02146]PTGFTGHLC[+57.02146]QYDVDEC[+57.02146]ASTPC[+57.02146]KNGAKC[+57.02146]LDGPNTY.T	C2(Carbamidomethyl / 57.0215); C4(Carbamidomethyl / 57.0215); C13(Carbamidomethyl / 57.0215); C20(Carbamidomethyl / 57.0215); C25(Carbamidomethyl / 57.0215); C31(Carbamidomethyl / 57.0215)	1.6e-11	1.6e-11	0	0	0	0	1.1e-12	1.2e-12	10.806	454.3	132.6	9.423		Specific	17.6	>sp|P46531|NOTC1_HUMAN Neurogenic locus notch homolog protein 1 OS=Homo sapiens OX=9606 GN=NOTCH1 PE=1 SV=4	1	5686	FP031022_8.5502.5502.4	high-energy collision-induced dissociation	11.8	4409.83	4409.78	1	371 | 26037
336		497.2	2	499.691	998.375	499.689	998.371	controllerType=0 controllerNumber=1 scan=4658	F.QCECPTGF.T		QCECPTGF,FT,2@57.02146,4@57.02146		13.5423	F.QC[+57.02146]EC[+57.02146]PTGF.T	C2(Carbamidomethyl / 57.0215); C4(Carbamidomethyl / 57.0215)	5.4e-06	5.5e-06	0	0	0	0	4.4e-07	4.4e-07	5.267	316.9	316.9	4.14		Specific	13.9	>sp|P46531|NOTC1_HUMAN Neurogenic locus notch homolog protein 1 OS=Homo sapiens OX=9606 GN=NOTCH1 PE=1 SV=4	1	4604	FP031022_8.4658.4658.2	high-energy collision-induced dissociation	5.49	997.367	997.363	1	372 | 80
336		461.7	2	499.69	998.373	499.689	998.371	controllerType=0 controllerNumber=1 scan=4608	F.QCECPTGF.T		QCECPTGF,FT,2@57.02146,4@57.02146		13.4309	F.QC[+57.02146]EC[+57.02146]PTGF.T	C2(Carbamidomethyl / 57.0215); C4(Carbamidomethyl / 57.0215)	0.00034	0.00035	0	0	0	0	1.6e-05	1.6e-05	3.464	271	271	2.673		Specific	11	>sp|P46531|NOTC1_HUMAN Neurogenic locus notch homolog protein 1 OS=Homo sapiens OX=9606 GN=NOTCH1 PE=1 SV=4	1	4542	FP031022_8.4608.4608.2	high-energy collision-induced dissociation	3.67	997.366	997.363	1	373 | 76
336		270.2	2	499.691	998.376	499.689	998.371	controllerType=0 controllerNumber=1 scan=4739	F.QCECPTGF.T		QCECPTGF,FT,2@57.02146,4@57.02146		13.7211	F.QC[+57.02146]EC[+57.02146]PTGF.T	C2(Carbamidomethyl / 57.0215); C4(Carbamidomethyl / 57.0215)	0.0057	0.0057	0	0	0	0	0.00023	0.00023	2.248	250.6	250.6	5.057		Specific	7.4	>sp|P46531|NOTC1_HUMAN Neurogenic locus notch homolog protein 1 OS=Homo sapiens OX=9606 GN=NOTCH1 PE=1 SV=4	1	4709	FP031022_8.4739.4739.2	high-energy collision-induced dissociation	2.29	997.368	997.363	1	374 | 86
344	Hex(1)Pent(1); Hex(1)	187.3	5	972.582	4858.88	972.394	4857.94	controllerType=0 controllerNumber=1 scan=4456	F.TGHLCQYDVDECASTPCKNGAKCLDGPNTYTCVCTEGY.T	14;15	TGHLCQYDVDECASTPCKNGAKCLDGPNTYTCVCTEGY,FT,5@57.02146,12@57.02146,14@294.09508,15@162.05282,17@57.02146,23@57.02146,32@57.02146,34@57.02146	S14(OGlycan / 294.0951); T15(OGlycan / 162.0528)	13.0937	F.TGHLC[+57.02146]QYDVDEC[+57.02146]AS[+294.09508]T[+162.05282]PC[+57.02146]KNGAKC[+57.02146]LDGPNTYTC[+57.02146]VC[+57.02146]TEGY.T	C5(Carbamidomethyl / 57.0215); C12(Carbamidomethyl / 57.0215); C17(Carbamidomethyl / 57.0215); C23(Carbamidomethyl / 57.0215); C32(Carbamidomethyl / 57.0215); C34(Carbamidomethyl / 57.0215)	0.44	0.44	0	0	0	0	0.015	0.015	0.358	187.3	1.2	-12.703	1	Specific	10.2	>sp|P46531|NOTC1_HUMAN Neurogenic locus notch homolog protein 1 OS=Homo sapiens OX=9606 GN=NOTCH1 PE=1 SV=4	1	4349	FP031022_8.4456.4456.4	high-energy collision-induced dissociation	0.39	4857.87	4856.93	1	375 | 50635
344	HexNAc(1)Hex(1)Fuc(1); HexNAc(1)	480.5	4	1040.94	4160.74	1041.18	4161.7	controllerType=0 controllerNumber=1 scan=4534	F.TGHLCQYDVDECASTPCKNGAKCLDGPNTY.T	14;15	TGHLCQYDVDECASTPCKNGAKCLDGPNTY,FT,5@57.02146,12@57.02146,14@511.19010,15@203.07937,17@57.02146,23@57.02146,25@15.99492	S14(OGlycan / 511.1901); T15(OGlycan / 203.0794); D25(Oxidation / 15.9949)	13.267	F.TGHLC[+57.02146]QYDVDEC[+57.02146]AS[+511.19010]T[+203.07937]PC[+57.02146]KNGAKC[+57.02146]LD[+15.99492]GPNTY.T	C5(Carbamidomethyl / 57.0215); C12(Carbamidomethyl / 57.0215); C17(Carbamidomethyl / 57.0215); C23(Carbamidomethyl / 57.0215)	0.0001	0.00011	0	0	0	0	4.1e-06	4.1e-06	3.981	480.5	0	10.441	-1	Specific	14.3	>sp|P46531|NOTC1_HUMAN Neurogenic locus notch homolog protein 1 OS=Homo sapiens OX=9606 GN=NOTCH1 PE=1 SV=4	1	4441	FP031022_8.4534.4534.4	high-energy collision-induced dissociation	3.65	4159.74	4160.7	1	376 | 22700
344	Hex(1)Pent(1); HexNAc(1)	91.9	4	983.406	3930.6	983.401	3930.58	controllerType=0 controllerNumber=1 scan=4512	F.TGHLCQYDVDECASTPCKNGAKCLDGPNTY.T	14;29	TGHLCQYDVDECASTPCKNGAKCLDGPNTY,FT,5@57.02146,6@0.98402,12@57.02146,14@294.09508,17@57.02146,19@0.98402,23@57.02146,29@203.07937	Q6(Deamidated / 0.984); S14(OGlycan / 294.0951); N19(Deamidated / 0.984); T29(OGlycan / 203.0794)	13.218	F.TGHLC[+57.02146]Q[+0.98402]YDVDEC[+57.02146]AS[+294.09508]TPC[+57.02146]KN[+0.98402]GAKC[+57.02146]LDGPNT[+203.07937]Y.T	C5(Carbamidomethyl / 57.0215); C12(Carbamidomethyl / 57.0215); C17(Carbamidomethyl / 57.0215); C23(Carbamidomethyl / 57.0215)	0.39	0.39	0	0	0	0	0.013	0.013	0.413	91.9	0	5.501		Specific	5.6	>sp|P46531|NOTC1_HUMAN Neurogenic locus notch homolog protein 1 OS=Homo sapiens OX=9606 GN=NOTCH1 PE=1 SV=4	1	4416	FP031022_8.4512.4512.4	high-energy collision-induced dissociation	0.05	3929.6	3929.57	1	377 | 22380
344	Hex(1)Pent(1); HexNAc(1)Hex(1)Fuc(1)NeuAc(1)	192	5	780.117	3896.56	780.118	3896.56	controllerType=0 controllerNumber=1 scan=4537	F.TGHLCQYDVDECASTPCKNGAKCL.D	14;15	TGHLCQYDVDECASTPCKNGAKCL,FD,5@57.02146,12@57.02146,14@294.09508,15@802.28552,17@57.02146,19@15.99492,23@57.02146	S14(OGlycan / 294.0951); T15(OGlycan / 802.2855); N19(Oxidation / 15.9949)	13.2754	F.TGHLC[+57.02146]QYDVDEC[+57.02146]AS[+294.09508]T[+802.28552]PC[+57.02146]KN[+15.99492]GAKC[+57.02146]L.D	C5(Carbamidomethyl / 57.0215); C12(Carbamidomethyl / 57.0215); C17(Carbamidomethyl / 57.0215); C23(Carbamidomethyl / 57.0215)	0.78	0.78	0	0	0	0	0.04	0.04	0.108	192	1.2	-1.15		Specific	9.3	>sp|P46531|NOTC1_HUMAN Neurogenic locus notch homolog protein 1 OS=Homo sapiens OX=9606 GN=NOTCH1 PE=1 SV=4	1	4445	FP031022_8.4537.4537.5	high-energy collision-induced dissociation	0.03	3895.55	3895.55	1	378 | 22780
344	Hex(1)Pent(1); Hex(1)	291.6	4	972.905	3888.6	972.898	3888.57	controllerType=0 controllerNumber=1 scan=4456	F.TGHLCQYDVDECASTPCKNGAKCLDGPNTY.T	14;15	TGHLCQYDVDECASTPCKNGAKCLDGPNTY,FT,5@57.02146,12@57.02146,14@294.09508,15@162.05282,17@57.02146,19@0.98402,23@57.02146	S14(OGlycan / 294.0951); T15(OGlycan / 162.0528); N19(Deamidated / 0.984)	13.0937	F.TGHLC[+57.02146]QYDVDEC[+57.02146]AS[+294.09508]T[+162.05282]PC[+57.02146]KN[+0.98402]GAKC[+57.02146]LDGPNTY.T	C5(Carbamidomethyl / 57.0215); C12(Carbamidomethyl / 57.0215); C17(Carbamidomethyl / 57.0215); C23(Carbamidomethyl / 57.0215)	0.0019	0.002	0	0	0	0	7e-05	7.1e-05	2.713	291.6	1.2	7.022		Specific	10.8	>sp|P46531|NOTC1_HUMAN Neurogenic locus notch homolog protein 1 OS=Homo sapiens OX=9606 GN=NOTCH1 PE=1 SV=4	1	4348	FP031022_8.4456.4456.4	high-energy collision-induced dissociation	2.47	3887.59	3887.56	1	379 | 21660
344	Hex(1)Pent(1); HexNAc(1)Hex(1)Fuc(1)NeuAc(1)	18.3	4	970.898	3880.57	970.897	3880.56	controllerType=0 controllerNumber=1 scan=4794	F.TGHLCQYDVDECASTPCKNGAKCL.D	14;15	TGHLCQYDVDECASTPCKNGAKCL,FD,5@57.02146,12@57.02146,14@294.09508,15@802.28552,17@57.02146,23@57.02146	S14(OGlycan / 294.0951); T15(OGlycan / 802.2855)	13.8473	F.TGHLC[+57.02146]QYDVDEC[+57.02146]AS[+294.09508]T[+802.28552]PC[+57.02146]KNGAKC[+57.02146]L.D	C5(Carbamidomethyl / 57.0215); C12(Carbamidomethyl / 57.0215); C17(Carbamidomethyl / 57.0215); C23(Carbamidomethyl / 57.0215)	0.93	0.93	0.0023	0.0023	0.0046	0.0046	0.056	0.056	0.03	18.3	1.2	1.266		Specific	5.6	>sp|P46531|NOTC1_HUMAN Neurogenic locus notch homolog protein 1 OS=Homo sapiens OX=9606 GN=NOTCH1 PE=1 SV=4	1	4791	FP031022_8.4794.4794.4	high-energy collision-induced dissociation	0.03	3879.56	3879.56	1	380 | 24500
344	Hex(1)Pent(2)	963.4	3	1292.2	3874.58	1292.19	3874.56	controllerType=0 controllerNumber=1 scan=4720	F.TGHLCQYDVDECASTPCKNGAKCLDGPNTY.T	14	TGHLCQYDVDECASTPCKNGAKCLDGPNTY,FT,5@57.02146,12@57.02146,14@426.13734,17@57.02146,19@0.98402,23@57.02146,25@15.99492	S14(OGlycan / 426.1373); N19(Deamidated / 0.984); D25(Oxidation / 15.9949)	13.6777	F.TGHLC[+57.02146]QYDVDEC[+57.02146]AS[+426.13734]TPC[+57.02146]KN[+0.98402]GAKC[+57.02146]LD[+15.99492]GPNTY.T	C5(Carbamidomethyl / 57.0215); C12(Carbamidomethyl / 57.0215); C17(Carbamidomethyl / 57.0215); C23(Carbamidomethyl / 57.0215)	5.5e-16	5.6e-16	0	0	0	0	2.9e-17	2.9e-17	15.261	963.4	0	5.308		Specific	25	>sp|P46531|NOTC1_HUMAN Neurogenic locus notch homolog protein 1 OS=Homo sapiens OX=9606 GN=NOTCH1 PE=1 SV=4	1	4684	FP031022_8.4720.4720.3	high-energy collision-induced dissociation	15.65	3873.57	3873.55	1	381 | 24260
344	Hex(1)Pent(2)	925.8	4	969.399	3874.58	969.394	3874.56	controllerType=0 controllerNumber=1 scan=4714	F.TGHLCQYDVDECASTPCKNGAKCLDGPNTY.T	29	TGHLCQYDVDECASTPCKNGAKCLDGPNTY,FT,5@57.02146,12@57.02146,17@57.02146,19@0.98402,23@57.02146,25@15.99492,29@426.13734	N19(Deamidated / 0.984); D25(Oxidation / 15.9949); T29(OGlycan / 426.1373)	13.666	F.TGHLC[+57.02146]QYDVDEC[+57.02146]ASTPC[+57.02146]KN[+0.98402]GAKC[+57.02146]LD[+15.99492]GPNT[+426.13734]Y.T	C5(Carbamidomethyl / 57.0215); C12(Carbamidomethyl / 57.0215); C17(Carbamidomethyl / 57.0215); C23(Carbamidomethyl / 57.0215)	5e-15	5.1e-15	0	0	0	0	9.1e-16	9.3e-16	14.297	925.8	4.4	5.163		Specific	15.9	>sp|P46531|NOTC1_HUMAN Neurogenic locus notch homolog protein 1 OS=Homo sapiens OX=9606 GN=NOTCH1 PE=1 SV=4	1	4675	FP031022_8.4714.4714.4	high-energy collision-induced dissociation	14.75	3873.57	3873.55	1	382 | 24220
344	Hex(1)Pent(2)	921.5	4	969.401	3874.58	969.394	3874.56	controllerType=0 controllerNumber=1 scan=4768	F.TGHLCQYDVDECASTPCKNGAKCLDGPNTY.T	29	TGHLCQYDVDECASTPCKNGAKCLDGPNTY,FT,5@57.02146,12@57.02146,17@57.02146,19@0.98402,23@57.02146,25@15.99492,29@426.13734	N19(Deamidated / 0.984); D25(Oxidation / 15.9949); T29(OGlycan / 426.1373)	13.7884	F.TGHLC[+57.02146]QYDVDEC[+57.02146]ASTPC[+57.02146]KN[+0.98402]GAKC[+57.02146]LD[+15.99492]GPNT[+426.13734]Y.T	C5(Carbamidomethyl / 57.0215); C12(Carbamidomethyl / 57.0215); C17(Carbamidomethyl / 57.0215); C23(Carbamidomethyl / 57.0215)	1.5e-14	1.5e-14	0	0	0	0	2.4e-15	2.4e-15	13.83	921.5	2.6	6.486		Specific	16.3	>sp|P46531|NOTC1_HUMAN Neurogenic locus notch homolog protein 1 OS=Homo sapiens OX=9606 GN=NOTCH1 PE=1 SV=4	1	4753	FP031022_8.4768.4768.4	high-energy collision-induced dissociation	14.27	3873.57	3873.55	1	383 | 24340
344	Hex(1)Pent(2)	335	4	969.401	3874.58	969.394	3874.56	controllerType=0 controllerNumber=1 scan=4887	F.TGHLCQYDVDECASTPCKNGAKCLDGPNTY.T	14	TGHLCQYDVDECASTPCKNGAKCLDGPNTY,FT,5@57.02146,12@57.02146,14@426.13734,17@57.02146,23@57.02146,25@15.99492,28@0.98402	S14(OGlycan / 426.1373); D25(Oxidation / 15.9949); N28(Deamidated / 0.984)	14.061	F.TGHLC[+57.02146]QYDVDEC[+57.02146]AS[+426.13734]TPC[+57.02146]KNGAKC[+57.02146]LD[+15.99492]GPN[+0.98402]TY.T	C5(Carbamidomethyl / 57.0215); C12(Carbamidomethyl / 57.0215); C17(Carbamidomethyl / 57.0215); C23(Carbamidomethyl / 57.0215)	5.6e-05	5.6e-05	0	0	0	0	2.1e-06	2.1e-06	4.256	335	0	7.305		Specific	11.9	>sp|P46531|NOTC1_HUMAN Neurogenic locus notch homolog protein 1 OS=Homo sapiens OX=9606 GN=NOTCH1 PE=1 SV=4	1	4923	FP031022_8.4887.4887.4	high-energy collision-induced dissociation	3.59	3873.58	3873.55	1	384 | 24783
344	Hex(1)Pent(2)	1229.2	3	1291.87	3873.59	1291.86	3873.57	controllerType=0 controllerNumber=1 scan=4506	F.TGHLCQYDVDECASTPCKNGAKCLDGPNTY.T	14	TGHLCQYDVDECASTPCKNGAKCLDGPNTY,FT,5@57.02146,12@57.02146,14@426.13734,17@57.02146,23@57.02146,25@15.99492	S14(OGlycan / 426.1373); D25(Oxidation / 15.9949)	13.2069	F.TGHLC[+57.02146]QYDVDEC[+57.02146]AS[+426.13734]TPC[+57.02146]KNGAKC[+57.02146]LD[+15.99492]GPNTY.T	C5(Carbamidomethyl / 57.0215); C12(Carbamidomethyl / 57.0215); C17(Carbamidomethyl / 57.0215); C23(Carbamidomethyl / 57.0215)	9.9e-31	5.5e-23	0	0	0	0	9.9e-31	1.9e-23	30.006	1111.9	0	4.177		Specific	21.8	>sp|P46531|NOTC1_HUMAN Neurogenic locus notch homolog protein 1 OS=Homo sapiens OX=9606 GN=NOTCH1 PE=1 SV=4	1	4408	FP031022_8.4506.4506.3	high-energy collision-induced dissociation	24.32	3872.58	3872.56	1	385 | 22340
344	Hex(1)Pent(2)	1014.3	3	1291.87	3873.6	1291.86	3873.57	controllerType=0 controllerNumber=1 scan=4560	F.TGHLCQYDVDECASTPCKNGAKCLDGPNTY.T	14	TGHLCQYDVDECASTPCKNGAKCLDGPNTY,FT,5@57.02146,12@57.02146,14@426.13734,17@57.02146,23@57.02146,25@15.99492	S14(OGlycan / 426.1373); D25(Oxidation / 15.9949)	13.324	F.TGHLC[+57.02146]QYDVDEC[+57.02146]AS[+426.13734]TPC[+57.02146]KNGAKC[+57.02146]LD[+15.99492]GPNTY.T	C5(Carbamidomethyl / 57.0215); C12(Carbamidomethyl / 57.0215); C17(Carbamidomethyl / 57.0215); C23(Carbamidomethyl / 57.0215)	1.1e-16	1.1e-16	0	0	0	0	5.5e-18	5.6e-18	15.96	992.2	0	6.919		Specific	23.9	>sp|P46531|NOTC1_HUMAN Neurogenic locus notch homolog protein 1 OS=Homo sapiens OX=9606 GN=NOTCH1 PE=1 SV=4	1	4477	FP031022_8.4560.4560.3	high-energy collision-induced dissociation	18.85	3872.59	3872.56	1	386 | 23100
344	Hex(1)Pent(2)	1000.9	4	969.15	3873.58	969.148	3873.57	controllerType=0 controllerNumber=1 scan=4495	F.TGHLCQYDVDECASTPCKNGAKCLDGPNTY.T	14	TGHLCQYDVDECASTPCKNGAKCLDGPNTY,FT,5@57.02146,12@57.02146,14@426.13734,17@57.02146,23@57.02146,25@15.99492	S14(OGlycan / 426.1373); D25(Oxidation / 15.9949)	13.182	F.TGHLC[+57.02146]QYDVDEC[+57.02146]AS[+426.13734]TPC[+57.02146]KNGAKC[+57.02146]LD[+15.99492]GPNTY.T	C5(Carbamidomethyl / 57.0215); C12(Carbamidomethyl / 57.0215); C17(Carbamidomethyl / 57.0215); C23(Carbamidomethyl / 57.0215)	1.1e-16	1.1e-16	0	0	0	0	2.8e-18	2.9e-18	15.96	999.7	0	1.605		Specific	16.4	>sp|P46531|NOTC1_HUMAN Neurogenic locus notch homolog protein 1 OS=Homo sapiens OX=9606 GN=NOTCH1 PE=1 SV=4	1	4397	FP031022_8.4495.4495.4	high-energy collision-induced dissociation	18.87	3872.57	3872.56	1	387 | 22100
344	Hex(1)Pent(2)	876	4	969.154	3873.59	969.148	3873.57	controllerType=0 controllerNumber=1 scan=4548	F.TGHLCQYDVDECASTPCKNGAKCLDGPNTY.T	14	TGHLCQYDVDECASTPCKNGAKCLDGPNTY,FT,5@57.02146,12@57.02146,14@426.13734,17@57.02146,23@57.02146,25@15.99492	S14(OGlycan / 426.1373); D25(Oxidation / 15.9949)	13.3002	F.TGHLC[+57.02146]QYDVDEC[+57.02146]AS[+426.13734]TPC[+57.02146]KNGAKC[+57.02146]LD[+15.99492]GPNTY.T	C5(Carbamidomethyl / 57.0215); C12(Carbamidomethyl / 57.0215); C17(Carbamidomethyl / 57.0215); C23(Carbamidomethyl / 57.0215)	5e-14	5.1e-14	0	0	0	0	5.5e-15	5.6e-15	13.301	876	0	5.45		Specific	15.1	>sp|P46531|NOTC1_HUMAN Neurogenic locus notch homolog protein 1 OS=Homo sapiens OX=9606 GN=NOTCH1 PE=1 SV=4	1	4463	FP031022_8.4548.4548.4	high-energy collision-induced dissociation	14.35	3872.59	3872.56	1	388 | 22900
344	Hex(1)Pent(2)	874.2	4	969.15	3873.58	969.148	3873.57	controllerType=0 controllerNumber=1 scan=4663	F.TGHLCQYDVDECASTPCKNGAKCLDGPNTY.T	29	TGHLCQYDVDECASTPCKNGAKCLDGPNTY,FT,5@57.02146,12@57.02146,17@57.02146,23@57.02146,25@15.99492,29@426.13734	D25(Oxidation / 15.9949); T29(OGlycan / 426.1373)	13.5514	F.TGHLC[+57.02146]QYDVDEC[+57.02146]ASTPC[+57.02146]KNGAKC[+57.02146]LD[+15.99492]GPNT[+426.13734]Y.T	C5(Carbamidomethyl / 57.0215); C12(Carbamidomethyl / 57.0215); C17(Carbamidomethyl / 57.0215); C23(Carbamidomethyl / 57.0215)	1.5e-13	1.5e-13	0	0	0	0	1.6e-14	1.6e-14	12.821	874.2	7.5	1.605		Specific	14	>sp|P46531|NOTC1_HUMAN Neurogenic locus notch homolog protein 1 OS=Homo sapiens OX=9606 GN=NOTCH1 PE=1 SV=4	1	4611	FP031022_8.4663.4663.4	high-energy collision-induced dissociation	13.87	3872.57	3872.56	1	389 | 23900
344	Hex(1)Pent(2)	787.3	4	969.153	3873.59	969.148	3873.57	controllerType=0 controllerNumber=1 scan=4603	F.TGHLCQYDVDECASTPCKNGAKCLDGPNTY.T	14	TGHLCQYDVDECASTPCKNGAKCLDGPNTY,FT,5@57.02146,12@57.02146,14@426.13734,17@57.02146,23@57.02146,25@15.99492	S14(OGlycan / 426.1373); D25(Oxidation / 15.9949)	13.4211	F.TGHLC[+57.02146]QYDVDEC[+57.02146]AS[+426.13734]TPC[+57.02146]KNGAKC[+57.02146]LD[+15.99492]GPNTY.T	C5(Carbamidomethyl / 57.0215); C12(Carbamidomethyl / 57.0215); C17(Carbamidomethyl / 57.0215); C23(Carbamidomethyl / 57.0215)	5e-12	5.1e-12	0	0	0	0	2.5e-13	2.5e-13	11.301	745.1	0	4.441		Specific	15.2	>sp|P46531|NOTC1_HUMAN Neurogenic locus notch homolog protein 1 OS=Homo sapiens OX=9606 GN=NOTCH1 PE=1 SV=4	1	4534	FP031022_8.4603.4603.4	high-energy collision-induced dissociation	12.35	3872.58	3872.56	1	390 | 23500
344	Hex(1)Pent(2)	532.1	5	775.524	3873.59	775.52	3873.57	controllerType=0 controllerNumber=1 scan=4520	F.TGHLCQYDVDECASTPCKNGAKCLDGPNTY.T	14	TGHLCQYDVDECASTPCKNGAKCLDGPNTY,FT,5@57.02146,12@57.02146,14@426.13734,17@57.02146,23@57.02146,25@15.99492	S14(OGlycan / 426.1373); D25(Oxidation / 15.9949)	13.2348	F.TGHLC[+57.02146]QYDVDEC[+57.02146]AS[+426.13734]TPC[+57.02146]KNGAKC[+57.02146]LD[+15.99492]GPNTY.T	C5(Carbamidomethyl / 57.0215); C12(Carbamidomethyl / 57.0215); C17(Carbamidomethyl / 57.0215); C23(Carbamidomethyl / 57.0215)	6.3e-07	6.4e-07	0	0	0	0	4.5e-08	4.5e-08	6.2	532.1	0	5.115		Specific	11.7	>sp|P46531|NOTC1_HUMAN Neurogenic locus notch homolog protein 1 OS=Homo sapiens OX=9606 GN=NOTCH1 PE=1 SV=4	1	4424	FP031022_8.4520.4520.5	high-energy collision-induced dissociation	7.03	3872.58	3872.56	1	391 | 22540
344	Hex(1)Pent(2)	431.7	4	969.153	3873.59	969.148	3873.57	controllerType=0 controllerNumber=1 scan=4830	F.TGHLCQYDVDECASTPCKNGAKCLDGPNTY.T	14	TGHLCQYDVDECASTPCKNGAKCLDGPNTY,FT,5@57.02146,12@57.02146,14@426.13734,17@57.02146,23@57.02146,25@15.99492	S14(OGlycan / 426.1373); D25(Oxidation / 15.9949)	13.9296	F.TGHLC[+57.02146]QYDVDEC[+57.02146]AS[+426.13734]TPC[+57.02146]KNGAKC[+57.02146]LD[+15.99492]GPNTY.T	C5(Carbamidomethyl / 57.0215); C12(Carbamidomethyl / 57.0215); C17(Carbamidomethyl / 57.0215); C23(Carbamidomethyl / 57.0215)	1.3e-06	1.3e-06	0	0	0	0	1.2e-07	1.2e-07	5.896	431.7	0	5.198		Specific	12.5	>sp|P46531|NOTC1_HUMAN Neurogenic locus notch homolog protein 1 OS=Homo sapiens OX=9606 GN=NOTCH1 PE=1 SV=4	1	4841	FP031022_8.4830.4830.4	high-energy collision-induced dissociation	6.13	3872.58	3872.56	1	392 | 24660
344	Hex(1)Pent(2)	293.4	5	775.525	3873.59	775.52	3873.57	controllerType=0 controllerNumber=1 scan=4570	F.TGHLCQYDVDECASTPCKNGAKCLDGPNTY.T	14	TGHLCQYDVDECASTPCKNGAKCLDGPNTY,FT,5@57.02146,12@57.02146,14@426.13734,17@57.02146,23@57.02146,25@15.99492	S14(OGlycan / 426.1373); D25(Oxidation / 15.9949)	13.346	F.TGHLC[+57.02146]QYDVDEC[+57.02146]AS[+426.13734]TPC[+57.02146]KNGAKC[+57.02146]LD[+15.99492]GPNTY.T	C5(Carbamidomethyl / 57.0215); C12(Carbamidomethyl / 57.0215); C17(Carbamidomethyl / 57.0215); C23(Carbamidomethyl / 57.0215)	0.0028	0.0028	0	0	0	0	0.00015	0.00015	2.554	293.4	0	5.982		Specific	10.2	>sp|P46531|NOTC1_HUMAN Neurogenic locus notch homolog protein 1 OS=Homo sapiens OX=9606 GN=NOTCH1 PE=1 SV=4	1	4489	FP031022_8.4570.4570.5	high-energy collision-induced dissociation	2.92	3872.59	3872.56	1	393 | 23300
344	Hex(1)Pent(2)	210.3	4	969.152	3873.59	969.148	3873.57	controllerType=0 controllerNumber=1 scan=4365	F.TGHLCQYDVDECASTPCKNGAKCLDGPNTY.T	15	TGHLCQYDVDECASTPCKNGAKCLDGPNTY,FT,5@57.02146,12@57.02146,15@426.13734,17@57.02146,19@15.99492,23@57.02146	T15(OGlycan / 426.1373); N19(Oxidation / 15.9949)	12.8854	F.TGHLC[+57.02146]QYDVDEC[+57.02146]AST[+426.13734]PC[+57.02146]KN[+15.99492]GAKC[+57.02146]LDGPNTY.T	C5(Carbamidomethyl / 57.0215); C12(Carbamidomethyl / 57.0215); C17(Carbamidomethyl / 57.0215); C23(Carbamidomethyl / 57.0215)	0.0028	0.0028	0	0	0	0	0.00013	0.00013	2.56	210.3	0	3.559		Specific	10.3	>sp|P46531|NOTC1_HUMAN Neurogenic locus notch homolog protein 1 OS=Homo sapiens OX=9606 GN=NOTCH1 PE=1 SV=4	1	4225	FP031022_8.4365.4365.4	high-energy collision-induced dissociation	2.47	3872.58	3872.56	1	394 | 21290
344	Hex(1)Pent(2)	122.8	4	969.155	3873.6	969.148	3873.57	controllerType=0 controllerNumber=1 scan=4420	F.TGHLCQYDVDECASTPCKNGAKCLDGPNTY.T	1	TGHLCQYDVDECASTPCKNGAKCLDGPNTY,FT,1@426.13734,5@57.02146,10@15.99492,12@57.02146,17@57.02146,23@57.02146	T1(OGlycan / 426.1373); D10(Oxidation / 15.9949)	13.0112	F.T[+426.13734]GHLC[+57.02146]QYDVD[+15.99492]EC[+57.02146]ASTPC[+57.02146]KNGAKC[+57.02146]LDGPNTY.T	C5(Carbamidomethyl / 57.0215); C12(Carbamidomethyl / 57.0215); C17(Carbamidomethyl / 57.0215); C23(Carbamidomethyl / 57.0215)	0.12	0.12	0	0	0	0	0.0046	0.0047	0.926	122.8	8.5	6.773		Specific	8.7	>sp|P46531|NOTC1_HUMAN Neurogenic locus notch homolog protein 1 OS=Homo sapiens OX=9606 GN=NOTCH1 PE=1 SV=4	1	4296	FP031022_8.4420.4420.4	high-energy collision-induced dissociation	0.97	3872.59	3872.56	1	395 | 21380
344	Hex(1)Pent(2)	1180.4	3	1286.87	3858.58	1286.86	3858.56	controllerType=0 controllerNumber=1 scan=4704	F.TGHLCQYDVDECASTPCKNGAKCLDGPNTY.T	15	TGHLCQYDVDECASTPCKNGAKCLDGPNTY,FT,5@57.02146,12@57.02146,15@426.13734,17@57.02146,19@0.98402,23@57.02146	T15(OGlycan / 426.1373); N19(Deamidated / 0.984)	13.6441	F.TGHLC[+57.02146]QYDVDEC[+57.02146]AST[+426.13734]PC[+57.02146]KN[+0.98402]GAKC[+57.02146]LDGPNTY.T	C5(Carbamidomethyl / 57.0215); C12(Carbamidomethyl / 57.0215); C17(Carbamidomethyl / 57.0215); C23(Carbamidomethyl / 57.0215)	9.9e-31	5.5e-22	0	0	0	0	9.9e-31	1.9e-22	30.006	1097.9	0	5.309		Specific	22	>sp|P46531|NOTC1_HUMAN Neurogenic locus notch homolog protein 1 OS=Homo sapiens OX=9606 GN=NOTCH1 PE=1 SV=4	1	4662	FP031022_8.4704.4704.3	high-energy collision-induced dissociation	23.32	3857.57	3857.55	1	396 | 24100
344	Hex(1)Pent(2)	929.1	4	965.401	3858.58	965.396	3858.56	controllerType=0 controllerNumber=1 scan=4662	F.TGHLCQYDVDECASTPCKNGAKCLDGPNTY.T	15	TGHLCQYDVDECASTPCKNGAKCLDGPNTY,FT,5@57.02146,12@57.02146,15@426.13734,17@57.02146,19@0.98402,23@57.02146	T15(OGlycan / 426.1373); N19(Deamidated / 0.984)	13.5499	F.TGHLC[+57.02146]QYDVDEC[+57.02146]AST[+426.13734]PC[+57.02146]KN[+0.98402]GAKC[+57.02146]LDGPNTY.T	C5(Carbamidomethyl / 57.0215); C12(Carbamidomethyl / 57.0215); C17(Carbamidomethyl / 57.0215); C23(Carbamidomethyl / 57.0215)	5e-15	5.1e-15	0	0	0	0	8.4e-16	8.5e-16	14.297	929.1	0	5.512		Specific	15.9	>sp|P46531|NOTC1_HUMAN Neurogenic locus notch homolog protein 1 OS=Homo sapiens OX=9606 GN=NOTCH1 PE=1 SV=4	1	4610	FP031022_8.4662.4662.4	high-energy collision-induced dissociation	15.35	3857.57	3857.55	1	397 | 23860
344	Hex(1)Pent(2)	916.5	4	965.402	3858.59	965.396	3858.56	controllerType=0 controllerNumber=1 scan=4713	F.TGHLCQYDVDECASTPCKNGAKCLDGPNTY.T	14	TGHLCQYDVDECASTPCKNGAKCLDGPNTY,FT,5@57.02146,12@57.02146,14@426.13734,17@57.02146,19@0.98402,23@57.02146	S14(OGlycan / 426.1373); N19(Deamidated / 0.984)	13.6648	F.TGHLC[+57.02146]QYDVDEC[+57.02146]AS[+426.13734]TPC[+57.02146]KN[+0.98402]GAKC[+57.02146]LDGPNTY.T	C5(Carbamidomethyl / 57.0215); C12(Carbamidomethyl / 57.0215); C17(Carbamidomethyl / 57.0215); C23(Carbamidomethyl / 57.0215)	1.5e-14	1.5e-14	0	0	0	0	2.2e-15	2.2e-15	13.83	832.8	0	6.714		Specific	15.5	>sp|P46531|NOTC1_HUMAN Neurogenic locus notch homolog protein 1 OS=Homo sapiens OX=9606 GN=NOTCH1 PE=1 SV=4	1	4674	FP031022_8.4713.4713.4	high-energy collision-induced dissociation	14.88	3857.58	3857.55	1	398 | 24180
344	Hex(1)Pent(2)	348.7	5	772.523	3858.59	772.518	3858.56	controllerType=0 controllerNumber=1 scan=4709	F.TGHLCQYDVDECASTPCKNGAKCLDGPNTY.T	15	TGHLCQYDVDECASTPCKNGAKCLDGPNTY,FT,5@57.02146,12@57.02146,15@426.13734,17@57.02146,19@0.98402,23@57.02146	T15(OGlycan / 426.1373); N19(Deamidated / 0.984)	13.6542	F.TGHLC[+57.02146]QYDVDEC[+57.02146]AST[+426.13734]PC[+57.02146]KN[+0.98402]GAKC[+57.02146]LDGPNTY.T	C5(Carbamidomethyl / 57.0215); C12(Carbamidomethyl / 57.0215); C17(Carbamidomethyl / 57.0215); C23(Carbamidomethyl / 57.0215)	0.0011	0.0011	0	0	0	0	4.5e-05	4.6e-05	2.95	348.7	0	6.457		Specific	10.9	>sp|P46531|NOTC1_HUMAN Neurogenic locus notch homolog protein 1 OS=Homo sapiens OX=9606 GN=NOTCH1 PE=1 SV=4	1	4670	FP031022_8.4709.4709.5	high-energy collision-induced dissociation	2.89	3857.58	3857.55	1	399 | 24140
344	Hex(1)Pent(2)	313.5	4	965.402	3858.58	965.396	3858.56	controllerType=0 controllerNumber=1 scan=4863	F.TGHLCQYDVDECASTPCKNGAKCLDGPNTY.T	15	TGHLCQYDVDECASTPCKNGAKCLDGPNTY,FT,5@57.02146,12@57.02146,15@426.13734,17@57.02146,19@0.98402,23@57.02146	T15(OGlycan / 426.1373); N19(Deamidated / 0.984)	14.0058	F.TGHLC[+57.02146]QYDVDEC[+57.02146]AST[+426.13734]PC[+57.02146]KN[+0.98402]GAKC[+57.02146]LDGPNTY.T	C5(Carbamidomethyl / 57.0215); C12(Carbamidomethyl / 57.0215); C17(Carbamidomethyl / 57.0215); C23(Carbamidomethyl / 57.0215)	0.00065	0.00066	0	0	0	0	3.1e-05	3.1e-05	3.184	313.5	0	6.144		Specific	11.1	>sp|P46531|NOTC1_HUMAN Neurogenic locus notch homolog protein 1 OS=Homo sapiens OX=9606 GN=NOTCH1 PE=1 SV=4	1	4891	FP031022_8.4863.4863.4	high-energy collision-induced dissociation	3.55	3857.58	3857.55	1	400 | 24703
344	Hex(1)Pent(2)	1302	3	1286.54	3857.6	1286.53	3857.58	controllerType=0 controllerNumber=1 scan=4515	F.TGHLCQYDVDECASTPCKNGAKCLDGPNTY.T	15	TGHLCQYDVDECASTPCKNGAKCLDGPNTY,FT,5@57.02146,12@57.02146,15@426.13734,17@57.02146,23@57.02146	T15(OGlycan / 426.1373)	13.2264	F.TGHLC[+57.02146]QYDVDEC[+57.02146]AST[+426.13734]PC[+57.02146]KNGAKC[+57.02146]LDGPNTY.T	C5(Carbamidomethyl / 57.0215); C12(Carbamidomethyl / 57.0215); C17(Carbamidomethyl / 57.0215); C23(Carbamidomethyl / 57.0215)	9.9e-31	5.5e-25	0	0	0	0	9.9e-31	3.7e-25	30.006	1282.6	0	4.838		Specific	23	>sp|P46531|NOTC1_HUMAN Neurogenic locus notch homolog protein 1 OS=Homo sapiens OX=9606 GN=NOTCH1 PE=1 SV=4	1	4418	FP031022_8.4515.4515.3	high-energy collision-induced dissociation	25.49	3856.59	3856.57	1	401 | 22460
344	Hex(1)Pent(2)	1152.1	3	1286.53	3857.59	1286.53	3857.58	controllerType=0 controllerNumber=1 scan=4463	F.TGHLCQYDVDECASTPCKNGAKCLDGPNTY.T	15	TGHLCQYDVDECASTPCKNGAKCLDGPNTY,FT,5@57.02146,12@57.02146,15@426.13734,17@57.02146,23@57.02146	T15(OGlycan / 426.1373)	13.111	F.TGHLC[+57.02146]QYDVDEC[+57.02146]AST[+426.13734]PC[+57.02146]KNGAKC[+57.02146]LDGPNTY.T	C5(Carbamidomethyl / 57.0215); C12(Carbamidomethyl / 57.0215); C17(Carbamidomethyl / 57.0215); C23(Carbamidomethyl / 57.0215)	9.9e-31	5.5e-22	0	0	0	0	9.9e-31	1.5e-22	30.006	1079.6	0	3.414		Specific	22.6	>sp|P46531|NOTC1_HUMAN Neurogenic locus notch homolog protein 1 OS=Homo sapiens OX=9606 GN=NOTCH1 PE=1 SV=4	1	4356	FP031022_8.4463.4463.3	high-energy collision-induced dissociation	22.49	3856.58	3856.57	1	402 | 21700
344	Hex(1)Pent(2)	949.6	4	965.156	3857.6	965.15	3857.58	controllerType=0 controllerNumber=1 scan=4493	F.TGHLCQYDVDECASTPCKNGAKCLDGPNTY.T	14	TGHLCQYDVDECASTPCKNGAKCLDGPNTY,FT,5@57.02146,12@57.02146,14@426.13734,17@57.02146,23@57.02146	S14(OGlycan / 426.1373)	13.1786	F.TGHLC[+57.02146]QYDVDEC[+57.02146]AS[+426.13734]TPC[+57.02146]KNGAKC[+57.02146]LDGPNTY.T	C5(Carbamidomethyl / 57.0215); C12(Carbamidomethyl / 57.0215); C17(Carbamidomethyl / 57.0215); C23(Carbamidomethyl / 57.0215)	1.5e-14	1.5e-14	0	0	0	0	2e-15	2e-15	13.83	913.7	0	6.306		Specific	15.2	>sp|P46531|NOTC1_HUMAN Neurogenic locus notch homolog protein 1 OS=Homo sapiens OX=9606 GN=NOTCH1 PE=1 SV=4	1	4394	FP031022_8.4493.4493.4	high-energy collision-induced dissociation	15.96	3856.59	3856.57	1	403 | 22060
344	Hex(1)Pent(2)	928.6	4	965.153	3857.59	965.15	3857.58	controllerType=0 controllerNumber=1 scan=4605	F.TGHLCQYDVDECASTPCKNGAKCLDGPNTY.T	15	TGHLCQYDVDECASTPCKNGAKCLDGPNTY,FT,5@57.02146,12@57.02146,15@426.13734,17@57.02146,23@57.02146	T15(OGlycan / 426.1373)	13.4248	F.TGHLC[+57.02146]QYDVDEC[+57.02146]AST[+426.13734]PC[+57.02146]KNGAKC[+57.02146]LDGPNTY.T	C5(Carbamidomethyl / 57.0215); C12(Carbamidomethyl / 57.0215); C17(Carbamidomethyl / 57.0215); C23(Carbamidomethyl / 57.0215)	5e-15	5.1e-15	0	0	0	0	7.6e-16	7.7e-16	14.297	928.6	0	3.205		Specific	15.9	>sp|P46531|NOTC1_HUMAN Neurogenic locus notch homolog protein 1 OS=Homo sapiens OX=9606 GN=NOTCH1 PE=1 SV=4	1	4537	FP031022_8.4605.4605.4	high-energy collision-induced dissociation	15.48	3856.58	3856.57	1	404 | 23540
344	Hex(1)Pent(2)	884	4	965.154	3857.6	965.15	3857.58	controllerType=0 controllerNumber=1 scan=4444	F.TGHLCQYDVDECASTPCKNGAKCLDGPNTY.T	14	TGHLCQYDVDECASTPCKNGAKCLDGPNTY,FT,5@57.02146,12@57.02146,14@426.13734,17@57.02146,23@57.02146	S14(OGlycan / 426.1373)	13.0671	F.TGHLC[+57.02146]QYDVDEC[+57.02146]AS[+426.13734]TPC[+57.02146]KNGAKC[+57.02146]LDGPNTY.T	C5(Carbamidomethyl / 57.0215); C12(Carbamidomethyl / 57.0215); C17(Carbamidomethyl / 57.0215); C23(Carbamidomethyl / 57.0215)	5e-14	5.1e-14	0	0	0	0	4.9e-15	5e-15	13.301	829.5	0	4.787		Specific	14	>sp|P46531|NOTC1_HUMAN Neurogenic locus notch homolog protein 1 OS=Homo sapiens OX=9606 GN=NOTCH1 PE=1 SV=4	1	4331	FP031022_8.4444.4444.4	high-energy collision-induced dissociation	14.52	3856.59	3856.57	1	405 | 21460
344	Hex(1)Pent(2)	769.9	4	965.153	3857.59	965.15	3857.58	controllerType=0 controllerNumber=1 scan=4769	F.TGHLCQYDVDECASTPCKNGAKCLDGPNTY.T	15	TGHLCQYDVDECASTPCKNGAKCLDGPNTY,FT,5@57.02146,12@57.02146,15@426.13734,17@57.02146,23@57.02146	T15(OGlycan / 426.1373)	13.7902	F.TGHLC[+57.02146]QYDVDEC[+57.02146]AST[+426.13734]PC[+57.02146]KNGAKC[+57.02146]LDGPNTY.T	C5(Carbamidomethyl / 57.0215); C12(Carbamidomethyl / 57.0215); C17(Carbamidomethyl / 57.0215); C23(Carbamidomethyl / 57.0215)	5e-12	5.1e-12	0	0	0	0	3e-13	3e-13	11.301	769.9	0	3.521		Specific	15.7	>sp|P46531|NOTC1_HUMAN Neurogenic locus notch homolog protein 1 OS=Homo sapiens OX=9606 GN=NOTCH1 PE=1 SV=4	1	4754	FP031022_8.4769.4769.4	high-energy collision-induced dissociation	12.52	3856.58	3856.57	1	406 | 24380
344	Hex(1)Pent(2)	659.8	4	965.157	3857.61	965.15	3857.58	controllerType=0 controllerNumber=1 scan=4549	F.TGHLCQYDVDECASTPCKNGAKCLDGPNTY.T	14	TGHLCQYDVDECASTPCKNGAKCLDGPNTY,FT,5@57.02146,12@57.02146,14@426.13734,17@57.02146,23@57.02146	S14(OGlycan / 426.1373)	13.3014	F.TGHLC[+57.02146]QYDVDEC[+57.02146]AS[+426.13734]TPC[+57.02146]KNGAKC[+57.02146]LDGPNTY.T	C5(Carbamidomethyl / 57.0215); C12(Carbamidomethyl / 57.0215); C17(Carbamidomethyl / 57.0215); C23(Carbamidomethyl / 57.0215)	1.5e-09	1.5e-09	0	0	0	0	1.4e-10	1.4e-10	8.829	659.8	0	7.572		Specific	15.2	>sp|P46531|NOTC1_HUMAN Neurogenic locus notch homolog protein 1 OS=Homo sapiens OX=9606 GN=NOTCH1 PE=1 SV=4	1	4464	FP031022_8.4549.4549.4	high-energy collision-induced dissociation	9.05	3856.6	3856.57	1	407 | 22940
344	Hex(1)Pent(2)	430.4	5	772.324	3857.59	772.321	3857.58	controllerType=0 controllerNumber=1 scan=4464	F.TGHLCQYDVDECASTPCKNGAKCLDGPNTY.T	14	TGHLCQYDVDECASTPCKNGAKCLDGPNTY,FT,5@57.02146,12@57.02146,14@426.13734,17@57.02146,23@57.02146	S14(OGlycan / 426.1373)	13.1131	F.TGHLC[+57.02146]QYDVDEC[+57.02146]AS[+426.13734]TPC[+57.02146]KNGAKC[+57.02146]LDGPNTY.T	C5(Carbamidomethyl / 57.0215); C12(Carbamidomethyl / 57.0215); C17(Carbamidomethyl / 57.0215); C23(Carbamidomethyl / 57.0215)	0.00016	0.00016	0	0	0	0	7.3e-06	7.4e-06	3.798	430.4	0	3.012		Specific	10.4	>sp|P46531|NOTC1_HUMAN Neurogenic locus notch homolog protein 1 OS=Homo sapiens OX=9606 GN=NOTCH1 PE=1 SV=4	1	4357	FP031022_8.4464.4464.5	high-energy collision-induced dissociation	4.2	3856.58	3856.57	1	408 | 21740
344	Hex(1)Pent(2)	410.5	5	772.325	3857.6	772.321	3857.58	controllerType=0 controllerNumber=1 scan=4519	F.TGHLCQYDVDECASTPCKNGAKCLDGPNTY.T	14	TGHLCQYDVDECASTPCKNGAKCLDGPNTY,FT,5@57.02146,12@57.02146,14@426.13734,17@57.02146,23@57.02146	S14(OGlycan / 426.1373)	13.2331	F.TGHLC[+57.02146]QYDVDEC[+57.02146]AS[+426.13734]TPC[+57.02146]KNGAKC[+57.02146]LDGPNTY.T	C5(Carbamidomethyl / 57.0215); C12(Carbamidomethyl / 57.0215); C17(Carbamidomethyl / 57.0215); C23(Carbamidomethyl / 57.0215)	2.7e-06	2.7e-06	0	0	0	0	2.1e-07	2.2e-07	5.576	410.5	0	5.385		Specific	11.4	>sp|P46531|NOTC1_HUMAN Neurogenic locus notch homolog protein 1 OS=Homo sapiens OX=9606 GN=NOTCH1 PE=1 SV=4	1	4423	FP031022_8.4519.4519.5	high-energy collision-induced dissociation	5.98	3856.59	3856.57	1	409 | 22500
344	Hex(1)Pent(2)	329.3	3	1286.53	3857.58	1286.53	3857.58	controllerType=0 controllerNumber=1 scan=4653	F.TGHLCQYDVDECASTPCKNGAKCLDGPNTY.T	1	TGHLCQYDVDECASTPCKNGAKCLDGPNTY,FT,1@426.13734,5@57.02146,12@57.02146,17@57.02146,23@57.02146	T1(OGlycan / 426.1373)	13.5296	F.T[+426.13734]GHLC[+57.02146]QYDVDEC[+57.02146]ASTPC[+57.02146]KNGAKC[+57.02146]LDGPNTY.T	C5(Carbamidomethyl / 57.0215); C12(Carbamidomethyl / 57.0215); C17(Carbamidomethyl / 57.0215); C23(Carbamidomethyl / 57.0215)	6.1e-05	6.2e-05	0	0	0	0	2.9e-06	2.9e-06	4.215	329.3	1.6	0.091		Specific	15.6	>sp|P46531|NOTC1_HUMAN Neurogenic locus notch homolog protein 1 OS=Homo sapiens OX=9606 GN=NOTCH1 PE=1 SV=4	1	4598	FP031022_8.4653.4653.3	high-energy collision-induced dissociation	4.32	3856.57	3856.57	1	410 | 23820
344	Hex(1); Hex(1)	40.2	4	943.642	3771.55	943.64	3771.54	controllerType=0 controllerNumber=1 scan=4485	F.TGHLCQYDVDECASTPCKNGAKCLDGPNTY.T	14;15	TGHLCQYDVDECASTPCKNGAKCLDGPNTY,FT,5@57.02146,10@15.99492,12@57.02146,14@162.05282,15@162.05282,17@57.02146,23@57.02146	D10(Oxidation / 15.9949); S14(OGlycan / 162.0528); T15(OGlycan / 162.0528)	13.16	F.TGHLC[+57.02146]QYDVD[+15.99492]EC[+57.02146]AS[+162.05282]T[+162.05282]PC[+57.02146]KNGAKC[+57.02146]LDGPNTY.T	C5(Carbamidomethyl / 57.0215); C12(Carbamidomethyl / 57.0215); C17(Carbamidomethyl / 57.0215); C23(Carbamidomethyl / 57.0215)	0.38	0.38	0	0	0	0	0.012	0.012	0.422	40.2	3.4	1.637		Specific	7.5	>sp|P46531|NOTC1_HUMAN Neurogenic locus notch homolog protein 1 OS=Homo sapiens OX=9606 GN=NOTCH1 PE=1 SV=4	1	4384	FP031022_8.4485.4485.3	high-energy collision-induced dissociation	0.16	3770.54	3770.53	1	411 | 21860
344	Hex(1)Pent(1)	850.8	4	932.392	3726.55	932.385	3726.52	controllerType=0 controllerNumber=1 scan=4703	F.TGHLCQYDVDECASTPCKNGAKCLDGPNTY.T	15	TGHLCQYDVDECASTPCKNGAKCLDGPNTY,FT,5@57.02146,12@57.02146,15@294.09508,17@57.02146,19@0.98402,23@57.02146	T15(OGlycan / 294.0951); N19(Deamidated / 0.984)	13.6419	F.TGHLC[+57.02146]QYDVDEC[+57.02146]AST[+294.09508]PC[+57.02146]KN[+0.98402]GAKC[+57.02146]LDGPNTY.T	C5(Carbamidomethyl / 57.0215); C12(Carbamidomethyl / 57.0215); C17(Carbamidomethyl / 57.0215); C23(Carbamidomethyl / 57.0215)	1.5e-13	1.5e-13	0	0	0	0	1.4e-14	1.5e-14	12.83	814.3	0	7.154		Specific	14.5	>sp|P46531|NOTC1_HUMAN Neurogenic locus notch homolog protein 1 OS=Homo sapiens OX=9606 GN=NOTCH1 PE=1 SV=4	1	4661	FP031022_8.4703.4703.4	high-energy collision-induced dissociation	12.88	3725.54	3725.51	1	412 | 24060
344	Hex(1)Pent(1)	412.4	4	932.389	3726.54	932.385	3726.52	controllerType=0 controllerNumber=1 scan=4645	F.TGHLCQYDVDECASTPCKNGAKCLDGPNTY.T	14	TGHLCQYDVDECASTPCKNGAKCLDGPNTY,FT,5@57.02146,12@57.02146,14@294.09508,17@57.02146,19@0.98402,23@57.02146	S14(OGlycan / 294.0951); N19(Deamidated / 0.984)	13.5108	F.TGHLC[+57.02146]QYDVDEC[+57.02146]AS[+294.09508]TPC[+57.02146]KN[+0.98402]GAKC[+57.02146]LDGPNTY.T	C5(Carbamidomethyl / 57.0215); C12(Carbamidomethyl / 57.0215); C17(Carbamidomethyl / 57.0215); C23(Carbamidomethyl / 57.0215)	1.3e-06	1.3e-06	0	0	0	0	1.1e-07	1.1e-07	5.896	412.4	0	4.534		Specific	12.3	>sp|P46531|NOTC1_HUMAN Neurogenic locus notch homolog protein 1 OS=Homo sapiens OX=9606 GN=NOTCH1 PE=1 SV=4	1	4588	FP031022_8.4645.4645.4	high-energy collision-induced dissociation	6.13	3725.53	3725.51	1	413 | 23780
344	Hex(1)Pent(1)	192.4	4	932.396	3726.56	932.385	3726.52	controllerType=0 controllerNumber=1 scan=4566	F.TGHLCQYDVDECASTPCKNGAKCLDGPNTY.T	15	TGHLCQYDVDECASTPCKNGAKCLDGPNTY,FT,5@57.02146,12@57.02146,15@294.09508,17@57.02146,19@0.98402,23@57.02146	T15(OGlycan / 294.0951); N19(Deamidated / 0.984)	13.3354	F.TGHLC[+57.02146]QYDVDEC[+57.02146]AST[+294.09508]PC[+57.02146]KN[+0.98402]GAKC[+57.02146]LDGPNTY.T	C5(Carbamidomethyl / 57.0215); C12(Carbamidomethyl / 57.0215); C17(Carbamidomethyl / 57.0215); C23(Carbamidomethyl / 57.0215)	0.032	0.032	0	0	0	0	0.0011	0.0011	1.499	192.4	0	11.806		Specific	9.6	>sp|P46531|NOTC1_HUMAN Neurogenic locus notch homolog protein 1 OS=Homo sapiens OX=9606 GN=NOTCH1 PE=1 SV=4	1	4484	FP031022_8.4566.4566.4	high-energy collision-induced dissociation	1.55	3725.56	3725.51	1	414 | 23180
344	Hex(1)Pent(1)	1167.3	3	1242.52	3725.55	1242.52	3725.53	controllerType=0 controllerNumber=1 scan=4486	F.TGHLCQYDVDECASTPCKNGAKCLDGPNTY.T	14	TGHLCQYDVDECASTPCKNGAKCLDGPNTY,FT,5@57.02146,12@57.02146,14@294.09508,17@57.02146,23@57.02146	S14(OGlycan / 294.0951)	13.1622	F.TGHLC[+57.02146]QYDVDEC[+57.02146]AS[+294.09508]TPC[+57.02146]KNGAKC[+57.02146]LDGPNTY.T	C5(Carbamidomethyl / 57.0215); C12(Carbamidomethyl / 57.0215); C17(Carbamidomethyl / 57.0215); C23(Carbamidomethyl / 57.0215)	9.9e-31	5.5e-22	0	0	0	0	9.9e-31	1.7e-22	30.006	1146.7	0	4.164		Specific	21	>sp|P46531|NOTC1_HUMAN Neurogenic locus notch homolog protein 1 OS=Homo sapiens OX=9606 GN=NOTCH1 PE=1 SV=4	1	4385	FP031022_8.4486.4486.3	high-energy collision-induced dissociation	22.49	3724.54	3724.53	1	415 | 21900
344	Hex(1)Pent(1)	702.2	4	932.144	3725.55	932.139	3725.53	controllerType=0 controllerNumber=1 scan=4454	F.TGHLCQYDVDECASTPCKNGAKCLDGPNTY.T	15	TGHLCQYDVDECASTPCKNGAKCLDGPNTY,FT,5@57.02146,12@57.02146,15@294.09508,17@57.02146,23@57.02146	T15(OGlycan / 294.0951)	13.0894	F.TGHLC[+57.02146]QYDVDEC[+57.02146]AST[+294.09508]PC[+57.02146]KNGAKC[+57.02146]LDGPNTY.T	C5(Carbamidomethyl / 57.0215); C12(Carbamidomethyl / 57.0215); C17(Carbamidomethyl / 57.0215); C23(Carbamidomethyl / 57.0215)	5e-11	5.1e-11	0	0	0	0	3e-12	3e-12	10.301	702.2	0	5.159		Specific	13.5	>sp|P46531|NOTC1_HUMAN Neurogenic locus notch homolog protein 1 OS=Homo sapiens OX=9606 GN=NOTCH1 PE=1 SV=4	1	4345	FP031022_8.4454.4454.4	high-energy collision-induced dissociation	10.52	3724.55	3724.53	1	416 | 21580
344	Hex(1)Pent(1)	655.6	4	932.144	3725.55	932.139	3725.53	controllerType=0 controllerNumber=1 scan=4505	F.TGHLCQYDVDECASTPCKNGAKCLDGPNTY.T	15	TGHLCQYDVDECASTPCKNGAKCLDGPNTY,FT,5@57.02146,12@57.02146,15@294.09508,17@57.02146,23@57.02146	T15(OGlycan / 294.0951)	13.2047	F.TGHLC[+57.02146]QYDVDEC[+57.02146]AST[+294.09508]PC[+57.02146]KNGAKC[+57.02146]LDGPNTY.T	C5(Carbamidomethyl / 57.0215); C12(Carbamidomethyl / 57.0215); C17(Carbamidomethyl / 57.0215); C23(Carbamidomethyl / 57.0215)	5e-10	5.1e-10	0	0	0	0	3.8e-11	3.8e-11	9.301	639.3	0	4.832		Specific	14.3	>sp|P46531|NOTC1_HUMAN Neurogenic locus notch homolog protein 1 OS=Homo sapiens OX=9606 GN=NOTCH1 PE=1 SV=4	1	4407	FP031022_8.4505.4505.4	high-energy collision-induced dissociation	9.52	3724.55	3724.53	1	417 | 22300
344	Hex(1)	866.6	4	899.379	3594.49	899.375	3594.48	controllerType=0 controllerNumber=1 scan=4735	F.TGHLCQYDVDECASTPCKNGAKCLDGPNTY.T	15	TGHLCQYDVDECASTPCKNGAKCLDGPNTY,FT,5@57.02146,12@57.02146,15@162.05282,17@57.02146,19@0.98402,23@57.02146	T15(OGlycan / 162.0528); N19(Deamidated / 0.984)	13.7134	F.TGHLC[+57.02146]QYDVDEC[+57.02146]AST[+162.05282]PC[+57.02146]KN[+0.98402]GAKC[+57.02146]LDGPNTY.T	C5(Carbamidomethyl / 57.0215); C12(Carbamidomethyl / 57.0215); C17(Carbamidomethyl / 57.0215); C23(Carbamidomethyl / 57.0215)	5e-14	5.1e-14	0	0	0	0	6.1e-15	6.2e-15	13.301	866.6	1.2	4.978		Specific	14.2	>sp|P46531|NOTC1_HUMAN Neurogenic locus notch homolog protein 1 OS=Homo sapiens OX=9606 GN=NOTCH1 PE=1 SV=4	1	4703	FP031022_8.4735.4735.4	high-energy collision-induced dissociation	14.35	3593.49	3593.47	1	418 | 24300
344	Hex(1)	699.3	4	899.38	3594.5	899.375	3594.48	controllerType=0 controllerNumber=1 scan=4677	F.TGHLCQYDVDECASTPCKNGAKCLDGPNTY.T	15	TGHLCQYDVDECASTPCKNGAKCLDGPNTY,FT,5@57.02146,12@57.02146,15@162.05282,17@57.02146,19@0.98402,23@57.02146	T15(OGlycan / 162.0528); N19(Deamidated / 0.984)	13.5832	F.TGHLC[+57.02146]QYDVDEC[+57.02146]AST[+162.05282]PC[+57.02146]KN[+0.98402]GAKC[+57.02146]LDGPNTY.T	C5(Carbamidomethyl / 57.0215); C12(Carbamidomethyl / 57.0215); C17(Carbamidomethyl / 57.0215); C23(Carbamidomethyl / 57.0215)	5e-10	5.1e-10	0	0	0	0	4.1e-11	4.2e-11	9.301	699.3	1.2	5.997		Specific	15	>sp|P46531|NOTC1_HUMAN Neurogenic locus notch homolog protein 1 OS=Homo sapiens OX=9606 GN=NOTCH1 PE=1 SV=4	1	4630	FP031022_8.4677.4677.4	high-energy collision-induced dissociation	10.35	3593.49	3593.47	1	419 | 23980
344	Hex(1)	590.2	4	899.383	3594.51	899.375	3594.48	controllerType=0 controllerNumber=1 scan=4447	F.TGHLCQYDVDECASTPCKNGAKCLDGPNTY.T	15	TGHLCQYDVDECASTPCKNGAKCLDGPNTY,FT,5@57.02146,12@57.02146,15@162.05282,17@57.02146,19@0.98402,23@57.02146	T15(OGlycan / 162.0528); N19(Deamidated / 0.984)	13.0728	F.TGHLC[+57.02146]QYDVDEC[+57.02146]AST[+162.05282]PC[+57.02146]KN[+0.98402]GAKC[+57.02146]LDGPNTY.T	C5(Carbamidomethyl / 57.0215); C12(Carbamidomethyl / 57.0215); C17(Carbamidomethyl / 57.0215); C23(Carbamidomethyl / 57.0215)	4.5e-06	4.5e-06	0	0	0	0	3.4e-07	3.5e-07	5.35	258.7	1.2	9.393		Specific	11.7	>sp|P46531|NOTC1_HUMAN Neurogenic locus notch homolog protein 1 OS=Homo sapiens OX=9606 GN=NOTCH1 PE=1 SV=4	1	4335	FP031022_8.4447.4447.4	high-energy collision-induced dissociation	6.4	3593.5	3593.47	1	420 | 21500
344	Hex(1)	1340.5	3	1198.51	3593.51	1198.5	3593.49	controllerType=0 controllerNumber=1 scan=4483	F.TGHLCQYDVDECASTPCKNGAKCLDGPNTY.T	15	TGHLCQYDVDECASTPCKNGAKCLDGPNTY,FT,5@57.02146,12@57.02146,15@162.05282,17@57.02146,23@57.02146	T15(OGlycan / 162.0528)	13.1556	F.TGHLC[+57.02146]QYDVDEC[+57.02146]AST[+162.05282]PC[+57.02146]KNGAKC[+57.02146]LDGPNTY.T	C5(Carbamidomethyl / 57.0215); C12(Carbamidomethyl / 57.0215); C17(Carbamidomethyl / 57.0215); C23(Carbamidomethyl / 57.0215)	9.9e-31	5.5e-25	0	0	0	0	9.9e-31	3.1e-25	30.006	1313.2	1.2	4.968		Specific	19.4	>sp|P46531|NOTC1_HUMAN Neurogenic locus notch homolog protein 1 OS=Homo sapiens OX=9606 GN=NOTCH1 PE=1 SV=4	1	4381	FP031022_8.4483.4483.3	high-energy collision-induced dissociation	24.49	3592.5	3592.49	1	421 | 21820
344	Hex(1)	830.8	4	899.132	3593.51	899.129	3593.49	controllerType=0 controllerNumber=1 scan=4504	F.TGHLCQYDVDECASTPCKNGAKCLDGPNTY.T	15	TGHLCQYDVDECASTPCKNGAKCLDGPNTY,FT,5@57.02146,12@57.02146,15@162.05282,17@57.02146,23@57.02146	T15(OGlycan / 162.0528)	13.2035	F.TGHLC[+57.02146]QYDVDEC[+57.02146]AST[+162.05282]PC[+57.02146]KNGAKC[+57.02146]LDGPNTY.T	C5(Carbamidomethyl / 57.0215); C12(Carbamidomethyl / 57.0215); C17(Carbamidomethyl / 57.0215); C23(Carbamidomethyl / 57.0215)	5e-13	5.1e-13	0	0	0	0	3.9e-14	3.9e-14	12.301	830.8	1.2	4.268		Specific	13.2	>sp|P46531|NOTC1_HUMAN Neurogenic locus notch homolog protein 1 OS=Homo sapiens OX=9606 GN=NOTCH1 PE=1 SV=4	1	4406	FP031022_8.4504.4504.4	high-energy collision-induced dissociation	13.52	3592.5	3592.49	1	422 | 22260
344	Hex(1)	533.2	4	899.133	3593.51	899.129	3593.49	controllerType=0 controllerNumber=1 scan=4564	F.TGHLCQYDVDECASTPCKNGAKCLDGPNTY.T	15	TGHLCQYDVDECASTPCKNGAKCLDGPNTY,FT,5@57.02146,12@57.02146,15@162.05282,17@57.02146,23@57.02146	T15(OGlycan / 162.0528)	13.3311	F.TGHLC[+57.02146]QYDVDEC[+57.02146]AST[+162.05282]PC[+57.02146]KNGAKC[+57.02146]LDGPNTY.T	C5(Carbamidomethyl / 57.0215); C12(Carbamidomethyl / 57.0215); C17(Carbamidomethyl / 57.0215); C23(Carbamidomethyl / 57.0215)	3e-07	3.1e-07	0	0	0	0	2.2e-08	2.2e-08	6.519	533.2	1.2	4.88		Specific	11.4	>sp|P46531|NOTC1_HUMAN Neurogenic locus notch homolog protein 1 OS=Homo sapiens OX=9606 GN=NOTCH1 PE=1 SV=4	1	4481	FP031022_8.4564.4564.4	high-energy collision-induced dissociation	7.52	3592.5	3592.49	1	423 | 23140
344	Hex(1)	304.9	4	899.13	3593.5	899.129	3593.49	controllerType=0 controllerNumber=1 scan=4619	F.TGHLCQYDVDECASTPCKNGAKCLDGPNTY.T	15	TGHLCQYDVDECASTPCKNGAKCLDGPNTY,FT,5@57.02146,12@57.02146,15@162.05282,17@57.02146,23@57.02146	T15(OGlycan / 162.0528)	13.4543	F.TGHLC[+57.02146]QYDVDEC[+57.02146]AST[+162.05282]PC[+57.02146]KNGAKC[+57.02146]LDGPNTY.T	C5(Carbamidomethyl / 57.0215); C12(Carbamidomethyl / 57.0215); C17(Carbamidomethyl / 57.0215); C23(Carbamidomethyl / 57.0215)	0.004	0.0041	0	0	0	0	0.00018	0.00018	2.394	304.9	1.2	1.279		Specific	9.8	>sp|P46531|NOTC1_HUMAN Neurogenic locus notch homolog protein 1 OS=Homo sapiens OX=9606 GN=NOTCH1 PE=1 SV=4	1	4556	FP031022_8.4619.4619.4	high-energy collision-induced dissociation	2.92	3592.49	3592.49	1	424 | 23580
344		628.1	4	858.867	3432.45	858.861	3432.42	controllerType=0 controllerNumber=1 scan=4823	F.TGHLCQYDVDECASTPCKNGAKCLDGPNTY.T		TGHLCQYDVDECASTPCKNGAKCLDGPNTY,FT,5@57.02146,12@57.02146,17@57.02146,19@0.98402,23@57.02146	N19(Deamidated / 0.984)	13.915	F.TGHLC[+57.02146]QYDVDEC[+57.02146]ASTPC[+57.02146]KN[+0.98402]GAKC[+57.02146]LDGPNTY.T	C5(Carbamidomethyl / 57.0215); C12(Carbamidomethyl / 57.0215); C17(Carbamidomethyl / 57.0215); C23(Carbamidomethyl / 57.0215)	1.5e-08	1.5e-08	0	0	0	0	9.7e-10	9.9e-10	7.829	522	80.7	7.064		Specific	13.2	>sp|P46531|NOTC1_HUMAN Neurogenic locus notch homolog protein 1 OS=Homo sapiens OX=9606 GN=NOTCH1 PE=1 SV=4	1	4831	FP031022_8.4823.4823.4	high-energy collision-induced dissociation	9.05	3431.44	3431.42	1	425 | 24620
344		606.8	4	858.866	3432.44	858.861	3432.42	controllerType=0 controllerNumber=1 scan=4775	F.TGHLCQYDVDECASTPCKNGAKCLDGPNTY.T		TGHLCQYDVDECASTPCKNGAKCLDGPNTY,FT,5@57.02146,12@57.02146,17@57.02146,19@0.98402,23@57.02146	N19(Deamidated / 0.984)	13.803	F.TGHLC[+57.02146]QYDVDEC[+57.02146]ASTPC[+57.02146]KN[+0.98402]GAKC[+57.02146]LDGPNTY.T	C5(Carbamidomethyl / 57.0215); C12(Carbamidomethyl / 57.0215); C17(Carbamidomethyl / 57.0215); C23(Carbamidomethyl / 57.0215)	5e-09	5.1e-09	0	0	0	0	3e-10	3.1e-10	8.301	469	65.3	5.783		Specific	12.5	>sp|P46531|NOTC1_HUMAN Neurogenic locus notch homolog protein 1 OS=Homo sapiens OX=9606 GN=NOTCH1 PE=1 SV=4	1	4765	FP031022_8.4775.4775.4	high-energy collision-induced dissociation	8.52	3431.44	3431.42	1	426 | 24460
344		248.6	4	858.871	3432.46	858.861	3432.42	controllerType=0 controllerNumber=1 scan=4568	F.TGHLCQYDVDECASTPCKNGAKCLDGPNTY.T		TGHLCQYDVDECASTPCKNGAKCLDGPNTY,FT,5@57.02146,12@57.02146,17@57.02146,19@0.98402,23@57.02146	N19(Deamidated / 0.984)	13.3398	F.TGHLC[+57.02146]QYDVDEC[+57.02146]ASTPC[+57.02146]KN[+0.98402]GAKC[+57.02146]LDGPNTY.T	C5(Carbamidomethyl / 57.0215); C12(Carbamidomethyl / 57.0215); C17(Carbamidomethyl / 57.0215); C23(Carbamidomethyl / 57.0215)	0.043	0.044	0	0	0	0	0.0017	0.0017	1.364	213.3	44.2	11.758		Specific	10.1	>sp|P46531|NOTC1_HUMAN Neurogenic locus notch homolog protein 1 OS=Homo sapiens OX=9606 GN=NOTCH1 PE=1 SV=4	1	4488	FP031022_8.4568.4568.4	high-energy collision-induced dissociation	1.62	3431.46	3431.42	1	427 | 23260
344		760	3	1144.49	3431.46	1144.48	3431.44	controllerType=0 controllerNumber=1 scan=4597	F.TGHLCQYDVDECASTPCKNGAKCLDGPNTY.T		TGHLCQYDVDECASTPCKNGAKCLDGPNTY,FT,5@57.02146,12@57.02146,17@57.02146,23@57.02146		13.4062	F.TGHLC[+57.02146]QYDVDEC[+57.02146]ASTPC[+57.02146]KNGAKC[+57.02146]LDGPNTY.T	C5(Carbamidomethyl / 57.0215); C12(Carbamidomethyl / 57.0215); C17(Carbamidomethyl / 57.0215); C23(Carbamidomethyl / 57.0215)	5.4e-12	5.5e-12	0	0	0	0	3.5e-13	3.6e-13	11.269	760	760	4.884		Specific	17.8	>sp|P46531|NOTC1_HUMAN Neurogenic locus notch homolog protein 1 OS=Homo sapiens OX=9606 GN=NOTCH1 PE=1 SV=4	1	4527	FP031022_8.4597.4597.3	high-energy collision-induced dissociation	12.26	3430.45	3430.43	1	428 | 23420
344		580.7	4	858.618	3431.45	858.615	3431.44	controllerType=0 controllerNumber=1 scan=4626	F.TGHLCQYDVDECASTPCKNGAKCLDGPNTY.T		TGHLCQYDVDECASTPCKNGAKCLDGPNTY,FT,5@57.02146,12@57.02146,17@57.02146,23@57.02146		13.4704	F.TGHLC[+57.02146]QYDVDEC[+57.02146]ASTPC[+57.02146]KNGAKC[+57.02146]LDGPNTY.T	C5(Carbamidomethyl / 57.0215); C12(Carbamidomethyl / 57.0215); C17(Carbamidomethyl / 57.0215); C23(Carbamidomethyl / 57.0215)	5e-08	5.1e-08	0	0	0	0	2.9e-09	3e-09	7.301	580.7	580.7	3.475		Specific	13.7	>sp|P46531|NOTC1_HUMAN Neurogenic locus notch homolog protein 1 OS=Homo sapiens OX=9606 GN=NOTCH1 PE=1 SV=4	1	4564	FP031022_8.4626.4626.4	high-energy collision-induced dissociation	8.3	3430.44	3430.43	1	429 | 23620
344		465.2	2	439.696	878.385	439.695	878.383	controllerType=0 controllerNumber=1 scan=2961	F.TGHLCQY.D		TGHLCQY,FD,5@57.02146		9.8246	F.TGHLC[+57.02146]QY.D	C5(Carbamidomethyl / 57.0215)	3e-06	3.1e-06	0	0	0	0	2.5e-07	2.5e-07	5.516	465.2	465.2	3.322		Specific	9.7	>sp|P46531|NOTC1_HUMAN Neurogenic locus notch homolog protein 1 OS=Homo sapiens OX=9606 GN=NOTCH1 PE=1 SV=4	1	2421	FP031022_8.2961.2961.2	high-energy collision-induced dissociation	5.72	877.378	877.375	1	430 | 1
351	Hex(1)Pent(2)	718.6	3	1005.42	3014.23	1005.41	3014.21	controllerType=0 controllerNumber=1 scan=4121	Y.DVDECASTPCKNGAKCLDGPNTY.T	8	DVDECASTPCKNGAKCLDGPNTY,YT,5@57.02146,8@426.13734,10@57.02146,16@57.02146,18@15.99492	T8(OGlycan / 426.1373); D18(Oxidation / 15.9949)	12.3416	Y.DVDEC[+57.02146]AST[+426.13734]PC[+57.02146]KNGAKC[+57.02146]LD[+15.99492]GPNTY.T	C5(Carbamidomethyl / 57.0215); C10(Carbamidomethyl / 57.0215); C16(Carbamidomethyl / 57.0215)	2.1e-10	2.1e-10	0	0	0	0	1.1e-11	1.1e-11	9.687	641.7	5.8	7.945		Specific	15.7	>sp|P46531|NOTC1_HUMAN Neurogenic locus notch homolog protein 1 OS=Homo sapiens OX=9606 GN=NOTCH1 PE=1 SV=4	1	3912	FP031022_8.4121.4121.3	high-energy collision-induced dissociation	10.74	3013.22	3013.2	1	431 | 21073
351	Hex(1)Pent(2)	578	3	1000.41	2999.23	1000.4	2999.2	controllerType=0 controllerNumber=1 scan=4078	Y.DVDECASTPCKNGAKCLDGPNTY.T	8	DVDECASTPCKNGAKCLDGPNTY,YT,5@57.02146,8@426.13734,10@57.02146,12@0.98402,16@57.02146	T8(OGlycan / 426.1373); N12(Deamidated / 0.984)	12.2434	Y.DVDEC[+57.02146]AST[+426.13734]PC[+57.02146]KN[+0.98402]GAKC[+57.02146]LDGPNTY.T	C5(Carbamidomethyl / 57.0215); C10(Carbamidomethyl / 57.0215); C16(Carbamidomethyl / 57.0215)	8.2e-07	8.3e-07	0	0	0	0	7.2e-08	7.3e-08	6.085	512.4	0.4	10.092		Specific	12.5	>sp|P46531|NOTC1_HUMAN Neurogenic locus notch homolog protein 1 OS=Homo sapiens OX=9606 GN=NOTCH1 PE=1 SV=4	1	3864	FP031022_8.4078.4078.3	high-energy collision-induced dissociation	8.13	2998.22	2998.19	1	432 | 6367
351	Hex(1)Pent(2)	937.5	3	1000.08	2998.21	1000.08	2998.21	controllerType=0 controllerNumber=1 scan=4091	Y.DVDECASTPCKNGAKCLDGPNTY.T	8	DVDECASTPCKNGAKCLDGPNTY,YT,5@57.02146,8@426.13734,10@57.02146,16@57.02146	T8(OGlycan / 426.1373)	12.2742	Y.DVDEC[+57.02146]AST[+426.13734]PC[+57.02146]KNGAKC[+57.02146]LDGPNTY.T	C5(Carbamidomethyl / 57.0215); C10(Carbamidomethyl / 57.0215); C16(Carbamidomethyl / 57.0215)	2.1e-14	2.1e-14	0	0	0	0	2.7e-15	2.7e-15	13.679	704.9	6.4	-0.04		Specific	15.9	>sp|P46531|NOTC1_HUMAN Neurogenic locus notch homolog protein 1 OS=Homo sapiens OX=9606 GN=NOTCH1 PE=1 SV=4	1	3880	FP031022_8.4091.4091.3	high-energy collision-induced dissociation	14.91	2997.2	2997.2	1	433 | 6403
351		154.4	3	858.036	2572.09	858.03	2572.07	controllerType=0 controllerNumber=1 scan=4208	Y.DVDECASTPCKNGAKCLDGPNTY.T		DVDECASTPCKNGAKCLDGPNTY,YT,5@57.02146,10@57.02146,16@57.02146		12.5327	Y.DVDEC[+57.02146]ASTPC[+57.02146]KNGAKC[+57.02146]LDGPNTY.T	C5(Carbamidomethyl / 57.0215); C10(Carbamidomethyl / 57.0215); C16(Carbamidomethyl / 57.0215)	0.057	0.057	0	0	0	0	0.0025	0.0025	1.246	154.4	154.4	7.362		Specific	8.3	>sp|P46531|NOTC1_HUMAN Neurogenic locus notch homolog protein 1 OS=Homo sapiens OX=9606 GN=NOTCH1 PE=1 SV=4	1	4022	FP031022_8.4208.4208.3	high-energy collision-induced dissociation	1.24	2571.09	2571.07	1	434 | 6474

## Sheet: FP050322_10
Pos.	Glycans	Score	z	Obs._x000D_ m/z	Obs._x000D_ MH	Calc._x000D_ m/z	Calc._x000D_ MH	Scan #	ppm_x000D_ err.	SequenceOriginalDebug	Glycans_x000D_ Pos.	PeptideParseFriendly	Mods_x000D_ (variable)	Scan_x000D_ Time	Sequence	Mods_x000D_ (fixed)	PEP_x000D_ 2D	PEP_x000D_ 1D	FDR_x000D_ 2D	FDR_x000D_ 1D	FDR uniq._x000D_ 2D	FDR uniq._x000D_ 1D	q-value_x000D_ 2D	q-value_x000D_ 1D	|Log Prob|	Delta_x000D_ Score	Delta Mod._x000D_ Score	Off-_x000D_ By-X	Cleavage	Z-Score	Protein_x000D_ Name	Prot._x000D_ Id	QID	Comment	Fragment_x000D_ Type	|LogProbOld|	Obs.M	Calc.M	Prot._x000D_ Rank	PID
1	Fuc(1)	490.5	4	745.073	2977.27	745.071	2977.26	controllerType=0 controllerNumber=1 scan=3444	3.061	-.DVNECGQKPGLCRHGGTCHNEVGSY.R	17	DVNECGQKPGLCRHGGTCHNEVGSY,-R,5@57.02146,12@57.02146,17@146.05791,18@57.02146	T17(OGlycan / 146.0579)	11.0845	-.DVNEC[+57.02146]GQKPGLC[+57.02146]RHGGT[+146.05791]C[+57.02146]HNEVGSY.R	C5(Carbamidomethyl / 57.0215); C12(Carbamidomethyl / 57.0215); C18(Carbamidomethyl / 57.0215)	1.3e-06	1.6e-06	0	0	0	0	8.1e-08	1e-07	5.897	490.5	7.2		Specific	10.7	>sp|P46531|NOTC1_HUMAN Neurogenic locus notch homolog protein 1 OS=Homo sapiens OX=9606 GN=NOTCH1 PE=1 SV=4	1	3147	FP050322_10.3444.3444.4	high-energy collision-induced dissociation	5.81	2976.26	2976.25	1	1 | 12067
1	Fuc(1)	366.6	4	745.071	2977.26	745.071	2977.26	controllerType=0 controllerNumber=1 scan=3495	-0.219	-.DVNECGQKPGLCRHGGTCHNEVGSY.R	17	DVNECGQKPGLCRHGGTCHNEVGSY,-R,5@57.02146,12@57.02146,17@146.05791,18@57.02146	T17(OGlycan / 146.0579)	11.201	-.DVNEC[+57.02146]GQKPGLC[+57.02146]RHGGT[+146.05791]C[+57.02146]HNEVGSY.R	C5(Carbamidomethyl / 57.0215); C12(Carbamidomethyl / 57.0215); C18(Carbamidomethyl / 57.0215)	7.7e-05	9.5e-05	0	0	0	0	2.4e-06	3e-06	4.114	366.6	7.2		Specific	10.4	>sp|P46531|NOTC1_HUMAN Neurogenic locus notch homolog protein 1 OS=Homo sapiens OX=9606 GN=NOTCH1 PE=1 SV=4	1	3223	FP050322_10.3495.3495.4	high-energy collision-induced dissociation	4.39	2976.25	2976.25	1	2 | 12163
1	Fuc(1)	319.4	5	596.259	2977.26	596.258	2977.26	controllerType=0 controllerNumber=1 scan=3463	0.874	-.DVNECGQKPGLCRHGGTCHNEVGSY.R	17	DVNECGQKPGLCRHGGTCHNEVGSY,-R,5@57.02146,12@57.02146,17@146.05791,18@57.02146	T17(OGlycan / 146.0579)	11.1295	-.DVNEC[+57.02146]GQKPGLC[+57.02146]RHGGT[+146.05791]C[+57.02146]HNEVGSY.R	C5(Carbamidomethyl / 57.0215); C12(Carbamidomethyl / 57.0215); C18(Carbamidomethyl / 57.0215)	0.00057	0.00071	0	0	0	0	2.4e-05	3e-05	3.244	319.4	7.2		Specific	8	>sp|P46531|NOTC1_HUMAN Neurogenic locus notch homolog protein 1 OS=Homo sapiens OX=9606 GN=NOTCH1 PE=1 SV=4	1	3174	FP050322_10.3463.3463.5	high-energy collision-induced dissociation	3.25	2976.26	2976.25	1	3 | 12135
1		460.1	4	708.557	2831.21	708.557	2831.2	controllerType=0 controllerNumber=1 scan=3462	0.562	-.DVNECGQKPGLCRHGGTCHNEVGSY.R		DVNECGQKPGLCRHGGTCHNEVGSY,-R,5@57.02146,12@57.02146,18@57.02146		11.1273	-.DVNEC[+57.02146]GQKPGLC[+57.02146]RHGGTC[+57.02146]HNEVGSY.R	C5(Carbamidomethyl / 57.0215); C12(Carbamidomethyl / 57.0215); C18(Carbamidomethyl / 57.0215)	2.2e-06	2.7e-06	0	0	0	0	1.3e-07	1.6e-07	5.664	460.1	460.1		Specific	10	>sp|P46531|NOTC1_HUMAN Neurogenic locus notch homolog protein 1 OS=Homo sapiens OX=9606 GN=NOTCH1 PE=1 SV=4	1	3173	FP050322_10.3462.3462.4	high-energy collision-induced dissociation	5.92	2830.2	2830.2	1	4 | 12095
1		218.8	4	708.558	2831.21	708.557	2831.2	controllerType=0 controllerNumber=1 scan=3519	1.683	-.DVNECGQKPGLCRHGGTCHNEVGSY.R		DVNECGQKPGLCRHGGTCHNEVGSY,-R,5@57.02146,12@57.02146,18@57.02146		11.2566	-.DVNEC[+57.02146]GQKPGLC[+57.02146]RHGGTC[+57.02146]HNEVGSY.R	C5(Carbamidomethyl / 57.0215); C12(Carbamidomethyl / 57.0215); C18(Carbamidomethyl / 57.0215)	0.0067	0.0083	0	0	0	0	0.0002	0.00025	2.174	218.8	218.8		Specific	7.4	>sp|P46531|NOTC1_HUMAN Neurogenic locus notch homolog protein 1 OS=Homo sapiens OX=9606 GN=NOTCH1 PE=1 SV=4	1	3260	FP050322_10.3519.3519.4	high-energy collision-induced dissociation	2.39	2830.2	2830.2	1	5 | 12191
2	HexNAc(1)Hex(1)Fuc(1)NeuAc(1); HexNAc(1)Fuc(1)	61.6	5	774.315	3867.55	774.326	3867.6	controllerType=0 controllerNumber=1 scan=3575	-13.931	D.VNECGQKPGLCRHGGTCHNEVGSY.R	16;23	VNECGQKPGLCRHGGTCHNEVGSY,DR,4@57.02146,11@57.02146,16@802.28552,17@57.02146,23@349.13728	T16(OGlycan / 802.2855); S23(OGlycan / 349.1373)	11.3826	D.VNEC[+57.02146]GQKPGLC[+57.02146]RHGGT[+802.28552]C[+57.02146]HNEVGS[+349.13728]Y.R	C4(Carbamidomethyl / 57.0215); C11(Carbamidomethyl / 57.0215); C17(Carbamidomethyl / 57.0215)	0.023	0.029	0	0	0	0	0.00097	0.0012	1.633	61.6	9		NRagged	5.7	>sp|P46531|NOTC1_HUMAN Neurogenic locus notch homolog protein 1 OS=Homo sapiens OX=9606 GN=NOTCH1 PE=1 SV=4	1	3340	FP050322_10.3575.3575.5	high-energy collision-induced dissociation	1.54	3866.54	3866.59	1	6 | 30476
26	HexNAc(1); HexNAc(1)Hex(1)Fuc(1)	40.5	6	1580.31	9476.83	1580.32	9476.86	controllerType=0 controllerNumber=1 scan=5247	-2.433	Y.RCVCRATHTGPNCERPYVPCSPSPCQNGGTCRPTGDVTHECACLPGFTGQNCEENIDDCPGNNCKNGGACVDGVNTY.N	7;9	RCVCRATHTGPNCERPYVPCSPSPCQNGGTCRPTGDVTHECACLPGFTGQNCEENIDDCPGNNCKNGGACVDGVNTY,YN,2@57.02146,4@57.02146,7@203.07937,9@511.19010,13@57.02146,20@57.02146,25@57.02146,31@57.02146,41@57.02146,43@57.02146,52@57.02146,59@57.02146,64@57.02146,70@57.02146,72@15.99492	T7(OGlycan / 203.0794); T9(OGlycan / 511.1901); D72(Oxidation / 15.9949)	15.2187	Y.RC[+57.02146]VC[+57.02146]RAT[+203.07937]HT[+511.19010]GPNC[+57.02146]ERPYVPC[+57.02146]SPSPC[+57.02146]QNGGTC[+57.02146]RPTGDVTHEC[+57.02146]AC[+57.02146]LPGFTGQNC[+57.02146]EENIDDC[+57.02146]PGNNC[+57.02146]KNGGAC[+57.02146]VD[+15.99492]GVNTY.N	C2(Carbamidomethyl / 57.0215); C4(Carbamidomethyl / 57.0215); C13(Carbamidomethyl / 57.0215); C20(Carbamidomethyl / 57.0215); C25(Carbamidomethyl / 57.0215); C31(Carbamidomethyl / 57.0215); C41(Carbamidomethyl / 57.0215); C43(Carbamidomethyl / 57.0215); C52(Carbamidomethyl / 57.0215); C59(Carbamidomethyl / 57.0215); C64(Carbamidomethyl / 57.0215); C70(Carbamidomethyl / 57.0215)	0.024	0.03	0	0	0	0	0.0011	0.0013	1.619	40.5	0		Specific	13.3	>sp|P46531|NOTC1_HUMAN Neurogenic locus notch homolog protein 1 OS=Homo sapiens OX=9606 GN=NOTCH1 PE=1 SV=4	1	5646	FP050322_10.5247.5247.6	high-energy collision-induced dissociation	1.53	9475.83	9475.85	1	7 | 114566
26	HexNAc(1)Fuc(1)	213.8	6	1519.62	9112.69	1519.62	9112.71	controllerType=0 controllerNumber=1 scan=5270	-2.317	Y.RCVCRATHTGPNCERPYVPCSPSPCQNGGTCRPTGDVTHECACLPGFTGQNCEENIDDCPGNNCKNGGACVDGVNTY.N	21	RCVCRATHTGPNCERPYVPCSPSPCQNGGTCRPTGDVTHECACLPGFTGQNCEENIDDCPGNNCKNGGACVDGVNTY,YN,2@57.02146,4@57.02146,13@57.02146,15@0.98402,20@57.02146,21@349.13728,25@57.02146,31@57.02146,41@57.02146,43@57.02146,52@57.02146,59@57.02146,64@57.02146,70@57.02146,72@15.99492	R15(Deamidated / 0.984); S21(OGlycan / 349.1373); D72(Oxidation / 15.9949)	15.2751	Y.RC[+57.02146]VC[+57.02146]RATHTGPNC[+57.02146]ER[+0.98402]PYVPC[+57.02146]S[+349.13728]PSPC[+57.02146]QNGGTC[+57.02146]RPTGDVTHEC[+57.02146]AC[+57.02146]LPGFTGQNC[+57.02146]EENIDDC[+57.02146]PGNNC[+57.02146]KNGGAC[+57.02146]VD[+15.99492]GVNTY.N	C2(Carbamidomethyl / 57.0215); C4(Carbamidomethyl / 57.0215); C13(Carbamidomethyl / 57.0215); C20(Carbamidomethyl / 57.0215); C25(Carbamidomethyl / 57.0215); C31(Carbamidomethyl / 57.0215); C41(Carbamidomethyl / 57.0215); C43(Carbamidomethyl / 57.0215); C52(Carbamidomethyl / 57.0215); C59(Carbamidomethyl / 57.0215); C64(Carbamidomethyl / 57.0215); C70(Carbamidomethyl / 57.0215)	0.036	0.044	0	0	0	0	0.0019	0.0024	1.445	213.8	0		Specific	10.9	>sp|P46531|NOTC1_HUMAN Neurogenic locus notch homolog protein 1 OS=Homo sapiens OX=9606 GN=NOTCH1 PE=1 SV=4	1	5669	FP050322_10.5270.5270.6	high-energy collision-induced dissociation	1.38	9111.68	9111.7	1	8 | 94676
26	HexNAc(1)Fuc(1)	250.5	6	1519.79	9113.72	1519.46	9111.72	controllerType=0 controllerNumber=1 scan=5299	-1.619	Y.RCVCRATHTGPNCERPYVPCSPSPCQNGGTCRPTGDVTHECACLPGFTGQNCEENIDDCPGNNCKNGGACVDGVNTY.N	21	RCVCRATHTGPNCERPYVPCSPSPCQNGGTCRPTGDVTHECACLPGFTGQNCEENIDDCPGNNCKNGGACVDGVNTY,YN,2@57.02146,4@57.02146,13@57.02146,20@57.02146,21@349.13728,25@57.02146,31@57.02146,41@57.02146,43@57.02146,52@57.02146,59@57.02146,64@57.02146,70@57.02146,72@15.99492	S21(OGlycan / 349.1373); D72(Oxidation / 15.9949)	15.3427	Y.RC[+57.02146]VC[+57.02146]RATHTGPNC[+57.02146]ERPYVPC[+57.02146]S[+349.13728]PSPC[+57.02146]QNGGTC[+57.02146]RPTGDVTHEC[+57.02146]AC[+57.02146]LPGFTGQNC[+57.02146]EENIDDC[+57.02146]PGNNC[+57.02146]KNGGAC[+57.02146]VD[+15.99492]GVNTY.N	C2(Carbamidomethyl / 57.0215); C4(Carbamidomethyl / 57.0215); C13(Carbamidomethyl / 57.0215); C20(Carbamidomethyl / 57.0215); C25(Carbamidomethyl / 57.0215); C31(Carbamidomethyl / 57.0215); C41(Carbamidomethyl / 57.0215); C43(Carbamidomethyl / 57.0215); C52(Carbamidomethyl / 57.0215); C59(Carbamidomethyl / 57.0215); C64(Carbamidomethyl / 57.0215); C70(Carbamidomethyl / 57.0215)	0.029	0.035	0	0	0	0	0.0014	0.0018	1.543	250.5	0	2	Specific	10.8	>sp|P46531|NOTC1_HUMAN Neurogenic locus notch homolog protein 1 OS=Homo sapiens OX=9606 GN=NOTCH1 PE=1 SV=4	1	5700	FP050322_10.5299.5299.6	high-energy collision-induced dissociation	1.52	9112.71	9110.72	1	9 | 94836
26		301.1	6	1458.93	8748.52	1458.93	8748.56	controllerType=0 controllerNumber=1 scan=5436	-4.787	Y.RCVCRATHTGPNCERPYVPCSPSPCQNGGTCRPTGDVTHECACLPGFTGQNCEENIDDCPGNNCKNGGACVDGVNTY.N		RCVCRATHTGPNCERPYVPCSPSPCQNGGTCRPTGDVTHECACLPGFTGQNCEENIDDCPGNNCKNGGACVDGVNTY,YN,2@57.02146,4@57.02146,13@57.02146,20@57.02146,25@57.02146,26@0.98402,31@57.02146,41@57.02146,43@57.02146,52@57.02146,59@57.02146,64@57.02146,66@0.98402,70@57.02146	Q26(Deamidated / 0.984); N66(Deamidated / 0.984)	15.6675	Y.RC[+57.02146]VC[+57.02146]RATHTGPNC[+57.02146]ERPYVPC[+57.02146]SPSPC[+57.02146]Q[+0.98402]NGGTC[+57.02146]RPTGDVTHEC[+57.02146]AC[+57.02146]LPGFTGQNC[+57.02146]EENIDDC[+57.02146]PGNNC[+57.02146]KN[+0.98402]GGAC[+57.02146]VDGVNTY.N	C2(Carbamidomethyl / 57.0215); C4(Carbamidomethyl / 57.0215); C13(Carbamidomethyl / 57.0215); C20(Carbamidomethyl / 57.0215); C25(Carbamidomethyl / 57.0215); C31(Carbamidomethyl / 57.0215); C41(Carbamidomethyl / 57.0215); C43(Carbamidomethyl / 57.0215); C52(Carbamidomethyl / 57.0215); C59(Carbamidomethyl / 57.0215); C64(Carbamidomethyl / 57.0215); C70(Carbamidomethyl / 57.0215)	0.0028	0.0034	0	0	0	0	8.5e-05	0.00011	2.559	301.1	8.9		Specific	12.1	>sp|P46531|NOTC1_HUMAN Neurogenic locus notch homolog protein 1 OS=Homo sapiens OX=9606 GN=NOTCH1 PE=1 SV=4	1	5857	FP050322_10.5436.5436.6	high-energy collision-induced dissociation	2.48	8747.51	8747.55	1	10 | 95316
26		238.9	6	1458.76	8747.55	1458.77	8747.58	controllerType=0 controllerNumber=1 scan=5496	-2.986	Y.RCVCRATHTGPNCERPYVPCSPSPCQNGGTCRPTGDVTHECACLPGFTGQNCEENIDDCPGNNCKNGGACVDGVNTY.N		RCVCRATHTGPNCERPYVPCSPSPCQNGGTCRPTGDVTHECACLPGFTGQNCEENIDDCPGNNCKNGGACVDGVNTY,YN,2@57.02146,4@57.02146,13@57.02146,20@57.02146,25@57.02146,31@57.02146,41@57.02146,43@57.02146,52@57.02146,59@57.02146,64@57.02146,66@0.98402,70@57.02146	N66(Deamidated / 0.984)	15.8054	Y.RC[+57.02146]VC[+57.02146]RATHTGPNC[+57.02146]ERPYVPC[+57.02146]SPSPC[+57.02146]QNGGTC[+57.02146]RPTGDVTHEC[+57.02146]AC[+57.02146]LPGFTGQNC[+57.02146]EENIDDC[+57.02146]PGNNC[+57.02146]KN[+0.98402]GGAC[+57.02146]VDGVNTY.N	C2(Carbamidomethyl / 57.0215); C4(Carbamidomethyl / 57.0215); C13(Carbamidomethyl / 57.0215); C20(Carbamidomethyl / 57.0215); C25(Carbamidomethyl / 57.0215); C31(Carbamidomethyl / 57.0215); C41(Carbamidomethyl / 57.0215); C43(Carbamidomethyl / 57.0215); C52(Carbamidomethyl / 57.0215); C59(Carbamidomethyl / 57.0215); C64(Carbamidomethyl / 57.0215); C70(Carbamidomethyl / 57.0215)	0.0074	0.0091	0	0	0	0	0.00024	0.00029	2.134	238.9	9.9		Specific	12.8	>sp|P46531|NOTC1_HUMAN Neurogenic locus notch homolog protein 1 OS=Homo sapiens OX=9606 GN=NOTCH1 PE=1 SV=4	1	5925	FP050322_10.5496.5496.6	high-energy collision-induced dissociation	2.18	8746.54	8746.57	1	11 | 95596
26		217.3	6	1458.77	8747.57	1458.6	8746.59	controllerType=0 controllerNumber=1 scan=5412	-3.523	Y.RCVCRATHTGPNCERPYVPCSPSPCQNGGTCRPTGDVTHECACLPGFTGQNCEENIDDCPGNNCKNGGACVDGVNTY.N		RCVCRATHTGPNCERPYVPCSPSPCQNGGTCRPTGDVTHECACLPGFTGQNCEENIDDCPGNNCKNGGACVDGVNTY,YN,2@57.02146,4@57.02146,13@57.02146,20@57.02146,25@57.02146,31@57.02146,41@57.02146,43@57.02146,52@57.02146,59@57.02146,64@57.02146,70@57.02146		15.6093	Y.RC[+57.02146]VC[+57.02146]RATHTGPNC[+57.02146]ERPYVPC[+57.02146]SPSPC[+57.02146]QNGGTC[+57.02146]RPTGDVTHEC[+57.02146]AC[+57.02146]LPGFTGQNC[+57.02146]EENIDDC[+57.02146]PGNNC[+57.02146]KNGGAC[+57.02146]VDGVNTY.N	C2(Carbamidomethyl / 57.0215); C4(Carbamidomethyl / 57.0215); C13(Carbamidomethyl / 57.0215); C20(Carbamidomethyl / 57.0215); C25(Carbamidomethyl / 57.0215); C31(Carbamidomethyl / 57.0215); C41(Carbamidomethyl / 57.0215); C43(Carbamidomethyl / 57.0215); C52(Carbamidomethyl / 57.0215); C59(Carbamidomethyl / 57.0215); C64(Carbamidomethyl / 57.0215); C70(Carbamidomethyl / 57.0215)	0.038	0.047	0	0.0022	0	0.0047	0.0025	0.0032	1.416	217.3	7.2	1	Specific	10	>sp|P46531|NOTC1_HUMAN Neurogenic locus notch homolog protein 1 OS=Homo sapiens OX=9606 GN=NOTCH1 PE=1 SV=4	1	5829	FP050322_10.5412.5412.6	high-energy collision-induced dissociation	1.34	8746.56	8745.59	1	12 | 95236
26		404.6	4	534.49	2134.94	534.489	2134.93	controllerType=0 controllerNumber=1 scan=2785	2.566	Y.RCVCRATHTGPNCERPY.V		RCVCRATHTGPNCERPY,YV,2@57.02146,4@57.02146,12@0.98402,13@57.02146	N12(Deamidated / 0.984)	9.5672	Y.RC[+57.02146]VC[+57.02146]RATHTGPN[+0.98402]C[+57.02146]ERPY.V	C2(Carbamidomethyl / 57.0215); C4(Carbamidomethyl / 57.0215); C13(Carbamidomethyl / 57.0215)	2.6e-05	3.2e-05	0	0	0	0	7.8e-07	9.6e-07	4.589	394.2	78.5		Specific	7.9	>sp|P46531|NOTC1_HUMAN Neurogenic locus notch homolog protein 1 OS=Homo sapiens OX=9606 GN=NOTCH1 PE=1 SV=4	1	2223	FP050322_10.2785.2785.4	high-energy collision-induced dissociation	4.88	2133.93	2133.93	1	13 | 1884
26		234.5	5	427.794	2134.94	427.792	2134.93	controllerType=0 controllerNumber=1 scan=2692	3.717	Y.RCVCRATHTGPNCERPY.V		RCVCRATHTGPNCERPY,YV,2@57.02146,4@57.02146,12@0.98402,13@57.02146	N12(Deamidated / 0.984)	9.349	Y.RC[+57.02146]VC[+57.02146]RATHTGPN[+0.98402]C[+57.02146]ERPY.V	C2(Carbamidomethyl / 57.0215); C4(Carbamidomethyl / 57.0215); C13(Carbamidomethyl / 57.0215)	0.0071	0.0088	0	0	0	0	0.00022	0.00027	2.15	234.5	61.9		Specific	8.6	>sp|P46531|NOTC1_HUMAN Neurogenic locus notch homolog protein 1 OS=Homo sapiens OX=9606 GN=NOTCH1 PE=1 SV=4	1	2105	FP050322_10.2692.2692.5	high-energy collision-induced dissociation	2.36	2133.93	2133.93	1	14 | 1810
26		194.5	5	427.794	2134.94	427.792	2134.93	controllerType=0 controllerNumber=1 scan=2740	4.361	Y.RCVCRATHTGPNCERPY.V		RCVCRATHTGPNCERPY,YV,2@57.02146,4@57.02146,12@0.98402,13@57.02146	N12(Deamidated / 0.984)	9.4598	Y.RC[+57.02146]VC[+57.02146]RATHTGPN[+0.98402]C[+57.02146]ERPY.V	C2(Carbamidomethyl / 57.0215); C4(Carbamidomethyl / 57.0215); C13(Carbamidomethyl / 57.0215)	0.013	0.016	0	0	0	0	0.00051	0.00063	1.877	194.5	38.6		Specific	7.2	>sp|P46531|NOTC1_HUMAN Neurogenic locus notch homolog protein 1 OS=Homo sapiens OX=9606 GN=NOTCH1 PE=1 SV=4	1	2166	FP050322_10.2740.2740.5	high-energy collision-induced dissociation	1.9	2133.93	2133.93	1	15 | 1836
26		482.1	4	534.241	2133.94	534.243	2133.95	controllerType=0 controllerNumber=1 scan=2640	-2.75	Y.RCVCRATHTGPNCERPY.V		RCVCRATHTGPNCERPY,YV,2@57.02146,4@57.02146,13@57.02146		9.2294	Y.RC[+57.02146]VC[+57.02146]RATHTGPNC[+57.02146]ERPY.V	C2(Carbamidomethyl / 57.0215); C4(Carbamidomethyl / 57.0215); C13(Carbamidomethyl / 57.0215)	3.8e-06	4.7e-06	0	0	0	0	1.4e-07	1.7e-07	5.422	482.1	482.1		Specific	9.1	>sp|P46531|NOTC1_HUMAN Neurogenic locus notch homolog protein 1 OS=Homo sapiens OX=9606 GN=NOTCH1 PE=1 SV=4	1	2037	FP050322_10.2640.2640.4	high-energy collision-induced dissociation	5.33	2132.94	2132.94	1	16 | 1776
26		450.1	4	534.241	2133.94	534.243	2133.95	controllerType=0 controllerNumber=1 scan=2737	-2.292	Y.RCVCRATHTGPNCERPY.V		RCVCRATHTGPNCERPY,YV,2@57.02146,4@57.02146,13@57.02146		9.4552	Y.RC[+57.02146]VC[+57.02146]RATHTGPNC[+57.02146]ERPY.V	C2(Carbamidomethyl / 57.0215); C4(Carbamidomethyl / 57.0215); C13(Carbamidomethyl / 57.0215)	9.2e-06	1.1e-05	0	0	0	0	3.1e-07	3.9e-07	5.035	431.8	431.8		Specific	8.6	>sp|P46531|NOTC1_HUMAN Neurogenic locus notch homolog protein 1 OS=Homo sapiens OX=9606 GN=NOTCH1 PE=1 SV=4	1	2161	FP050322_10.2737.2737.4	high-energy collision-induced dissociation	4.94	2132.94	2132.94	1	17 | 1824
26		438.5	4	534.242	2133.95	534.243	2133.95	controllerType=0 controllerNumber=1 scan=2591	-1.034	Y.RCVCRATHTGPNCERPY.V		RCVCRATHTGPNCERPY,YV,2@57.02146,4@57.02146,13@57.02146		9.1151	Y.RC[+57.02146]VC[+57.02146]RATHTGPNC[+57.02146]ERPY.V	C2(Carbamidomethyl / 57.0215); C4(Carbamidomethyl / 57.0215); C13(Carbamidomethyl / 57.0215)	9.1e-06	1.1e-05	0	0	0	0	2.9e-07	3.5e-07	5.039	438.5	438.5		Specific	8.9	>sp|P46531|NOTC1_HUMAN Neurogenic locus notch homolog protein 1 OS=Homo sapiens OX=9606 GN=NOTCH1 PE=1 SV=4	1	1972	FP050322_10.2591.2591.4	high-energy collision-induced dissociation	4.95	2132.94	2132.94	1	18 | 1716
26		417.7	3	711.985	2133.94	711.988	2133.95	controllerType=0 controllerNumber=1 scan=2655	-4.116	Y.RCVCRATHTGPNCERPY.V		RCVCRATHTGPNCERPY,YV,2@57.02146,4@57.02146,13@57.02146		9.2637	Y.RC[+57.02146]VC[+57.02146]RATHTGPNC[+57.02146]ERPY.V	C2(Carbamidomethyl / 57.0215); C4(Carbamidomethyl / 57.0215); C13(Carbamidomethyl / 57.0215)	8e-05	9.9e-05	0	0	0	0	2.6e-06	3.3e-06	4.097	417.7	417.7		Specific	7.3	>sp|P46531|NOTC1_HUMAN Neurogenic locus notch homolog protein 1 OS=Homo sapiens OX=9606 GN=NOTCH1 PE=1 SV=4	1	2054	FP050322_10.2655.2655.3	high-energy collision-induced dissociation	4.39	2132.93	2132.94	1	19 | 1792
26		355.5	4	534.241	2133.94	534.243	2133.95	controllerType=0 controllerNumber=1 scan=2691	-2.979	Y.RCVCRATHTGPNCERPY.V		RCVCRATHTGPNCERPY,YV,2@57.02146,4@57.02146,13@57.02146		9.3478	Y.RC[+57.02146]VC[+57.02146]RATHTGPNC[+57.02146]ERPY.V	C2(Carbamidomethyl / 57.0215); C4(Carbamidomethyl / 57.0215); C13(Carbamidomethyl / 57.0215)	0.0004	0.0005	0	0	0	0	1.6e-05	1.9e-05	3.397	344.1	344.1		Specific	8.1	>sp|P46531|NOTC1_HUMAN Neurogenic locus notch homolog protein 1 OS=Homo sapiens OX=9606 GN=NOTCH1 PE=1 SV=4	1	2103	FP050322_10.2691.2691.4	high-energy collision-induced dissociation	3.52	2132.94	2132.94	1	20 | 1798
26		287	3	711.986	2133.94	711.988	2133.95	controllerType=0 controllerNumber=1 scan=2605	-1.971	Y.RCVCRATHTGPNCERPY.V		RCVCRATHTGPNCERPY,YV,2@57.02146,4@57.02146,13@57.02146		9.146	Y.RC[+57.02146]VC[+57.02146]RATHTGPNC[+57.02146]ERPY.V	C2(Carbamidomethyl / 57.0215); C4(Carbamidomethyl / 57.0215); C13(Carbamidomethyl / 57.0215)	0.013	0.016	0	0	0	0	0.00045	0.00056	1.896	287	287		Specific	5.9	>sp|P46531|NOTC1_HUMAN Neurogenic locus notch homolog protein 1 OS=Homo sapiens OX=9606 GN=NOTCH1 PE=1 SV=4	1	1990	FP050322_10.2605.2605.3	high-energy collision-induced dissociation	1.88	2132.94	2132.94	1	21 | 1728
26		283.7	5	427.595	2133.95	427.596	2133.95	controllerType=0 controllerNumber=1 scan=2602	-1.655	Y.RCVCRATHTGPNCERPY.V		RCVCRATHTGPNCERPY,YV,2@57.02146,4@57.02146,13@57.02146		9.1395	Y.RC[+57.02146]VC[+57.02146]RATHTGPNC[+57.02146]ERPY.V	C2(Carbamidomethyl / 57.0215); C4(Carbamidomethyl / 57.0215); C13(Carbamidomethyl / 57.0215)	0.0011	0.0013	0	0	0	0	3.3e-05	4.1e-05	2.972	278.6	278.6		Specific	8.3	>sp|P46531|NOTC1_HUMAN Neurogenic locus notch homolog protein 1 OS=Homo sapiens OX=9606 GN=NOTCH1 PE=1 SV=4	1	1986	FP050322_10.2602.2602.5	high-energy collision-induced dissociation	2.98	2132.94	2132.94	1	22 | 1722
26		257.4	5	427.594	2133.94	427.596	2133.95	controllerType=0 controllerNumber=1 scan=2692	-3.442	Y.RCVCRATHTGPNCERPY.V		RCVCRATHTGPNCERPY,YV,2@57.02146,4@57.02146,13@57.02146		9.349	Y.RC[+57.02146]VC[+57.02146]RATHTGPNC[+57.02146]ERPY.V	C2(Carbamidomethyl / 57.0215); C4(Carbamidomethyl / 57.0215); C13(Carbamidomethyl / 57.0215)	0.0016	0.002	0	0	0	0	6.8e-05	8.4e-05	2.794	257.4	257.4		Specific	8.6	>sp|P46531|NOTC1_HUMAN Neurogenic locus notch homolog protein 1 OS=Homo sapiens OX=9606 GN=NOTCH1 PE=1 SV=4	1	2104	FP050322_10.2692.2692.5	high-energy collision-induced dissociation	2.89	2132.93	2132.94	1	23 | 1804
26		253.7	4	534.237	2133.93	534.243	2133.95	controllerType=0 controllerNumber=1 scan=2837	-10.987	Y.RCVCRATHTGPNCERPY.V		RCVCRATHTGPNCERPY,YV,2@57.02146,4@57.02146,13@57.02146		9.6858	Y.RC[+57.02146]VC[+57.02146]RATHTGPNC[+57.02146]ERPY.V	C2(Carbamidomethyl / 57.0215); C4(Carbamidomethyl / 57.0215); C13(Carbamidomethyl / 57.0215)	0.0058	0.0072	0	0	0	0	0.00017	0.00021	2.238	253.7	253.7		Specific	7	>sp|P46531|NOTC1_HUMAN Neurogenic locus notch homolog protein 1 OS=Homo sapiens OX=9606 GN=NOTCH1 PE=1 SV=4	1	2283	FP050322_10.2837.2837.4	high-energy collision-induced dissociation	2.32	2132.92	2132.94	1	24 | 1976
26		227.7	5	427.594	2133.94	427.596	2133.95	controllerType=0 controllerNumber=1 scan=2646	-3.228	Y.RCVCRATHTGPNCERPY.V		RCVCRATHTGPNCERPY,YV,2@57.02146,4@57.02146,13@57.02146		9.2448	Y.RC[+57.02146]VC[+57.02146]RATHTGPNC[+57.02146]ERPY.V	C2(Carbamidomethyl / 57.0215); C4(Carbamidomethyl / 57.0215); C13(Carbamidomethyl / 57.0215)	0.0016	0.002	0	0	0	0	6.4e-05	7.9e-05	2.798	227.7	227.7		Specific	9	>sp|P46531|NOTC1_HUMAN Neurogenic locus notch homolog protein 1 OS=Homo sapiens OX=9606 GN=NOTCH1 PE=1 SV=4	1	2043	FP050322_10.2646.2646.5	high-energy collision-induced dissociation	3.04	2132.93	2132.94	1	25 | 1782
26		223.3	5	427.595	2133.95	427.596	2133.95	controllerType=0 controllerNumber=1 scan=2740	-1.655	Y.RCVCRATHTGPNCERPY.V		RCVCRATHTGPNCERPY,YV,2@57.02146,4@57.02146,13@57.02146		9.4598	Y.RC[+57.02146]VC[+57.02146]RATHTGPNC[+57.02146]ERPY.V	C2(Carbamidomethyl / 57.0215); C4(Carbamidomethyl / 57.0215); C13(Carbamidomethyl / 57.0215)	0.0054	0.0067	0	0	0	0	0.00013	0.00016	2.268	223.3	223.3		Specific	7.7	>sp|P46531|NOTC1_HUMAN Neurogenic locus notch homolog protein 1 OS=Homo sapiens OX=9606 GN=NOTCH1 PE=1 SV=4	1	2165	FP050322_10.2740.2740.5	high-energy collision-induced dissociation	2.49	2132.94	2132.94	1	26 | 1830
26		192.9	5	427.595	2133.94	427.596	2133.95	controllerType=0 controllerNumber=1 scan=2589	-2.084	Y.RCVCRATHTGPNCERPY.V		RCVCRATHTGPNCERPY,YV,2@57.02146,4@57.02146,13@57.02146		9.1126	Y.RC[+57.02146]VC[+57.02146]RATHTGPNC[+57.02146]ERPY.V	C2(Carbamidomethyl / 57.0215); C4(Carbamidomethyl / 57.0215); C13(Carbamidomethyl / 57.0215)	0.0057	0.0071	0	0	0	0	0.00016	0.0002	2.242	192.9	192.9		Specific	7.6	>sp|P46531|NOTC1_HUMAN Neurogenic locus notch homolog protein 1 OS=Homo sapiens OX=9606 GN=NOTCH1 PE=1 SV=4	1	1969	FP050322_10.2589.2589.5	high-energy collision-induced dissociation	2.29	2132.94	2132.94	1	27 | 1710
43	Fuc(1); Hex(1)Pent(2)	54.5	5	1751.51	8753.51	1751.5	8753.46	controllerType=0 controllerNumber=1 scan=6680	4.654	Y.VPCSPSPCQNGGTCRPTGDVTHECACLPGFTGQNCEENIDDCPGNNCKNGGACVDGVNTYNCRCPPEWTGQY.C	4;31	VPCSPSPCQNGGTCRPTGDVTHECACLPGFTGQNCEENIDDCPGNNCKNGGACVDGVNTYNCRCPPEWTGQY,YC,3@57.02146,4@146.05791,8@57.02146,9@0.98402,14@57.02146,24@57.02146,26@57.02146,31@426.13734,35@57.02146,42@57.02146,47@57.02146,53@57.02146,62@57.02146,64@57.02146	S4(OGlycan / 146.0579); Q9(Deamidated / 0.984); T31(OGlycan / 426.1373)	18.4995	Y.VPC[+57.02146]S[+146.05791]PSPC[+57.02146]Q[+0.98402]NGGTC[+57.02146]RPTGDVTHEC[+57.02146]AC[+57.02146]LPGFT[+426.13734]GQNC[+57.02146]EENIDDC[+57.02146]PGNNC[+57.02146]KNGGAC[+57.02146]VDGVNTYNC[+57.02146]RC[+57.02146]PPEWTGQY.C	C3(Carbamidomethyl / 57.0215); C8(Carbamidomethyl / 57.0215); C14(Carbamidomethyl / 57.0215); C24(Carbamidomethyl / 57.0215); C26(Carbamidomethyl / 57.0215); C35(Carbamidomethyl / 57.0215); C42(Carbamidomethyl / 57.0215); C47(Carbamidomethyl / 57.0215); C53(Carbamidomethyl / 57.0215); C62(Carbamidomethyl / 57.0215); C64(Carbamidomethyl / 57.0215)	0.04	0.05	0	0.0065	0	0.014	0.003	0.0066	1.395	54.5	0		Specific	7.1	>sp|P46531|NOTC1_HUMAN Neurogenic locus notch homolog protein 1 OS=Homo sapiens OX=9606 GN=NOTCH1 PE=1 SV=4	1	7515	FP050322_10.6680.6680.5	high-energy collision-induced dissociation	1.3	8752.5	8752.46	1	28 | 100556
43	Hex(1)Pent(2); Fuc(1)	7.5	5	1751.3	8752.5	1751.5	8753.46	controllerType=0 controllerNumber=1 scan=6574	3.88	Y.VPCSPSPCQNGGTCRPTGDVTHECACLPGFTGQNCEENIDDCPGNNCKNGGACVDGVNTYNCRCPPEWTGQY.C	4;13	VPCSPSPCQNGGTCRPTGDVTHECACLPGFTGQNCEENIDDCPGNNCKNGGACVDGVNTYNCRCPPEWTGQY,YC,3@57.02146,4@426.13734,8@57.02146,9@0.98402,13@146.05791,14@57.02146,24@57.02146,26@57.02146,35@57.02146,42@57.02146,47@57.02146,53@57.02146,62@57.02146,64@57.02146	S4(OGlycan / 426.1373); Q9(Deamidated / 0.984); T13(OGlycan / 146.0579)	18.2561	Y.VPC[+57.02146]S[+426.13734]PSPC[+57.02146]Q[+0.98402]NGGT[+146.05791]C[+57.02146]RPTGDVTHEC[+57.02146]AC[+57.02146]LPGFTGQNC[+57.02146]EENIDDC[+57.02146]PGNNC[+57.02146]KNGGAC[+57.02146]VDGVNTYNC[+57.02146]RC[+57.02146]PPEWTGQY.C	C3(Carbamidomethyl / 57.0215); C8(Carbamidomethyl / 57.0215); C14(Carbamidomethyl / 57.0215); C24(Carbamidomethyl / 57.0215); C26(Carbamidomethyl / 57.0215); C35(Carbamidomethyl / 57.0215); C42(Carbamidomethyl / 57.0215); C47(Carbamidomethyl / 57.0215); C53(Carbamidomethyl / 57.0215); C62(Carbamidomethyl / 57.0215); C64(Carbamidomethyl / 57.0215)	0.037	0.046	0	0.0022	0	0.0047	0.0022	0.0028	1.428	7.5	0	-1	Specific	7.3	>sp|P46531|NOTC1_HUMAN Neurogenic locus notch homolog protein 1 OS=Homo sapiens OX=9606 GN=NOTCH1 PE=1 SV=4	1	7374	FP050322_10.6574.6574.5	high-energy collision-induced dissociation	1.34	8751.49	8752.46	1	29 | 99956
43	HexNAc(1)Hex(1)Fuc(1)NeuAc(1); HexNAc(1)	283.7	5	1531.41	7653	1531.61	7654.01	controllerType=0 controllerNumber=1 scan=6162	0.345	Y.VPCSPSPCQNGGTCRPTGDVTHECACLPGFTGQNCEENIDDCPGNNCKNGGACVDGVNTY.N	17;21	VPCSPSPCQNGGTCRPTGDVTHECACLPGFTGQNCEENIDDCPGNNCKNGGACVDGVNTY,YN,3@57.02146,8@57.02146,14@57.02146,17@802.28552,21@203.07937,24@57.02146,26@57.02146,35@57.02146,38@0.98402,42@57.02146,47@57.02146,53@57.02146,55@15.99492	T17(OGlycan / 802.2855); T21(OGlycan / 203.0794); N38(Deamidated / 0.984); D55(Oxidation / 15.9949)	17.3037	Y.VPC[+57.02146]SPSPC[+57.02146]QNGGTC[+57.02146]RPT[+802.28552]GDVT[+203.07937]HEC[+57.02146]AC[+57.02146]LPGFTGQNC[+57.02146]EEN[+0.98402]IDDC[+57.02146]PGNNC[+57.02146]KNGGAC[+57.02146]VD[+15.99492]GVNTY.N	C3(Carbamidomethyl / 57.0215); C8(Carbamidomethyl / 57.0215); C14(Carbamidomethyl / 57.0215); C24(Carbamidomethyl / 57.0215); C26(Carbamidomethyl / 57.0215); C35(Carbamidomethyl / 57.0215); C42(Carbamidomethyl / 57.0215); C47(Carbamidomethyl / 57.0215); C53(Carbamidomethyl / 57.0215)	0.00014	0.00017	0	0	0	0	4.9e-06	6e-06	3.863	283.7	0	-1	Specific	15.2	>sp|P46531|NOTC1_HUMAN Neurogenic locus notch homolog protein 1 OS=Homo sapiens OX=9606 GN=NOTCH1 PE=1 SV=4	1	6801	FP050322_10.6162.6162.5	high-energy collision-induced dissociation	2.98	7652	7653	1	30 | 98036
43	HexNAc(1)Hex(1)Fuc(1); HexNAc(1)	237.7	5	1473.39	7362.91	1473.39	7362.91	controllerType=0 controllerNumber=1 scan=5840	-0.07	Y.VPCSPSPCQNGGTCRPTGDVTHECACLPGFTGQNCEENIDDCPGNNCKNGGACVDGVNTY.N	17;21	VPCSPSPCQNGGTCRPTGDVTHECACLPGFTGQNCEENIDDCPGNNCKNGGACVDGVNTY,YN,3@57.02146,8@57.02146,9@0.98402,14@57.02146,17@511.19010,21@203.07937,24@57.02146,26@57.02146,35@57.02146,42@57.02146,47@57.02146,53@57.02146,55@15.99492	Q9(Deamidated / 0.984); T17(OGlycan / 511.1901); T21(OGlycan / 203.0794); D55(Oxidation / 15.9949)	16.5649	Y.VPC[+57.02146]SPSPC[+57.02146]Q[+0.98402]NGGTC[+57.02146]RPT[+511.19010]GDVT[+203.07937]HEC[+57.02146]AC[+57.02146]LPGFTGQNC[+57.02146]EENIDDC[+57.02146]PGNNC[+57.02146]KNGGAC[+57.02146]VD[+15.99492]GVNTY.N	C3(Carbamidomethyl / 57.0215); C8(Carbamidomethyl / 57.0215); C14(Carbamidomethyl / 57.0215); C24(Carbamidomethyl / 57.0215); C26(Carbamidomethyl / 57.0215); C35(Carbamidomethyl / 57.0215); C42(Carbamidomethyl / 57.0215); C47(Carbamidomethyl / 57.0215); C53(Carbamidomethyl / 57.0215)	0.00041	0.00051	0	0	0	0	1.8e-05	2.2e-05	3.388	237.7	0		Specific	15.1	>sp|P46531|NOTC1_HUMAN Neurogenic locus notch homolog protein 1 OS=Homo sapiens OX=9606 GN=NOTCH1 PE=1 SV=4	1	6359	FP050322_10.5840.5840.5	high-energy collision-induced dissociation	2.75	7361.9	7361.9	1	31 | 96836
43	HexNAc(1)Fuc(1); HexNAc(1)	260.2	5	1440.78	7199.87	1440.78	7199.87	controllerType=0 controllerNumber=1 scan=5931	-1.126	Y.VPCSPSPCQNGGTCRPTGDVTHECACLPGFTGQNCEENIDDCPGNNCKNGGACVDGVNTY.N	17;21	VPCSPSPCQNGGTCRPTGDVTHECACLPGFTGQNCEENIDDCPGNNCKNGGACVDGVNTY,YN,3@57.02146,8@57.02146,14@57.02146,17@349.13728,21@203.07937,24@57.02146,26@57.02146,35@57.02146,42@57.02146,47@57.02146,53@57.02146,55@15.99492	T17(OGlycan / 349.1373); T21(OGlycan / 203.0794); D55(Oxidation / 15.9949)	16.766	Y.VPC[+57.02146]SPSPC[+57.02146]QNGGTC[+57.02146]RPT[+349.13728]GDVT[+203.07937]HEC[+57.02146]AC[+57.02146]LPGFTGQNC[+57.02146]EENIDDC[+57.02146]PGNNC[+57.02146]KNGGAC[+57.02146]VD[+15.99492]GVNTY.N	C3(Carbamidomethyl / 57.0215); C8(Carbamidomethyl / 57.0215); C14(Carbamidomethyl / 57.0215); C24(Carbamidomethyl / 57.0215); C26(Carbamidomethyl / 57.0215); C35(Carbamidomethyl / 57.0215); C42(Carbamidomethyl / 57.0215); C47(Carbamidomethyl / 57.0215); C53(Carbamidomethyl / 57.0215)	0.00023	0.00029	0	0	0	0	8.6e-06	1.1e-05	3.629	260.2	0		Specific	15.3	>sp|P46531|NOTC1_HUMAN Neurogenic locus notch homolog protein 1 OS=Homo sapiens OX=9606 GN=NOTCH1 PE=1 SV=4	1	6484	FP050322_10.5931.5931.5	high-energy collision-induced dissociation	3.73	7198.86	7198.87	1	32 | 97316
43	HexNAc(1)Fuc(1); HexNAc(1)	258.9	5	1440.78	7199.86	1440.78	7199.87	controllerType=0 controllerNumber=1 scan=5865	-1.211	Y.VPCSPSPCQNGGTCRPTGDVTHECACLPGFTGQNCEENIDDCPGNNCKNGGACVDGVNTY.N	13;17	VPCSPSPCQNGGTCRPTGDVTHECACLPGFTGQNCEENIDDCPGNNCKNGGACVDGVNTY,YN,3@57.02146,8@57.02146,13@349.13728,14@57.02146,17@203.07937,24@57.02146,26@57.02146,35@57.02146,42@57.02146,47@57.02146,53@57.02146,55@15.99492	T13(OGlycan / 349.1373); T17(OGlycan / 203.0794); D55(Oxidation / 15.9949)	16.6198	Y.VPC[+57.02146]SPSPC[+57.02146]QNGGT[+349.13728]C[+57.02146]RPT[+203.07937]GDVTHEC[+57.02146]AC[+57.02146]LPGFTGQNC[+57.02146]EENIDDC[+57.02146]PGNNC[+57.02146]KNGGAC[+57.02146]VD[+15.99492]GVNTY.N	C3(Carbamidomethyl / 57.0215); C8(Carbamidomethyl / 57.0215); C14(Carbamidomethyl / 57.0215); C24(Carbamidomethyl / 57.0215); C26(Carbamidomethyl / 57.0215); C35(Carbamidomethyl / 57.0215); C42(Carbamidomethyl / 57.0215); C47(Carbamidomethyl / 57.0215); C53(Carbamidomethyl / 57.0215)	0.00023	0.00029	0	0	0	0	8e-06	9.9e-06	3.629	258.9	0		Specific	14.1	>sp|P46531|NOTC1_HUMAN Neurogenic locus notch homolog protein 1 OS=Homo sapiens OX=9606 GN=NOTCH1 PE=1 SV=4	1	6392	FP050322_10.5865.5865.5	high-energy collision-induced dissociation	3.73	7198.86	7198.87	1	33 | 97036
43	HexNAc(1)Fuc(1)	910	5	1400.37	6997.8	1400.36	6997.78	controllerType=0 controllerNumber=1 scan=5863	3.641	Y.VPCSPSPCQNGGTCRPTGDVTHECACLPGFTGQNCEENIDDCPGNNCKNGGACVDGVNTY.N	17	VPCSPSPCQNGGTCRPTGDVTHECACLPGFTGQNCEENIDDCPGNNCKNGGACVDGVNTY,YN,3@57.02146,8@57.02146,14@57.02146,17@349.13728,24@57.02146,26@57.02146,33@0.98402,35@57.02146,42@57.02146,47@57.02146,53@57.02146,55@15.99492	T17(OGlycan / 349.1373); Q33(Deamidated / 0.984); D55(Oxidation / 15.9949)	16.6154	Y.VPC[+57.02146]SPSPC[+57.02146]QNGGTC[+57.02146]RPT[+349.13728]GDVTHEC[+57.02146]AC[+57.02146]LPGFTGQ[+0.98402]NC[+57.02146]EENIDDC[+57.02146]PGNNC[+57.02146]KNGGAC[+57.02146]VD[+15.99492]GVNTY.N	C3(Carbamidomethyl / 57.0215); C8(Carbamidomethyl / 57.0215); C14(Carbamidomethyl / 57.0215); C24(Carbamidomethyl / 57.0215); C26(Carbamidomethyl / 57.0215); C35(Carbamidomethyl / 57.0215); C42(Carbamidomethyl / 57.0215); C47(Carbamidomethyl / 57.0215); C53(Carbamidomethyl / 57.0215)	1.4e-14	1.7e-14	0	0	0	0	1e-15	1.3e-15	13.859	910	0		Specific	21.4	>sp|P46531|NOTC1_HUMAN Neurogenic locus notch homolog protein 1 OS=Homo sapiens OX=9606 GN=NOTCH1 PE=1 SV=4	1	6390	FP050322_10.5863.5863.5	high-energy collision-induced dissociation	14.77	6996.8	6996.77	1	34 | 96996
43	HexNAc(1)Fuc(1)	726.1	5	1400.37	6997.8	1400.36	6997.78	controllerType=0 controllerNumber=1 scan=6013	2.856	Y.VPCSPSPCQNGGTCRPTGDVTHECACLPGFTGQNCEENIDDCPGNNCKNGGACVDGVNTY.N	17	VPCSPSPCQNGGTCRPTGDVTHECACLPGFTGQNCEENIDDCPGNNCKNGGACVDGVNTY,YN,3@57.02146,8@57.02146,14@57.02146,17@349.13728,24@57.02146,26@57.02146,35@57.02146,42@57.02146,46@0.98402,47@57.02146,53@57.02146,55@15.99492	T17(OGlycan / 349.1373); N46(Deamidated / 0.984); D55(Oxidation / 15.9949)	16.9543	Y.VPC[+57.02146]SPSPC[+57.02146]QNGGTC[+57.02146]RPT[+349.13728]GDVTHEC[+57.02146]AC[+57.02146]LPGFTGQNC[+57.02146]EENIDDC[+57.02146]PGNN[+0.98402]C[+57.02146]KNGGAC[+57.02146]VD[+15.99492]GVNTY.N	C3(Carbamidomethyl / 57.0215); C8(Carbamidomethyl / 57.0215); C14(Carbamidomethyl / 57.0215); C24(Carbamidomethyl / 57.0215); C26(Carbamidomethyl / 57.0215); C35(Carbamidomethyl / 57.0215); C42(Carbamidomethyl / 57.0215); C47(Carbamidomethyl / 57.0215); C53(Carbamidomethyl / 57.0215)	6.4e-11	7.9e-11	0	0	0	0	5.5e-12	6.7e-12	10.194	726.1	0		Specific	17	>sp|P46531|NOTC1_HUMAN Neurogenic locus notch homolog protein 1 OS=Homo sapiens OX=9606 GN=NOTCH1 PE=1 SV=4	1	6594	FP050322_10.6013.6013.5	high-energy collision-induced dissociation	12.1	6996.79	6996.77	1	35 | 97516
[truncated: 425 more rows]

## Sheet: FP051022_2
Pos.	Glycans	Score	z	Obs._x000D_ m/z	Obs._x000D_ MH	Calc._x000D_ m/z	Calc._x000D_ MH	Scan #	ppm_x000D_ err.	SequenceOriginalDebug	Glycans_x000D_ Pos.	PeptideParseFriendly	Mods_x000D_ (variable)	Scan_x000D_ Time	Sequence	Mods_x000D_ (fixed)	PEP_x000D_ 2D	PEP_x000D_ 1D	FDR_x000D_ 2D	FDR_x000D_ 1D	FDR uniq._x000D_ 2D	FDR uniq._x000D_ 1D	q-value_x000D_ 2D	q-value_x000D_ 1D	|Log Prob|	Delta_x000D_ Score	Delta Mod._x000D_ Score	Off-_x000D_ By-X	Cleavage	Z-Score	Protein_x000D_ Name	Prot._x000D_ Id	QID	Comment	Fragment_x000D_ Type	|LogProbOld|	Obs.M	Calc.M	Prot._x000D_ Rank	PID
[truncated: 106 more rows]
