# Supplementary material for: Cancer-associated Notch receptor variants lead to O-fucosylation defects that deregulate Notch signaling
Source: J Biol Chem. 2022 Oct 18;298(12):102616. doi: 10.1016/j.jbc.2022.102616 (PMC9672452; doi:10.1016/j.jbc.2022.102616)
Supplement: Table S11 [file mmc10.xlsx]

## Sheet: Table S11
	Table S11: Chymotrypsin digestion of hN1 EGF5-14 T311P + EV analyzed for Figure 5.
	Chymotrypsin digestion
	Tab			Biological replicate number						The peptides used to generate the EICs are highlighted in red and bold
	FP031622_4			1
	FP050322_11			2
	FP050322_13			3

## Sheet: FP031622_4
Pos.	Glycans	Score	z	Obs._x000D_ m/z	Obs._x000D_ MH	Calc._x000D_ m/z	Calc._x000D_ MH	Scan #	SequenceOriginalDebug	Glycans_x000D_ Pos.	PeptideParseFriendly	Mods_x000D_ (variable)	Scan_x000D_ Time	Sequence	Mods_x000D_ (fixed)	PEP_x000D_ 2D	PEP_x000D_ 1D	FDR_x000D_ 2D	FDR_x000D_ 1D	FDR uniq._x000D_ 2D	FDR uniq._x000D_ 1D	q-value_x000D_ 2D	q-value_x000D_ 1D	|Log Prob|	Delta_x000D_ Score	Delta Mod._x000D_ Score	ppm_x000D_ err.	Off-_x000D_ By-X	Cleavage	Z-Score	Protein_x000D_ Name	Prot._x000D_ Id	QID	Comment	Fragment_x000D_ Type	|LogProbOld|	Obs.M	Calc.M	Prot._x000D_ Rank	PID
103		907.7	4	1201.22	4801.85	1201.21	4801.84	controllerType=0 controllerNumber=1 scan=5040	Y.NCRCPPEWTGQYCTEDVDECQLMPNACQNGGPCHNTHGGY.N		NCRCPPEWTGQYCTEDVDECQLMPNACQNGGPCHNTHGGY,YN,2@57.02146,4@57.02146,13@57.02146,20@57.02146,23@15.99492,27@57.02146,33@57.02146,35@15.99492	M23(Oxidation / 15.9949); N35(Oxidation / 15.9949)	14.7804	Y.NC[+57.02146]RC[+57.02146]PPEWTGQYC[+57.02146]TEDVDEC[+57.02146]QLM[+15.99492]PNAC[+57.02146]QNGGPC[+57.02146]HN[+15.99492]THGGY.N	C2(Carbamidomethyl / 57.0215); C4(Carbamidomethyl / 57.0215); C13(Carbamidomethyl / 57.0215); C20(Carbamidomethyl / 57.0215); C27(Carbamidomethyl / 57.0215); C33(Carbamidomethyl / 57.0215)	2.2e-14	2.2e-14	0	0	0	0	2.5e-15	2.6e-15	13.663	907.7	29.9	2.593		Specific	23.6	>sp|P46531|NOTC1_HUMAN Neurogenic locus notch homolog protein 1 OS=Homo sapiens OX=9606 GN=NOTCH1 PE=1 SV=4	1	4958	FP031622_4.5040.5040.4	high-energy collision-induced dissociation	13.86	4800.84	4800.83	1	1 | 42739
103		546.4	4	1201.22	4801.84	1201.21	4801.84	controllerType=0 controllerNumber=1 scan=5086	Y.NCRCPPEWTGQYCTEDVDECQLMPNACQNGGPCHNTHGGY.N		NCRCPPEWTGQYCTEDVDECQLMPNACQNGGPCHNTHGGY,YN,2@57.02146,4@57.02146,13@57.02146,20@57.02146,23@15.99492,27@57.02146,33@57.02146,35@15.99492	M23(Oxidation / 15.9949); N35(Oxidation / 15.9949)	14.89	Y.NC[+57.02146]RC[+57.02146]PPEWTGQYC[+57.02146]TEDVDEC[+57.02146]QLM[+15.99492]PNAC[+57.02146]QNGGPC[+57.02146]HN[+15.99492]THGGY.N	C2(Carbamidomethyl / 57.0215); C4(Carbamidomethyl / 57.0215); C13(Carbamidomethyl / 57.0215); C20(Carbamidomethyl / 57.0215); C27(Carbamidomethyl / 57.0215); C33(Carbamidomethyl / 57.0215)	2.3e-07	2.3e-07	0	0	0	0	1.7e-08	1.7e-08	6.646	546.4	21.5	1.271		Specific	22	>sp|P46531|NOTC1_HUMAN Neurogenic locus notch homolog protein 1 OS=Homo sapiens OX=9606 GN=NOTCH1 PE=1 SV=4	1	5015	FP031622_4.5086.5086.4	high-energy collision-induced dissociation	7.4	4800.84	4800.83	1	2 | 42899
103		337.5	4	1201.21	4801.84	1201.21	4801.84	controllerType=0 controllerNumber=1 scan=5150	Y.NCRCPPEWTGQYCTEDVDECQLMPNACQNGGPCHNTHGGY.N		NCRCPPEWTGQYCTEDVDECQLMPNACQNGGPCHNTHGGY,YN,2@57.02146,4@57.02146,13@57.02146,18@15.99492,20@57.02146,27@57.02146,33@57.02146,35@15.99492	D18(Oxidation / 15.9949); N35(Oxidation / 15.9949)	15.0385	Y.NC[+57.02146]RC[+57.02146]PPEWTGQYC[+57.02146]TEDVD[+15.99492]EC[+57.02146]QLMPNAC[+57.02146]QNGGPC[+57.02146]HN[+15.99492]THGGY.N	C2(Carbamidomethyl / 57.0215); C4(Carbamidomethyl / 57.0215); C13(Carbamidomethyl / 57.0215); C20(Carbamidomethyl / 57.0215); C27(Carbamidomethyl / 57.0215); C33(Carbamidomethyl / 57.0215)	1.9e-05	1.9e-05	0	0	0	0	1.1e-06	1.1e-06	4.723	337.5	0	0.051		Specific	20.2	>sp|P46531|NOTC1_HUMAN Neurogenic locus notch homolog protein 1 OS=Homo sapiens OX=9606 GN=NOTCH1 PE=1 SV=4	1	5104	FP031622_4.5150.5150.4	high-energy collision-induced dissociation	4.95	4800.83	4800.83	1	3 | 43101
103		212.8	4	1201.46	4802.84	1201.21	4801.84	controllerType=0 controllerNumber=1 scan=5196	Y.NCRCPPEWTGQYCTEDVDECQLMPNACQNGGPCHNTHGGY.N		NCRCPPEWTGQYCTEDVDECQLMPNACQNGGPCHNTHGGY,YN,2@57.02146,4@57.02146,13@57.02146,18@15.99492,20@57.02146,27@57.02146,33@57.02146,34@15.99492	D18(Oxidation / 15.9949); H34(Oxidation / 15.9949)	15.1487	Y.NC[+57.02146]RC[+57.02146]PPEWTGQYC[+57.02146]TEDVD[+15.99492]EC[+57.02146]QLMPNAC[+57.02146]QNGGPC[+57.02146]H[+15.99492]NTHGGY.N	C2(Carbamidomethyl / 57.0215); C4(Carbamidomethyl / 57.0215); C13(Carbamidomethyl / 57.0215); C20(Carbamidomethyl / 57.0215); C27(Carbamidomethyl / 57.0215); C33(Carbamidomethyl / 57.0215)	0.00023	0.00023	0	0	0	0	1.5e-05	1.5e-05	3.648	212.8	0	-0.546	1	Specific	16.2	>sp|P46531|NOTC1_HUMAN Neurogenic locus notch homolog protein 1 OS=Homo sapiens OX=9606 GN=NOTCH1 PE=1 SV=4	1	5160	FP031622_4.5196.5196.4	high-energy collision-induced dissociation	3.93	4801.83	4800.83	1	4 | 43341
103		799.4	4	1197.72	4787.85	1197.46	4786.83	controllerType=0 controllerNumber=1 scan=5398	Y.NCRCPPEWTGQYCTEDVDECQLMPNACQNGGPCHNTHGGY.N		NCRCPPEWTGQYCTEDVDECQLMPNACQNGGPCHNTHGGY,YN,2@57.02146,4@57.02146,11@0.98402,13@57.02146,20@57.02146,27@57.02146,33@57.02146,35@15.99492	Q11(Deamidated / 0.984); N35(Oxidation / 15.9949)	15.6238	Y.NC[+57.02146]RC[+57.02146]PPEWTGQ[+0.98402]YC[+57.02146]TEDVDEC[+57.02146]QLMPNAC[+57.02146]QNGGPC[+57.02146]HN[+15.99492]THGGY.N	C2(Carbamidomethyl / 57.0215); C4(Carbamidomethyl / 57.0215); C13(Carbamidomethyl / 57.0215); C20(Carbamidomethyl / 57.0215); C27(Carbamidomethyl / 57.0215); C33(Carbamidomethyl / 57.0215)	2.9e-11	2.9e-11	0	0	0	0	3.9e-12	3.9e-12	10.539	799.4	1.9	3.769	1	Specific	22.8	>sp|P46531|NOTC1_HUMAN Neurogenic locus notch homolog protein 1 OS=Homo sapiens OX=9606 GN=NOTCH1 PE=1 SV=4	1	5441	FP031622_4.5398.5398.4	high-energy collision-induced dissociation	12.42	4786.84	4785.82	1	5 | 44659
103		474.8	4	1197.47	4786.85	1197.46	4786.83	controllerType=0 controllerNumber=1 scan=5153	Y.NCRCPPEWTGQYCTEDVDECQLMPNACQNGGPCHNTHGGY.N		NCRCPPEWTGQYCTEDVDECQLMPNACQNGGPCHNTHGGY,YN,2@57.02146,4@57.02146,13@57.02146,20@57.02146,23@15.99492,27@57.02146,29@0.98402,33@57.02146	M23(Oxidation / 15.9949); N29(Deamidated / 0.984)	15.047	Y.NC[+57.02146]RC[+57.02146]PPEWTGQYC[+57.02146]TEDVDEC[+57.02146]QLM[+15.99492]PNAC[+57.02146]QN[+0.98402]GGPC[+57.02146]HNTHGGY.N	C2(Carbamidomethyl / 57.0215); C4(Carbamidomethyl / 57.0215); C13(Carbamidomethyl / 57.0215); C20(Carbamidomethyl / 57.0215); C27(Carbamidomethyl / 57.0215); C33(Carbamidomethyl / 57.0215)	1.7e-06	1.7e-06	0	0	0	0	2.2e-07	2.2e-07	5.775	474.8	5.8	4.98		Specific	18.2	>sp|P46531|NOTC1_HUMAN Neurogenic locus notch homolog protein 1 OS=Homo sapiens OX=9606 GN=NOTCH1 PE=1 SV=4	1	5107	FP031622_4.5153.5153.4	high-energy collision-induced dissociation	5.3	4785.84	4785.82	1	6 | 43141
103		366	4	1197.46	4786.84	1197.46	4786.83	controllerType=0 controllerNumber=1 scan=5209	Y.NCRCPPEWTGQYCTEDVDECQLMPNACQNGGPCHNTHGGY.N		NCRCPPEWTGQYCTEDVDECQLMPNACQNGGPCHNTHGGY,YN,2@57.02146,4@57.02146,13@57.02146,16@15.99492,20@57.02146,27@57.02146,29@0.98402,33@57.02146	D16(Oxidation / 15.9949); N29(Deamidated / 0.984)	15.179	Y.NC[+57.02146]RC[+57.02146]PPEWTGQYC[+57.02146]TED[+15.99492]VDEC[+57.02146]QLMPNAC[+57.02146]QN[+0.98402]GGPC[+57.02146]HNTHGGY.N	C2(Carbamidomethyl / 57.0215); C4(Carbamidomethyl / 57.0215); C13(Carbamidomethyl / 57.0215); C20(Carbamidomethyl / 57.0215); C27(Carbamidomethyl / 57.0215); C33(Carbamidomethyl / 57.0215)	2e-05	2e-05	0	0	0	0	1.7e-06	1.7e-06	4.704	366	0	2.022		Specific	17.8	>sp|P46531|NOTC1_HUMAN Neurogenic locus notch homolog protein 1 OS=Homo sapiens OX=9606 GN=NOTCH1 PE=1 SV=4	1	5176	FP031622_4.5209.5209.4	high-energy collision-induced dissociation	4.96	4785.83	4785.82	1	7 | 43501
103		77.2	4	1197.22	4785.85	1197.46	4786.83	controllerType=0 controllerNumber=1 scan=5271	Y.NCRCPPEWTGQYCTEDVDECQLMPNACQNGGPCHNTHGGY.N		NCRCPPEWTGQYCTEDVDECQLMPNACQNGGPCHNTHGGY,YN,2@57.02146,4@57.02146,13@57.02146,16@15.99492,20@57.02146,27@57.02146,29@0.98402,33@57.02146	D16(Oxidation / 15.9949); N29(Deamidated / 0.984)	15.3238	Y.NC[+57.02146]RC[+57.02146]PPEWTGQYC[+57.02146]TED[+15.99492]VDEC[+57.02146]QLMPNAC[+57.02146]QN[+0.98402]GGPC[+57.02146]HNTHGGY.N	C2(Carbamidomethyl / 57.0215); C4(Carbamidomethyl / 57.0215); C13(Carbamidomethyl / 57.0215); C20(Carbamidomethyl / 57.0215); C27(Carbamidomethyl / 57.0215); C33(Carbamidomethyl / 57.0215)	0.11	0.11	0	0	0	0	0.0063	0.0064	0.959	77.2	0	6.599	-1	Specific	11.7	>sp|P46531|NOTC1_HUMAN Neurogenic locus notch homolog protein 1 OS=Homo sapiens OX=9606 GN=NOTCH1 PE=1 SV=4	1	5261	FP031622_4.5271.5271.4	high-energy collision-induced dissociation	0.85	4784.85	4785.82	1	8 | 43901
103		22.4	4	1197.47	4786.85	1197.46	4786.83	controllerType=0 controllerNumber=1 scan=5509	Y.NCRCPPEWTGQYCTEDVDECQLMPNACQNGGPCHNTHGGY.N		NCRCPPEWTGQYCTEDVDECQLMPNACQNGGPCHNTHGGY,YN,2@57.02146,4@57.02146,13@57.02146,20@57.02146,25@0.98402,27@57.02146,33@57.02146,34@15.99492	N25(Deamidated / 0.984); H34(Oxidation / 15.9949)	15.8832	Y.NC[+57.02146]RC[+57.02146]PPEWTGQYC[+57.02146]TEDVDEC[+57.02146]QLMPN[+0.98402]AC[+57.02146]QNGGPC[+57.02146]H[+15.99492]NTHGGY.N	C2(Carbamidomethyl / 57.0215); C4(Carbamidomethyl / 57.0215); C13(Carbamidomethyl / 57.0215); C20(Carbamidomethyl / 57.0215); C27(Carbamidomethyl / 57.0215); C33(Carbamidomethyl / 57.0215)	0.0038	0.0039	0	0	0	0	0.00023	0.00023	2.415	22.4	0	4.776		Specific	12	>sp|P46531|NOTC1_HUMAN Neurogenic locus notch homolog protein 1 OS=Homo sapiens OX=9606 GN=NOTCH1 PE=1 SV=4	1	5596	FP031622_4.5509.5509.4	high-energy collision-induced dissociation	2.3	4785.84	4785.82	1	9 | 45179
103		1227.8	4	1197.22	4785.85	1197.22	4785.84	controllerType=0 controllerNumber=1 scan=5042	Y.NCRCPPEWTGQYCTEDVDECQLMPNACQNGGPCHNTHGGY.N		NCRCPPEWTGQYCTEDVDECQLMPNACQNGGPCHNTHGGY,YN,2@57.02146,4@57.02146,13@57.02146,20@57.02146,23@15.99492,27@57.02146,33@57.02146	M23(Oxidation / 15.9949)	14.7867	Y.NC[+57.02146]RC[+57.02146]PPEWTGQYC[+57.02146]TEDVDEC[+57.02146]QLM[+15.99492]PNAC[+57.02146]QNGGPC[+57.02146]HNTHGGY.N	C2(Carbamidomethyl / 57.0215); C4(Carbamidomethyl / 57.0215); C13(Carbamidomethyl / 57.0215); C20(Carbamidomethyl / 57.0215); C27(Carbamidomethyl / 57.0215); C33(Carbamidomethyl / 57.0215)	9.9e-31	1.8e-22	0	0	0	0	9.9e-31	9.2e-23	30.006	1227.8	91	2.151		Specific	27.5	>sp|P46531|NOTC1_HUMAN Neurogenic locus notch homolog protein 1 OS=Homo sapiens OX=9606 GN=NOTCH1 PE=1 SV=4	1	4959	FP031622_4.5042.5042.4	high-energy collision-induced dissociation	20.93	4784.85	4784.83	1	10 | 42779
103		872.9	4	1196.97	4784.85	1197.22	4785.84	controllerType=0 controllerNumber=1 scan=5398	Y.NCRCPPEWTGQYCTEDVDECQLMPNACQNGGPCHNTHGGY.N		NCRCPPEWTGQYCTEDVDECQLMPNACQNGGPCHNTHGGY,YN,2@57.02146,4@57.02146,13@57.02146,20@57.02146,27@57.02146,33@57.02146,35@15.99492	N35(Oxidation / 15.9949)	15.6238	Y.NC[+57.02146]RC[+57.02146]PPEWTGQYC[+57.02146]TEDVDEC[+57.02146]QLMPNAC[+57.02146]QNGGPC[+57.02146]HN[+15.99492]THGGY.N	C2(Carbamidomethyl / 57.0215); C4(Carbamidomethyl / 57.0215); C13(Carbamidomethyl / 57.0215); C20(Carbamidomethyl / 57.0215); C27(Carbamidomethyl / 57.0215); C33(Carbamidomethyl / 57.0215)	2e-12	2e-12	0	0	0	0	2.7e-13	2.7e-13	11.703	463.2	22.1	1.526	-1	Specific	24.5	>sp|P46531|NOTC1_HUMAN Neurogenic locus notch homolog protein 1 OS=Homo sapiens OX=9606 GN=NOTCH1 PE=1 SV=4	1	5440	FP031622_4.5398.5398.4	high-energy collision-induced dissociation	13.56	4783.84	4784.83	1	11 | 44619
103		485	4	1197.22	4785.86	1197.22	4785.84	controllerType=0 controllerNumber=1 scan=5099	Y.NCRCPPEWTGQYCTEDVDECQLMPNACQNGGPCHNTHGGY.N		NCRCPPEWTGQYCTEDVDECQLMPNACQNGGPCHNTHGGY,YN,2@57.02146,4@57.02146,13@57.02146,20@57.02146,23@15.99492,27@57.02146,33@57.02146	M23(Oxidation / 15.9949)	14.9202	Y.NC[+57.02146]RC[+57.02146]PPEWTGQYC[+57.02146]TEDVDEC[+57.02146]QLM[+15.99492]PNAC[+57.02146]QNGGPC[+57.02146]HNTHGGY.N	C2(Carbamidomethyl / 57.0215); C4(Carbamidomethyl / 57.0215); C13(Carbamidomethyl / 57.0215); C20(Carbamidomethyl / 57.0215); C27(Carbamidomethyl / 57.0215); C33(Carbamidomethyl / 57.0215)	2.2e-06	2.3e-06	0	0	0	0	3.9e-07	4e-07	5.65	485	14.9	3.579		Specific	19.2	>sp|P46531|NOTC1_HUMAN Neurogenic locus notch homolog protein 1 OS=Homo sapiens OX=9606 GN=NOTCH1 PE=1 SV=4	1	5032	FP031622_4.5099.5099.4	high-energy collision-induced dissociation	5.71	4784.85	4784.83	1	12 | 42979
103		445.7	4	1197.22	4785.86	1197.22	4785.84	controllerType=0 controllerNumber=1 scan=5450	Y.NCRCPPEWTGQYCTEDVDECQLMPNACQNGGPCHNTHGGY.N		NCRCPPEWTGQYCTEDVDECQLMPNACQNGGPCHNTHGGY,YN,2@57.02146,4@57.02146,13@57.02146,20@57.02146,27@57.02146,33@57.02146,35@15.99492	N35(Oxidation / 15.9949)	15.7455	Y.NC[+57.02146]RC[+57.02146]PPEWTGQYC[+57.02146]TEDVDEC[+57.02146]QLMPNAC[+57.02146]QNGGPC[+57.02146]HN[+15.99492]THGGY.N	C2(Carbamidomethyl / 57.0215); C4(Carbamidomethyl / 57.0215); C13(Carbamidomethyl / 57.0215); C20(Carbamidomethyl / 57.0215); C27(Carbamidomethyl / 57.0215); C33(Carbamidomethyl / 57.0215)	1.7e-06	1.7e-06	0	0	0	0	2.5e-07	2.5e-07	5.775	445.7	25	2.865		Specific	19.8	>sp|P46531|NOTC1_HUMAN Neurogenic locus notch homolog protein 1 OS=Homo sapiens OX=9606 GN=NOTCH1 PE=1 SV=4	1	5513	FP031622_4.5450.5450.4	high-energy collision-induced dissociation	5.96	4784.85	4784.83	1	13 | 44859
103		94	4	1193.97	4772.85	1193.71	4771.82	controllerType=0 controllerNumber=1 scan=5592	Y.NCRCPPEWTGQYCTEDVDECQLMPNACQNGGPCHNTHGGY.N		NCRCPPEWTGQYCTEDVDECQLMPNACQNGGPCHNTHGGY,YN,2@57.02146,4@57.02146,13@57.02146,20@57.02146,21@0.98402,27@57.02146,29@0.98402,33@57.02146	Q21(Deamidated / 0.984); N29(Deamidated / 0.984)	16.0796	Y.NC[+57.02146]RC[+57.02146]PPEWTGQYC[+57.02146]TEDVDEC[+57.02146]Q[+0.98402]LMPNAC[+57.02146]QN[+0.98402]GGPC[+57.02146]HNTHGGY.N	C2(Carbamidomethyl / 57.0215); C4(Carbamidomethyl / 57.0215); C13(Carbamidomethyl / 57.0215); C20(Carbamidomethyl / 57.0215); C27(Carbamidomethyl / 57.0215); C33(Carbamidomethyl / 57.0215)	0.0038	0.0039	0	0	0	0	0.00027	0.00027	2.415	94	17.6	5.758	1	Specific	11.8	>sp|P46531|NOTC1_HUMAN Neurogenic locus notch homolog protein 1 OS=Homo sapiens OX=9606 GN=NOTCH1 PE=1 SV=4	1	5709	FP031622_4.5592.5592.4	high-energy collision-induced dissociation	2.3	4771.84	4770.81	1	14 | 45539
103		349.8	4	1193.47	4770.85	1193.46	4770.83	controllerType=0 controllerNumber=1 scan=5540	Y.NCRCPPEWTGQYCTEDVDECQLMPNACQNGGPCHNTHGGY.N		NCRCPPEWTGQYCTEDVDECQLMPNACQNGGPCHNTHGGY,YN,2@57.02146,4@57.02146,13@57.02146,20@57.02146,27@57.02146,29@0.98402,33@57.02146	N29(Deamidated / 0.984)	15.9569	Y.NC[+57.02146]RC[+57.02146]PPEWTGQYC[+57.02146]TEDVDEC[+57.02146]QLMPNAC[+57.02146]QN[+0.98402]GGPC[+57.02146]HNTHGGY.N	C2(Carbamidomethyl / 57.0215); C4(Carbamidomethyl / 57.0215); C13(Carbamidomethyl / 57.0215); C20(Carbamidomethyl / 57.0215); C27(Carbamidomethyl / 57.0215); C33(Carbamidomethyl / 57.0215)	4.1e-05	4.2e-05	0	0	0	0	3.7e-06	3.8e-06	4.385	349.8	6.9	3.009		Specific	18.7	>sp|P46531|NOTC1_HUMAN Neurogenic locus notch homolog protein 1 OS=Homo sapiens OX=9606 GN=NOTCH1 PE=1 SV=4	1	5642	FP031622_4.5540.5540.4	high-energy collision-induced dissociation	4.47	4769.84	4769.82	1	15 | 45339
103		123.9	4	1193.22	4769.84	1193.46	4770.83	controllerType=0 controllerNumber=1 scan=5592	Y.NCRCPPEWTGQYCTEDVDECQLMPNACQNGGPCHNTHGGY.N		NCRCPPEWTGQYCTEDVDECQLMPNACQNGGPCHNTHGGY,YN,2@57.02146,4@57.02146,13@57.02146,20@57.02146,27@57.02146,29@0.98402,33@57.02146	N29(Deamidated / 0.984)	16.0796	Y.NC[+57.02146]RC[+57.02146]PPEWTGQYC[+57.02146]TEDVDEC[+57.02146]QLMPNAC[+57.02146]QN[+0.98402]GGPC[+57.02146]HNTHGGY.N	C2(Carbamidomethyl / 57.0215); C4(Carbamidomethyl / 57.0215); C13(Carbamidomethyl / 57.0215); C20(Carbamidomethyl / 57.0215); C27(Carbamidomethyl / 57.0215); C33(Carbamidomethyl / 57.0215)	0.09	0.091	0	0	0	0	0.0043	0.0043	1.047	123.9	17.6	2.178	-1	Specific	13.3	>sp|P46531|NOTC1_HUMAN Neurogenic locus notch homolog protein 1 OS=Homo sapiens OX=9606 GN=NOTCH1 PE=1 SV=4	1	5708	FP031622_4.5592.5592.4	high-energy collision-induced dissociation	0.92	4768.83	4769.82	1	16 | 45499
103		1155.9	4	1193.22	4769.86	1193.22	4769.85	controllerType=0 controllerNumber=1 scan=5428	Y.NCRCPPEWTGQYCTEDVDECQLMPNACQNGGPCHNTHGGY.N		NCRCPPEWTGQYCTEDVDECQLMPNACQNGGPCHNTHGGY,YN,2@57.02146,4@57.02146,13@57.02146,20@57.02146,27@57.02146,33@57.02146		15.6937	Y.NC[+57.02146]RC[+57.02146]PPEWTGQYC[+57.02146]TEDVDEC[+57.02146]QLMPNAC[+57.02146]QNGGPC[+57.02146]HNTHGGY.N	C2(Carbamidomethyl / 57.0215); C4(Carbamidomethyl / 57.0215); C13(Carbamidomethyl / 57.0215); C20(Carbamidomethyl / 57.0215); C27(Carbamidomethyl / 57.0215); C33(Carbamidomethyl / 57.0215)	9.9e-31	1.8e-21	0	0	0	0	9.9e-31	6.5e-22	30.006	1031.1	105.4	2.525		Specific	24.5	>sp|P46531|NOTC1_HUMAN Neurogenic locus notch homolog protein 1 OS=Homo sapiens OX=9606 GN=NOTCH1 PE=1 SV=4	1	5483	FP031622_4.5428.5428.4	high-energy collision-induced dissociation	21.76	4768.85	4768.84	1	17 | 44739
103		794.8	4	1193.22	4769.86	1193.22	4769.85	controllerType=0 controllerNumber=1 scan=5483	Y.NCRCPPEWTGQYCTEDVDECQLMPNACQNGGPCHNTHGGY.N		NCRCPPEWTGQYCTEDVDECQLMPNACQNGGPCHNTHGGY,YN,2@57.02146,4@57.02146,13@57.02146,20@57.02146,27@57.02146,33@57.02146		15.8228	Y.NC[+57.02146]RC[+57.02146]PPEWTGQYC[+57.02146]TEDVDEC[+57.02146]QLMPNAC[+57.02146]QNGGPC[+57.02146]HNTHGGY.N	C2(Carbamidomethyl / 57.0215); C4(Carbamidomethyl / 57.0215); C13(Carbamidomethyl / 57.0215); C20(Carbamidomethyl / 57.0215); C27(Carbamidomethyl / 57.0215); C33(Carbamidomethyl / 57.0215)	1.7e-11	1.8e-11	0	0	0	0	2.3e-12	2.3e-12	10.761	737.3	87.6	1.706		Specific	25.7	>sp|P46531|NOTC1_HUMAN Neurogenic locus notch homolog protein 1 OS=Homo sapiens OX=9606 GN=NOTCH1 PE=1 SV=4	1	5558	FP031622_4.5483.5483.4	high-energy collision-induced dissociation	12.76	4768.85	4768.84	1	18 | 45099
103		577.8	2	784.325	1567.64	784.324	1567.64	controllerType=0 controllerNumber=1 scan=4743	Y.NCRCPPEWTGQY.C		NCRCPPEWTGQY,YC,2@57.02146,4@57.02146		14.0878	Y.NC[+57.02146]RC[+57.02146]PPEWTGQY.C	C2(Carbamidomethyl / 57.0215); C4(Carbamidomethyl / 57.0215)	2.8e-08	2.9e-08	0	0	0	0	3.4e-09	3.4e-09	7.547	416.5	416.5	1.174		Specific	14.6	>sp|P46531|NOTC1_HUMAN Neurogenic locus notch homolog protein 1 OS=Homo sapiens OX=9606 GN=NOTCH1 PE=1 SV=4	1	4612	FP031622_4.4743.4743.2	high-energy collision-induced dissociation	8.54	1566.64	1566.63	1	19 | 1041
103		557.2	2	784.324	1567.64	784.324	1567.64	controllerType=0 controllerNumber=1 scan=4694	Y.NCRCPPEWTGQY.C		NCRCPPEWTGQY,YC,2@57.02146,4@57.02146		13.9731	Y.NC[+57.02146]RC[+57.02146]PPEWTGQY.C	C2(Carbamidomethyl / 57.0215); C4(Carbamidomethyl / 57.0215)	9.1e-08	9.2e-08	0	0	0	0	1e-08	1e-08	7.043	434.2	434.2	-0.149		Specific	15.1	>sp|P46531|NOTC1_HUMAN Neurogenic locus notch homolog protein 1 OS=Homo sapiens OX=9606 GN=NOTCH1 PE=1 SV=4	1	4553	FP031622_4.4694.4694.2	high-energy collision-induced dissociation	7.6	1566.63	1566.63	1	20 | 1039
103		323.5	2	784.326	1567.64	784.324	1567.64	controllerType=0 controllerNumber=1 scan=4838	Y.NCRCPPEWTGQY.C		NCRCPPEWTGQY,YC,2@57.02146,4@57.02146		14.307	Y.NC[+57.02146]RC[+57.02146]PPEWTGQY.C	C2(Carbamidomethyl / 57.0215); C4(Carbamidomethyl / 57.0215)	2.2e-05	2.3e-05	0	0	0	0	2.1e-06	2.1e-06	4.648	284	284	1.33		Specific	12.1	>sp|P46531|NOTC1_HUMAN Neurogenic locus notch homolog protein 1 OS=Homo sapiens OX=9606 GN=NOTCH1 PE=1 SV=4	1	4726	FP031622_4.4838.4838.2	high-energy collision-induced dissociation	4.86	1566.64	1566.63	1	21 | 1067
169		586.1	5	561.054	2801.24	561.055	2801.25	controllerType=0 controllerNumber=1 scan=4206	F.HGATCHDRVASFYCECPHGRTGLL.C		HGATCHDRVASFYCECPHGRTGLL,FC,5@57.02146,14@57.02146,16@57.02146		12.8357	F.HGATC[+57.02146]HDRVASFYC[+57.02146]EC[+57.02146]PHGRTGLL.C	C5(Carbamidomethyl / 57.0215); C14(Carbamidomethyl / 57.0215); C16(Carbamidomethyl / 57.0215)	7.9e-07	8e-07	0	0	0	0	1.1e-07	1.1e-07	6.103	586.1	586.1	-0.807		Specific	14	>sp|P46531|NOTC1_HUMAN Neurogenic locus notch homolog protein 1 OS=Homo sapiens OX=9606 GN=NOTCH1 PE=1 SV=4	1	3945	FP031622_4.4206.4206.5	high-energy collision-induced dissociation	7.1	2800.24	2800.24	1	22 | 11156
169		22.9	5	561.048	2801.21	561.055	2801.25	controllerType=0 controllerNumber=1 scan=4268	F.HGATCHDRVASFYCECPHGRTGLL.C		HGATCHDRVASFYCECPHGRTGLL,FC,5@57.02146,14@57.02146,16@57.02146		12.9825	F.HGATC[+57.02146]HDRVASFYC[+57.02146]EC[+57.02146]PHGRTGLL.C	C5(Carbamidomethyl / 57.0215); C14(Carbamidomethyl / 57.0215); C16(Carbamidomethyl / 57.0215)	0.98	0.98	0	0	0	0	0.063	0.064	0.007	22.9	22.9	-12.355		Specific	4.3	>sp|P46531|NOTC1_HUMAN Neurogenic locus notch homolog protein 1 OS=Homo sapiens OX=9606 GN=NOTCH1 PE=1 SV=4	1	4025	FP031622_4.4268.4268.3	high-energy collision-induced dissociation	0.01	2800.2	2800.24	1	23 | 11209
169	HexNAc(1)Hex(1)Fuc(1)NeuAc(1)	107.8	3	774.989	2322.95	774.99	2322.96	controllerType=0 controllerNumber=1 scan=3646	F.HGATCHDRVASFY.C	4	HGATCHDRVASFY,FC,4@802.28552,5@57.02146	T4(OGlycan / 802.2855)	11.528	F.HGAT[+802.28552]C[+57.02146]HDRVASFY.C	C5(Carbamidomethyl / 57.0215)	0.0019	0.0019	0	0	0	0	0.00018	0.00019	2.729	107.8	10.4	-1.145		Specific	11.5	>sp|P46531|NOTC1_HUMAN Neurogenic locus notch homolog protein 1 OS=Homo sapiens OX=9606 GN=NOTCH1 PE=1 SV=4	1	3213	FP031622_4.3646.3646.3	high-energy collision-induced dissociation	2.59	2321.95	2321.95	1	24 | 9311
169	Fuc(1); Hex(1)Pent(2)	466.3	3	698.293	2092.86	698.293	2092.87	controllerType=0 controllerNumber=1 scan=3093	F.HGATCHDRVASFY.C	4;11	HGATCHDRVASFY,FC,4@146.05791,5@57.02146,11@426.13734	T4(OGlycan / 146.0579); S11(OGlycan / 426.1373)	10.211	F.HGAT[+146.05791]C[+57.02146]HDRVAS[+426.13734]FY.C	C5(Carbamidomethyl / 57.0215)	8.2e-07	8.3e-07	0	0	0	0	1.3e-07	1.3e-07	6.089	466.3	0	-1.038		Specific	15.3	>sp|P46531|NOTC1_HUMAN Neurogenic locus notch homolog protein 1 OS=Homo sapiens OX=9606 GN=NOTCH1 PE=1 SV=4	1	2606	FP031622_4.3093.3093.3	high-energy collision-induced dissociation	5.97	2091.86	2091.86	1	25 | 366
169	Fuc(1)	10.3	3	561.579	1682.72	561.579	1682.72	controllerType=0 controllerNumber=1 scan=3303	F.HGATCHDRVASFY.C	4	HGATCHDRVASFY,FC,4@146.05791,5@57.02146,6@15.99492	T4(OGlycan / 146.0579); H6(Oxidation / 15.9949)	10.705	F.HGAT[+146.05791]C[+57.02146]H[+15.99492]DRVASFY.C	C5(Carbamidomethyl / 57.0215)	0.32	0.32	0	0	0	0	0.014	0.014	0.495	10.3	0	-0.96		Specific	4.9	>sp|P46531|NOTC1_HUMAN Neurogenic locus notch homolog protein 1 OS=Homo sapiens OX=9606 GN=NOTCH1 PE=1 SV=4	1	2825	FP031622_4.3303.3303.3	high-energy collision-induced dissociation	0.42	1681.71	1681.72	1	26 | 561
169	Fuc(1)	53.6	3	556.584	1667.74	556.575	1667.71	controllerType=0 controllerNumber=1 scan=3764	F.HGATCHDRVASFY.C	4	HGATCHDRVASFY,FC,4@146.05791,5@57.02146,8@0.98402	T4(OGlycan / 146.0579); R8(Deamidated / 0.984)	11.8033	F.HGAT[+146.05791]C[+57.02146]HDR[+0.98402]VASFY.C	C5(Carbamidomethyl / 57.0215)	0.72	0.73	0	0	0	0	0.023	0.024	0.141	53.6	9.2	15.668		Specific	4.3	>sp|P46531|NOTC1_HUMAN Neurogenic locus notch homolog protein 1 OS=Homo sapiens OX=9606 GN=NOTCH1 PE=1 SV=4	1	3364	FP031622_4.3764.3764.3	high-energy collision-induced dissociation	0.11	1666.73	1666.7	1	27 | 846
169	Fuc(1)	493.9	3	556.248	1666.73	556.247	1666.73	controllerType=0 controllerNumber=1 scan=3049	F.HGATCHDRVASFY.C	11	HGATCHDRVASFY,FC,5@57.02146,11@146.05791	S11(OGlycan / 146.0579)	10.1064	F.HGATC[+57.02146]HDRVAS[+146.05791]FY.C	C5(Carbamidomethyl / 57.0215)	5.8e-07	5.9e-07	0	0	0	0	9.6e-08	9.8e-08	6.235	486	12.7	0.631		Specific	12.4	>sp|P46531|NOTC1_HUMAN Neurogenic locus notch homolog protein 1 OS=Homo sapiens OX=9606 GN=NOTCH1 PE=1 SV=4	1	2559	FP031622_4.3049.3049.3	high-energy collision-induced dissociation	6.42	1665.72	1665.72	1	28 | 299
169	Fuc(1)	492.1	3	556.247	1666.73	556.247	1666.73	controllerType=0 controllerNumber=1 scan=3100	F.HGATCHDRVASFY.C	11	HGATCHDRVASFY,FC,5@57.02146,11@146.05791	S11(OGlycan / 146.0579)	10.2264	F.HGATC[+57.02146]HDRVAS[+146.05791]FY.C	C5(Carbamidomethyl / 57.0215)	5.1e-07	5.2e-07	0	0	0	0	6e-08	6.1e-08	6.293	481.1	5.6	-0.798		Specific	11.8	>sp|P46531|NOTC1_HUMAN Neurogenic locus notch homolog protein 1 OS=Homo sapiens OX=9606 GN=NOTCH1 PE=1 SV=4	1	2613	FP031622_4.3100.3100.3	high-energy collision-induced dissociation	6.48	1665.72	1665.72	1	29 | 379
169	Fuc(1)	305.4	3	556.247	1666.73	556.247	1666.73	controllerType=0 controllerNumber=1 scan=3148	F.HGATCHDRVASFY.C	11	HGATCHDRVASFY,FC,5@57.02146,11@146.05791	S11(OGlycan / 146.0579)	10.3408	F.HGATC[+57.02146]HDRVAS[+146.05791]FY.C	C5(Carbamidomethyl / 57.0215)	0.0015	0.0015	0	0	0	0	0.00013	0.00013	2.827	305.4	10	-1.017		Specific	9.5	>sp|P46531|NOTC1_HUMAN Neurogenic locus notch homolog protein 1 OS=Homo sapiens OX=9606 GN=NOTCH1 PE=1 SV=4	1	2667	FP031622_4.3148.3148.3	high-energy collision-induced dissociation	2.69	1665.72	1665.72	1	30 | 420
169		505.6	3	507.561	1520.67	507.561	1520.67	controllerType=0 controllerNumber=1 scan=3085	F.HGATCHDRVASFY.C		HGATCHDRVASFY,FC,5@57.02146		10.1924	F.HGATC[+57.02146]HDRVASFY.C	C5(Carbamidomethyl / 57.0215)	1.9e-05	2e-05	0	0	0	0	1.4e-06	1.4e-06	4.712	359.1	359.1	-0.823		Specific	10.7	>sp|P46531|NOTC1_HUMAN Neurogenic locus notch homolog protein 1 OS=Homo sapiens OX=9606 GN=NOTCH1 PE=1 SV=4	1	2596	FP031622_4.3085.3085.3	high-energy collision-induced dissociation	5.03	1519.66	1519.66	1	31 | 346
169		500	3	507.561	1520.67	507.561	1520.67	controllerType=0 controllerNumber=1 scan=3285	F.HGATCHDRVASFY.C		HGATCHDRVASFY,FC,5@57.02146		10.6646	F.HGATC[+57.02146]HDRVASFY.C	C5(Carbamidomethyl / 57.0215)	5e-05	5.1e-05	0	0	0	0	4.5e-06	4.5e-06	4.302	335.4	335.4	-1.184		Specific	10.9	>sp|P46531|NOTC1_HUMAN Neurogenic locus notch homolog protein 1 OS=Homo sapiens OX=9606 GN=NOTCH1 PE=1 SV=4	1	2806	FP031622_4.3285.3285.3	high-energy collision-induced dissociation	4.62	1519.66	1519.66	1	32 | 529
169		417.2	3	507.562	1520.67	507.561	1520.67	controllerType=0 controllerNumber=1 scan=3231	F.HGATCHDRVASFY.C		HGATCHDRVASFY,FC,5@57.02146		10.5394	F.HGATC[+57.02146]HDRVASFY.C	C5(Carbamidomethyl / 57.0215)	6.5e-05	6.6e-05	0	0	0	0	5.4e-06	5.5e-06	4.188	345.9	345.9	0.622		Specific	10.5	>sp|P46531|NOTC1_HUMAN Neurogenic locus notch homolog protein 1 OS=Homo sapiens OX=9606 GN=NOTCH1 PE=1 SV=4	1	2747	FP031622_4.3231.3231.3	high-energy collision-induced dissociation	4.44	1519.66	1519.66	1	33 | 495
169		412.3	3	507.561	1520.67	507.561	1520.67	controllerType=0 controllerNumber=1 scan=3225	F.HGATCHDRVASFY.C		HGATCHDRVASFY,FC,5@57.02146		10.5249	F.HGATC[+57.02146]HDRVASFY.C	C5(Carbamidomethyl / 57.0215)	0.00091	0.00093	0	0	0	0	6.4e-05	6.5e-05	3.039	257.5	257.5	-1.666		Specific	8.9	>sp|P46531|NOTC1_HUMAN Neurogenic locus notch homolog protein 1 OS=Homo sapiens OX=9606 GN=NOTCH1 PE=1 SV=4	1	2741	FP031622_4.3225.3225.3	high-energy collision-induced dissociation	3.29	1519.66	1519.66	1	34 | 475
169		351	3	507.561	1520.67	507.561	1520.67	controllerType=0 controllerNumber=1 scan=3182	F.HGATCHDRVASFY.C		HGATCHDRVASFY,FC,5@57.02146		10.4168	F.HGATC[+57.02146]HDRVASFY.C	C5(Carbamidomethyl / 57.0215)	0.00073	0.00074	0	0	0	0	5.3e-05	5.4e-05	3.138	278.8	278.8	-0.703		Specific	9.9	>sp|P46531|NOTC1_HUMAN Neurogenic locus notch homolog protein 1 OS=Homo sapiens OX=9606 GN=NOTCH1 PE=1 SV=4	1	2702	FP031622_4.3182.3182.3	high-energy collision-induced dissociation	3.35	1519.66	1519.66	1	35 | 453
169		321.9	3	507.561	1520.67	507.561	1520.67	controllerType=0 controllerNumber=1 scan=3136	F.HGATCHDRVASFY.C		HGATCHDRVASFY,FC,5@57.02146		10.3139	F.HGATC[+57.02146]HDRVASFY.C	C5(Carbamidomethyl / 57.0215)	0.0018	0.0018	0	0	0	0	0.00016	0.00016	2.741	272.5	272.5	-0.161		Specific	8.7	>sp|P46531|NOTC1_HUMAN Neurogenic locus notch homolog protein 1 OS=Homo sapiens OX=9606 GN=NOTCH1 PE=1 SV=4	1	2652	FP031622_4.3136.3136.3	high-energy collision-induced dissociation	2.96	1519.66	1519.66	1	36 | 400
169		37.4	3	507.561	1520.67	507.561	1520.67	controllerType=0 controllerNumber=1 scan=3387	F.HGATCHDRVASFY.C		HGATCHDRVASFY,FC,5@57.02146		10.9023	F.HGATC[+57.02146]HDRVASFY.C	C5(Carbamidomethyl / 57.0215)	0.32	0.32	0	0	0	0	0.017	0.017	0.495	37.4	37.4	-1.365		Specific	5.2	>sp|P46531|NOTC1_HUMAN Neurogenic locus notch homolog protein 1 OS=Homo sapiens OX=9606 GN=NOTCH1 PE=1 SV=4	1	2924	FP031622_4.3387.3387.3	high-energy collision-induced dissociation	0.49	1519.66	1519.66	1	37 | 594
181		14.4	3	493.555	1478.65	493.555	1478.65	controllerType=0 controllerNumber=1 scan=3570	F.YCECPHGRTGLL.C		YCECPHGRTGLL,FC,2@57.02146,4@57.02146,6@15.99492	H6(Oxidation / 15.9949)	11.3299	F.YC[+57.02146]EC[+57.02146]PH[+15.99492]GRTGLL.C	C2(Carbamidomethyl / 57.0215); C4(Carbamidomethyl / 57.0215)	0.28	0.29	0	0	0	0	0.011	0.011	0.548	14.4	14.4	-1.446		Specific	4	>sp|P46531|NOTC1_HUMAN Neurogenic locus notch homolog protein 1 OS=Homo sapiens OX=9606 GN=NOTCH1 PE=1 SV=4	1	3140	FP031622_4.3570.3570.3	high-energy collision-induced dissociation	0.45	1477.64	1477.64	1	38 | 760
181		598.2	2	731.83	1462.65	731.832	1462.66	controllerType=0 controllerNumber=1 scan=3566	F.YCECPHGRTGLL.C		YCECPHGRTGLL,FC,2@57.02146,4@57.02146		11.3194	F.YC[+57.02146]EC[+57.02146]PHGRTGLL.C	C2(Carbamidomethyl / 57.0215); C4(Carbamidomethyl / 57.0215)	5.3e-07	5.3e-07	0	0	0	0	7.2e-08	7.3e-08	6.279	598.2	598.2	-2.092		Specific	11.6	>sp|P46531|NOTC1_HUMAN Neurogenic locus notch homolog protein 1 OS=Homo sapiens OX=9606 GN=NOTCH1 PE=1 SV=4	1	3137	FP031622_4.3566.3566.2	high-energy collision-induced dissociation	6.27	1461.65	1461.65	1	39 | 730
181		552.1	2	731.832	1462.66	731.832	1462.66	controllerType=0 controllerNumber=1 scan=3606	F.YCECPHGRTGLL.C		YCECPHGRTGLL,FC,2@57.02146,4@57.02146		11.428	F.YC[+57.02146]EC[+57.02146]PHGRTGLL.C	C2(Carbamidomethyl / 57.0215); C4(Carbamidomethyl / 57.0215)	2.7e-07	2.8e-07	0	0	0	0	3.1e-08	3.1e-08	6.562	552.1	552.1	0.078		Specific	14	>sp|P46531|NOTC1_HUMAN Neurogenic locus notch homolog protein 1 OS=Homo sapiens OX=9606 GN=NOTCH1 PE=1 SV=4	1	3171	FP031622_4.3606.3606.2	high-energy collision-induced dissociation	7.12	1461.65	1461.65	1	40 | 765
181		508	3	488.223	1462.66	488.224	1462.66	controllerType=0 controllerNumber=1 scan=3549	F.YCECPHGRTGLL.C		YCECPHGRTGLL,FC,2@57.02146,4@57.02146		11.281	F.YC[+57.02146]EC[+57.02146]PHGRTGLL.C	C2(Carbamidomethyl / 57.0215); C4(Carbamidomethyl / 57.0215)	3.1e-07	3.1e-07	0	0	0	0	3.8e-08	3.9e-08	6.511	379.8	379.8	-1.016		Specific	12	>sp|P46531|NOTC1_HUMAN Neurogenic locus notch homolog protein 1 OS=Homo sapiens OX=9606 GN=NOTCH1 PE=1 SV=4	1	3117	FP031622_4.3549.3549.3	high-energy collision-induced dissociation	7.39	1461.65	1461.65	1	41 | 715
181		501	3	488.223	1462.65	488.224	1462.66	controllerType=0 controllerNumber=1 scan=3696	F.YCECPHGRTGLL.C		YCECPHGRTGLL,FC,2@57.02146,4@57.02146		11.645	F.YC[+57.02146]EC[+57.02146]PHGRTGLL.C	C2(Carbamidomethyl / 57.0215); C4(Carbamidomethyl / 57.0215)	1.9e-06	1.9e-06	0	0	0	0	3.2e-07	3.2e-07	5.718	388.8	388.8	-1.078		Specific	10.9	>sp|P46531|NOTC1_HUMAN Neurogenic locus notch homolog protein 1 OS=Homo sapiens OX=9606 GN=NOTCH1 PE=1 SV=4	1	3276	FP031622_4.3696.3696.3	high-energy collision-induced dissociation	6.04	1461.65	1461.65	1	42 | 833
181		497.9	3	488.224	1462.66	488.224	1462.66	controllerType=0 controllerNumber=1 scan=3594	F.YCECPHGRTGLL.C		YCECPHGRTGLL,FC,2@57.02146,4@57.02146		11.3947	F.YC[+57.02146]EC[+57.02146]PHGRTGLL.C	C2(Carbamidomethyl / 57.0215); C4(Carbamidomethyl / 57.0215)	3e-05	3.1e-05	0	0	0	0	2.5e-06	2.6e-06	4.518	322.8	322.8	0.111		Specific	9.8	>sp|P46531|NOTC1_HUMAN Neurogenic locus notch homolog protein 1 OS=Homo sapiens OX=9606 GN=NOTCH1 PE=1 SV=4	1	3161	FP031622_4.3594.3594.3	high-energy collision-induced dissociation	5.4	1461.65	1461.65	1	43 | 762
181		475.6	3	488.223	1462.66	488.224	1462.66	controllerType=0 controllerNumber=1 scan=3639	F.YCECPHGRTGLL.C		YCECPHGRTGLL,FC,2@57.02146,4@57.02146		11.5128	F.YC[+57.02146]EC[+57.02146]PHGRTGLL.C	C2(Carbamidomethyl / 57.0215); C4(Carbamidomethyl / 57.0215)	1.9e-06	1.9e-06	0	0	0	0	2.8e-07	2.9e-07	5.722	328.9	328.9	-0.578		Specific	11.3	>sp|P46531|NOTC1_HUMAN Neurogenic locus notch homolog protein 1 OS=Homo sapiens OX=9606 GN=NOTCH1 PE=1 SV=4	1	3204	FP031622_4.3639.3639.3	high-energy collision-induced dissociation	5.72	1461.65	1461.65	1	44 | 770
181		437.7	3	488.223	1462.66	488.224	1462.66	controllerType=0 controllerNumber=1 scan=3750	F.YCECPHGRTGLL.C		YCECPHGRTGLL,FC,2@57.02146,4@57.02146		11.7711	F.YC[+57.02146]EC[+57.02146]PHGRTGLL.C	C2(Carbamidomethyl / 57.0215); C4(Carbamidomethyl / 57.0215)	2.2e-06	2.2e-06	0	0	0	0	3.5e-07	3.6e-07	5.662	375.9	375.9	-0.578		Specific	10.7	>sp|P46531|NOTC1_HUMAN Neurogenic locus notch homolog protein 1 OS=Homo sapiens OX=9606 GN=NOTCH1 PE=1 SV=4	1	3342	FP031622_4.3750.3750.3	high-energy collision-induced dissociation	5.92	1461.65	1461.65	1	45 | 836
181		429	3	488.223	1462.66	488.224	1462.66	controllerType=0 controllerNumber=1 scan=3819	F.YCECPHGRTGLL.C		YCECPHGRTGLL,FC,2@57.02146,4@57.02146		11.9322	F.YC[+57.02146]EC[+57.02146]PHGRTGLL.C	C2(Carbamidomethyl / 57.0215); C4(Carbamidomethyl / 57.0215)	3.5e-06	3.5e-06	0	0	0	0	5.3e-07	5.4e-07	5.458	429	429	-0.953		Specific	11	>sp|P46531|NOTC1_HUMAN Neurogenic locus notch homolog protein 1 OS=Homo sapiens OX=9606 GN=NOTCH1 PE=1 SV=4	1	3434	FP031622_4.3819.3819.3	high-energy collision-induced dissociation	5.71	1461.65	1461.65	1	46 | 870
181		130.8	2	731.832	1462.66	731.832	1462.66	controllerType=0 controllerNumber=1 scan=3650	F.YCECPHGRTGLL.C		YCECPHGRTGLL,FC,2@57.02146,4@57.02146		11.5386	F.YC[+57.02146]EC[+57.02146]PHGRTGLL.C	C2(Carbamidomethyl / 57.0215); C4(Carbamidomethyl / 57.0215)	0.029	0.029	0	0	0	0	0.0014	0.0014	1.537	130.8	130.8	0.078		Specific	9.2	>sp|P46531|NOTC1_HUMAN Neurogenic locus notch homolog protein 1 OS=Homo sapiens OX=9606 GN=NOTCH1 PE=1 SV=4	1	3216	FP031622_4.3650.3650.2	high-energy collision-induced dissociation	1.53	1461.65	1461.65	1	47 | 800
181		97.3	3	488.224	1462.66	488.224	1462.66	controllerType=0 controllerNumber=1 scan=3950	F.YCECPHGRTGLL.C		YCECPHGRTGLL,FC,2@57.02146,4@57.02146		12.2379	F.YC[+57.02146]EC[+57.02146]PHGRTGLL.C	C2(Carbamidomethyl / 57.0215); C4(Carbamidomethyl / 57.0215)	0.11	0.11	0	0	0	0	0.0083	0.0084	0.948	97.3	97.3	0.424		Specific	5.2	>sp|P46531|NOTC1_HUMAN Neurogenic locus notch homolog protein 1 OS=Homo sapiens OX=9606 GN=NOTCH1 PE=1 SV=4	1	3596	FP031622_4.3950.3950.3	high-energy collision-induced dissociation	0.94	1461.65	1461.65	1	48 | 908
193	Hex(1)	724.2	3	1373.55	4118.64	1373.88	4119.62	controllerType=0 controllerNumber=1 scan=4984	L.CHLNDACISNPCNEGSNCDTNPVNGKAICTCPSGY.T	16	CHLNDACISNPCNEGSNCDTNPVNGKAICTCPSGY,LT,1@57.02146,7@57.02146,12@57.02146,16@162.05282,18@57.02146,21@0.98402,29@57.02146,31@57.02146	S16(OGlycan / 162.0528); N21(Deamidated / 0.984)	14.6483	L.C[+57.02146]HLNDAC[+57.02146]ISNPC[+57.02146]NEGS[+162.05282]NC[+57.02146]DTN[+0.98402]PVNGKAIC[+57.02146]TC[+57.02146]PSGY.T	C1(Carbamidomethyl / 57.0215); C7(Carbamidomethyl / 57.0215); C12(Carbamidomethyl / 57.0215); C18(Carbamidomethyl / 57.0215); C29(Carbamidomethyl / 57.0215); C31(Carbamidomethyl / 57.0215)	2.5e-08	2.6e-08	0	0	0	0	1.4e-09	1.4e-09	7.595	724.2	0	5.042	-1	Specific	22.1	>sp|P46531|NOTC1_HUMAN Neurogenic locus notch homolog protein 1 OS=Homo sapiens OX=9606 GN=NOTCH1 PE=1 SV=4	1	4891	FP031622_4.4984.4984.3	high-energy collision-induced dissociation	7.48	4117.63	4118.61	1	49 | 42435
193	Hex(1)	396.7	4	1030.41	4118.64	1030.41	4118.63	controllerType=0 controllerNumber=1 scan=4981	L.CHLNDACISNPCNEGSNCDTNPVNGKAICTCPSGY.T	16	CHLNDACISNPCNEGSNCDTNPVNGKAICTCPSGY,LT,1@57.02146,7@57.02146,12@57.02146,16@162.05282,18@57.02146,29@57.02146,31@57.02146	S16(OGlycan / 162.0528)	14.6417	L.C[+57.02146]HLNDAC[+57.02146]ISNPC[+57.02146]NEGS[+162.05282]NC[+57.02146]DTNPVNGKAIC[+57.02146]TC[+57.02146]PSGY.T	C1(Carbamidomethyl / 57.0215); C7(Carbamidomethyl / 57.0215); C12(Carbamidomethyl / 57.0215); C18(Carbamidomethyl / 57.0215); C29(Carbamidomethyl / 57.0215); C31(Carbamidomethyl / 57.0215)	3.8e-05	3.8e-05	0	0	0	0	3.1e-06	3.2e-06	4.42	396.7	0	0.448		Specific	16.5	>sp|P46531|NOTC1_HUMAN Neurogenic locus notch homolog protein 1 OS=Homo sapiens OX=9606 GN=NOTCH1 PE=1 SV=4	1	4886	FP031622_4.4981.4981.4	high-energy collision-induced dissociation	4.66	4117.63	4117.63	1	50 | 42355
257	Hex(1)	172.1	2	755.796	1510.59	755.795	1510.58	controllerType=0 controllerNumber=1 scan=5408	L.GSFECQCLQGY.T	2	GSFECQCLQGY,LT,2@162.05282,5@57.02146,7@57.02146	S2(OGlycan / 162.0528)	15.6467	L.GS[+162.05282]FEC[+57.02146]QC[+57.02146]LQGY.T	C5(Carbamidomethyl / 57.0215); C7(Carbamidomethyl / 57.0215)	0.99	0.99	0	0	0	0	0.072	0.072	0.003	172.1	172.1	1.853		Specific	6.9	>sp|P46531|NOTC1_HUMAN Neurogenic locus notch homolog protein 1 OS=Homo sapiens OX=9606 GN=NOTCH1 PE=1 SV=4	1	5454	FP031622_4.5408.5408.2	high-energy collision-induced dissociation	0	1509.58	1509.58	1	51 | 1191
330		393.8	2	872.87	1744.73	872.869	1744.73	controllerType=0 controllerNumber=1 scan=5725	L.DKINEFQCECPTGF.T		DKINEFQCECPTGF,LT,8@57.02146,10@57.02146		16.3924	L.DKINEFQC[+57.02146]EC[+57.02146]PTGF.T	C8(Carbamidomethyl / 57.0215); C10(Carbamidomethyl / 57.0215)	5.3e-07	5.3e-07	0	0	0	0	8.4e-08	8.5e-08	6.277	393.8	393.8	1.689		Specific	13.6	>sp|P46531|NOTC1_HUMAN Neurogenic locus notch homolog protein 1 OS=Homo sapiens OX=9606 GN=NOTCH1 PE=1 SV=4	1	5882	FP031622_4.5725.5725.2	high-energy collision-induced dissociation	6.39	1743.73	1743.72	1	52 | 1236
336	Hex(1)Pent(2)	372.8	4	1213.99	4852.94	1213.99	4852.92	controllerType=0 controllerNumber=1 scan=5231	F.QCECPTGFTGHLCQYDVDECASTPCKNGAKCLDGPNTY.T	23	QCECPTGFTGHLCQYDVDECASTPCKNGAKCLDGPNTY,FT,2@57.02146,4@57.02146,13@57.02146,20@57.02146,23@426.13734,25@57.02146,31@57.02146,33@15.99492	T23(OGlycan / 426.1373); D33(Oxidation / 15.9949)	15.2307	F.QC[+57.02146]EC[+57.02146]PTGFTGHLC[+57.02146]QYDVDEC[+57.02146]AST[+426.13734]PC[+57.02146]KNGAKC[+57.02146]LD[+15.99492]GPNTY.T	C2(Carbamidomethyl / 57.0215); C4(Carbamidomethyl / 57.0215); C13(Carbamidomethyl / 57.0215); C20(Carbamidomethyl / 57.0215); C25(Carbamidomethyl / 57.0215); C31(Carbamidomethyl / 57.0215)	9.6e-05	9.7e-05	0	0	0	0	8.7e-06	8.8e-06	4.02	372.8	0	2.341		Specific	15.7	>sp|P46531|NOTC1_HUMAN Neurogenic locus notch homolog protein 1 OS=Homo sapiens OX=9606 GN=NOTCH1 PE=1 SV=4	1	5204	FP031622_4.5231.5231.4	high-energy collision-induced dissociation	4.02	4851.93	4851.92	1	53 | 43581
336	Hex(1)Pent(2)	916.2	4	1209.99	4836.95	1209.99	4836.93	controllerType=0 controllerNumber=1 scan=5176	F.QCECPTGFTGHLCQYDVDECASTPCKNGAKCLDGPNTY.T	23	QCECPTGFTGHLCQYDVDECASTPCKNGAKCLDGPNTY,FT,2@57.02146,4@57.02146,13@57.02146,20@57.02146,23@426.13734,25@57.02146,31@57.02146	T23(OGlycan / 426.1373)	15.1014	F.QC[+57.02146]EC[+57.02146]PTGFTGHLC[+57.02146]QYDVDEC[+57.02146]AST[+426.13734]PC[+57.02146]KNGAKC[+57.02146]LDGPNTY.T	C2(Carbamidomethyl / 57.0215); C4(Carbamidomethyl / 57.0215); C13(Carbamidomethyl / 57.0215); C20(Carbamidomethyl / 57.0215); C25(Carbamidomethyl / 57.0215); C31(Carbamidomethyl / 57.0215)	1.4e-13	1.4e-13	0	0	0	0	1.6e-14	1.6e-14	12.855	916.2	0	3.619		Specific	19.7	>sp|P46531|NOTC1_HUMAN Neurogenic locus notch homolog protein 1 OS=Homo sapiens OX=9606 GN=NOTCH1 PE=1 SV=4	1	5134	FP031622_4.5176.5176.4	high-energy collision-induced dissociation	13.71	4835.94	4835.92	1	54 | 43261
336	Hex(1)Pent(2)	79.8	4	1209.99	4836.95	1209.99	4836.93	controllerType=0 controllerNumber=1 scan=5229	F.QCECPTGFTGHLCQYDVDECASTPCKNGAKCLDGPNTY.T	23	QCECPTGFTGHLCQYDVDECASTPCKNGAKCLDGPNTY,FT,2@57.02146,4@57.02146,13@57.02146,20@57.02146,23@426.13734,25@57.02146,31@57.02146	T23(OGlycan / 426.1373)	15.2263	F.QC[+57.02146]EC[+57.02146]PTGFTGHLC[+57.02146]QYDVDEC[+57.02146]AST[+426.13734]PC[+57.02146]KNGAKC[+57.02146]LDGPNTY.T	C2(Carbamidomethyl / 57.0215); C4(Carbamidomethyl / 57.0215); C13(Carbamidomethyl / 57.0215); C20(Carbamidomethyl / 57.0215); C25(Carbamidomethyl / 57.0215); C31(Carbamidomethyl / 57.0215)	0.1	0.11	0	0	0	0	0.0053	0.0053	0.983	79.8	0	3.417		Specific	10.9	>sp|P46531|NOTC1_HUMAN Neurogenic locus notch homolog protein 1 OS=Homo sapiens OX=9606 GN=NOTCH1 PE=1 SV=4	1	5202	FP031622_4.5229.5229.4	high-energy collision-induced dissociation	0.86	4835.94	4835.92	1	55 | 43541
336	Hex(1)Pent(2)	13.2	4	1210.24	4837.94	1209.99	4836.93	controllerType=0 controllerNumber=1 scan=5348	F.QCECPTGFTGHLCQYDVDECASTPCKNGAKCLDGPNTY.T	23	QCECPTGFTGHLCQYDVDECASTPCKNGAKCLDGPNTY,FT,2@57.02146,4@57.02146,13@57.02146,20@57.02146,23@426.13734,25@57.02146,31@57.02146	T23(OGlycan / 426.1373)	15.5052	F.QC[+57.02146]EC[+57.02146]PTGFTGHLC[+57.02146]QYDVDEC[+57.02146]AST[+426.13734]PC[+57.02146]KNGAKC[+57.02146]LDGPNTY.T	C2(Carbamidomethyl / 57.0215); C4(Carbamidomethyl / 57.0215); C13(Carbamidomethyl / 57.0215); C20(Carbamidomethyl / 57.0215); C25(Carbamidomethyl / 57.0215); C31(Carbamidomethyl / 57.0215)	0.0053	0.0054	0	0	0	0	0.00042	0.00043	2.276	13.2	0	1.512	1	Specific	11.9	>sp|P46531|NOTC1_HUMAN Neurogenic locus notch homolog protein 1 OS=Homo sapiens OX=9606 GN=NOTCH1 PE=1 SV=4	1	5371	FP031622_4.5348.5348.4	high-energy collision-induced dissociation	2.13	4836.93	4835.92	1	56 | 44339
336	Hex(1)Pent(1)	105.1	4	1176.98	4704.9	1176.98	4704.89	controllerType=0 controllerNumber=1 scan=5199	F.QCECPTGFTGHLCQYDVDECASTPCKNGAKCLDGPNTY.T	22	QCECPTGFTGHLCQYDVDECASTPCKNGAKCLDGPNTY,FT,2@57.02146,4@57.02146,13@57.02146,20@57.02146,22@294.09508,25@57.02146,31@57.02146	S22(OGlycan / 294.0951)	15.1553	F.QC[+57.02146]EC[+57.02146]PTGFTGHLC[+57.02146]QYDVDEC[+57.02146]AS[+294.09508]TPC[+57.02146]KNGAKC[+57.02146]LDGPNTY.T	C2(Carbamidomethyl / 57.0215); C4(Carbamidomethyl / 57.0215); C13(Carbamidomethyl / 57.0215); C20(Carbamidomethyl / 57.0215); C25(Carbamidomethyl / 57.0215); C31(Carbamidomethyl / 57.0215)	0.018	0.019	0	0	0	0	0.0011	0.0011	1.738	105.1	0	2.843		Specific	12.7	>sp|P46531|NOTC1_HUMAN Neurogenic locus notch homolog protein 1 OS=Homo sapiens OX=9606 GN=NOTCH1 PE=1 SV=4	1	5163	FP031622_4.5199.5199.4	high-energy collision-induced dissociation	1.6	4703.89	4703.88	1	57 | 43421
336	Hex(1)	542.8	4	1143.97	4572.85	1143.97	4572.85	controllerType=0 controllerNumber=1 scan=5205	F.QCECPTGFTGHLCQYDVDECASTPCKNGAKCLDGPNTY.T	23	QCECPTGFTGHLCQYDVDECASTPCKNGAKCLDGPNTY,FT,2@57.02146,4@57.02146,13@57.02146,20@57.02146,23@162.05282,25@57.02146,31@57.02146	T23(OGlycan / 162.0528)	15.1684	F.QC[+57.02146]EC[+57.02146]PTGFTGHLC[+57.02146]QYDVDEC[+57.02146]AST[+162.05282]PC[+57.02146]KNGAKC[+57.02146]LDGPNTY.T	C2(Carbamidomethyl / 57.0215); C4(Carbamidomethyl / 57.0215); C13(Carbamidomethyl / 57.0215); C20(Carbamidomethyl / 57.0215); C25(Carbamidomethyl / 57.0215); C31(Carbamidomethyl / 57.0215)	1.1e-06	1.1e-06	0	0	0	0	1.5e-07	1.5e-07	5.962	542.8	0	0.848		Specific	16.6	>sp|P46531|NOTC1_HUMAN Neurogenic locus notch homolog protein 1 OS=Homo sapiens OX=9606 GN=NOTCH1 PE=1 SV=4	1	5173	FP031622_4.5205.5205.4	high-energy collision-induced dissociation	6.38	4571.84	4571.84	1	58 | 43461
336		457.4	2	499.689	998.37	499.689	998.371	controllerType=0 controllerNumber=1 scan=4476	F.QCECPTGF.T		QCECPTGF,FT,2@57.02146,4@57.02146		13.4673	F.QC[+57.02146]EC[+57.02146]PTGF.T	C2(Carbamidomethyl / 57.0215); C4(Carbamidomethyl / 57.0215)	0.00046	0.00047	0	0	0	0	3.1e-05	3.2e-05	3.336	371.5	371.5	-0.629		Specific	11.7	>sp|P46531|NOTC1_HUMAN Neurogenic locus notch homolog protein 1 OS=Homo sapiens OX=9606 GN=NOTCH1 PE=1 SV=4	1	4281	FP031622_4.4476.4476.2	high-energy collision-induced dissociation	3.33	997.363	997.363	1	59 | 17
336		329.5	2	499.689	998.37	499.689	998.371	controllerType=0 controllerNumber=1 scan=4423	F.QCECPTGF.T		QCECPTGF,FT,2@57.02146,4@57.02146		13.3458	F.QC[+57.02146]EC[+57.02146]PTGF.T	C2(Carbamidomethyl / 57.0215); C4(Carbamidomethyl / 57.0215)	0.04	0.04	0	0	0	0	0.0018	0.0018	1.399	329.5	329.5	-0.751		Specific	9.9	>sp|P46531|NOTC1_HUMAN Neurogenic locus notch homolog protein 1 OS=Homo sapiens OX=9606 GN=NOTCH1 PE=1 SV=4	1	4224	FP031622_4.4423.4423.2	high-energy collision-induced dissociation	1.61	997.363	997.363	1	60 | 13
336		262	2	499.689	998.371	499.689	998.371	controllerType=0 controllerNumber=1 scan=4524	F.QCECPTGF.T		QCECPTGF,FT,2@57.02146,4@57.02146		13.5784	F.QC[+57.02146]EC[+57.02146]PTGF.T	C2(Carbamidomethyl / 57.0215); C4(Carbamidomethyl / 57.0215)	0.73	0.73	0	0	0	0	0.03	0.03	0.139	209.1	209.1	0.777		Specific	8.8	>sp|P46531|NOTC1_HUMAN Neurogenic locus notch homolog protein 1 OS=Homo sapiens OX=9606 GN=NOTCH1 PE=1 SV=4	1	4337	FP031622_4.4524.4524.2	high-energy collision-induced dissociation	0.33	997.364	997.363	1	61 | 21
344	Hex(1)Pent(2)	15.4	5	969.978	4845.86	969.787	4844.91	controllerType=0 controllerNumber=1 scan=4797	F.TGHLCQYDVDECASTPCKNGAKCLDGPNTYTCVCTEGY.T	15	TGHLCQYDVDECASTPCKNGAKCLDGPNTYTCVCTEGY,FT,5@57.02146,12@57.02146,15@426.13734,17@57.02146,23@57.02146,25@15.99492,28@0.98402,32@57.02146,34@57.02146	T15(OGlycan / 426.1373); D25(Oxidation / 15.9949); N28(Deamidated / 0.984)	14.2144	F.TGHLC[+57.02146]QYDVDEC[+57.02146]AST[+426.13734]PC[+57.02146]KNGAKC[+57.02146]LD[+15.99492]GPN[+0.98402]TYTC[+57.02146]VC[+57.02146]TEGY.T	C5(Carbamidomethyl / 57.0215); C12(Carbamidomethyl / 57.0215); C17(Carbamidomethyl / 57.0215); C23(Carbamidomethyl / 57.0215); C32(Carbamidomethyl / 57.0215); C34(Carbamidomethyl / 57.0215)	0.96	0.96	0	0	0	0	0.055	0.055	0.019	15.4	0	-10.466	1	Specific	7.3	>sp|P46531|NOTC1_HUMAN Neurogenic locus notch homolog protein 1 OS=Homo sapiens OX=9606 GN=NOTCH1 PE=1 SV=4	1	4679	FP031622_4.4797.4797.5	high-energy collision-induced dissociation	0	4844.85	4843.9	1	62 | 41515
344	Hex(1)Pent(2)	119.4	5	969.38	4842.87	969.591	4843.92	controllerType=0 controllerNumber=1 scan=4696	F.TGHLCQYDVDECASTPCKNGAKCLDGPNTYTCVCTEGY.T	1	TGHLCQYDVDECASTPCKNGAKCLDGPNTYTCVCTEGY,FT,1@426.13734,5@57.02146,12@57.02146,17@57.02146,23@57.02146,25@15.99492,32@57.02146,34@57.02146	T1(OGlycan / 426.1373); D25(Oxidation / 15.9949)	13.9772	F.T[+426.13734]GHLC[+57.02146]QYDVDEC[+57.02146]ASTPC[+57.02146]KNGAKC[+57.02146]LD[+15.99492]GPNTYTC[+57.02146]VC[+57.02146]TEGY.T	C5(Carbamidomethyl / 57.0215); C12(Carbamidomethyl / 57.0215); C17(Carbamidomethyl / 57.0215); C23(Carbamidomethyl / 57.0215); C32(Carbamidomethyl / 57.0215); C34(Carbamidomethyl / 57.0215)	1	1	0	0	0	0	0.1	0.1	0.001	119.4	8.5	-10.341	-1	Specific	7.7	>sp|P46531|NOTC1_HUMAN Neurogenic locus notch homolog protein 1 OS=Homo sapiens OX=9606 GN=NOTCH1 PE=1 SV=4	1	4557	FP031622_4.4696.4696.5	high-energy collision-induced dissociation	0	4841.86	4842.92	1	63 | 40275
344	Hex(1)Pent(2)	87.7	5	969.38	4842.87	969.591	4843.92	controllerType=0 controllerNumber=1 scan=4749	F.TGHLCQYDVDECASTPCKNGAKCLDGPNTYTCVCTEGY.T	14	TGHLCQYDVDECASTPCKNGAKCLDGPNTYTCVCTEGY,FT,5@57.02146,12@57.02146,14@426.13734,17@57.02146,19@15.99492,23@57.02146,32@57.02146,34@57.02146	S14(OGlycan / 426.1373); N19(Oxidation / 15.9949)	14.1008	F.TGHLC[+57.02146]QYDVDEC[+57.02146]AS[+426.13734]TPC[+57.02146]KN[+15.99492]GAKC[+57.02146]LDGPNTYTC[+57.02146]VC[+57.02146]TEGY.T	C5(Carbamidomethyl / 57.0215); C12(Carbamidomethyl / 57.0215); C17(Carbamidomethyl / 57.0215); C23(Carbamidomethyl / 57.0215); C32(Carbamidomethyl / 57.0215); C34(Carbamidomethyl / 57.0215)	1	1	0	0	0	0	0.088	0.088	0.002	87.7	0	-10.341	-1	Specific	9	>sp|P46531|NOTC1_HUMAN Neurogenic locus notch homolog protein 1 OS=Homo sapiens OX=9606 GN=NOTCH1 PE=1 SV=4	1	4621	FP031622_4.4749.4749.5	high-energy collision-induced dissociation	0	4841.86	4842.92	1	64 | 40915
344	Hex(1)Pent(1); Fuc(1)	25.6	5	969.179	4841.87	969.195	4841.94	controllerType=0 controllerNumber=1 scan=4797	F.TGHLCQYDVDECASTPCKNGAKCLDGPNTYTCVCTEGY.T	14;15	TGHLCQYDVDECASTPCKNGAKCLDGPNTYTCVCTEGY,FT,5@57.02146,12@57.02146,14@294.09508,15@146.05791,17@57.02146,23@57.02146,32@57.02146,34@57.02146	S14(OGlycan / 294.0951); T15(OGlycan / 146.0579)	14.2144	F.TGHLC[+57.02146]QYDVDEC[+57.02146]AS[+294.09508]T[+146.05791]PC[+57.02146]KNGAKC[+57.02146]LDGPNTYTC[+57.02146]VC[+57.02146]TEGY.T	C5(Carbamidomethyl / 57.0215); C12(Carbamidomethyl / 57.0215); C17(Carbamidomethyl / 57.0215); C23(Carbamidomethyl / 57.0215); C32(Carbamidomethyl / 57.0215); C34(Carbamidomethyl / 57.0215)	0.96	0.96	0	0	0	0	0.047	0.047	0.019	25.6	1.2	-16.09		Specific	7.9	>sp|P46531|NOTC1_HUMAN Neurogenic locus notch homolog protein 1 OS=Homo sapiens OX=9606 GN=NOTCH1 PE=1 SV=4	1	4678	FP031622_4.4797.4797.5	high-energy collision-induced dissociation	0.01	4840.86	4840.94	1	65 | 41475
344	HexNAc(1)Fuc(1); HexNAc(1)Fuc(1)	145.3	4	1033.68	4131.7	1033.43	4130.7	controllerType=0 controllerNumber=1 scan=4439	F.TGHLCQYDVDECASTPCKNGAKCLDGPNTY.T	14;15	TGHLCQYDVDECASTPCKNGAKCLDGPNTY,FT,5@57.02146,12@57.02146,14@349.13728,15@349.13728,17@57.02146,19@0.98402,23@57.02146	S14(OGlycan / 349.1373); T15(OGlycan / 349.1373); N19(Deamidated / 0.984)	13.3821	F.TGHLC[+57.02146]QYDVDEC[+57.02146]AS[+349.13728]T[+349.13728]PC[+57.02146]KN[+0.98402]GAKC[+57.02146]LDGPNTY.T	C5(Carbamidomethyl / 57.0215); C12(Carbamidomethyl / 57.0215); C17(Carbamidomethyl / 57.0215); C23(Carbamidomethyl / 57.0215)	0.0046	0.0046	0	0	0	0	0.00032	0.00032	2.34	145.3	10.4	-1.519	1	Specific	10.8	>sp|P46531|NOTC1_HUMAN Neurogenic locus notch homolog protein 1 OS=Homo sapiens OX=9606 GN=NOTCH1 PE=1 SV=4	1	4243	FP031622_4.4439.4439.4	high-energy collision-induced dissociation	1.41	4130.69	4129.69	1	66 | 37815
344	Hex(1)Pent(2)	98.9	4	973.148	3889.57	973.147	3889.57	controllerType=0 controllerNumber=1 scan=4357	F.TGHLCQYDVDECASTPCKNGAKCLDGPNTY.T	1	TGHLCQYDVDECASTPCKNGAKCLDGPNTY,FT,1@426.13734,5@57.02146,12@57.02146,17@57.02146,19@15.99492,23@57.02146,25@15.99492	T1(OGlycan / 426.1373); N19(Oxidation / 15.9949); D25(Oxidation / 15.9949)	13.1921	F.T[+426.13734]GHLC[+57.02146]QYDVDEC[+57.02146]ASTPC[+57.02146]KN[+15.99492]GAKC[+57.02146]LD[+15.99492]GPNTY.T	C5(Carbamidomethyl / 57.0215); C12(Carbamidomethyl / 57.0215); C17(Carbamidomethyl / 57.0215); C23(Carbamidomethyl / 57.0215)	0.0073	0.0074	0	0	0	0	0.0005	0.00051	2.135	98.9	1.6	1.399		Specific	9.8	>sp|P46531|NOTC1_HUMAN Neurogenic locus notch homolog protein 1 OS=Homo sapiens OX=9606 GN=NOTCH1 PE=1 SV=4	1	4138	FP031622_4.4357.4357.4	high-energy collision-induced dissociation	1.22	3888.56	3888.56	1	67 | 36355
344	Hex(1)Pent(2)	844.8	4	969.397	3874.57	969.394	3874.56	controllerType=0 controllerNumber=1 scan=4556	F.TGHLCQYDVDECASTPCKNGAKCLDGPNTY.T	29	TGHLCQYDVDECASTPCKNGAKCLDGPNTY,FT,5@57.02146,12@57.02146,17@57.02146,19@0.98402,23@57.02146,25@15.99492,29@426.13734	N19(Deamidated / 0.984); D25(Oxidation / 15.9949); T29(OGlycan / 426.1373)	13.6522	F.TGHLC[+57.02146]QYDVDEC[+57.02146]ASTPC[+57.02146]KN[+0.98402]GAKC[+57.02146]LD[+15.99492]GPNT[+426.13734]Y.T	C5(Carbamidomethyl / 57.0215); C12(Carbamidomethyl / 57.0215); C17(Carbamidomethyl / 57.0215); C23(Carbamidomethyl / 57.0215)	1e-12	1.1e-12	0	0	0	0	1.2e-13	1.3e-13	11.984	844.8	8.3	2.769		Specific	15.5	>sp|P46531|NOTC1_HUMAN Neurogenic locus notch homolog protein 1 OS=Homo sapiens OX=9606 GN=NOTCH1 PE=1 SV=4	1	4372	FP031622_4.4556.4556.4	high-energy collision-induced dissociation	13.04	3873.56	3873.55	1	68 | 39075
344	Hex(1)Pent(2)	578.5	4	969.396	3874.56	969.394	3874.56	controllerType=0 controllerNumber=1 scan=4615	F.TGHLCQYDVDECASTPCKNGAKCLDGPNTY.T	15	TGHLCQYDVDECASTPCKNGAKCLDGPNTY,FT,5@57.02146,12@57.02146,15@426.13734,17@57.02146,19@0.98402,23@57.02146,25@15.99492	T15(OGlycan / 426.1373); N19(Deamidated / 0.984); D25(Oxidation / 15.9949)	13.7882	F.TGHLC[+57.02146]QYDVDEC[+57.02146]AST[+426.13734]PC[+57.02146]KN[+0.98402]GAKC[+57.02146]LD[+15.99492]GPNTY.T	C5(Carbamidomethyl / 57.0215); C12(Carbamidomethyl / 57.0215); C17(Carbamidomethyl / 57.0215); C23(Carbamidomethyl / 57.0215)	3e-08	3e-08	0	0	0	0	6.1e-09	6.2e-09	7.528	578.5	0	1.571		Specific	14.8	>sp|P46531|NOTC1_HUMAN Neurogenic locus notch homolog protein 1 OS=Homo sapiens OX=9606 GN=NOTCH1 PE=1 SV=4	1	4446	FP031622_4.4615.4615.4	high-energy collision-induced dissociation	7.58	3873.55	3873.55	1	69 | 39555
344	Hex(1)Pent(2)	308.7	4	969.398	3874.57	969.394	3874.56	controllerType=0 controllerNumber=1 scan=4669	F.TGHLCQYDVDECASTPCKNGAKCLDGPNTY.T	15	TGHLCQYDVDECASTPCKNGAKCLDGPNTY,FT,5@57.02146,12@57.02146,15@426.13734,17@57.02146,19@0.98402,23@57.02146,25@15.99492	T15(OGlycan / 426.1373); N19(Deamidated / 0.984); D25(Oxidation / 15.9949)	13.9146	F.TGHLC[+57.02146]QYDVDEC[+57.02146]AST[+426.13734]PC[+57.02146]KN[+0.98402]GAKC[+57.02146]LD[+15.99492]GPNTY.T	C5(Carbamidomethyl / 57.0215); C12(Carbamidomethyl / 57.0215); C17(Carbamidomethyl / 57.0215); C23(Carbamidomethyl / 57.0215)	6.6e-05	6.6e-05	0	0	0	0	6.3e-06	6.4e-06	4.183	308.7	0	3.462		Specific	11.5	>sp|P46531|NOTC1_HUMAN Neurogenic locus notch homolog protein 1 OS=Homo sapiens OX=9606 GN=NOTCH1 PE=1 SV=4	1	4517	FP031622_4.4669.4669.4	high-energy collision-induced dissociation	3.24	3873.56	3873.55	1	70 | 40115
344	Hex(1)Pent(2)	57.2	4	969.404	3874.59	969.394	3874.56	controllerType=0 controllerNumber=1 scan=4850	F.TGHLCQYDVDECASTPCKNGAKCLDGPNTY.T	14	TGHLCQYDVDECASTPCKNGAKCLDGPNTY,FT,5@57.02146,12@57.02146,14@426.13734,17@57.02146,23@57.02146,25@15.99492,28@0.98402	S14(OGlycan / 426.1373); D25(Oxidation / 15.9949); N28(Deamidated / 0.984)	14.3361	F.TGHLC[+57.02146]QYDVDEC[+57.02146]AS[+426.13734]TPC[+57.02146]KNGAKC[+57.02146]LD[+15.99492]GPN[+0.98402]TY.T	C5(Carbamidomethyl / 57.0215); C12(Carbamidomethyl / 57.0215); C17(Carbamidomethyl / 57.0215); C23(Carbamidomethyl / 57.0215)	0.11	0.11	0	0	0	0	0.0073	0.0074	0.958	57.2	0	9.7		Specific	7.5	>sp|P46531|NOTC1_HUMAN Neurogenic locus notch homolog protein 1 OS=Homo sapiens OX=9606 GN=NOTCH1 PE=1 SV=4	1	4738	FP031622_4.4850.4850.5	high-energy collision-induced dissociation	0.28	3873.59	3873.55	1	71 | 41875
344	Hex(1)Pent(2)	1109.4	3	1291.86	3873.57	1291.86	3873.57	controllerType=0 controllerNumber=1 scan=4429	F.TGHLCQYDVDECASTPCKNGAKCLDGPNTY.T	15	TGHLCQYDVDECASTPCKNGAKCLDGPNTY,FT,5@57.02146,12@57.02146,15@426.13734,17@57.02146,23@57.02146,25@15.99492	T15(OGlycan / 426.1373); D25(Oxidation / 15.9949)	13.3585	F.TGHLC[+57.02146]QYDVDEC[+57.02146]AST[+426.13734]PC[+57.02146]KNGAKC[+57.02146]LD[+15.99492]GPNTY.T	C5(Carbamidomethyl / 57.0215); C12(Carbamidomethyl / 57.0215); C17(Carbamidomethyl / 57.0215); C23(Carbamidomethyl / 57.0215)	9.9e-31	7e-21	0	0	0	0	9.9e-31	2.2e-21	30.006	1070.6	0	-0.172		Specific	23.2	>sp|P46531|NOTC1_HUMAN Neurogenic locus notch homolog protein 1 OS=Homo sapiens OX=9606 GN=NOTCH1 PE=1 SV=4	1	4232	FP031622_4.4429.4429.3	high-energy collision-induced dissociation	21.04	3872.56	3872.56	1	72 | 37615
344	Hex(1)Pent(2)	591.8	4	969.149	3873.58	969.148	3873.57	controllerType=0 controllerNumber=1 scan=4509	F.TGHLCQYDVDECASTPCKNGAKCLDGPNTY.T	14	TGHLCQYDVDECASTPCKNGAKCLDGPNTY,FT,5@57.02146,12@57.02146,14@426.13734,17@57.02146,23@57.02146,25@15.99492	S14(OGlycan / 426.1373); D25(Oxidation / 15.9949)	13.5427	F.TGHLC[+57.02146]QYDVDEC[+57.02146]AS[+426.13734]TPC[+57.02146]KNGAKC[+57.02146]LD[+15.99492]GPNTY.T	C5(Carbamidomethyl / 57.0215); C12(Carbamidomethyl / 57.0215); C17(Carbamidomethyl / 57.0215); C23(Carbamidomethyl / 57.0215)	3e-08	3e-08	0	0	0	0	5.3e-09	5.3e-09	7.528	591.8	0	0.849		Specific	13.6	>sp|P46531|NOTC1_HUMAN Neurogenic locus notch homolog protein 1 OS=Homo sapiens OX=9606 GN=NOTCH1 PE=1 SV=4	1	4318	FP031622_4.4509.4509.4	high-energy collision-induced dissociation	8.41	3872.57	3872.56	1	73 | 38655
344	Hex(1)Pent(2)	509.2	4	969.149	3873.58	969.148	3873.57	controllerType=0 controllerNumber=1 scan=4464	F.TGHLCQYDVDECASTPCKNGAKCLDGPNTY.T	14	TGHLCQYDVDECASTPCKNGAKCLDGPNTY,FT,5@57.02146,12@57.02146,14@426.13734,17@57.02146,23@57.02146,25@15.99492	S14(OGlycan / 426.1373); D25(Oxidation / 15.9949)	13.4404	F.TGHLC[+57.02146]QYDVDEC[+57.02146]AS[+426.13734]TPC[+57.02146]KNGAKC[+57.02146]LD[+15.99492]GPNTY.T	C5(Carbamidomethyl / 57.0215); C12(Carbamidomethyl / 57.0215); C17(Carbamidomethyl / 57.0215); C23(Carbamidomethyl / 57.0215)	2.3e-07	2.3e-07	0	0	0	0	2.3e-08	2.3e-08	6.639	509.2	0	1.038		Specific	13.6	>sp|P46531|NOTC1_HUMAN Neurogenic locus notch homolog protein 1 OS=Homo sapiens OX=9606 GN=NOTCH1 PE=1 SV=4	1	4269	FP031622_4.4464.4464.4	high-energy collision-induced dissociation	6.85	3872.57	3872.56	1	74 | 38255
344	Hex(1)Pent(2)	252.9	4	969.15	3873.58	969.148	3873.57	controllerType=0 controllerNumber=1 scan=4315	F.TGHLCQYDVDECASTPCKNGAKCLDGPNTY.T	14	TGHLCQYDVDECASTPCKNGAKCLDGPNTY,FT,5@57.02146,12@57.02146,14@426.13734,17@57.02146,19@15.99492,23@57.02146	S14(OGlycan / 426.1373); N19(Oxidation / 15.9949)	13.0924	F.TGHLC[+57.02146]QYDVDEC[+57.02146]AS[+426.13734]TPC[+57.02146]KN[+15.99492]GAKC[+57.02146]LDGPNTY.T	C5(Carbamidomethyl / 57.0215); C12(Carbamidomethyl / 57.0215); C17(Carbamidomethyl / 57.0215); C23(Carbamidomethyl / 57.0215)	0.00021	0.00022	0	0	0	0	1.2e-05	1.2e-05	3.673	252.9	0	1.92		Specific	11.2	>sp|P46531|NOTC1_HUMAN Neurogenic locus notch homolog protein 1 OS=Homo sapiens OX=9606 GN=NOTCH1 PE=1 SV=4	1	4084	FP031622_4.4315.4315.4	high-energy collision-induced dissociation	4.03	3872.57	3872.56	1	75 | 36066
344	Hex(1)Pent(2)	172	4	969.149	3873.58	969.148	3873.57	controllerType=0 controllerNumber=1 scan=4365	F.TGHLCQYDVDECASTPCKNGAKCLDGPNTY.T	14	TGHLCQYDVDECASTPCKNGAKCLDGPNTY,FT,5@57.02146,12@57.02146,14@426.13734,17@57.02146,23@57.02146,25@15.99492	S14(OGlycan / 426.1373); D25(Oxidation / 15.9949)	13.2114	F.TGHLC[+57.02146]QYDVDEC[+57.02146]AS[+426.13734]TPC[+57.02146]KNGAKC[+57.02146]LD[+15.99492]GPNTY.T	C5(Carbamidomethyl / 57.0215); C12(Carbamidomethyl / 57.0215); C17(Carbamidomethyl / 57.0215); C23(Carbamidomethyl / 57.0215)	0.00032	0.00032	0	0	0	0	1.9e-05	1.9e-05	3.5	172	0	0.975		Specific	11.4	>sp|P46531|NOTC1_HUMAN Neurogenic locus notch homolog protein 1 OS=Homo sapiens OX=9606 GN=NOTCH1 PE=1 SV=4	1	4148	FP031622_4.4365.4365.4	high-energy collision-induced dissociation	3.38	3872.57	3872.56	1	76 | 36455
344	Hex(1)Pent(2)	108.1	4	969.149	3873.57	969.148	3873.57	controllerType=0 controllerNumber=1 scan=4749	F.TGHLCQYDVDECASTPCKNGAKCLDGPNTY.T	14	TGHLCQYDVDECASTPCKNGAKCLDGPNTY,FT,5@57.02146,12@57.02146,14@426.13734,17@57.02146,23@57.02146,28@15.99492	S14(OGlycan / 426.1373); N28(Oxidation / 15.9949)	14.1008	F.TGHLC[+57.02146]QYDVDEC[+57.02146]AS[+426.13734]TPC[+57.02146]KNGAKC[+57.02146]LDGPN[+15.99492]TY.T	C5(Carbamidomethyl / 57.0215); C12(Carbamidomethyl / 57.0215); C17(Carbamidomethyl / 57.0215); C23(Carbamidomethyl / 57.0215)	0.018	0.018	0	0	0	0	0.00087	0.00089	1.742	108.1	0	0.723		Specific	8.1	>sp|P46531|NOTC1_HUMAN Neurogenic locus notch homolog protein 1 OS=Homo sapiens OX=9606 GN=NOTCH1 PE=1 SV=4	1	4620	FP031622_4.4749.4749.5	high-energy collision-induced dissociation	1.63	3872.57	3872.56	1	77 | 40875
344	Hex(1)Pent(2)	74.5	4	969.148	3873.57	969.148	3873.57	controllerType=0 controllerNumber=1 scan=4696	F.TGHLCQYDVDECASTPCKNGAKCLDGPNTY.T	1	TGHLCQYDVDECASTPCKNGAKCLDGPNTY,FT,1@426.13734,5@57.02146,12@57.02146,17@57.02146,23@57.02146,25@15.99492	T1(OGlycan / 426.1373); D25(Oxidation / 15.9949)	13.9772	F.T[+426.13734]GHLC[+57.02146]QYDVDEC[+57.02146]ASTPC[+57.02146]KNGAKC[+57.02146]LD[+15.99492]GPNTY.T	C5(Carbamidomethyl / 57.0215); C12(Carbamidomethyl / 57.0215); C17(Carbamidomethyl / 57.0215); C23(Carbamidomethyl / 57.0215)	0.064	0.065	0	0	0	0	0.0034	0.0034	1.191	74.5	0	-0.034		Specific	6.2	>sp|P46531|NOTC1_HUMAN Neurogenic locus notch homolog protein 1 OS=Homo sapiens OX=9606 GN=NOTCH1 PE=1 SV=4	1	4556	FP031622_4.4696.4696.5	high-energy collision-induced dissociation	1.08	3872.56	3872.56	1	78 | 40235
344	Hex(1)Pent(2)	0.6	3	1291.86	3873.57	1291.86	3873.57	controllerType=0 controllerNumber=1 scan=4484	F.TGHLCQYDVDECASTPCKNGAKCLDGPNTY.T	15	TGHLCQYDVDECASTPCKNGAKCLDGPNTY,FT,5@57.02146,12@57.02146,15@426.13734,17@57.02146,23@57.02146,25@15.99492	T15(OGlycan / 426.1373); D25(Oxidation / 15.9949)	13.4835	F.TGHLC[+57.02146]QYDVDEC[+57.02146]AST[+426.13734]PC[+57.02146]KNGAKC[+57.02146]LD[+15.99492]GPNTY.T	C5(Carbamidomethyl / 57.0215); C12(Carbamidomethyl / 57.0215); C17(Carbamidomethyl / 57.0215); C23(Carbamidomethyl / 57.0215)	0.0012	0.0012	0	0	0	0	0.00011	0.00011	2.914	0.6	0	-0.267		Specific	12.2	>sp|P46531|NOTC1_HUMAN Neurogenic locus notch homolog protein 1 OS=Homo sapiens OX=9606 GN=NOTCH1 PE=1 SV=4	1	4291	FP031622_4.4484.4484.3	high-energy collision-induced dissociation	2.79	3872.56	3872.56	1	79 | 38455
344	Hex(1)Pent(2)	955.7	4	965.397	3858.57	965.396	3858.56	controllerType=0 controllerNumber=1 scan=4577	F.TGHLCQYDVDECASTPCKNGAKCLDGPNTY.T	15	TGHLCQYDVDECASTPCKNGAKCLDGPNTY,FT,5@57.02146,12@57.02146,15@426.13734,17@57.02146,19@0.98402,23@57.02146	T15(OGlycan / 426.1373); N19(Deamidated / 0.984)	13.7016	F.TGHLC[+57.02146]QYDVDEC[+57.02146]AST[+426.13734]PC[+57.02146]KN[+0.98402]GAKC[+57.02146]LDGPNTY.T	C5(Carbamidomethyl / 57.0215); C12(Carbamidomethyl / 57.0215); C17(Carbamidomethyl / 57.0215); C23(Carbamidomethyl / 57.0215)	3.3e-16	3.3e-16	0	0	0	0	1.2e-16	1.2e-16	15.483	951.2	0	1.272		Specific	16.6	>sp|P46531|NOTC1_HUMAN Neurogenic locus notch homolog protein 1 OS=Homo sapiens OX=9606 GN=NOTCH1 PE=1 SV=4	1	4398	FP031622_4.4577.4577.4	high-energy collision-induced dissociation	18.41	3857.56	3857.55	1	80 | 39275
344	Hex(1)Pent(2)	792.2	4	965.399	3858.57	965.396	3858.56	controllerType=0 controllerNumber=1 scan=4639	F.TGHLCQYDVDECASTPCKNGAKCLDGPNTY.T	15	TGHLCQYDVDECASTPCKNGAKCLDGPNTY,FT,5@57.02146,12@57.02146,15@426.13734,17@57.02146,19@0.98402,23@57.02146	T15(OGlycan / 426.1373); N19(Deamidated / 0.984)	13.8432	F.TGHLC[+57.02146]QYDVDEC[+57.02146]AST[+426.13734]PC[+57.02146]KN[+0.98402]GAKC[+57.02146]LDGPNTY.T	C5(Carbamidomethyl / 57.0215); C12(Carbamidomethyl / 57.0215); C17(Carbamidomethyl / 57.0215); C23(Carbamidomethyl / 57.0215)	1.4e-11	1.4e-11	0	0	0	0	1.3e-12	1.3e-12	10.859	792.2	0	3.55		Specific	15.6	>sp|P46531|NOTC1_HUMAN Neurogenic locus notch homolog protein 1 OS=Homo sapiens OX=9606 GN=NOTCH1 PE=1 SV=4	1	4479	FP031622_4.4639.4639.4	high-energy collision-induced dissociation	11.74	3857.57	3857.55	1	81 | 39835
344	Hex(1)Pent(2)	366.8	3	1286.86	3858.56	1286.86	3858.56	controllerType=0 controllerNumber=1 scan=4573	F.TGHLCQYDVDECASTPCKNGAKCLDGPNTY.T	1	TGHLCQYDVDECASTPCKNGAKCLDGPNTY,FT,1@426.13734,5@57.02146,12@57.02146,17@57.02146,19@0.98402,23@57.02146	T1(OGlycan / 426.1373); N19(Deamidated / 0.984)	13.6911	F.T[+426.13734]GHLC[+57.02146]QYDVDEC[+57.02146]ASTPC[+57.02146]KN[+0.98402]GAKC[+57.02146]LDGPNTY.T	C5(Carbamidomethyl / 57.0215); C12(Carbamidomethyl / 57.0215); C17(Carbamidomethyl / 57.0215); C23(Carbamidomethyl / 57.0215)	7.8e-06	7.9e-06	0	0	0	0	7.4e-07	7.5e-07	5.107	366.8	1.6	-0.48		Specific	16.5	>sp|P46531|NOTC1_HUMAN Neurogenic locus notch homolog protein 1 OS=Homo sapiens OX=9606 GN=NOTCH1 PE=1 SV=4	1	4394	FP031622_4.4573.4573.3	high-energy collision-induced dissociation	5.11	3857.55	3857.55	1	82 | 39235
344	Hex(1)Pent(2)	1293.2	3	1286.53	3857.58	1286.53	3857.58	controllerType=0 controllerNumber=1 scan=4389	F.TGHLCQYDVDECASTPCKNGAKCLDGPNTY.T	14	TGHLCQYDVDECASTPCKNGAKCLDGPNTY,FT,5@57.02146,12@57.02146,14@426.13734,17@57.02146,23@57.02146	S14(OGlycan / 426.1373)	13.2677	F.TGHLC[+57.02146]QYDVDEC[+57.02146]AS[+426.13734]TPC[+57.02146]KNGAKC[+57.02146]LDGPNTY.T	C5(Carbamidomethyl / 57.0215); C12(Carbamidomethyl / 57.0215); C17(Carbamidomethyl / 57.0215); C23(Carbamidomethyl / 57.0215)	9.9e-31	7.9e-24	0	0	0	0	9.9e-31	7.9e-24	30.006	1223.6	0	1.515		Specific	24.5	>sp|P46531|NOTC1_HUMAN Neurogenic locus notch homolog protein 1 OS=Homo sapiens OX=9606 GN=NOTCH1 PE=1 SV=4	1	4183	FP031622_4.4389.4389.3	high-energy collision-induced dissociation	22.96	3856.58	3856.57	1	83 | 36695
344	Hex(1)Pent(2)	967.9	4	965.15	3857.58	965.15	3857.58	controllerType=0 controllerNumber=1 scan=4475	F.TGHLCQYDVDECASTPCKNGAKCLDGPNTY.T	15	TGHLCQYDVDECASTPCKNGAKCLDGPNTY,FT,5@57.02146,12@57.02146,15@426.13734,17@57.02146,23@57.02146	T15(OGlycan / 426.1373)	13.4661	F.TGHLC[+57.02146]QYDVDEC[+57.02146]AST[+426.13734]PC[+57.02146]KNGAKC[+57.02146]LDGPNTY.T	C5(Carbamidomethyl / 57.0215); C12(Carbamidomethyl / 57.0215); C17(Carbamidomethyl / 57.0215); C23(Carbamidomethyl / 57.0215)	3.3e-16	3.3e-16	0	0	0	0	9.4e-17	9.5e-17	15.483	965.9	0	0.61		Specific	16.2	>sp|P46531|NOTC1_HUMAN Neurogenic locus notch homolog protein 1 OS=Homo sapiens OX=9606 GN=NOTCH1 PE=1 SV=4	1	4280	FP031622_4.4475.4475.4	high-energy collision-induced dissociation	18.39	3856.57	3856.57	1	84 | 38335
344	Hex(1)Pent(2)	820	4	965.146	3857.56	965.15	3857.58	controllerType=0 controllerNumber=1 scan=4523	F.TGHLCQYDVDECASTPCKNGAKCLDGPNTY.T	14	TGHLCQYDVDECASTPCKNGAKCLDGPNTY,FT,5@57.02146,12@57.02146,14@426.13734,17@57.02146,23@57.02146	S14(OGlycan / 426.1373)	13.5762	F.TGHLC[+57.02146]QYDVDEC[+57.02146]AS[+426.13734]TPC[+57.02146]KNGAKC[+57.02146]LDGPNTY.T	C5(Carbamidomethyl / 57.0215); C12(Carbamidomethyl / 57.0215); C17(Carbamidomethyl / 57.0215); C23(Carbamidomethyl / 57.0215)	2.1e-12	2.1e-12	0	0	0	0	4e-13	4e-13	11.683	820	0	-3.377		Specific	16.1	>sp|P46531|NOTC1_HUMAN Neurogenic locus notch homolog protein 1 OS=Homo sapiens OX=9606 GN=NOTCH1 PE=1 SV=4	1	4335	FP031622_4.4523.4523.4	high-energy collision-induced dissociation	13.54	3856.56	3856.57	1	85 | 38775
344	Hex(1)Pent(2)	737.6	4	965.15	3857.58	965.15	3857.58	controllerType=0 controllerNumber=1 scan=4420	F.TGHLCQYDVDECASTPCKNGAKCLDGPNTY.T	14	TGHLCQYDVDECASTPCKNGAKCLDGPNTY,FT,5@57.02146,12@57.02146,14@426.13734,17@57.02146,23@57.02146	S14(OGlycan / 426.1373)	13.3403	F.TGHLC[+57.02146]QYDVDEC[+57.02146]AS[+426.13734]TPC[+57.02146]KNGAKC[+57.02146]LDGPNTY.T	C5(Carbamidomethyl / 57.0215); C12(Carbamidomethyl / 57.0215); C17(Carbamidomethyl / 57.0215); C23(Carbamidomethyl / 57.0215)	3e-11	3e-11	0	0	0	0	5.3e-12	5.4e-12	10.528	737.6	0	0.737		Specific	17.2	>sp|P46531|NOTC1_HUMAN Neurogenic locus notch homolog protein 1 OS=Homo sapiens OX=9606 GN=NOTCH1 PE=1 SV=4	1	4221	FP031622_4.4420.4420.4	high-energy collision-induced dissociation	12.39	3856.57	3856.57	1	86 | 37415
344	Hex(1)Pent(2)	584.4	4	965.151	3857.58	965.15	3857.58	controllerType=0 controllerNumber=1 scan=4369	F.TGHLCQYDVDECASTPCKNGAKCLDGPNTY.T	1	TGHLCQYDVDECASTPCKNGAKCLDGPNTY,FT,1@426.13734,5@57.02146,12@57.02146,17@57.02146,23@57.02146	T1(OGlycan / 426.1373)	13.2201	F.T[+426.13734]GHLC[+57.02146]QYDVDEC[+57.02146]ASTPC[+57.02146]KNGAKC[+57.02146]LDGPNTY.T	C5(Carbamidomethyl / 57.0215); C12(Carbamidomethyl / 57.0215); C17(Carbamidomethyl / 57.0215); C23(Carbamidomethyl / 57.0215)	3e-08	3e-08	0	0	0	0	4.4e-09	4.4e-09	7.528	584.4	5.6	1.749		Specific	15.2	>sp|P46531|NOTC1_HUMAN Neurogenic locus notch homolog protein 1 OS=Homo sapiens OX=9606 GN=NOTCH1 PE=1 SV=4	1	4156	FP031622_4.4369.4369.4	high-energy collision-induced dissociation	8.39	3856.58	3856.57	1	87 | 36495
344	Hex(1)Pent(2)	136.4	3	1286.53	3857.58	1286.53	3857.58	controllerType=0 controllerNumber=1 scan=4449	F.TGHLCQYDVDECASTPCKNGAKCLDGPNTY.T	1	TGHLCQYDVDECASTPCKNGAKCLDGPNTY,FT,1@426.13734,5@57.02146,12@57.02146,17@57.02146,23@57.02146	T1(OGlycan / 426.1373)	13.4056	F.T[+426.13734]GHLC[+57.02146]QYDVDEC[+57.02146]ASTPC[+57.02146]KNGAKC[+57.02146]LDGPNTY.T	C5(Carbamidomethyl / 57.0215); C12(Carbamidomethyl / 57.0215); C17(Carbamidomethyl / 57.0215); C23(Carbamidomethyl / 57.0215)	0.0012	0.0012	0	0	0	0	9.4e-05	9.5e-05	2.914	136.4	1.6	-0.099		Specific	15.6	>sp|P46531|NOTC1_HUMAN Neurogenic locus notch homolog protein 1 OS=Homo sapiens OX=9606 GN=NOTCH1 PE=1 SV=4	1	4254	FP031622_4.4449.4449.3	high-energy collision-induced dissociation	2.77	3856.57	3856.57	1	88 | 37975
344	Hex(1)Pent(2)	114.5	4	965.149	3857.58	965.15	3857.58	controllerType=0 controllerNumber=1 scan=4995	F.TGHLCQYDVDECASTPCKNGAKCLDGPNTY.T	1	TGHLCQYDVDECASTPCKNGAKCLDGPNTY,FT,1@426.13734,5@57.02146,12@57.02146,17@57.02146,23@57.02146	T1(OGlycan / 426.1373)	14.6741	F.T[+426.13734]GHLC[+57.02146]QYDVDEC[+57.02146]ASTPC[+57.02146]KNGAKC[+57.02146]LDGPNTY.T	C5(Carbamidomethyl / 57.0215); C12(Carbamidomethyl / 57.0215); C17(Carbamidomethyl / 57.0215); C23(Carbamidomethyl / 57.0215)	0.00046	0.00047	0	0	0	0	2.5e-05	2.6e-05	3.336	114.5	1.6	-0.276		Specific	11.7	>sp|P46531|NOTC1_HUMAN Neurogenic locus notch homolog protein 1 OS=Homo sapiens OX=9606 GN=NOTCH1 PE=1 SV=4	1	4906	FP031622_4.4995.4995.4	high-energy collision-induced dissociation	3.19	3856.57	3856.57	1	89 | 42555
344	Hex(1)Pent(2)	99.4	4	965.153	3857.59	965.15	3857.58	controllerType=0 controllerNumber=1 scan=5126	F.TGHLCQYDVDECASTPCKNGAKCLDGPNTY.T	1	TGHLCQYDVDECASTPCKNGAKCLDGPNTY,FT,1@426.13734,5@57.02146,12@57.02146,17@57.02146,23@57.02146	T1(OGlycan / 426.1373)	14.9833	F.T[+426.13734]GHLC[+57.02146]QYDVDEC[+57.02146]ASTPC[+57.02146]KNGAKC[+57.02146]LDGPNTY.T	C5(Carbamidomethyl / 57.0215); C12(Carbamidomethyl / 57.0215); C17(Carbamidomethyl / 57.0215); C23(Carbamidomethyl / 57.0215)	0.052	0.053	0	0	0	0	0.0028	0.0028	1.283	99.4	3.6	3.711		Specific	9.3	>sp|P46531|NOTC1_HUMAN Neurogenic locus notch homolog protein 1 OS=Homo sapiens OX=9606 GN=NOTCH1 PE=1 SV=4	1	5069	FP031622_4.5126.5126.4	high-energy collision-induced dissociation	1.15	3856.58	3856.57	1	90 | 43021
344	Hex(1)Pent(2)	58.4	4	965.15	3857.58	965.15	3857.58	controllerType=0 controllerNumber=1 scan=5238	F.TGHLCQYDVDECASTPCKNGAKCLDGPNTY.T	1	TGHLCQYDVDECASTPCKNGAKCLDGPNTY,FT,1@426.13734,5@57.02146,12@57.02146,17@57.02146,23@57.02146	T1(OGlycan / 426.1373)	15.2458	F.T[+426.13734]GHLC[+57.02146]QYDVDEC[+57.02146]ASTPC[+57.02146]KNGAKC[+57.02146]LDGPNTY.T	C5(Carbamidomethyl / 57.0215); C12(Carbamidomethyl / 57.0215); C17(Carbamidomethyl / 57.0215); C23(Carbamidomethyl / 57.0215)	0.00053	0.00053	0	0	0	0	4.4e-05	4.5e-05	3.278	58.4	3.6	0.547		Specific	11.6	>sp|P46531|NOTC1_HUMAN Neurogenic locus notch homolog protein 1 OS=Homo sapiens OX=9606 GN=NOTCH1 PE=1 SV=4	1	5215	FP031622_4.5238.5238.4	high-energy collision-induced dissociation	3.14	3856.57	3856.57	1	91 | 43621
344	Hex(1)Pent(1)	196	4	936.135	3741.52	936.138	3741.53	controllerType=0 controllerNumber=1 scan=4578	F.TGHLCQYDVDECASTPCKNGAKCLDGPNTY.T	15	TGHLCQYDVDECASTPCKNGAKCLDGPNTY,FT,5@57.02146,12@57.02146,15@294.09508,17@57.02146,23@57.02146,25@15.99492	T15(OGlycan / 294.0951); D25(Oxidation / 15.9949)	13.7038	F.TGHLC[+57.02146]QYDVDEC[+57.02146]AST[+294.09508]PC[+57.02146]KNGAKC[+57.02146]LD[+15.99492]GPNTY.T	C5(Carbamidomethyl / 57.0215); C12(Carbamidomethyl / 57.0215); C17(Carbamidomethyl / 57.0215); C23(Carbamidomethyl / 57.0215)	0.0012	0.0012	0	0	0	0	7.9e-05	8e-05	2.928	196	0	-3.487		Specific	12.2	>sp|P46531|NOTC1_HUMAN Neurogenic locus notch homolog protein 1 OS=Homo sapiens OX=9606 GN=NOTCH1 PE=1 SV=4	1	4399	FP031622_4.4578.4578.4	high-energy collision-induced dissociation	2.81	3740.51	3740.52	1	92 | 39315
344	Hex(1)Pent(1)	802.4	4	932.386	3726.52	932.385	3726.52	controllerType=0 controllerNumber=1 scan=4567	F.TGHLCQYDVDECASTPCKNGAKCLDGPNTY.T	14	TGHLCQYDVDECASTPCKNGAKCLDGPNTY,FT,5@57.02146,12@57.02146,14@294.09508,17@57.02146,19@0.98402,23@57.02146	S14(OGlycan / 294.0951); N19(Deamidated / 0.984)	13.6784	F.TGHLC[+57.02146]QYDVDEC[+57.02146]AS[+294.09508]TPC[+57.02146]KN[+0.98402]GAKC[+57.02146]LDGPNTY.T	C5(Carbamidomethyl / 57.0215); C12(Carbamidomethyl / 57.0215); C17(Carbamidomethyl / 57.0215); C23(Carbamidomethyl / 57.0215)	3e-13	3e-13	0	0	0	0	4.2e-14	4.2e-14	12.528	802.4	0	0.996		Specific	15.5	>sp|P46531|NOTC1_HUMAN Neurogenic locus notch homolog protein 1 OS=Homo sapiens OX=9606 GN=NOTCH1 PE=1 SV=4	1	4386	FP031622_4.4567.4567.4	high-energy collision-induced dissociation	13.41	3725.52	3725.51	1	93 | 39155
344	Hex(1)Pent(1)	477.4	3	1242.85	3726.53	1242.84	3726.52	controllerType=0 controllerNumber=1 scan=4407	F.TGHLCQYDVDECASTPCKNGAKCLDGPNTY.T	15	TGHLCQYDVDECASTPCKNGAKCLDGPNTY,FT,5@57.02146,12@57.02146,15@294.09508,17@57.02146,19@0.98402,23@57.02146	T15(OGlycan / 294.0951); N19(Deamidated / 0.984)	13.3083	F.TGHLC[+57.02146]QYDVDEC[+57.02146]AST[+294.09508]PC[+57.02146]KN[+0.98402]GAKC[+57.02146]LDGPNTY.T	C5(Carbamidomethyl / 57.0215); C12(Carbamidomethyl / 57.0215); C17(Carbamidomethyl / 57.0215); C23(Carbamidomethyl / 57.0215)	2.8e-06	2.9e-06	0	0	0	0	4.8e-07	4.8e-07	5.547	477.4	0	3.669		Specific	17.8	>sp|P46531|NOTC1_HUMAN Neurogenic locus notch homolog protein 1 OS=Homo sapiens OX=9606 GN=NOTCH1 PE=1 SV=4	1	4205	FP031622_4.4407.4407.3	high-energy collision-induced dissociation	5.43	3725.52	3725.51	1	94 | 37095
344	Hex(1)Pent(1)	439.5	4	932.39	3726.54	932.385	3726.52	controllerType=0 controllerNumber=1 scan=4516	F.TGHLCQYDVDECASTPCKNGAKCLDGPNTY.T	15	TGHLCQYDVDECASTPCKNGAKCLDGPNTY,FT,5@57.02146,12@57.02146,15@294.09508,17@57.02146,19@0.98402,23@57.02146	T15(OGlycan / 294.0951); N19(Deamidated / 0.984)	13.5592	F.TGHLC[+57.02146]QYDVDEC[+57.02146]AST[+294.09508]PC[+57.02146]KN[+0.98402]GAKC[+57.02146]LDGPNTY.T	C5(Carbamidomethyl / 57.0215); C12(Carbamidomethyl / 57.0215); C17(Carbamidomethyl / 57.0215); C23(Carbamidomethyl / 57.0215)	1.5e-06	1.5e-06	0	0	0	0	1.8e-07	1.8e-07	5.835	439.5	0	5.254		Specific	14.2	>sp|P46531|NOTC1_HUMAN Neurogenic locus notch homolog protein 1 OS=Homo sapiens OX=9606 GN=NOTCH1 PE=1 SV=4	1	4327	FP031622_4.4516.4516.4	high-energy collision-induced dissociation	5.98	3725.53	3725.51	1	95 | 38695
344	Hex(1)Pent(1)	986.9	4	932.139	3725.54	932.139	3725.53	controllerType=0 controllerNumber=1 scan=4393	F.TGHLCQYDVDECASTPCKNGAKCLDGPNTY.T	15	TGHLCQYDVDECASTPCKNGAKCLDGPNTY,FT,5@57.02146,12@57.02146,15@294.09508,17@57.02146,23@57.02146	T15(OGlycan / 294.0951)	13.2761	F.TGHLC[+57.02146]QYDVDEC[+57.02146]AST[+294.09508]PC[+57.02146]KNGAKC[+57.02146]LDGPNTY.T	C5(Carbamidomethyl / 57.0215); C12(Carbamidomethyl / 57.0215); C17(Carbamidomethyl / 57.0215); C23(Carbamidomethyl / 57.0215)	3.3e-16	3.3e-16	0	0	0	0	5.5e-17	5.5e-17	15.483	909.7	0	0.376		Specific	16.4	>sp|P46531|NOTC1_HUMAN Neurogenic locus notch homolog protein 1 OS=Homo sapiens OX=9606 GN=NOTCH1 PE=1 SV=4	1	4189	FP031622_4.4393.4393.4	high-energy collision-induced dissociation	19.39	3724.53	3724.53	1	96 | 36735
344	Hex(1)Pent(1)	599.2	4	932.138	3725.53	932.139	3725.53	controllerType=0 controllerNumber=1 scan=4442	F.TGHLCQYDVDECASTPCKNGAKCLDGPNTY.T	14	TGHLCQYDVDECASTPCKNGAKCLDGPNTY,FT,5@57.02146,12@57.02146,14@294.09508,17@57.02146,23@57.02146	S14(OGlycan / 294.0951)	13.3905	F.TGHLC[+57.02146]QYDVDEC[+57.02146]AS[+294.09508]TPC[+57.02146]KNGAKC[+57.02146]LDGPNTY.T	C5(Carbamidomethyl / 57.0215); C12(Carbamidomethyl / 57.0215); C17(Carbamidomethyl / 57.0215); C23(Carbamidomethyl / 57.0215)	4.2e-08	4.2e-08	0	0	0	0	7.3e-09	7.4e-09	7.382	599.2	0	-1.459		Specific	15.2	>sp|P46531|NOTC1_HUMAN Neurogenic locus notch homolog protein 1 OS=Homo sapiens OX=9606 GN=NOTCH1 PE=1 SV=4	1	4245	FP031622_4.4442.4442.4	high-energy collision-induced dissociation	8.24	3724.52	3724.53	1	97 | 37855
344	Fuc(1); Fuc(1)	100.1	4	931.89	3724.54	931.89	3724.54	controllerType=0 controllerNumber=1 scan=4501	F.TGHLCQYDVDECASTPCKNGAKCLDGPNTY.T	14;15	TGHLCQYDVDECASTPCKNGAKCLDGPNTY,FT,5@57.02146,12@57.02146,14@146.05791,15@146.05791,17@57.02146,19@0.98402,23@57.02146	S14(OGlycan / 146.0579); T15(OGlycan / 146.0579); N19(Deamidated / 0.984)	13.5234	F.TGHLC[+57.02146]QYDVDEC[+57.02146]AS[+146.05791]T[+146.05791]PC[+57.02146]KN[+0.98402]GAKC[+57.02146]LDGPNTY.T	C5(Carbamidomethyl / 57.0215); C12(Carbamidomethyl / 57.0215); C17(Carbamidomethyl / 57.0215); C23(Carbamidomethyl / 57.0215)	0.01	0.01	0	0	0	0	0.00069	0.00069	1.991	100.1	0.2	-0.507		Specific	9.5	>sp|P46531|NOTC1_HUMAN Neurogenic locus notch homolog protein 1 OS=Homo sapiens OX=9606 GN=NOTCH1 PE=1 SV=4	1	4311	FP031622_4.4501.4501.4	high-energy collision-induced dissociation	1.08	3723.53	3723.53	1	98 | 38535
344	HexNAc(1)	395.7	4	913.383	3650.51	913.384	3650.51	controllerType=0 controllerNumber=1 scan=4395	F.TGHLCQYDVDECASTPCKNGAKCLDGPNTY.T	14	TGHLCQYDVDECASTPCKNGAKCLDGPNTY,FT,5@57.02146,12@57.02146,14@203.07937,17@57.02146,19@15.99492,23@57.02146	S14(OGlycan / 203.0794); N19(Oxidation / 15.9949)	13.2803	F.TGHLC[+57.02146]QYDVDEC[+57.02146]AS[+203.07937]TPC[+57.02146]KN[+15.99492]GAKC[+57.02146]LDGPNTY.T	C5(Carbamidomethyl / 57.0215); C12(Carbamidomethyl / 57.0215); C17(Carbamidomethyl / 57.0215); C23(Carbamidomethyl / 57.0215)	4.8e-06	4.9e-06	0	0	0	0	6.1e-07	6.2e-07	5.319	395.7	0	-1.21		Specific	11.1	>sp|P46531|NOTC1_HUMAN Neurogenic locus notch homolog protein 1 OS=Homo sapiens OX=9606 GN=NOTCH1 PE=1 SV=4	1	4191	FP031622_4.4395.4395.4	high-energy collision-induced dissociation	5.32	3649.5	3649.51	1	99 | 36815
344	Hex(1)	71.8	4	903.122	3609.47	903.127	3609.49	controllerType=0 controllerNumber=1 scan=4437	F.TGHLCQYDVDECASTPCKNGAKCLDGPNTY.T	15	TGHLCQYDVDECASTPCKNGAKCLDGPNTY,FT,5@57.02146,12@57.02146,15@162.05282,17@57.02146,23@57.02146,28@15.99492	T15(OGlycan / 162.0528); N28(Oxidation / 15.9949)	13.3778	F.TGHLC[+57.02146]QYDVDEC[+57.02146]AST[+162.05282]PC[+57.02146]KNGAKC[+57.02146]LDGPN[+15.99492]TY.T	C5(Carbamidomethyl / 57.0215); C12(Carbamidomethyl / 57.0215); C17(Carbamidomethyl / 57.0215); C23(Carbamidomethyl / 57.0215)	0.049	0.05	0	0	0	0	0.0023	0.0023	1.309	71.8	0	-5.638		Specific	9.8	>sp|P46531|NOTC1_HUMAN Neurogenic locus notch homolog protein 1 OS=Homo sapiens OX=9606 GN=NOTCH1 PE=1 SV=4	1	4240	FP031622_4.4437.4437.4	high-energy collision-induced dissociation	1.2	3608.46	3608.48	1	100 | 37735
344	Hex(1)	685.4	4	899.375	3594.48	899.375	3594.48	controllerType=0 controllerNumber=1 scan=4588	F.TGHLCQYDVDECASTPCKNGAKCLDGPNTY.T	15	TGHLCQYDVDECASTPCKNGAKCLDGPNTY,FT,5@57.02146,12@57.02146,15@162.05282,17@57.02146,19@0.98402,23@57.02146	T15(OGlycan / 162.0528); N19(Deamidated / 0.984)	13.7268	F.TGHLC[+57.02146]QYDVDEC[+57.02146]AST[+162.05282]PC[+57.02146]KN[+0.98402]GAKC[+57.02146]LDGPNTY.T	C5(Carbamidomethyl / 57.0215); C12(Carbamidomethyl / 57.0215); C17(Carbamidomethyl / 57.0215); C23(Carbamidomethyl / 57.0215)	3e-10	3e-10	0	0	0	0	2.1e-11	2.1e-11	9.528	685.4	1.2	1.039		Specific	15.1	>sp|P46531|NOTC1_HUMAN Neurogenic locus notch homolog protein 1 OS=Homo sapiens OX=9606 GN=NOTCH1 PE=1 SV=4	1	4411	FP031622_4.4588.4588.4	high-energy collision-induced dissociation	11.41	3593.47	3593.47	1	101 | 39395
344	Hex(1)	648	4	899.375	3594.48	899.375	3594.48	controllerType=0 controllerNumber=1 scan=4534	F.TGHLCQYDVDECASTPCKNGAKCLDGPNTY.T	15	TGHLCQYDVDECASTPCKNGAKCLDGPNTY,FT,5@57.02146,12@57.02146,15@162.05282,17@57.02146,19@0.98402,23@57.02146	T15(OGlycan / 162.0528); N19(Deamidated / 0.984)	13.602	F.TGHLC[+57.02146]QYDVDEC[+57.02146]AST[+162.05282]PC[+57.02146]KN[+0.98402]GAKC[+57.02146]LDGPNTY.T	C5(Carbamidomethyl / 57.0215); C12(Carbamidomethyl / 57.0215); C17(Carbamidomethyl / 57.0215); C23(Carbamidomethyl / 57.0215)	3e-09	3e-09	0	0	0	0	3.5e-10	3.5e-10	8.528	648	1.2	0.631		Specific	13.6	>sp|P46531|NOTC1_HUMAN Neurogenic locus notch homolog protein 1 OS=Homo sapiens OX=9606 GN=NOTCH1 PE=1 SV=4	1	4348	FP031622_4.4534.4534.4	high-energy collision-induced dissociation	9.41	3593.47	3593.47	1	102 | 38935
344	Hex(1)	1143.3	3	1198.5	3593.5	1198.5	3593.49	controllerType=0 controllerNumber=1 scan=4400	F.TGHLCQYDVDECASTPCKNGAKCLDGPNTY.T	15	TGHLCQYDVDECASTPCKNGAKCLDGPNTY,FT,5@57.02146,12@57.02146,15@162.05282,17@57.02146,23@57.02146	T15(OGlycan / 162.0528)	13.293	F.TGHLC[+57.02146]QYDVDEC[+57.02146]AST[+162.05282]PC[+57.02146]KNGAKC[+57.02146]LDGPNTY.T	C5(Carbamidomethyl / 57.0215); C12(Carbamidomethyl / 57.0215); C17(Carbamidomethyl / 57.0215); C23(Carbamidomethyl / 57.0215)	9.9e-31	7.9e-21	0	0	0	0	9.9e-31	3.4e-21	30.006	821.1	1.2	0.892		Specific	21	>sp|P46531|NOTC1_HUMAN Neurogenic locus notch homolog protein 1 OS=Homo sapiens OX=9606 GN=NOTCH1 PE=1 SV=4	1	4196	FP031622_4.4400.4400.3	high-energy collision-induced dissociation	21.96	3592.49	3592.49	1	103 | 36895
344	Hex(1)	592.7	4	899.128	3593.49	899.129	3593.49	controllerType=0 controllerNumber=1 scan=4421	F.TGHLCQYDVDECASTPCKNGAKCLDGPNTY.T	15	TGHLCQYDVDECASTPCKNGAKCLDGPNTY,FT,5@57.02146,12@57.02146,15@162.05282,17@57.02146,23@57.02146	T15(OGlycan / 162.0528)	13.3414	F.TGHLC[+57.02146]QYDVDEC[+57.02146]AST[+162.05282]PC[+57.02146]KNGAKC[+57.02146]LDGPNTY.T	C5(Carbamidomethyl / 57.0215); C12(Carbamidomethyl / 57.0215); C17(Carbamidomethyl / 57.0215); C23(Carbamidomethyl / 57.0215)	2.6e-08	2.6e-08	0	0	0	0	2.4e-09	2.4e-09	7.586	514.8	1.2	-0.42		Specific	15.4	>sp|P46531|NOTC1_HUMAN Neurogenic locus notch homolog protein 1 OS=Homo sapiens OX=9606 GN=NOTCH1 PE=1 SV=4	1	4222	FP031622_4.4421.4421.4	high-energy collision-induced dissociation	8.44	3592.48	3592.49	1	104 | 37455
344	Hex(1)	436.8	4	899.128	3593.49	899.129	3593.49	controllerType=0 controllerNumber=1 scan=4481	F.TGHLCQYDVDECASTPCKNGAKCLDGPNTY.T	15	TGHLCQYDVDECASTPCKNGAKCLDGPNTY,FT,5@57.02146,12@57.02146,15@162.05282,17@57.02146,23@57.02146	T15(OGlycan / 162.0528)	13.4769	F.TGHLC[+57.02146]QYDVDEC[+57.02146]AST[+162.05282]PC[+57.02146]KNGAKC[+57.02146]LDGPNTY.T	C5(Carbamidomethyl / 57.0215); C12(Carbamidomethyl / 57.0215); C17(Carbamidomethyl / 57.0215); C23(Carbamidomethyl / 57.0215)	3.7e-07	3.7e-07	0	0	0	0	4.8e-08	4.8e-08	6.437	377.4	1.2	-0.827		Specific	12.6	>sp|P46531|NOTC1_HUMAN Neurogenic locus notch homolog protein 1 OS=Homo sapiens OX=9606 GN=NOTCH1 PE=1 SV=4	1	4286	FP031622_4.4481.4481.4	high-energy collision-induced dissociation	6.56	3592.48	3592.49	1	105 | 38375
344	Hex(1)	261.5	4	899.13	3593.5	899.129	3593.49	controllerType=0 controllerNumber=1 scan=4370	F.TGHLCQYDVDECASTPCKNGAKCLDGPNTY.T	15	TGHLCQYDVDECASTPCKNGAKCLDGPNTY,FT,5@57.02146,12@57.02146,15@162.05282,17@57.02146,23@57.02146	T15(OGlycan / 162.0528)	13.2222	F.TGHLC[+57.02146]QYDVDEC[+57.02146]AST[+162.05282]PC[+57.02146]KNGAKC[+57.02146]LDGPNTY.T	C5(Carbamidomethyl / 57.0215); C12(Carbamidomethyl / 57.0215); C17(Carbamidomethyl / 57.0215); C23(Carbamidomethyl / 57.0215)	7.6e-05	7.7e-05	0	0	0	0	7.4e-06	7.5e-06	4.12	261.5	1.2	1.211		Specific	11.3	>sp|P46531|NOTC1_HUMAN Neurogenic locus notch homolog protein 1 OS=Homo sapiens OX=9606 GN=NOTCH1 PE=1 SV=4	1	4157	FP031622_4.4370.4370.4	high-energy collision-induced dissociation	4.45	3592.49	3592.49	1	106 | 36535
344	Hex(1)	147.8	4	899.127	3593.49	899.129	3593.49	controllerType=0 controllerNumber=1 scan=4644	F.TGHLCQYDVDECASTPCKNGAKCLDGPNTY.T	15	TGHLCQYDVDECASTPCKNGAKCLDGPNTY,FT,5@57.02146,12@57.02146,15@162.05282,17@57.02146,23@57.02146	T15(OGlycan / 162.0528)	13.8565	F.TGHLC[+57.02146]QYDVDEC[+57.02146]AST[+162.05282]PC[+57.02146]KNGAKC[+57.02146]LDGPNTY.T	C5(Carbamidomethyl / 57.0215); C12(Carbamidomethyl / 57.0215); C17(Carbamidomethyl / 57.0215); C23(Carbamidomethyl / 57.0215)	0.0046	0.0046	0	0	0	0	0.00037	0.00037	2.34	147.8	0	-1.439		Specific	10.7	>sp|P46531|NOTC1_HUMAN Neurogenic locus notch homolog protein 1 OS=Homo sapiens OX=9606 GN=NOTCH1 PE=1 SV=4	1	4485	FP031622_4.4644.4644.4	high-energy collision-induced dissociation	2.2	3592.48	3592.49	1	107 | 39875
344	Hex(1)Pent(2); HexNAc(1)Fuc(1)	40.1	4	894.871	3576.46	894.865	3576.44	controllerType=0 controllerNumber=1 scan=4527	F.TGHLCQYDVDECASTPCKNGAKCL.D	14;15	TGHLCQYDVDECASTPCKNGAKCL,FD,5@57.02146,10@15.99492,12@57.02146,14@426.13734,15@349.13728,17@57.02146,19@0.98402,23@57.02146	D10(Oxidation / 15.9949); S14(OGlycan / 426.1373); T15(OGlycan / 349.1373); N19(Deamidated / 0.984)	13.5849	F.TGHLC[+57.02146]QYDVD[+15.99492]EC[+57.02146]AS[+426.13734]T[+349.13728]PC[+57.02146]KN[+0.98402]GAKC[+57.02146]L.D	C5(Carbamidomethyl / 57.0215); C12(Carbamidomethyl / 57.0215); C17(Carbamidomethyl / 57.0215); C23(Carbamidomethyl / 57.0215)	0.96	0.96	0	0	0	0	0.038	0.039	0.02	40.1	0	6.93		Specific	8.6	>sp|P46531|NOTC1_HUMAN Neurogenic locus notch homolog protein 1 OS=Homo sapiens OX=9606 GN=NOTCH1 PE=1 SV=4	1	4341	FP031622_4.4527.4527.4	high-energy collision-induced dissociation	0	3575.46	3575.43	1	108 | 38855
344		711	4	858.862	3432.43	858.861	3432.42	controllerType=0 controllerNumber=1 scan=4654	F.TGHLCQYDVDECASTPCKNGAKCLDGPNTY.T		TGHLCQYDVDECASTPCKNGAKCLDGPNTY,FT,5@57.02146,12@57.02146,17@57.02146,19@0.98402,23@57.02146	N19(Deamidated / 0.984)	13.8801	F.TGHLC[+57.02146]QYDVDEC[+57.02146]ASTPC[+57.02146]KN[+0.98402]GAKC[+57.02146]LDGPNTY.T	C5(Carbamidomethyl / 57.0215); C12(Carbamidomethyl / 57.0215); C17(Carbamidomethyl / 57.0215); C23(Carbamidomethyl / 57.0215)	3e-11	3e-11	0	0	0	0	6.6e-12	6.7e-12	10.528	543.4	95.5	1.231		Specific	13.6	>sp|P46531|NOTC1_HUMAN Neurogenic locus notch homolog protein 1 OS=Homo sapiens OX=9606 GN=NOTCH1 PE=1 SV=4	1	4497	FP031622_4.4654.4654.4	high-energy collision-induced dissociation	11.39	3431.42	3431.42	1	109 | 12054
344		255	4	858.862	3432.43	858.861	3432.42	controllerType=0 controllerNumber=1 scan=4605	F.TGHLCQYDVDECASTPCKNGAKCLDGPNTY.T		TGHLCQYDVDECASTPCKNGAKCLDGPNTY,FT,5@57.02146,12@57.02146,17@57.02146,19@0.98402,23@57.02146	N19(Deamidated / 0.984)	13.7652	F.TGHLC[+57.02146]QYDVDEC[+57.02146]ASTPC[+57.02146]KN[+0.98402]GAKC[+57.02146]LDGPNTY.T	C5(Carbamidomethyl / 57.0215); C12(Carbamidomethyl / 57.0215); C17(Carbamidomethyl / 57.0215); C23(Carbamidomethyl / 57.0215)	0.00047	0.00048	0	0	0	0	3.7e-05	3.8e-05	3.326	249.8	65.1	0.804		Specific	11.1	>sp|P46531|NOTC1_HUMAN Neurogenic locus notch homolog protein 1 OS=Homo sapiens OX=9606 GN=NOTCH1 PE=1 SV=4	1	4433	FP031622_4.4605.4605.4	high-energy collision-induced dissociation	3.66	3431.42	3431.42	1	110 | 11860
344		601.7	4	858.616	3431.44	858.615	3431.44	controllerType=0 controllerNumber=1 scan=4512	F.TGHLCQYDVDECASTPCKNGAKCLDGPNTY.T		TGHLCQYDVDECASTPCKNGAKCLDGPNTY,FT,5@57.02146,12@57.02146,17@57.02146,23@57.02146		13.5504	F.TGHLC[+57.02146]QYDVDEC[+57.02146]ASTPC[+57.02146]KNGAKC[+57.02146]LDGPNTY.T	C5(Carbamidomethyl / 57.0215); C12(Carbamidomethyl / 57.0215); C17(Carbamidomethyl / 57.0215); C23(Carbamidomethyl / 57.0215)	3e-09	3e-09	0	0	0	0	2.3e-10	2.3e-10	8.528	601.7	601.7	0.558		Specific	12.8	>sp|P46531|NOTC1_HUMAN Neurogenic locus notch homolog protein 1 OS=Homo sapiens OX=9606 GN=NOTCH1 PE=1 SV=4	1	4321	FP031622_4.4512.4512.4	high-energy collision-induced dissociation	8.52	3430.43	3430.43	1	111 | 11654
344		218.4	4	858.615	3431.44	858.615	3431.44	controllerType=0 controllerNumber=1 scan=4467	F.TGHLCQYDVDECASTPCKNGAKCLDGPNTY.T		TGHLCQYDVDECASTPCKNGAKCLDGPNTY,FT,5@57.02146,12@57.02146,17@57.02146,23@57.02146		13.4469	F.TGHLC[+57.02146]QYDVDEC[+57.02146]ASTPC[+57.02146]KNGAKC[+57.02146]LDGPNTY.T	C5(Carbamidomethyl / 57.0215); C12(Carbamidomethyl / 57.0215); C17(Carbamidomethyl / 57.0215); C23(Carbamidomethyl / 57.0215)	0.0015	0.0015	0	0	0	0	0.00014	0.00014	2.823	218.4	218.4	-0.225		Specific	9.7	>sp|P46531|NOTC1_HUMAN Neurogenic locus notch homolog protein 1 OS=Homo sapiens OX=9606 GN=NOTCH1 PE=1 SV=4	1	4272	FP031622_4.4467.4467.4	high-energy collision-induced dissociation	2.74	3430.43	3430.43	1	112 | 11542
344		1.5	1	443.227	443.227	443.225	443.225	controllerType=0 controllerNumber=1 scan=7223	F.TGHL.C		TGHL,FC,3@15.99492	H3(Oxidation / 15.9949)	20.2727	F.TGH[+15.99492]L.C		0.99	0.99	0	0	0	0	0.08	0.08	0.003	1.5	1.5	4.102		Specific	2.9	>sp|P46531|NOTC1_HUMAN Neurogenic locus notch homolog protein 1 OS=Homo sapiens OX=9606 GN=NOTCH1 PE=1 SV=4	1	7599	FP031622_4.7223.7223.2	high-energy collision-induced dissociation	0	442.219	442.218	1	113 | 54
351	Hex(1)Pent(2)	672.6	3	1000.08	2998.22	1000.08	2998.21	controllerType=0 controllerNumber=1 scan=4073	Y.DVDECASTPCKNGAKCLDGPNTY.T	8	DVDECASTPCKNGAKCLDGPNTY,YT,5@57.02146,8@426.13734,10@57.02146,16@57.02146	T8(OGlycan / 426.1373)	12.5267	Y.DVDEC[+57.02146]AST[+426.13734]PC[+57.02146]KNGAKC[+57.02146]LDGPNTY.T	C5(Carbamidomethyl / 57.0215); C10(Carbamidomethyl / 57.0215); C16(Carbamidomethyl / 57.0215)	1.7e-09	1.7e-09	0	0	0	0	1e-10	1e-10	8.768	625.5	0.4	1.242		Specific	19.1	>sp|P46531|NOTC1_HUMAN Neurogenic locus notch homolog protein 1 OS=Homo sapiens OX=9606 GN=NOTCH1 PE=1 SV=4	1	3769	FP031622_4.4073.4073.3	high-energy collision-induced dissociation	9.63	2997.21	2997.2	1	114 | 10711
351	Hex(1)Pent(2)	414.3	3	1000.08	2998.22	1000.08	2998.21	controllerType=0 controllerNumber=1 scan=4123	Y.DVDECASTPCKNGAKCLDGPNTY.T	8	DVDECASTPCKNGAKCLDGPNTY,YT,5@57.02146,8@426.13734,10@57.02146,16@57.02146	T8(OGlycan / 426.1373)	12.6429	Y.DVDEC[+57.02146]AST[+426.13734]PC[+57.02146]KNGAKC[+57.02146]LDGPNTY.T	C5(Carbamidomethyl / 57.0215); C10(Carbamidomethyl / 57.0215); C16(Carbamidomethyl / 57.0215)	2.4e-06	2.4e-06	0	0	0	0	4.3e-07	4.4e-07	5.62	414.3	0.4	1.242		Specific	14.8	>sp|P46531|NOTC1_HUMAN Neurogenic locus notch homolog protein 1 OS=Homo sapiens OX=9606 GN=NOTCH1 PE=1 SV=4	1	3835	FP031622_4.4123.4123.3	high-energy collision-induced dissociation	5.74	2997.21	2997.2	1	115 | 10944
351	Hex(1)	240.7	3	912.049	2734.13	912.047	2734.13	controllerType=0 controllerNumber=1 scan=4074	Y.DVDECASTPCKNGAKCLDGPNTY.T	8	DVDECASTPCKNGAKCLDGPNTY,YT,5@57.02146,8@162.05282,10@57.02146,16@57.02146	T8(OGlycan / 162.0528)	12.5288	Y.DVDEC[+57.02146]AST[+162.05282]PC[+57.02146]KNGAKC[+57.02146]LDGPNTY.T	C5(Carbamidomethyl / 57.0215); C10(Carbamidomethyl / 57.0215); C16(Carbamidomethyl / 57.0215)	0.0075	0.0076	0	0	0	0	0.00058	0.00059	2.122	240.7	0.4	2.071		Specific	10.6	>sp|P46531|NOTC1_HUMAN Neurogenic locus notch homolog protein 1 OS=Homo sapiens OX=9606 GN=NOTCH1 PE=1 SV=4	1	3770	FP031622_4.4074.4074.3	high-energy collision-induced dissociation	2.46	2733.13	2733.12	1	116 | 10751

## Sheet: FP050322_11
Pos.	Glycans	Score	z	Obs._x000D_ m/z	Obs._x000D_ MH	Calc._x000D_ m/z	Calc._x000D_ MH	Scan #	ppm_x000D_ err.	SequenceOriginalDebug	Glycans_x000D_ Pos.	PeptideParseFriendly	Mods_x000D_ (variable)	Scan_x000D_ Time	Sequence	Mods_x000D_ (fixed)	PEP_x000D_ 2D	PEP_x000D_ 1D	FDR_x000D_ 2D	FDR_x000D_ 1D	FDR uniq._x000D_ 2D	FDR uniq._x000D_ 1D	q-value_x000D_ 2D	q-value_x000D_ 1D	|Log Prob|	Delta_x000D_ Score	Delta Mod._x000D_ Score	Off-_x000D_ By-X	Cleavage	Z-Score	Protein_x000D_ Name	Prot._x000D_ Id	QID	Comment	Fragment_x000D_ Type	|LogProbOld|	Obs.M	Calc.M	Prot._x000D_ Rank	PID
1	Hex(1)Pent(2); Fuc(1)	61.6	5	681.497	3403.46	681.486	3403.4	controllerType=0 controllerNumber=1 scan=3303	16.569	-.DVNECGQKPGLCRHGGTCHNEVGSY.R	17;24	DVNECGQKPGLCRHGGTCHNEVGSY,-R,5@57.02146,12@57.02146,17@426.13734,18@57.02146,24@146.05791	T17(OGlycan / 426.1373); S24(OGlycan / 146.0579)	10.8683	-.DVNEC[+57.02146]GQKPGLC[+57.02146]RHGGT[+426.13734]C[+57.02146]HNEVGS[+146.05791]Y.R	C5(Carbamidomethyl / 57.0215); C12(Carbamidomethyl / 57.0215); C18(Carbamidomethyl / 57.0215)	0.91	0.92	0	0	0	0	0.037	0.037	0.039	61.6	1.2		Specific	4.5	>sp|P46531|NOTC1_HUMAN Neurogenic locus notch homolog protein 1 OS=Homo sapiens OX=9606 GN=NOTCH1 PE=1 SV=4	1	2704	FP050322_11.3303.3303.5	high-energy collision-induced dissociation	0.02	3402.45	3402.39	1	1 | 15945
1	Fuc(1); Hex(1)Pent(2)	19.3	5	681.497	3403.46	681.486	3403.4	controllerType=0 controllerNumber=1 scan=3361	17.017	-.DVNECGQKPGLCRHGGTCHNEVGSY.R	17;24	DVNECGQKPGLCRHGGTCHNEVGSY,-R,5@57.02146,12@57.02146,17@146.05791,18@57.02146,24@426.13734	T17(OGlycan / 146.0579); S24(OGlycan / 426.1373)	10.9993	-.DVNEC[+57.02146]GQKPGLC[+57.02146]RHGGT[+146.05791]C[+57.02146]HNEVGS[+426.13734]Y.R	C5(Carbamidomethyl / 57.0215); C12(Carbamidomethyl / 57.0215); C18(Carbamidomethyl / 57.0215)	0.91	0.92	0	0	0	0	0.044	0.044	0.039	19.3	11.6		Specific	4.5	>sp|P46531|NOTC1_HUMAN Neurogenic locus notch homolog protein 1 OS=Homo sapiens OX=9606 GN=NOTCH1 PE=1 SV=4	1	2784	FP050322_11.3361.3361.5	high-energy collision-induced dissociation	0.02	3402.45	3402.39	1	2 | 16229
1		211.8	4	708.555	2831.2	708.557	2831.2	controllerType=0 controllerNumber=1 scan=3383	-1.766	-.DVNECGQKPGLCRHGGTCHNEVGSY.R		DVNECGQKPGLCRHGGTCHNEVGSY,-R,5@57.02146,12@57.02146,18@57.02146		11.0471	-.DVNEC[+57.02146]GQKPGLC[+57.02146]RHGGTC[+57.02146]HNEVGSY.R	C5(Carbamidomethyl / 57.0215); C12(Carbamidomethyl / 57.0215); C18(Carbamidomethyl / 57.0215)	0.012	0.012	0	0	0	0	0.00034	0.00035	1.936	211.8	211.8		Specific	9.1	>sp|P46531|NOTC1_HUMAN Neurogenic locus notch homolog protein 1 OS=Homo sapiens OX=9606 GN=NOTCH1 PE=1 SV=4	1	2814	FP050322_11.3383.3383.4	high-energy collision-induced dissociation	1.93	2830.19	2830.2	1	3 | 6426
26		40.2	6	1459.1	8749.54	1458.93	8748.56	controllerType=0 controllerNumber=1 scan=5561	-3.022	Y.RCVCRATHTGPNCERPYVPCSPSPCQNGGTCRPTGDVTHECACLPGFTGQNCEENIDDCPGNNCKNGGACVDGVNTY.N		RCVCRATHTGPNCERPYVPCSPSPCQNGGTCRPTGDVTHECACLPGFTGQNCEENIDDCPGNNCKNGGACVDGVNTY,YN,2@57.02146,4@57.02146,13@57.02146,20@57.02146,25@57.02146,31@57.02146,41@57.02146,43@57.02146,50@0.98402,52@57.02146,59@57.02146,64@57.02146,66@0.98402,70@57.02146	Q50(Deamidated / 0.984); N66(Deamidated / 0.984)	15.9273	Y.RC[+57.02146]VC[+57.02146]RATHTGPNC[+57.02146]ERPYVPC[+57.02146]SPSPC[+57.02146]QNGGTC[+57.02146]RPTGDVTHEC[+57.02146]AC[+57.02146]LPGFTGQ[+0.98402]NC[+57.02146]EENIDDC[+57.02146]PGNNC[+57.02146]KN[+0.98402]GGAC[+57.02146]VDGVNTY.N	C2(Carbamidomethyl / 57.0215); C4(Carbamidomethyl / 57.0215); C13(Carbamidomethyl / 57.0215); C20(Carbamidomethyl / 57.0215); C25(Carbamidomethyl / 57.0215); C31(Carbamidomethyl / 57.0215); C41(Carbamidomethyl / 57.0215); C43(Carbamidomethyl / 57.0215); C52(Carbamidomethyl / 57.0215); C59(Carbamidomethyl / 57.0215); C64(Carbamidomethyl / 57.0215); C70(Carbamidomethyl / 57.0215)	0.097	0.098	0	0	0	0	0.003	0.0031	1.013	40.2	3.7	1	Specific	12.6	>sp|P46531|NOTC1_HUMAN Neurogenic locus notch homolog protein 1 OS=Homo sapiens OX=9606 GN=NOTCH1 PE=1 SV=4	1	5922	FP050322_11.5561.5561.6	high-energy collision-induced dissociation	0.67	8748.53	8747.55	1	4 | 68078
26		174.4	6	1458.93	8748.55	1458.77	8747.58	controllerType=0 controllerNumber=1 scan=5509	-2.979	Y.RCVCRATHTGPNCERPYVPCSPSPCQNGGTCRPTGDVTHECACLPGFTGQNCEENIDDCPGNNCKNGGACVDGVNTY.N		RCVCRATHTGPNCERPYVPCSPSPCQNGGTCRPTGDVTHECACLPGFTGQNCEENIDDCPGNNCKNGGACVDGVNTY,YN,2@57.02146,4@57.02146,13@57.02146,20@57.02146,25@57.02146,31@57.02146,41@57.02146,43@57.02146,52@57.02146,59@57.02146,64@57.02146,66@0.98402,70@57.02146	N66(Deamidated / 0.984)	15.8088	Y.RC[+57.02146]VC[+57.02146]RATHTGPNC[+57.02146]ERPYVPC[+57.02146]SPSPC[+57.02146]QNGGTC[+57.02146]RPTGDVTHEC[+57.02146]AC[+57.02146]LPGFTGQNC[+57.02146]EENIDDC[+57.02146]PGNNC[+57.02146]KN[+0.98402]GGAC[+57.02146]VDGVNTY.N	C2(Carbamidomethyl / 57.0215); C4(Carbamidomethyl / 57.0215); C13(Carbamidomethyl / 57.0215); C20(Carbamidomethyl / 57.0215); C25(Carbamidomethyl / 57.0215); C31(Carbamidomethyl / 57.0215); C41(Carbamidomethyl / 57.0215); C43(Carbamidomethyl / 57.0215); C52(Carbamidomethyl / 57.0215); C59(Carbamidomethyl / 57.0215); C64(Carbamidomethyl / 57.0215); C70(Carbamidomethyl / 57.0215)	0.097	0.098	0	0	0	0	0.0022	0.0022	1.013	174.4	4.8	1	Specific	12.6	>sp|P46531|NOTC1_HUMAN Neurogenic locus notch homolog protein 1 OS=Homo sapiens OX=9606 GN=NOTCH1 PE=1 SV=4	1	5850	FP050322_11.5509.5509.6	high-energy collision-induced dissociation	0.76	8747.55	8746.57	1	5 | 67958
26		174.1	6	1458.77	8747.57	1458.77	8747.58	controllerType=0 controllerNumber=1 scan=5454	-0.223	Y.RCVCRATHTGPNCERPYVPCSPSPCQNGGTCRPTGDVTHECACLPGFTGQNCEENIDDCPGNNCKNGGACVDGVNTY.N		RCVCRATHTGPNCERPYVPCSPSPCQNGGTCRPTGDVTHECACLPGFTGQNCEENIDDCPGNNCKNGGACVDGVNTY,YN,2@57.02146,4@57.02146,13@57.02146,20@57.02146,25@57.02146,31@57.02146,41@57.02146,43@57.02146,52@57.02146,59@57.02146,64@57.02146,66@0.98402,70@57.02146	N66(Deamidated / 0.984)	15.6867	Y.RC[+57.02146]VC[+57.02146]RATHTGPNC[+57.02146]ERPYVPC[+57.02146]SPSPC[+57.02146]QNGGTC[+57.02146]RPTGDVTHEC[+57.02146]AC[+57.02146]LPGFTGQNC[+57.02146]EENIDDC[+57.02146]PGNNC[+57.02146]KN[+0.98402]GGAC[+57.02146]VDGVNTY.N	C2(Carbamidomethyl / 57.0215); C4(Carbamidomethyl / 57.0215); C13(Carbamidomethyl / 57.0215); C20(Carbamidomethyl / 57.0215); C25(Carbamidomethyl / 57.0215); C31(Carbamidomethyl / 57.0215); C41(Carbamidomethyl / 57.0215); C43(Carbamidomethyl / 57.0215); C52(Carbamidomethyl / 57.0215); C59(Carbamidomethyl / 57.0215); C64(Carbamidomethyl / 57.0215); C70(Carbamidomethyl / 57.0215)	0.16	0.17	0	0	0	0	0.0063	0.0064	0.786	174.1	18.1		Specific	13	>sp|P46531|NOTC1_HUMAN Neurogenic locus notch homolog protein 1 OS=Homo sapiens OX=9606 GN=NOTCH1 PE=1 SV=4	1	5778	FP050322_11.5454.5454.6	high-energy collision-induced dissociation	0.55	8746.57	8746.57	1	6 | 67838
26		1.7	6	1458.93	8748.54	1458.77	8747.58	controllerType=0 controllerNumber=1 scan=5390	-4.403	Y.RCVCRATHTGPNCERPYVPCSPSPCQNGGTCRPTGDVTHECACLPGFTGQNCEENIDDCPGNNCKNGGACVDGVNTY.N		RCVCRATHTGPNCERPYVPCSPSPCQNGGTCRPTGDVTHECACLPGFTGQNCEENIDDCPGNNCKNGGACVDGVNTY,YN,2@57.02146,4@57.02146,13@57.02146,20@57.02146,25@57.02146,31@57.02146,41@57.02146,43@57.02146,52@57.02146,59@57.02146,64@57.02146,66@0.98402,70@57.02146	N66(Deamidated / 0.984)	15.5447	Y.RC[+57.02146]VC[+57.02146]RATHTGPNC[+57.02146]ERPYVPC[+57.02146]SPSPC[+57.02146]QNGGTC[+57.02146]RPTGDVTHEC[+57.02146]AC[+57.02146]LPGFTGQNC[+57.02146]EENIDDC[+57.02146]PGNNC[+57.02146]KN[+0.98402]GGAC[+57.02146]VDGVNTY.N	C2(Carbamidomethyl / 57.0215); C4(Carbamidomethyl / 57.0215); C13(Carbamidomethyl / 57.0215); C20(Carbamidomethyl / 57.0215); C25(Carbamidomethyl / 57.0215); C31(Carbamidomethyl / 57.0215); C41(Carbamidomethyl / 57.0215); C43(Carbamidomethyl / 57.0215); C52(Carbamidomethyl / 57.0215); C59(Carbamidomethyl / 57.0215); C64(Carbamidomethyl / 57.0215); C70(Carbamidomethyl / 57.0215)	0.4	0.4	0	0	0	0	0.012	0.012	0.398	1.7	1.7	1	Specific	10.5	>sp|P46531|NOTC1_HUMAN Neurogenic locus notch homolog protein 1 OS=Homo sapiens OX=9606 GN=NOTCH1 PE=1 SV=4	1	5687	FP050322_11.5390.5390.6	high-energy collision-induced dissociation	0.24	8747.53	8746.57	1	7 | 67678
26		437	4	534.241	2133.94	534.243	2133.95	controllerType=0 controllerNumber=1 scan=2570	-2.178	Y.RCVCRATHTGPNCERPY.V		RCVCRATHTGPNCERPY,YV,2@57.02146,4@57.02146,13@57.02146		9.1833	Y.RC[+57.02146]VC[+57.02146]RATHTGPNC[+57.02146]ERPY.V	C2(Carbamidomethyl / 57.0215); C4(Carbamidomethyl / 57.0215); C13(Carbamidomethyl / 57.0215)	1.4e-05	1.5e-05	0	0	0	0	1.4e-06	1.4e-06	4.84	401.1	401.1		Specific	8.4	>sp|P46531|NOTC1_HUMAN Neurogenic locus notch homolog protein 1 OS=Homo sapiens OX=9606 GN=NOTCH1 PE=1 SV=4	1	1715	FP050322_11.2570.2570.4	high-energy collision-induced dissociation	4.83	2132.94	2132.94	1	8 | 2460
26		434.1	4	534.241	2133.94	534.243	2133.95	controllerType=0 controllerNumber=1 scan=2620	-2.292	Y.RCVCRATHTGPNCERPY.V		RCVCRATHTGPNCERPY,YV,2@57.02146,4@57.02146,13@57.02146		9.301	Y.RC[+57.02146]VC[+57.02146]RATHTGPNC[+57.02146]ERPY.V	C2(Carbamidomethyl / 57.0215); C4(Carbamidomethyl / 57.0215); C13(Carbamidomethyl / 57.0215)	1.4e-05	1.5e-05	0	0	0	0	1.6e-06	1.6e-06	4.84	428.9	428.9		Specific	8.9	>sp|P46531|NOTC1_HUMAN Neurogenic locus notch homolog protein 1 OS=Homo sapiens OX=9606 GN=NOTCH1 PE=1 SV=4	1	1781	FP050322_11.2620.2620.4	high-energy collision-induced dissociation	4.83	2132.94	2132.94	1	9 | 2490
26		348.3	4	534.241	2133.94	534.243	2133.95	controllerType=0 controllerNumber=1 scan=2675	-2.635	Y.RCVCRATHTGPNCERPY.V		RCVCRATHTGPNCERPY,YV,2@57.02146,4@57.02146,13@57.02146		9.4291	Y.RC[+57.02146]VC[+57.02146]RATHTGPNC[+57.02146]ERPY.V	C2(Carbamidomethyl / 57.0215); C4(Carbamidomethyl / 57.0215); C13(Carbamidomethyl / 57.0215)	0.00081	0.00082	0	0	0	0	4.2e-05	4.3e-05	3.09	348.3	348.3		Specific	8.2	>sp|P46531|NOTC1_HUMAN Neurogenic locus notch homolog protein 1 OS=Homo sapiens OX=9606 GN=NOTCH1 PE=1 SV=4	1	1858	FP050322_11.2675.2675.4	high-energy collision-induced dissociation	3.08	2132.94	2132.94	1	10 | 2514
26		267.5	5	427.595	2133.95	427.596	2133.95	controllerType=0 controllerNumber=1 scan=2579	-1.44	Y.RCVCRATHTGPNCERPY.V		RCVCRATHTGPNCERPY,YV,2@57.02146,4@57.02146,13@57.02146		9.2048	Y.RC[+57.02146]VC[+57.02146]RATHTGPNC[+57.02146]ERPY.V	C2(Carbamidomethyl / 57.0215); C4(Carbamidomethyl / 57.0215); C13(Carbamidomethyl / 57.0215)	0.0026	0.0026	0	0	0	0	0.00014	0.00014	2.587	267.5	267.5		Specific	8.7	>sp|P46531|NOTC1_HUMAN Neurogenic locus notch homolog protein 1 OS=Homo sapiens OX=9606 GN=NOTCH1 PE=1 SV=4	1	1727	FP050322_11.2579.2579.5	high-energy collision-induced dissociation	3.09	2132.94	2132.94	1	11 | 2472
26		266.6	5	427.595	2133.95	427.596	2133.95	controllerType=0 controllerNumber=1 scan=2581	-1.44	Y.RCVCRATHTGPNCERPY.V		RCVCRATHTGPNCERPY,YV,2@57.02146,4@57.02146,13@57.02146		9.2088	Y.RC[+57.02146]VC[+57.02146]RATHTGPNC[+57.02146]ERPY.V	C2(Carbamidomethyl / 57.0215); C4(Carbamidomethyl / 57.0215); C13(Carbamidomethyl / 57.0215)	0.0026	0.0026	0	0	0	0	0.00016	0.00017	2.587	266.6	266.6		Specific	8.2	>sp|P46531|NOTC1_HUMAN Neurogenic locus notch homolog protein 1 OS=Homo sapiens OX=9606 GN=NOTCH1 PE=1 SV=4	1	1730	FP050322_11.2581.2581.5	high-energy collision-induced dissociation	3.09	2132.94	2132.94	1	12 | 2478
26		238	5	427.594	2133.94	427.596	2133.95	controllerType=0 controllerNumber=1 scan=2632	-2.584	Y.RCVCRATHTGPNCERPY.V		RCVCRATHTGPNCERPY,YV,2@57.02146,4@57.02146,13@57.02146		9.3279	Y.RC[+57.02146]VC[+57.02146]RATHTGPNC[+57.02146]ERPY.V	C2(Carbamidomethyl / 57.0215); C4(Carbamidomethyl / 57.0215); C13(Carbamidomethyl / 57.0215)	0.014	0.014	0	0	0	0	0.00046	0.00047	1.868	238	238		Specific	8.2	>sp|P46531|NOTC1_HUMAN Neurogenic locus notch homolog protein 1 OS=Homo sapiens OX=9606 GN=NOTCH1 PE=1 SV=4	1	1798	FP050322_11.2632.2632.5	high-energy collision-induced dissociation	1.96	2132.94	2132.94	1	13 | 2496
26		151.2	5	427.594	2133.94	427.596	2133.95	controllerType=0 controllerNumber=1 scan=2662	-2.513	Y.RCVCRATHTGPNCERPY.V		RCVCRATHTGPNCERPY,YV,2@57.02146,4@57.02146,13@57.02146		9.3966	Y.RC[+57.02146]VC[+57.02146]RATHTGPNC[+57.02146]ERPY.V	C2(Carbamidomethyl / 57.0215); C4(Carbamidomethyl / 57.0215); C13(Carbamidomethyl / 57.0215)	0.029	0.029	0	0	0	0	0.00091	0.00092	1.537	151.2	151.2		Specific	6.8	>sp|P46531|NOTC1_HUMAN Neurogenic locus notch homolog protein 1 OS=Homo sapiens OX=9606 GN=NOTCH1 PE=1 SV=4	1	1842	FP050322_11.2662.2662.5	high-energy collision-induced dissociation	1.53	2132.94	2132.94	1	14 | 2508
26		12.9	3	711.988	2133.95	711.988	2133.95	controllerType=0 controllerNumber=1 scan=2585	0.088	Y.RCVCRATHTGPNCERPY.V		RCVCRATHTGPNCERPY,YV,2@57.02146,4@57.02146,13@57.02146		9.2174	Y.RC[+57.02146]VC[+57.02146]RATHTGPNC[+57.02146]ERPY.V	C2(Carbamidomethyl / 57.0215); C4(Carbamidomethyl / 57.0215); C13(Carbamidomethyl / 57.0215)	0.81	0.82	0	0	0	0	0.03	0.03	0.089	12.9	12.9		Specific	4.7	>sp|P46531|NOTC1_HUMAN Neurogenic locus notch homolog protein 1 OS=Homo sapiens OX=9606 GN=NOTCH1 PE=1 SV=4	1	1737	FP050322_11.2585.2585.3	high-energy collision-induced dissociation	0.09	2132.94	2132.94	1	15 | 2484
43	HexNAc(1)Fuc(1)	256.2	5	1400.36	6997.78	1400.16	6996.79	controllerType=0 controllerNumber=1 scan=5887	-2.35	Y.VPCSPSPCQNGGTCRPTGDVTHECACLPGFTGQNCEENIDDCPGNNCKNGGACVDGVNTY.N	17	VPCSPSPCQNGGTCRPTGDVTHECACLPGFTGQNCEENIDDCPGNNCKNGGACVDGVNTY,YN,3@57.02146,8@57.02146,14@57.02146,17@349.13728,24@57.02146,26@57.02146,35@57.02146,42@57.02146,47@57.02146,53@57.02146,55@15.99492	T17(OGlycan / 349.1373); D55(Oxidation / 15.9949)	16.6656	Y.VPC[+57.02146]SPSPC[+57.02146]QNGGTC[+57.02146]RPT[+349.13728]GDVTHEC[+57.02146]AC[+57.02146]LPGFTGQNC[+57.02146]EENIDDC[+57.02146]PGNNC[+57.02146]KNGGAC[+57.02146]VD[+15.99492]GVNTY.N	C3(Carbamidomethyl / 57.0215); C8(Carbamidomethyl / 57.0215); C14(Carbamidomethyl / 57.0215); C24(Carbamidomethyl / 57.0215); C26(Carbamidomethyl / 57.0215); C35(Carbamidomethyl / 57.0215); C42(Carbamidomethyl / 57.0215); C47(Carbamidomethyl / 57.0215); C53(Carbamidomethyl / 57.0215)	0.0042	0.0043	0	0	0	0	0.00024	0.00024	2.375	256.2	0	1	Specific	16.3	>sp|P46531|NOTC1_HUMAN Neurogenic locus notch homolog protein 1 OS=Homo sapiens OX=9606 GN=NOTCH1 PE=1 SV=4	1	6364	FP050322_11.5887.5887.5	high-energy collision-induced dissociation	1.98	6996.77	6995.79	1	16 | 68598
103	HexNAc(1)	404.9	5	1196.68	5979.37	1196.66	5979.29	controllerType=0 controllerNumber=1 scan=6024	14.053	Y.NCRCPPEWTGQYCTEDVDECQLMPNACQNGGPCHNTHGGYNCVCVNGW.T	36	NCRCPPEWTGQYCTEDVDECQLMPNACQNGGPCHNTHGGYNCVCVNGW,YT,2@57.02146,4@57.02146,13@57.02146,20@57.02146,27@57.02146,33@57.02146,36@203.07937,37@15.99492,42@57.02146,44@57.02146,46@0.98402	T36(OGlycan / 203.0794); H37(Oxidation / 15.9949); N46(Deamidated / 0.984)	16.9787	Y.NC[+57.02146]RC[+57.02146]PPEWTGQYC[+57.02146]TEDVDEC[+57.02146]QLMPNAC[+57.02146]QNGGPC[+57.02146]HNT[+203.07937]H[+15.99492]GGYNC[+57.02146]VC[+57.02146]VN[+0.98402]GW.T	C2(Carbamidomethyl / 57.0215); C4(Carbamidomethyl / 57.0215); C13(Carbamidomethyl / 57.0215); C20(Carbamidomethyl / 57.0215); C27(Carbamidomethyl / 57.0215); C33(Carbamidomethyl / 57.0215); C42(Carbamidomethyl / 57.0215); C44(Carbamidomethyl / 57.0215)	0.0016	0.0016	0	0	0	0	9.5e-05	9.6e-05	2.789	404.9	0		Specific	12.6	>sp|P46531|NOTC1_HUMAN Neurogenic locus notch homolog protein 1 OS=Homo sapiens OX=9606 GN=NOTCH1 PE=1 SV=4	1	6557	FP050322_11.6024.6024.4	high-energy collision-induced dissociation	1.45	5978.37	5978.28	1	17 | 68878
103		1174.4	4	1197.46	4786.83	1197.46	4786.83	controllerType=0 controllerNumber=1 scan=6024	1.104	Y.NCRCPPEWTGQYCTEDVDECQLMPNACQNGGPCHNTHGGY.N		NCRCPPEWTGQYCTEDVDECQLMPNACQNGGPCHNTHGGY,YN,2@57.02146,4@57.02146,13@57.02146,20@57.02146,27@57.02146,29@0.98402,33@57.02146,35@15.99492	N29(Deamidated / 0.984); N35(Oxidation / 15.9949)	16.9787	Y.NC[+57.02146]RC[+57.02146]PPEWTGQYC[+57.02146]TEDVDEC[+57.02146]QLMPNAC[+57.02146]QN[+0.98402]GGPC[+57.02146]HN[+15.99492]THGGY.N	C2(Carbamidomethyl / 57.0215); C4(Carbamidomethyl / 57.0215); C13(Carbamidomethyl / 57.0215); C20(Carbamidomethyl / 57.0215); C27(Carbamidomethyl / 57.0215); C33(Carbamidomethyl / 57.0215)	9.9e-31	3.7e-21	0	0	0	0	9.9e-31	1.3e-21	30.006	1174.4	26.8		Specific	26.2	>sp|P46531|NOTC1_HUMAN Neurogenic locus notch homolog protein 1 OS=Homo sapiens OX=9606 GN=NOTCH1 PE=1 SV=4	1	6556	FP050322_11.6024.6024.4	high-energy collision-induced dissociation	22.04	4785.82	4785.82	1	18 | 42818
103		722	4	1197.46	4786.84	1197.46	4786.83	controllerType=0 controllerNumber=1 scan=6091	2.226	Y.NCRCPPEWTGQYCTEDVDECQLMPNACQNGGPCHNTHGGY.N		NCRCPPEWTGQYCTEDVDECQLMPNACQNGGPCHNTHGGY,YN,2@57.02146,4@57.02146,13@57.02146,20@57.02146,27@57.02146,29@0.98402,33@57.02146,35@15.99492	N29(Deamidated / 0.984); N35(Oxidation / 15.9949)	17.1368	Y.NC[+57.02146]RC[+57.02146]PPEWTGQYC[+57.02146]TEDVDEC[+57.02146]QLMPNAC[+57.02146]QN[+0.98402]GGPC[+57.02146]HN[+15.99492]THGGY.N	C2(Carbamidomethyl / 57.0215); C4(Carbamidomethyl / 57.0215); C13(Carbamidomethyl / 57.0215); C20(Carbamidomethyl / 57.0215); C27(Carbamidomethyl / 57.0215); C33(Carbamidomethyl / 57.0215)	2e-09	2e-09	0	0	0	0	2.5e-10	2.5e-10	8.701	722	13.1		Specific	26.2	>sp|P46531|NOTC1_HUMAN Neurogenic locus notch homolog protein 1 OS=Homo sapiens OX=9606 GN=NOTCH1 PE=1 SV=4	1	6653	FP050322_11.6091.6091.4	high-energy collision-induced dissociation	10.3	4785.83	4785.82	1	19 | 43076
103		1133.2	4	1197.21	4785.84	1197.22	4785.84	controllerType=0 controllerNumber=1 scan=5901	-1.012	Y.NCRCPPEWTGQYCTEDVDECQLMPNACQNGGPCHNTHGGY.N		NCRCPPEWTGQYCTEDVDECQLMPNACQNGGPCHNTHGGY,YN,2@57.02146,4@57.02146,13@57.02146,20@57.02146,27@57.02146,33@57.02146,35@15.99492	N35(Oxidation / 15.9949)	16.6999	Y.NC[+57.02146]RC[+57.02146]PPEWTGQYC[+57.02146]TEDVDEC[+57.02146]QLMPNAC[+57.02146]QNGGPC[+57.02146]HN[+15.99492]THGGY.N	C2(Carbamidomethyl / 57.0215); C4(Carbamidomethyl / 57.0215); C13(Carbamidomethyl / 57.0215); C20(Carbamidomethyl / 57.0215); C27(Carbamidomethyl / 57.0215); C33(Carbamidomethyl / 57.0215)	9.9e-31	7.3e-21	0	0	0	0	9.9e-31	2.3e-21	30.006	1133.2	29.1		Specific	27.4	>sp|P46531|NOTC1_HUMAN Neurogenic locus notch homolog protein 1 OS=Homo sapiens OX=9606 GN=NOTCH1 PE=1 SV=4	1	6383	FP050322_11.5901.5901.4	high-energy collision-induced dissociation	21.84	4784.83	4784.83	1	20 | 42538
103		1048.9	4	1197.22	4785.85	1197.22	4785.84	controllerType=0 controllerNumber=1 scan=5855	0.621	Y.NCRCPPEWTGQYCTEDVDECQLMPNACQNGGPCHNTHGGY.N		NCRCPPEWTGQYCTEDVDECQLMPNACQNGGPCHNTHGGY,YN,2@57.02146,4@57.02146,13@57.02146,20@57.02146,27@57.02146,33@57.02146,35@15.99492	N35(Oxidation / 15.9949)	16.5916	Y.NC[+57.02146]RC[+57.02146]PPEWTGQYC[+57.02146]TEDVDEC[+57.02146]QLMPNAC[+57.02146]QNGGPC[+57.02146]HN[+15.99492]THGGY.N	C2(Carbamidomethyl / 57.0215); C4(Carbamidomethyl / 57.0215); C13(Carbamidomethyl / 57.0215); C20(Carbamidomethyl / 57.0215); C27(Carbamidomethyl / 57.0215); C33(Carbamidomethyl / 57.0215)	3.3e-16	3.3e-16	0	0	0	0	6.6e-17	6.7e-17	15.483	1048.9	22.1		Specific	26	>sp|P46531|NOTC1_HUMAN Neurogenic locus notch homolog protein 1 OS=Homo sapiens OX=9606 GN=NOTCH1 PE=1 SV=4	1	6323	FP050322_11.5855.5855.4	high-energy collision-induced dissociation	19.14	4784.84	4784.83	1	21 | 42220
103		1342.8	4	1193.47	4770.85	1193.46	4770.83	controllerType=0 controllerNumber=1 scan=6002	3.009	Y.NCRCPPEWTGQYCTEDVDECQLMPNACQNGGPCHNTHGGY.N		NCRCPPEWTGQYCTEDVDECQLMPNACQNGGPCHNTHGGY,YN,2@57.02146,4@57.02146,13@57.02146,20@57.02146,27@57.02146,29@0.98402,33@57.02146	N29(Deamidated / 0.984)	16.9278	Y.NC[+57.02146]RC[+57.02146]PPEWTGQYC[+57.02146]TEDVDEC[+57.02146]QLMPNAC[+57.02146]QN[+0.98402]GGPC[+57.02146]HNTHGGY.N	C2(Carbamidomethyl / 57.0215); C4(Carbamidomethyl / 57.0215); C13(Carbamidomethyl / 57.0215); C20(Carbamidomethyl / 57.0215); C27(Carbamidomethyl / 57.0215); C33(Carbamidomethyl / 57.0215)	9.9e-31	2e-23	0	0	0	0	9.9e-31	2e-23	30.006	1342.8	37.5		Specific	29	>sp|P46531|NOTC1_HUMAN Neurogenic locus notch homolog protein 1 OS=Homo sapiens OX=9606 GN=NOTCH1 PE=1 SV=4	1	6526	FP050322_11.6002.6002.4	high-energy collision-induced dissociation	22.4	4769.84	4769.82	1	22 | 42738
103		1298	4	1193.47	4770.85	1193.46	4770.83	controllerType=0 controllerNumber=1 scan=6056	4.442	Y.NCRCPPEWTGQYCTEDVDECQLMPNACQNGGPCHNTHGGY.N		NCRCPPEWTGQYCTEDVDECQLMPNACQNGGPCHNTHGGY,YN,2@57.02146,4@57.02146,13@57.02146,20@57.02146,27@57.02146,29@0.98402,33@57.02146	N29(Deamidated / 0.984)	17.0542	Y.NC[+57.02146]RC[+57.02146]PPEWTGQYC[+57.02146]TEDVDEC[+57.02146]QLMPNAC[+57.02146]QN[+0.98402]GGPC[+57.02146]HNTHGGY.N	C2(Carbamidomethyl / 57.0215); C4(Carbamidomethyl / 57.0215); C13(Carbamidomethyl / 57.0215); C20(Carbamidomethyl / 57.0215); C27(Carbamidomethyl / 57.0215); C33(Carbamidomethyl / 57.0215)	9.9e-31	2e-22	0	0	0	0	9.9e-31	1.1e-22	30.006	1298	22.1		Specific	27.8	>sp|P46531|NOTC1_HUMAN Neurogenic locus notch homolog protein 1 OS=Homo sapiens OX=9606 GN=NOTCH1 PE=1 SV=4	1	6603	FP050322_11.6056.6056.4	high-energy collision-induced dissociation	21.4	4769.85	4769.82	1	23 | 42978
103		884	4	1193.47	4770.86	1193.46	4770.83	controllerType=0 controllerNumber=1 scan=6114	5.363	Y.NCRCPPEWTGQYCTEDVDECQLMPNACQNGGPCHNTHGGY.N		NCRCPPEWTGQYCTEDVDECQLMPNACQNGGPCHNTHGGY,YN,2@57.02146,4@57.02146,13@57.02146,20@57.02146,27@57.02146,29@0.98402,33@57.02146	N29(Deamidated / 0.984)	17.1913	Y.NC[+57.02146]RC[+57.02146]PPEWTGQYC[+57.02146]TEDVDEC[+57.02146]QLMPNAC[+57.02146]QN[+0.98402]GGPC[+57.02146]HNTHGGY.N	C2(Carbamidomethyl / 57.0215); C4(Carbamidomethyl / 57.0215); C13(Carbamidomethyl / 57.0215); C20(Carbamidomethyl / 57.0215); C27(Carbamidomethyl / 57.0215); C33(Carbamidomethyl / 57.0215)	2e-12	2e-12	0	0	0	0	3.7e-13	3.7e-13	11.701	884	8.3		Specific	24.5	>sp|P46531|NOTC1_HUMAN Neurogenic locus notch homolog protein 1 OS=Homo sapiens OX=9606 GN=NOTCH1 PE=1 SV=4	1	6687	FP050322_11.6114.6114.4	high-energy collision-induced dissociation	13.4	4769.85	4769.82	1	24 | 43116
103		1057	4	1193.22	4769.85	1193.22	4769.85	controllerType=0 controllerNumber=1 scan=5913	-0.443	Y.NCRCPPEWTGQYCTEDVDECQLMPNACQNGGPCHNTHGGY.N		NCRCPPEWTGQYCTEDVDECQLMPNACQNGGPCHNTHGGY,YN,2@57.02146,4@57.02146,13@57.02146,20@57.02146,27@57.02146,33@57.02146		16.7273	Y.NC[+57.02146]RC[+57.02146]PPEWTGQYC[+57.02146]TEDVDEC[+57.02146]QLMPNAC[+57.02146]QNGGPC[+57.02146]HNTHGGY.N	C2(Carbamidomethyl / 57.0215); C4(Carbamidomethyl / 57.0215); C13(Carbamidomethyl / 57.0215); C20(Carbamidomethyl / 57.0215); C27(Carbamidomethyl / 57.0215); C33(Carbamidomethyl / 57.0215)	9.9e-31	3.7e-19	0	0	0	0	9.9e-31	5.4e-20	30.006	747.8	101.8		Specific	26.6	>sp|P46531|NOTC1_HUMAN Neurogenic locus notch homolog protein 1 OS=Homo sapiens OX=9606 GN=NOTCH1 PE=1 SV=4	1	6398	FP050322_11.5913.5913.4	high-energy collision-induced dissociation	19.44	4768.84	4768.84	1	25 | 42578
103		1047.8	4	1193.21	4769.84	1193.22	4769.85	controllerType=0 controllerNumber=1 scan=5865	-2.081	Y.NCRCPPEWTGQYCTEDVDECQLMPNACQNGGPCHNTHGGY.N		NCRCPPEWTGQYCTEDVDECQLMPNACQNGGPCHNTHGGY,YN,2@57.02146,4@57.02146,13@57.02146,20@57.02146,27@57.02146,33@57.02146		16.6157	Y.NC[+57.02146]RC[+57.02146]PPEWTGQYC[+57.02146]TEDVDEC[+57.02146]QLMPNAC[+57.02146]QNGGPC[+57.02146]HNTHGGY.N	C2(Carbamidomethyl / 57.0215); C4(Carbamidomethyl / 57.0215); C13(Carbamidomethyl / 57.0215); C20(Carbamidomethyl / 57.0215); C27(Carbamidomethyl / 57.0215); C33(Carbamidomethyl / 57.0215)	1.1e-16	1.1e-16	0	0	0	0	1.4e-17	1.4e-17	15.96	716.8	59.3		Specific	25.1	>sp|P46531|NOTC1_HUMAN Neurogenic locus notch homolog protein 1 OS=Homo sapiens OX=9606 GN=NOTCH1 PE=1 SV=4	1	6336	FP050322_11.5865.5865.4	high-energy collision-induced dissociation	20.13	4768.83	4768.84	1	26 | 42300
103		593.4	2	784.323	1567.64	784.324	1567.64	controllerType=0 controllerNumber=1 scan=5028	-2.408	Y.NCRCPPEWTGQY.C		NCRCPPEWTGQY,YC,2@57.02146,4@57.02146		14.7261	Y.NC[+57.02146]RC[+57.02146]PPEWTGQY.C	C2(Carbamidomethyl / 57.0215); C4(Carbamidomethyl / 57.0215)	5.3e-09	5.4e-09	0	0	0	0	6.8e-10	6.9e-10	8.272	440.3	440.3		Specific	14.7	>sp|P46531|NOTC1_HUMAN Neurogenic locus notch homolog protein 1 OS=Homo sapiens OX=9606 GN=NOTCH1 PE=1 SV=4	1	5156	FP050322_11.5028.5028.2	high-energy collision-induced dissociation	9.27	1566.63	1566.63	1	27 | 494
143		595.6	4	1128.95	4512.76	1128.94	4512.75	controllerType=0 controllerNumber=1 scan=6580	1.464	Y.NCVCVNGWTGEDCSENIDDCASAACFHGATCHDRVASFY.C		NCVCVNGWTGEDCSENIDDCASAACFHGATCHDRVASFY,YC,2@57.02146,4@57.02146,13@57.02146,20@57.02146,25@57.02146,31@57.02146		18.2819	Y.NC[+57.02146]VC[+57.02146]VNGWTGEDC[+57.02146]SENIDDC[+57.02146]ASAAC[+57.02146]FHGATC[+57.02146]HDRVASFY.C	C2(Carbamidomethyl / 57.0215); C4(Carbamidomethyl / 57.0215); C13(Carbamidomethyl / 57.0215); C20(Carbamidomethyl / 57.0215); C25(Carbamidomethyl / 57.0215); C31(Carbamidomethyl / 57.0215)	3.6e-07	3.7e-07	0	0	0	0	2.7e-08	2.8e-08	6.441	567.1	26.9		Specific	23.9	>sp|P46531|NOTC1_HUMAN Neurogenic locus notch homolog protein 1 OS=Homo sapiens OX=9606 GN=NOTCH1 PE=1 SV=4	1	7355	FP050322_11.6580.6580.4	high-energy collision-induced dissociation	7.44	4511.75	4511.75	1	28 | 43767
143		1204.9	4	1088.18	4349.69	1088.18	4349.69	controllerType=0 controllerNumber=1 scan=6306	1.036	Y.NCVCVNGWTGEDCSENIDDCASAACFHGATCHDRVASF.Y		NCVCVNGWTGEDCSENIDDCASAACFHGATCHDRVASF,YY,2@57.02146,4@57.02146,13@57.02146,20@57.02146,25@57.02146,31@57.02146		17.6415	Y.NC[+57.02146]VC[+57.02146]VNGWTGEDC[+57.02146]SENIDDC[+57.02146]ASAAC[+57.02146]FHGATC[+57.02146]HDRVASF.Y	C2(Carbamidomethyl / 57.0215); C4(Carbamidomethyl / 57.0215); C13(Carbamidomethyl / 57.0215); C20(Carbamidomethyl / 57.0215); C25(Carbamidomethyl / 57.0215); C31(Carbamidomethyl / 57.0215)	9.9e-31	2.3e-21	0	0	0	0	9.9e-31	7.2e-22	30.006	1204.9	50.2		Specific	24.1	>sp|P46531|NOTC1_HUMAN Neurogenic locus notch homolog protein 1 OS=Homo sapiens OX=9606 GN=NOTCH1 PE=1 SV=4	1	6968	FP050322_11.6306.6306.4	high-energy collision-induced dissociation	20.63	4348.69	4348.68	1	29 | 43540
143		182.1	3	1004.37	3011.09	1004.37	3011.1	controllerType=0 controllerNumber=1 scan=7523	-5.101	Y.NCVCVNGWTGEDCSENIDDCASAACF.H		NCVCVNGWTGEDCSENIDDCASAACF,YH,2@57.02146,4@57.02146,13@57.02146,20@57.02146,25@57.02146		20.4993	Y.NC[+57.02146]VC[+57.02146]VNGWTGEDC[+57.02146]SENIDDC[+57.02146]ASAAC[+57.02146]F.H	C2(Carbamidomethyl / 57.0215); C4(Carbamidomethyl / 57.0215); C13(Carbamidomethyl / 57.0215); C20(Carbamidomethyl / 57.0215); C25(Carbamidomethyl / 57.0215)	0.74	0.74	0	0	0	0	0.023	0.024	0.133	182.1	182.1		Specific	10	>sp|P46531|NOTC1_HUMAN Neurogenic locus notch homolog protein 1 OS=Homo sapiens OX=9606 GN=NOTCH1 PE=1 SV=4	1	8702	FP050322_11.7523.7523.3	high-energy collision-induced dissociation	0.13	3010.08	3010.09	1	30 | 21076
169	Fuc(1); Hex(1)Pent(2)	402.4	3	698.291	2092.86	698.293	2092.87	controllerType=0 controllerNumber=1 scan=3519	-3.225	F.HGATCHDRVASFY.C	4;11	HGATCHDRVASFY,FC,4@146.05791,5@57.02146,11@426.13734	T4(OGlycan / 146.0579); S11(OGlycan / 426.1373)	11.3518	F.HGAT[+146.05791]C[+57.02146]HDRVAS[+426.13734]FY.C	C5(Carbamidomethyl / 57.0215)	2.6e-07	2.7e-07	0	0	0	0	1.8e-08	1.8e-08	6.577	402.4	0		Specific	12.1	>sp|P46531|NOTC1_HUMAN Neurogenic locus notch homolog protein 1 OS=Homo sapiens OX=9606 GN=NOTCH1 PE=1 SV=4	1	3008	FP050322_11.3519.3519.3	high-energy collision-induced dissociation	6.64	2091.85	2091.86	1	31 | 2581
169	Fuc(1); Hex(1)Pent(2)	463.1	3	643.938	1929.8	643.939	1929.8	controllerType=0 controllerNumber=1 scan=2813	-0.917	F.HGATCHDRVASF.Y	4;11	HGATCHDRVASF,FY,4@146.05791,5@57.02146,11@426.13734	T4(OGlycan / 146.0579); S11(OGlycan / 426.1373)	9.7476	F.HGAT[+146.05791]C[+57.02146]HDRVAS[+426.13734]F.Y	C5(Carbamidomethyl / 57.0215)	1e-07	1e-07	0	0	0	0	6.9e-09	7e-09	6.994	463.1	0		Specific	17.3	>sp|P46531|NOTC1_HUMAN Neurogenic locus notch homolog protein 1 OS=Homo sapiens OX=9606 GN=NOTCH1 PE=1 SV=4	1	2036	FP050322_11.2813.2813.3	high-energy collision-induced dissociation	7.04	1928.79	1928.79	1	32 | 913
169	Fuc(1); Hex(1)Pent(2)	400.5	3	643.939	1929.8	643.939	1929.8	controllerType=0 controllerNumber=1 scan=2865	-0.347	F.HGATCHDRVASF.Y	4;11	HGATCHDRVASF,FY,4@146.05791,5@57.02146,11@426.13734	T4(OGlycan / 146.0579); S11(OGlycan / 426.1373)	9.8684	F.HGAT[+146.05791]C[+57.02146]HDRVAS[+426.13734]F.Y	C5(Carbamidomethyl / 57.0215)	5.3e-07	5.4e-07	0	0	0	0	4.9e-08	5e-08	6.277	400.5	0		Specific	15.6	>sp|P46531|NOTC1_HUMAN Neurogenic locus notch homolog protein 1 OS=Homo sapiens OX=9606 GN=NOTCH1 PE=1 SV=4	1	2113	FP050322_11.2865.2865.3	high-energy collision-induced dissociation	5.9	1928.79	1928.79	1	33 | 921
169	Fuc(1); Hex(1)	613.3	3	610.264	1828.78	610.265	1828.78	controllerType=0 controllerNumber=1 scan=3436	-2.077	F.HGATCHDRVASFY.C	4;11	HGATCHDRVASFY,FC,4@146.05791,5@57.02146,11@162.05282	T4(OGlycan / 146.0579); S11(OGlycan / 162.0528)	11.1681	F.HGAT[+146.05791]C[+57.02146]HDRVAS[+162.05282]FY.C	C5(Carbamidomethyl / 57.0215)	4.8e-10	4.9e-10	0	0	0	0	5e-11	5.1e-11	9.317	613.3	0		Specific	14.9	>sp|P46531|NOTC1_HUMAN Neurogenic locus notch homolog protein 1 OS=Homo sapiens OX=9606 GN=NOTCH1 PE=1 SV=4	1	2894	FP050322_11.3436.3436.3	high-energy collision-induced dissociation	9.92	1827.77	1827.77	1	34 | 952
169	Fuc(1); Hex(1)	580.6	3	610.264	1828.78	610.265	1828.78	controllerType=0 controllerNumber=1 scan=3489	-1.977	F.HGATCHDRVASFY.C	4;11	HGATCHDRVASFY,FC,4@146.05791,5@57.02146,11@162.05282	T4(OGlycan / 146.0579); S11(OGlycan / 162.0528)	11.2897	F.HGAT[+146.05791]C[+57.02146]HDRVAS[+162.05282]FY.C	C5(Carbamidomethyl / 57.0215)	4.8e-09	4.9e-09	0	0	0	0	4.9e-10	5e-10	8.317	580.6	0.6		Specific	13.9	>sp|P46531|NOTC1_HUMAN Neurogenic locus notch homolog protein 1 OS=Homo sapiens OX=9606 GN=NOTCH1 PE=1 SV=4	1	2968	FP050322_11.3489.3489.3	high-energy collision-induced dissociation	9.92	1827.77	1827.77	1	35 | 988
169	Fuc(1)	585	3	556.246	1666.72	556.247	1666.73	controllerType=0 controllerNumber=1 scan=3533	-2.336	F.HGATCHDRVASFY.C	11	HGATCHDRVASFY,FC,5@57.02146,11@146.05791	S11(OGlycan / 146.0579)	11.3861	F.HGATC[+57.02146]HDRVAS[+146.05791]FY.C	C5(Carbamidomethyl / 57.0215)	4.8e-09	4.9e-09	0	0	0	0	5.8e-10	5.9e-10	8.317	490.4	22.9		Specific	13.1	>sp|P46531|NOTC1_HUMAN Neurogenic locus notch homolog protein 1 OS=Homo sapiens OX=9606 GN=NOTCH1 PE=1 SV=4	1	3028	FP050322_11.3533.3533.3	high-energy collision-induced dissociation	10.02	1665.72	1665.72	1	36 | 1036
169	Fuc(1)	530.2	3	556.246	1666.72	556.247	1666.73	controllerType=0 controllerNumber=1 scan=3480	-2.006	F.HGATCHDRVASFY.C	11	HGATCHDRVASFY,FC,5@57.02146,11@146.05791	S11(OGlycan / 146.0579)	11.2686	F.HGATC[+57.02146]HDRVAS[+146.05791]FY.C	C5(Carbamidomethyl / 57.0215)	2.6e-08	2.6e-08	0	0	0	0	1.8e-09	1.8e-09	7.59	452.5	16.6		Specific	12.1	>sp|P46531|NOTC1_HUMAN Neurogenic locus notch homolog protein 1 OS=Homo sapiens OX=9606 GN=NOTCH1 PE=1 SV=4	1	2953	FP050322_11.3480.3480.3	high-energy collision-induced dissociation	9.02	1665.72	1665.72	1	37 | 967
169	Fuc(1)	462.1	3	556.246	1666.72	556.247	1666.73	controllerType=0 controllerNumber=1 scan=3589	-2.665	F.HGATCHDRVASFY.C	11	HGATCHDRVASFY,FC,5@57.02146,11@146.05791	S11(OGlycan / 146.0579)	11.5071	F.HGATC[+57.02146]HDRVAS[+146.05791]FY.C	C5(Carbamidomethyl / 57.0215)	1.6e-05	1.6e-05	0	0	0	0	1.9e-06	1.9e-06	4.803	372.2	3.9		Specific	11	>sp|P46531|NOTC1_HUMAN Neurogenic locus notch homolog protein 1 OS=Homo sapiens OX=9606 GN=NOTCH1 PE=1 SV=4	1	3101	FP050322_11.3589.3589.3	high-energy collision-induced dissociation	5.06	1665.72	1665.72	1	38 | 1078
169	Fuc(1)	445.3	2	833.865	1666.72	833.868	1666.73	controllerType=0 controllerNumber=1 scan=3522	-3.28	F.HGATCHDRVASFY.C	11	HGATCHDRVASFY,FC,5@57.02146,11@146.05791	S11(OGlycan / 146.0579)	11.3608	F.HGATC[+57.02146]HDRVAS[+146.05791]FY.C	C5(Carbamidomethyl / 57.0215)	1.2e-06	1.2e-06	0	0	0	0	8.4e-08	8.5e-08	5.936	396.4	29.8		Specific	13.4	>sp|P46531|NOTC1_HUMAN Neurogenic locus notch homolog protein 1 OS=Homo sapiens OX=9606 GN=NOTCH1 PE=1 SV=4	1	3011	FP050322_11.3522.3522.2	high-energy collision-induced dissociation	6.19	1665.72	1665.72	1	39 | 1015
169	Fuc(1)	325.8	3	556.244	1666.72	556.247	1666.73	controllerType=0 controllerNumber=1 scan=3657	-6.73	F.HGATCHDRVASFY.C	11	HGATCHDRVASFY,FC,5@57.02146,11@146.05791	S11(OGlycan / 146.0579)	11.6579	F.HGATC[+57.02146]HDRVAS[+146.05791]FY.C	C5(Carbamidomethyl / 57.0215)	0.00075	0.00076	0	0	0	0	3.4e-05	3.5e-05	3.128	325.8	4.3		Specific	8.3	>sp|P46531|NOTC1_HUMAN Neurogenic locus notch homolog protein 1 OS=Homo sapiens OX=9606 GN=NOTCH1 PE=1 SV=4	1	3195	FP050322_11.3657.3657.3	high-energy collision-induced dissociation	3.06	1665.71	1665.72	1	40 | 1099
169	Fuc(1); Hex(1)	687.5	3	555.909	1665.71	555.911	1665.72	controllerType=0 controllerNumber=1 scan=2719	-2.039	F.HGATCHDRVASF.Y	4;11	HGATCHDRVASF,FY,4@146.05791,5@57.02146,11@162.05282	T4(OGlycan / 146.0579); S11(OGlycan / 162.0528)	9.5314	F.HGAT[+146.05791]C[+57.02146]HDRVAS[+162.05282]F.Y	C5(Carbamidomethyl / 57.0215)	5.3e-11	5.4e-11	0	0	0	0	6.3e-12	6.4e-12	10.277	652.9	2.4		Specific	16.1	>sp|P46531|NOTC1_HUMAN Neurogenic locus notch homolog protein 1 OS=Homo sapiens OX=9606 GN=NOTCH1 PE=1 SV=4	1	1916	FP050322_11.2719.2719.3	high-energy collision-induced dissociation	10.88	1664.71	1664.71	1	41 | 887
169	Fuc(1); Hex(1)	474	3	555.909	1665.71	555.911	1665.72	controllerType=0 controllerNumber=1 scan=2775	-3.138	F.HGATCHDRVASF.Y	4;11	HGATCHDRVASF,FY,4@146.05791,5@57.02146,11@162.05282	T4(OGlycan / 146.0579); S11(OGlycan / 162.0528)	9.6615	F.HGAT[+146.05791]C[+57.02146]HDRVAS[+162.05282]F.Y	C5(Carbamidomethyl / 57.0215)	2.8e-07	2.8e-07	0	0	0	0	2.2e-08	2.2e-08	6.554	474	0		Specific	15.5	>sp|P46531|NOTC1_HUMAN Neurogenic locus notch homolog protein 1 OS=Homo sapiens OX=9606 GN=NOTCH1 PE=1 SV=4	1	1984	FP050322_11.2775.2775.3	high-energy collision-induced dissociation	6.6	1664.7	1664.71	1	42 | 901
169	Fuc(1); Hex(1)	365.7	3	555.91	1665.71	555.911	1665.72	controllerType=0 controllerNumber=1 scan=2666	-1.379	F.HGATCHDRVASF.Y	4;11	HGATCHDRVASF,FY,4@146.05791,5@57.02146,11@162.05282	T4(OGlycan / 146.0579); S11(OGlycan / 162.0528)	9.4072	F.HGAT[+146.05791]C[+57.02146]HDRVAS[+162.05282]F.Y	C5(Carbamidomethyl / 57.0215)	2.5e-06	2.6e-06	0	0	0	0	1.2e-07	1.2e-07	5.596	365.7	0		Specific	13.8	>sp|P46531|NOTC1_HUMAN Neurogenic locus notch homolog protein 1 OS=Homo sapiens OX=9606 GN=NOTCH1 PE=1 SV=4	1	1847	FP050322_11.2666.2666.3	high-energy collision-induced dissociation	5.58	1664.71	1664.71	1	43 | 875
169	Fuc(1); Hex(1)	104.5	2	833.374	1665.74	833.362	1665.72	controllerType=0 controllerNumber=1 scan=3522	14.385	F.HGATCHDRVASF.Y	4;11	HGATCHDRVASF,FY,4@146.05791,5@57.02146,11@162.05282	T4(OGlycan / 146.0579); S11(OGlycan / 162.0528)	11.3608	F.HGAT[+146.05791]C[+57.02146]HDRVAS[+162.05282]F.Y	C5(Carbamidomethyl / 57.0215)	0.11	0.11	0	0	0	0	0.0039	0.004	0.965	104.5	1.9		Specific	8.3	>sp|P46531|NOTC1_HUMAN Neurogenic locus notch homolog protein 1 OS=Homo sapiens OX=9606 GN=NOTCH1 PE=1 SV=4	1	3010	FP050322_11.3522.3522.2	high-energy collision-induced dissociation	0.63	1664.73	1664.71	1	44 | 1003
169		768.9	2	760.836	1520.66	760.839	1520.67	controllerType=0 controllerNumber=1 scan=3590	-3.483	F.HGATCHDRVASFY.C		HGATCHDRVASFY,FC,5@57.02146		11.509	F.HGATC[+57.02146]HDRVASFY.C	C5(Carbamidomethyl / 57.0215)	6e-12	6.1e-12	0	0	0	0	1e-12	1.1e-12	11.219	500	500		Specific	12.9	>sp|P46531|NOTC1_HUMAN Neurogenic locus notch homolog protein 1 OS=Homo sapiens OX=9606 GN=NOTCH1 PE=1 SV=4	1	3102	FP050322_11.3590.3590.2	high-energy collision-induced dissociation	12.21	1519.66	1519.66	1	45 | 305
169		588.2	2	760.837	1520.67	760.839	1520.67	controllerType=0 controllerNumber=1 scan=3538	-2.038	F.HGATCHDRVASFY.C		HGATCHDRVASFY,FC,5@57.02146		11.394	F.HGATC[+57.02146]HDRVASFY.C	C5(Carbamidomethyl / 57.0215)	2.6e-06	2.6e-06	0	0	0	0	1.5e-07	1.6e-07	5.593	366	366		Specific	9.9	>sp|P46531|NOTC1_HUMAN Neurogenic locus notch homolog protein 1 OS=Homo sapiens OX=9606 GN=NOTCH1 PE=1 SV=4	1	3035	FP050322_11.3538.3538.2	high-energy collision-induced dissociation	6.59	1519.66	1519.66	1	46 | 263
169		507.9	3	507.56	1520.67	507.561	1520.67	controllerType=0 controllerNumber=1 scan=3514	-2.027	F.HGATCHDRVASFY.C		HGATCHDRVASFY,FC,5@57.02146		11.3424	F.HGATC[+57.02146]HDRVASFY.C	C5(Carbamidomethyl / 57.0215)	4.8e-06	4.9e-06	0	0	0	0	4e-07	4.1e-07	5.316	313.4	313.4		Specific	10.7	>sp|P46531|NOTC1_HUMAN Neurogenic locus notch homolog protein 1 OS=Homo sapiens OX=9606 GN=NOTCH1 PE=1 SV=4	1	3000	FP050322_11.3514.3514.3	high-energy collision-induced dissociation	6.15	1519.66	1519.66	1	47 | 241
169		487.9	3	507.561	1520.67	507.561	1520.67	controllerType=0 controllerNumber=1 scan=3566	-1.606	F.HGATCHDRVASFY.C		HGATCHDRVASFY,FC,5@57.02146		11.4586	F.HGATC[+57.02146]HDRVASFY.C	C5(Carbamidomethyl / 57.0215)	4.7e-06	4.7e-06	0	0	0	0	3.4e-07	3.5e-07	5.33	336.2	336.2		Specific	9.9	>sp|P46531|NOTC1_HUMAN Neurogenic locus notch homolog protein 1 OS=Homo sapiens OX=9606 GN=NOTCH1 PE=1 SV=4	1	3074	FP050322_11.3566.3566.3	high-energy collision-induced dissociation	6.16	1519.66	1519.66	1	48 | 283
169		470.5	3	507.561	1520.67	507.561	1520.67	controllerType=0 controllerNumber=1 scan=3677	-1.726	F.HGATCHDRVASFY.C		HGATCHDRVASFY,FC,5@57.02146		11.7045	F.HGATC[+57.02146]HDRVASFY.C	C5(Carbamidomethyl / 57.0215)	7e-06	7.1e-06	0	0	0	0	7.5e-07	7.6e-07	5.156	332.3	332.3		Specific	10.4	>sp|P46531|NOTC1_HUMAN Neurogenic locus notch homolog protein 1 OS=Homo sapiens OX=9606 GN=NOTCH1 PE=1 SV=4	1	3225	FP050322_11.3677.3677.3	high-energy collision-induced dissociation	5.6	1519.66	1519.66	1	49 | 382
169		455.1	3	507.561	1520.67	507.561	1520.67	controllerType=0 controllerNumber=1 scan=3621	-1.786	F.HGATCHDRVASFY.C		HGATCHDRVASFY,FC,5@57.02146		11.5798	F.HGATC[+57.02146]HDRVASFY.C	C5(Carbamidomethyl / 57.0215)	1.3e-05	1.3e-05	0	0	0	0	1.1e-06	1.1e-06	4.883	329	329		Specific	10.2	>sp|P46531|NOTC1_HUMAN Neurogenic locus notch homolog protein 1 OS=Homo sapiens OX=9606 GN=NOTCH1 PE=1 SV=4	1	3145	FP050322_11.3621.3621.3	high-energy collision-induced dissociation	5.32	1519.66	1519.66	1	50 | 326
169		445.1	3	507.561	1520.67	507.561	1520.67	controllerType=0 controllerNumber=1 scan=3731	-1.425	F.HGATCHDRVASFY.C		HGATCHDRVASFY,FC,5@57.02146		11.8273	F.HGATC[+57.02146]HDRVASFY.C	C5(Carbamidomethyl / 57.0215)	1.4e-05	1.4e-05	0	0	0	0	1.3e-06	1.3e-06	4.868	319.4	319.4		Specific	11	>sp|P46531|NOTC1_HUMAN Neurogenic locus notch homolog protein 1 OS=Homo sapiens OX=9606 GN=NOTCH1 PE=1 SV=4	1	3302	FP050322_11.3731.3731.3	high-energy collision-induced dissociation	5.31	1519.66	1519.66	1	51 | 402
169		296.4	3	507.561	1520.67	507.561	1520.67	controllerType=0 controllerNumber=1 scan=3786	-1.907	F.HGATCHDRVASFY.C		HGATCHDRVASFY,FC,5@57.02146		11.955	F.HGATC[+57.02146]HDRVASFY.C	C5(Carbamidomethyl / 57.0215)	0.00042	0.00043	0	0	0	0	2.2e-05	2.2e-05	3.376	266.4	266.4		Specific	7.7	>sp|P46531|NOTC1_HUMAN Neurogenic locus notch homolog protein 1 OS=Homo sapiens OX=9606 GN=NOTCH1 PE=1 SV=4	1	3380	FP050322_11.3786.3786.3	high-energy collision-induced dissociation	3.58	1519.66	1519.66	1	52 | 422
169		174.8	2	760.837	1520.67	760.839	1520.67	controllerType=0 controllerNumber=1 scan=3646	-2.199	F.HGATCHDRVASFY.C		HGATCHDRVASFY,FC,5@57.02146		11.6329	F.HGATC[+57.02146]HDRVASFY.C	C5(Carbamidomethyl / 57.0215)	0.004	0.0041	0	0	0	0	0.0002	0.0002	2.396	174.8	174.8		Specific	8.2	>sp|P46531|NOTC1_HUMAN Neurogenic locus notch homolog protein 1 OS=Homo sapiens OX=9606 GN=NOTCH1 PE=1 SV=4	1	3181	FP050322_11.3646.3646.2	high-energy collision-induced dissociation	2.19	1519.66	1519.66	1	53 | 350
169	Fuc(1)	100.5	3	502.229	1504.67	502.221	1504.65	controllerType=0 controllerNumber=1 scan=3482	15.017	F.HGATCHDRVASF.Y	11	HGATCHDRVASF,FY,5@57.02146,8@0.98402,11@146.05791	R8(Deamidated / 0.984); S11(OGlycan / 146.0579)	11.2727	F.HGATC[+57.02146]HDR[+0.98402]VAS[+146.05791]F.Y	C5(Carbamidomethyl / 57.0215)	0.26	0.27	0	0	0	0	0.0085	0.0086	0.577	68.8	11.8		Specific	5	>sp|P46531|NOTC1_HUMAN Neurogenic locus notch homolog protein 1 OS=Homo sapiens OX=9606 GN=NOTCH1 PE=1 SV=4	1	2957	FP050322_11.3482.3482.3	high-energy collision-induced dissociation	0.32	1503.66	1503.64	1	54 | 234
169	Fuc(1)	644.6	3	501.893	1503.66	501.893	1503.66	controllerType=0 controllerNumber=1 scan=2874	-0.799	F.HGATCHDRVASF.Y	11	HGATCHDRVASF,FY,5@57.02146,11@146.05791	S11(OGlycan / 146.0579)	9.8899	F.HGATC[+57.02146]HDRVAS[+146.05791]F.Y	C5(Carbamidomethyl / 57.0215)	5.3e-10	5.4e-10	0	0	0	0	8.8e-11	8.9e-11	9.277	636.3	23.2		Specific	13.7	>sp|P46531|NOTC1_HUMAN Neurogenic locus notch homolog protein 1 OS=Homo sapiens OX=9606 GN=NOTCH1 PE=1 SV=4	1	2125	FP050322_11.2874.2874.3	high-energy collision-induced dissociation	9.98	1502.66	1502.66	1	55 | 218
169	Fuc(1)	634	3	501.892	1503.66	501.893	1503.66	controllerType=0 controllerNumber=1 scan=2763	-2.747	F.HGATCHDRVASF.Y	11	HGATCHDRVASF,FY,5@57.02146,11@146.05791	S11(OGlycan / 146.0579)	9.6338	F.HGATC[+57.02146]HDRVAS[+146.05791]F.Y	C5(Carbamidomethyl / 57.0215)	1.5e-09	1.5e-09	0	0	0	0	1.3e-10	1.4e-10	8.837	562.3	26		Specific	13.9	>sp|P46531|NOTC1_HUMAN Neurogenic locus notch homolog protein 1 OS=Homo sapiens OX=9606 GN=NOTCH1 PE=1 SV=4	1	1969	FP050322_11.2763.2763.3	high-energy collision-induced dissociation	9.54	1502.65	1502.66	1	56 | 208
169	Fuc(1)	621.6	3	501.892	1503.66	501.893	1503.66	controllerType=0 controllerNumber=1 scan=2711	-1.956	F.HGATCHDRVASF.Y	11	HGATCHDRVASF,FY,5@57.02146,11@146.05791	S11(OGlycan / 146.0579)	9.5122	F.HGATC[+57.02146]HDRVAS[+146.05791]F.Y	C5(Carbamidomethyl / 57.0215)	5.3e-10	5.4e-10	0	0	0	0	6.4e-11	6.5e-11	9.277	618.1	16.2		Specific	13.8	>sp|P46531|NOTC1_HUMAN Neurogenic locus notch homolog protein 1 OS=Homo sapiens OX=9606 GN=NOTCH1 PE=1 SV=4	1	1905	FP050322_11.2711.2711.3	high-energy collision-induced dissociation	9.98	1502.65	1502.66	1	57 | 198
169	Fuc(1)	610	3	501.892	1503.66	501.893	1503.66	controllerType=0 controllerNumber=1 scan=2818	-1.651	F.HGATCHDRVASF.Y	11	HGATCHDRVASF,FY,5@57.02146,11@146.05791	S11(OGlycan / 146.0579)	9.7604	F.HGATC[+57.02146]HDRVAS[+146.05791]F.Y	C5(Carbamidomethyl / 57.0215)	5.3e-10	5.4e-10	0	0	0	0	7.6e-11	7.7e-11	9.277	541.1	16.9		Specific	12.9	>sp|P46531|NOTC1_HUMAN Neurogenic locus notch homolog protein 1 OS=Homo sapiens OX=9606 GN=NOTCH1 PE=1 SV=4	1	2041	FP050322_11.2818.2818.3	high-energy collision-induced dissociation	8.98	1502.65	1502.66	1	58 | 213
169	Fuc(1)	394.4	2	752.333	1503.66	752.336	1503.66	controllerType=0 controllerNumber=1 scan=2749	-3.652	F.HGATCHDRVASF.Y	11	HGATCHDRVASF,FY,5@57.02146,11@146.05791	S11(OGlycan / 146.0579)	9.5996	F.HGATC[+57.02146]HDRVAS[+146.05791]F.Y	C5(Carbamidomethyl / 57.0215)	3.2e-06	3.2e-06	0	0	0	0	2e-07	2e-07	5.498	394.4	13.6		Specific	15.5	>sp|P46531|NOTC1_HUMAN Neurogenic locus notch homolog protein 1 OS=Homo sapiens OX=9606 GN=NOTCH1 PE=1 SV=4	1	1955	FP050322_11.2749.2749.2	high-energy collision-induced dissociation	5.58	1502.65	1502.66	1	59 | 203
169		769.3	2	679.305	1357.6	679.307	1357.61	controllerType=0 controllerNumber=1 scan=2774	-3.2	F.HGATCHDRVASF.Y		HGATCHDRVASF,FY,5@57.02146		9.6594	F.HGATC[+57.02146]HDRVASF.Y	C5(Carbamidomethyl / 57.0215)	6.6e-12	6.7e-12	0	0	0	0	1.3e-12	1.3e-12	11.179	691.1	691.1		Specific	11.3	>sp|P46531|NOTC1_HUMAN Neurogenic locus notch homolog protein 1 OS=Homo sapiens OX=9606 GN=NOTCH1 PE=1 SV=4	1	1983	FP050322_11.2774.2774.2	high-energy collision-induced dissociation	12.17	1356.59	1356.6	1	60 | 63
169		620.3	3	453.206	1357.6	453.207	1357.61	controllerType=0 controllerNumber=1 scan=2752	-1.569	F.HGATCHDRVASF.Y		HGATCHDRVASF,FY,5@57.02146		9.6079	F.HGATC[+57.02146]HDRVASF.Y	C5(Carbamidomethyl / 57.0215)	3.3e-09	3.3e-09	0	0	0	0	3.2e-10	3.2e-10	8.485	414.1	414.1		Specific	11.1	>sp|P46531|NOTC1_HUMAN Neurogenic locus notch homolog protein 1 OS=Homo sapiens OX=9606 GN=NOTCH1 PE=1 SV=4	1	1957	FP050322_11.2752.2752.3	high-energy collision-induced dissociation	9.48	1356.6	1356.6	1	61 | 60
169		604.2	3	453.206	1357.6	453.207	1357.61	controllerType=0 controllerNumber=1 scan=2699	-2.513	F.HGATCHDRVASF.Y		HGATCHDRVASF,FY,5@57.02146		9.4852	F.HGATC[+57.02146]HDRVASF.Y	C5(Carbamidomethyl / 57.0215)	6.1e-09	6.2e-09	0	0	0	0	7.9e-10	8e-10	8.212	401.4	401.4		Specific	10.4	>sp|P46531|NOTC1_HUMAN Neurogenic locus notch homolog protein 1 OS=Homo sapiens OX=9606 GN=NOTCH1 PE=1 SV=4	1	1888	FP050322_11.2699.2699.3	high-energy collision-induced dissociation	8.21	1356.6	1356.6	1	62 | 56
169		563.4	2	679.306	1357.6	679.307	1357.61	controllerType=0 controllerNumber=1 scan=2723	-2.031	F.HGATCHDRVASF.Y		HGATCHDRVASF,FY,5@57.02146		9.5401	F.HGATC[+57.02146]HDRVASF.Y	C5(Carbamidomethyl / 57.0215)	5e-07	5e-07	0	0	0	0	4.2e-08	4.2e-08	6.303	471.5	471.5		Specific	9.4	>sp|P46531|NOTC1_HUMAN Neurogenic locus notch homolog protein 1 OS=Homo sapiens OX=9606 GN=NOTCH1 PE=1 SV=4	1	1923	FP050322_11.2723.2723.2	high-energy collision-induced dissociation	7.3	1356.6	1356.6	1	63 | 58
169		543.4	3	453.207	1357.61	453.207	1357.61	controllerType=0 controllerNumber=1 scan=2863	-1.03	F.HGATCHDRVASF.Y		HGATCHDRVASF,FY,5@57.02146		9.8641	F.HGATC[+57.02146]HDRVASF.Y	C5(Carbamidomethyl / 57.0215)	2.8e-08	2.9e-08	0	0	0	0	2.8e-09	2.8e-09	7.55	443.8	443.8		Specific	12.1	>sp|P46531|NOTC1_HUMAN Neurogenic locus notch homolog protein 1 OS=Homo sapiens OX=9606 GN=NOTCH1 PE=1 SV=4	1	2109	FP050322_11.2863.2863.3	high-energy collision-induced dissociation	8.27	1356.6	1356.6	1	64 | 74
169		511.2	3	453.206	1357.6	453.207	1357.61	controllerType=0 controllerNumber=1 scan=2807	-1.974	F.HGATCHDRVASF.Y		HGATCHDRVASF,FY,5@57.02146		9.7357	F.HGATC[+57.02146]HDRVASF.Y	C5(Carbamidomethyl / 57.0215)	3.6e-08	3.7e-08	0	0	0	0	3.9e-09	4e-09	7.441	501.3	501.3		Specific	11.9	>sp|P46531|NOTC1_HUMAN Neurogenic locus notch homolog protein 1 OS=Homo sapiens OX=9606 GN=NOTCH1 PE=1 SV=4	1	2028	FP050322_11.2807.2807.3	high-energy collision-induced dissociation	7.54	1356.6	1356.6	1	65 | 68
169		495	2	679.304	1357.6	679.307	1357.61	controllerType=0 controllerNumber=1 scan=2837	-4.1	F.HGATCHDRVASF.Y		HGATCHDRVASF,FY,5@57.02146		9.803	F.HGATC[+57.02146]HDRVASF.Y	C5(Carbamidomethyl / 57.0215)	5.3e-06	5.3e-06	0	0	0	0	4.7e-07	4.7e-07	5.278	495	495		Specific	9.9	>sp|P46531|NOTC1_HUMAN Neurogenic locus notch homolog protein 1 OS=Homo sapiens OX=9606 GN=NOTCH1 PE=1 SV=4	1	2070	FP050322_11.2837.2837.2	high-energy collision-induced dissociation	5.38	1356.59	1356.6	1	66 | 72
169		453.5	3	453.207	1357.61	453.207	1357.61	controllerType=0 controllerNumber=1 scan=2917	-0.018	F.HGATCHDRVASF.Y		HGATCHDRVASF,FY,5@57.02146		9.9903	F.HGATC[+57.02146]HDRVASF.Y	C5(Carbamidomethyl / 57.0215)	0.00013	0.00013	0	0	0	0	3.3e-06	3.3e-06	3.894	348.6	348.6		Specific	9.5	>sp|P46531|NOTC1_HUMAN Neurogenic locus notch homolog protein 1 OS=Homo sapiens OX=9606 GN=NOTCH1 PE=1 SV=4	1	2183	FP050322_11.2917.2917.3	high-energy collision-induced dissociation	4.34	1356.6	1356.6	1	67 | 76
169		260	3	453.206	1357.6	453.207	1357.61	controllerType=0 controllerNumber=1 scan=3044	-1.299	F.HGATCHDRVASF.Y		HGATCHDRVASF,FY,5@57.02146		10.2875	F.HGATC[+57.02146]HDRVASF.Y	C5(Carbamidomethyl / 57.0215)	0.00091	0.00092	0	0	0	0	5.1e-05	5.2e-05	3.042	260	260		Specific	7.7	>sp|P46531|NOTC1_HUMAN Neurogenic locus notch homolog protein 1 OS=Homo sapiens OX=9606 GN=NOTCH1 PE=1 SV=4	1	2351	FP050322_11.3044.3044.3	high-energy collision-induced dissociation	3.33	1356.6	1356.6	1	68 | 78
169		135.8	3	453.204	1357.6	453.207	1357.61	controllerType=0 controllerNumber=1 scan=3163	-7.032	F.HGATCHDRVASF.Y		HGATCHDRVASF,FY,5@57.02146		10.5582	F.HGATC[+57.02146]HDRVASF.Y	C5(Carbamidomethyl / 57.0215)	0.12	0.13	0	0	0	0	0.005	0.005	0.904	135.8	135.8		Specific	5.9	>sp|P46531|NOTC1_HUMAN Neurogenic locus notch homolog protein 1 OS=Homo sapiens OX=9606 GN=NOTCH1 PE=1 SV=4	1	2515	FP050322_11.3163.3163.2	high-energy collision-induced dissociation	0.9	1356.59	1356.6	1	69 | 92
181	Hex(1)	513.1	5	1113.46	5563.25	1113.46	5563.26	controllerType=0 controllerNumber=1 scan=5767	-1.561	F.YCECPHGRTGLLCHLNDACISNPCNEGSNCDTNPVNGKAICTCPSGY.T	21	YCECPHGRTGLLCHLNDACISNPCNEGSNCDTNPVNGKAICTCPSGY,FT,2@57.02146,4@57.02146,13@57.02146,19@57.02146,21@162.05282,24@57.02146,30@57.02146,36@0.98402,41@57.02146,43@57.02146	S21(OGlycan / 162.0528); N36(Deamidated / 0.984)	16.391	F.YC[+57.02146]EC[+57.02146]PHGRTGLLC[+57.02146]HLNDAC[+57.02146]IS[+162.05282]NPC[+57.02146]NEGSNC[+57.02146]DTNPVN[+0.98402]GKAIC[+57.02146]TC[+57.02146]PSGY.T	C2(Carbamidomethyl / 57.0215); C4(Carbamidomethyl / 57.0215); C13(Carbamidomethyl / 57.0215); C19(Carbamidomethyl / 57.0215); C24(Carbamidomethyl / 57.0215); C30(Carbamidomethyl / 57.0215); C41(Carbamidomethyl / 57.0215); C43(Carbamidomethyl / 57.0215)	6.9e-07	7e-07	0	0	0	0	6.8e-08	6.9e-08	6.158	513.1	0		Specific	16.2	>sp|P46531|NOTC1_HUMAN Neurogenic locus notch homolog protein 1 OS=Homo sapiens OX=9606 GN=NOTCH1 PE=1 SV=4	1	6199	FP050322_11.5767.5767.5	high-energy collision-induced dissociation	5.87	5562.24	5562.25	1	70 | 41702
181	Hex(1)	47.1	5	1113.46	5563.26	1113.46	5563.26	controllerType=0 controllerNumber=1 scan=5832	0.853	F.YCECPHGRTGLLCHLNDACISNPCNEGSNCDTNPVNGKAICTCPSGY.T	21	YCECPHGRTGLLCHLNDACISNPCNEGSNCDTNPVNGKAICTCPSGY,FT,2@57.02146,4@57.02146,13@57.02146,19@57.02146,21@162.05282,24@57.02146,30@57.02146,36@0.98402,41@57.02146,43@57.02146	S21(OGlycan / 162.0528); N36(Deamidated / 0.984)	16.5399	F.YC[+57.02146]EC[+57.02146]PHGRTGLLC[+57.02146]HLNDAC[+57.02146]IS[+162.05282]NPC[+57.02146]NEGSNC[+57.02146]DTNPVN[+0.98402]GKAIC[+57.02146]TC[+57.02146]PSGY.T	C2(Carbamidomethyl / 57.0215); C4(Carbamidomethyl / 57.0215); C13(Carbamidomethyl / 57.0215); C19(Carbamidomethyl / 57.0215); C24(Carbamidomethyl / 57.0215); C30(Carbamidomethyl / 57.0215); C41(Carbamidomethyl / 57.0215); C43(Carbamidomethyl / 57.0215)	0.05	0.05	0	0	0	0	0.0013	0.0014	1.303	47.1	0		Specific	10	>sp|P46531|NOTC1_HUMAN Neurogenic locus notch homolog protein 1 OS=Homo sapiens OX=9606 GN=NOTCH1 PE=1 SV=4	1	6289	FP050322_11.5832.5832.5	high-energy collision-induced dissociation	0.94	5562.25	5562.25	1	71 | 42020
181	Hex(1)	639.7	5	1113.46	5563.26	1113.26	5562.27	controllerType=0 controllerNumber=1 scan=5701	-2.624	F.YCECPHGRTGLLCHLNDACISNPCNEGSNCDTNPVNGKAICTCPSGY.T	21	YCECPHGRTGLLCHLNDACISNPCNEGSNCDTNPVNGKAICTCPSGY,FT,2@57.02146,4@57.02146,13@57.02146,19@57.02146,21@162.05282,24@57.02146,30@57.02146,41@57.02146,43@57.02146	S21(OGlycan / 162.0528)	16.2415	F.YC[+57.02146]EC[+57.02146]PHGRTGLLC[+57.02146]HLNDAC[+57.02146]IS[+162.05282]NPC[+57.02146]NEGSNC[+57.02146]DTNPVNGKAIC[+57.02146]TC[+57.02146]PSGY.T	C2(Carbamidomethyl / 57.0215); C4(Carbamidomethyl / 57.0215); C13(Carbamidomethyl / 57.0215); C19(Carbamidomethyl / 57.0215); C24(Carbamidomethyl / 57.0215); C30(Carbamidomethyl / 57.0215); C41(Carbamidomethyl / 57.0215); C43(Carbamidomethyl / 57.0215)	2.8e-08	2.8e-08	0	0	0	0	2.3e-09	2.3e-09	7.555	639.7	9.6	1	Specific	17.7	>sp|P46531|NOTC1_HUMAN Neurogenic locus notch homolog protein 1 OS=Homo sapiens OX=9606 GN=NOTCH1 PE=1 SV=4	1	6107	FP050322_11.5701.5701.5	high-energy collision-induced dissociation	8.26	5562.25	5561.27	1	72 | 41542
181		727.6	2	731.83	1462.65	731.832	1462.66	controllerType=0 controllerNumber=1 scan=4072	-2.425	F.YCECPHGRTGLL.C		YCECPHGRTGLL,FC,2@57.02146,4@57.02146		12.5991	F.YC[+57.02146]EC[+57.02146]PHGRTGLL.C	C2(Carbamidomethyl / 57.0215); C4(Carbamidomethyl / 57.0215)	4.8e-12	4.9e-12	0	0	0	0	8.3e-13	8.4e-13	11.317	596	596		Specific	13	>sp|P46531|NOTC1_HUMAN Neurogenic locus notch homolog protein 1 OS=Homo sapiens OX=9606 GN=NOTCH1 PE=1 SV=4	1	3802	FP050322_11.4072.4072.2	high-energy collision-induced dissociation	12.31	1461.65	1461.65	1	73 | 473
181		584.3	2	731.83	1462.65	731.832	1462.66	controllerType=0 controllerNumber=1 scan=4024	-2.592	F.YCECPHGRTGLL.C		YCECPHGRTGLL,FC,2@57.02146,4@57.02146		12.4922	F.YC[+57.02146]EC[+57.02146]PHGRTGLL.C	C2(Carbamidomethyl / 57.0215); C4(Carbamidomethyl / 57.0215)	1.3e-08	1.3e-08	0	0	0	0	1e-09	1.1e-09	7.877	549.6	549.6		Specific	12.1	>sp|P46531|NOTC1_HUMAN Neurogenic locus notch homolog protein 1 OS=Homo sapiens OX=9606 GN=NOTCH1 PE=1 SV=4	1	3734	FP050322_11.4024.4024.2	high-energy collision-induced dissociation	8.87	1461.65	1461.65	1	74 | 465
181		519.8	3	488.223	1462.65	488.224	1462.66	controllerType=0 controllerNumber=1 scan=4008	-1.829	F.YCECPHGRTGLL.C		YCECPHGRTGLL,FC,2@57.02146,4@57.02146		12.4563	F.YC[+57.02146]EC[+57.02146]PHGRTGLL.C	C2(Carbamidomethyl / 57.0215); C4(Carbamidomethyl / 57.0215)	2.3e-07	2.3e-07	0	0	0	0	1.4e-08	1.4e-08	6.644	388.6	388.6		Specific	10.8	>sp|P46531|NOTC1_HUMAN Neurogenic locus notch homolog protein 1 OS=Homo sapiens OX=9606 GN=NOTCH1 PE=1 SV=4	1	3706	FP050322_11.4008.4008.3	high-energy collision-induced dissociation	6.75	1461.65	1461.65	1	75 | 462
181		486.9	3	488.223	1462.65	488.224	1462.66	controllerType=0 controllerNumber=1 scan=4061	-1.642	F.YCECPHGRTGLL.C		YCECPHGRTGLL,FC,2@57.02146,4@57.02146		12.577	F.YC[+57.02146]EC[+57.02146]PHGRTGLL.C	C2(Carbamidomethyl / 57.0215); C4(Carbamidomethyl / 57.0215)	1.1e-05	1.1e-05	0	0	0	0	9.7e-07	9.8e-07	4.978	281.4	281.4		Specific	10.6	>sp|P46531|NOTC1_HUMAN Neurogenic locus notch homolog protein 1 OS=Homo sapiens OX=9606 GN=NOTCH1 PE=1 SV=4	1	3787	FP050322_11.4061.4061.3	high-energy collision-induced dissociation	5.08	1461.65	1461.65	1	76 | 469
181		437	3	488.223	1462.65	488.224	1462.66	controllerType=0 controllerNumber=1 scan=4116	-1.829	F.YCECPHGRTGLL.C		YCECPHGRTGLL,FC,2@57.02146,4@57.02146		12.6993	F.YC[+57.02146]EC[+57.02146]PHGRTGLL.C	C2(Carbamidomethyl / 57.0215); C4(Carbamidomethyl / 57.0215)	1.5e-05	1.5e-05	0	0	0	0	1.7e-06	1.7e-06	4.821	335.7	335.7		Specific	10.3	>sp|P46531|NOTC1_HUMAN Neurogenic locus notch homolog protein 1 OS=Homo sapiens OX=9606 GN=NOTCH1 PE=1 SV=4	1	3866	FP050322_11.4116.4116.3	high-energy collision-induced dissociation	4.83	1461.65	1461.65	1	77 | 476
181		340	2	731.83	1462.65	731.832	1462.66	controllerType=0 controllerNumber=1 scan=4127	-2.592	F.YCECPHGRTGLL.C		YCECPHGRTGLL,FC,2@57.02146,4@57.02146		12.723	F.YC[+57.02146]EC[+57.02146]PHGRTGLL.C	C2(Carbamidomethyl / 57.0215); C4(Carbamidomethyl / 57.0215)	5.4e-06	5.5e-06	0	0	0	0	5.3e-07	5.4e-07	5.266	340	340		Specific	11.3	>sp|P46531|NOTC1_HUMAN Neurogenic locus notch homolog protein 1 OS=Homo sapiens OX=9606 GN=NOTCH1 PE=1 SV=4	1	3880	FP050322_11.4127.4127.2	high-energy collision-induced dissociation	5.11	1461.65	1461.65	1	78 | 479
181		543.1	2	675.287	1349.57	675.29	1349.57	controllerType=0 controllerNumber=1 scan=3120	-4.382	F.YCECPHGRTGL.L		YCECPHGRTGL,FL,2@57.02146,4@57.02146		10.4591	F.YC[+57.02146]EC[+57.02146]PHGRTGL.L	C2(Carbamidomethyl / 57.0215); C4(Carbamidomethyl / 57.0215)	7.8e-08	7.9e-08	0	0	0	0	5.2e-09	5.3e-09	7.111	540.9	540.9		Specific	11.9	>sp|P46531|NOTC1_HUMAN Neurogenic locus notch homolog protein 1 OS=Homo sapiens OX=9606 GN=NOTCH1 PE=1 SV=4	1	2459	FP050322_11.3120.3120.2	high-energy collision-induced dissociation	7.83	1348.56	1348.57	1	79 | 84
181		491.5	3	450.528	1349.57	450.529	1349.57	controllerType=0 controllerNumber=1 scan=3084	-2.56	F.YCECPHGRTGL.L		YCECPHGRTGL,FL,2@57.02146,4@57.02146		10.3806	F.YC[+57.02146]EC[+57.02146]PHGRTGL.L	C2(Carbamidomethyl / 57.0215); C4(Carbamidomethyl / 57.0215)	5.9e-06	6e-06	0	0	0	0	6e-07	6e-07	5.231	300.9	300.9		Specific	11	>sp|P46531|NOTC1_HUMAN Neurogenic locus notch homolog protein 1 OS=Homo sapiens OX=9606 GN=NOTCH1 PE=1 SV=4	1	2407	FP050322_11.3084.3084.3	high-energy collision-induced dissociation	5.33	1348.56	1348.57	1	80 | 80
181		472.2	3	450.528	1349.57	450.529	1349.57	controllerType=0 controllerNumber=1 scan=3139	-2.221	F.YCECPHGRTGL.L		YCECPHGRTGL,FL,2@57.02146,4@57.02146		10.502	F.YC[+57.02146]EC[+57.02146]PHGRTGL.L	C2(Carbamidomethyl / 57.0215); C4(Carbamidomethyl / 57.0215)	7e-06	7.1e-06	0	0	0	0	6.8e-07	6.8e-07	5.157	355.5	355.5		Specific	10.9	>sp|P46531|NOTC1_HUMAN Neurogenic locus notch homolog protein 1 OS=Homo sapiens OX=9606 GN=NOTCH1 PE=1 SV=4	1	2485	FP050322_11.3139.3139.3	high-energy collision-induced dissociation	5.6	1348.56	1348.57	1	81 | 88
181		306.5	3	450.527	1349.57	450.529	1349.57	controllerType=0 controllerNumber=1 scan=3183	-3.645	F.YCECPHGRTGL.L		YCECPHGRTGL,FL,2@57.02146,4@57.02146		10.6041	F.YC[+57.02146]EC[+57.02146]PHGRTGL.L	C2(Carbamidomethyl / 57.0215); C4(Carbamidomethyl / 57.0215)	0.00055	0.00055	0	0	0	0	2.7e-05	2.7e-05	3.263	258.1	258.1		Specific	8.3	>sp|P46531|NOTC1_HUMAN Neurogenic locus notch homolog protein 1 OS=Homo sapiens OX=9606 GN=NOTCH1 PE=1 SV=4	1	2543	FP050322_11.3183.3183.4	high-energy collision-induced dissociation	3.47	1348.56	1348.57	1	82 | 94
182	Hex(1)	458.5	5	1080.65	5399.21	1080.84	5400.19	controllerType=0 controllerNumber=1 scan=5613	2.671	Y.CECPHGRTGLLCHLNDACISNPCNEGSNCDTNPVNGKAICTCPSGY.T	20	CECPHGRTGLLCHLNDACISNPCNEGSNCDTNPVNGKAICTCPSGY,YT,1@57.02146,3@57.02146,12@57.02146,18@57.02146,20@162.05282,23@57.02146,29@57.02146,32@0.98402,40@57.02146,42@57.02146	S20(OGlycan / 162.0528); N32(Deamidated / 0.984)	16.0433	Y.C[+57.02146]EC[+57.02146]PHGRTGLLC[+57.02146]HLNDAC[+57.02146]IS[+162.05282]NPC[+57.02146]NEGSNC[+57.02146]DTN[+0.98402]PVNGKAIC[+57.02146]TC[+57.02146]PSGY.T	C1(Carbamidomethyl / 57.0215); C3(Carbamidomethyl / 57.0215); C12(Carbamidomethyl / 57.0215); C18(Carbamidomethyl / 57.0215); C23(Carbamidomethyl / 57.0215); C29(Carbamidomethyl / 57.0215); C40(Carbamidomethyl / 57.0215); C42(Carbamidomethyl / 57.0215)	0.0015	0.0016	0	0	0	0	8e-05	8.1e-05	2.811	458.5	0	-1	Specific	13.8	>sp|P46531|NOTC1_HUMAN Neurogenic locus notch homolog protein 1 OS=Homo sapiens OX=9606 GN=NOTCH1 PE=1 SV=4	1	5990	FP050322_11.5613.5613.5	high-energy collision-induced dissociation	2.86	5398.2	5399.19	1	83 | 41302
182		35.5	4	428.196	1709.76	428.197	1709.77	controllerType=0 controllerNumber=1 scan=4189	-1.623	Y.CECPHGRTGLLCHL.N		CECPHGRTGLLCHL,YN,1@57.02146,3@57.02146,12@57.02146		12.8601	Y.C[+57.02146]EC[+57.02146]PHGRTGLLC[+57.02146]HL.N	C1(Carbamidomethyl / 57.0215); C3(Carbamidomethyl / 57.0215); C12(Carbamidomethyl / 57.0215)	0.69	0.69	0	0	0	0	0.017	0.018	0.162	35.5	35.5		Specific	4.5	>sp|P46531|NOTC1_HUMAN Neurogenic locus notch homolog protein 1 OS=Homo sapiens OX=9606 GN=NOTCH1 PE=1 SV=4	1	3973	FP050322_11.4189.4189.4	high-energy collision-induced dissociation	0.16	1708.76	1708.76	1	84 | 1176
182		758.2	2	650.299	1299.59	650.3	1299.59	controllerType=0 controllerNumber=1 scan=3486	-1.903	Y.CECPHGRTGLL.C		CECPHGRTGLL,YC,1@57.02146,3@57.02146		11.2813	Y.C[+57.02146]EC[+57.02146]PHGRTGLL.C	C1(Carbamidomethyl / 57.0215); C3(Carbamidomethyl / 57.0215)	4.8e-13	4.9e-13	0	0	0	0	3.9e-14	4e-14	12.317	758.2	758.2		Specific	12.6	>sp|P46531|NOTC1_HUMAN Neurogenic locus notch homolog protein 1 OS=Homo sapiens OX=9606 GN=NOTCH1 PE=1 SV=4	1	2965	FP050322_11.3486.3486.2	high-energy collision-induced dissociation	12.31	1298.58	1298.59	1	85 | 105
182		620.5	3	433.868	1299.59	433.869	1299.59	controllerType=0 controllerNumber=1 scan=3511	-2.524	Y.CECPHGRTGLL.C		CECPHGRTGLL,YC,1@57.02146,3@57.02146		11.3387	Y.C[+57.02146]EC[+57.02146]PHGRTGLL.C	C1(Carbamidomethyl / 57.0215); C3(Carbamidomethyl / 57.0215)	5.3e-10	5.4e-10	0	0	0	0	1e-10	1e-10	9.272	620.5	620.5		Specific	14.9	>sp|P46531|NOTC1_HUMAN Neurogenic locus notch homolog protein 1 OS=Homo sapiens OX=9606 GN=NOTCH1 PE=1 SV=4	1	2996	FP050322_11.3511.3511.3	high-energy collision-induced dissociation	10.27	1298.58	1298.59	1	86 | 106
182		583.9	3	433.868	1299.59	433.869	1299.59	controllerType=0 controllerNumber=1 scan=3569	-3.581	Y.CECPHGRTGLL.C		CECPHGRTGLL,YC,1@57.02146,3@57.02146		11.4621	Y.C[+57.02146]EC[+57.02146]PHGRTGLL.C	C1(Carbamidomethyl / 57.0215); C3(Carbamidomethyl / 57.0215)	1.5e-08	1.5e-08	0	0	0	0	1.3e-09	1.3e-09	7.833	583.9	583.9		Specific	12.5	>sp|P46531|NOTC1_HUMAN Neurogenic locus notch homolog protein 1 OS=Homo sapiens OX=9606 GN=NOTCH1 PE=1 SV=4	1	3077	FP050322_11.3569.3569.3	high-energy collision-induced dissociation	8.83	1298.58	1298.59	1	87 | 107
182		556.3	3	433.868	1299.59	433.869	1299.59	controllerType=0 controllerNumber=1 scan=3461	-3.017	Y.CECPHGRTGLL.C		CECPHGRTGLL,YC,1@57.02146,3@57.02146		11.2259	Y.C[+57.02146]EC[+57.02146]PHGRTGLL.C	C1(Carbamidomethyl / 57.0215); C3(Carbamidomethyl / 57.0215)	4.9e-07	4.9e-07	0	0	0	0	3.5e-08	3.5e-08	6.314	556.3	556.3		Specific	10.9	>sp|P46531|NOTC1_HUMAN Neurogenic locus notch homolog protein 1 OS=Homo sapiens OX=9606 GN=NOTCH1 PE=1 SV=4	1	2928	FP050322_11.3461.3461.3	high-energy collision-induced dissociation	8.04	1298.58	1298.59	1	88 | 104
182		451	3	433.868	1299.59	433.869	1299.59	controllerType=0 controllerNumber=1 scan=3627	-3.581	Y.CECPHGRTGLL.C		CECPHGRTGLL,YC,1@57.02146,3@57.02146		11.5899	Y.C[+57.02146]EC[+57.02146]PHGRTGLL.C	C1(Carbamidomethyl / 57.0215); C3(Carbamidomethyl / 57.0215)	3.3e-06	3.3e-06	0	0	0	0	2.4e-07	2.4e-07	5.485	451	451		Specific	9.7	>sp|P46531|NOTC1_HUMAN Neurogenic locus notch homolog protein 1 OS=Homo sapiens OX=9606 GN=NOTCH1 PE=1 SV=4	1	3153	FP050322_11.3627.3627.3	high-energy collision-induced dissociation	5.93	1298.58	1298.59	1	89 | 108
182		144.8	3	433.868	1299.59	433.869	1299.59	controllerType=0 controllerNumber=1 scan=3690	-2.876	Y.CECPHGRTGLL.C		CECPHGRTGLL,YC,1@57.02146,3@57.02146		11.7341	Y.C[+57.02146]EC[+57.02146]PHGRTGLL.C	C1(Carbamidomethyl / 57.0215); C3(Carbamidomethyl / 57.0215)	0.021	0.021	0	0	0	0	0.00065	0.00066	1.675	144.8	144.8		Specific	5.8	>sp|P46531|NOTC1_HUMAN Neurogenic locus notch homolog protein 1 OS=Homo sapiens OX=9606 GN=NOTCH1 PE=1 SV=4	1	3245	FP050322_11.3690.3690.3	high-energy collision-induced dissociation	1.67	1298.58	1298.59	1	90 | 113
182		266.5	2	593.757	1186.51	593.758	1186.51	controllerType=0 controllerNumber=1 scan=2510	-1.918	Y.CECPHGRTGL.L		CECPHGRTGL,YL,1@57.02146,3@57.02146		9.0415	Y.C[+57.02146]EC[+57.02146]PHGRTGL.L	C1(Carbamidomethyl / 57.0215); C3(Carbamidomethyl / 57.0215)	0.00035	0.00036	0	0	0	0	9.5e-06	9.6e-06	3.452	266.5	266.5		Specific	9.3	>sp|P46531|NOTC1_HUMAN Neurogenic locus notch homolog protein 1 OS=Homo sapiens OX=9606 GN=NOTCH1 PE=1 SV=4	1	1642	FP050322_11.2510.2510.2	high-energy collision-induced dissociation	3.74	1185.5	1185.5	1	91 | 55
228	Hex(1)	486.8	4	1163.99	4652.92	1163.98	4652.9	controllerType=0 controllerNumber=1 scan=6629	4.302	Y.TGPACSQDVDECSLGANPCEHAGKCINTLGSFECQCLQGY.T	28	TGPACSQDVDECSLGANPCEHAGKCINTLGSFECQCLQGY,YT,5@57.02146,12@57.02146,19@57.02146,25@57.02146,28@162.05282,34@57.02146,36@57.02146	T28(OGlycan / 162.0528)	18.3989	Y.TGPAC[+57.02146]SQDVDEC[+57.02146]SLGANPC[+57.02146]EHAGKC[+57.02146]INT[+162.05282]LGSFEC[+57.02146]QC[+57.02146]LQGY.T	C5(Carbamidomethyl / 57.0215); C12(Carbamidomethyl / 57.0215); C19(Carbamidomethyl / 57.0215); C25(Carbamidomethyl / 57.0215); C34(Carbamidomethyl / 57.0215); C36(Carbamidomethyl / 57.0215)	0.0004	0.0004	0	0	0	0	1.7e-05	1.8e-05	3.399	486.8	2.4		Specific	16.1	>sp|P46531|NOTC1_HUMAN Neurogenic locus notch homolog protein 1 OS=Homo sapiens OX=9606 GN=NOTCH1 PE=1 SV=4	1	7422	FP050322_11.6629.6629.4	high-energy collision-induced dissociation	3.1	4651.92	4651.9	1	92 | 43887
298	Hex(1)Pent(2)	867.1	5	1193.29	5962.4	1193.28	5962.38	controllerType=0 controllerNumber=1 scan=6421	3.699	F.QCICMPGYEGVHCEVNTDECASSPCLHNGRCLDKINEFQCECPTGF.T	17	QCICMPGYEGVHCEVNTDECASSPCLHNGRCLDKINEFQCECPTGF,FT,2@57.02146,4@57.02146,13@57.02146,17@426.13734,20@57.02146,25@57.02146,31@57.02146,40@57.02146,42@57.02146	T17(OGlycan / 426.1373)	17.9109	F.QC[+57.02146]IC[+57.02146]MPGYEGVHC[+57.02146]EVNT[+426.13734]DEC[+57.02146]ASSPC[+57.02146]LHNGRC[+57.02146]LDKINEFQC[+57.02146]EC[+57.02146]PTGF.T	C2(Carbamidomethyl / 57.0215); C4(Carbamidomethyl / 57.0215); C13(Carbamidomethyl / 57.0215); C20(Carbamidomethyl / 57.0215); C25(Carbamidomethyl / 57.0215); C31(Carbamidomethyl / 57.0215); C40(Carbamidomethyl / 57.0215); C42(Carbamidomethyl / 57.0215)	8.8e-12	8.9e-12	0	0	0	0	1.8e-12	1.8e-12	11.055	867.1	0		Specific	19	>sp|P46531|NOTC1_HUMAN Neurogenic locus notch homolog protein 1 OS=Homo sapiens OX=9606 GN=NOTCH1 PE=1 SV=4	1	7127	FP050322_11.6421.6421.5	high-energy collision-induced dissociation	10.76	5961.4	5961.37	1	93 | 69318
298	Hex(1)Pent(2)	682.3	5	997.413	4983.03	997.412	4983.03	controllerType=0 controllerNumber=1 scan=5950	1.067	F.QCICMPGYEGVHCEVNTDECASSPCLHNGRCLDKINEF.Q	17	QCICMPGYEGVHCEVNTDECASSPCLHNGRCLDKINEF,FQ,2@57.02146,4@57.02146,13@57.02146,17@426.13734,20@57.02146,25@57.02146,31@57.02146	T17(OGlycan / 426.1373)	16.8118	F.QC[+57.02146]IC[+57.02146]MPGYEGVHC[+57.02146]EVNT[+426.13734]DEC[+57.02146]ASSPC[+57.02146]LHNGRC[+57.02146]LDKINEF.Q	C2(Carbamidomethyl / 57.0215); C4(Carbamidomethyl / 57.0215); C13(Carbamidomethyl / 57.0215); C20(Carbamidomethyl / 57.0215); C25(Carbamidomethyl / 57.0215); C31(Carbamidomethyl / 57.0215)	3.6e-09	3.7e-09	0	0	0	0	3.9e-10	4e-10	8.441	682.3	0		Specific	18.2	>sp|P46531|NOTC1_HUMAN Neurogenic locus notch homolog protein 1 OS=Homo sapiens OX=9606 GN=NOTCH1 PE=1 SV=4	1	6447	FP050322_11.5950.5950.5	high-energy collision-induced dissociation	9.14	4982.03	4982.02	1	94 | 42658
336	Hex(1)Pent(2)	757.6	4	1213.98	4852.91	1213.99	4852.92	controllerType=0 controllerNumber=1 scan=5643	-2.288	F.QCECPTGFTGHLCQYDVDECASTPCKNGAKCLDGPNTY.T	22	QCECPTGFTGHLCQYDVDECASTPCKNGAKCLDGPNTY,FT,2@57.02146,4@57.02146,13@57.02146,20@57.02146,22@426.13734,25@57.02146,31@57.02146,33@15.99492	S22(OGlycan / 426.1373); D33(Oxidation / 15.9949)	16.1111	F.QC[+57.02146]EC[+57.02146]PTGFTGHLC[+57.02146]QYDVDEC[+57.02146]AS[+426.13734]TPC[+57.02146]KNGAKC[+57.02146]LD[+15.99492]GPNTY.T	C2(Carbamidomethyl / 57.0215); C4(Carbamidomethyl / 57.0215); C13(Carbamidomethyl / 57.0215); C20(Carbamidomethyl / 57.0215); C25(Carbamidomethyl / 57.0215); C31(Carbamidomethyl / 57.0215)	2.3e-11	2.3e-11	0	0	0	0	2.5e-12	2.6e-12	10.64	757.6	0		Specific	18.6	>sp|P46531|NOTC1_HUMAN Neurogenic locus notch homolog protein 1 OS=Homo sapiens OX=9606 GN=NOTCH1 PE=1 SV=4	1	6026	FP050322_11.5643.5643.4	high-energy collision-induced dissociation	10.24	4851.91	4851.92	1	95 | 41422
336	Hex(1)Pent(2)	302.8	4	1210.23	4837.91	1210.23	4837.91	controllerType=0 controllerNumber=1 scan=5802	-0.446	F.QCECPTGFTGHLCQYDVDECASTPCKNGAKCLDGPNTY.T	23	QCECPTGFTGHLCQYDVDECASTPCKNGAKCLDGPNTY,FT,2@57.02146,4@57.02146,13@57.02146,20@57.02146,23@426.13734,25@57.02146,27@0.98402,31@57.02146	T23(OGlycan / 426.1373); N27(Deamidated / 0.984)	16.4707	F.QC[+57.02146]EC[+57.02146]PTGFTGHLC[+57.02146]QYDVDEC[+57.02146]AST[+426.13734]PC[+57.02146]KN[+0.98402]GAKC[+57.02146]LDGPNTY.T	C2(Carbamidomethyl / 57.0215); C4(Carbamidomethyl / 57.0215); C13(Carbamidomethyl / 57.0215); C20(Carbamidomethyl / 57.0215); C25(Carbamidomethyl / 57.0215); C31(Carbamidomethyl / 57.0215)	0.0015	0.0015	0	0	0	0	6.5e-05	6.6e-05	2.829	302.8	0		Specific	14.2	>sp|P46531|NOTC1_HUMAN Neurogenic locus notch homolog protein 1 OS=Homo sapiens OX=9606 GN=NOTCH1 PE=1 SV=4	1	6243	FP050322_11.5802.5802.4	high-energy collision-induced dissociation	2.64	4836.9	4836.91	1	96 | 41940
336	Hex(1)Pent(2)	1037.8	4	1209.99	4836.93	1209.99	4836.93	controllerType=0 controllerNumber=1 scan=5637	-0.52	F.QCECPTGFTGHLCQYDVDECASTPCKNGAKCLDGPNTY.T	23	QCECPTGFTGHLCQYDVDECASTPCKNGAKCLDGPNTY,FT,2@57.02146,4@57.02146,13@57.02146,20@57.02146,23@426.13734,25@57.02146,31@57.02146	T23(OGlycan / 426.1373)	16.0981	F.QC[+57.02146]EC[+57.02146]PTGFTGHLC[+57.02146]QYDVDEC[+57.02146]AST[+426.13734]PC[+57.02146]KNGAKC[+57.02146]LDGPNTY.T	C2(Carbamidomethyl / 57.0215); C4(Carbamidomethyl / 57.0215); C13(Carbamidomethyl / 57.0215); C20(Carbamidomethyl / 57.0215); C25(Carbamidomethyl / 57.0215); C31(Carbamidomethyl / 57.0215)	2.2e-16	2.2e-16	0	0	0	0	3.7e-17	3.7e-17	15.659	1020.2	0		Specific	19.5	>sp|P46531|NOTC1_HUMAN Neurogenic locus notch homolog protein 1 OS=Homo sapiens OX=9606 GN=NOTCH1 PE=1 SV=4	1	6017	FP050322_11.5637.5637.4	high-energy collision-induced dissociation	18.34	4835.92	4835.92	1	97 | 41382
336	Hex(1)Pent(2)	897.9	4	1209.99	4836.93	1209.99	4836.93	controllerType=0 controllerNumber=1 scan=5586	-0.116	F.QCECPTGFTGHLCQYDVDECASTPCKNGAKCLDGPNTY.T	23	QCECPTGFTGHLCQYDVDECASTPCKNGAKCLDGPNTY,FT,2@57.02146,4@57.02146,13@57.02146,20@57.02146,23@426.13734,25@57.02146,31@57.02146	T23(OGlycan / 426.1373)	15.9835	F.QC[+57.02146]EC[+57.02146]PTGFTGHLC[+57.02146]QYDVDEC[+57.02146]AST[+426.13734]PC[+57.02146]KNGAKC[+57.02146]LDGPNTY.T	C2(Carbamidomethyl / 57.0215); C4(Carbamidomethyl / 57.0215); C13(Carbamidomethyl / 57.0215); C20(Carbamidomethyl / 57.0215); C25(Carbamidomethyl / 57.0215); C31(Carbamidomethyl / 57.0215)	1.1e-12	1.2e-12	0	0	0	0	1e-13	1.1e-13	11.941	897.9	0		Specific	20.5	>sp|P46531|NOTC1_HUMAN Neurogenic locus notch homolog protein 1 OS=Homo sapiens OX=9606 GN=NOTCH1 PE=1 SV=4	1	5952	FP050322_11.5586.5586.4	high-energy collision-induced dissociation	12.64	4835.92	4835.92	1	98 | 41210
336	Hex(1)	517.1	4	1143.72	4571.85	1143.97	4572.85	controllerType=0 controllerNumber=1 scan=5646	0.728	F.QCECPTGFTGHLCQYDVDECASTPCKNGAKCLDGPNTY.T	23	QCECPTGFTGHLCQYDVDECASTPCKNGAKCLDGPNTY,FT,2@57.02146,4@57.02146,13@57.02146,20@57.02146,23@162.05282,25@57.02146,31@57.02146	T23(OGlycan / 162.0528)	16.1177	F.QC[+57.02146]EC[+57.02146]PTGFTGHLC[+57.02146]QYDVDEC[+57.02146]AST[+162.05282]PC[+57.02146]KNGAKC[+57.02146]LDGPNTY.T	C2(Carbamidomethyl / 57.0215); C4(Carbamidomethyl / 57.0215); C13(Carbamidomethyl / 57.0215); C20(Carbamidomethyl / 57.0215); C25(Carbamidomethyl / 57.0215); C31(Carbamidomethyl / 57.0215)	0.00023	0.00023	0	0	0	0	5.7e-06	5.8e-06	3.643	517.1	0	-1	Specific	16	>sp|P46531|NOTC1_HUMAN Neurogenic locus notch homolog protein 1 OS=Homo sapiens OX=9606 GN=NOTCH1 PE=1 SV=4	1	6030	FP050322_11.5646.5646.4	high-energy collision-induced dissociation	3.45	4570.84	4571.84	1	99 | 41462
344	Hex(1)Pent(2)	855.8	4	969.393	3874.55	969.394	3874.56	controllerType=0 controllerNumber=1 scan=4893	-1.075	F.TGHLCQYDVDECASTPCKNGAKCLDGPNTY.T	29	TGHLCQYDVDECASTPCKNGAKCLDGPNTY,FT,5@57.02146,12@57.02146,17@57.02146,19@0.98402,23@57.02146,25@15.99492,29@426.13734	N19(Deamidated / 0.984); D25(Oxidation / 15.9949); T29(OGlycan / 426.1373)	14.4331	F.TGHLC[+57.02146]QYDVDEC[+57.02146]ASTPC[+57.02146]KN[+0.98402]GAKC[+57.02146]LD[+15.99492]GPNT[+426.13734]Y.T	C5(Carbamidomethyl / 57.0215); C12(Carbamidomethyl / 57.0215); C17(Carbamidomethyl / 57.0215); C23(Carbamidomethyl / 57.0215)	3.6e-14	3.7e-14	0	0	0	0	8.1e-15	8.2e-15	13.442	855.8	5.9		Specific	16.1	>sp|P46531|NOTC1_HUMAN Neurogenic locus notch homolog protein 1 OS=Homo sapiens OX=9606 GN=NOTCH1 PE=1 SV=4	1	4967	FP050322_11.4893.4893.4	high-energy collision-induced dissociation	13.06	3873.54	3873.55	1	100 | 39586
344	Hex(1)Pent(2)	910.8	4	969.147	3873.57	969.148	3873.57	controllerType=0 controllerNumber=1 scan=4728	-1.735	F.TGHLCQYDVDECASTPCKNGAKCLDGPNTY.T	15	TGHLCQYDVDECASTPCKNGAKCLDGPNTY,FT,5@57.02146,12@57.02146,15@426.13734,17@57.02146,23@57.02146,25@15.99492	T15(OGlycan / 426.1373); D25(Oxidation / 15.9949)	14.0647	F.TGHLC[+57.02146]QYDVDEC[+57.02146]AST[+426.13734]PC[+57.02146]KNGAKC[+57.02146]LD[+15.99492]GPNTY.T	C5(Carbamidomethyl / 57.0215); C12(Carbamidomethyl / 57.0215); C17(Carbamidomethyl / 57.0215); C23(Carbamidomethyl / 57.0215)	3.6e-15	3.7e-15	0	0	0	0	3.9e-16	3.9e-16	14.442	910.8	0		Specific	16.3	>sp|P46531|NOTC1_HUMAN Neurogenic locus notch homolog protein 1 OS=Homo sapiens OX=9606 GN=NOTCH1 PE=1 SV=4	1	4727	FP050322_11.4728.4728.4	high-energy collision-induced dissociation	15.05	3872.56	3872.56	1	101 | 38986
344	Hex(1)Pent(2)	764	4	969.147	3873.57	969.148	3873.57	controllerType=0 controllerNumber=1 scan=4779	-1.231	F.TGHLCQYDVDECASTPCKNGAKCLDGPNTY.T	15	TGHLCQYDVDECASTPCKNGAKCLDGPNTY,FT,5@57.02146,12@57.02146,15@426.13734,17@57.02146,23@57.02146,25@15.99492	T15(OGlycan / 426.1373); D25(Oxidation / 15.9949)	14.1785	F.TGHLC[+57.02146]QYDVDEC[+57.02146]AST[+426.13734]PC[+57.02146]KNGAKC[+57.02146]LD[+15.99492]GPNTY.T	C5(Carbamidomethyl / 57.0215); C12(Carbamidomethyl / 57.0215); C17(Carbamidomethyl / 57.0215); C23(Carbamidomethyl / 57.0215)	3.6e-12	3.7e-12	0	0	0	0	6.5e-13	6.6e-13	11.441	764	0		Specific	15.1	>sp|P46531|NOTC1_HUMAN Neurogenic locus notch homolog protein 1 OS=Homo sapiens OX=9606 GN=NOTCH1 PE=1 SV=4	1	4799	FP050322_11.4779.4779.4	high-energy collision-induced dissociation	12.04	3872.56	3872.56	1	102 | 39186
344	Hex(1)Pent(2)	757.3	3	1291.86	3873.57	1291.86	3873.57	controllerType=0 controllerNumber=1 scan=4759	-1.401	F.TGHLCQYDVDECASTPCKNGAKCLDGPNTY.T	15	TGHLCQYDVDECASTPCKNGAKCLDGPNTY,FT,5@57.02146,12@57.02146,15@426.13734,17@57.02146,23@57.02146,25@15.99492	T15(OGlycan / 426.1373); D25(Oxidation / 15.9949)	14.1334	F.TGHLC[+57.02146]QYDVDEC[+57.02146]AST[+426.13734]PC[+57.02146]KNGAKC[+57.02146]LD[+15.99492]GPNTY.T	C5(Carbamidomethyl / 57.0215); C12(Carbamidomethyl / 57.0215); C17(Carbamidomethyl / 57.0215); C23(Carbamidomethyl / 57.0215)	3.3e-12	3.3e-12	0	0	0	0	5.1e-13	5.1e-13	11.486	757.3	0		Specific	22.9	>sp|P46531|NOTC1_HUMAN Neurogenic locus notch homolog protein 1 OS=Homo sapiens OX=9606 GN=NOTCH1 PE=1 SV=4	1	4773	FP050322_11.4759.4759.3	high-energy collision-induced dissociation	11.09	3872.56	3872.56	1	103 | 39066
344	Hex(1)Pent(2)	535	4	969.148	3873.57	969.148	3873.57	controllerType=0 controllerNumber=1 scan=4835	-0.664	F.TGHLCQYDVDECASTPCKNGAKCLDGPNTY.T	15	TGHLCQYDVDECASTPCKNGAKCLDGPNTY,FT,5@57.02146,12@57.02146,15@426.13734,17@57.02146,23@57.02146,25@15.99492	T15(OGlycan / 426.1373); D25(Oxidation / 15.9949)	14.3035	F.TGHLC[+57.02146]QYDVDEC[+57.02146]AST[+426.13734]PC[+57.02146]KNGAKC[+57.02146]LD[+15.99492]GPNTY.T	C5(Carbamidomethyl / 57.0215); C12(Carbamidomethyl / 57.0215); C17(Carbamidomethyl / 57.0215); C23(Carbamidomethyl / 57.0215)	1.9e-07	2e-07	0	0	0	0	1e-08	1e-08	6.715	535	0		Specific	13.1	>sp|P46531|NOTC1_HUMAN Neurogenic locus notch homolog protein 1 OS=Homo sapiens OX=9606 GN=NOTCH1 PE=1 SV=4	1	4883	FP050322_11.4835.4835.4	high-energy collision-induced dissociation	7.04	3872.56	3872.56	1	104 | 39386
344	Hex(1)Pent(2)	888.8	4	965.394	3858.56	965.396	3858.56	controllerType=0 controllerNumber=1 scan=4913	-1.259	F.TGHLCQYDVDECASTPCKNGAKCLDGPNTY.T	14	TGHLCQYDVDECASTPCKNGAKCLDGPNTY,FT,5@57.02146,12@57.02146,14@426.13734,17@57.02146,19@0.98402,23@57.02146	S14(OGlycan / 426.1373); N19(Deamidated / 0.984)	14.4754	F.TGHLC[+57.02146]QYDVDEC[+57.02146]AS[+426.13734]TPC[+57.02146]KN[+0.98402]GAKC[+57.02146]LDGPNTY.T	C5(Carbamidomethyl / 57.0215); C12(Carbamidomethyl / 57.0215); C17(Carbamidomethyl / 57.0215); C23(Carbamidomethyl / 57.0215)	3.6e-14	3.7e-14	0	0	0	0	9.9e-15	1e-14	13.442	888.8	0		Specific	16.2	>sp|P46531|NOTC1_HUMAN Neurogenic locus notch homolog protein 1 OS=Homo sapiens OX=9606 GN=NOTCH1 PE=1 SV=4	1	4994	FP050322_11.4913.4913.4	high-energy collision-induced dissociation	14.04	3857.55	3857.55	1	105 | 39626
344	Hex(1)Pent(2)	863.5	4	965.395	3858.56	965.396	3858.56	controllerType=0 controllerNumber=1 scan=4857	-0.942	F.TGHLCQYDVDECASTPCKNGAKCLDGPNTY.T	14	TGHLCQYDVDECASTPCKNGAKCLDGPNTY,FT,5@57.02146,12@57.02146,14@426.13734,17@57.02146,19@0.98402,23@57.02146	S14(OGlycan / 426.1373); N19(Deamidated / 0.984)	14.3529	F.TGHLC[+57.02146]QYDVDEC[+57.02146]AS[+426.13734]TPC[+57.02146]KN[+0.98402]GAKC[+57.02146]LDGPNTY.T	C5(Carbamidomethyl / 57.0215); C12(Carbamidomethyl / 57.0215); C17(Carbamidomethyl / 57.0215); C23(Carbamidomethyl / 57.0215)	3.6e-14	3.7e-14	0	0	0	0	5.9e-15	6e-15	13.442	856.4	0		Specific	14.5	>sp|P46531|NOTC1_HUMAN Neurogenic locus notch homolog protein 1 OS=Homo sapiens OX=9606 GN=NOTCH1 PE=1 SV=4	1	4915	FP050322_11.4857.4857.4	high-energy collision-induced dissociation	14.04	3857.55	3857.55	1	106 | 39466
344	Hex(1)Pent(2)	1151.8	3	1286.53	3857.57	1286.53	3857.58	controllerType=0 controllerNumber=1 scan=4719	-0.858	F.TGHLCQYDVDECASTPCKNGAKCLDGPNTY.T	15	TGHLCQYDVDECASTPCKNGAKCLDGPNTY,FT,5@57.02146,12@57.02146,15@426.13734,17@57.02146,23@57.02146	T15(OGlycan / 426.1373)	14.0444	F.TGHLC[+57.02146]QYDVDEC[+57.02146]AST[+426.13734]PC[+57.02146]KNGAKC[+57.02146]LDGPNTY.T	C5(Carbamidomethyl / 57.0215); C12(Carbamidomethyl / 57.0215); C17(Carbamidomethyl / 57.0215); C23(Carbamidomethyl / 57.0215)	9.9e-31	3.3e-22	0	0	0	0	9.9e-31	1.8e-22	30.006	1091.4	0		Specific	22.3	>sp|P46531|NOTC1_HUMAN Neurogenic locus notch homolog protein 1 OS=Homo sapiens OX=9606 GN=NOTCH1 PE=1 SV=4	1	4717	FP050322_11.4719.4719.3	high-energy collision-induced dissociation	21.19	3856.57	3856.57	1	107 | 38866
344	Hex(1)Pent(2)	868.3	4	965.149	3857.57	965.15	3857.58	controllerType=0 controllerNumber=1 scan=4693	-1.035	F.TGHLCQYDVDECASTPCKNGAKCLDGPNTY.T	15	TGHLCQYDVDECASTPCKNGAKCLDGPNTY,FT,5@57.02146,12@57.02146,15@426.13734,17@57.02146,23@57.02146	T15(OGlycan / 426.1373)	13.987	F.TGHLC[+57.02146]QYDVDEC[+57.02146]AST[+426.13734]PC[+57.02146]KNGAKC[+57.02146]LDGPNTY.T	C5(Carbamidomethyl / 57.0215); C12(Carbamidomethyl / 57.0215); C17(Carbamidomethyl / 57.0215); C23(Carbamidomethyl / 57.0215)	3.6e-14	3.7e-14	0	0	0	0	3.4e-15	3.4e-15	13.442	838.3	0		Specific	15.1	>sp|P46531|NOTC1_HUMAN Neurogenic locus notch homolog protein 1 OS=Homo sapiens OX=9606 GN=NOTCH1 PE=1 SV=4	1	4683	FP050322_11.4693.4693.4	high-energy collision-induced dissociation	14.14	3856.57	3856.57	1	108 | 38746
344	Hex(1)Pent(2)	826.1	4	965.149	3857.58	965.15	3857.58	controllerType=0 controllerNumber=1 scan=4801	-0.276	F.TGHLCQYDVDECASTPCKNGAKCLDGPNTY.T	15	TGHLCQYDVDECASTPCKNGAKCLDGPNTY,FT,5@57.02146,12@57.02146,15@426.13734,17@57.02146,23@57.02146	T15(OGlycan / 426.1373)	14.2285	F.TGHLC[+57.02146]QYDVDEC[+57.02146]AST[+426.13734]PC[+57.02146]KNGAKC[+57.02146]LDGPNTY.T	C5(Carbamidomethyl / 57.0215); C12(Carbamidomethyl / 57.0215); C17(Carbamidomethyl / 57.0215); C23(Carbamidomethyl / 57.0215)	1.8e-12	1.8e-12	0	0	0	0	2.8e-13	2.9e-13	11.742	826.1	0		Specific	16.1	>sp|P46531|NOTC1_HUMAN Neurogenic locus notch homolog protein 1 OS=Homo sapiens OX=9606 GN=NOTCH1 PE=1 SV=4	1	4833	FP050322_11.4801.4801.4	high-energy collision-induced dissociation	13.45	3856.57	3856.57	1	109 | 39306
344	Hex(1)Pent(2)	811.5	4	965.149	3857.58	965.15	3857.58	controllerType=0 controllerNumber=1 scan=4746	-0.213	F.TGHLCQYDVDECASTPCKNGAKCLDGPNTY.T	15	TGHLCQYDVDECASTPCKNGAKCLDGPNTY,FT,5@57.02146,12@57.02146,15@426.13734,17@57.02146,23@57.02146	T15(OGlycan / 426.1373)	14.1075	F.TGHLC[+57.02146]QYDVDEC[+57.02146]AST[+426.13734]PC[+57.02146]KNGAKC[+57.02146]LDGPNTY.T	C5(Carbamidomethyl / 57.0215); C12(Carbamidomethyl / 57.0215); C17(Carbamidomethyl / 57.0215); C23(Carbamidomethyl / 57.0215)	1.8e-12	1.8e-12	0	0	0	0	2e-13	2e-13	11.742	811.5	0		Specific	16.1	>sp|P46531|NOTC1_HUMAN Neurogenic locus notch homolog protein 1 OS=Homo sapiens OX=9606 GN=NOTCH1 PE=1 SV=4	1	4754	FP050322_11.4746.4746.4	high-energy collision-induced dissociation	12.44	3856.57	3856.57	1	110 | 39026
344	Hex(1)Pent(2)	676.7	3	1286.53	3857.58	1286.53	3857.58	controllerType=0 controllerNumber=1 scan=4769	1.42	F.TGHLCQYDVDECASTPCKNGAKCLDGPNTY.T	14	TGHLCQYDVDECASTPCKNGAKCLDGPNTY,FT,5@57.02146,12@57.02146,14@426.13734,17@57.02146,23@57.02146	S14(OGlycan / 426.1373)	14.157	F.TGHLC[+57.02146]QYDVDEC[+57.02146]AS[+426.13734]TPC[+57.02146]KNGAKC[+57.02146]LDGPNTY.T	C5(Carbamidomethyl / 57.0215); C12(Carbamidomethyl / 57.0215); C17(Carbamidomethyl / 57.0215); C23(Carbamidomethyl / 57.0215)	1.6e-09	1.7e-09	0	0	0	0	1.7e-10	1.7e-10	8.787	676.7	0		Specific	21.7	>sp|P46531|NOTC1_HUMAN Neurogenic locus notch homolog protein 1 OS=Homo sapiens OX=9606 GN=NOTCH1 PE=1 SV=4	1	4784	FP050322_11.4769.4769.3	high-energy collision-induced dissociation	9.49	3856.58	3856.57	1	111 | 39106
344	Hex(1)Pent(1)	381.4	4	932.385	3726.52	932.385	3726.52	controllerType=0 controllerNumber=1 scan=4896	0.341	F.TGHLCQYDVDECASTPCKNGAKCLDGPNTY.T	15	TGHLCQYDVDECASTPCKNGAKCLDGPNTY,FT,5@57.02146,12@57.02146,15@294.09508,17@57.02146,19@0.98402,23@57.02146	T15(OGlycan / 294.0951); N19(Deamidated / 0.984)	14.4396	F.TGHLC[+57.02146]QYDVDEC[+57.02146]AST[+294.09508]PC[+57.02146]KN[+0.98402]GAKC[+57.02146]LDGPNTY.T	C5(Carbamidomethyl / 57.0215); C12(Carbamidomethyl / 57.0215); C17(Carbamidomethyl / 57.0215); C23(Carbamidomethyl / 57.0215)	8.7e-06	8.8e-06	0	0	0	0	8.5e-07	8.6e-07	5.062	381.4	0		Specific	13.5	>sp|P46531|NOTC1_HUMAN Neurogenic locus notch homolog protein 1 OS=Homo sapiens OX=9606 GN=NOTCH1 PE=1 SV=4	1	4971	FP050322_11.4896.4896.4	high-energy collision-induced dissociation	5.04	3725.51	3725.51	1	112 | 19449
344	Hex(1)Pent(1)	732.7	4	932.138	3725.53	932.139	3725.53	controllerType=0 controllerNumber=1 scan=4757	-0.87	F.TGHLCQYDVDECASTPCKNGAKCLDGPNTY.T	14	TGHLCQYDVDECASTPCKNGAKCLDGPNTY,FT,5@57.02146,12@57.02146,14@294.09508,17@57.02146,23@57.02146	S14(OGlycan / 294.0951)	14.129	F.TGHLC[+57.02146]QYDVDEC[+57.02146]AS[+294.09508]TPC[+57.02146]KNGAKC[+57.02146]LDGPNTY.T	C5(Carbamidomethyl / 57.0215); C12(Carbamidomethyl / 57.0215); C17(Carbamidomethyl / 57.0215); C23(Carbamidomethyl / 57.0215)	3.6e-11	3.7e-11	0	0	0	0	4.8e-12	4.8e-12	10.441	732.7	0		Specific	14.2	>sp|P46531|NOTC1_HUMAN Neurogenic locus notch homolog protein 1 OS=Homo sapiens OX=9606 GN=NOTCH1 PE=1 SV=4	1	4771	FP050322_11.4757.4757.4	high-energy collision-induced dissociation	11.14	3724.52	3724.53	1	113 | 19169
344	Hex(1)Pent(1)	717.7	4	932.138	3725.53	932.139	3725.53	controllerType=0 controllerNumber=1 scan=4706	-1.132	F.TGHLCQYDVDECASTPCKNGAKCLDGPNTY.T	15	TGHLCQYDVDECASTPCKNGAKCLDGPNTY,FT,5@57.02146,12@57.02146,15@294.09508,17@57.02146,23@57.02146	T15(OGlycan / 294.0951)	14.0165	F.TGHLC[+57.02146]QYDVDEC[+57.02146]AST[+294.09508]PC[+57.02146]KNGAKC[+57.02146]LDGPNTY.T	C5(Carbamidomethyl / 57.0215); C12(Carbamidomethyl / 57.0215); C17(Carbamidomethyl / 57.0215); C23(Carbamidomethyl / 57.0215)	3.6e-11	3.7e-11	0	0	0	0	3.7e-12	3.7e-12	10.441	717.7	0		Specific	15.5	>sp|P46531|NOTC1_HUMAN Neurogenic locus notch homolog protein 1 OS=Homo sapiens OX=9606 GN=NOTCH1 PE=1 SV=4	1	4701	FP050322_11.4706.4706.4	high-energy collision-induced dissociation	11.14	3724.52	3724.53	1	114 | 18983
344	Hex(1)	659	4	899.374	3594.47	899.375	3594.48	controllerType=0 controllerNumber=1 scan=4874	-0.795	F.TGHLCQYDVDECASTPCKNGAKCLDGPNTY.T	15	TGHLCQYDVDECASTPCKNGAKCLDGPNTY,FT,5@57.02146,12@57.02146,15@162.05282,17@57.02146,19@0.98402,23@57.02146	T15(OGlycan / 162.0528); N19(Deamidated / 0.984)	14.3886	F.TGHLC[+57.02146]QYDVDEC[+57.02146]AST[+162.05282]PC[+57.02146]KN[+0.98402]GAKC[+57.02146]LDGPNTY.T	C5(Carbamidomethyl / 57.0215); C12(Carbamidomethyl / 57.0215); C17(Carbamidomethyl / 57.0215); C23(Carbamidomethyl / 57.0215)	3.6e-10	3.7e-10	0	0	0	0	2.8e-11	2.8e-11	9.441	659	1.2		Specific	15	>sp|P46531|NOTC1_HUMAN Neurogenic locus notch homolog protein 1 OS=Homo sapiens OX=9606 GN=NOTCH1 PE=1 SV=4	1	4940	FP050322_11.4874.4874.4	high-energy collision-induced dissociation	9.04	3593.47	3593.47	1	115 | 19409
344	Hex(1)	684.4	4	899.127	3593.49	899.129	3593.49	controllerType=0 controllerNumber=1 scan=4747	-1.643	F.TGHLCQYDVDECASTPCKNGAKCLDGPNTY.T	15	TGHLCQYDVDECASTPCKNGAKCLDGPNTY,FT,5@57.02146,12@57.02146,15@162.05282,17@57.02146,23@57.02146	T15(OGlycan / 162.0528)	14.1087	F.TGHLC[+57.02146]QYDVDEC[+57.02146]AST[+162.05282]PC[+57.02146]KNGAKC[+57.02146]LDGPNTY.T	C5(Carbamidomethyl / 57.0215); C12(Carbamidomethyl / 57.0215); C17(Carbamidomethyl / 57.0215); C23(Carbamidomethyl / 57.0215)	3.6e-10	3.7e-10	0	0	0	0	1.7e-11	1.8e-11	9.441	528.4	1.2		Specific	13.9	>sp|P46531|NOTC1_HUMAN Neurogenic locus notch homolog protein 1 OS=Homo sapiens OX=9606 GN=NOTCH1 PE=1 SV=4	1	4755	FP050322_11.4747.4747.4	high-energy collision-induced dissociation	10.14	3592.48	3592.49	1	116 | 19129
344	Hex(1)	585.7	4	899.127	3593.49	899.129	3593.49	controllerType=0 controllerNumber=1 scan=4696	-1.643	F.TGHLCQYDVDECASTPCKNGAKCLDGPNTY.T	15	TGHLCQYDVDECASTPCKNGAKCLDGPNTY,FT,5@57.02146,12@57.02146,15@162.05282,17@57.02146,23@57.02146	T15(OGlycan / 162.0528)	13.9929	F.TGHLC[+57.02146]QYDVDEC[+57.02146]AST[+162.05282]PC[+57.02146]KNGAKC[+57.02146]LDGPNTY.T	C5(Carbamidomethyl / 57.0215); C12(Carbamidomethyl / 57.0215); C17(Carbamidomethyl / 57.0215); C23(Carbamidomethyl / 57.0215)	3.6e-08	3.7e-08	0	0	0	0	3.4e-09	3.4e-09	7.441	470.6	1.2		Specific	12.9	>sp|P46531|NOTC1_HUMAN Neurogenic locus notch homolog protein 1 OS=Homo sapiens OX=9606 GN=NOTCH1 PE=1 SV=4	1	4687	FP050322_11.4696.4696.4	high-energy collision-induced dissociation	8.14	3592.48	3592.49	1	117 | 18943
344	Hex(1)	179.8	4	899.126	3593.48	899.129	3593.49	controllerType=0 controllerNumber=1 scan=4809	-2.322	F.TGHLCQYDVDECASTPCKNGAKCLDGPNTY.T	15	TGHLCQYDVDECASTPCKNGAKCLDGPNTY,FT,5@57.02146,12@57.02146,15@162.05282,17@57.02146,23@57.02146	T15(OGlycan / 162.0528)	14.2454	F.TGHLC[+57.02146]QYDVDEC[+57.02146]AST[+162.05282]PC[+57.02146]KNGAKC[+57.02146]LDGPNTY.T	C5(Carbamidomethyl / 57.0215); C12(Carbamidomethyl / 57.0215); C17(Carbamidomethyl / 57.0215); C23(Carbamidomethyl / 57.0215)	0.0022	0.0023	0	0	0	0	0.00012	0.00012	2.65	179.8	1.2		Specific	10.9	>sp|P46531|NOTC1_HUMAN Neurogenic locus notch homolog protein 1 OS=Homo sapiens OX=9606 GN=NOTCH1 PE=1 SV=4	1	4843	FP050322_11.4809.4809.4	high-energy collision-induced dissociation	2.35	3592.48	3592.49	1	118 | 19249
344		661	4	858.86	3432.42	858.861	3432.42	controllerType=0 controllerNumber=1 scan=4980	-1.116	F.TGHLCQYDVDECASTPCKNGAKCLDGPNTY.T		TGHLCQYDVDECASTPCKNGAKCLDGPNTY,FT,5@57.02146,12@57.02146,17@57.02146,19@0.98402,23@57.02146	N19(Deamidated / 0.984)	14.6193	F.TGHLC[+57.02146]QYDVDEC[+57.02146]ASTPC[+57.02146]KN[+0.98402]GAKC[+57.02146]LDGPNTY.T	C5(Carbamidomethyl / 57.0215); C12(Carbamidomethyl / 57.0215); C17(Carbamidomethyl / 57.0215); C23(Carbamidomethyl / 57.0215)	3.6e-10	3.7e-10	0	0	0	0	3.8e-11	3.8e-11	9.441	547.1	43.2		Specific	13.3	>sp|P46531|NOTC1_HUMAN Neurogenic locus notch homolog protein 1 OS=Homo sapiens OX=9606 GN=NOTCH1 PE=1 SV=4	1	5087	FP050322_11.4980.4980.4	high-energy collision-induced dissociation	10.14	3431.41	3431.42	1	119 | 19569
344		687.7	4	858.615	3431.44	858.615	3431.44	controllerType=0 controllerNumber=1 scan=4808	-0.296	F.TGHLCQYDVDECASTPCKNGAKCLDGPNTY.T		TGHLCQYDVDECASTPCKNGAKCLDGPNTY,FT,5@57.02146,12@57.02146,17@57.02146,23@57.02146		14.2432	F.TGHLC[+57.02146]QYDVDEC[+57.02146]ASTPC[+57.02146]KNGAKC[+57.02146]LDGPNTY.T	C5(Carbamidomethyl / 57.0215); C12(Carbamidomethyl / 57.0215); C17(Carbamidomethyl / 57.0215); C23(Carbamidomethyl / 57.0215)	1.8e-09	1.8e-09	0	0	0	0	2.1e-10	2.1e-10	8.742	687.7	687.7		Specific	14.3	>sp|P46531|NOTC1_HUMAN Neurogenic locus notch homolog protein 1 OS=Homo sapiens OX=9606 GN=NOTCH1 PE=1 SV=4	1	4842	FP050322_11.4808.4808.4	high-energy collision-induced dissociation	9.74	3430.43	3430.43	1	120 | 19209
344		440.8	4	858.614	3431.43	858.615	3431.44	controllerType=0 controllerNumber=1 scan=4860	-1.861	F.TGHLCQYDVDECASTPCKNGAKCLDGPNTY.T		TGHLCQYDVDECASTPCKNGAKCLDGPNTY,FT,5@57.02146,12@57.02146,17@57.02146,23@57.02146		14.3579	F.TGHLC[+57.02146]QYDVDEC[+57.02146]ASTPC[+57.02146]KNGAKC[+57.02146]LDGPNTY.T	C5(Carbamidomethyl / 57.0215); C12(Carbamidomethyl / 57.0215); C17(Carbamidomethyl / 57.0215); C23(Carbamidomethyl / 57.0215)	6.9e-07	7e-07	0	0	0	0	5.9e-08	5.9e-08	6.158	440.8	440.8		Specific	12.1	>sp|P46531|NOTC1_HUMAN Neurogenic locus notch homolog protein 1 OS=Homo sapiens OX=9606 GN=NOTCH1 PE=1 SV=4	1	4919	FP050322_11.4860.4860.4	high-energy collision-induced dissociation	6.6	3430.43	3430.43	1	121 | 19369
344		270.4	2	439.695	878.382	439.695	878.383	controllerType=0 controllerNumber=1 scan=3031	-0.569	F.TGHLCQY.D		TGHLCQY,FD,5@57.02146		10.2569	F.TGHLC[+57.02146]QY.D	C5(Carbamidomethyl / 57.0215)	0.00036	0.00036	0	0	0	0	1.3e-05	1.3e-05	3.448	270.4	270.4		Specific	8.3	>sp|P46531|NOTC1_HUMAN Neurogenic locus notch homolog protein 1 OS=Homo sapiens OX=9606 GN=NOTCH1 PE=1 SV=4	1	2330	FP050322_11.3031.3031.2	high-energy collision-induced dissociation	3.74	877.375	877.375	1	122 | 4
351	Hex(1)Pent(2)	455.9	3	1005.4	3014.2	1005.41	3014.21	controllerType=0 controllerNumber=1 scan=4394	-3.597	Y.DVDECASTPCKNGAKCLDGPNTY.T	22	DVDECASTPCKNGAKCLDGPNTY,YT,5@57.02146,10@57.02146,16@57.02146,18@15.99492,22@426.13734	D18(Oxidation / 15.9949); T22(OGlycan / 426.1373)	13.3251	Y.DVDEC[+57.02146]ASTPC[+57.02146]KNGAKC[+57.02146]LD[+15.99492]GPNT[+426.13734]Y.T	C5(Carbamidomethyl / 57.0215); C10(Carbamidomethyl / 57.0215); C16(Carbamidomethyl / 57.0215)	3.7e-06	3.8e-06	0	0	0	0	2.8e-07	2.9e-07	5.428	455.9	8.2		Specific	15.2	>sp|P46531|NOTC1_HUMAN Neurogenic locus notch homolog protein 1 OS=Homo sapiens OX=9606 GN=NOTCH1 PE=1 SV=4	1	4267	FP050322_11.4394.4394.3	high-energy collision-induced dissociation	5.48	3013.19	3013.2	1	123 | 18497
351	Hex(1)Pent(2)	782.6	3	1000.07	2998.21	1000.08	2998.21	controllerType=0 controllerNumber=1 scan=4362	-2.117	Y.DVDECASTPCKNGAKCLDGPNTY.T	8	DVDECASTPCKNGAKCLDGPNTY,YT,5@57.02146,8@426.13734,10@57.02146,16@57.02146	T8(OGlycan / 426.1373)	13.254	Y.DVDEC[+57.02146]AST[+426.13734]PC[+57.02146]KNGAKC[+57.02146]LDGPNTY.T	C5(Carbamidomethyl / 57.0215); C10(Carbamidomethyl / 57.0215); C16(Carbamidomethyl / 57.0215)	7.1e-12	7.2e-12	0	0	0	0	1.5e-12	1.5e-12	11.15	660.6	0.4		Specific	14.5	>sp|P46531|NOTC1_HUMAN Neurogenic locus notch homolog protein 1 OS=Homo sapiens OX=9606 GN=NOTCH1 PE=1 SV=4	1	4227	FP050322_11.4362.4362.3	high-energy collision-induced dissociation	11.85	2997.2	2997.2	1	124 | 18389

## Sheet: FP050322_13
Pos.	Glycans	Score	z	Obs._x000D_ m/z	Obs._x000D_ MH	Calc._x000D_ m/z	Calc._x000D_ MH	Scan #	ppm_x000D_ err.	SequenceOriginalDebug	Glycans_x000D_ Pos.	PeptideParseFriendly	Mods_x000D_ (variable)	Scan_x000D_ Time	Sequence	Mods_x000D_ (fixed)	PEP_x000D_ 2D	PEP_x000D_ 1D	FDR_x000D_ 2D	FDR_x000D_ 1D	FDR uniq._x000D_ 2D	FDR uniq._x000D_ 1D	q-value_x000D_ 2D	q-value_x000D_ 1D	|Log Prob|	Delta_x000D_ Score	Delta Mod._x000D_ Score	Off-_x000D_ By-X	Cleavage	Z-Score	Protein_x000D_ Name	Prot._x000D_ Id	QID	Comment	Fragment_x000D_ Type	|LogProbOld|	Obs.M	Calc.M	Prot._x000D_ Rank	PID
1		256.8	4	708.554	2831.2	708.557	2831.2	controllerType=0 controllerNumber=1 scan=3420	-2.887	-.DVNECGQKPGLCRHGGTCHNEVGSY.R		DVNECGQKPGLCRHGGTCHNEVGSY,-R,5@57.02146,12@57.02146,18@57.02146		11.178	-.DVNEC[+57.02146]GQKPGLC[+57.02146]RHGGTC[+57.02146]HNEVGSY.R	C5(Carbamidomethyl / 57.0215); C12(Carbamidomethyl / 57.0215); C18(Carbamidomethyl / 57.0215)	0.027	0.028	0	0	0	0	0.0022	0.0023	1.561	256.8	256.8		Specific	9.8	>sp|P46531|NOTC1_HUMAN Neurogenic locus notch homolog protein 1 OS=Homo sapiens OX=9606 GN=NOTCH1 PE=1 SV=4	1	2897	FP050322_13.3420.3420.4	high-energy collision-induced dissociation	1.56	2830.19	2830.2	1	1 | 5615
26		310.3	4	534.489	2134.93	534.489	2134.93	controllerType=0 controllerNumber=1 scan=2791	0.507	Y.RCVCRATHTGPNCERPY.V		RCVCRATHTGPNCERPY,YV,2@57.02146,4@57.02146,12@0.98402,13@57.02146	N12(Deamidated / 0.984)	9.7094	Y.RC[+57.02146]VC[+57.02146]RATHTGPN[+0.98402]C[+57.02146]ERPY.V	C2(Carbamidomethyl / 57.0215); C4(Carbamidomethyl / 57.0215); C13(Carbamidomethyl / 57.0215)	0.092	0.093	0	0	0	0	0.0049	0.005	1.038	310.3	78.3		Specific	7.3	>sp|P46531|NOTC1_HUMAN Neurogenic locus notch homolog protein 1 OS=Homo sapiens OX=9606 GN=NOTCH1 PE=1 SV=4	1	2018	FP050322_13.2791.2791.4	high-energy collision-induced dissociation	0.76	2133.93	2133.93	1	2 | 1903
26		437.9	4	534.242	2133.94	534.243	2133.95	controllerType=0 controllerNumber=1 scan=2674	-1.834	Y.RCVCRATHTGPNCERPY.V		RCVCRATHTGPNCERPY,YV,2@57.02146,4@57.02146,13@57.02146		9.4359	Y.RC[+57.02146]VC[+57.02146]RATHTGPNC[+57.02146]ERPY.V	C2(Carbamidomethyl / 57.0215); C4(Carbamidomethyl / 57.0215); C13(Carbamidomethyl / 57.0215)	0.00014	0.00015	0	0	0	0	1.2e-05	1.2e-05	3.839	437.9	437.9		Specific	9.1	>sp|P46531|NOTC1_HUMAN Neurogenic locus notch homolog protein 1 OS=Homo sapiens OX=9606 GN=NOTCH1 PE=1 SV=4	1	1866	FP050322_13.2674.2674.4	high-energy collision-induced dissociation	3.83	2132.94	2132.94	1	3 | 1869
26		428.4	4	534.241	2133.94	534.243	2133.95	controllerType=0 controllerNumber=1 scan=2622	-2.979	Y.RCVCRATHTGPNCERPY.V		RCVCRATHTGPNCERPY,YV,2@57.02146,4@57.02146,13@57.02146		9.313	Y.RC[+57.02146]VC[+57.02146]RATHTGPNC[+57.02146]ERPY.V	C2(Carbamidomethyl / 57.0215); C4(Carbamidomethyl / 57.0215); C13(Carbamidomethyl / 57.0215)	0.00016	0.00017	0	0	0	0	2e-05	2e-05	3.783	428.4	428.4		Specific	8.8	>sp|P46531|NOTC1_HUMAN Neurogenic locus notch homolog protein 1 OS=Homo sapiens OX=9606 GN=NOTCH1 PE=1 SV=4	1	1800	FP050322_13.2622.2622.4	high-energy collision-induced dissociation	3.78	2132.94	2132.94	1	4 | 1860
26		420.9	4	534.242	2133.95	534.243	2133.95	controllerType=0 controllerNumber=1 scan=2574	-1.72	Y.RCVCRATHTGPNCERPY.V		RCVCRATHTGPNCERPY,YV,2@57.02146,4@57.02146,13@57.02146		9.1997	Y.RC[+57.02146]VC[+57.02146]RATHTGPNC[+57.02146]ERPY.V	C2(Carbamidomethyl / 57.0215); C4(Carbamidomethyl / 57.0215); C13(Carbamidomethyl / 57.0215)	0.00096	0.00098	0	0	0	0	8.5e-05	8.6e-05	3.016	369.1	369.1		Specific	8.1	>sp|P46531|NOTC1_HUMAN Neurogenic locus notch homolog protein 1 OS=Homo sapiens OX=9606 GN=NOTCH1 PE=1 SV=4	1	1735	FP050322_13.2574.2574.4	high-energy collision-induced dissociation	3.01	2132.94	2132.94	1	5 | 1811
26		277.2	4	534.242	2133.95	534.243	2133.95	controllerType=0 controllerNumber=1 scan=2730	-0.69	Y.RCVCRATHTGPNCERPY.V		RCVCRATHTGPNCERPY,YV,2@57.02146,4@57.02146,13@57.02146		9.5678	Y.RC[+57.02146]VC[+57.02146]RATHTGPNC[+57.02146]ERPY.V	C2(Carbamidomethyl / 57.0215); C4(Carbamidomethyl / 57.0215); C13(Carbamidomethyl / 57.0215)	0.016	0.016	0	0	0	0	0.0012	0.0012	1.794	277.2	277.2		Specific	8.9	>sp|P46531|NOTC1_HUMAN Neurogenic locus notch homolog protein 1 OS=Homo sapiens OX=9606 GN=NOTCH1 PE=1 SV=4	1	1944	FP050322_13.2730.2730.4	high-energy collision-induced dissociation	1.79	2132.94	2132.94	1	6 | 1895
26		268.4	5	427.594	2133.94	427.596	2133.95	controllerType=0 controllerNumber=1 scan=2618	-2.799	Y.RCVCRATHTGPNCERPY.V		RCVCRATHTGPNCERPY,YV,2@57.02146,4@57.02146,13@57.02146		9.3031	Y.RC[+57.02146]VC[+57.02146]RATHTGPNC[+57.02146]ERPY.V	C2(Carbamidomethyl / 57.0215); C4(Carbamidomethyl / 57.0215); C13(Carbamidomethyl / 57.0215)	0.021	0.021	0	0	0	0	0.0015	0.0015	1.688	256.9	256.9		Specific	8.4	>sp|P46531|NOTC1_HUMAN Neurogenic locus notch homolog protein 1 OS=Homo sapiens OX=9606 GN=NOTCH1 PE=1 SV=4	1	1796	FP050322_13.2618.2618.5	high-energy collision-induced dissociation	1.88	2132.94	2132.94	1	7 | 1837
26		162.4	5	427.594	2133.94	427.596	2133.95	controllerType=0 controllerNumber=1 scan=2677	-2.87	Y.RCVCRATHTGPNCERPY.V		RCVCRATHTGPNCERPY,YV,2@57.02146,4@57.02146,13@57.02146		9.4424	Y.RC[+57.02146]VC[+57.02146]RATHTGPNC[+57.02146]ERPY.V	C2(Carbamidomethyl / 57.0215); C4(Carbamidomethyl / 57.0215); C13(Carbamidomethyl / 57.0215)	0.085	0.086	0	0	0	0	0.004	0.004	1.072	162.4	162.4		Specific	7.5	>sp|P46531|NOTC1_HUMAN Neurogenic locus notch homolog protein 1 OS=Homo sapiens OX=9606 GN=NOTCH1 PE=1 SV=4	1	1871	FP050322_13.2677.2677.5	high-energy collision-induced dissociation	1.16	2132.94	2132.94	1	8 | 1875
26		129.2	5	427.594	2133.94	427.596	2133.95	controllerType=0 controllerNumber=1 scan=2583	-2.584	Y.RCVCRATHTGPNCERPY.V		RCVCRATHTGPNCERPY,YV,2@57.02146,4@57.02146,13@57.02146		9.2212	Y.RC[+57.02146]VC[+57.02146]RATHTGPNC[+57.02146]ERPY.V	C2(Carbamidomethyl / 57.0215); C4(Carbamidomethyl / 57.0215); C13(Carbamidomethyl / 57.0215)	0.51	0.52	0	0	0	0	0.035	0.036	0.29	129.2	129.2		Specific	6.2	>sp|P46531|NOTC1_HUMAN Neurogenic locus notch homolog protein 1 OS=Homo sapiens OX=9606 GN=NOTCH1 PE=1 SV=4	1	1746	FP050322_13.2583.2583.5	high-energy collision-induced dissociation	0.29	2132.94	2132.94	1	9 | 1825
103		345.5	4	1201.21	4801.82	1201.21	4801.84	controllerType=0 controllerNumber=1 scan=5350	-3.712	Y.NCRCPPEWTGQYCTEDVDECQLMPNACQNGGPCHNTHGGY.N		NCRCPPEWTGQYCTEDVDECQLMPNACQNGGPCHNTHGGY,YN,2@57.02146,4@57.02146,13@57.02146,16@15.99492,20@57.02146,27@57.02146,33@57.02146,35@15.99492	D16(Oxidation / 15.9949); N35(Oxidation / 15.9949)	15.6813	Y.NC[+57.02146]RC[+57.02146]PPEWTGQYC[+57.02146]TED[+15.99492]VDEC[+57.02146]QLMPNAC[+57.02146]QNGGPC[+57.02146]HN[+15.99492]THGGY.N	C2(Carbamidomethyl / 57.0215); C4(Carbamidomethyl / 57.0215); C13(Carbamidomethyl / 57.0215); C20(Carbamidomethyl / 57.0215); C27(Carbamidomethyl / 57.0215); C33(Carbamidomethyl / 57.0215)	0.0011	0.0012	0	0	0	0	0.00013	0.00013	2.945	345.5	0		Specific	17.4	>sp|P46531|NOTC1_HUMAN Neurogenic locus notch homolog protein 1 OS=Homo sapiens OX=9606 GN=NOTCH1 PE=1 SV=4	1	5621	FP050322_13.5350.5350.4	high-energy collision-induced dissociation	2.66	4800.81	4800.83	1	10 | 54111
103		168.8	4	1201.21	4801.83	1201.21	4801.84	controllerType=0 controllerNumber=1 scan=5405	-1.983	Y.NCRCPPEWTGQYCTEDVDECQLMPNACQNGGPCHNTHGGY.N		NCRCPPEWTGQYCTEDVDECQLMPNACQNGGPCHNTHGGY,YN,2@57.02146,4@57.02146,13@57.02146,18@15.99492,20@57.02146,27@57.02146,33@57.02146,35@15.99492	D18(Oxidation / 15.9949); N35(Oxidation / 15.9949)	15.8089	Y.NC[+57.02146]RC[+57.02146]PPEWTGQYC[+57.02146]TEDVD[+15.99492]EC[+57.02146]QLMPNAC[+57.02146]QNGGPC[+57.02146]HN[+15.99492]THGGY.N	C2(Carbamidomethyl / 57.0215); C4(Carbamidomethyl / 57.0215); C13(Carbamidomethyl / 57.0215); C20(Carbamidomethyl / 57.0215); C27(Carbamidomethyl / 57.0215); C33(Carbamidomethyl / 57.0215)	0.014	0.014	0	0	0	0	0.0011	0.0011	1.851	168.8	0		Specific	14.2	>sp|P46531|NOTC1_HUMAN Neurogenic locus notch homolog protein 1 OS=Homo sapiens OX=9606 GN=NOTCH1 PE=1 SV=4	1	5699	FP050322_13.5405.5405.4	high-energy collision-induced dissociation	1.44	4800.82	4800.83	1	11 | 54311
103		75.2	4	1201.46	4802.81	1201.21	4801.84	controllerType=0 controllerNumber=1 scan=5458	-6.749	Y.NCRCPPEWTGQYCTEDVDECQLMPNACQNGGPCHNTHGGY.N		NCRCPPEWTGQYCTEDVDECQLMPNACQNGGPCHNTHGGY,YN,2@57.02146,4@57.02146,13@57.02146,18@15.99492,20@57.02146,27@57.02146,33@57.02146,34@15.99492	D18(Oxidation / 15.9949); H34(Oxidation / 15.9949)	15.9328	Y.NC[+57.02146]RC[+57.02146]PPEWTGQYC[+57.02146]TEDVD[+15.99492]EC[+57.02146]QLMPNAC[+57.02146]QNGGPC[+57.02146]H[+15.99492]NTHGGY.N	C2(Carbamidomethyl / 57.0215); C4(Carbamidomethyl / 57.0215); C13(Carbamidomethyl / 57.0215); C20(Carbamidomethyl / 57.0215); C27(Carbamidomethyl / 57.0215); C33(Carbamidomethyl / 57.0215)	0.48	0.48	0	0	0	0	0.031	0.031	0.32	75.2	0	1	Specific	13.7	>sp|P46531|NOTC1_HUMAN Neurogenic locus notch homolog protein 1 OS=Homo sapiens OX=9606 GN=NOTCH1 PE=1 SV=4	1	5766	FP050322_13.5458.5458.4	high-energy collision-induced dissociation	0.15	4801.8	4800.83	1	12 | 54711
103		151.9	4	1197.71	4787.83	1197.46	4786.83	controllerType=0 controllerNumber=1 scan=5457	-0.617	Y.NCRCPPEWTGQYCTEDVDECQLMPNACQNGGPCHNTHGGY.N		NCRCPPEWTGQYCTEDVDECQLMPNACQNGGPCHNTHGGY,YN,2@57.02146,4@57.02146,13@57.02146,20@57.02146,23@15.99492,27@57.02146,29@0.98402,33@57.02146	M23(Oxidation / 15.9949); N29(Deamidated / 0.984)	15.9306	Y.NC[+57.02146]RC[+57.02146]PPEWTGQYC[+57.02146]TEDVDEC[+57.02146]QLM[+15.99492]PNAC[+57.02146]QN[+0.98402]GGPC[+57.02146]HNTHGGY.N	C2(Carbamidomethyl / 57.0215); C4(Carbamidomethyl / 57.0215); C13(Carbamidomethyl / 57.0215); C20(Carbamidomethyl / 57.0215); C27(Carbamidomethyl / 57.0215); C33(Carbamidomethyl / 57.0215)	0.11	0.11	0	0	0	0	0.008	0.0081	0.963	151.9	12.6	1	Specific	13.8	>sp|P46531|NOTC1_HUMAN Neurogenic locus notch homolog protein 1 OS=Homo sapiens OX=9606 GN=NOTCH1 PE=1 SV=4	1	5765	FP050322_13.5457.5457.4	high-energy collision-induced dissociation	0.61	4786.82	4785.82	1	13 | 54671
103		96.8	4	1197.22	4785.84	1197.22	4785.84	controllerType=0 controllerNumber=1 scan=5406	0.009	Y.NCRCPPEWTGQYCTEDVDECQLMPNACQNGGPCHNTHGGY.N		NCRCPPEWTGQYCTEDVDECQLMPNACQNGGPCHNTHGGY,YN,2@57.02146,4@57.02146,13@57.02146,16@15.99492,20@57.02146,27@57.02146,33@57.02146	D16(Oxidation / 15.9949)	15.8111	Y.NC[+57.02146]RC[+57.02146]PPEWTGQYC[+57.02146]TED[+15.99492]VDEC[+57.02146]QLMPNAC[+57.02146]QNGGPC[+57.02146]HNTHGGY.N	C2(Carbamidomethyl / 57.0215); C4(Carbamidomethyl / 57.0215); C13(Carbamidomethyl / 57.0215); C20(Carbamidomethyl / 57.0215); C27(Carbamidomethyl / 57.0215); C33(Carbamidomethyl / 57.0215)	0.31	0.32	0	0	0	0	0.024	0.024	0.503	96.8	0		Specific	13.5	>sp|P46531|NOTC1_HUMAN Neurogenic locus notch homolog protein 1 OS=Homo sapiens OX=9606 GN=NOTCH1 PE=1 SV=4	1	5701	FP050322_13.5406.5406.4	high-energy collision-induced dissociation	0.31	4784.83	4784.83	1	14 | 54391
103		93.4	4	1197.21	4785.83	1197.22	4785.84	controllerType=0 controllerNumber=1 scan=5351	-1.828	Y.NCRCPPEWTGQYCTEDVDECQLMPNACQNGGPCHNTHGGY.N		NCRCPPEWTGQYCTEDVDECQLMPNACQNGGPCHNTHGGY,YN,2@57.02146,4@57.02146,13@57.02146,18@15.99492,20@57.02146,27@57.02146,33@57.02146	D18(Oxidation / 15.9949)	15.6835	Y.NC[+57.02146]RC[+57.02146]PPEWTGQYC[+57.02146]TEDVD[+15.99492]EC[+57.02146]QLMPNAC[+57.02146]QNGGPC[+57.02146]HNTHGGY.N	C2(Carbamidomethyl / 57.0215); C4(Carbamidomethyl / 57.0215); C13(Carbamidomethyl / 57.0215); C20(Carbamidomethyl / 57.0215); C27(Carbamidomethyl / 57.0215); C33(Carbamidomethyl / 57.0215)	0.053	0.053	0	0	0	0	0.0031	0.0032	1.279	93.4	7.5		Specific	13.2	>sp|P46531|NOTC1_HUMAN Neurogenic locus notch homolog protein 1 OS=Homo sapiens OX=9606 GN=NOTCH1 PE=1 SV=4	1	5622	FP050322_13.5351.5351.4	high-energy collision-induced dissociation	0.99	4784.83	4784.83	1	15 | 54151
103		501.8	2	784.325	1567.64	784.324	1567.64	controllerType=0 controllerNumber=1 scan=4986	0.162	Y.NCRCPPEWTGQY.C		NCRCPPEWTGQY,YC,2@57.02146,4@57.02146		14.8264	Y.NC[+57.02146]RC[+57.02146]PPEWTGQY.C	C2(Carbamidomethyl / 57.0215); C4(Carbamidomethyl / 57.0215)	8.2e-06	8.3e-06	0	0	0	0	1.2e-06	1.2e-06	5.085	474.9	474.9		Specific	16	>sp|P46531|NOTC1_HUMAN Neurogenic locus notch homolog protein 1 OS=Homo sapiens OX=9606 GN=NOTCH1 PE=1 SV=4	1	5113	FP050322_13.4986.4986.2	high-energy collision-induced dissociation	5.08	1566.63	1566.63	1	16 | 1072
103		487.5	2	784.324	1567.64	784.324	1567.64	controllerType=0 controllerNumber=1 scan=5055	-1.084	Y.NCRCPPEWTGQY.C		NCRCPPEWTGQY,YC,2@57.02146,4@57.02146		14.9871	Y.NC[+57.02146]RC[+57.02146]PPEWTGQY.C	C2(Carbamidomethyl / 57.0215); C4(Carbamidomethyl / 57.0215)	9.2e-06	9.3e-06	0	0	0	0	1.6e-06	1.6e-06	5.037	358	358		Specific	13.1	>sp|P46531|NOTC1_HUMAN Neurogenic locus notch homolog protein 1 OS=Homo sapiens OX=9606 GN=NOTCH1 PE=1 SV=4	1	5207	FP050322_13.5055.5055.2	high-energy collision-induced dissociation	5.03	1566.63	1566.63	1	17 | 1082
169	Fuc(1); Hex(1)Pent(2)	278.1	3	698.291	2092.86	698.293	2092.87	controllerType=0 controllerNumber=1 scan=3577	-3.75	F.HGATCHDRVASFY.C	4;11	HGATCHDRVASFY,FC,4@146.05791,5@57.02146,11@426.13734	T4(OGlycan / 146.0579); S11(OGlycan / 426.1373)	11.5421	F.HGAT[+146.05791]C[+57.02146]HDRVAS[+426.13734]FY.C	C5(Carbamidomethyl / 57.0215)	0.00042	0.00042	0	0	0	0	4.5e-05	4.6e-05	3.381	278.1	1		Specific	10.6	>sp|P46531|NOTC1_HUMAN Neurogenic locus notch homolog protein 1 OS=Homo sapiens OX=9606 GN=NOTCH1 PE=1 SV=4	1	3123	FP050322_13.3577.3577.3	high-energy collision-induced dissociation	3.15	2091.85	2091.86	1	18 | 2007
169	Fuc(1); Hex(1)Pent(2)	244.9	3	698.291	2092.86	698.293	2092.87	controllerType=0 controllerNumber=1 scan=3529	-3.75	F.HGATCHDRVASFY.C	4;11	HGATCHDRVASFY,FC,4@146.05791,5@57.02146,11@426.13734	T4(OGlycan / 146.0579); S11(OGlycan / 426.1373)	11.4307	F.HGAT[+146.05791]C[+57.02146]HDRVAS[+426.13734]FY.C	C5(Carbamidomethyl / 57.0215)	0.00054	0.00055	0	0	0	0	5.3e-05	5.3e-05	3.264	244.9	0		Specific	10.8	>sp|P46531|NOTC1_HUMAN Neurogenic locus notch homolog protein 1 OS=Homo sapiens OX=9606 GN=NOTCH1 PE=1 SV=4	1	3058	FP050322_13.3529.3529.3	high-energy collision-induced dissociation	3.04	2091.85	2091.86	1	19 | 1994
169	Hex(1)Pent(2); Fuc(1)	514.6	3	643.938	1929.8	643.939	1929.8	controllerType=0 controllerNumber=1 scan=2861	-1.011	F.HGATCHDRVASF.Y	4;11	HGATCHDRVASF,FY,4@426.13734,5@57.02146,11@146.05791	T4(OGlycan / 426.1373); S11(OGlycan / 146.0579)	9.8738	F.HGAT[+426.13734]C[+57.02146]HDRVAS[+146.05791]F.Y	C5(Carbamidomethyl / 57.0215)	1.8e-06	1.8e-06	0	0	0	0	3.6e-07	3.6e-07	5.754	514.6	2.6		Specific	16.6	>sp|P46531|NOTC1_HUMAN Neurogenic locus notch homolog protein 1 OS=Homo sapiens OX=9606 GN=NOTCH1 PE=1 SV=4	1	2117	FP050322_13.2861.2861.3	high-energy collision-induced dissociation	5.56	1928.79	1928.79	1	20 | 1924
169	Fuc(1); Hex(1)Pent(2)	326.8	3	643.937	1929.8	643.939	1929.8	controllerType=0 controllerNumber=1 scan=2808	-2.53	F.HGATCHDRVASF.Y	4;11	HGATCHDRVASF,FY,4@146.05791,5@57.02146,11@426.13734	T4(OGlycan / 146.0579); S11(OGlycan / 426.1373)	9.75	F.HGAT[+146.05791]C[+57.02146]HDRVAS[+426.13734]F.Y	C5(Carbamidomethyl / 57.0215)	2e-05	2e-05	0	0	0	0	3.3e-06	3.4e-06	4.704	326.8	0		Specific	15.4	>sp|P46531|NOTC1_HUMAN Neurogenic locus notch homolog protein 1 OS=Homo sapiens OX=9606 GN=NOTCH1 PE=1 SV=4	1	2043	FP050322_13.2808.2808.3	high-energy collision-induced dissociation	4.42	1928.79	1928.79	1	21 | 1911
169	Fuc(1); Hex(1)	583.6	3	610.264	1828.78	610.265	1828.78	controllerType=0 controllerNumber=1 scan=3520	-2.478	F.HGATCHDRVASFY.C	4;11	HGATCHDRVASFY,FC,4@146.05791,5@57.02146,11@162.05282	T4(OGlycan / 146.0579); S11(OGlycan / 162.0528)	11.4113	F.HGAT[+146.05791]C[+57.02146]HDRVAS[+162.05282]FY.C	C5(Carbamidomethyl / 57.0215)	1.1e-07	1.1e-07	0	0	0	0	9.6e-09	9.7e-09	6.978	583.6	0		Specific	14	>sp|P46531|NOTC1_HUMAN Neurogenic locus notch homolog protein 1 OS=Homo sapiens OX=9606 GN=NOTCH1 PE=1 SV=4	1	3044	FP050322_13.3520.3520.3	high-energy collision-induced dissociation	8.56	1827.77	1827.77	1	22 | 1979
169	Fuc(1); Hex(1)	461.3	3	610.263	1828.78	610.265	1828.78	controllerType=0 controllerNumber=1 scan=3465	-2.778	F.HGATCHDRVASFY.C	4;11	HGATCHDRVASFY,FC,4@146.05791,5@57.02146,11@162.05282	T4(OGlycan / 146.0579); S11(OGlycan / 162.0528)	11.2816	F.HGAT[+146.05791]C[+57.02146]HDRVAS[+162.05282]FY.C	C5(Carbamidomethyl / 57.0215)	1.4e-06	1.4e-06	0	0	0	0	2.4e-07	2.4e-07	5.855	461.3	1.3		Specific	12	>sp|P46531|NOTC1_HUMAN Neurogenic locus notch homolog protein 1 OS=Homo sapiens OX=9606 GN=NOTCH1 PE=1 SV=4	1	2963	FP050322_13.3465.3465.3	high-energy collision-induced dissociation	5.88	1827.77	1827.77	1	23 | 1963
169	Fuc(1)	533.7	3	556.246	1666.72	556.247	1666.73	controllerType=0 controllerNumber=1 scan=3522	-2.336	F.HGATCHDRVASFY.C	11	HGATCHDRVASFY,FC,5@57.02146,11@146.05791	S11(OGlycan / 146.0579)	11.4156	F.HGATC[+57.02146]HDRVAS[+146.05791]FY.C	C5(Carbamidomethyl / 57.0215)	4.3e-07	4.4e-07	0	0	0	0	5.1e-08	5.1e-08	6.363	477.3	24.5		Specific	12.3	>sp|P46531|NOTC1_HUMAN Neurogenic locus notch homolog protein 1 OS=Homo sapiens OX=9606 GN=NOTCH1 PE=1 SV=4	1	3048	FP050322_13.3522.3522.3	high-energy collision-induced dissociation	7.66	1665.72	1665.72	1	24 | 612
169	Fuc(1)	507.1	3	556.246	1666.72	556.247	1666.73	controllerType=0 controllerNumber=1 scan=3576	-3.105	F.HGATCHDRVASFY.C	11	HGATCHDRVASFY,FC,5@57.02146,11@146.05791	S11(OGlycan / 146.0579)	11.5399	F.HGATC[+57.02146]HDRVAS[+146.05791]FY.C	C5(Carbamidomethyl / 57.0215)	8.4e-07	8.5e-07	0	0	0	0	1.2e-07	1.3e-07	6.077	421.9	26.8		Specific	12.2	>sp|P46531|NOTC1_HUMAN Neurogenic locus notch homolog protein 1 OS=Homo sapiens OX=9606 GN=NOTCH1 PE=1 SV=4	1	3122	FP050322_13.3576.3576.3	high-energy collision-induced dissociation	6.61	1665.72	1665.72	1	25 | 683
169	Fuc(1)	471.1	3	556.246	1666.72	556.247	1666.73	controllerType=0 controllerNumber=1 scan=3631	-2.995	F.HGATCHDRVASFY.C	11	HGATCHDRVASFY,FC,5@57.02146,11@146.05791	S11(OGlycan / 146.0579)	11.6654	F.HGATC[+57.02146]HDRVAS[+146.05791]FY.C	C5(Carbamidomethyl / 57.0215)	1.4e-06	1.4e-06	0	0	0	0	2.8e-07	2.8e-07	5.855	398.2	9.2		Specific	11.4	>sp|P46531|NOTC1_HUMAN Neurogenic locus notch homolog protein 1 OS=Homo sapiens OX=9606 GN=NOTCH1 PE=1 SV=4	1	3199	FP050322_13.3631.3631.3	high-energy collision-induced dissociation	5.99	1665.72	1665.72	1	26 | 753
169	Fuc(1)	366.5	2	833.864	1666.72	833.868	1666.73	controllerType=0 controllerNumber=1 scan=3566	-4.378	F.HGATCHDRVASFY.C	11	HGATCHDRVASFY,FC,5@57.02146,11@146.05791	S11(OGlycan / 146.0579)	11.5174	F.HGATC[+57.02146]HDRVAS[+146.05791]FY.C	C5(Carbamidomethyl / 57.0215)	0.00022	0.00023	0	0	0	0	2.8e-05	2.9e-05	3.648	366.5	10.5		Specific	14.4	>sp|P46531|NOTC1_HUMAN Neurogenic locus notch homolog protein 1 OS=Homo sapiens OX=9606 GN=NOTCH1 PE=1 SV=4	1	3110	FP050322_13.3566.3566.2	high-energy collision-induced dissociation	3.47	1665.71	1665.72	1	27 | 662
169	Fuc(1)	273	3	556.245	1666.72	556.247	1666.73	controllerType=0 controllerNumber=1 scan=3709	-4.862	F.HGATCHDRVASFY.C	11	HGATCHDRVASFY,FC,5@57.02146,11@146.05791	S11(OGlycan / 146.0579)	11.8451	F.HGATC[+57.02146]HDRVAS[+146.05791]FY.C	C5(Carbamidomethyl / 57.0215)	0.0095	0.0096	0	0	0	0	0.0009	0.00091	2.022	273	7.1		Specific	8.1	>sp|P46531|NOTC1_HUMAN Neurogenic locus notch homolog protein 1 OS=Homo sapiens OX=9606 GN=NOTCH1 PE=1 SV=4	1	3305	FP050322_13.3709.3709.3	high-energy collision-induced dissociation	1.9	1665.71	1665.72	1	28 | 828
169	Fuc(1); Hex(1)	722.5	3	555.909	1665.71	555.911	1665.72	controllerType=0 controllerNumber=1 scan=2729	-2.589	F.HGATCHDRVASF.Y	4;11	HGATCHDRVASF,FY,4@146.05791,5@57.02146,11@162.05282	T4(OGlycan / 146.0579); S11(OGlycan / 162.0528)	9.5656	F.HGAT[+146.05791]C[+57.02146]HDRVAS[+162.05282]F.Y	C5(Carbamidomethyl / 57.0215)	1.1e-10	1.2e-10	0	0	0	0	5.3e-11	5.3e-11	9.941	712.5	0		Specific	18.9	>sp|P46531|NOTC1_HUMAN Neurogenic locus notch homolog protein 1 OS=Homo sapiens OX=9606 GN=NOTCH1 PE=1 SV=4	1	1943	FP050322_13.2729.2729.3	high-energy collision-induced dissociation	11.52	1664.71	1664.71	1	29 | 508
169	Fuc(1); Hex(1)	438.3	3	555.909	1665.71	555.911	1665.72	controllerType=0 controllerNumber=1 scan=2676	-2.698	F.HGATCHDRVASF.Y	4;11	HGATCHDRVASF,FY,4@146.05791,5@57.02146,11@162.05282	T4(OGlycan / 146.0579); S11(OGlycan / 162.0528)	9.4403	F.HGAT[+146.05791]C[+57.02146]HDRVAS[+162.05282]F.Y	C5(Carbamidomethyl / 57.0215)	1.4e-06	1.4e-06	0	0	0	0	3.1e-07	3.2e-07	5.844	438.3	0		Specific	15.7	>sp|P46531|NOTC1_HUMAN Neurogenic locus notch homolog protein 1 OS=Homo sapiens OX=9606 GN=NOTCH1 PE=1 SV=4	1	1869	FP050322_13.2676.2676.3	high-energy collision-induced dissociation	5.45	1664.71	1664.71	1	30 | 479
169	Fuc(1); Hex(1)	399.7	3	555.909	1665.71	555.911	1665.72	controllerType=0 controllerNumber=1 scan=2789	-3.688	F.HGATCHDRVASF.Y	4;11	HGATCHDRVASF,FY,4@146.05791,5@57.02146,11@162.05282	T4(OGlycan / 146.0579); S11(OGlycan / 162.0528)	9.705	F.HGAT[+146.05791]C[+57.02146]HDRVAS[+162.05282]F.Y	C5(Carbamidomethyl / 57.0215)	2.1e-06	2.1e-06	0	0	0	0	4.6e-07	4.7e-07	5.677	399.7	0		Specific	14.5	>sp|P46531|NOTC1_HUMAN Neurogenic locus notch homolog protein 1 OS=Homo sapiens OX=9606 GN=NOTCH1 PE=1 SV=4	1	2015	FP050322_13.2789.2789.3	high-energy collision-induced dissociation	5.37	1664.7	1664.71	1	31 | 530
169		672.8	2	760.837	1520.67	760.839	1520.67	controllerType=0 controllerNumber=1 scan=3588	-2.6	F.HGATCHDRVASFY.C		HGATCHDRVASFY,FC,5@57.02146		11.5665	F.HGATC[+57.02146]HDRVASFY.C	C5(Carbamidomethyl / 57.0215)	6.1e-09	6.1e-09	0	0	0	0	1.5e-09	1.5e-09	8.218	419.2	419.2		Specific	11.7	>sp|P46531|NOTC1_HUMAN Neurogenic locus notch homolog protein 1 OS=Homo sapiens OX=9606 GN=NOTCH1 PE=1 SV=4	1	3139	FP050322_13.3588.3588.2	high-energy collision-induced dissociation	9.21	1519.66	1519.66	1	32 | 704
169		587.6	2	760.836	1520.66	760.839	1520.67	controllerType=0 controllerNumber=1 scan=3642	-3.564	F.HGATCHDRVASFY.C		HGATCHDRVASFY,FC,5@57.02146		11.691	F.HGATC[+57.02146]HDRVASFY.C	C5(Carbamidomethyl / 57.0215)	1.6e-05	1.6e-05	0	0	0	0	2.3e-06	2.4e-06	4.805	357.4	357.4		Specific	11	>sp|P46531|NOTC1_HUMAN Neurogenic locus notch homolog protein 1 OS=Homo sapiens OX=9606 GN=NOTCH1 PE=1 SV=4	1	3215	FP050322_13.3642.3642.2	high-energy collision-induced dissociation	5.8	1519.66	1519.66	1	33 | 774
169		502.5	3	507.56	1520.67	507.561	1520.67	controllerType=0 controllerNumber=1 scan=3608	-2.268	F.HGATCHDRVASFY.C		HGATCHDRVASFY,FC,5@57.02146		11.6136	F.HGATC[+57.02146]HDRVASFY.C	C5(Carbamidomethyl / 57.0215)	5e-05	5.1e-05	0	0	0	0	5.4e-06	5.4e-06	4.299	304.4	304.4		Specific	10.5	>sp|P46531|NOTC1_HUMAN Neurogenic locus notch homolog protein 1 OS=Homo sapiens OX=9606 GN=NOTCH1 PE=1 SV=4	1	3167	FP050322_13.3608.3608.3	high-energy collision-induced dissociation	5.14	1519.66	1519.66	1	34 | 724
169		472.3	3	507.56	1520.67	507.561	1520.67	controllerType=0 controllerNumber=1 scan=3716	-2.208	F.HGATCHDRVASFY.C		HGATCHDRVASFY,FC,5@57.02146		11.8621	F.HGATC[+57.02146]HDRVASFY.C	C5(Carbamidomethyl / 57.0215)	0.00015	0.00016	0	0	0	0	1.5e-05	1.5e-05	3.81	313.1	313.1		Specific	10.2	>sp|P46531|NOTC1_HUMAN Neurogenic locus notch homolog protein 1 OS=Homo sapiens OX=9606 GN=NOTCH1 PE=1 SV=4	1	3314	FP050322_13.3716.3716.3	high-energy collision-induced dissociation	4.03	1519.66	1519.66	1	35 | 849
169		471	3	507.56	1520.66	507.561	1520.67	controllerType=0 controllerNumber=1 scan=3556	-3.592	F.HGATCHDRVASFY.C		HGATCHDRVASFY,FC,5@57.02146		11.4933	F.HGATC[+57.02146]HDRVASFY.C	C5(Carbamidomethyl / 57.0215)	0.00026	0.00026	0	0	0	0	3.2e-05	3.2e-05	3.59	277.4	277.4		Specific	9.8	>sp|P46531|NOTC1_HUMAN Neurogenic locus notch homolog protein 1 OS=Homo sapiens OX=9606 GN=NOTCH1 PE=1 SV=4	1	3093	FP050322_13.3556.3556.3	high-energy collision-induced dissociation	4.04	1519.66	1519.66	1	36 | 633
169		440.3	3	507.56	1520.67	507.561	1520.67	controllerType=0 controllerNumber=1 scan=3771	-2.569	F.HGATCHDRVASFY.C		HGATCHDRVASFY,FC,5@57.02146		11.9905	F.HGATC[+57.02146]HDRVASFY.C	C5(Carbamidomethyl / 57.0215)	0.00015	0.00016	0	0	0	0	1.7e-05	1.7e-05	3.81	301.1	301.1		Specific	10	>sp|P46531|NOTC1_HUMAN Neurogenic locus notch homolog protein 1 OS=Homo sapiens OX=9606 GN=NOTCH1 PE=1 SV=4	1	3386	FP050322_13.3771.3771.3	high-energy collision-induced dissociation	4.03	1519.66	1519.66	1	37 | 873
169		428.3	3	507.56	1520.67	507.561	1520.67	controllerType=0 controllerNumber=1 scan=3661	-2.388	F.HGATCHDRVASFY.C		HGATCHDRVASFY,FC,5@57.02146		11.7357	F.HGATC[+57.02146]HDRVASFY.C	C5(Carbamidomethyl / 57.0215)	0.00017	0.00017	0	0	0	0	2.2e-05	2.2e-05	3.78	304.7	304.7		Specific	10.3	>sp|P46531|NOTC1_HUMAN Neurogenic locus notch homolog protein 1 OS=Homo sapiens OX=9606 GN=NOTCH1 PE=1 SV=4	1	3236	FP050322_13.3661.3661.3	high-energy collision-induced dissociation	3.8	1519.66	1519.66	1	38 | 794
169		234.5	3	507.56	1520.67	507.561	1520.67	controllerType=0 controllerNumber=1 scan=3827	-2.629	F.HGATCHDRVASFY.C		HGATCHDRVASFY,FC,5@57.02146		12.1218	F.HGATC[+57.02146]HDRVASFY.C	C5(Carbamidomethyl / 57.0215)	0.0091	0.0092	0	0	0	0	0.0008	0.00081	2.039	199.9	199.9		Specific	7.5	>sp|P46531|NOTC1_HUMAN Neurogenic locus notch homolog protein 1 OS=Homo sapiens OX=9606 GN=NOTCH1 PE=1 SV=4	1	3469	FP050322_13.3827.3827.3	high-energy collision-induced dissociation	2.13	1519.66	1519.66	1	39 | 903
169		134.2	3	507.56	1520.67	507.561	1520.67	controllerType=0 controllerNumber=1 scan=3899	-2.027	F.HGATCHDRVASFY.C		HGATCHDRVASFY,FC,5@57.02146		12.2899	F.HGATC[+57.02146]HDRVASFY.C	C5(Carbamidomethyl / 57.0215)	0.1	0.1	0	0	0	0	0.0069	0.007	0.986	134.2	134.2		Specific	5.8	>sp|P46531|NOTC1_HUMAN Neurogenic locus notch homolog protein 1 OS=Homo sapiens OX=9606 GN=NOTCH1 PE=1 SV=4	1	3578	FP050322_13.3899.3899.3	high-energy collision-induced dissociation	0.98	1519.66	1519.66	1	40 | 925
169	Fuc(1)	229.6	3	507.224	1519.66	507.225	1519.66	controllerType=0 controllerNumber=1 scan=2885	-0.738	F.HGATCHDRVASF.Y	11	HGATCHDRVASF,FY,5@57.02146,7@15.99492,11@146.05791	D7(Oxidation / 15.9949); S11(OGlycan / 146.0579)	9.9305	F.HGATC[+57.02146]HD[+15.99492]RVAS[+146.05791]F.Y	C5(Carbamidomethyl / 57.0215)	0.0048	0.0049	0	0	0	0	0.00031	0.00031	2.315	229.6	12.5		Specific	10.2	>sp|P46531|NOTC1_HUMAN Neurogenic locus notch homolog protein 1 OS=Homo sapiens OX=9606 GN=NOTCH1 PE=1 SV=4	1	2151	FP050322_13.2885.2885.3	high-energy collision-induced dissociation	1.99	1518.65	1518.65	1	41 | 569
169	Fuc(1)	627.8	3	501.892	1503.66	501.893	1503.66	controllerType=0 controllerNumber=1 scan=2818	-2.626	F.HGATCHDRVASF.Y	11	HGATCHDRVASF,FY,5@57.02146,11@146.05791	S11(OGlycan / 146.0579)	9.7726	F.HGATC[+57.02146]HDRVAS[+146.05791]F.Y	C5(Carbamidomethyl / 57.0215)	1.1e-08	1.2e-08	0	0	0	0	2.1e-09	2.1e-09	7.941	627.8	29.3		Specific	14.9	>sp|P46531|NOTC1_HUMAN Neurogenic locus notch homolog protein 1 OS=Homo sapiens OX=9606 GN=NOTCH1 PE=1 SV=4	1	2057	FP050322_13.2818.2818.3	high-energy collision-induced dissociation	8.62	1502.65	1502.66	1	42 | 542
169	Fuc(1)	616.7	3	501.892	1503.66	501.893	1503.66	controllerType=0 controllerNumber=1 scan=2873	-1.225	F.HGATCHDRVASF.Y	11	HGATCHDRVASF,FY,5@57.02146,11@146.05791	S11(OGlycan / 146.0579)	9.9019	F.HGATC[+57.02146]HDRVAS[+146.05791]F.Y	C5(Carbamidomethyl / 57.0215)	2.5e-08	2.6e-08	0	0	0	0	4.5e-09	4.6e-09	7.598	616.7	24.7		Specific	14.6	>sp|P46531|NOTC1_HUMAN Neurogenic locus notch homolog protein 1 OS=Homo sapiens OX=9606 GN=NOTCH1 PE=1 SV=4	1	2134	FP050322_13.2873.2873.3	high-energy collision-induced dissociation	8.28	1502.66	1502.66	1	43 | 564
169	Fuc(1)	571.8	3	501.891	1503.66	501.893	1503.66	controllerType=0 controllerNumber=1 scan=2763	-3.843	F.HGATCHDRVASF.Y	11	HGATCHDRVASF,FY,5@57.02146,11@146.05791	S11(OGlycan / 146.0579)	9.6449	F.HGATC[+57.02146]HDRVAS[+146.05791]F.Y	C5(Carbamidomethyl / 57.0215)	1.3e-07	1.3e-07	0	0	0	0	1.5e-08	1.6e-08	6.885	553	17.4		Specific	13.3	>sp|P46531|NOTC1_HUMAN Neurogenic locus notch homolog protein 1 OS=Homo sapiens OX=9606 GN=NOTCH1 PE=1 SV=4	1	1986	FP050322_13.2763.2763.3	high-energy collision-induced dissociation	7.57	1502.65	1502.66	1	44 | 520
169	Fuc(1)	449.8	3	501.889	1503.65	501.893	1503.66	controllerType=0 controllerNumber=1 scan=2711	-7.557	F.HGATCHDRVASF.Y	11	HGATCHDRVASF,FY,5@57.02146,11@146.05791	S11(OGlycan / 146.0579)	9.5225	F.HGATC[+57.02146]HDRVAS[+146.05791]F.Y	C5(Carbamidomethyl / 57.0215)	2.2e-05	2.2e-05	0	0	0	0	3.7e-06	3.8e-06	4.657	449.8	28.9		Specific	11.7	>sp|P46531|NOTC1_HUMAN Neurogenic locus notch homolog protein 1 OS=Homo sapiens OX=9606 GN=NOTCH1 PE=1 SV=4	1	1917	FP050322_13.2711.2711.3	high-energy collision-induced dissociation	4.56	1502.65	1502.66	1	45 | 491
169	Fuc(1)	364.2	3	501.892	1503.66	501.893	1503.66	controllerType=0 controllerNumber=1 scan=2928	-1.164	F.HGATCHDRVASF.Y	11	HGATCHDRVASF,FY,5@57.02146,11@146.05791	S11(OGlycan / 146.0579)	10.0323	F.HGATC[+57.02146]HDRVAS[+146.05791]F.Y	C5(Carbamidomethyl / 57.0215)	1.7e-05	1.7e-05	0	0	0	0	2.6e-06	2.7e-06	4.769	364.2	12.4		Specific	12.7	>sp|P46531|NOTC1_HUMAN Neurogenic locus notch homolog protein 1 OS=Homo sapiens OX=9606 GN=NOTCH1 PE=1 SV=4	1	2216	FP050322_13.2928.2928.3	high-energy collision-induced dissociation	4.56	1502.66	1502.66	1	46 | 586
169	Fuc(1)	300.9	2	752.332	1503.66	752.336	1503.66	controllerType=0 controllerNumber=1 scan=2764	-5.032	F.HGATCHDRVASF.Y	4	HGATCHDRVASF,FY,4@146.05791,5@57.02146	T4(OGlycan / 146.0579)	9.6471	F.HGAT[+146.05791]C[+57.02146]HDRVASF.Y	C5(Carbamidomethyl / 57.0215)	0.0018	0.0018	0	0	0	0	0.00015	0.00015	2.741	300.9	9.2		Specific	13.1	>sp|P46531|NOTC1_HUMAN Neurogenic locus notch homolog protein 1 OS=Homo sapiens OX=9606 GN=NOTCH1 PE=1 SV=4	1	1987	FP050322_13.2764.2764.2	high-energy collision-induced dissociation	2.68	1502.65	1502.66	1	47 | 525
169		744.7	2	679.304	1357.6	679.307	1357.61	controllerType=0 controllerNumber=1 scan=2785	-3.74	F.HGATCHDRVASF.Y		HGATCHDRVASF,FY,5@57.02146		9.6963	F.HGATC[+57.02146]HDRVASF.Y	C5(Carbamidomethyl / 57.0215)	4.1e-09	4.1e-09	0	0	0	0	7.6e-10	7.7e-10	8.391	672.6	672.6		Specific	10.6	>sp|P46531|NOTC1_HUMAN Neurogenic locus notch homolog protein 1 OS=Homo sapiens OX=9606 GN=NOTCH1 PE=1 SV=4	1	2010	FP050322_13.2785.2785.2	high-energy collision-induced dissociation	8.39	1356.59	1356.6	1	48 | 222
169		629.1	2	679.305	1357.6	679.307	1357.61	controllerType=0 controllerNumber=1 scan=2733	-3.11	F.HGATCHDRVASF.Y		HGATCHDRVASF,FY,5@57.02146		9.5743	F.HGATC[+57.02146]HDRVASF.Y	C5(Carbamidomethyl / 57.0215)	4.1e-07	4.1e-07	0	0	0	0	3.3e-08	3.4e-08	6.391	603.8	603.8		Specific	11.2	>sp|P46531|NOTC1_HUMAN Neurogenic locus notch homolog protein 1 OS=Homo sapiens OX=9606 GN=NOTCH1 PE=1 SV=4	1	1947	FP050322_13.2733.2733.2	high-energy collision-induced dissociation	7.39	1356.6	1356.6	1	49 | 217
169		590.4	3	453.205	1357.6	453.207	1357.61	controllerType=0 controllerNumber=1 scan=2709	-3.727	F.HGATCHDRVASF.Y		HGATCHDRVASF,FY,5@57.02146		9.5181	F.HGATC[+57.02146]HDRVASF.Y	C5(Carbamidomethyl / 57.0215)	3e-06	3e-06	0	0	0	0	5.3e-07	5.4e-07	5.528	362.3	362.3		Specific	10.9	>sp|P46531|NOTC1_HUMAN Neurogenic locus notch homolog protein 1 OS=Homo sapiens OX=9606 GN=NOTCH1 PE=1 SV=4	1	1914	FP050322_13.2709.2709.3	high-energy collision-induced dissociation	6.52	1356.59	1356.6	1	50 | 215
169		581.6	3	453.206	1357.6	453.207	1357.61	controllerType=0 controllerNumber=1 scan=2872	-1.569	F.HGATCHDRVASF.Y		HGATCHDRVASF,FY,5@57.02146		9.8997	F.HGATC[+57.02146]HDRVASF.Y	C5(Carbamidomethyl / 57.0215)	5.7e-06	5.8e-06	0	0	0	0	8.6e-07	8.8e-07	5.242	350.9	350.9		Specific	10.6	>sp|P46531|NOTC1_HUMAN Neurogenic locus notch homolog protein 1 OS=Homo sapiens OX=9606 GN=NOTCH1 PE=1 SV=4	1	2133	FP050322_13.2872.2872.3	high-energy collision-induced dissociation	6.24	1356.6	1356.6	1	51 | 238
169		572.9	3	453.206	1357.6	453.207	1357.61	controllerType=0 controllerNumber=1 scan=2762	-2.783	F.HGATCHDRVASF.Y		HGATCHDRVASF,FY,5@57.02146		9.6438	F.HGATC[+57.02146]HDRVASF.Y	C5(Carbamidomethyl / 57.0215)	5.5e-07	5.5e-07	0	0	0	0	7.1e-08	7.2e-08	6.263	348.6	348.6		Specific	11.7	>sp|P46531|NOTC1_HUMAN Neurogenic locus notch homolog protein 1 OS=Homo sapiens OX=9606 GN=NOTCH1 PE=1 SV=4	1	1985	FP050322_13.2762.2762.3	high-energy collision-induced dissociation	7.26	1356.6	1356.6	1	52 | 219
169		491.6	3	453.206	1357.6	453.207	1357.61	controllerType=0 controllerNumber=1 scan=2817	-2.176	F.HGATCHDRVASF.Y		HGATCHDRVASF,FY,5@57.02146		9.7715	F.HGATC[+57.02146]HDRVASF.Y	C5(Carbamidomethyl / 57.0215)	4.3e-06	4.4e-06	0	0	0	0	7.3e-07	7.4e-07	5.362	447.5	447.5		Specific	10.9	>sp|P46531|NOTC1_HUMAN Neurogenic locus notch homolog protein 1 OS=Homo sapiens OX=9606 GN=NOTCH1 PE=1 SV=4	1	2056	FP050322_13.2817.2817.3	high-energy collision-induced dissociation	5.59	1356.6	1356.6	1	53 | 226
169		438	3	453.206	1357.6	453.207	1357.61	controllerType=0 controllerNumber=1 scan=2927	-1.906	F.HGATCHDRVASF.Y		HGATCHDRVASF,FY,5@57.02146		10.0301	F.HGATC[+57.02146]HDRVASF.Y	C5(Carbamidomethyl / 57.0215)	6e-05	6.1e-05	0	0	0	0	6.4e-06	6.5e-06	4.22	348.2	348.2		Specific	10.1	>sp|P46531|NOTC1_HUMAN Neurogenic locus notch homolog protein 1 OS=Homo sapiens OX=9606 GN=NOTCH1 PE=1 SV=4	1	2215	FP050322_13.2927.2927.3	high-energy collision-induced dissociation	4.24	1356.6	1356.6	1	54 | 240
169		391.4	2	679.306	1357.6	679.307	1357.61	controllerType=0 controllerNumber=1 scan=2840	-2.031	F.HGATCHDRVASF.Y		HGATCHDRVASF,FY,5@57.02146		9.8243	F.HGATC[+57.02146]HDRVASF.Y	C5(Carbamidomethyl / 57.0215)	0.00028	0.00028	0	0	0	0	3.6e-05	3.6e-05	3.56	391.4	391.4		Specific	8.7	>sp|P46531|NOTC1_HUMAN Neurogenic locus notch homolog protein 1 OS=Homo sapiens OX=9606 GN=NOTCH1 PE=1 SV=4	1	2085	FP050322_13.2840.2840.2	high-energy collision-induced dissociation	3.67	1356.6	1356.6	1	55 | 236
169		328	3	453.206	1357.6	453.207	1357.61	controllerType=0 controllerNumber=1 scan=3049	-1.299	F.HGATCHDRVASF.Y		HGATCHDRVASF,FY,5@57.02146		10.3173	F.HGATC[+57.02146]HDRVASF.Y	C5(Carbamidomethyl / 57.0215)	0.00071	0.00072	0	0	0	0	6.2e-05	6.3e-05	3.15	328	328		Specific	9.2	>sp|P46531|NOTC1_HUMAN Neurogenic locus notch homolog protein 1 OS=Homo sapiens OX=9606 GN=NOTCH1 PE=1 SV=4	1	2387	FP050322_13.3049.3049.3	high-energy collision-induced dissociation	3.28	1356.6	1356.6	1	56 | 246
181		719.4	2	731.83	1462.65	731.832	1462.66	controllerType=0 controllerNumber=1 scan=4068	-2.676	F.YCECPHGRTGLL.C		YCECPHGRTGLL,FC,2@57.02146,4@57.02146		12.6867	F.YC[+57.02146]EC[+57.02146]PHGRTGLL.C	C2(Carbamidomethyl / 57.0215); C4(Carbamidomethyl / 57.0215)	1.1e-10	1.1e-10	0	0	0	0	4e-11	4.1e-11	9.978	669.2	669.2		Specific	14	>sp|P46531|NOTC1_HUMAN Neurogenic locus notch homolog protein 1 OS=Homo sapiens OX=9606 GN=NOTCH1 PE=1 SV=4	1	3835	FP050322_13.4068.4068.2	high-energy collision-induced dissociation	9.97	1461.65	1461.65	1	57 | 279
181		518.1	3	488.223	1462.65	488.224	1462.66	controllerType=0 controllerNumber=1 scan=4006	-2.268	F.YCECPHGRTGLL.C		YCECPHGRTGLL,FC,2@57.02146,4@57.02146		12.5421	F.YC[+57.02146]EC[+57.02146]PHGRTGLL.C	C2(Carbamidomethyl / 57.0215); C4(Carbamidomethyl / 57.0215)	4.2e-06	4.2e-06	0	0	0	0	6.3e-07	6.4e-07	5.38	367.4	367.4		Specific	12.1	>sp|P46531|NOTC1_HUMAN Neurogenic locus notch homolog protein 1 OS=Homo sapiens OX=9606 GN=NOTCH1 PE=1 SV=4	1	3739	FP050322_13.4006.4006.3	high-energy collision-induced dissociation	5.6	1461.65	1461.65	1	58 | 271
181		508.6	3	488.223	1462.65	488.224	1462.66	controllerType=0 controllerNumber=1 scan=4113	-1.955	F.YCECPHGRTGLL.C		YCECPHGRTGLL,FC,2@57.02146,4@57.02146		12.7893	F.YC[+57.02146]EC[+57.02146]PHGRTGLL.C	C2(Carbamidomethyl / 57.0215); C4(Carbamidomethyl / 57.0215)	1e-06	1e-06	0	0	0	0	1.6e-07	1.6e-07	6.002	388.6	388.6		Specific	11.4	>sp|P46531|NOTC1_HUMAN Neurogenic locus notch homolog protein 1 OS=Homo sapiens OX=9606 GN=NOTCH1 PE=1 SV=4	1	3900	FP050322_13.4113.4113.3	high-energy collision-induced dissociation	6.23	1461.65	1461.65	1	59 | 283
181		456.5	3	488.223	1462.65	488.224	1462.66	controllerType=0 controllerNumber=1 scan=4058	-2.393	F.YCECPHGRTGLL.C		YCECPHGRTGLL,FC,2@57.02146,4@57.02146		12.6632	F.YC[+57.02146]EC[+57.02146]PHGRTGLL.C	C2(Carbamidomethyl / 57.0215); C4(Carbamidomethyl / 57.0215)	7e-05	7.1e-05	0	0	0	0	7.6e-06	7.7e-06	4.156	322.8	322.8		Specific	11.2	>sp|P46531|NOTC1_HUMAN Neurogenic locus notch homolog protein 1 OS=Homo sapiens OX=9606 GN=NOTCH1 PE=1 SV=4	1	3819	FP050322_13.4058.4058.3	high-energy collision-induced dissociation	4.37	1461.65	1461.65	1	60 | 276
181		236.5	2	731.831	1462.65	731.832	1462.66	controllerType=0 controllerNumber=1 scan=4132	-1.674	F.YCECPHGRTGLL.C		YCECPHGRTGLL,FC,2@57.02146,4@57.02146		12.8324	F.YC[+57.02146]EC[+57.02146]PHGRTGLL.C	C2(Carbamidomethyl / 57.0215); C4(Carbamidomethyl / 57.0215)	0.0002	0.0002	0	0	0	0	2.5e-05	2.5e-05	3.694	236.5	236.5		Specific	11.9	>sp|P46531|NOTC1_HUMAN Neurogenic locus notch homolog protein 1 OS=Homo sapiens OX=9606 GN=NOTCH1 PE=1 SV=4	1	3931	FP050322_13.4132.4132.2	high-energy collision-induced dissociation	3.79	1461.65	1461.65	1	61 | 286
181		508.4	3	450.528	1349.57	450.529	1349.57	controllerType=0 controllerNumber=1 scan=3154	-2.356	F.YCECPHGRTGL.L		YCECPHGRTGL,FL,2@57.02146,4@57.02146		10.5655	F.YC[+57.02146]EC[+57.02146]PHGRTGL.L	C2(Carbamidomethyl / 57.0215); C4(Carbamidomethyl / 57.0215)	8.4e-06	8.5e-06	0	0	0	0	1.4e-06	1.4e-06	5.075	321.5	321.5		Specific	11.7	>sp|P46531|NOTC1_HUMAN Neurogenic locus notch homolog protein 1 OS=Homo sapiens OX=9606 GN=NOTCH1 PE=1 SV=4	1	2537	FP050322_13.3154.3154.3	high-energy collision-induced dissociation	5.3	1348.56	1348.57	1	62 | 256
181		368.1	3	450.528	1349.57	450.529	1349.57	controllerType=0 controllerNumber=1 scan=3105	-1.61	F.YCECPHGRTGL.L		YCECPHGRTGL,FL,2@57.02146,4@57.02146		10.4499	F.YC[+57.02146]EC[+57.02146]PHGRTGL.L	C2(Carbamidomethyl / 57.0215); C4(Carbamidomethyl / 57.0215)	0.00075	0.00075	0	0	0	0	7.2e-05	7.3e-05	3.128	272.9	272.9		Specific	9.2	>sp|P46531|NOTC1_HUMAN Neurogenic locus notch homolog protein 1 OS=Homo sapiens OX=9606 GN=NOTCH1 PE=1 SV=4	1	2465	FP050322_13.3105.3105.3	high-energy collision-induced dissociation	3.23	1348.56	1348.57	1	63 | 248
181		344.5	2	675.288	1349.57	675.29	1349.57	controllerType=0 controllerNumber=1 scan=3127	-3.025	F.YCECPHGRTGL.L		YCECPHGRTGL,FL,2@57.02146,4@57.02146		10.5007	F.YC[+57.02146]EC[+57.02146]PHGRTGL.L	C2(Carbamidomethyl / 57.0215); C4(Carbamidomethyl / 57.0215)	2.3e-05	2.3e-05	0	0	0	0	4.1e-06	4.1e-06	4.648	344.5	344.5		Specific	12.3	>sp|P46531|NOTC1_HUMAN Neurogenic locus notch homolog protein 1 OS=Homo sapiens OX=9606 GN=NOTCH1 PE=1 SV=4	1	2499	FP050322_13.3127.3127.2	high-energy collision-induced dissociation	4.78	1348.56	1348.57	1	64 | 252
181		255.4	3	450.527	1349.57	450.529	1349.57	controllerType=0 controllerNumber=1 scan=3209	-3.374	F.YCECPHGRTGL.L		YCECPHGRTGL,FL,2@57.02146,4@57.02146		10.695	F.YC[+57.02146]EC[+57.02146]PHGRTGL.L	C2(Carbamidomethyl / 57.0215); C4(Carbamidomethyl / 57.0215)	0.005	0.0051	0	0	0	0	0.00037	0.00037	2.299	248.8	248.8		Specific	7.7	>sp|P46531|NOTC1_HUMAN Neurogenic locus notch homolog protein 1 OS=Homo sapiens OX=9606 GN=NOTCH1 PE=1 SV=4	1	2607	FP050322_13.3209.3209.3	high-energy collision-induced dissociation	2.24	1348.56	1348.57	1	65 | 260
182	Hex(1)	253.3	2	731.33	1461.65	731.327	1461.65	controllerType=0 controllerNumber=1 scan=4019	4.427	Y.CECPHGRTGLL.C	8	CECPHGRTGLL,YC,1@57.02146,3@57.02146,8@162.05282	T8(OGlycan / 162.0528)	12.5721	Y.C[+57.02146]EC[+57.02146]PHGRT[+162.05282]GLL.C	C1(Carbamidomethyl / 57.0215); C3(Carbamidomethyl / 57.0215)	0.023	0.023	0	0	0	0	0.0017	0.0017	1.636	253.3	253.3		Specific	9.2	>sp|P46531|NOTC1_HUMAN Neurogenic locus notch homolog protein 1 OS=Homo sapiens OX=9606 GN=NOTCH1 PE=1 SV=4	1	3757	FP050322_13.4019.4019.2	high-energy collision-induced dissociation	1.28	1460.65	1460.64	1	66 | 274
182		675.8	2	650.298	1299.59	650.3	1299.59	controllerType=0 controllerNumber=1 scan=3564	-4.064	Y.CECPHGRTGLL.C		CECPHGRTGLL,YC,1@57.02146,3@57.02146		11.513	Y.C[+57.02146]EC[+57.02146]PHGRTGLL.C	C1(Carbamidomethyl / 57.0215); C3(Carbamidomethyl / 57.0215)	5.8e-09	5.9e-09	0	0	0	0	1.1e-09	1.1e-09	8.237	675.8	675.8		Specific	11.3	>sp|P46531|NOTC1_HUMAN Neurogenic locus notch homolog protein 1 OS=Homo sapiens OX=9606 GN=NOTCH1 PE=1 SV=4	1	3107	FP050322_13.3564.3564.2	high-energy collision-induced dissociation	9.23	1298.58	1298.59	1	67 | 267
182		663.3	2	650.298	1299.59	650.3	1299.59	controllerType=0 controllerNumber=1 scan=3511	-3.594	Y.CECPHGRTGLL.C		CECPHGRTGLL,YC,1@57.02146,3@57.02146		11.3899	Y.C[+57.02146]EC[+57.02146]PHGRTGLL.C	C1(Carbamidomethyl / 57.0215); C3(Carbamidomethyl / 57.0215)	1.2e-09	1.2e-09	0	0	0	0	3e-10	3e-10	8.922	663.3	663.3		Specific	11.3	>sp|P46531|NOTC1_HUMAN Neurogenic locus notch homolog protein 1 OS=Homo sapiens OX=9606 GN=NOTCH1 PE=1 SV=4	1	3030	FP050322_13.3511.3511.2	high-energy collision-induced dissociation	9.92	1298.58	1298.59	1	68 | 265
182		612.1	3	433.868	1299.59	433.869	1299.59	controllerType=0 controllerNumber=1 scan=3531	-3.44	Y.CECPHGRTGLL.C		CECPHGRTGLL,YC,1@57.02146,3@57.02146		11.437	Y.C[+57.02146]EC[+57.02146]PHGRTGLL.C	C1(Carbamidomethyl / 57.0215); C3(Carbamidomethyl / 57.0215)	1.6e-08	1.6e-08	0	0	0	0	3.4e-09	3.4e-09	7.79	612.1	612.1		Specific	12	>sp|P46531|NOTC1_HUMAN Neurogenic locus notch homolog protein 1 OS=Homo sapiens OX=9606 GN=NOTCH1 PE=1 SV=4	1	3059	FP050322_13.3531.3531.3	high-energy collision-induced dissociation	8.78	1298.58	1298.59	1	69 | 266
182		526.9	3	433.868	1299.59	433.869	1299.59	controllerType=0 controllerNumber=1 scan=3587	-3.863	Y.CECPHGRTGLL.C		CECPHGRTGLL,YC,1@57.02146,3@57.02146		11.5644	Y.C[+57.02146]EC[+57.02146]PHGRTGLL.C	C1(Carbamidomethyl / 57.0215); C3(Carbamidomethyl / 57.0215)	6.7e-07	6.8e-07	0	0	0	0	9.5e-08	9.6e-08	6.176	526.9	526.9		Specific	13.4	>sp|P46531|NOTC1_HUMAN Neurogenic locus notch homolog protein 1 OS=Homo sapiens OX=9606 GN=NOTCH1 PE=1 SV=4	1	3137	FP050322_13.3587.3587.3	high-energy collision-induced dissociation	6.78	1298.58	1298.59	1	70 | 268
182		422.2	3	433.868	1299.59	433.869	1299.59	controllerType=0 controllerNumber=1 scan=3482	-3.369	Y.CECPHGRTGLL.C		CECPHGRTGLL,YC,1@57.02146,3@57.02146		11.3202	Y.C[+57.02146]EC[+57.02146]PHGRTGLL.C	C1(Carbamidomethyl / 57.0215); C3(Carbamidomethyl / 57.0215)	2e-06	2.1e-06	0	0	0	0	4.1e-07	4.2e-07	5.694	422.2	422.2		Specific	11.2	>sp|P46531|NOTC1_HUMAN Neurogenic locus notch homolog protein 1 OS=Homo sapiens OX=9606 GN=NOTCH1 PE=1 SV=4	1	2990	FP050322_13.3482.3482.3	high-energy collision-induced dissociation	5.94	1298.58	1298.59	1	71 | 264
182		366.3	3	433.867	1299.59	433.869	1299.59	controllerType=0 controllerNumber=1 scan=3643	-4.567	Y.CECPHGRTGLL.C		CECPHGRTGLL,YC,1@57.02146,3@57.02146		11.6932	Y.C[+57.02146]EC[+57.02146]PHGRTGLL.C	C1(Carbamidomethyl / 57.0215); C3(Carbamidomethyl / 57.0215)	0.00029	0.00029	0	0	0	0	3.9e-05	4e-05	3.542	366.3	366.3		Specific	10.6	>sp|P46531|NOTC1_HUMAN Neurogenic locus notch homolog protein 1 OS=Homo sapiens OX=9606 GN=NOTCH1 PE=1 SV=4	1	3216	FP050322_13.3643.3643.3	high-energy collision-induced dissociation	3.65	1298.58	1298.59	1	72 | 269
182		104.4	3	433.867	1299.59	433.869	1299.59	controllerType=0 controllerNumber=1 scan=3694	-4.074	Y.CECPHGRTGLL.C		CECPHGRTGLL,YC,1@57.02146,3@57.02146		11.8111	Y.C[+57.02146]EC[+57.02146]PHGRTGLL.C	C1(Carbamidomethyl / 57.0215); C3(Carbamidomethyl / 57.0215)	0.66	0.66	0	0	0	0	0.041	0.041	0.182	104.4	104.4		Specific	5.6	>sp|P46531|NOTC1_HUMAN Neurogenic locus notch homolog protein 1 OS=Homo sapiens OX=9606 GN=NOTCH1 PE=1 SV=4	1	3286	FP050322_13.3694.3694.3	high-energy collision-induced dissociation	0.18	1298.58	1298.59	1	73 | 270
193	Hex(1)	43.4	3	1373.54	4118.61	1373.55	4118.63	controllerType=0 controllerNumber=1 scan=5297	-4.987	L.CHLNDACISNPCNEGSNCDTNPVNGKAICTCPSGY.T	16	CHLNDACISNPCNEGSNCDTNPVNGKAICTCPSGY,LT,1@57.02146,7@57.02146,12@57.02146,16@162.05282,18@57.02146,29@57.02146,31@57.02146	S16(OGlycan / 162.0528)	15.5565	L.C[+57.02146]HLNDAC[+57.02146]ISNPC[+57.02146]NEGS[+162.05282]NC[+57.02146]DTNPVNGKAIC[+57.02146]TC[+57.02146]PSGY.T	C1(Carbamidomethyl / 57.0215); C7(Carbamidomethyl / 57.0215); C12(Carbamidomethyl / 57.0215); C18(Carbamidomethyl / 57.0215); C29(Carbamidomethyl / 57.0215); C31(Carbamidomethyl / 57.0215)	0.3	0.3	0	0	0	0	0.018	0.018	0.528	43.4	0		Specific	13.3	>sp|P46531|NOTC1_HUMAN Neurogenic locus notch homolog protein 1 OS=Homo sapiens OX=9606 GN=NOTCH1 PE=1 SV=4	1	5547	FP050322_13.5297.5297.3	high-energy collision-induced dissociation	0.33	4117.61	4117.63	1	74 | 29583
330		113.3	2	872.866	1744.73	872.869	1744.73	controllerType=0 controllerNumber=1 scan=6088	-2.929	L.DKINEFQCECPTGF.T		DKINEFQCECPTGF,LT,8@57.02146,10@57.02146		17.4093	L.DKINEFQC[+57.02146]EC[+57.02146]PTGF.T	C8(Carbamidomethyl / 57.0215); C10(Carbamidomethyl / 57.0215)	0.3	0.31	0	0	0	0	0.021	0.021	0.516	113.3	113.3		Specific	10.1	>sp|P46531|NOTC1_HUMAN Neurogenic locus notch homolog protein 1 OS=Homo sapiens OX=9606 GN=NOTCH1 PE=1 SV=4	1	6637	FP050322_13.6088.6088.2	high-energy collision-induced dissociation	0.51	1743.72	1743.72	1	75 | 1195
336		345.3	2	499.688	998.368	499.689	998.371	controllerType=0 controllerNumber=1 scan=4773	-2.646	F.QCECPTGF.T		QCECPTGF,FT,2@57.02146,4@57.02146		14.3307	F.QC[+57.02146]EC[+57.02146]PTGF.T	C2(Carbamidomethyl / 57.0215); C4(Carbamidomethyl / 57.0215)	0.25	0.25	0	0	0	0	0.013	0.013	0.609	275.5	275.5		Specific	9.5	>sp|P46531|NOTC1_HUMAN Neurogenic locus notch homolog protein 1 OS=Homo sapiens OX=9606 GN=NOTCH1 PE=1 SV=4	1	4825	FP050322_13.4773.4773.2	high-energy collision-induced dissociation	0.61	997.361	997.363	1	76 | 124
344	Hex(1)Pent(1); HexNAc(1)	183.8	4	983.155	3929.6	983.155	3929.6	controllerType=0 controllerNumber=1 scan=4724	-0.429	F.TGHLCQYDVDECASTPCKNGAKCLDGPNTY.T	14;15	TGHLCQYDVDECASTPCKNGAKCLDGPNTY,FT,5@57.02146,12@57.02146,14@294.09508,15@203.07937,17@57.02146,19@0.98402,23@57.02146	S14(OGlycan / 294.0951); T15(OGlycan / 203.0794); N19(Deamidated / 0.984)	14.2159	F.TGHLC[+57.02146]QYDVDEC[+57.02146]AS[+294.09508]T[+203.07937]PC[+57.02146]KN[+0.98402]GAKC[+57.02146]LDGPNTY.T	C5(Carbamidomethyl / 57.0215); C12(Carbamidomethyl / 57.0215); C17(Carbamidomethyl / 57.0215); C23(Carbamidomethyl / 57.0215)	0.0065	0.0066	0	0	0	0	0.00051	0.00051	2.188	183.8	0		Specific	11.8	>sp|P46531|NOTC1_HUMAN Neurogenic locus notch homolog protein 1 OS=Homo sapiens OX=9606 GN=NOTCH1 PE=1 SV=4	1	4761	FP050322_13.4724.4724.4	high-energy collision-induced dissociation	0.87	3928.59	3928.59	1	77 | 27685
344	Hex(1)Pent(2)	792.7	4	969.393	3874.55	969.394	3874.56	controllerType=0 controllerNumber=1 scan=4866	-1.453	F.TGHLCQYDVDECASTPCKNGAKCLDGPNTY.T	29	TGHLCQYDVDECASTPCKNGAKCLDGPNTY,FT,5@57.02146,12@57.02146,17@57.02146,19@0.98402,23@57.02146,25@15.99492,29@426.13734	N19(Deamidated / 0.984); D25(Oxidation / 15.9949); T29(OGlycan / 426.1373)	14.5474	F.TGHLC[+57.02146]QYDVDEC[+57.02146]ASTPC[+57.02146]KN[+0.98402]GAKC[+57.02146]LD[+15.99492]GPNT[+426.13734]Y.T	C5(Carbamidomethyl / 57.0215); C12(Carbamidomethyl / 57.0215); C17(Carbamidomethyl / 57.0215); C23(Carbamidomethyl / 57.0215)	2.5e-10	2.6e-10	0	0	0	0	8.6e-11	8.7e-11	9.594	792.7	6.4		Specific	16.1	>sp|P46531|NOTC1_HUMAN Neurogenic locus notch homolog protein 1 OS=Homo sapiens OX=9606 GN=NOTCH1 PE=1 SV=4	1	4955	FP050322_13.4866.4866.4	high-energy collision-induced dissociation	10.22	3873.54	3873.55	1	78 | 28601
344	Hex(1)Pent(2)	862	4	969.147	3873.57	969.148	3873.57	controllerType=0 controllerNumber=1 scan=4750	-1.546	F.TGHLCQYDVDECASTPCKNGAKCLDGPNTY.T	15	TGHLCQYDVDECASTPCKNGAKCLDGPNTY,FT,5@57.02146,12@57.02146,15@426.13734,17@57.02146,23@57.02146,25@15.99492	T15(OGlycan / 426.1373); D25(Oxidation / 15.9949)	14.277	F.TGHLC[+57.02146]QYDVDEC[+57.02146]AST[+426.13734]PC[+57.02146]KNGAKC[+57.02146]LD[+15.99492]GPNTY.T	C5(Carbamidomethyl / 57.0215); C12(Carbamidomethyl / 57.0215); C17(Carbamidomethyl / 57.0215); C23(Carbamidomethyl / 57.0215)	1.2e-12	1.2e-12	0	0	0	0	4.8e-13	4.9e-13	11.937	862	0		Specific	16.7	>sp|P46531|NOTC1_HUMAN Neurogenic locus notch homolog protein 1 OS=Homo sapiens OX=9606 GN=NOTCH1 PE=1 SV=4	1	4794	FP050322_13.4750.4750.4	high-energy collision-induced dissociation	12.51	3872.56	3872.56	1	79 | 27925
344	Hex(1)Pent(2)	728.4	4	969.146	3873.56	969.148	3873.57	controllerType=0 controllerNumber=1 scan=4697	-2.681	F.TGHLCQYDVDECASTPCKNGAKCLDGPNTY.T	15	TGHLCQYDVDECASTPCKNGAKCLDGPNTY,FT,5@57.02146,12@57.02146,15@426.13734,17@57.02146,23@57.02146,25@15.99492	T15(OGlycan / 426.1373); D25(Oxidation / 15.9949)	14.1535	F.TGHLC[+57.02146]QYDVDEC[+57.02146]AST[+426.13734]PC[+57.02146]KNGAKC[+57.02146]LD[+15.99492]GPNTY.T	C5(Carbamidomethyl / 57.0215); C12(Carbamidomethyl / 57.0215); C17(Carbamidomethyl / 57.0215); C23(Carbamidomethyl / 57.0215)	1.2e-09	1.2e-09	0	0	0	0	2.1e-10	2.1e-10	8.937	728.4	0		Specific	14.4	>sp|P46531|NOTC1_HUMAN Neurogenic locus notch homolog protein 1 OS=Homo sapiens OX=9606 GN=NOTCH1 PE=1 SV=4	1	4721	FP050322_13.4697.4697.4	high-energy collision-induced dissociation	10.51	3872.55	3872.56	1	80 | 27365
344	Hex(1)Pent(2)	669.3	4	969.146	3873.56	969.148	3873.57	controllerType=0 controllerNumber=1 scan=4805	-2.177	F.TGHLCQYDVDECASTPCKNGAKCLDGPNTY.T	15	TGHLCQYDVDECASTPCKNGAKCLDGPNTY,FT,5@57.02146,12@57.02146,15@426.13734,17@57.02146,23@57.02146,25@15.99492	T15(OGlycan / 426.1373); D25(Oxidation / 15.9949)	14.4058	F.TGHLC[+57.02146]QYDVDEC[+57.02146]AST[+426.13734]PC[+57.02146]KNGAKC[+57.02146]LD[+15.99492]GPNTY.T	C5(Carbamidomethyl / 57.0215); C12(Carbamidomethyl / 57.0215); C17(Carbamidomethyl / 57.0215); C23(Carbamidomethyl / 57.0215)	1.2e-08	1.2e-08	0	0	0	0	2.6e-09	2.7e-09	7.937	669.3	0		Specific	15.6	>sp|P46531|NOTC1_HUMAN Neurogenic locus notch homolog protein 1 OS=Homo sapiens OX=9606 GN=NOTCH1 PE=1 SV=4	1	4870	FP050322_13.4805.4805.4	high-energy collision-induced dissociation	8.51	3872.56	3872.56	1	81 | 28245
344	Hex(1)Pent(2)	486.4	3	1291.86	3873.56	1291.86	3873.57	controllerType=0 controllerNumber=1 scan=4719	-2.819	F.TGHLCQYDVDECASTPCKNGAKCLDGPNTY.T	15	TGHLCQYDVDECASTPCKNGAKCLDGPNTY,FT,5@57.02146,12@57.02146,15@426.13734,17@57.02146,23@57.02146,25@15.99492	T15(OGlycan / 426.1373); D25(Oxidation / 15.9949)	14.2051	F.TGHLC[+57.02146]QYDVDEC[+57.02146]AST[+426.13734]PC[+57.02146]KNGAKC[+57.02146]LD[+15.99492]GPNTY.T	C5(Carbamidomethyl / 57.0215); C12(Carbamidomethyl / 57.0215); C17(Carbamidomethyl / 57.0215); C23(Carbamidomethyl / 57.0215)	6.8e-06	6.9e-06	0	0	0	0	1e-06	1e-06	5.167	486.4	0		Specific	19.4	>sp|P46531|NOTC1_HUMAN Neurogenic locus notch homolog protein 1 OS=Homo sapiens OX=9606 GN=NOTCH1 PE=1 SV=4	1	4753	FP050322_13.4719.4719.3	high-energy collision-induced dissociation	5.59	3872.55	3872.56	1	82 | 27645
344	Hex(1)Pent(2)	81.1	4	969.147	3873.57	969.148	3873.57	controllerType=0 controllerNumber=1 scan=4625	-0.979	F.TGHLCQYDVDECASTPCKNGAKCLDGPNTY.T	1	TGHLCQYDVDECASTPCKNGAKCLDGPNTY,FT,1@426.13734,5@57.02146,12@57.02146,17@57.02146,23@57.02146,25@15.99492	T1(OGlycan / 426.1373); D25(Oxidation / 15.9949)	13.9836	F.T[+426.13734]GHLC[+57.02146]QYDVDEC[+57.02146]ASTPC[+57.02146]KNGAKC[+57.02146]LD[+15.99492]GPNTY.T	C5(Carbamidomethyl / 57.0215); C12(Carbamidomethyl / 57.0215); C17(Carbamidomethyl / 57.0215); C23(Carbamidomethyl / 57.0215)	0.12	0.12	0	0	0	0	0.0091	0.0092	0.931	81.1	3.6		Specific	11.1	>sp|P46531|NOTC1_HUMAN Neurogenic locus notch homolog protein 1 OS=Homo sapiens OX=9606 GN=NOTCH1 PE=1 SV=4	1	4633	FP050322_13.4625.4625.4	high-energy collision-induced dissociation	0.59	3872.56	3872.56	1	83 | 26925
344	Hex(1)Pent(2)	952.2	4	965.394	3858.56	965.396	3858.56	controllerType=0 controllerNumber=1 scan=4839	-1.385	F.TGHLCQYDVDECASTPCKNGAKCLDGPNTY.T	14	TGHLCQYDVDECASTPCKNGAKCLDGPNTY,FT,5@57.02146,12@57.02146,14@426.13734,17@57.02146,19@0.98402,23@57.02146	S14(OGlycan / 426.1373); N19(Deamidated / 0.984)	14.4847	F.TGHLC[+57.02146]QYDVDEC[+57.02146]AS[+426.13734]TPC[+57.02146]KN[+0.98402]GAKC[+57.02146]LDGPNTY.T	C5(Carbamidomethyl / 57.0215); C12(Carbamidomethyl / 57.0215); C17(Carbamidomethyl / 57.0215); C23(Carbamidomethyl / 57.0215)	2.5e-14	2.6e-14	0	0	0	0	2.5e-14	2.6e-14	13.595	952.2	0		Specific	16.5	>sp|P46531|NOTC1_HUMAN Neurogenic locus notch homolog protein 1 OS=Homo sapiens OX=9606 GN=NOTCH1 PE=1 SV=4	1	4918	FP050322_13.4839.4839.4	high-energy collision-induced dissociation	13.17	3857.55	3857.55	1	84 | 28401
344	Hex(1)Pent(2)	764.8	4	965.395	3858.56	965.396	3858.56	controllerType=0 controllerNumber=1 scan=4894	-0.752	F.TGHLCQYDVDECASTPCKNGAKCLDGPNTY.T	15	TGHLCQYDVDECASTPCKNGAKCLDGPNTY,FT,5@57.02146,12@57.02146,15@426.13734,17@57.02146,19@0.98402,23@57.02146	T15(OGlycan / 426.1373); N19(Deamidated / 0.984)	14.6131	F.TGHLC[+57.02146]QYDVDEC[+57.02146]AST[+426.13734]PC[+57.02146]KN[+0.98402]GAKC[+57.02146]LDGPNTY.T	C5(Carbamidomethyl / 57.0215); C12(Carbamidomethyl / 57.0215); C17(Carbamidomethyl / 57.0215); C23(Carbamidomethyl / 57.0215)	2.5e-10	2.6e-10	0	0	0	0	1e-10	1.1e-10	9.594	764.8	0		Specific	16.3	>sp|P46531|NOTC1_HUMAN Neurogenic locus notch homolog protein 1 OS=Homo sapiens OX=9606 GN=NOTCH1 PE=1 SV=4	1	4988	FP050322_13.4894.4894.4	high-energy collision-induced dissociation	10.17	3857.55	3857.55	1	85 | 28701
344	Hex(1)Pent(2)	928.2	4	965.149	3857.57	965.15	3857.58	controllerType=0 controllerNumber=1 scan=4675	-0.846	F.TGHLCQYDVDECASTPCKNGAKCLDGPNTY.T	15	TGHLCQYDVDECASTPCKNGAKCLDGPNTY,FT,5@57.02146,12@57.02146,15@426.13734,17@57.02146,23@57.02146	T15(OGlycan / 426.1373)	14.1018	F.TGHLC[+57.02146]QYDVDEC[+57.02146]AST[+426.13734]PC[+57.02146]KNGAKC[+57.02146]LDGPNTY.T	C5(Carbamidomethyl / 57.0215); C12(Carbamidomethyl / 57.0215); C17(Carbamidomethyl / 57.0215); C23(Carbamidomethyl / 57.0215)	2.5e-13	2.6e-13	0	0	0	0	1.4e-13	1.4e-13	12.594	848.5	0		Specific	16.2	>sp|P46531|NOTC1_HUMAN Neurogenic locus notch homolog protein 1 OS=Homo sapiens OX=9606 GN=NOTCH1 PE=1 SV=4	1	4695	FP050322_13.4675.4675.4	high-energy collision-induced dissociation	12.28	3856.57	3856.57	1	86 | 27085
344	Hex(1)Pent(2)	803.9	4	965.15	3857.58	965.15	3857.58	controllerType=0 controllerNumber=1 scan=4730	0.357	F.TGHLCQYDVDECASTPCKNGAKCLDGPNTY.T	14	TGHLCQYDVDECASTPCKNGAKCLDGPNTY,FT,5@57.02146,12@57.02146,14@426.13734,17@57.02146,23@57.02146	S14(OGlycan / 426.1373)	14.2298	F.TGHLC[+57.02146]QYDVDEC[+57.02146]AS[+426.13734]TPC[+57.02146]KNGAKC[+57.02146]LDGPNTY.T	C5(Carbamidomethyl / 57.0215); C12(Carbamidomethyl / 57.0215); C17(Carbamidomethyl / 57.0215); C23(Carbamidomethyl / 57.0215)	9.5e-11	9.7e-11	0	0	0	0	2.4e-11	2.5e-11	10.02	803.9	0		Specific	15	>sp|P46531|NOTC1_HUMAN Neurogenic locus notch homolog protein 1 OS=Homo sapiens OX=9606 GN=NOTCH1 PE=1 SV=4	1	4767	FP050322_13.4730.4730.4	high-energy collision-induced dissociation	10.7	3856.57	3856.57	1	87 | 27805
344	Hex(1)Pent(2)	759.4	4	965.148	3857.57	965.15	3857.58	controllerType=0 controllerNumber=1 scan=4783	-1.858	F.TGHLCQYDVDECASTPCKNGAKCLDGPNTY.T	15	TGHLCQYDVDECASTPCKNGAKCLDGPNTY,FT,5@57.02146,12@57.02146,15@426.13734,17@57.02146,23@57.02146	T15(OGlycan / 426.1373)	14.3547	F.TGHLC[+57.02146]QYDVDEC[+57.02146]AST[+426.13734]PC[+57.02146]KNGAKC[+57.02146]LDGPNTY.T	C5(Carbamidomethyl / 57.0215); C12(Carbamidomethyl / 57.0215); C17(Carbamidomethyl / 57.0215); C23(Carbamidomethyl / 57.0215)	1.2e-10	1.2e-10	0	0	0	0	6.2e-11	6.3e-11	9.937	759.4	0		Specific	15	>sp|P46531|NOTC1_HUMAN Neurogenic locus notch homolog protein 1 OS=Homo sapiens OX=9606 GN=NOTCH1 PE=1 SV=4	1	4840	FP050322_13.4783.4783.4	high-energy collision-induced dissociation	10.62	3856.56	3856.57	1	88 | 28085
344	Hex(1)Pent(2)	496.9	3	1286.53	3857.57	1286.53	3857.58	controllerType=0 controllerNumber=1 scan=4687	-0.763	F.TGHLCQYDVDECASTPCKNGAKCLDGPNTY.T	15	TGHLCQYDVDECASTPCKNGAKCLDGPNTY,FT,5@57.02146,12@57.02146,15@426.13734,17@57.02146,23@57.02146	T15(OGlycan / 426.1373)	14.1298	F.TGHLC[+57.02146]QYDVDEC[+57.02146]AST[+426.13734]PC[+57.02146]KNGAKC[+57.02146]LDGPNTY.T	C5(Carbamidomethyl / 57.0215); C12(Carbamidomethyl / 57.0215); C17(Carbamidomethyl / 57.0215); C23(Carbamidomethyl / 57.0215)	1.3e-05	1.3e-05	0	0	0	0	2e-06	2.1e-06	4.881	496.9	0		Specific	20	>sp|P46531|NOTC1_HUMAN Neurogenic locus notch homolog protein 1 OS=Homo sapiens OX=9606 GN=NOTCH1 PE=1 SV=4	1	4711	FP050322_13.4687.4687.3	high-energy collision-induced dissociation	5.41	3856.57	3856.57	1	89 | 27205
344	Hex(1)Pent(2)	153.7	3	1286.53	3857.57	1286.53	3857.58	controllerType=0 controllerNumber=1 scan=4757	-2.377	F.TGHLCQYDVDECASTPCKNGAKCLDGPNTY.T	14	TGHLCQYDVDECASTPCKNGAKCLDGPNTY,FT,5@57.02146,12@57.02146,14@426.13734,17@57.02146,23@57.02146	S14(OGlycan / 426.1373)	14.2922	F.TGHLC[+57.02146]QYDVDEC[+57.02146]AS[+426.13734]TPC[+57.02146]KNGAKC[+57.02146]LDGPNTY.T	C5(Carbamidomethyl / 57.0215); C12(Carbamidomethyl / 57.0215); C17(Carbamidomethyl / 57.0215); C23(Carbamidomethyl / 57.0215)	0.0081	0.0083	0	0	0	0	0.0006	0.00061	2.089	153.7	0		Specific	15.9	>sp|P46531|NOTC1_HUMAN Neurogenic locus notch homolog protein 1 OS=Homo sapiens OX=9606 GN=NOTCH1 PE=1 SV=4	1	4804	FP050322_13.4757.4757.3	high-energy collision-induced dissociation	1.78	3856.56	3856.57	1	90 | 27965
344	Hex(1)Pent(2)	61	4	965.148	3857.57	965.15	3857.58	controllerType=0 controllerNumber=1 scan=5012	-1.668	F.TGHLCQYDVDECASTPCKNGAKCLDGPNTY.T	1	TGHLCQYDVDECASTPCKNGAKCLDGPNTY,FT,1@426.13734,5@57.02146,12@57.02146,17@57.02146,23@57.02146	T1(OGlycan / 426.1373)	14.8871	F.T[+426.13734]GHLC[+57.02146]QYDVDEC[+57.02146]ASTPC[+57.02146]KNGAKC[+57.02146]LDGPNTY.T	C5(Carbamidomethyl / 57.0215); C12(Carbamidomethyl / 57.0215); C17(Carbamidomethyl / 57.0215); C23(Carbamidomethyl / 57.0215)	0.15	0.15	0	0	0	0	0.011	0.011	0.815	61	3.6		Specific	8.9	>sp|P46531|NOTC1_HUMAN Neurogenic locus notch homolog protein 1 OS=Homo sapiens OX=9606 GN=NOTCH1 PE=1 SV=4	1	5151	FP050322_13.5012.5012.4	high-energy collision-induced dissociation	0.56	3856.56	3856.57	1	91 | 29061
344	Hex(1)Pent(1)	253.9	4	932.381	3726.5	932.385	3726.52	controllerType=0 controllerNumber=1 scan=4871	-3.918	F.TGHLCQYDVDECASTPCKNGAKCLDGPNTY.T	15	TGHLCQYDVDECASTPCKNGAKCLDGPNTY,FT,5@57.02146,12@57.02146,15@294.09508,17@57.02146,19@0.98402,23@57.02146	T15(OGlycan / 294.0951); N19(Deamidated / 0.984)	14.5601	F.TGHLC[+57.02146]QYDVDEC[+57.02146]AST[+294.09508]PC[+57.02146]KN[+0.98402]GAKC[+57.02146]LDGPNTY.T	C5(Carbamidomethyl / 57.0215); C12(Carbamidomethyl / 57.0215); C17(Carbamidomethyl / 57.0215); C23(Carbamidomethyl / 57.0215)	0.0011	0.0011	0	0	0	0	0.00011	0.00011	2.957	253.9	0		Specific	12.7	>sp|P46531|NOTC1_HUMAN Neurogenic locus notch homolog protein 1 OS=Homo sapiens OX=9606 GN=NOTCH1 PE=1 SV=4	1	4961	FP050322_13.4871.4871.4	high-energy collision-induced dissociation	2.48	3725.5	3725.51	1	92 | 28641
344	Hex(1)Pent(1)	572.8	4	932.136	3725.52	932.139	3725.53	controllerType=0 controllerNumber=1 scan=4689	-3.425	F.TGHLCQYDVDECASTPCKNGAKCLDGPNTY.T	14	TGHLCQYDVDECASTPCKNGAKCLDGPNTY,FT,5@57.02146,12@57.02146,14@294.09508,17@57.02146,23@57.02146	S14(OGlycan / 294.0951)	14.1342	F.TGHLC[+57.02146]QYDVDEC[+57.02146]AS[+294.09508]TPC[+57.02146]KNGAKC[+57.02146]LDGPNTY.T	C5(Carbamidomethyl / 57.0215); C12(Carbamidomethyl / 57.0215); C17(Carbamidomethyl / 57.0215); C23(Carbamidomethyl / 57.0215)	1.3e-06	1.3e-06	0	0	0	0	2e-07	2e-07	5.88	572.8	0		Specific	14.6	>sp|P46531|NOTC1_HUMAN Neurogenic locus notch homolog protein 1 OS=Homo sapiens OX=9606 GN=NOTCH1 PE=1 SV=4	1	4713	FP050322_13.4689.4689.4	high-energy collision-induced dissociation	7.56	3724.51	3724.53	1	93 | 27245
344	Hex(1)Pent(1)	487.5	4	932.138	3725.53	932.139	3725.53	controllerType=0 controllerNumber=1 scan=4739	-1.394	F.TGHLCQYDVDECASTPCKNGAKCLDGPNTY.T	14	TGHLCQYDVDECASTPCKNGAKCLDGPNTY,FT,5@57.02146,12@57.02146,14@294.09508,17@57.02146,23@57.02146	S14(OGlycan / 294.0951)	14.2513	F.TGHLC[+57.02146]QYDVDEC[+57.02146]AS[+294.09508]TPC[+57.02146]KNGAKC[+57.02146]LDGPNTY.T	C5(Carbamidomethyl / 57.0215); C12(Carbamidomethyl / 57.0215); C17(Carbamidomethyl / 57.0215); C23(Carbamidomethyl / 57.0215)	1.8e-05	1.8e-05	0	0	0	0	3e-06	3e-06	4.749	487.5	0		Specific	14.1	>sp|P46531|NOTC1_HUMAN Neurogenic locus notch homolog protein 1 OS=Homo sapiens OX=9606 GN=NOTCH1 PE=1 SV=4	1	4779	FP050322_13.4739.4739.4	high-energy collision-induced dissociation	5.28	3724.52	3724.53	1	94 | 27885
344	Hex(1)	349.4	4	899.371	3594.46	899.375	3594.48	controllerType=0 controllerNumber=1 scan=4851	-3.852	F.TGHLCQYDVDECASTPCKNGAKCLDGPNTY.T	15	TGHLCQYDVDECASTPCKNGAKCLDGPNTY,FT,5@57.02146,12@57.02146,15@162.05282,17@57.02146,19@0.98402,23@57.02146	T15(OGlycan / 162.0528); N19(Deamidated / 0.984)	14.5131	F.TGHLC[+57.02146]QYDVDEC[+57.02146]AST[+162.05282]PC[+57.02146]KN[+0.98402]GAKC[+57.02146]LDGPNTY.T	C5(Carbamidomethyl / 57.0215); C12(Carbamidomethyl / 57.0215); C17(Carbamidomethyl / 57.0215); C23(Carbamidomethyl / 57.0215)	0.00012	0.00012	0	0	0	0	9.7e-06	9.8e-06	3.911	349.4	1.2		Specific	12.1	>sp|P46531|NOTC1_HUMAN Neurogenic locus notch homolog protein 1 OS=Homo sapiens OX=9606 GN=NOTCH1 PE=1 SV=4	1	4934	FP050322_13.4851.4851.4	high-energy collision-induced dissociation	3.63	3593.46	3593.47	1	95 | 28481
344	Hex(1)	188.2	4	899.373	3594.47	899.375	3594.48	controllerType=0 controllerNumber=1 scan=4905	-2.018	F.TGHLCQYDVDECASTPCKNGAKCLDGPNTY.T	15	TGHLCQYDVDECASTPCKNGAKCLDGPNTY,FT,5@57.02146,12@57.02146,15@162.05282,17@57.02146,19@0.98402,23@57.02146	T15(OGlycan / 162.0528); N19(Deamidated / 0.984)	14.6388	F.TGHLC[+57.02146]QYDVDEC[+57.02146]AST[+162.05282]PC[+57.02146]KN[+0.98402]GAKC[+57.02146]LDGPNTY.T	C5(Carbamidomethyl / 57.0215); C12(Carbamidomethyl / 57.0215); C17(Carbamidomethyl / 57.0215); C23(Carbamidomethyl / 57.0215)	0.003	0.003	0	0	0	0	0.00019	0.00019	2.529	188.2	1.2		Specific	11.7	>sp|P46531|NOTC1_HUMAN Neurogenic locus notch homolog protein 1 OS=Homo sapiens OX=9606 GN=NOTCH1 PE=1 SV=4	1	5004	FP050322_13.4905.4905.4	high-energy collision-induced dissociation	2.11	3593.46	3593.47	1	96 | 28741
344	Hex(1)	732.8	4	899.127	3593.49	899.129	3593.49	controllerType=0 controllerNumber=1 scan=4728	-1.439	F.TGHLCQYDVDECASTPCKNGAKCLDGPNTY.T	15	TGHLCQYDVDECASTPCKNGAKCLDGPNTY,FT,5@57.02146,12@57.02146,15@162.05282,17@57.02146,23@57.02146	T15(OGlycan / 162.0528)	14.2265	F.TGHLC[+57.02146]QYDVDEC[+57.02146]AST[+162.05282]PC[+57.02146]KNGAKC[+57.02146]LDGPNTY.T	C5(Carbamidomethyl / 57.0215); C12(Carbamidomethyl / 57.0215); C17(Carbamidomethyl / 57.0215); C23(Carbamidomethyl / 57.0215)	2.5e-09	2.6e-09	0	0	0	0	4.9e-10	4.9e-10	8.594	561.6	1.2		Specific	14.3	>sp|P46531|NOTC1_HUMAN Neurogenic locus notch homolog protein 1 OS=Homo sapiens OX=9606 GN=NOTCH1 PE=1 SV=4	1	4765	FP050322_13.4728.4728.4	high-energy collision-induced dissociation	10.28	3592.48	3592.49	1	97 | 27765
344	Hex(1)	529.3	4	899.128	3593.49	899.129	3593.49	controllerType=0 controllerNumber=1 scan=4679	-0.963	F.TGHLCQYDVDECASTPCKNGAKCLDGPNTY.T	15	TGHLCQYDVDECASTPCKNGAKCLDGPNTY,FT,5@57.02146,12@57.02146,15@162.05282,17@57.02146,23@57.02146	T15(OGlycan / 162.0528)	14.1105	F.TGHLC[+57.02146]QYDVDEC[+57.02146]AST[+162.05282]PC[+57.02146]KNGAKC[+57.02146]LDGPNTY.T	C5(Carbamidomethyl / 57.0215); C12(Carbamidomethyl / 57.0215); C17(Carbamidomethyl / 57.0215); C23(Carbamidomethyl / 57.0215)	1e-05	1.1e-05	0	0	0	0	1.8e-06	1.8e-06	4.98	449.6	1.2		Specific	13.2	>sp|P46531|NOTC1_HUMAN Neurogenic locus notch homolog protein 1 OS=Homo sapiens OX=9606 GN=NOTCH1 PE=1 SV=4	1	4701	FP050322_13.4679.4679.4	high-energy collision-induced dissociation	6.28	3592.48	3592.49	1	98 | 27125
344	Hex(1)	178.2	3	1198.5	3593.49	1198.5	3593.49	controllerType=0 controllerNumber=1 scan=4712	-0.637	F.TGHLCQYDVDECASTPCKNGAKCLDGPNTY.T	15	TGHLCQYDVDECASTPCKNGAKCLDGPNTY,FT,5@57.02146,12@57.02146,15@162.05282,17@57.02146,23@57.02146	T15(OGlycan / 162.0528)	14.188	F.TGHLC[+57.02146]QYDVDEC[+57.02146]AST[+162.05282]PC[+57.02146]KNGAKC[+57.02146]LDGPNTY.T	C5(Carbamidomethyl / 57.0215); C12(Carbamidomethyl / 57.0215); C17(Carbamidomethyl / 57.0215); C23(Carbamidomethyl / 57.0215)	0.0046	0.0047	0	0	0	0	0.00025	0.00025	2.335	178.2	1.2		Specific	14.8	>sp|P46531|NOTC1_HUMAN Neurogenic locus notch homolog protein 1 OS=Homo sapiens OX=9606 GN=NOTCH1 PE=1 SV=4	1	4744	FP050322_13.4712.4712.3	high-energy collision-induced dissociation	2.02	3592.48	3592.49	1	99 | 27565
344	Hex(1)	177.5	4	899.126	3593.48	899.129	3593.49	controllerType=0 controllerNumber=1 scan=4799	-3.341	F.TGHLCQYDVDECASTPCKNGAKCLDGPNTY.T	15	TGHLCQYDVDECASTPCKNGAKCLDGPNTY,FT,5@57.02146,12@57.02146,15@162.05282,17@57.02146,23@57.02146	T15(OGlycan / 162.0528)	14.3909	F.TGHLC[+57.02146]QYDVDEC[+57.02146]AST[+162.05282]PC[+57.02146]KNGAKC[+57.02146]LDGPNTY.T	C5(Carbamidomethyl / 57.0215); C12(Carbamidomethyl / 57.0215); C17(Carbamidomethyl / 57.0215); C23(Carbamidomethyl / 57.0215)	0.032	0.032	0	0	0	0	0.0026	0.0026	1.499	177.5	1.2		Specific	10.2	>sp|P46531|NOTC1_HUMAN Neurogenic locus notch homolog protein 1 OS=Homo sapiens OX=9606 GN=NOTCH1 PE=1 SV=4	1	4863	FP050322_13.4799.4799.4	high-energy collision-induced dissociation	1.2	3592.47	3592.49	1	100 | 28165
344		160.2	4	858.864	3432.43	858.861	3432.42	controllerType=0 controllerNumber=1 scan=4924	2.654	F.TGHLCQYDVDECASTPCKNGAKCLDGPNTY.T		TGHLCQYDVDECASTPCKNGAKCLDGPNTY,FT,5@57.02146,12@57.02146,17@57.02146,19@0.98402,23@57.02146	N19(Deamidated / 0.984)	14.681	F.TGHLC[+57.02146]QYDVDEC[+57.02146]ASTPC[+57.02146]KN[+0.98402]GAKC[+57.02146]LDGPNTY.T	C5(Carbamidomethyl / 57.0215); C12(Carbamidomethyl / 57.0215); C17(Carbamidomethyl / 57.0215); C23(Carbamidomethyl / 57.0215)	0.32	0.32	0	0	0	0	0.027	0.027	0.493	160.2	14.4		Specific	10.2	>sp|P46531|NOTC1_HUMAN Neurogenic locus notch homolog protein 1 OS=Homo sapiens OX=9606 GN=NOTCH1 PE=1 SV=4	1	5030	FP050322_13.4924.4924.4	high-energy collision-induced dissociation	0.31	3431.43	3431.42	1	101 | 28861
344		340.2	4	858.614	3431.43	858.615	3431.44	controllerType=0 controllerNumber=1 scan=4785	-1.719	F.TGHLCQYDVDECASTPCKNGAKCLDGPNTY.T		TGHLCQYDVDECASTPCKNGAKCLDGPNTY,FT,5@57.02146,12@57.02146,17@57.02146,23@57.02146		14.3587	F.TGHLC[+57.02146]QYDVDEC[+57.02146]ASTPC[+57.02146]KNGAKC[+57.02146]LDGPNTY.T	C5(Carbamidomethyl / 57.0215); C12(Carbamidomethyl / 57.0215); C17(Carbamidomethyl / 57.0215); C23(Carbamidomethyl / 57.0215)	0.0011	0.0011	0	0	0	0	9.9e-05	0.0001	2.965	340.2	340.2		Specific	11	>sp|P46531|NOTC1_HUMAN Neurogenic locus notch homolog protein 1 OS=Homo sapiens OX=9606 GN=NOTCH1 PE=1 SV=4	1	4842	FP050322_13.4785.4785.4	high-energy collision-induced dissociation	3.1	3430.43	3430.43	1	102 | 28125
344		142.8	4	858.613	3431.43	858.615	3431.44	controllerType=0 controllerNumber=1 scan=4845	-2.288	F.TGHLCQYDVDECASTPCKNGAKCLDGPNTY.T		TGHLCQYDVDECASTPCKNGAKCLDGPNTY,FT,5@57.02146,12@57.02146,17@57.02146,23@57.02146		14.4977	F.TGHLC[+57.02146]QYDVDEC[+57.02146]ASTPC[+57.02146]KNGAKC[+57.02146]LDGPNTY.T	C5(Carbamidomethyl / 57.0215); C12(Carbamidomethyl / 57.0215); C17(Carbamidomethyl / 57.0215); C23(Carbamidomethyl / 57.0215)	0.1	0.1	0	0	0	0	0.0059	0.006	0.998	142.8	142.8		Specific	10	>sp|P46531|NOTC1_HUMAN Neurogenic locus notch homolog protein 1 OS=Homo sapiens OX=9606 GN=NOTCH1 PE=1 SV=4	1	4926	FP050322_13.4845.4845.4	high-energy collision-induced dissociation	0.99	3430.42	3430.43	1	103 | 28441
344		334.3	2	439.694	878.381	439.695	878.383	controllerType=0 controllerNumber=1 scan=3028	-1.194	F.TGHLCQY.D		TGHLCQY,FD,5@57.02146		10.2677	F.TGHLC[+57.02146]QY.D	C5(Carbamidomethyl / 57.0215)	0.025	0.026	0	0	0	0	0.002	0.002	1.594	334.3	334.3		Specific	8.7	>sp|P46531|NOTC1_HUMAN Neurogenic locus notch homolog protein 1 OS=Homo sapiens OX=9606 GN=NOTCH1 PE=1 SV=4	1	2357	FP050322_13.3028.3028.2	high-energy collision-induced dissociation	1.72	877.374	877.375	1	104 | 1
351	Hex(1)Pent(2)	339.5	3	1005.41	3014.21	1005.41	3014.21	controllerType=0 controllerNumber=1 scan=4360	1.141	Y.DVDECASTPCKNGAKCLDGPNTY.T	8	DVDECASTPCKNGAKCLDGPNTY,YT,5@57.02146,8@426.13734,10@57.02146,16@57.02146,18@15.99492	T8(OGlycan / 426.1373); D18(Oxidation / 15.9949)	13.3685	Y.DVDEC[+57.02146]AST[+426.13734]PC[+57.02146]KNGAKC[+57.02146]LD[+15.99492]GPNTY.T	C5(Carbamidomethyl / 57.0215); C10(Carbamidomethyl / 57.0215); C16(Carbamidomethyl / 57.0215)	0.0056	0.0057	0	0	0	0	0.00043	0.00044	2.248	339.5	0.4		Specific	14.2	>sp|P46531|NOTC1_HUMAN Neurogenic locus notch homolog protein 1 OS=Homo sapiens OX=9606 GN=NOTCH1 PE=1 SV=4	1	4247	FP050322_13.4360.4360.3	high-energy collision-induced dissociation	1.97	3013.2	3013.2	1	105 | 6083
351	Hex(1)Pent(2)	64.1	3	1005.4	3014.2	1005.41	3014.21	controllerType=0 controllerNumber=1 scan=4409	-3.597	Y.DVDECASTPCKNGAKCLDGPNTY.T	8	DVDECASTPCKNGAKCLDGPNTY,YT,5@57.02146,8@426.13734,10@57.02146,16@57.02146,18@15.99492	T8(OGlycan / 426.1373); D18(Oxidation / 15.9949)	13.4839	Y.DVDEC[+57.02146]AST[+426.13734]PC[+57.02146]KNGAKC[+57.02146]LD[+15.99492]GPNTY.T	C5(Carbamidomethyl / 57.0215); C10(Carbamidomethyl / 57.0215); C16(Carbamidomethyl / 57.0215)	0.26	0.26	0	0	0	0	0.015	0.016	0.582	64.1	0.4		Specific	9.4	>sp|P46531|NOTC1_HUMAN Neurogenic locus notch homolog protein 1 OS=Homo sapiens OX=9606 GN=NOTCH1 PE=1 SV=4	1	4314	FP050322_13.4409.4409.3	high-energy collision-induced dissociation	0.32	3013.19	3013.2	1	106 | 6163
351	Hex(1)Pent(2)	429	3	1000.07	2998.21	1000.08	2998.21	controllerType=0 controllerNumber=1 scan=4334	-1.75	Y.DVDECASTPCKNGAKCLDGPNTY.T	8	DVDECASTPCKNGAKCLDGPNTY,YT,5@57.02146,8@426.13734,10@57.02146,16@57.02146	T8(OGlycan / 426.1373)	13.3083	Y.DVDEC[+57.02146]AST[+426.13734]PC[+57.02146]KNGAKC[+57.02146]LDGPNTY.T	C5(Carbamidomethyl / 57.0215); C10(Carbamidomethyl / 57.0215); C16(Carbamidomethyl / 57.0215)	2.5e-05	2.5e-05	0	0	0	0	4.5e-06	4.5e-06	4.604	429	0.4		Specific	14.3	>sp|P46531|NOTC1_HUMAN Neurogenic locus notch homolog protein 1 OS=Homo sapiens OX=9606 GN=NOTCH1 PE=1 SV=4	1	4215	FP050322_13.4334.4334.3	high-energy collision-induced dissociation	4.32	2997.2	2997.2	1	107 | 6019
351	Hex(1)Pent(2)	301.6	3	1000.08	2998.21	1000.08	2998.21	controllerType=0 controllerNumber=1 scan=4388	0.815	Y.DVDECASTPCKNGAKCLDGPNTY.T	8	DVDECASTPCKNGAKCLDGPNTY,YT,5@57.02146,8@426.13734,10@57.02146,16@57.02146	T8(OGlycan / 426.1373)	13.4347	Y.DVDEC[+57.02146]AST[+426.13734]PC[+57.02146]KNGAKC[+57.02146]LDGPNTY.T	C5(Carbamidomethyl / 57.0215); C10(Carbamidomethyl / 57.0215); C16(Carbamidomethyl / 57.0215)	0.0082	0.0083	0	0	0	0	0.0007	0.0007	2.087	301.6	0.4		Specific	13.3	>sp|P46531|NOTC1_HUMAN Neurogenic locus notch homolog protein 1 OS=Homo sapiens OX=9606 GN=NOTCH1 PE=1 SV=4	1	4285	FP050322_13.4388.4388.3	high-energy collision-induced dissociation	2.03	2997.21	2997.2	1	108 | 6123
