# Supplementary material for: Cancer-associated Notch receptor variants lead to O-fucosylation defects that deregulate Notch signaling
Source: J Biol Chem. 2022 Oct 18;298(12):102616. doi: 10.1016/j.jbc.2022.102616 (PMC9672452; doi:10.1016/j.jbc.2022.102616)
Supplement: Table S12 [file mmc11.xlsx]

## Sheet: Table S12
	Table S12: Chymotrypsin digestion of hN1 EGF5-14 T311P + LFNG analyzed for Figure 5.
	Chymotrypsin digestion
	Tab			Biological replicate number						The peptides used to generate the EICs are highlighted in red and bold
	FP031022_9			1
	FP050322_15			2
	FP051022_4			3

## Sheet: FP031022_9
Pos.	Glycans	Score	z	Obs._x000D_ m/z	Obs._x000D_ MH	Calc._x000D_ m/z	Calc._x000D_ MH	Scan #	SequenceOriginalDebug	Glycans_x000D_ Pos.	PeptideParseFriendly	Mods_x000D_ (variable)	Scan_x000D_ Time	Sequence	Mods_x000D_ (fixed)	PEP_x000D_ 2D	PEP_x000D_ 1D	FDR_x000D_ 2D	FDR_x000D_ 1D	FDR uniq._x000D_ 2D	FDR uniq._x000D_ 1D	q-value_x000D_ 2D	q-value_x000D_ 1D	|Log Prob|	Delta_x000D_ Score	Delta Mod._x000D_ Score	ppm_x000D_ err.	Off-_x000D_ By-X	Cleavage	Z-Score	Protein_x000D_ Name	Prot._x000D_ Id	QID	Comment	Fragment_x000D_ Type	|LogProbOld|	Obs.M	Calc.M	Prot._x000D_ Rank	PID
2		268	4	679.803	2716.19	679.8	2716.18	controllerType=0 controllerNumber=1 scan=2643	D.VNECGQKPGLCRHGGTCHNEVGSY.R		VNECGQKPGLCRHGGTCHNEVGSY,DR,4@57.02146,11@57.02146,17@57.02146		9.8572	D.VNEC[+57.02146]GQKPGLC[+57.02146]RHGGTC[+57.02146]HNEVGSY.R	C4(Carbamidomethyl / 57.0215); C11(Carbamidomethyl / 57.0215); C17(Carbamidomethyl / 57.0215)	0.0031	0.0032	0	0	0	0	0.00024	0.00024	2.503	268	268	4.392		NRagged	8.1	>sp|P46531|NOTC1_HUMAN Neurogenic locus notch homolog protein 1 OS=Homo sapiens OX=9606 GN=NOTCH1 PE=1 SV=4	1	1642	FP031022_9.2643.2643.4	high-energy collision-induced dissociation	2.5	2715.18	2715.17	1	1 | 2983
26		366.3	4	534.495	2134.96	534.489	2134.93	controllerType=0 controllerNumber=1 scan=2259	Y.RCVCRATHTGPNCERPY.V		RCVCRATHTGPNCERPY,YV,2@57.02146,4@57.02146,5@0.98402,13@57.02146	R5(Deamidated / 0.984)	8.9184	Y.RC[+57.02146]VC[+57.02146]R[+0.98402]ATHTGPNC[+57.02146]ERPY.V	C2(Carbamidomethyl / 57.0215); C4(Carbamidomethyl / 57.0215); C13(Carbamidomethyl / 57.0215)	0.0098	0.0099	0	0	0	0	0.00099	0.001	2.009	354.7	71.1	11.142		Specific	7.6	>sp|P46531|NOTC1_HUMAN Neurogenic locus notch homolog protein 1 OS=Homo sapiens OX=9606 GN=NOTCH1 PE=1 SV=4	1	1197	FP031022_9.2259.2259.4	high-energy collision-induced dissociation	1.92	2133.95	2133.93	1	2 | 2391
26		266.4	4	534.492	2134.95	534.489	2134.93	controllerType=0 controllerNumber=1 scan=2417	Y.RCVCRATHTGPNCERPY.V		RCVCRATHTGPNCERPY,YV,2@57.02146,4@57.02146,12@0.98402,13@57.02146	N12(Deamidated / 0.984)	9.3251	Y.RC[+57.02146]VC[+57.02146]RATHTGPN[+0.98402]C[+57.02146]ERPY.V	C2(Carbamidomethyl / 57.0215); C4(Carbamidomethyl / 57.0215); C13(Carbamidomethyl / 57.0215)	0.0035	0.0036	0	0	0	0	0.00032	0.00032	2.45	266.4	84.8	5.768		Specific	8.5	>sp|P46531|NOTC1_HUMAN Neurogenic locus notch homolog protein 1 OS=Homo sapiens OX=9606 GN=NOTCH1 PE=1 SV=4	1	1359	FP031022_9.2417.2417.4	high-energy collision-induced dissociation	2.36	2133.94	2133.93	1	3 | 2665
26		472.6	4	534.245	2133.96	534.243	2133.95	controllerType=0 controllerNumber=1 scan=2259	Y.RCVCRATHTGPNCERPY.V		RCVCRATHTGPNCERPY,YV,2@57.02146,4@57.02146,13@57.02146		8.9184	Y.RC[+57.02146]VC[+57.02146]RATHTGPNC[+57.02146]ERPY.V	C2(Carbamidomethyl / 57.0215); C4(Carbamidomethyl / 57.0215); C13(Carbamidomethyl / 57.0215)	9.5e-06	9.7e-06	0	0	0	0	9.5e-07	9.7e-07	5.021	450.6	450.6	4.572		Specific	9.7	>sp|P46531|NOTC1_HUMAN Neurogenic locus notch homolog protein 1 OS=Homo sapiens OX=9606 GN=NOTCH1 PE=1 SV=4	1	1196	FP031022_9.2259.2259.4	high-energy collision-induced dissociation	5.01	2132.95	2132.94	1	4 | 2385
26		446	4	534.245	2133.96	534.243	2133.95	controllerType=0 controllerNumber=1 scan=2355	Y.RCVCRATHTGPNCERPY.V		RCVCRATHTGPNCERPY,YV,2@57.02146,4@57.02146,13@57.02146		9.1528	Y.RC[+57.02146]VC[+57.02146]RATHTGPNC[+57.02146]ERPY.V	C2(Carbamidomethyl / 57.0215); C4(Carbamidomethyl / 57.0215); C13(Carbamidomethyl / 57.0215)	1.4e-05	1.5e-05	0	0	0	0	1.5e-06	1.5e-06	4.841	418.3	418.3	3.772		Specific	8.8	>sp|P46531|NOTC1_HUMAN Neurogenic locus notch homolog protein 1 OS=Homo sapiens OX=9606 GN=NOTCH1 PE=1 SV=4	1	1307	FP031022_9.2355.2355.4	high-energy collision-induced dissociation	4.84	2132.95	2132.94	1	5 | 2632
26		358.6	4	534.245	2133.96	534.243	2133.95	controllerType=0 controllerNumber=1 scan=2305	Y.RCVCRATHTGPNCERPY.V		RCVCRATHTGPNCERPY,YV,2@57.02146,4@57.02146,13@57.02146		9.0304	Y.RC[+57.02146]VC[+57.02146]RATHTGPNC[+57.02146]ERPY.V	C2(Carbamidomethyl / 57.0215); C4(Carbamidomethyl / 57.0215); C13(Carbamidomethyl / 57.0215)	0.00032	0.00033	0	0	0	0	2e-05	2e-05	3.492	358.6	358.6	3.543		Specific	9.1	>sp|P46531|NOTC1_HUMAN Neurogenic locus notch homolog protein 1 OS=Homo sapiens OX=9606 GN=NOTCH1 PE=1 SV=4	1	1252	FP031022_9.2305.2305.4	high-energy collision-induced dissociation	3.49	2132.95	2132.94	1	6 | 2560
26		301.6	5	427.597	2133.95	427.596	2133.95	controllerType=0 controllerNumber=1 scan=2269	Y.RCVCRATHTGPNCERPY.V		RCVCRATHTGPNCERPY,YV,2@57.02146,4@57.02146,13@57.02146		8.9419	Y.RC[+57.02146]VC[+57.02146]RATHTGPNC[+57.02146]ERPY.V	C2(Carbamidomethyl / 57.0215); C4(Carbamidomethyl / 57.0215); C13(Carbamidomethyl / 57.0215)	0.0014	0.0014	0	0	0	0	9.3e-05	9.4e-05	2.846	295.5	295.5	2.922		Specific	9	>sp|P46531|NOTC1_HUMAN Neurogenic locus notch homolog protein 1 OS=Homo sapiens OX=9606 GN=NOTCH1 PE=1 SV=4	1	1213	FP031022_9.2269.2269.5	high-energy collision-induced dissociation	2.97	2132.95	2132.94	1	7 | 2405
26		218.3	5	427.597	2133.95	427.596	2133.95	controllerType=0 controllerNumber=1 scan=2315	Y.RCVCRATHTGPNCERPY.V		RCVCRATHTGPNCERPY,YV,2@57.02146,4@57.02146,13@57.02146		9.0572	Y.RC[+57.02146]VC[+57.02146]RATHTGPNC[+57.02146]ERPY.V	C2(Carbamidomethyl / 57.0215); C4(Carbamidomethyl / 57.0215); C13(Carbamidomethyl / 57.0215)	0.0082	0.0083	0	0	0	0	0.00068	0.00069	2.085	218.3	218.3	2.922		Specific	8.4	>sp|P46531|NOTC1_HUMAN Neurogenic locus notch homolog protein 1 OS=Homo sapiens OX=9606 GN=NOTCH1 PE=1 SV=4	1	1261	FP031022_9.2315.2315.5	high-energy collision-induced dissociation	2.34	2132.95	2132.94	1	8 | 2570
26		91.1	5	427.597	2133.96	427.596	2133.95	controllerType=0 controllerNumber=1 scan=2367	Y.RCVCRATHTGPNCERPY.V		RCVCRATHTGPNCERPY,YV,2@57.02146,4@57.02146,13@57.02146		9.1812	Y.RC[+57.02146]VC[+57.02146]RATHTGPNC[+57.02146]ERPY.V	C2(Carbamidomethyl / 57.0215); C4(Carbamidomethyl / 57.0215); C13(Carbamidomethyl / 57.0215)	0.068	0.069	0.0066	0.0066	0	0	0.0068	0.0068	1.168	91.1	91.1	3.208		Specific	6.5	>sp|P46531|NOTC1_HUMAN Neurogenic locus notch homolog protein 1 OS=Homo sapiens OX=9606 GN=NOTCH1 PE=1 SV=4	1	1321	FP031022_9.2367.2367.5	high-energy collision-induced dissociation	1.16	2132.95	2132.94	1	9 | 2647
103		359.4	4	1201.22	4801.86	1201.21	4801.84	controllerType=0 controllerNumber=1 scan=4791	Y.NCRCPPEWTGQYCTEDVDECQLMPNACQNGGPCHNTHGGY.N		NCRCPPEWTGQYCTEDVDECQLMPNACQNGGPCHNTHGGY,YN,2@57.02146,4@57.02146,13@57.02146,20@57.02146,23@15.99492,27@57.02146,33@57.02146,35@15.99492	M23(Oxidation / 15.9949); N35(Oxidation / 15.9949)	14.8782	Y.NC[+57.02146]RC[+57.02146]PPEWTGQYC[+57.02146]TEDVDEC[+57.02146]QLM[+15.99492]PNAC[+57.02146]QNGGPC[+57.02146]HN[+15.99492]THGGY.N	C2(Carbamidomethyl / 57.0215); C4(Carbamidomethyl / 57.0215); C13(Carbamidomethyl / 57.0215); C20(Carbamidomethyl / 57.0215); C27(Carbamidomethyl / 57.0215); C33(Carbamidomethyl / 57.0215)	7.6e-05	7.7e-05	0	0	0	0	4.4e-06	4.5e-06	4.121	359.4	3.1	5.237		Specific	18.3	>sp|P46531|NOTC1_HUMAN Neurogenic locus notch homolog protein 1 OS=Homo sapiens OX=9606 GN=NOTCH1 PE=1 SV=4	1	4403	FP031022_9.4791.4791.4	high-energy collision-induced dissociation	3.32	4800.85	4800.83	1	10 | 23748
103		48.5	4	1201.22	4801.87	1201.21	4801.84	controllerType=0 controllerNumber=1 scan=4848	Y.NCRCPPEWTGQYCTEDVDECQLMPNACQNGGPCHNTHGGY.N		NCRCPPEWTGQYCTEDVDECQLMPNACQNGGPCHNTHGGY,YN,2@57.02146,4@57.02146,13@57.02146,18@15.99492,20@57.02146,25@15.99492,27@57.02146,33@57.02146	D18(Oxidation / 15.9949); N25(Oxidation / 15.9949)	15.012	Y.NC[+57.02146]RC[+57.02146]PPEWTGQYC[+57.02146]TEDVD[+15.99492]EC[+57.02146]QLMPN[+15.99492]AC[+57.02146]QNGGPC[+57.02146]HNTHGGY.N	C2(Carbamidomethyl / 57.0215); C4(Carbamidomethyl / 57.0215); C13(Carbamidomethyl / 57.0215); C20(Carbamidomethyl / 57.0215); C27(Carbamidomethyl / 57.0215); C33(Carbamidomethyl / 57.0215)	0.008	0.0081	0	0	0	0	0.00062	0.00063	2.099	48.5	0	7.474		Specific	11.8	>sp|P46531|NOTC1_HUMAN Neurogenic locus notch homolog protein 1 OS=Homo sapiens OX=9606 GN=NOTCH1 PE=1 SV=4	1	4479	FP031022_9.4848.4848.4	high-energy collision-induced dissociation	1.62	4800.87	4800.83	1	11 | 24028
103		38.8	4	1201.22	4801.86	1201.21	4801.84	controllerType=0 controllerNumber=1 scan=4901	Y.NCRCPPEWTGQYCTEDVDECQLMPNACQNGGPCHNTHGGY.N		NCRCPPEWTGQYCTEDVDECQLMPNACQNGGPCHNTHGGY,YN,2@57.02146,4@57.02146,13@57.02146,18@15.99492,20@57.02146,25@15.99492,27@57.02146,33@57.02146	D18(Oxidation / 15.9949); N25(Oxidation / 15.9949)	15.137	Y.NC[+57.02146]RC[+57.02146]PPEWTGQYC[+57.02146]TEDVD[+15.99492]EC[+57.02146]QLMPN[+15.99492]AC[+57.02146]QNGGPC[+57.02146]HNTHGGY.N	C2(Carbamidomethyl / 57.0215); C4(Carbamidomethyl / 57.0215); C13(Carbamidomethyl / 57.0215); C20(Carbamidomethyl / 57.0215); C27(Carbamidomethyl / 57.0215); C33(Carbamidomethyl / 57.0215)	0.0022	0.0022	0	0	0	0	0.00017	0.00017	2.667	38.8	0	5.44		Specific	11.8	>sp|P46531|NOTC1_HUMAN Neurogenic locus notch homolog protein 1 OS=Homo sapiens OX=9606 GN=NOTCH1 PE=1 SV=4	1	4548	FP031022_9.4901.4901.4	high-energy collision-induced dissociation	2.19	4800.86	4800.83	1	12 | 24348
103		552.6	4	1197.22	4785.86	1197.22	4785.84	controllerType=0 controllerNumber=1 scan=4792	Y.NCRCPPEWTGQYCTEDVDECQLMPNACQNGGPCHNTHGGY.N		NCRCPPEWTGQYCTEDVDECQLMPNACQNGGPCHNTHGGY,YN,2@57.02146,4@57.02146,13@57.02146,20@57.02146,23@15.99492,27@57.02146,33@57.02146	M23(Oxidation / 15.9949)	14.8804	Y.NC[+57.02146]RC[+57.02146]PPEWTGQYC[+57.02146]TEDVDEC[+57.02146]QLM[+15.99492]PNAC[+57.02146]QNGGPC[+57.02146]HNTHGGY.N	C2(Carbamidomethyl / 57.0215); C4(Carbamidomethyl / 57.0215); C13(Carbamidomethyl / 57.0215); C20(Carbamidomethyl / 57.0215); C27(Carbamidomethyl / 57.0215); C33(Carbamidomethyl / 57.0215)	1.1e-06	1.2e-06	0	0	0	0	2.2e-07	2.2e-07	5.945	552.6	53.6	3.069		Specific	21.8	>sp|P46531|NOTC1_HUMAN Neurogenic locus notch homolog protein 1 OS=Homo sapiens OX=9606 GN=NOTCH1 PE=1 SV=4	1	4405	FP031022_9.4792.4792.4	high-energy collision-induced dissociation	5.18	4784.85	4784.83	1	13 | 23828
103		387.1	4	1197.22	4785.87	1197.22	4785.84	controllerType=0 controllerNumber=1 scan=4897	Y.NCRCPPEWTGQYCTEDVDECQLMPNACQNGGPCHNTHGGY.N		NCRCPPEWTGQYCTEDVDECQLMPNACQNGGPCHNTHGGY,YN,2@57.02146,4@57.02146,13@57.02146,20@57.02146,23@15.99492,27@57.02146,33@57.02146	M23(Oxidation / 15.9949)	15.1283	Y.NC[+57.02146]RC[+57.02146]PPEWTGQYC[+57.02146]TEDVDEC[+57.02146]QLM[+15.99492]PNAC[+57.02146]QNGGPC[+57.02146]HNTHGGY.N	C2(Carbamidomethyl / 57.0215); C4(Carbamidomethyl / 57.0215); C13(Carbamidomethyl / 57.0215); C20(Carbamidomethyl / 57.0215); C27(Carbamidomethyl / 57.0215); C33(Carbamidomethyl / 57.0215)	6e-06	6.1e-06	0	0	0	0	6.6e-07	6.7e-07	5.22	387.1	16.8	6.232		Specific	19.9	>sp|P46531|NOTC1_HUMAN Neurogenic locus notch homolog protein 1 OS=Homo sapiens OX=9606 GN=NOTCH1 PE=1 SV=4	1	4541	FP031022_9.4897.4897.4	high-energy collision-induced dissociation	4.54	4784.86	4784.83	1	14 | 24308
103		355	4	1197.22	4785.88	1197.22	4785.84	controllerType=0 controllerNumber=1 scan=4847	Y.NCRCPPEWTGQYCTEDVDECQLMPNACQNGGPCHNTHGGY.N		NCRCPPEWTGQYCTEDVDECQLMPNACQNGGPCHNTHGGY,YN,2@57.02146,4@57.02146,13@57.02146,20@57.02146,23@15.99492,27@57.02146,33@57.02146	M23(Oxidation / 15.9949)	15.0098	Y.NC[+57.02146]RC[+57.02146]PPEWTGQYC[+57.02146]TEDVDEC[+57.02146]QLM[+15.99492]PNAC[+57.02146]QNGGPC[+57.02146]HNTHGGY.N	C2(Carbamidomethyl / 57.0215); C4(Carbamidomethyl / 57.0215); C13(Carbamidomethyl / 57.0215); C20(Carbamidomethyl / 57.0215); C27(Carbamidomethyl / 57.0215); C33(Carbamidomethyl / 57.0215)	0.00028	0.00028	0	0	0	0	1.7e-05	1.7e-05	3.552	355	6.8	7.15		Specific	18.6	>sp|P46531|NOTC1_HUMAN Neurogenic locus notch homolog protein 1 OS=Homo sapiens OX=9606 GN=NOTCH1 PE=1 SV=4	1	4478	FP031022_9.4847.4847.4	high-energy collision-induced dissociation	3.06	4784.87	4784.83	1	15 | 23988
103		307.5	5	957.98	4785.87	957.974	4785.84	controllerType=0 controllerNumber=1 scan=4813	Y.NCRCPPEWTGQYCTEDVDECQLMPNACQNGGPCHNTHGGY.N		NCRCPPEWTGQYCTEDVDECQLMPNACQNGGPCHNTHGGY,YN,2@57.02146,4@57.02146,13@57.02146,20@57.02146,23@15.99492,27@57.02146,33@57.02146	M23(Oxidation / 15.9949)	14.9297	Y.NC[+57.02146]RC[+57.02146]PPEWTGQYC[+57.02146]TEDVDEC[+57.02146]QLM[+15.99492]PNAC[+57.02146]QNGGPC[+57.02146]HNTHGGY.N	C2(Carbamidomethyl / 57.0215); C4(Carbamidomethyl / 57.0215); C13(Carbamidomethyl / 57.0215); C20(Carbamidomethyl / 57.0215); C27(Carbamidomethyl / 57.0215); C33(Carbamidomethyl / 57.0215)	0.00081	0.00082	0	0	0	0	4.3e-05	4.3e-05	3.092	307.5	6.1	5.515		Specific	16	>sp|P46531|NOTC1_HUMAN Neurogenic locus notch homolog protein 1 OS=Homo sapiens OX=9606 GN=NOTCH1 PE=1 SV=4	1	4431	FP031022_9.4813.4813.5	high-energy collision-induced dissociation	2.46	4784.86	4784.83	1	16 | 23868
103		31.6	4	1197.47	4786.85	1197.22	4785.84	controllerType=0 controllerNumber=1 scan=4963	Y.NCRCPPEWTGQYCTEDVDECQLMPNACQNGGPCHNTHGGY.N		NCRCPPEWTGQYCTEDVDECQLMPNACQNGGPCHNTHGGY,YN,2@57.02146,4@57.02146,13@57.02146,16@15.99492,20@57.02146,27@57.02146,33@57.02146	D16(Oxidation / 15.9949)	15.2842	Y.NC[+57.02146]RC[+57.02146]PPEWTGQYC[+57.02146]TED[+15.99492]VDEC[+57.02146]QLMPNAC[+57.02146]QNGGPC[+57.02146]HNTHGGY.N	C2(Carbamidomethyl / 57.0215); C4(Carbamidomethyl / 57.0215); C13(Carbamidomethyl / 57.0215); C20(Carbamidomethyl / 57.0215); C27(Carbamidomethyl / 57.0215); C33(Carbamidomethyl / 57.0215)	0.0093	0.0094	0	0	0	0	0.00086	0.00087	2.033	31.6	0	1.654	1	Specific	11.6	>sp|P46531|NOTC1_HUMAN Neurogenic locus notch homolog protein 1 OS=Homo sapiens OX=9606 GN=NOTCH1 PE=1 SV=4	1	4629	FP031022_9.4963.4963.4	high-energy collision-induced dissociation	1.94	4785.85	4784.83	1	17 | 24548
103		523	2	784.329	1567.65	784.324	1567.64	controllerType=0 controllerNumber=1 scan=4457	Y.NCRCPPEWTGQY.C		NCRCPPEWTGQY,YC,2@57.02146,4@57.02146		14.0757	Y.NC[+57.02146]RC[+57.02146]PPEWTGQY.C	C2(Carbamidomethyl / 57.0215); C4(Carbamidomethyl / 57.0215)	1.3e-07	1.3e-07	0	0	0	0	2.9e-08	3e-08	6.898	489.8	489.8	5.223		Specific	15.3	>sp|P46531|NOTC1_HUMAN Neurogenic locus notch homolog protein 1 OS=Homo sapiens OX=9606 GN=NOTCH1 PE=1 SV=4	1	3971	FP031022_9.4457.4457.2	high-energy collision-induced dissociation	7.4	1566.64	1566.63	1	18 | 1031
103		502	2	784.329	1567.65	784.324	1567.64	controllerType=0 controllerNumber=1 scan=4406	Y.NCRCPPEWTGQY.C		NCRCPPEWTGQY,YC,2@57.02146,4@57.02146		13.9555	Y.NC[+57.02146]RC[+57.02146]PPEWTGQY.C	C2(Carbamidomethyl / 57.0215); C4(Carbamidomethyl / 57.0215)	2.4e-07	2.5e-07	0	0	0	0	5.2e-08	5.3e-08	6.615	472.3	472.3	5.379		Specific	15.3	>sp|P46531|NOTC1_HUMAN Neurogenic locus notch homolog protein 1 OS=Homo sapiens OX=9606 GN=NOTCH1 PE=1 SV=4	1	3909	FP031022_9.4406.4406.2	high-energy collision-induced dissociation	6.89	1566.64	1566.63	1	19 | 1027
103		253.9	2	784.328	1567.65	784.324	1567.64	controllerType=0 controllerNumber=1 scan=4693	Y.NCRCPPEWTGQY.C		NCRCPPEWTGQY,YC,2@57.02146,4@57.02146		14.628	Y.NC[+57.02146]RC[+57.02146]PPEWTGQY.C	C2(Carbamidomethyl / 57.0215); C4(Carbamidomethyl / 57.0215)	0.00013	0.00013	0	0	0	0	9.5e-06	9.6e-06	3.893	243.2	243.2	3.978		Specific	10.5	>sp|P46531|NOTC1_HUMAN Neurogenic locus notch homolog protein 1 OS=Homo sapiens OX=9606 GN=NOTCH1 PE=1 SV=4	1	4290	FP031022_9.4693.4693.2	high-energy collision-induced dissociation	4.06	1566.64	1566.63	1	20 | 1168
103		244.9	3	523.221	1567.65	523.219	1567.64	controllerType=0 controllerNumber=1 scan=4433	Y.NCRCPPEWTGQY.C		NCRCPPEWTGQY,YC,2@57.02146,4@57.02146		14.0179	Y.NC[+57.02146]RC[+57.02146]PPEWTGQY.C	C2(Carbamidomethyl / 57.0215); C4(Carbamidomethyl / 57.0215)	0.0084	0.0085	0	0	0	0	0.00074	0.00075	2.074	244.9	244.9	4.242		Specific	7.1	>sp|P46531|NOTC1_HUMAN Neurogenic locus notch homolog protein 1 OS=Homo sapiens OX=9606 GN=NOTCH1 PE=1 SV=4	1	3943	FP031022_9.4433.4433.3	high-energy collision-induced dissociation	2.24	1566.64	1566.63	1	21 | 1029
169		694.8	5	561.057	2801.26	561.055	2801.25	controllerType=0 controllerNumber=1 scan=3812	F.HGATCHDRVASFYCECPHGRTGLL.C		HGATCHDRVASFYCECPHGRTGLL,FC,5@57.02146,14@57.02146,16@57.02146		12.5593	F.HGATC[+57.02146]HDRVASFYC[+57.02146]EC[+57.02146]PHGRTGLL.C	C5(Carbamidomethyl / 57.0215); C14(Carbamidomethyl / 57.0215); C16(Carbamidomethyl / 57.0215)	1.7e-09	1.7e-09	0	0	0	0	2.2e-10	2.3e-10	8.777	694.8	694.8	4.096		Specific	14.2	>sp|P46531|NOTC1_HUMAN Neurogenic locus notch homolog protein 1 OS=Homo sapiens OX=9606 GN=NOTCH1 PE=1 SV=4	1	3128	FP031022_9.3812.3812.5	high-energy collision-induced dissociation	9.77	2800.25	2800.24	1	22 | 3517
169		654.1	5	561.056	2801.25	561.055	2801.25	controllerType=0 controllerNumber=1 scan=3765	F.HGATCHDRVASFYCECPHGRTGLL.C		HGATCHDRVASFYCECPHGRTGLL,FC,5@57.02146,14@57.02146,16@57.02146		12.4488	F.HGATC[+57.02146]HDRVASFYC[+57.02146]EC[+57.02146]PHGRTGLL.C	C5(Carbamidomethyl / 57.0215); C14(Carbamidomethyl / 57.0215); C16(Carbamidomethyl / 57.0215)	2.7e-09	2.7e-09	0	0	0	0	4.2e-10	4.2e-10	8.575	654.1	654.1	2.679		Specific	13.3	>sp|P46531|NOTC1_HUMAN Neurogenic locus notch homolog protein 1 OS=Homo sapiens OX=9606 GN=NOTCH1 PE=1 SV=4	1	3073	FP031022_9.3765.3765.5	high-energy collision-induced dissociation	8.57	2800.25	2800.24	1	23 | 3512
169		296.3	4	701.069	2801.25	701.067	2801.25	controllerType=0 controllerNumber=1 scan=3805	F.HGATCHDRVASFYCECPHGRTGLL.C		HGATCHDRVASFYCECPHGRTGLL,FC,5@57.02146,14@57.02146,16@57.02146		12.5423	F.HGATC[+57.02146]HDRVASFYC[+57.02146]EC[+57.02146]PHGRTGLL.C	C5(Carbamidomethyl / 57.0215); C14(Carbamidomethyl / 57.0215); C16(Carbamidomethyl / 57.0215)	0.025	0.026	0	0	0	0	0.0019	0.0019	1.594	296.3	296.3	3.163		Specific	7.9	>sp|P46531|NOTC1_HUMAN Neurogenic locus notch homolog protein 1 OS=Homo sapiens OX=9606 GN=NOTCH1 PE=1 SV=4	1	3122	FP031022_9.3805.3805.4	high-energy collision-induced dissociation	1.45	2800.25	2800.24	1	24 | 3516
169		248.3	5	561.058	2801.26	561.055	2801.25	controllerType=0 controllerNumber=1 scan=3867	F.HGATCHDRVASFYCECPHGRTGLL.C		HGATCHDRVASFYCECPHGRTGLL,FC,5@57.02146,14@57.02146,16@57.02146		12.6892	F.HGATC[+57.02146]HDRVASFYC[+57.02146]EC[+57.02146]PHGRTGLL.C	C5(Carbamidomethyl / 57.0215); C14(Carbamidomethyl / 57.0215); C16(Carbamidomethyl / 57.0215)	0.0096	0.0097	0	0	0	0	0.00093	0.00094	2.017	248.3	248.3	5.076		Specific	8.3	>sp|P46531|NOTC1_HUMAN Neurogenic locus notch homolog protein 1 OS=Homo sapiens OX=9606 GN=NOTCH1 PE=1 SV=4	1	3194	FP031022_9.3867.3867.5	high-energy collision-induced dissociation	2.19	2800.25	2800.24	1	25 | 3551
169		179.1	4	701.07	2801.26	701.067	2801.25	controllerType=0 controllerNumber=1 scan=3777	F.HGATCHDRVASFYCECPHGRTGLL.C		HGATCHDRVASFYCECPHGRTGLL,FC,5@57.02146,14@57.02146,16@57.02146		12.4757	F.HGATC[+57.02146]HDRVASFYC[+57.02146]EC[+57.02146]PHGRTGLL.C	C5(Carbamidomethyl / 57.0215); C14(Carbamidomethyl / 57.0215); C16(Carbamidomethyl / 57.0215)	0.079	0.08	0.0066	0.0066	0	0	0.0068	0.0068	1.103	179.1	179.1	3.948		Specific	8.2	>sp|P46531|NOTC1_HUMAN Neurogenic locus notch homolog protein 1 OS=Homo sapiens OX=9606 GN=NOTCH1 PE=1 SV=4	1	3086	FP031022_9.3777.3777.4	high-energy collision-induced dissociation	1.1	2800.25	2800.24	1	26 | 3513
169	HexNAc(1)Hex(1)Fuc(1)NeuAc(1)	95.1	4	581.747	2323.97	581.74	2323.94	controllerType=0 controllerNumber=1 scan=3336	F.HGATCHDRVASFY.C	4	HGATCHDRVASFY,FC,4@802.28552,5@57.02146,8@0.98402	T4(OGlycan / 802.2855); R8(Deamidated / 0.984)	11.4414	F.HGAT[+802.28552]C[+57.02146]HDR[+0.98402]VASFY.C	C5(Carbamidomethyl / 57.0215)	0.052	0.053	0.0067	0.0067	0.016	0.016	0.0068	0.0068	1.284	95.1	9.2	11.558		Specific	9.3	>sp|P46531|NOTC1_HUMAN Neurogenic locus notch homolog protein 1 OS=Homo sapiens OX=9606 GN=NOTCH1 PE=1 SV=4	1	2484	FP031022_9.3336.3336.4	high-energy collision-induced dissociation	0.85	2322.96	2322.93	1	27 | 3229
169	HexNAc(1)Hex(1)Fuc(1)NeuAc(1)	452	3	774.994	2322.97	774.99	2322.96	controllerType=0 controllerNumber=1 scan=3386	F.HGATCHDRVASFY.C	11	HGATCHDRVASFY,FC,5@57.02146,11@802.28552	S11(OGlycan / 802.2855)	11.562	F.HGATC[+57.02146]HDRVAS[+802.28552]FY.C	C5(Carbamidomethyl / 57.0215)	2.3e-07	2.3e-07	0	0	0	0	4.8e-08	4.9e-08	6.637	437.9	7.5	5.791		Specific	17.7	>sp|P46531|NOTC1_HUMAN Neurogenic locus notch homolog protein 1 OS=Homo sapiens OX=9606 GN=NOTCH1 PE=1 SV=4	1	2546	FP031022_9.3386.3386.3	high-energy collision-induced dissociation	6.65	2321.96	2321.95	1	28 | 3329
169	HexNAc(1)Hex(1)Fuc(1)NeuAc(1)	403.5	3	774.993	2322.96	774.99	2322.96	controllerType=0 controllerNumber=1 scan=3340	F.HGATCHDRVASFY.C	4	HGATCHDRVASFY,FC,4@802.28552,5@57.02146	T4(OGlycan / 802.2855)	11.4513	F.HGAT[+802.28552]C[+57.02146]HDRVASFY.C	C5(Carbamidomethyl / 57.0215)	1.2e-06	1.2e-06	0	0	0	0	2.5e-07	2.5e-07	5.93	362.8	10.4	3.427		Specific	15.7	>sp|P46531|NOTC1_HUMAN Neurogenic locus notch homolog protein 1 OS=Homo sapiens OX=9606 GN=NOTCH1 PE=1 SV=4	1	2488	FP031022_9.3340.3340.3	high-energy collision-induced dissociation	6.01	2321.96	2321.95	1	29 | 3281
169	HexNAc(1)Hex(1)Fuc(1)NeuAc(1)	264.8	4	581.497	2322.96	581.494	2322.96	controllerType=0 controllerNumber=1 scan=3350	F.HGATCHDRVASFY.C	4	HGATCHDRVASFY,FC,4@802.28552,5@57.02146	T4(OGlycan / 802.2855)	11.4766	F.HGAT[+802.28552]C[+57.02146]HDRVASFY.C	C5(Carbamidomethyl / 57.0215)	2.1e-05	2.1e-05	0	0	0	0	2.3e-06	2.4e-06	4.687	264.8	9.2	3.841		Specific	12.4	>sp|P46531|NOTC1_HUMAN Neurogenic locus notch homolog protein 1 OS=Homo sapiens OX=9606 GN=NOTCH1 PE=1 SV=4	1	2499	FP031022_9.3350.3350.4	high-energy collision-induced dissociation	4.77	2321.96	2321.95	1	30 | 3305
169	HexNAc(1)Hex(1)Fuc(1)NeuAc(1)	48.6	4	581.498	2322.97	581.494	2322.96	controllerType=0 controllerNumber=1 scan=3402	F.HGATCHDRVASFY.C	4	HGATCHDRVASFY,FC,4@802.28552,5@57.02146	T4(OGlycan / 802.2855)	11.5984	F.HGAT[+802.28552]C[+57.02146]HDRVASFY.C	C5(Carbamidomethyl / 57.0215)	0.0042	0.0043	0	0	0	0	0.00035	0.00035	2.377	48.6	9.2	5.628		Specific	9.2	>sp|P46531|NOTC1_HUMAN Neurogenic locus notch homolog protein 1 OS=Homo sapiens OX=9606 GN=NOTCH1 PE=1 SV=4	1	2567	FP031022_9.3402.3402.4	high-energy collision-induced dissociation	2.29	2321.96	2321.95	1	31 | 3353
169	HexNAc(1)Hex(1)Fuc(1)NeuAc(1)	544.5	3	720.639	2159.9	720.636	2159.89	controllerType=0 controllerNumber=1 scan=2759	F.HGATCHDRVASF.Y	11	HGATCHDRVASF,FY,5@57.02146,11@802.28552	S11(OGlycan / 802.2855)	10.1156	F.HGATC[+57.02146]HDRVAS[+802.28552]F.Y	C5(Carbamidomethyl / 57.0215)	3.6e-08	3.6e-08	0	0	0	0	3.5e-09	3.6e-09	7.444	500.7	5.9	4.126		Specific	19.4	>sp|P46531|NOTC1_HUMAN Neurogenic locus notch homolog protein 1 OS=Homo sapiens OX=9606 GN=NOTCH1 PE=1 SV=4	1	1778	FP031022_9.2759.2759.3	high-energy collision-induced dissociation	7.86	2158.89	2158.88	1	32 | 3085
169	HexNAc(1)Hex(1)Fuc(1)NeuAc(1)	366.3	4	540.731	2159.9	540.728	2159.89	controllerType=0 controllerNumber=1 scan=2760	F.HGATCHDRVASF.Y	4	HGATCHDRVASF,FY,4@802.28552,5@57.02146	T4(OGlycan / 802.2855)	10.1168	F.HGAT[+802.28552]C[+57.02146]HDRVASF.Y	C5(Carbamidomethyl / 57.0215)	4.6e-06	4.6e-06	0	0	0	0	5.9e-07	5.9e-07	5.341	334.8	10.4	4.176		Specific	14.9	>sp|P46531|NOTC1_HUMAN Neurogenic locus notch homolog protein 1 OS=Homo sapiens OX=9606 GN=NOTCH1 PE=1 SV=4	1	1780	FP031022_9.2760.2760.4	high-energy collision-induced dissociation	5.33	2158.89	2158.88	1	33 | 3093
169	HexNAc(1)Hex(1)Fuc(1)NeuAc(1)	338.2	3	720.636	2159.89	720.636	2159.89	controllerType=0 controllerNumber=1 scan=2811	F.HGATCHDRVASF.Y	4	HGATCHDRVASF,FY,4@802.28552,5@57.02146	T4(OGlycan / 802.2855)	10.2277	F.HGAT[+802.28552]C[+57.02146]HDRVASF.Y	C5(Carbamidomethyl / 57.0215)	4.9e-05	4.9e-05	0	0	0	0	3.6e-06	3.7e-06	4.314	303.9	11.6	1.244		Specific	17	>sp|P46531|NOTC1_HUMAN Neurogenic locus notch homolog protein 1 OS=Homo sapiens OX=9606 GN=NOTCH1 PE=1 SV=4	1	1837	FP031022_9.2811.2811.3	high-energy collision-induced dissociation	4.5	2158.89	2158.88	1	34 | 3166
169	HexNAc(1)Hex(1)Fuc(1)	531.4	3	677.961	2031.87	677.958	2031.86	controllerType=0 controllerNumber=1 scan=2915	F.HGATCHDRVASFY.C	11	HGATCHDRVASFY,FC,5@57.02146,11@511.19010	S11(OGlycan / 511.1901)	10.4656	F.HGATC[+57.02146]HDRVAS[+511.19010]FY.C	C5(Carbamidomethyl / 57.0215)	4.9e-08	4.9e-08	0	0	0	0	5.1e-09	5.2e-09	7.313	499.2	22	3.837		Specific	13.7	>sp|P46531|NOTC1_HUMAN Neurogenic locus notch homolog protein 1 OS=Homo sapiens OX=9606 GN=NOTCH1 PE=1 SV=4	1	1965	FP031022_9.2915.2915.3	high-energy collision-induced dissociation	7.73	2030.86	2030.85	1	35 | 3174
169	Fuc(1); Hex(1)Pent(2)	112.9	3	644.275	1930.81	644.267	1930.79	controllerType=0 controllerNumber=1 scan=2442	F.HGATCHDRVASF.Y	4;11	HGATCHDRVASF,FY,4@146.05791,5@57.02146,8@0.98402,11@426.13734	T4(OGlycan / 146.0579); R8(Deamidated / 0.984); S11(OGlycan / 426.1373)	9.3854	F.HGAT[+146.05791]C[+57.02146]HDR[+0.98402]VAS[+426.13734]F.Y	C5(Carbamidomethyl / 57.0215)	0.02	0.02	0	0	0	0	0.0016	0.0016	1.702	112.9	0	13.495		Specific	9.8	>sp|P46531|NOTC1_HUMAN Neurogenic locus notch homolog protein 1 OS=Homo sapiens OX=9606 GN=NOTCH1 PE=1 SV=4	1	1388	FP031022_9.2442.2442.3	high-energy collision-induced dissociation	0.65	1929.8	1929.78	1	36 | 496
169	Fuc(1); Hex(1)Pent(2)	555.7	3	643.941	1929.81	643.939	1929.8	controllerType=0 controllerNumber=1 scan=2442	F.HGATCHDRVASF.Y	4;11	HGATCHDRVASF,FY,4@146.05791,5@57.02146,11@426.13734	T4(OGlycan / 146.0579); S11(OGlycan / 426.1373)	9.3854	F.HGAT[+146.05791]C[+57.02146]HDRVAS[+426.13734]F.Y	C5(Carbamidomethyl / 57.0215)	5.7e-08	5.8e-08	0	0	0	0	8.3e-09	8.4e-09	7.241	555.7	0	3.258		Specific	18	>sp|P46531|NOTC1_HUMAN Neurogenic locus notch homolog protein 1 OS=Homo sapiens OX=9606 GN=NOTCH1 PE=1 SV=4	1	1387	FP031022_9.2442.2442.3	high-energy collision-induced dissociation	7.27	1928.8	1928.79	1	37 | 488
169	HexNAc(1)Fuc(1)	207.2	3	624.276	1870.81	624.269	1870.79	controllerType=0 controllerNumber=1 scan=2929	F.HGATCHDRVASFY.C	11	HGATCHDRVASFY,FC,5@57.02146,8@0.98402,11@349.13728	R8(Deamidated / 0.984); S11(OGlycan / 349.1373)	10.4955	F.HGATC[+57.02146]HDR[+0.98402]VAS[+349.13728]FY.C	C5(Carbamidomethyl / 57.0215)	0.027	0.027	0	0	0	0	0.002	0.0021	1.57	207.2	20.3	12.537		Specific	8.5	>sp|P46531|NOTC1_HUMAN Neurogenic locus notch homolog protein 1 OS=Homo sapiens OX=9606 GN=NOTCH1 PE=1 SV=4	1	1983	FP031022_9.2929.2929.3	high-energy collision-induced dissociation	1.19	1869.81	1869.78	1	38 | 632
169	HexNAc(1)Hex(1)Fuc(1)	513.9	3	623.603	1868.79	623.604	1868.8	controllerType=0 controllerNumber=1 scan=2779	F.HGATCHDRVASF.Y	11	HGATCHDRVASF,FY,5@57.02146,11@511.19010	S11(OGlycan / 511.1901)	10.1589	F.HGATC[+57.02146]HDRVAS[+511.19010]F.Y	C5(Carbamidomethyl / 57.0215)	1.2e-06	1.2e-06	0	0	0	0	2.4e-07	2.4e-07	5.931	465.6	7.2	-1.394		Specific	16.7	>sp|P46531|NOTC1_HUMAN Neurogenic locus notch homolog protein 1 OS=Homo sapiens OX=9606 GN=NOTCH1 PE=1 SV=4	1	1799	FP031022_9.2779.2779.3	high-energy collision-induced dissociation	6.12	1867.79	1867.79	1	39 | 570
169	HexNAc(1)Hex(1)Fuc(1)	486.9	3	623.606	1868.8	623.604	1868.8	controllerType=0 controllerNumber=1 scan=2381	F.HGATCHDRVASF.Y	11	HGATCHDRVASF,FY,5@57.02146,11@511.19010	S11(OGlycan / 511.1901)	9.2116	F.HGATC[+57.02146]HDRVAS[+511.19010]F.Y	C5(Carbamidomethyl / 57.0215)	6.9e-08	7e-08	0	0	0	0	1e-08	1e-08	7.161	483.4	9	3.799		Specific	17.5	>sp|P46531|NOTC1_HUMAN Neurogenic locus notch homolog protein 1 OS=Homo sapiens OX=9606 GN=NOTCH1 PE=1 SV=4	1	1338	FP031022_9.2381.2381.3	high-energy collision-induced dissociation	7.35	1867.8	1867.79	1	40 | 404
169	HexNAc(1)Hex(1)Fuc(1)	270.1	3	623.606	1868.8	623.604	1868.8	controllerType=0 controllerNumber=1 scan=2418	F.HGATCHDRVASF.Y	4	HGATCHDRVASF,FY,4@511.19010,5@57.02146	T4(OGlycan / 511.1901)	9.3273	F.HGAT[+511.19010]C[+57.02146]HDRVASF.Y	C5(Carbamidomethyl / 57.0215)	8.2e-06	8.3e-06	0	0	0	0	8.4e-07	8.5e-07	5.087	270.1	9.2	4.289		Specific	13.5	>sp|P46531|NOTC1_HUMAN Neurogenic locus notch homolog protein 1 OS=Homo sapiens OX=9606 GN=NOTCH1 PE=1 SV=4	1	1360	FP031022_9.2418.2418.3	high-energy collision-induced dissociation	5.17	1867.8	1867.79	1	41 | 456
169	Fuc(1); Hex(1)	638.5	3	610.267	1828.79	610.265	1828.78	controllerType=0 controllerNumber=1 scan=2893	F.HGATCHDRVASFY.C	4;11	HGATCHDRVASFY,FC,4@146.05791,5@57.02146,11@162.05282	T4(OGlycan / 146.0579); S11(OGlycan / 162.0528)	10.4158	F.HGAT[+146.05791]C[+57.02146]HDRVAS[+162.05282]FY.C	C5(Carbamidomethyl / 57.0215)	2.4e-09	2.4e-09	0	0	0	0	3.2e-10	3.2e-10	8.618	638.5	0	3.43		Specific	15.5	>sp|P46531|NOTC1_HUMAN Neurogenic locus notch homolog protein 1 OS=Homo sapiens OX=9606 GN=NOTCH1 PE=1 SV=4	1	1936	FP031022_9.2893.2893.3	high-energy collision-induced dissociation	9.14	1827.78	1827.77	1	42 | 591
169	Fuc(1); Hex(1)Pent(1)	326.7	3	599.926	1797.76	599.925	1797.76	controllerType=0 controllerNumber=1 scan=2423	F.HGATCHDRVASF.Y	4;11	HGATCHDRVASF,FY,4@146.05791,5@57.02146,11@294.09508	T4(OGlycan / 146.0579); S11(OGlycan / 294.0951)	9.3396	F.HGAT[+146.05791]C[+57.02146]HDRVAS[+294.09508]F.Y	C5(Carbamidomethyl / 57.0215)	1e-05	1e-05	0	0	0	0	1.2e-06	1.2e-06	4.99	326.7	0	2.614		Specific	15	>sp|P46531|NOTC1_HUMAN Neurogenic locus notch homolog protein 1 OS=Homo sapiens OX=9606 GN=NOTCH1 PE=1 SV=4	1	1365	FP031022_9.2423.2423.3	high-energy collision-induced dissociation	4.78	1796.76	1796.75	1	43 | 483
169	Fuc(1); Hex(1)Pent(1)	118.3	3	599.927	1797.77	599.925	1797.76	controllerType=0 controllerNumber=1 scan=2472	F.HGATCHDRVASF.Y	4;11	HGATCHDRVASF,FY,4@146.05791,5@57.02146,11@294.09508	T4(OGlycan / 146.0579); S11(OGlycan / 294.0951)	9.4573	F.HGAT[+146.05791]C[+57.02146]HDRVAS[+294.09508]F.Y	C5(Carbamidomethyl / 57.0215)	0.0012	0.0012	0	0	0	0	7e-05	7.1e-05	2.921	118.3	0	3.836		Specific	8.8	>sp|P46531|NOTC1_HUMAN Neurogenic locus notch homolog protein 1 OS=Homo sapiens OX=9606 GN=NOTCH1 PE=1 SV=4	1	1425	FP031022_9.2472.2472.3	high-energy collision-induced dissociation	2.44	1796.76	1796.75	1	44 | 522
169	HexNAc(1)Fuc(1)	516.3	3	569.588	1706.75	569.586	1706.74	controllerType=0 controllerNumber=1 scan=2390	F.HGATCHDRVASF.Y	11	HGATCHDRVASF,FY,5@57.02146,11@349.13728	S11(OGlycan / 349.1373)	9.2328	F.HGATC[+57.02146]HDRVAS[+349.13728]F.Y	C5(Carbamidomethyl / 57.0215)	1.1e-07	1.1e-07	0	0	0	0	2.2e-08	2.2e-08	6.959	516.3	12.8	2.982		Specific	18.9	>sp|P46531|NOTC1_HUMAN Neurogenic locus notch homolog protein 1 OS=Homo sapiens OX=9606 GN=NOTCH1 PE=1 SV=4	1	1345	FP031022_9.2390.2390.3	high-energy collision-induced dissociation	7.15	1705.74	1705.74	1	45 | 436
169	Fuc(1)	551.2	3	556.249	1666.73	556.247	1666.73	controllerType=0 controllerNumber=1 scan=2927	F.HGATCHDRVASFY.C	11	HGATCHDRVASFY,FC,5@57.02146,11@146.05791	S11(OGlycan / 146.0579)	10.4911	F.HGATC[+57.02146]HDRVAS[+146.05791]FY.C	C5(Carbamidomethyl / 57.0215)	4.9e-08	4.9e-08	0	0	0	0	6.6e-09	6.7e-09	7.313	536.5	21	3.506		Specific	12.8	>sp|P46531|NOTC1_HUMAN Neurogenic locus notch homolog protein 1 OS=Homo sapiens OX=9606 GN=NOTCH1 PE=1 SV=4	1	1980	FP031022_9.2927.2927.3	high-energy collision-induced dissociation	7.73	1665.73	1665.72	1	46 | 609
169	Fuc(1)	473.2	2	833.87	1666.73	833.868	1666.73	controllerType=0 controllerNumber=1 scan=2936	F.HGATCHDRVASFY.C	11	HGATCHDRVASFY,FC,5@57.02146,11@146.05791	S11(OGlycan / 146.0579)	10.5116	F.HGATC[+57.02146]HDRVAS[+146.05791]FY.C	C5(Carbamidomethyl / 57.0215)	1e-06	1.1e-06	0	0	0	0	1.9e-07	1.9e-07	5.983	424.2	9.3	2.579		Specific	12.7	>sp|P46531|NOTC1_HUMAN Neurogenic locus notch homolog protein 1 OS=Homo sapiens OX=9606 GN=NOTCH1 PE=1 SV=4	1	1990	FP031022_9.2936.2936.2	high-energy collision-induced dissociation	5.99	1665.72	1665.72	1	47 | 650
169	Fuc(1)	445.6	3	556.249	1666.73	556.247	1666.73	controllerType=0 controllerNumber=1 scan=3028	F.HGATCHDRVASFY.C	11	HGATCHDRVASFY,FC,5@57.02146,11@146.05791	S11(OGlycan / 146.0579)	10.7238	F.HGATC[+57.02146]HDRVAS[+146.05791]FY.C	C5(Carbamidomethyl / 57.0215)	1.9e-07	1.9e-07	0	0	0	0	3.6e-08	3.6e-08	6.727	419	11.1	2.608		Specific	11.5	>sp|P46531|NOTC1_HUMAN Neurogenic locus notch homolog protein 1 OS=Homo sapiens OX=9606 GN=NOTCH1 PE=1 SV=4	1	2089	FP031022_9.3028.3028.3	high-energy collision-induced dissociation	6.74	1665.72	1665.72	1	48 | 746
169	Fuc(1)	402.5	3	556.249	1666.73	556.247	1666.73	controllerType=0 controllerNumber=1 scan=2977	F.HGATCHDRVASFY.C	11	HGATCHDRVASFY,FC,5@57.02146,11@146.05791	S11(OGlycan / 146.0579)	10.6053	F.HGATC[+57.02146]HDRVAS[+146.05791]FY.C	C5(Carbamidomethyl / 57.0215)	1.7e-06	1.8e-06	0	0	0	0	3.5e-07	3.5e-07	5.761	402.5	3.4	3.157		Specific	10.8	>sp|P46531|NOTC1_HUMAN Neurogenic locus notch homolog protein 1 OS=Homo sapiens OX=9606 GN=NOTCH1 PE=1 SV=4	1	2034	FP031022_9.2977.2977.3	high-energy collision-induced dissociation	5.84	1665.73	1665.72	1	49 | 692
169	Fuc(1)	273.5	3	556.249	1666.73	556.247	1666.73	controllerType=0 controllerNumber=1 scan=3089	F.HGATCHDRVASFY.C	11	HGATCHDRVASFY,FC,5@57.02146,11@146.05791	S11(OGlycan / 146.0579)	10.8645	F.HGATC[+57.02146]HDRVAS[+146.05791]FY.C	C5(Carbamidomethyl / 57.0215)	0.00051	0.00052	0	0	0	0	2.8e-05	2.9e-05	3.293	273.5	10.8	2.059		Specific	8.6	>sp|P46531|NOTC1_HUMAN Neurogenic locus notch homolog protein 1 OS=Homo sapiens OX=9606 GN=NOTCH1 PE=1 SV=4	1	2161	FP031022_9.3089.3089.3	high-energy collision-induced dissociation	3.38	1665.72	1665.72	1	50 | 772
169	Fuc(1)	189.9	4	417.438	1666.73	417.437	1666.73	controllerType=0 controllerNumber=1 scan=2963	F.HGATCHDRVASFY.C	11	HGATCHDRVASFY,FC,5@57.02146,11@146.05791	S11(OGlycan / 146.0579)	10.572	F.HGATC[+57.02146]HDRVAS[+146.05791]FY.C	C5(Carbamidomethyl / 57.0215)	0.033	0.034	0	0	0	0	0.0028	0.0028	1.48	189.9	10.8	0.952		Specific	7.1	>sp|P46531|NOTC1_HUMAN Neurogenic locus notch homolog protein 1 OS=Homo sapiens OX=9606 GN=NOTCH1 PE=1 SV=4	1	2017	FP031022_9.2963.2963.4	high-energy collision-induced dissociation	1.39	1665.72	1665.72	1	51 | 671
169	Fuc(1)	75.8	2	833.869	1666.73	833.868	1666.73	controllerType=0 controllerNumber=1 scan=2985	F.HGATCHDRVASFY.C	4	HGATCHDRVASFY,FC,4@146.05791,5@57.02146	T4(OGlycan / 146.0579)	10.6216	F.HGAT[+146.05791]C[+57.02146]HDRVASFY.C	C5(Carbamidomethyl / 57.0215)	0.019	0.019	0	0	0	0	0.0014	0.0014	1.725	75.8	9.2	2.111		Specific	8.7	>sp|P46531|NOTC1_HUMAN Neurogenic locus notch homolog protein 1 OS=Homo sapiens OX=9606 GN=NOTCH1 PE=1 SV=4	1	2042	FP031022_9.2985.2985.2	high-energy collision-induced dissociation	1.64	1665.72	1665.72	1	52 | 717
169	Fuc(1); Hex(1)	368	3	555.912	1665.72	555.911	1665.72	controllerType=0 controllerNumber=1 scan=2386	F.HGATCHDRVASF.Y	4;11	HGATCHDRVASF,FY,4@146.05791,5@57.02146,11@162.05282	T4(OGlycan / 146.0579); S11(OGlycan / 162.0528)	9.2236	F.HGAT[+146.05791]C[+57.02146]HDRVAS[+162.05282]F.Y	C5(Carbamidomethyl / 57.0215)	1.7e-06	1.7e-06	0	0	0	0	3.1e-07	3.1e-07	5.779	368	0	3.128		Specific	15.7	>sp|P46531|NOTC1_HUMAN Neurogenic locus notch homolog protein 1 OS=Homo sapiens OX=9606 GN=NOTCH1 PE=1 SV=4	1	1342	FP031022_9.2386.2386.3	high-energy collision-induced dissociation	5.38	1664.72	1664.71	1	53 | 424
169	Fuc(1); Hex(1)	353.1	3	555.913	1665.72	555.911	1665.72	controllerType=0 controllerNumber=1 scan=2339	F.HGATCHDRVASF.Y	4;11	HGATCHDRVASF,FY,4@146.05791,5@57.02146,11@162.05282	T4(OGlycan / 146.0579); S11(OGlycan / 162.0528)	9.1141	F.HGAT[+146.05791]C[+57.02146]HDRVAS[+162.05282]F.Y	C5(Carbamidomethyl / 57.0215)	1.9e-06	2e-06	0	0	0	0	3.9e-07	3.9e-07	5.711	353.1	0	3.897		Specific	14.1	>sp|P46531|NOTC1_HUMAN Neurogenic locus notch homolog protein 1 OS=Homo sapiens OX=9606 GN=NOTCH1 PE=1 SV=4	1	1289	FP031022_9.2339.2339.3	high-energy collision-induced dissociation	5.5	1664.72	1664.71	1	54 | 329
169	Fuc(1); Hex(1)	237.9	2	833.366	1665.73	833.362	1665.72	controllerType=0 controllerNumber=1 scan=2371	F.HGATCHDRVASF.Y	4;11	HGATCHDRVASF,FY,4@146.05791,5@57.02146,11@162.05282	T4(OGlycan / 146.0579); S11(OGlycan / 162.0528)	9.1899	F.HGAT[+146.05791]C[+57.02146]HDRVAS[+162.05282]F.Y	C5(Carbamidomethyl / 57.0215)	9.8e-05	9.9e-05	0	0	0	0	7.2e-06	7.2e-06	4.008	237.9	0	4.785		Specific	12.9	>sp|P46531|NOTC1_HUMAN Neurogenic locus notch homolog protein 1 OS=Homo sapiens OX=9606 GN=NOTCH1 PE=1 SV=4	1	1328	FP031022_9.2371.2371.2	high-energy collision-induced dissociation	3.61	1664.72	1664.71	1	55 | 387
169	Fuc(1); Hex(1)	144.4	3	555.913	1665.72	555.911	1665.72	controllerType=0 controllerNumber=1 scan=2444	F.HGATCHDRVASF.Y	4;11	HGATCHDRVASF,FY,4@146.05791,5@57.02146,11@162.05282	T4(OGlycan / 146.0579); S11(OGlycan / 162.0528)	9.3897	F.HGAT[+146.05791]C[+57.02146]HDRVAS[+162.05282]F.Y	C5(Carbamidomethyl / 57.0215)	0.00079	0.0008	0	0	0	0	3.6e-05	3.6e-05	3.1	144.4	0	3.457		Specific	10.2	>sp|P46531|NOTC1_HUMAN Neurogenic locus notch homolog protein 1 OS=Homo sapiens OX=9606 GN=NOTCH1 PE=1 SV=4	1	1391	FP031022_9.2444.2444.3	high-energy collision-induced dissociation	2.62	1664.72	1664.71	1	56 | 505
169		830.2	2	760.841	1520.68	760.839	1520.67	controllerType=0 controllerNumber=1 scan=2979	F.HGATCHDRVASFY.C		HGATCHDRVASFY,FC,5@57.02146		10.6077	F.HGATC[+57.02146]HDRVASFY.C	C5(Carbamidomethyl / 57.0215)	8.4e-13	8.5e-13	0	0	0	0	2.1e-13	2.1e-13	12.076	812.5	812.5	3.661		Specific	11.7	>sp|P46531|NOTC1_HUMAN Neurogenic locus notch homolog protein 1 OS=Homo sapiens OX=9606 GN=NOTCH1 PE=1 SV=4	1	2036	FP031022_9.2979.2979.2	high-energy collision-induced dissociation	12.07	1519.67	1519.66	1	57 | 713
169		637.2	2	760.841	1520.67	760.839	1520.67	controllerType=0 controllerNumber=1 scan=3025	F.HGATCHDRVASFY.C		HGATCHDRVASFY,FC,5@57.02146		10.7173	F.HGATC[+57.02146]HDRVASFY.C	C5(Carbamidomethyl / 57.0215)	8.3e-08	8.4e-08	0	0	0	0	1.4e-08	1.4e-08	7.08	625.1	625.1	3.26		Specific	10.9	>sp|P46531|NOTC1_HUMAN Neurogenic locus notch homolog protein 1 OS=Homo sapiens OX=9606 GN=NOTCH1 PE=1 SV=4	1	2085	FP031022_9.3025.3025.2	high-energy collision-induced dissociation	8.07	1519.67	1519.66	1	58 | 742
169		501.9	3	507.563	1520.68	507.561	1520.67	controllerType=0 controllerNumber=1 scan=3108	F.HGATCHDRVASFY.C		HGATCHDRVASFY,FC,5@57.02146		10.9094	F.HGATC[+57.02146]HDRVASFY.C	C5(Carbamidomethyl / 57.0215)	5.8e-07	5.9e-07	0	0	0	0	1.1e-07	1.1e-07	6.236	447.4	447.4	3.692		Specific	10.5	>sp|P46531|NOTC1_HUMAN Neurogenic locus notch homolog protein 1 OS=Homo sapiens OX=9606 GN=NOTCH1 PE=1 SV=4	1	2182	FP031022_9.3108.3108.3	high-energy collision-induced dissociation	6.51	1519.67	1519.66	1	59 | 793
169		438	3	507.563	1520.68	507.561	1520.67	controllerType=0 controllerNumber=1 scan=3054	F.HGATCHDRVASFY.C		HGATCHDRVASFY,FC,5@57.02146		10.7841	F.HGATC[+57.02146]HDRVASFY.C	C5(Carbamidomethyl / 57.0215)	1.1e-06	1.1e-06	0	0	0	0	2.1e-07	2.1e-07	5.963	438	438	3.512		Specific	10.4	>sp|P46531|NOTC1_HUMAN Neurogenic locus notch homolog protein 1 OS=Homo sapiens OX=9606 GN=NOTCH1 PE=1 SV=4	1	2118	FP031022_9.3054.3054.3	high-energy collision-induced dissociation	6.13	1519.67	1519.66	1	60 | 768
169		406.2	3	507.563	1520.67	507.561	1520.67	controllerType=0 controllerNumber=1 scan=3163	F.HGATCHDRVASFY.C		HGATCHDRVASFY,FC,5@57.02146		11.0384	F.HGATC[+57.02146]HDRVASFY.C	C5(Carbamidomethyl / 57.0215)	1.7e-06	1.8e-06	0	0	0	0	3.7e-07	3.7e-07	5.761	406.2	406.2	3.331		Specific	10.5	>sp|P46531|NOTC1_HUMAN Neurogenic locus notch homolog protein 1 OS=Homo sapiens OX=9606 GN=NOTCH1 PE=1 SV=4	1	2258	FP031022_9.3163.3163.3	high-energy collision-induced dissociation	5.93	1519.67	1519.66	1	61 | 797
169		397.2	3	507.563	1520.68	507.561	1520.67	controllerType=0 controllerNumber=1 scan=3007	F.HGATCHDRVASFY.C		HGATCHDRVASFY,FC,5@57.02146		10.6771	F.HGATC[+57.02146]HDRVASFY.C	C5(Carbamidomethyl / 57.0215)	3e-06	3e-06	0	0	0	0	4.2e-07	4.3e-07	5.524	397.2	397.2	3.572		Specific	10.1	>sp|P46531|NOTC1_HUMAN Neurogenic locus notch homolog protein 1 OS=Homo sapiens OX=9606 GN=NOTCH1 PE=1 SV=4	1	2065	FP031022_9.3007.3007.3	high-energy collision-induced dissociation	5.6	1519.67	1519.66	1	62 | 738
169		191.1	3	507.563	1520.68	507.561	1520.67	controllerType=0 controllerNumber=1 scan=3218	F.HGATCHDRVASFY.C		HGATCHDRVASFY,FC,5@57.02146		11.166	F.HGATC[+57.02146]HDRVASFY.C	C5(Carbamidomethyl / 57.0215)	0.0018	0.0018	0	0	0	0	0.00012	0.00012	2.74	191.1	191.1	3.512		Specific	7.7	>sp|P46531|NOTC1_HUMAN Neurogenic locus notch homolog protein 1 OS=Homo sapiens OX=9606 GN=NOTCH1 PE=1 SV=4	1	2330	FP031022_9.3218.3218.3	high-energy collision-induced dissociation	2.73	1519.67	1519.66	1	63 | 801
169		186.3	3	507.566	1520.68	507.561	1520.67	controllerType=0 controllerNumber=1 scan=3273	F.HGATCHDRVASFY.C		HGATCHDRVASFY,FC,5@57.02146		11.2949	F.HGATC[+57.02146]HDRVASFY.C	C5(Carbamidomethyl / 57.0215)	0.042	0.043	0.0067	0.0067	0	0	0.0068	0.0068	1.373	186.3	186.3	7.967		Specific	6	>sp|P46531|NOTC1_HUMAN Neurogenic locus notch homolog protein 1 OS=Homo sapiens OX=9606 GN=NOTCH1 PE=1 SV=4	1	2412	FP031022_9.3273.3273.3	high-energy collision-induced dissociation	1.37	1519.67	1519.66	1	64 | 831
169		49.2	3	507.564	1520.68	507.561	1520.67	controllerType=0 controllerNumber=1 scan=3557	F.HGATCHDRVASFY.C		HGATCHDRVASFY,FC,5@57.02146		11.9615	F.HGATC[+57.02146]HDRVASFY.C	C5(Carbamidomethyl / 57.0215)	0.029	0.03	0	0	0	0	0.0026	0.0026	1.53	49.2	49.2	4.957		Specific	4.7	>sp|P46531|NOTC1_HUMAN Neurogenic locus notch homolog protein 1 OS=Homo sapiens OX=9606 GN=NOTCH1 PE=1 SV=4	1	2779	FP031022_9.3557.3557.3	high-energy collision-induced dissociation	1.52	1519.67	1519.66	1	65 | 893
169		1.1	3	507.565	1520.68	507.561	1520.67	controllerType=0 controllerNumber=1 scan=3663	F.HGATCHDRVASFY.C		HGATCHDRVASFY,FC,5@57.02146		12.2108	F.HGATC[+57.02146]HDRVASFY.C	C5(Carbamidomethyl / 57.0215)	0.18	0.18	0.0063	0.0063	0	0	0.0068	0.0068	0.742	1.1	1.1	7.064		Specific	4.3	>sp|P46531|NOTC1_HUMAN Neurogenic locus notch homolog protein 1 OS=Homo sapiens OX=9606 GN=NOTCH1 PE=1 SV=4	1	2929	FP031022_9.3663.3663.3	high-energy collision-induced dissociation	0.74	1519.67	1519.66	1	66 | 940
169	Hex(1)	159.5	3	507.227	1519.67	507.225	1519.66	controllerType=0 controllerNumber=1 scan=2341	F.HGATCHDRVASF.Y	4	HGATCHDRVASF,FY,4@162.05282,5@57.02146	T4(OGlycan / 162.0528)	9.1184	F.HGAT[+162.05282]C[+57.02146]HDRVASF.Y	C5(Carbamidomethyl / 57.0215)	0.0015	0.0015	0	0	0	0	0.00011	0.00011	2.821	159.5	9.2	5.287		Specific	9.1	>sp|P46531|NOTC1_HUMAN Neurogenic locus notch homolog protein 1 OS=Homo sapiens OX=9606 GN=NOTCH1 PE=1 SV=4	1	1293	FP031022_9.2341.2341.3	high-energy collision-induced dissociation	2.73	1518.66	1518.65	1	67 | 341
169	Fuc(1)	680.7	3	501.895	1503.67	501.893	1503.66	controllerType=0 controllerNumber=1 scan=2460	F.HGATCHDRVASF.Y	11	HGATCHDRVASF,FY,5@57.02146,11@146.05791	S11(OGlycan / 146.0579)	9.4294	F.HGATC[+57.02146]HDRVAS[+146.05791]F.Y	C5(Carbamidomethyl / 57.0215)	1.1e-10	1.1e-10	0	0	0	0	2e-11	2e-11	9.951	652.2	28.2	3.95		Specific	15.5	>sp|P46531|NOTC1_HUMAN Neurogenic locus notch homolog protein 1 OS=Homo sapiens OX=9606 GN=NOTCH1 PE=1 SV=4	1	1410	FP031022_9.2460.2460.3	high-energy collision-induced dissociation	10.86	1502.66	1502.66	1	68 | 517
169	Fuc(1)	673.3	3	501.895	1503.67	501.893	1503.66	controllerType=0 controllerNumber=1 scan=2380	F.HGATCHDRVASF.Y	11	HGATCHDRVASF,FY,5@57.02146,11@146.05791	S11(OGlycan / 146.0579)	9.2094	F.HGATC[+57.02146]HDRVAS[+146.05791]F.Y	C5(Carbamidomethyl / 57.0215)	1.8e-10	1.8e-10	0	0	0	0	4.3e-11	4.4e-11	9.749	538.2	8.8	3.159		Specific	14.9	>sp|P46531|NOTC1_HUMAN Neurogenic locus notch homolog protein 1 OS=Homo sapiens OX=9606 GN=NOTCH1 PE=1 SV=4	1	1337	FP031022_9.2380.2380.3	high-energy collision-induced dissociation	10.66	1502.66	1502.66	1	69 | 399
169	Fuc(1)	599	2	752.338	1503.67	752.336	1503.66	controllerType=0 controllerNumber=1 scan=2394	F.HGATCHDRVASF.Y	11	HGATCHDRVASF,FY,5@57.02146,11@146.05791	S11(OGlycan / 146.0579)	9.2427	F.HGATC[+57.02146]HDRVAS[+146.05791]F.Y	C5(Carbamidomethyl / 57.0215)	9.9e-08	1e-07	0	0	0	0	1.7e-08	1.7e-08	7.005	599	16.3	2.275		Specific	16.1	>sp|P46531|NOTC1_HUMAN Neurogenic locus notch homolog protein 1 OS=Homo sapiens OX=9606 GN=NOTCH1 PE=1 SV=4	1	1349	FP031022_9.2394.2394.2	high-energy collision-induced dissociation	7.92	1502.66	1502.66	1	70 | 444
169	Fuc(1)	499.6	3	501.895	1503.67	501.893	1503.66	controllerType=0 controllerNumber=1 scan=2415	F.HGATCHDRVASF.Y	11	HGATCHDRVASF,FY,5@57.02146,11@146.05791	S11(OGlycan / 146.0579)	9.3218	F.HGATC[+57.02146]HDRVAS[+146.05791]F.Y	C5(Carbamidomethyl / 57.0215)	1.1e-07	1.1e-07	0	0	0	0	2.4e-08	2.4e-08	6.959	499.6	23.9	3.098		Specific	15.5	>sp|P46531|NOTC1_HUMAN Neurogenic locus notch homolog protein 1 OS=Homo sapiens OX=9606 GN=NOTCH1 PE=1 SV=4	1	1357	FP031022_9.2415.2415.3	high-energy collision-induced dissociation	7.15	1502.66	1502.66	1	71 | 451
169	Fuc(1)	416.5	3	501.895	1503.67	501.893	1503.66	controllerType=0 controllerNumber=1 scan=2516	F.HGATCHDRVASF.Y	11	HGATCHDRVASF,FY,5@57.02146,11@146.05791	S11(OGlycan / 146.0579)	9.5604	F.HGATC[+57.02146]HDRVAS[+146.05791]F.Y	C5(Carbamidomethyl / 57.0215)	1.3e-07	1.3e-07	0	0	0	0	3.2e-08	3.2e-08	6.888	416.5	12.4	4.011		Specific	11.2	>sp|P46531|NOTC1_HUMAN Neurogenic locus notch homolog protein 1 OS=Homo sapiens OX=9606 GN=NOTCH1 PE=1 SV=4	1	1483	FP031022_9.2516.2516.3	high-energy collision-induced dissociation	6.97	1502.66	1502.66	1	72 | 543
169	Fuc(1)	216.4	3	501.895	1503.67	501.893	1503.66	controllerType=0 controllerNumber=1 scan=2572	F.HGATCHDRVASF.Y	4	HGATCHDRVASF,FY,4@146.05791,5@57.02146	T4(OGlycan / 146.0579)	9.6912	F.HGAT[+146.05791]C[+57.02146]HDRVASF.Y	C5(Carbamidomethyl / 57.0215)	0.00086	0.00087	0	0	0	0	5.1e-05	5.1e-05	3.066	216.4	9.2	4.803		Specific	7.4	>sp|P46531|NOTC1_HUMAN Neurogenic locus notch homolog protein 1 OS=Homo sapiens OX=9606 GN=NOTCH1 PE=1 SV=4	1	1556	FP031022_9.2572.2572.3	high-energy collision-induced dissociation	3.06	1502.66	1502.66	1	73 | 553
169	Fuc(1)	24.5	3	501.895	1503.67	501.893	1503.66	controllerType=0 controllerNumber=1 scan=2545	F.HGATCHDRVASF.Y	4	HGATCHDRVASF,FY,4@146.05791,5@57.02146	T4(OGlycan / 146.0579)	9.6265	F.HGAT[+146.05791]C[+57.02146]HDRVASF.Y	C5(Carbamidomethyl / 57.0215)	0.022	0.022	0	0	0	0	0.0017	0.0017	1.658	24.5	9.2	3.768		Specific	3.8	>sp|P46531|NOTC1_HUMAN Neurogenic locus notch homolog protein 1 OS=Homo sapiens OX=9606 GN=NOTCH1 PE=1 SV=4	1	1520	FP031022_9.2545.2545.5	high-energy collision-induced dissociation	1.57	1502.66	1502.66	1	74 | 548
169		234.7	3	458.54	1373.61	458.539	1373.6	controllerType=0 controllerNumber=1 scan=2508	F.HGATCHDRVASF.Y		HGATCHDRVASF,FY,5@57.02146,7@15.99492	D7(Oxidation / 15.9949)	9.5412	F.HGATC[+57.02146]HD[+15.99492]RVASF.Y	C5(Carbamidomethyl / 57.0215)	0.00038	0.00039	0	0	0	0	2.3e-05	2.4e-05	3.418	234.7	25.1	3.573		Specific	9.1	>sp|P46531|NOTC1_HUMAN Neurogenic locus notch homolog protein 1 OS=Homo sapiens OX=9606 GN=NOTCH1 PE=1 SV=4	1	1471	FP031022_9.2508.2508.3	high-energy collision-induced dissociation	3.41	1372.6	1372.59	1	75 | 127
169		165.9	3	458.54	1373.61	458.539	1373.6	controllerType=0 controllerNumber=1 scan=2413	F.HGATCHDRVASF.Y		HGATCHDRVASF,FY,5@57.02146,6@15.99492	H6(Oxidation / 15.9949)	9.3162	F.HGATC[+57.02146]H[+15.99492]DRVASF.Y	C5(Carbamidomethyl / 57.0215)	0.0028	0.0028	0	0	0	0	0.00021	0.00022	2.559	165.9	57.4	3.04		Specific	7.7	>sp|P46531|NOTC1_HUMAN Neurogenic locus notch homolog protein 1 OS=Homo sapiens OX=9606 GN=NOTCH1 PE=1 SV=4	1	1356	FP031022_9.2413.2413.3	high-energy collision-induced dissociation	2.47	1372.6	1372.59	1	76 | 107
169		158.1	3	458.54	1373.61	458.539	1373.6	controllerType=0 controllerNumber=1 scan=2324	F.HGATCHDRVASF.Y		HGATCHDRVASF,FY,5@57.02146,6@15.99492	H6(Oxidation / 15.9949)	9.0792	F.HGATC[+57.02146]H[+15.99492]DRVASF.Y	C5(Carbamidomethyl / 57.0215)	0.0019	0.0019	0	0	0	0	0.00015	0.00015	2.719	158.1	64.2	2.573		Specific	9.1	>sp|P46531|NOTC1_HUMAN Neurogenic locus notch homolog protein 1 OS=Homo sapiens OX=9606 GN=NOTCH1 PE=1 SV=4	1	1271	FP031022_9.2324.2324.3	high-energy collision-induced dissociation	2.63	1372.6	1372.59	1	77 | 87
169		135.4	3	458.54	1373.61	458.539	1373.6	controllerType=0 controllerNumber=1 scan=2280	F.HGATCHDRVASF.Y		HGATCHDRVASF,FY,5@57.02146,6@15.99492	H6(Oxidation / 15.9949)	8.967	F.HGATC[+57.02146]H[+15.99492]DRVASF.Y	C5(Carbamidomethyl / 57.0215)	0.0043	0.0043	0	0	0	0	0.00038	0.00039	2.368	135.4	60	2.64		Specific	7.9	>sp|P46531|NOTC1_HUMAN Neurogenic locus notch homolog protein 1 OS=Homo sapiens OX=9606 GN=NOTCH1 PE=1 SV=4	1	1226	FP031022_9.2280.2280.3	high-energy collision-induced dissociation	2.28	1372.6	1372.59	1	78 | 80
169		142.5	3	453.543	1358.61	453.535	1358.59	controllerType=0 controllerNumber=1 scan=2843	F.HGATCHDRVASF.Y		HGATCHDRVASF,FY,5@57.02146,8@0.98402	R8(Deamidated / 0.984)	10.2989	F.HGATC[+57.02146]HDR[+0.98402]VASF.Y	C5(Carbamidomethyl / 57.0215)	0.1	0.1	0.0065	0.0065	0.016	0.016	0.0068	0.0068	0.988	142.5	142.5	17.16		Specific	6.4	>sp|P46531|NOTC1_HUMAN Neurogenic locus notch homolog protein 1 OS=Homo sapiens OX=9606 GN=NOTCH1 PE=1 SV=4	1	1873	FP031022_9.2843.2843.3	high-energy collision-induced dissociation	0.91	1357.61	1357.58	1	79 | 155
169		731.3	2	679.311	1357.61	679.307	1357.61	controllerType=0 controllerNumber=1 scan=2382	F.HGATCHDRVASF.Y		HGATCHDRVASF,FY,5@57.02146		9.2138	F.HGATC[+57.02146]HDRVASF.Y	C5(Carbamidomethyl / 57.0215)	1.2e-10	1.2e-10	0	0	0	0	2.7e-11	2.7e-11	9.915	637.4	637.4	5.701		Specific	11.3	>sp|P46531|NOTC1_HUMAN Neurogenic locus notch homolog protein 1 OS=Homo sapiens OX=9606 GN=NOTCH1 PE=1 SV=4	1	1339	FP031022_9.2382.2382.2	high-energy collision-induced dissociation	10.91	1356.61	1356.6	1	80 | 103
169		723.3	2	679.309	1357.61	679.307	1357.61	controllerType=0 controllerNumber=1 scan=2416	F.HGATCHDRVASF.Y		HGATCHDRVASF,FY,5@57.02146		9.323	F.HGATC[+57.02146]HDRVASF.Y	C5(Carbamidomethyl / 57.0215)	6.2e-11	6.3e-11	0	0	0	0	1.4e-11	1.4e-11	10.207	661.4	661.4	3.453		Specific	11.6	>sp|P46531|NOTC1_HUMAN Neurogenic locus notch homolog protein 1 OS=Homo sapiens OX=9606 GN=NOTCH1 PE=1 SV=4	1	1358	FP031022_9.2416.2416.2	high-energy collision-induced dissociation	11.2	1356.6	1356.6	1	81 | 113
169		659.4	3	453.209	1357.61	453.207	1357.61	controllerType=0 controllerNumber=1 scan=2379	F.HGATCHDRVASF.Y		HGATCHDRVASF,FY,5@57.02146		9.2082	F.HGATC[+57.02146]HDRVASF.Y	C5(Carbamidomethyl / 57.0215)	1.8e-10	1.8e-10	0	0	0	0	3.5e-11	3.6e-11	9.749	413.9	413.9	3.219		Specific	13.6	>sp|P46531|NOTC1_HUMAN Neurogenic locus notch homolog protein 1 OS=Homo sapiens OX=9606 GN=NOTCH1 PE=1 SV=4	1	1336	FP031022_9.2379.2379.3	high-energy collision-induced dissociation	9.74	1356.6	1356.6	1	82 | 101
169		551.1	3	453.209	1357.61	453.207	1357.61	controllerType=0 controllerNumber=1 scan=2504	F.HGATCHDRVASF.Y		HGATCHDRVASF,FY,5@57.02146		9.5329	F.HGATC[+57.02146]HDRVASF.Y	C5(Carbamidomethyl / 57.0215)	3.6e-08	3.6e-08	0	0	0	0	2.3e-09	2.3e-09	7.444	468.2	468.2	3.961		Specific	11.9	>sp|P46531|NOTC1_HUMAN Neurogenic locus notch homolog protein 1 OS=Homo sapiens OX=9606 GN=NOTCH1 PE=1 SV=4	1	1465	FP031022_9.2504.2504.3	high-energy collision-induced dissociation	7.95	1356.6	1356.6	1	83 | 125
169		549.3	2	679.309	1357.61	679.307	1357.61	controllerType=0 controllerNumber=1 scan=2465	F.HGATCHDRVASF.Y		HGATCHDRVASF,FY,5@57.02146		9.4402	F.HGATC[+57.02146]HDRVASF.Y	C5(Carbamidomethyl / 57.0215)	4.5e-06	4.6e-06	0	0	0	0	5.3e-07	5.4e-07	5.343	549.1	549.1	3.094		Specific	10.1	>sp|P46531|NOTC1_HUMAN Neurogenic locus notch homolog protein 1 OS=Homo sapiens OX=9606 GN=NOTCH1 PE=1 SV=4	1	1418	FP031022_9.2465.2465.2	high-energy collision-induced dissociation	5.84	1356.6	1356.6	1	84 | 123
169		543.5	3	453.209	1357.61	453.207	1357.61	controllerType=0 controllerNumber=1 scan=2559	F.HGATCHDRVASF.Y		HGATCHDRVASF,FY,5@57.02146		9.6607	F.HGATC[+57.02146]HDRVASF.Y	C5(Carbamidomethyl / 57.0215)	2.2e-07	2.3e-07	0	0	0	0	4.4e-08	4.4e-08	6.65	409.9	409.9	4.365		Specific	10.9	>sp|P46531|NOTC1_HUMAN Neurogenic locus notch homolog protein 1 OS=Homo sapiens OX=9606 GN=NOTCH1 PE=1 SV=4	1	1538	FP031022_9.2559.2559.3	high-energy collision-induced dissociation	7.15	1356.61	1356.6	1	85 | 141
169		493.6	3	453.209	1357.61	453.207	1357.61	controllerType=0 controllerNumber=1 scan=2457	F.HGATCHDRVASF.Y		HGATCHDRVASF,FY,5@57.02146		9.4212	F.HGATC[+57.02146]HDRVASF.Y	C5(Carbamidomethyl / 57.0215)	6.9e-08	7e-08	0	0	0	0	1.2e-08	1.2e-08	7.161	425.5	425.5	3.826		Specific	12.3	>sp|P46531|NOTC1_HUMAN Neurogenic locus notch homolog protein 1 OS=Homo sapiens OX=9606 GN=NOTCH1 PE=1 SV=4	1	1408	FP031022_9.2457.2457.3	high-energy collision-induced dissociation	7.44	1356.6	1356.6	1	86 | 115
169		457.4	3	453.209	1357.61	453.207	1357.61	controllerType=0 controllerNumber=1 scan=2648	F.HGATCHDRVASF.Y		HGATCHDRVASF,FY,5@57.02146		9.8699	F.HGATC[+57.02146]HDRVASF.Y	C5(Carbamidomethyl / 57.0215)	5.4e-07	5.5e-07	0	0	0	0	9.9e-08	1e-07	6.266	393.8	393.8	3.961		Specific	11	>sp|P46531|NOTC1_HUMAN Neurogenic locus notch homolog protein 1 OS=Homo sapiens OX=9606 GN=NOTCH1 PE=1 SV=4	1	1647	FP031022_9.2648.2648.3	high-energy collision-induced dissociation	6.36	1356.6	1356.6	1	87 | 143
169		447.5	3	453.207	1357.61	453.207	1357.61	controllerType=0 controllerNumber=1 scan=2702	F.HGATCHDRVASF.Y		HGATCHDRVASF,FY,5@57.02146		9.9887	F.HGATC[+57.02146]HDRVASF.Y	C5(Carbamidomethyl / 57.0215)	7.4e-07	7.5e-07	0	0	0	0	1.4e-07	1.4e-07	6.131	436.7	436.7	0.743		Specific	12.2	>sp|P46531|NOTC1_HUMAN Neurogenic locus notch homolog protein 1 OS=Homo sapiens OX=9606 GN=NOTCH1 PE=1 SV=4	1	1710	FP031022_9.2702.2702.3	high-energy collision-induced dissociation	6.23	1356.6	1356.6	1	88 | 147
169		393.1	3	453.209	1357.61	453.207	1357.61	controllerType=0 controllerNumber=1 scan=2412	F.HGATCHDRVASF.Y		HGATCHDRVASF,FY,5@57.02146		9.3139	F.HGATC[+57.02146]HDRVASF.Y	C5(Carbamidomethyl / 57.0215)	2.5e-07	2.5e-07	0	0	0	0	5.7e-08	5.7e-08	6.607	393.1	393.1	3.219		Specific	14.1	>sp|P46531|NOTC1_HUMAN Neurogenic locus notch homolog protein 1 OS=Homo sapiens OX=9606 GN=NOTCH1 PE=1 SV=4	1	1355	FP031022_9.2412.2412.3	high-energy collision-induced dissociation	6.68	1356.6	1356.6	1	89 | 105
169		389.7	3	453.209	1357.61	453.207	1357.61	controllerType=0 controllerNumber=1 scan=2757	F.HGATCHDRVASF.Y		HGATCHDRVASF,FY,5@57.02146		10.1131	F.HGATC[+57.02146]HDRVASF.Y	C5(Carbamidomethyl / 57.0215)	4.3e-06	4.4e-06	0	0	0	0	4.8e-07	4.8e-07	5.362	389.7	389.7	5.107		Specific	10.3	>sp|P46531|NOTC1_HUMAN Neurogenic locus notch homolog protein 1 OS=Homo sapiens OX=9606 GN=NOTCH1 PE=1 SV=4	1	1775	FP031022_9.2757.2757.3	high-energy collision-induced dissociation	5.44	1356.61	1356.6	1	90 | 151
169		366.9	3	453.208	1357.61	453.207	1357.61	controllerType=0 controllerNumber=1 scan=2843	F.HGATCHDRVASF.Y		HGATCHDRVASF,FY,5@57.02146		10.2989	F.HGATC[+57.02146]HDRVASF.Y	C5(Carbamidomethyl / 57.0215)	1.7e-06	1.7e-06	0	0	0	0	3.3e-07	3.3e-07	5.779	366.9	366.9	2.005		Specific	11.3	>sp|P46531|NOTC1_HUMAN Neurogenic locus notch homolog protein 1 OS=Homo sapiens OX=9606 GN=NOTCH1 PE=1 SV=4	1	1872	FP031022_9.2843.2843.3	high-energy collision-induced dissociation	5.85	1356.6	1356.6	1	91 | 153
169		288.7	3	453.208	1357.61	453.207	1357.61	controllerType=0 controllerNumber=1 scan=3037	F.HGATCHDRVASF.Y		HGATCHDRVASF,FY,5@57.02146		10.7445	F.HGATC[+57.02146]HDRVASF.Y	C5(Carbamidomethyl / 57.0215)	0.00019	0.00019	0	0	0	0	1.4e-05	1.4e-05	3.726	288.7	288.7	2.14		Specific	9.4	>sp|P46531|NOTC1_HUMAN Neurogenic locus notch homolog protein 1 OS=Homo sapiens OX=9606 GN=NOTCH1 PE=1 SV=4	1	2099	FP031022_9.3037.3037.3	high-energy collision-induced dissociation	3.57	1356.6	1356.6	1	92 | 161
169		232.1	3	453.21	1357.61	453.207	1357.61	controllerType=0 controllerNumber=1 scan=3086	F.HGATCHDRVASF.Y		HGATCHDRVASF,FY,5@57.02146		10.8581	F.HGATC[+57.02146]HDRVASF.Y	C5(Carbamidomethyl / 57.0215)	0.001	0.001	0	0	0	0	6e-05	6e-05	2.999	232.1	232.1	6.051		Specific	8.2	>sp|P46531|NOTC1_HUMAN Neurogenic locus notch homolog protein 1 OS=Homo sapiens OX=9606 GN=NOTCH1 PE=1 SV=4	1	2157	FP031022_9.3086.3086.3	high-energy collision-induced dissociation	3.08	1356.61	1356.6	1	93 | 164
169		160.1	3	453.209	1357.61	453.207	1357.61	controllerType=0 controllerNumber=1 scan=3159	F.HGATCHDRVASF.Y		HGATCHDRVASF,FY,5@57.02146		11.0278	F.HGATC[+57.02146]HDRVASF.Y	C5(Carbamidomethyl / 57.0215)	0.0056	0.0057	0	0	0	0	0.0005	0.00051	2.249	160.1	160.1	5.174		Specific	6.5	>sp|P46531|NOTC1_HUMAN Neurogenic locus notch homolog protein 1 OS=Homo sapiens OX=9606 GN=NOTCH1 PE=1 SV=4	1	2254	FP031022_9.3159.3159.3	high-energy collision-induced dissociation	2.24	1356.61	1356.6	1	94 | 166
181		797	2	731.835	1462.66	731.832	1462.66	controllerType=0 controllerNumber=1 scan=3285	F.YCECPHGRTGLL.C		YCECPHGRTGLL,FC,2@57.02146,4@57.02146		11.3218	F.YC[+57.02146]EC[+57.02146]PHGRTGLL.C	C2(Carbamidomethyl / 57.0215); C4(Carbamidomethyl / 57.0215)	1.5e-12	1.5e-12	0	0	0	0	4.8e-13	4.9e-13	11.82	797	797	3.584		Specific	14.2	>sp|P46531|NOTC1_HUMAN Neurogenic locus notch homolog protein 1 OS=Homo sapiens OX=9606 GN=NOTCH1 PE=1 SV=4	1	2426	FP031022_9.3285.3285.2	high-energy collision-induced dissociation	12.81	1461.65	1461.65	1	95 | 836
181		625.7	2	731.835	1462.66	731.832	1462.66	controllerType=0 controllerNumber=1 scan=3331	F.YCECPHGRTGLL.C		YCECPHGRTGLL,FC,2@57.02146,4@57.02146		11.4291	F.YC[+57.02146]EC[+57.02146]PHGRTGLL.C	C2(Carbamidomethyl / 57.0215); C4(Carbamidomethyl / 57.0215)	1.5e-09	1.5e-09	0	0	0	0	1.5e-10	1.6e-10	8.82	625.7	625.7	4.752		Specific	13	>sp|P46531|NOTC1_HUMAN Neurogenic locus notch homolog protein 1 OS=Homo sapiens OX=9606 GN=NOTCH1 PE=1 SV=4	1	2479	FP031022_9.3331.3331.2	high-energy collision-induced dissociation	9.81	1461.66	1461.65	1	96 | 838
181		519.6	3	488.226	1462.66	488.224	1462.66	controllerType=0 controllerNumber=1 scan=3375	F.YCECPHGRTGLL.C		YCECPHGRTGLL,FC,2@57.02146,4@57.02146		11.5363	F.YC[+57.02146]EC[+57.02146]PHGRTGLL.C	C2(Carbamidomethyl / 57.0215); C4(Carbamidomethyl / 57.0215)	1.2e-07	1.3e-07	0	0	0	0	2.7e-08	2.7e-08	6.908	519.6	519.6	4.43		Specific	11.9	>sp|P46531|NOTC1_HUMAN Neurogenic locus notch homolog protein 1 OS=Homo sapiens OX=9606 GN=NOTCH1 PE=1 SV=4	1	2529	FP031022_9.3375.3375.3	high-energy collision-induced dissociation	7.18	1461.66	1461.65	1	97 | 867
181		508.6	3	488.226	1462.66	488.224	1462.66	controllerType=0 controllerNumber=1 scan=3274	F.YCECPHGRTGLL.C		YCECPHGRTGLL,FC,2@57.02146,4@57.02146		11.2961	F.YC[+57.02146]EC[+57.02146]PHGRTGLL.C	C2(Carbamidomethyl / 57.0215); C4(Carbamidomethyl / 57.0215)	7.7e-07	7.8e-07	0	0	0	0	1.5e-07	1.5e-07	6.114	508.6	508.6	4.179		Specific	10.9	>sp|P46531|NOTC1_HUMAN Neurogenic locus notch homolog protein 1 OS=Homo sapiens OX=9606 GN=NOTCH1 PE=1 SV=4	1	2413	FP031022_9.3274.3274.3	high-energy collision-induced dissociation	6.39	1461.66	1461.65	1	98 | 835
181		442.8	3	488.226	1462.66	488.224	1462.66	controllerType=0 controllerNumber=1 scan=3431	F.YCECPHGRTGLL.C		YCECPHGRTGLL,FC,2@57.02146,4@57.02146		11.6674	F.YC[+57.02146]EC[+57.02146]PHGRTGLL.C	C2(Carbamidomethyl / 57.0215); C4(Carbamidomethyl / 57.0215)	9.7e-07	9.8e-07	0	0	0	0	1.8e-07	1.8e-07	6.012	442.8	442.8	4.868		Specific	10.7	>sp|P46531|NOTC1_HUMAN Neurogenic locus notch homolog protein 1 OS=Homo sapiens OX=9606 GN=NOTCH1 PE=1 SV=4	1	2606	FP031022_9.3431.3431.3	high-energy collision-induced dissociation	6.11	1461.66	1461.65	1	99 | 880
181		362.6	3	488.225	1462.66	488.224	1462.66	controllerType=0 controllerNumber=1 scan=3325	F.YCECPHGRTGLL.C		YCECPHGRTGLL,FC,2@57.02146,4@57.02146		11.4166	F.YC[+57.02146]EC[+57.02146]PHGRTGLL.C	C2(Carbamidomethyl / 57.0215); C4(Carbamidomethyl / 57.0215)	4.3e-05	4.3e-05	0	0	0	0	3.1e-06	3.2e-06	4.371	362.6	362.6	3.178		Specific	9.7	>sp|P46531|NOTC1_HUMAN Neurogenic locus notch homolog protein 1 OS=Homo sapiens OX=9606 GN=NOTCH1 PE=1 SV=4	1	2473	FP031022_9.3325.3325.3	high-energy collision-induced dissociation	4.44	1461.65	1461.65	1	100 | 837
181		517.1	3	450.53	1349.58	450.529	1349.57	controllerType=0 controllerNumber=1 scan=2672	F.YCECPHGRTGL.L		YCECPHGRTGL,FL,2@57.02146,4@57.02146		9.9254	F.YC[+57.02146]EC[+57.02146]PHGRTGL.L	C2(Carbamidomethyl / 57.0215); C4(Carbamidomethyl / 57.0215)	9.1e-07	9.2e-07	0	0	0	0	1.6e-07	1.6e-07	6.042	471.9	471.9	3.206		Specific	10.5	>sp|P46531|NOTC1_HUMAN Neurogenic locus notch homolog protein 1 OS=Homo sapiens OX=9606 GN=NOTCH1 PE=1 SV=4	1	1676	FP031022_9.2672.2672.3	high-energy collision-induced dissociation	6.32	1348.57	1348.57	1	101 | 145
181		479.6	3	450.53	1349.57	450.529	1349.57	controllerType=0 controllerNumber=1 scan=2723	F.YCECPHGRTGL.L		YCECPHGRTGL,FL,2@57.02146,4@57.02146		10.0381	F.YC[+57.02146]EC[+57.02146]PHGRTGL.L	C2(Carbamidomethyl / 57.0215); C4(Carbamidomethyl / 57.0215)	1.4e-05	1.4e-05	0	0	0	0	1.3e-06	1.4e-06	4.853	479.6	479.6	1.51		Specific	10.3	>sp|P46531|NOTC1_HUMAN Neurogenic locus notch homolog protein 1 OS=Homo sapiens OX=9606 GN=NOTCH1 PE=1 SV=4	1	1734	FP031022_9.2723.2723.3	high-energy collision-induced dissociation	4.95	1348.57	1348.57	1	102 | 149
182		812.8	2	650.302	1299.6	650.3	1299.59	controllerType=0 controllerNumber=1 scan=2935	Y.CECPHGRTGLL.C		CECPHGRTGLL,YC,1@57.02146,3@57.02146		10.5095	Y.C[+57.02146]EC[+57.02146]PHGRTGLL.C	C1(Carbamidomethyl / 57.0215); C3(Carbamidomethyl / 57.0215)	2.4e-13	2.4e-13	0	0	0	0	8.2e-14	8.3e-14	12.618	812.8	812.8	2.605		Specific	12.5	>sp|P46531|NOTC1_HUMAN Neurogenic locus notch homolog protein 1 OS=Homo sapiens OX=9606 GN=NOTCH1 PE=1 SV=4	1	1988	FP031022_9.2935.2935.2	high-energy collision-induced dissociation	12.61	1298.59	1298.59	1	103 | 159
182		675	3	433.871	1299.6	433.869	1299.59	controllerType=0 controllerNumber=1 scan=2883	Y.CECPHGRTGLL.C		CECPHGRTGLL,YC,1@57.02146,3@57.02146		10.393	Y.C[+57.02146]EC[+57.02146]PHGRTGLL.C	C1(Carbamidomethyl / 57.0215); C3(Carbamidomethyl / 57.0215)	3.9e-10	4e-10	0	0	0	0	6.2e-11	6.3e-11	9.405	675	675	5.155		Specific	11.5	>sp|P46531|NOTC1_HUMAN Neurogenic locus notch homolog protein 1 OS=Homo sapiens OX=9606 GN=NOTCH1 PE=1 SV=4	1	1924	FP031022_9.2883.2883.3	high-energy collision-induced dissociation	11.4	1298.59	1298.59	1	104 | 157
182		551.7	3	433.87	1299.6	433.869	1299.59	controllerType=0 controllerNumber=1 scan=2934	Y.CECPHGRTGLL.C		CECPHGRTGLL,YC,1@57.02146,3@57.02146		10.5082	Y.C[+57.02146]EC[+57.02146]PHGRTGLL.C	C1(Carbamidomethyl / 57.0215); C3(Carbamidomethyl / 57.0215)	1e-07	1e-07	0	0	0	0	1.9e-08	1.9e-08	6.988	551.7	551.7	2.266		Specific	14.6	>sp|P46531|NOTC1_HUMAN Neurogenic locus notch homolog protein 1 OS=Homo sapiens OX=9606 GN=NOTCH1 PE=1 SV=4	1	1987	FP031022_9.2934.2934.3	high-energy collision-induced dissociation	8.49	1298.59	1298.59	1	105 | 158
182		498.8	3	433.871	1299.6	433.869	1299.59	controllerType=0 controllerNumber=1 scan=2984	Y.CECPHGRTGLL.C		CECPHGRTGLL,YC,1@57.02146,3@57.02146		10.6194	Y.C[+57.02146]EC[+57.02146]PHGRTGLL.C	C1(Carbamidomethyl / 57.0215); C3(Carbamidomethyl / 57.0215)	2e-07	2e-07	0	0	0	0	3.9e-08	4e-08	6.706	498.8	498.8	3.253		Specific	12.5	>sp|P46531|NOTC1_HUMAN Neurogenic locus notch homolog protein 1 OS=Homo sapiens OX=9606 GN=NOTCH1 PE=1 SV=4	1	2041	FP031022_9.2984.2984.3	high-energy collision-induced dissociation	6.98	1298.59	1298.59	1	106 | 160
182		601.4	2	593.76	1186.51	593.758	1186.51	controllerType=0 controllerNumber=1 scan=2258	Y.CECPHGRTGL.L		CECPHGRTGL,YL,1@57.02146,3@57.02146		8.9163	Y.C[+57.02146]EC[+57.02146]PHGRTGL.L	C1(Carbamidomethyl / 57.0215); C3(Carbamidomethyl / 57.0215)	1.3e-08	1.3e-08	0	0	0	0	9.1e-10	9.3e-10	7.89	601.4	601.4	3.638		Specific	12.6	>sp|P46531|NOTC1_HUMAN Neurogenic locus notch homolog protein 1 OS=Homo sapiens OX=9606 GN=NOTCH1 PE=1 SV=4	1	1195	FP031022_9.2258.2258.2	high-energy collision-induced dissociation	7.88	1185.51	1185.5	1	107 | 79
330		245.1	2	872.874	1744.74	872.869	1744.73	controllerType=0 controllerNumber=1 scan=5478	L.DKINEFQCECPTGF.T		DKINEFQCECPTGF,LT,8@57.02146,10@57.02146		16.498	L.DKINEFQC[+57.02146]EC[+57.02146]PTGF.T	C8(Carbamidomethyl / 57.0215); C10(Carbamidomethyl / 57.0215)	0.0086	0.0087	0	0	0	0	0.0008	0.00081	2.066	245.1	245.1	5.957		Specific	10.8	>sp|P46531|NOTC1_HUMAN Neurogenic locus notch homolog protein 1 OS=Homo sapiens OX=9606 GN=NOTCH1 PE=1 SV=4	1	5301	FP031022_9.5478.5478.2	high-energy collision-induced dissociation	2.24	1743.73	1743.72	1	108 | 1246
336	Hex(1)Pent(2)	276.5	4	1210	4836.96	1209.99	4836.93	controllerType=0 controllerNumber=1 scan=4943	F.QCECPTGFTGHLCQYDVDECASTPCKNGAKCLDGPNTY.T	23	QCECPTGFTGHLCQYDVDECASTPCKNGAKCLDGPNTY,FT,2@57.02146,4@57.02146,13@57.02146,20@57.02146,23@426.13734,25@57.02146,31@57.02146	T23(OGlycan / 426.1373)	15.2364	F.QC[+57.02146]EC[+57.02146]PTGFTGHLC[+57.02146]QYDVDEC[+57.02146]AST[+426.13734]PC[+57.02146]KNGAKC[+57.02146]LDGPNTY.T	C2(Carbamidomethyl / 57.0215); C4(Carbamidomethyl / 57.0215); C13(Carbamidomethyl / 57.0215); C20(Carbamidomethyl / 57.0215); C25(Carbamidomethyl / 57.0215); C31(Carbamidomethyl / 57.0215)	0.0055	0.0056	0	0	0	0	0.00046	0.00047	2.256	276.5	0	7.152		Specific	12.3	>sp|P46531|NOTC1_HUMAN Neurogenic locus notch homolog protein 1 OS=Homo sapiens OX=9606 GN=NOTCH1 PE=1 SV=4	1	4602	FP031022_9.4943.4943.4	high-energy collision-induced dissociation	2.34	4835.96	4835.92	1	109 | 24468
336		396.7	2	499.691	998.376	499.689	998.371	controllerType=0 controllerNumber=1 scan=4238	F.QCECPTGF.T		QCECPTGF,FT,2@57.02146,4@57.02146		13.5628	F.QC[+57.02146]EC[+57.02146]PTGF.T	C2(Carbamidomethyl / 57.0215); C4(Carbamidomethyl / 57.0215)	0.00017	0.00017	0	0	0	0	1.2e-05	1.3e-05	3.763	396.7	396.7	4.935		Specific	10.1	>sp|P46531|NOTC1_HUMAN Neurogenic locus notch homolog protein 1 OS=Homo sapiens OX=9606 GN=NOTCH1 PE=1 SV=4	1	3681	FP031022_9.4238.4238.2	high-energy collision-induced dissociation	3.76	997.368	997.363	1	110 | 199
336		316.8	2	499.691	998.374	499.689	998.371	controllerType=0 controllerNumber=1 scan=4188	F.QCECPTGF.T		QCECPTGF,FT,2@57.02146,4@57.02146		13.4445	F.QC[+57.02146]EC[+57.02146]PTGF.T	C2(Carbamidomethyl / 57.0215); C4(Carbamidomethyl / 57.0215)	0.013	0.014	0	0	0	0	0.0011	0.0011	1.873	255.9	255.9	3.284		Specific	10	>sp|P46531|NOTC1_HUMAN Neurogenic locus notch homolog protein 1 OS=Homo sapiens OX=9606 GN=NOTCH1 PE=1 SV=4	1	3618	FP031022_9.4188.4188.2	high-energy collision-induced dissociation	1.87	997.367	997.363	1	111 | 195
336		302.3	2	499.691	998.374	499.689	998.371	controllerType=0 controllerNumber=1 scan=4181	F.QCECPTGF.T		QCECPTGF,FT,2@57.02146,4@57.02146		13.4269	F.QC[+57.02146]EC[+57.02146]PTGF.T	C2(Carbamidomethyl / 57.0215); C4(Carbamidomethyl / 57.0215)	0.016	0.016	0	0	0	0	0.0013	0.0013	1.793	215.6	215.6	3.773		Specific	8.9	>sp|P46531|NOTC1_HUMAN Neurogenic locus notch homolog protein 1 OS=Homo sapiens OX=9606 GN=NOTCH1 PE=1 SV=4	1	3611	FP031022_9.4181.4181.2	high-energy collision-induced dissociation	1.79	997.367	997.363	1	112 | 191
344	Hex(1)Pent(1); HexNAc(1)	132.4	4	983.155	3929.6	983.155	3929.6	controllerType=0 controllerNumber=1 scan=4095	F.TGHLCQYDVDECASTPCKNGAKCLDGPNTY.T	14;15	TGHLCQYDVDECASTPCKNGAKCLDGPNTY,FT,5@57.02146,12@57.02146,14@294.09508,15@203.07937,17@57.02146,19@0.98402,23@57.02146	S14(OGlycan / 294.0951); T15(OGlycan / 203.0794); N19(Deamidated / 0.984)	13.2242	F.TGHLC[+57.02146]QYDVDEC[+57.02146]AS[+294.09508]T[+203.07937]PC[+57.02146]KN[+0.98402]GAKC[+57.02146]LDGPNTY.T	C5(Carbamidomethyl / 57.0215); C12(Carbamidomethyl / 57.0215); C17(Carbamidomethyl / 57.0215); C23(Carbamidomethyl / 57.0215)	0.028	0.029	0	0	0	0	0.0024	0.0024	1.548	132.4	0	0.006		Specific	10.5	>sp|P46531|NOTC1_HUMAN Neurogenic locus notch homolog protein 1 OS=Homo sapiens OX=9606 GN=NOTCH1 PE=1 SV=4	1	3509	FP031022_9.4095.4095.4	high-energy collision-induced dissociation	0.53	3928.59	3928.59	1	113 | 19383
344	Hex(1)Pent(2)	822.6	4	969.4	3874.58	969.394	3874.56	controllerType=0 controllerNumber=1 scan=4288	F.TGHLCQYDVDECASTPCKNGAKCLDGPNTY.T	29	TGHLCQYDVDECASTPCKNGAKCLDGPNTY,FT,5@57.02146,12@57.02146,17@57.02146,19@0.98402,23@57.02146,25@15.99492,29@426.13734	N19(Deamidated / 0.984); D25(Oxidation / 15.9949); T29(OGlycan / 426.1373)	13.6793	F.TGHLC[+57.02146]QYDVDEC[+57.02146]ASTPC[+57.02146]KN[+0.98402]GAKC[+57.02146]LD[+15.99492]GPNT[+426.13734]Y.T	C5(Carbamidomethyl / 57.0215); C12(Carbamidomethyl / 57.0215); C17(Carbamidomethyl / 57.0215); C23(Carbamidomethyl / 57.0215)	1.1e-12	1.1e-12	0	0	0	0	3.3e-13	3.4e-13	11.964	822.6	6.7	6.234		Specific	15.6	>sp|P46531|NOTC1_HUMAN Neurogenic locus notch homolog protein 1 OS=Homo sapiens OX=9606 GN=NOTCH1 PE=1 SV=4	1	3749	FP031022_9.4288.4288.4	high-energy collision-induced dissociation	12.8	3873.57	3873.55	1	114 | 21213
344	Hex(1)Pent(2)	250.7	4	969.4	3874.58	969.394	3874.56	controllerType=0 controllerNumber=1 scan=4336	F.TGHLCQYDVDECASTPCKNGAKCLDGPNTY.T	15	TGHLCQYDVDECASTPCKNGAKCLDGPNTY,FT,5@57.02146,12@57.02146,15@426.13734,17@57.02146,19@0.98402,23@57.02146,25@15.99492	T15(OGlycan / 426.1373); N19(Deamidated / 0.984); D25(Oxidation / 15.9949)	13.7926	F.TGHLC[+57.02146]QYDVDEC[+57.02146]AST[+426.13734]PC[+57.02146]KN[+0.98402]GAKC[+57.02146]LD[+15.99492]GPNTY.T	C5(Carbamidomethyl / 57.0215); C12(Carbamidomethyl / 57.0215); C17(Carbamidomethyl / 57.0215); C23(Carbamidomethyl / 57.0215)	0.00011	0.00011	0	0	0	0	8.2e-06	8.4e-06	3.953	250.7	0	6.234		Specific	12.4	>sp|P46531|NOTC1_HUMAN Neurogenic locus notch homolog protein 1 OS=Homo sapiens OX=9606 GN=NOTCH1 PE=1 SV=4	1	3811	FP031022_9.4336.4336.4	high-energy collision-induced dissociation	2.82	3873.57	3873.55	1	115 | 21653
344	Hex(1)Pent(2)	920.6	4	969.15	3873.58	969.148	3873.57	controllerType=0 controllerNumber=1 scan=4080	F.TGHLCQYDVDECASTPCKNGAKCLDGPNTY.T	14	TGHLCQYDVDECASTPCKNGAKCLDGPNTY,FT,5@57.02146,12@57.02146,14@426.13734,17@57.02146,23@57.02146,25@15.99492	S14(OGlycan / 426.1373); D25(Oxidation / 15.9949)	13.1897	F.TGHLC[+57.02146]QYDVDEC[+57.02146]AS[+426.13734]TPC[+57.02146]KNGAKC[+57.02146]LD[+15.99492]GPNTY.T	C5(Carbamidomethyl / 57.0215); C12(Carbamidomethyl / 57.0215); C17(Carbamidomethyl / 57.0215); C23(Carbamidomethyl / 57.0215)	4.7e-14	4.8e-14	0	0	0	0	2e-14	2e-14	13.327	839.3	0	1.227		Specific	16	>sp|P46531|NOTC1_HUMAN Neurogenic locus notch homolog protein 1 OS=Homo sapiens OX=9606 GN=NOTCH1 PE=1 SV=4	1	3490	FP031022_9.4080.4080.4	high-energy collision-induced dissociation	14.84	3872.57	3872.56	1	116 | 19143
344	Hex(1)Pent(2)	731.5	4	969.153	3873.59	969.148	3873.57	controllerType=0 controllerNumber=1 scan=4130	F.TGHLCQYDVDECASTPCKNGAKCLDGPNTY.T	14	TGHLCQYDVDECASTPCKNGAKCLDGPNTY,FT,5@57.02146,12@57.02146,14@426.13734,17@57.02146,23@57.02146,25@15.99492	S14(OGlycan / 426.1373); D25(Oxidation / 15.9949)	13.3077	F.TGHLC[+57.02146]QYDVDEC[+57.02146]AS[+426.13734]TPC[+57.02146]KNGAKC[+57.02146]LD[+15.99492]GPNTY.T	C5(Carbamidomethyl / 57.0215); C12(Carbamidomethyl / 57.0215); C17(Carbamidomethyl / 57.0215); C23(Carbamidomethyl / 57.0215)	5.5e-11	5.6e-11	0	0	0	0	9.9e-12	1e-11	10.256	731.5	0	5.009		Specific	14.4	>sp|P46531|NOTC1_HUMAN Neurogenic locus notch homolog protein 1 OS=Homo sapiens OX=9606 GN=NOTCH1 PE=1 SV=4	1	3553	FP031022_9.4130.4130.4	high-energy collision-induced dissociation	11.77	3872.58	3872.56	1	117 | 19943
344	Hex(1)Pent(2)	403.5	4	969.152	3873.59	969.148	3873.57	controllerType=0 controllerNumber=1 scan=4235	F.TGHLCQYDVDECASTPCKNGAKCLDGPNTY.T	14	TGHLCQYDVDECASTPCKNGAKCLDGPNTY,FT,5@57.02146,12@57.02146,14@426.13734,17@57.02146,23@57.02146,25@15.99492	S14(OGlycan / 426.1373); D25(Oxidation / 15.9949)	13.5547	F.TGHLC[+57.02146]QYDVDEC[+57.02146]AS[+426.13734]TPC[+57.02146]KNGAKC[+57.02146]LD[+15.99492]GPNTY.T	C5(Carbamidomethyl / 57.0215); C12(Carbamidomethyl / 57.0215); C17(Carbamidomethyl / 57.0215); C23(Carbamidomethyl / 57.0215)	6.4e-07	6.5e-07	0	0	0	0	1.2e-07	1.2e-07	6.194	403.5	0	4.189		Specific	12.4	>sp|P46531|NOTC1_HUMAN Neurogenic locus notch homolog protein 1 OS=Homo sapiens OX=9606 GN=NOTCH1 PE=1 SV=4	1	3678	FP031022_9.4235.4235.4	high-energy collision-induced dissociation	5.98	3872.58	3872.56	1	118 | 20773
344	Hex(1)Pent(2)	366.5	3	1291.87	3873.59	1291.86	3873.57	controllerType=0 controllerNumber=1 scan=4094	F.TGHLCQYDVDECASTPCKNGAKCLDGPNTY.T	14	TGHLCQYDVDECASTPCKNGAKCLDGPNTY,FT,5@57.02146,12@57.02146,14@426.13734,17@57.02146,23@57.02146,25@15.99492	S14(OGlycan / 426.1373); D25(Oxidation / 15.9949)	13.222	F.TGHLC[+57.02146]QYDVDEC[+57.02146]AS[+426.13734]TPC[+57.02146]KNGAKC[+57.02146]LD[+15.99492]GPNTY.T	C5(Carbamidomethyl / 57.0215); C12(Carbamidomethyl / 57.0215); C17(Carbamidomethyl / 57.0215); C23(Carbamidomethyl / 57.0215)	7.6e-06	7.7e-06	0	0	0	0	7.5e-07	7.6e-07	5.117	366.5	0	5.879		Specific	17.7	>sp|P46531|NOTC1_HUMAN Neurogenic locus notch homolog protein 1 OS=Homo sapiens OX=9606 GN=NOTCH1 PE=1 SV=4	1	3506	FP031022_9.4094.4094.3	high-energy collision-induced dissociation	4.88	3872.59	3872.56	1	119 | 19343
344	Hex(1)Pent(2)	363.6	4	969.152	3873.59	969.148	3873.57	controllerType=0 controllerNumber=1 scan=4182	F.TGHLCQYDVDECASTPCKNGAKCLDGPNTY.T	14	TGHLCQYDVDECASTPCKNGAKCLDGPNTY,FT,5@57.02146,12@57.02146,14@426.13734,17@57.02146,23@57.02146,25@15.99492	S14(OGlycan / 426.1373); D25(Oxidation / 15.9949)	13.4291	F.TGHLC[+57.02146]QYDVDEC[+57.02146]AS[+426.13734]TPC[+57.02146]KNGAKC[+57.02146]LD[+15.99492]GPNTY.T	C5(Carbamidomethyl / 57.0215); C12(Carbamidomethyl / 57.0215); C17(Carbamidomethyl / 57.0215); C23(Carbamidomethyl / 57.0215)	3.2e-05	3.3e-05	0	0	0	0	2.7e-06	2.7e-06	4.493	363.6	0	4		Specific	11.1	>sp|P46531|NOTC1_HUMAN Neurogenic locus notch homolog protein 1 OS=Homo sapiens OX=9606 GN=NOTCH1 PE=1 SV=4	1	3613	FP031022_9.4182.4182.4	high-energy collision-induced dissociation	4.26	3872.58	3872.56	1	120 | 20317
344	Hex(1)Pent(2)	300.9	4	969.153	3873.59	969.148	3873.57	controllerType=0 controllerNumber=1 scan=4336	F.TGHLCQYDVDECASTPCKNGAKCLDGPNTY.T	14	TGHLCQYDVDECASTPCKNGAKCLDGPNTY,FT,5@57.02146,12@57.02146,14@426.13734,17@57.02146,23@57.02146,25@15.99492	S14(OGlycan / 426.1373); D25(Oxidation / 15.9949)	13.7926	F.TGHLC[+57.02146]QYDVDEC[+57.02146]AS[+426.13734]TPC[+57.02146]KNGAKC[+57.02146]LD[+15.99492]GPNTY.T	C5(Carbamidomethyl / 57.0215); C12(Carbamidomethyl / 57.0215); C17(Carbamidomethyl / 57.0215); C23(Carbamidomethyl / 57.0215)	2e-05	2e-05	0	0	0	0	2.1e-06	2.2e-06	4.695	300.9	0	5.009		Specific	13.3	>sp|P46531|NOTC1_HUMAN Neurogenic locus notch homolog protein 1 OS=Homo sapiens OX=9606 GN=NOTCH1 PE=1 SV=4	1	3810	FP031022_9.4336.4336.4	high-energy collision-induced dissociation	4.34	3872.58	3872.56	1	121 | 21613
344	Hex(1)Pent(2)	904.7	4	965.402	3858.59	965.396	3858.56	controllerType=0 controllerNumber=1 scan=4281	F.TGHLCQYDVDECASTPCKNGAKCLDGPNTY.T	15	TGHLCQYDVDECASTPCKNGAKCLDGPNTY,FT,5@57.02146,12@57.02146,15@426.13734,17@57.02146,19@0.98402,23@57.02146	T15(OGlycan / 426.1373); N19(Deamidated / 0.984)	13.6643	F.TGHLC[+57.02146]QYDVDEC[+57.02146]AST[+426.13734]PC[+57.02146]KN[+0.98402]GAKC[+57.02146]LDGPNTY.T	C5(Carbamidomethyl / 57.0215); C12(Carbamidomethyl / 57.0215); C17(Carbamidomethyl / 57.0215); C23(Carbamidomethyl / 57.0215)	1.1e-14	1.1e-14	0	0	0	0	6e-15	6.1e-15	13.965	901.6	0	6.587		Specific	15.8	>sp|P46531|NOTC1_HUMAN Neurogenic locus notch homolog protein 1 OS=Homo sapiens OX=9606 GN=NOTCH1 PE=1 SV=4	1	3740	FP031022_9.4281.4281.4	high-energy collision-induced dissociation	14.48	3857.58	3857.55	1	122 | 21173
344	Hex(1)Pent(2)	881.5	4	965.402	3858.59	965.396	3858.56	controllerType=0 controllerNumber=1 scan=4234	F.TGHLCQYDVDECASTPCKNGAKCLDGPNTY.T	15	TGHLCQYDVDECASTPCKNGAKCLDGPNTY,FT,5@57.02146,12@57.02146,15@426.13734,17@57.02146,19@0.98402,23@57.02146	T15(OGlycan / 426.1373); N19(Deamidated / 0.984)	13.5525	F.TGHLC[+57.02146]QYDVDEC[+57.02146]AST[+426.13734]PC[+57.02146]KN[+0.98402]GAKC[+57.02146]LDGPNTY.T	C5(Carbamidomethyl / 57.0215); C12(Carbamidomethyl / 57.0215); C17(Carbamidomethyl / 57.0215); C23(Carbamidomethyl / 57.0215)	1.1e-13	1.1e-13	0	0	0	0	4.2e-14	4.2e-14	12.964	881.5	0	6.334		Specific	15.2	>sp|P46531|NOTC1_HUMAN Neurogenic locus notch homolog protein 1 OS=Homo sapiens OX=9606 GN=NOTCH1 PE=1 SV=4	1	3677	FP031022_9.4234.4234.4	high-energy collision-induced dissociation	14.48	3857.58	3857.55	1	123 | 20733
344	Hex(1)Pent(2)	183.5	3	1286.87	3858.6	1286.86	3858.56	controllerType=0 controllerNumber=1 scan=4276	F.TGHLCQYDVDECASTPCKNGAKCLDGPNTY.T	1	TGHLCQYDVDECASTPCKNGAKCLDGPNTY,FT,1@426.13734,5@57.02146,12@57.02146,17@57.02146,19@0.98402,23@57.02146	T1(OGlycan / 426.1373); N19(Deamidated / 0.984)	13.6515	F.T[+426.13734]GHLC[+57.02146]QYDVDEC[+57.02146]ASTPC[+57.02146]KN[+0.98402]GAKC[+57.02146]LDGPNTY.T	C5(Carbamidomethyl / 57.0215); C12(Carbamidomethyl / 57.0215); C17(Carbamidomethyl / 57.0215); C23(Carbamidomethyl / 57.0215)	0.0034	0.0034	0	0	0	0	0.00026	0.00027	2.47	183.5	1.6	9.201		Specific	15.9	>sp|P46531|NOTC1_HUMAN Neurogenic locus notch homolog protein 1 OS=Homo sapiens OX=9606 GN=NOTCH1 PE=1 SV=4	1	3735	FP031022_9.4276.4276.3	high-energy collision-induced dissociation	2.07	3857.59	3857.55	1	124 | 21053
344	Hex(1)Pent(2)	952.8	4	965.155	3857.6	965.15	3857.58	controllerType=0 controllerNumber=1 scan=4064	F.TGHLCQYDVDECASTPCKNGAKCLDGPNTY.T	15	TGHLCQYDVDECASTPCKNGAKCLDGPNTY,FT,5@57.02146,12@57.02146,15@426.13734,17@57.02146,23@57.02146	T15(OGlycan / 426.1373)	13.153	F.TGHLC[+57.02146]QYDVDEC[+57.02146]AST[+426.13734]PC[+57.02146]KNGAKC[+57.02146]LDGPNTY.T	C5(Carbamidomethyl / 57.0215); C12(Carbamidomethyl / 57.0215); C17(Carbamidomethyl / 57.0215); C23(Carbamidomethyl / 57.0215)	1.1e-15	1.1e-15	0	0	0	0	1.1e-15	1.1e-15	14.96	890.4	0	5.736		Specific	16.1	>sp|P46531|NOTC1_HUMAN Neurogenic locus notch homolog protein 1 OS=Homo sapiens OX=9606 GN=NOTCH1 PE=1 SV=4	1	3470	FP031022_9.4064.4064.4	high-energy collision-induced dissociation	14.88	3856.59	3856.57	1	125 | 18703
344	Hex(1)Pent(2)	751.3	4	965.155	3857.6	965.15	3857.58	controllerType=0 controllerNumber=1 scan=4119	F.TGHLCQYDVDECASTPCKNGAKCLDGPNTY.T	14	TGHLCQYDVDECASTPCKNGAKCLDGPNTY,FT,5@57.02146,12@57.02146,14@426.13734,17@57.02146,23@57.02146	S14(OGlycan / 426.1373)	13.2819	F.TGHLC[+57.02146]QYDVDEC[+57.02146]AS[+426.13734]TPC[+57.02146]KNGAKC[+57.02146]LDGPNTY.T	C5(Carbamidomethyl / 57.0215); C12(Carbamidomethyl / 57.0215); C17(Carbamidomethyl / 57.0215); C23(Carbamidomethyl / 57.0215)	1.1e-11	1.1e-11	0	0	0	0	2.8e-12	2.9e-12	10.964	751.3	0	5.863		Specific	14.4	>sp|P46531|NOTC1_HUMAN Neurogenic locus notch homolog protein 1 OS=Homo sapiens OX=9606 GN=NOTCH1 PE=1 SV=4	1	3538	FP031022_9.4119.4119.4	high-energy collision-induced dissociation	11.87	3856.59	3856.57	1	126 | 19703
344	Hex(1)Pent(2)	711.9	3	1286.54	3857.59	1286.53	3857.58	controllerType=0 controllerNumber=1 scan=4044	F.TGHLCQYDVDECASTPCKNGAKCLDGPNTY.T	14	TGHLCQYDVDECASTPCKNGAKCLDGPNTY,FT,5@57.02146,12@57.02146,14@426.13734,17@57.02146,23@57.02146	S14(OGlycan / 426.1373)	13.1058	F.TGHLC[+57.02146]QYDVDEC[+57.02146]AS[+426.13734]TPC[+57.02146]KNGAKC[+57.02146]LDGPNTY.T	C5(Carbamidomethyl / 57.0215); C12(Carbamidomethyl / 57.0215); C17(Carbamidomethyl / 57.0215); C23(Carbamidomethyl / 57.0215)	4.2e-11	4.2e-11	0	0	0	0	6.1e-12	6.2e-12	10.379	711.9	0	4.173		Specific	23	>sp|P46531|NOTC1_HUMAN Neurogenic locus notch homolog protein 1 OS=Homo sapiens OX=9606 GN=NOTCH1 PE=1 SV=4	1	3440	FP031022_9.4044.4044.3	high-energy collision-induced dissociation	11.29	3856.59	3856.57	1	127 | 18423
344	Hex(1)Pent(2)	672.1	4	965.153	3857.59	965.15	3857.58	controllerType=0 controllerNumber=1 scan=4174	F.TGHLCQYDVDECASTPCKNGAKCLDGPNTY.T	14	TGHLCQYDVDECASTPCKNGAKCLDGPNTY,FT,5@57.02146,12@57.02146,14@426.13734,17@57.02146,23@57.02146	S14(OGlycan / 426.1373)	13.4105	F.TGHLC[+57.02146]QYDVDEC[+57.02146]AS[+426.13734]TPC[+57.02146]KNGAKC[+57.02146]LDGPNTY.T	C5(Carbamidomethyl / 57.0215); C12(Carbamidomethyl / 57.0215); C17(Carbamidomethyl / 57.0215); C23(Carbamidomethyl / 57.0215)	5.5e-10	5.6e-10	0	0	0	0	8.6e-11	8.8e-11	9.256	672.1	0	3.774		Specific	16.2	>sp|P46531|NOTC1_HUMAN Neurogenic locus notch homolog protein 1 OS=Homo sapiens OX=9606 GN=NOTCH1 PE=1 SV=4	1	3605	FP031022_9.4174.4174.4	high-energy collision-induced dissociation	11.17	3856.58	3856.57	1	128 | 20237
344	Hex(1)Pent(2)	590.5	3	1286.54	3857.6	1286.53	3857.58	controllerType=0 controllerNumber=1 scan=4098	F.TGHLCQYDVDECASTPCKNGAKCLDGPNTY.T	15	TGHLCQYDVDECASTPCKNGAKCLDGPNTY,FT,5@57.02146,12@57.02146,15@426.13734,17@57.02146,23@57.02146	T15(OGlycan / 426.1373)	13.2326	F.TGHLC[+57.02146]QYDVDEC[+57.02146]AST[+426.13734]PC[+57.02146]KNGAKC[+57.02146]LDGPNTY.T	C5(Carbamidomethyl / 57.0215); C12(Carbamidomethyl / 57.0215); C17(Carbamidomethyl / 57.0215); C23(Carbamidomethyl / 57.0215)	3e-07	3.1e-07	0	0	0	0	6.2e-08	6.3e-08	6.517	590.5	0	6.832		Specific	21.1	>sp|P46531|NOTC1_HUMAN Neurogenic locus notch homolog protein 1 OS=Homo sapiens OX=9606 GN=NOTCH1 PE=1 SV=4	1	3511	FP031022_9.4098.4098.3	high-energy collision-induced dissociation	8.43	3856.6	3856.57	1	129 | 19463
344	Hex(1)Pent(2)	456.7	4	965.153	3857.59	965.15	3857.58	controllerType=0 controllerNumber=1 scan=4337	F.TGHLCQYDVDECASTPCKNGAKCLDGPNTY.T	15	TGHLCQYDVDECASTPCKNGAKCLDGPNTY,FT,5@57.02146,12@57.02146,15@426.13734,17@57.02146,23@57.02146	T15(OGlycan / 426.1373)	13.7948	F.TGHLC[+57.02146]QYDVDEC[+57.02146]AST[+426.13734]PC[+57.02146]KNGAKC[+57.02146]LDGPNTY.T	C5(Carbamidomethyl / 57.0215); C12(Carbamidomethyl / 57.0215); C17(Carbamidomethyl / 57.0215); C23(Carbamidomethyl / 57.0215)	4.3e-07	4.4e-07	0	0	0	0	8.2e-08	8.3e-08	6.365	456.7	0	3.585		Specific	14	>sp|P46531|NOTC1_HUMAN Neurogenic locus notch homolog protein 1 OS=Homo sapiens OX=9606 GN=NOTCH1 PE=1 SV=4	1	3812	FP031022_9.4337.4337.4	high-energy collision-induced dissociation	6.66	3856.58	3856.57	1	130 | 21693
344	Hex(1)Pent(2)	319	5	772.325	3857.6	772.321	3857.58	controllerType=0 controllerNumber=1 scan=4049	F.TGHLCQYDVDECASTPCKNGAKCLDGPNTY.T	1	TGHLCQYDVDECASTPCKNGAKCLDGPNTY,FT,1@426.13734,5@57.02146,12@57.02146,17@57.02146,23@57.02146	T1(OGlycan / 426.1373)	13.1166	F.T[+426.13734]GHLC[+57.02146]QYDVDEC[+57.02146]ASTPC[+57.02146]KNGAKC[+57.02146]LDGPNTY.T	C5(Carbamidomethyl / 57.0215); C12(Carbamidomethyl / 57.0215); C17(Carbamidomethyl / 57.0215); C23(Carbamidomethyl / 57.0215)	0.0013	0.0013	0	0	0	0	8.1e-05	8.2e-05	2.9	319	1.6	5.227		Specific	10.8	>sp|P46531|NOTC1_HUMAN Neurogenic locus notch homolog protein 1 OS=Homo sapiens OX=9606 GN=NOTCH1 PE=1 SV=4	1	3448	FP031022_9.4049.4049.5	high-energy collision-induced dissociation	2.94	3856.59	3856.57	1	131 | 18463
344	Hex(1)Pent(2)	223.6	5	772.326	3857.6	772.321	3857.58	controllerType=0 controllerNumber=1 scan=4097	F.TGHLCQYDVDECASTPCKNGAKCLDGPNTY.T	14	TGHLCQYDVDECASTPCKNGAKCLDGPNTY,FT,5@57.02146,12@57.02146,14@426.13734,17@57.02146,23@57.02146	S14(OGlycan / 426.1373)	13.2304	F.TGHLC[+57.02146]QYDVDEC[+57.02146]AS[+426.13734]TPC[+57.02146]KNGAKC[+57.02146]LDGPNTY.T	C5(Carbamidomethyl / 57.0215); C12(Carbamidomethyl / 57.0215); C17(Carbamidomethyl / 57.0215); C23(Carbamidomethyl / 57.0215)	0.0054	0.0055	0	0	0	0	0.00042	0.00043	2.264	223.6	0	6.018		Specific	10.5	>sp|P46531|NOTC1_HUMAN Neurogenic locus notch homolog protein 1 OS=Homo sapiens OX=9606 GN=NOTCH1 PE=1 SV=4	1	3510	FP031022_9.4097.4097.5	high-energy collision-induced dissociation	2.43	3856.59	3856.57	1	132 | 19423
344	Hex(1)Pent(1)	274.5	4	932.391	3726.54	932.385	3726.52	controllerType=0 controllerNumber=1 scan=4259	F.TGHLCQYDVDECASTPCKNGAKCLDGPNTY.T	15	TGHLCQYDVDECASTPCKNGAKCLDGPNTY,FT,5@57.02146,12@57.02146,15@294.09508,17@57.02146,19@0.98402,23@57.02146	T15(OGlycan / 294.0951); N19(Deamidated / 0.984)	13.6127	F.TGHLC[+57.02146]QYDVDEC[+57.02146]AST[+294.09508]PC[+57.02146]KN[+0.98402]GAKC[+57.02146]LDGPNTY.T	C5(Carbamidomethyl / 57.0215); C12(Carbamidomethyl / 57.0215); C17(Carbamidomethyl / 57.0215); C23(Carbamidomethyl / 57.0215)	8e-05	8.1e-05	0	0	0	0	5.2e-06	5.3e-06	4.099	274.5	0	6.041		Specific	13.1	>sp|P46531|NOTC1_HUMAN Neurogenic locus notch homolog protein 1 OS=Homo sapiens OX=9606 GN=NOTCH1 PE=1 SV=4	1	3709	FP031022_9.4259.4259.4	high-energy collision-induced dissociation	3.65	3725.53	3725.51	1	133 | 20973
344	Hex(1)Pent(1)	146.5	4	932.391	3726.54	932.385	3726.52	controllerType=0 controllerNumber=1 scan=4315	F.TGHLCQYDVDECASTPCKNGAKCLDGPNTY.T	1	TGHLCQYDVDECASTPCKNGAKCLDGPNTY,FT,1@294.09508,5@57.02146,12@57.02146,17@57.02146,19@0.98402,23@57.02146	T1(OGlycan / 294.0951); N19(Deamidated / 0.984)	13.7431	F.T[+294.09508]GHLC[+57.02146]QYDVDEC[+57.02146]ASTPC[+57.02146]KN[+0.98402]GAKC[+57.02146]LDGPNTY.T	C5(Carbamidomethyl / 57.0215); C12(Carbamidomethyl / 57.0215); C17(Carbamidomethyl / 57.0215); C23(Carbamidomethyl / 57.0215)	0.028	0.028	0	0	0	0	0.0022	0.0023	1.555	146.5	0.4	6.63		Specific	9.9	>sp|P46531|NOTC1_HUMAN Neurogenic locus notch homolog protein 1 OS=Homo sapiens OX=9606 GN=NOTCH1 PE=1 SV=4	1	3781	FP031022_9.4315.4315.4	high-energy collision-induced dissociation	1.1	3725.54	3725.51	1	134 | 21493
344	Hex(1)Pent(1)	793.6	4	932.144	3725.55	932.139	3725.53	controllerType=0 controllerNumber=1 scan=4086	F.TGHLCQYDVDECASTPCKNGAKCLDGPNTY.T	15	TGHLCQYDVDECASTPCKNGAKCLDGPNTY,FT,5@57.02146,12@57.02146,15@294.09508,17@57.02146,23@57.02146	T15(OGlycan / 294.0951)	13.2046	F.TGHLC[+57.02146]QYDVDEC[+57.02146]AST[+294.09508]PC[+57.02146]KNGAKC[+57.02146]LDGPNTY.T	C5(Carbamidomethyl / 57.0215); C12(Carbamidomethyl / 57.0215); C17(Carbamidomethyl / 57.0215); C23(Carbamidomethyl / 57.0215)	1.1e-11	1.1e-11	0	0	0	0	2e-12	2.1e-12	10.964	793.6	0	5.225		Specific	15.3	>sp|P46531|NOTC1_HUMAN Neurogenic locus notch homolog protein 1 OS=Homo sapiens OX=9606 GN=NOTCH1 PE=1 SV=4	1	3496	FP031022_9.4086.4086.4	high-energy collision-induced dissociation	12.87	3724.55	3724.53	1	135 | 19223
344	Hex(1)Pent(1)	367.3	4	932.145	3725.56	932.139	3725.53	controllerType=0 controllerNumber=1 scan=4033	F.TGHLCQYDVDECASTPCKNGAKCLDGPNTY.T	15	TGHLCQYDVDECASTPCKNGAKCLDGPNTY,FT,5@57.02146,12@57.02146,15@294.09508,17@57.02146,23@57.02146	T15(OGlycan / 294.0951)	13.0795	F.TGHLC[+57.02146]QYDVDEC[+57.02146]AST[+294.09508]PC[+57.02146]KNGAKC[+57.02146]LDGPNTY.T	C5(Carbamidomethyl / 57.0215); C12(Carbamidomethyl / 57.0215); C17(Carbamidomethyl / 57.0215); C23(Carbamidomethyl / 57.0215)	1e-05	1e-05	0	0	0	0	1.1e-06	1.1e-06	4.994	367.3	0	6.077		Specific	12.5	>sp|P46531|NOTC1_HUMAN Neurogenic locus notch homolog protein 1 OS=Homo sapiens OX=9606 GN=NOTCH1 PE=1 SV=4	1	3425	FP031022_9.4033.4033.4	high-energy collision-induced dissociation	5.16	3724.55	3724.53	1	136 | 18383
344	Hex(1)Pent(1)	147.6	4	932.14	3725.54	932.139	3725.53	controllerType=0 controllerNumber=1 scan=4210	F.TGHLCQYDVDECASTPCKNGAKCLDGPNTY.T	1	TGHLCQYDVDECASTPCKNGAKCLDGPNTY,FT,1@294.09508,5@57.02146,12@57.02146,17@57.02146,23@57.02146	T1(OGlycan / 294.0951)	13.4965	F.T[+294.09508]GHLC[+57.02146]QYDVDEC[+57.02146]ASTPC[+57.02146]KNGAKC[+57.02146]LDGPNTY.T	C5(Carbamidomethyl / 57.0215); C12(Carbamidomethyl / 57.0215); C17(Carbamidomethyl / 57.0215); C23(Carbamidomethyl / 57.0215)	0.014	0.015	0	0	0	0	0.0012	0.0012	1.843	147.6	0.4	1.031		Specific	10.8	>sp|P46531|NOTC1_HUMAN Neurogenic locus notch homolog protein 1 OS=Homo sapiens OX=9606 GN=NOTCH1 PE=1 SV=4	1	3649	FP031022_9.4210.4210.4	high-energy collision-induced dissociation	1.75	3724.53	3724.53	1	137 | 20557
344	Hex(1)	455.9	4	899.379	3594.49	899.375	3594.48	controllerType=0 controllerNumber=1 scan=4303	F.TGHLCQYDVDECASTPCKNGAKCLDGPNTY.T	15	TGHLCQYDVDECASTPCKNGAKCLDGPNTY,FT,5@57.02146,12@57.02146,15@162.05282,17@57.02146,19@0.98402,23@57.02146	T15(OGlycan / 162.0528); N19(Deamidated / 0.984)	13.7154	F.TGHLC[+57.02146]QYDVDEC[+57.02146]AST[+162.05282]PC[+57.02146]KN[+0.98402]GAKC[+57.02146]LDGPNTY.T	C5(Carbamidomethyl / 57.0215); C12(Carbamidomethyl / 57.0215); C17(Carbamidomethyl / 57.0215); C23(Carbamidomethyl / 57.0215)	4.3e-07	4.4e-07	0	0	0	0	7.5e-08	7.6e-08	6.365	455.9	1.2	4.842		Specific	13.6	>sp|P46531|NOTC1_HUMAN Neurogenic locus notch homolog protein 1 OS=Homo sapiens OX=9606 GN=NOTCH1 PE=1 SV=4	1	3767	FP031022_9.4303.4303.4	high-energy collision-induced dissociation	6.27	3593.49	3593.47	1	138 | 21293
344	Hex(1)	379.4	4	899.38	3594.5	899.375	3594.48	controllerType=0 controllerNumber=1 scan=4249	F.TGHLCQYDVDECASTPCKNGAKCLDGPNTY.T	15	TGHLCQYDVDECASTPCKNGAKCLDGPNTY,FT,5@57.02146,12@57.02146,15@162.05282,17@57.02146,19@0.98402,23@57.02146	T15(OGlycan / 162.0528); N19(Deamidated / 0.984)	13.5886	F.TGHLC[+57.02146]QYDVDEC[+57.02146]AST[+162.05282]PC[+57.02146]KN[+0.98402]GAKC[+57.02146]LDGPNTY.T	C5(Carbamidomethyl / 57.0215); C12(Carbamidomethyl / 57.0215); C17(Carbamidomethyl / 57.0215); C23(Carbamidomethyl / 57.0215)	1.5e-06	1.5e-06	0	0	0	0	2.8e-07	2.9e-07	5.822	379.4	1.2	5.793		Specific	12.7	>sp|P46531|NOTC1_HUMAN Neurogenic locus notch homolog protein 1 OS=Homo sapiens OX=9606 GN=NOTCH1 PE=1 SV=4	1	3696	FP031022_9.4249.4249.4	high-energy collision-induced dissociation	5.59	3593.49	3593.47	1	139 | 20893
344	Fuc(1)	64.7	5	719.507	3593.51	719.504	3593.49	controllerType=0 controllerNumber=1 scan=4070	F.TGHLCQYDVDECASTPCKNGAKCLDGPNTY.T	15	TGHLCQYDVDECASTPCKNGAKCLDGPNTY,FT,5@57.02146,12@57.02146,15@146.05791,17@57.02146,19@15.99492,23@57.02146	T15(OGlycan / 146.0579); N19(Oxidation / 15.9949)	13.166	F.TGHLC[+57.02146]QYDVDEC[+57.02146]AST[+146.05791]PC[+57.02146]KN[+15.99492]GAKC[+57.02146]LDGPNTY.T	C5(Carbamidomethyl / 57.0215); C12(Carbamidomethyl / 57.0215); C17(Carbamidomethyl / 57.0215); C23(Carbamidomethyl / 57.0215)	0.039	0.04	0.0068	0.0068	0.016	0.016	0.0068	0.0068	1.408	64.7	0	3.67		Specific	8.5	>sp|P46531|NOTC1_HUMAN Neurogenic locus notch homolog protein 1 OS=Homo sapiens OX=9606 GN=NOTCH1 PE=1 SV=4	1	3477	FP031022_9.4070.4070.5	high-energy collision-induced dissociation	0.96	3592.5	3592.49	1	140 | 18823
344	Hex(1)	784.7	4	899.133	3593.51	899.129	3593.49	controllerType=0 controllerNumber=1 scan=4075	F.TGHLCQYDVDECASTPCKNGAKCLDGPNTY.T	15	TGHLCQYDVDECASTPCKNGAKCLDGPNTY,FT,5@57.02146,12@57.02146,15@162.05282,17@57.02146,23@57.02146	T15(OGlycan / 162.0528)	13.1788	F.TGHLC[+57.02146]QYDVDEC[+57.02146]AST[+162.05282]PC[+57.02146]KNGAKC[+57.02146]LDGPNTY.T	C5(Carbamidomethyl / 57.0215); C12(Carbamidomethyl / 57.0215); C17(Carbamidomethyl / 57.0215); C23(Carbamidomethyl / 57.0215)	5.5e-12	5.6e-12	0	0	0	0	1e-12	1.1e-12	11.256	784.7	1.2	4.608		Specific	13.9	>sp|P46531|NOTC1_HUMAN Neurogenic locus notch homolog protein 1 OS=Homo sapiens OX=9606 GN=NOTCH1 PE=1 SV=4	1	3482	FP031022_9.4075.4075.4	high-energy collision-induced dissociation	13.17	3592.5	3592.49	1	141 | 18983
344	Hex(1)	433.7	4	899.134	3593.52	899.129	3593.49	controllerType=0 controllerNumber=1 scan=4022	F.TGHLCQYDVDECASTPCKNGAKCLDGPNTY.T	15	TGHLCQYDVDECASTPCKNGAKCLDGPNTY,FT,5@57.02146,12@57.02146,15@162.05282,17@57.02146,23@57.02146	T15(OGlycan / 162.0528)	13.0536	F.TGHLC[+57.02146]QYDVDEC[+57.02146]AST[+162.05282]PC[+57.02146]KNGAKC[+57.02146]LDGPNTY.T	C5(Carbamidomethyl / 57.0215); C12(Carbamidomethyl / 57.0215); C17(Carbamidomethyl / 57.0215); C23(Carbamidomethyl / 57.0215)	1.3e-06	1.3e-06	0	0	0	0	2.7e-07	2.7e-07	5.901	433.7	1.2	6.374		Specific	12.3	>sp|P46531|NOTC1_HUMAN Neurogenic locus notch homolog protein 1 OS=Homo sapiens OX=9606 GN=NOTCH1 PE=1 SV=4	1	3411	FP031022_9.4022.4022.4	high-energy collision-induced dissociation	6.08	3592.51	3592.49	1	142 | 18199
344	Hex(1)	425.1	3	1198.51	3593.51	1198.5	3593.49	controllerType=0 controllerNumber=1 scan=4055	F.TGHLCQYDVDECASTPCKNGAKCLDGPNTY.T	15	TGHLCQYDVDECASTPCKNGAKCLDGPNTY,FT,5@57.02146,12@57.02146,15@162.05282,17@57.02146,23@57.02146	T15(OGlycan / 162.0528)	13.1316	F.TGHLC[+57.02146]QYDVDEC[+57.02146]AST[+162.05282]PC[+57.02146]KNGAKC[+57.02146]LDGPNTY.T	C5(Carbamidomethyl / 57.0215); C12(Carbamidomethyl / 57.0215); C17(Carbamidomethyl / 57.0215); C23(Carbamidomethyl / 57.0215)	4.8e-07	4.9e-07	0	0	0	0	9e-08	9.1e-08	6.316	425.1	1.2	4.357		Specific	17.1	>sp|P46531|NOTC1_HUMAN Neurogenic locus notch homolog protein 1 OS=Homo sapiens OX=9606 GN=NOTCH1 PE=1 SV=4	1	3455	FP031022_9.4055.4055.3	high-energy collision-induced dissociation	6.5	3592.5	3592.49	1	143 | 18663
344	Hex(1)	301.4	4	899.132	3593.51	899.129	3593.49	controllerType=0 controllerNumber=1 scan=4135	F.TGHLCQYDVDECASTPCKNGAKCLDGPNTY.T	15	TGHLCQYDVDECASTPCKNGAKCLDGPNTY,FT,5@57.02146,12@57.02146,15@162.05282,17@57.02146,23@57.02146	T15(OGlycan / 162.0528)	13.3178	F.TGHLC[+57.02146]QYDVDEC[+57.02146]AST[+162.05282]PC[+57.02146]KNGAKC[+57.02146]LDGPNTY.T	C5(Carbamidomethyl / 57.0215); C12(Carbamidomethyl / 57.0215); C17(Carbamidomethyl / 57.0215); C23(Carbamidomethyl / 57.0215)	2e-05	2e-05	0	0	0	0	1.9e-06	1.9e-06	4.695	301.4	1.2	4.404		Specific	11.3	>sp|P46531|NOTC1_HUMAN Neurogenic locus notch homolog protein 1 OS=Homo sapiens OX=9606 GN=NOTCH1 PE=1 SV=4	1	3559	FP031022_9.4135.4135.4	high-energy collision-induced dissociation	4.73	3592.5	3592.49	1	144 | 19983
344	Hex(1)	211.5	4	899.132	3593.51	899.129	3593.49	controllerType=0 controllerNumber=1 scan=4196	F.TGHLCQYDVDECASTPCKNGAKCLDGPNTY.T	15	TGHLCQYDVDECASTPCKNGAKCLDGPNTY,FT,5@57.02146,12@57.02146,15@162.05282,17@57.02146,23@57.02146	T15(OGlycan / 162.0528)	13.4631	F.TGHLC[+57.02146]QYDVDEC[+57.02146]AST[+162.05282]PC[+57.02146]KNGAKC[+57.02146]LDGPNTY.T	C5(Carbamidomethyl / 57.0215); C12(Carbamidomethyl / 57.0215); C17(Carbamidomethyl / 57.0215); C23(Carbamidomethyl / 57.0215)	0.00014	0.00014	0	0	0	0	1.1e-05	1.1e-05	3.861	211.5	1.2	4.132		Specific	11.8	>sp|P46531|NOTC1_HUMAN Neurogenic locus notch homolog protein 1 OS=Homo sapiens OX=9606 GN=NOTCH1 PE=1 SV=4	1	3630	FP031022_9.4196.4196.4	high-energy collision-induced dissociation	4.03	3592.5	3592.49	1	145 | 20437
344		484	4	858.866	3432.44	858.861	3432.42	controllerType=0 controllerNumber=1 scan=4359	F.TGHLCQYDVDECASTPCKNGAKCLDGPNTY.T		TGHLCQYDVDECASTPCKNGAKCLDGPNTY,FT,5@57.02146,12@57.02146,17@57.02146,19@0.98402,23@57.02146	N19(Deamidated / 0.984)	13.8455	F.TGHLC[+57.02146]QYDVDEC[+57.02146]ASTPC[+57.02146]KN[+0.98402]GAKC[+57.02146]LDGPNTY.T	C5(Carbamidomethyl / 57.0215); C12(Carbamidomethyl / 57.0215); C17(Carbamidomethyl / 57.0215); C23(Carbamidomethyl / 57.0215)	6.7e-07	6.8e-07	0	0	0	0	1.3e-07	1.3e-07	6.174	386.3	28.5	5.997		Specific	11.9	>sp|P46531|NOTC1_HUMAN Neurogenic locus notch homolog protein 1 OS=Homo sapiens OX=9606 GN=NOTCH1 PE=1 SV=4	1	3843	FP031022_9.4359.4359.4	high-energy collision-induced dissociation	6.87	3431.44	3431.42	1	146 | 21897
344		113.1	4	858.863	3432.43	858.861	3432.42	controllerType=0 controllerNumber=1 scan=4413	F.TGHLCQYDVDECASTPCKNGAKCLDGPNTY.T		TGHLCQYDVDECASTPCKNGAKCLDGPNTY,FT,5@57.02146,12@57.02146,17@57.02146,23@57.02146,28@0.98402	N28(Deamidated / 0.984)	13.9727	F.TGHLC[+57.02146]QYDVDEC[+57.02146]ASTPC[+57.02146]KNGAKC[+57.02146]LDGPN[+0.98402]TY.T	C5(Carbamidomethyl / 57.0215); C12(Carbamidomethyl / 57.0215); C17(Carbamidomethyl / 57.0215); C23(Carbamidomethyl / 57.0215)	0.0027	0.0028	0	0	0	0	0.00019	0.00019	2.565	113.1	0	2.013		Specific	10.4	>sp|P46531|NOTC1_HUMAN Neurogenic locus notch homolog protein 1 OS=Homo sapiens OX=9606 GN=NOTCH1 PE=1 SV=4	1	3916	FP031022_9.4413.4413.4	high-energy collision-induced dissociation	2.48	3431.42	3431.42	1	147 | 22297
344		107.4	4	858.868	3432.45	858.861	3432.42	controllerType=0 controllerNumber=1 scan=4310	F.TGHLCQYDVDECASTPCKNGAKCLDGPNTY.T		TGHLCQYDVDECASTPCKNGAKCLDGPNTY,FT,5@57.02146,12@57.02146,17@57.02146,23@57.02146,28@0.98402	N28(Deamidated / 0.984)	13.7303	F.TGHLC[+57.02146]QYDVDEC[+57.02146]ASTPC[+57.02146]KNGAKC[+57.02146]LDGPN[+0.98402]TY.T	C5(Carbamidomethyl / 57.0215); C12(Carbamidomethyl / 57.0215); C17(Carbamidomethyl / 57.0215); C23(Carbamidomethyl / 57.0215)	0.041	0.042	0.0068	0.0068	0	0	0.0068	0.0068	1.382	107.4	0	7.988		Specific	8.9	>sp|P46531|NOTC1_HUMAN Neurogenic locus notch homolog protein 1 OS=Homo sapiens OX=9606 GN=NOTCH1 PE=1 SV=4	1	3776	FP031022_9.4310.4310.4	high-energy collision-induced dissociation	1.3	3431.44	3431.42	1	148 | 21413
344		96.3	3	1144.83	3432.46	1144.81	3432.42	controllerType=0 controllerNumber=1 scan=4176	F.TGHLCQYDVDECASTPCKNGAKCLDGPNTY.T		TGHLCQYDVDECASTPCKNGAKCLDGPNTY,FT,5@57.02146,12@57.02146,17@57.02146,23@57.02146,28@0.98402	N28(Deamidated / 0.984)	13.4148	F.TGHLC[+57.02146]QYDVDEC[+57.02146]ASTPC[+57.02146]KNGAKC[+57.02146]LDGPN[+0.98402]TY.T	C5(Carbamidomethyl / 57.0215); C12(Carbamidomethyl / 57.0215); C17(Carbamidomethyl / 57.0215); C23(Carbamidomethyl / 57.0215)	0.13	0.13	0.0064	0.0064	0	0	0.0068	0.0068	0.877	96.3	17.2	11.388		Specific	8.4	>sp|P46531|NOTC1_HUMAN Neurogenic locus notch homolog protein 1 OS=Homo sapiens OX=9606 GN=NOTCH1 PE=1 SV=4	1	3607	FP031022_9.4176.4176.3	high-energy collision-induced dissociation	0.8	3431.46	3431.42	1	149 | 20277
344		502.9	4	858.619	3431.45	858.615	3431.44	controllerType=0 controllerNumber=1 scan=4191	F.TGHLCQYDVDECASTPCKNGAKCLDGPNTY.T		TGHLCQYDVDECASTPCKNGAKCLDGPNTY,FT,5@57.02146,12@57.02146,17@57.02146,23@57.02146		13.4522	F.TGHLC[+57.02146]QYDVDEC[+57.02146]ASTPC[+57.02146]KNGAKC[+57.02146]LDGPNTY.T	C5(Carbamidomethyl / 57.0215); C12(Carbamidomethyl / 57.0215); C17(Carbamidomethyl / 57.0215); C23(Carbamidomethyl / 57.0215)	3.4e-07	3.5e-07	0	0	0	0	6.8e-08	6.9e-08	6.467	502.9	502.9	4.186		Specific	12	>sp|P46531|NOTC1_HUMAN Neurogenic locus notch homolog protein 1 OS=Homo sapiens OX=9606 GN=NOTCH1 PE=1 SV=4	1	3622	FP031022_9.4191.4191.4	high-energy collision-induced dissociation	7.25	3430.45	3430.43	1	150 | 20357
344		356.7	4	858.62	3431.46	858.615	3431.44	controllerType=0 controllerNumber=1 scan=4148	F.TGHLCQYDVDECASTPCKNGAKCLDGPNTY.T		TGHLCQYDVDECASTPCKNGAKCLDGPNTY,FT,5@57.02146,12@57.02146,17@57.02146,23@57.02146		13.3479	F.TGHLC[+57.02146]QYDVDEC[+57.02146]ASTPC[+57.02146]KNGAKC[+57.02146]LDGPNTY.T	C5(Carbamidomethyl / 57.0215); C12(Carbamidomethyl / 57.0215); C17(Carbamidomethyl / 57.0215); C23(Carbamidomethyl / 57.0215)	1.9e-05	1.9e-05	0	0	0	0	1.7e-06	1.7e-06	4.723	356.7	356.7	5.396		Specific	12.4	>sp|P46531|NOTC1_HUMAN Neurogenic locus notch homolog protein 1 OS=Homo sapiens OX=9606 GN=NOTCH1 PE=1 SV=4	1	3575	FP031022_9.4148.4148.4	high-energy collision-induced dissociation	5.07	3430.45	3430.43	1	151 | 20117
344		104.5	4	858.621	3431.46	858.615	3431.44	controllerType=0 controllerNumber=1 scan=4241	F.TGHLCQYDVDECASTPCKNGAKCLDGPNTY.T		TGHLCQYDVDECASTPCKNGAKCLDGPNTY,FT,5@57.02146,12@57.02146,17@57.02146,23@57.02146		13.5693	F.TGHLC[+57.02146]QYDVDEC[+57.02146]ASTPC[+57.02146]KNGAKC[+57.02146]LDGPNTY.T	C5(Carbamidomethyl / 57.0215); C12(Carbamidomethyl / 57.0215); C17(Carbamidomethyl / 57.0215); C23(Carbamidomethyl / 57.0215)	0.0077	0.0078	0	0	0	0	0.00056	0.00057	2.116	104.5	104.5	6.321		Specific	10.1	>sp|P46531|NOTC1_HUMAN Neurogenic locus notch homolog protein 1 OS=Homo sapiens OX=9606 GN=NOTCH1 PE=1 SV=4	1	3685	FP031022_9.4241.4241.4	high-energy collision-induced dissociation	2.11	3430.45	3430.43	1	152 | 20853
344		408.1	2	439.696	878.385	439.695	878.383	controllerType=0 controllerNumber=1 scan=2645	F.TGHLCQY.D		TGHLCQY,FD,5@57.02146		9.8615	F.TGHLC[+57.02146]QY.D	C5(Carbamidomethyl / 57.0215)	9.2e-05	9.3e-05	0	0	0	0	6.2e-06	6.3e-06	4.038	408.1	408.1	2.905		Specific	9.5	>sp|P46531|NOTC1_HUMAN Neurogenic locus notch homolog protein 1 OS=Homo sapiens OX=9606 GN=NOTCH1 PE=1 SV=4	1	1644	FP031022_9.2645.2645.2	high-energy collision-induced dissociation	4.2	877.378	877.375	1	153 | 1
351	Hex(1)Pent(2)	126.3	3	1005.41	3014.22	1005.41	3014.21	controllerType=0 controllerNumber=1 scan=3713	Y.DVDECASTPCKNGAKCLDGPNTY.T	8	DVDECASTPCKNGAKCLDGPNTY,YT,5@57.02146,8@426.13734,10@57.02146,16@57.02146,18@15.99492	T8(OGlycan / 426.1373); D18(Oxidation / 15.9949)	12.3267	Y.DVDEC[+57.02146]AST[+426.13734]PC[+57.02146]KNGAKC[+57.02146]LD[+15.99492]GPNTY.T	C5(Carbamidomethyl / 57.0215); C10(Carbamidomethyl / 57.0215); C16(Carbamidomethyl / 57.0215)	0.0034	0.0035	0	0	0	0	0.00029	0.00029	2.465	126.3	0.4	4.664		Specific	12.6	>sp|P46531|NOTC1_HUMAN Neurogenic locus notch homolog protein 1 OS=Homo sapiens OX=9606 GN=NOTCH1 PE=1 SV=4	1	3002	FP031022_9.3713.3713.3	high-energy collision-induced dissociation	1.99	3013.21	3013.2	1	154 | 16494
351	Hex(1)Pent(2)	293.4	3	1000.08	2998.23	1000.08	2998.21	controllerType=0 controllerNumber=1 scan=3667	Y.DVDECASTPCKNGAKCLDGPNTY.T	8	DVDECASTPCKNGAKCLDGPNTY,YT,5@57.02146,8@426.13734,10@57.02146,16@57.02146	T8(OGlycan / 426.1373)	12.2194	Y.DVDEC[+57.02146]AST[+426.13734]PC[+57.02146]KNGAKC[+57.02146]LDGPNTY.T	C5(Carbamidomethyl / 57.0215); C10(Carbamidomethyl / 57.0215); C16(Carbamidomethyl / 57.0215)	0.0018	0.0019	0	0	0	0	0.00014	0.00014	2.737	293.4	0.4	6.678		Specific	11.5	>sp|P46531|NOTC1_HUMAN Neurogenic locus notch homolog protein 1 OS=Homo sapiens OX=9606 GN=NOTCH1 PE=1 SV=4	1	2935	FP031022_9.3667.3667.3	high-energy collision-induced dissociation	2.5	2997.22	2997.2	1	155 | 16139
351	Hex(1)	83.5	3	912.053	2734.14	912.047	2734.13	controllerType=0 controllerNumber=1 scan=3661	Y.DVDECASTPCKNGAKCLDGPNTY.T	8	DVDECASTPCKNGAKCLDGPNTY,YT,5@57.02146,8@162.05282,10@57.02146,16@57.02146	T8(OGlycan / 162.0528)	12.2064	Y.DVDEC[+57.02146]AST[+162.05282]PC[+57.02146]KNGAKC[+57.02146]LDGPNTY.T	C5(Carbamidomethyl / 57.0215); C10(Carbamidomethyl / 57.0215); C16(Carbamidomethyl / 57.0215)	0.13	0.13	0.0065	0.0065	0.015	0.015	0.0068	0.0068	0.896	83.5	0.4	5.687		Specific	9.1	>sp|P46531|NOTC1_HUMAN Neurogenic locus notch homolog protein 1 OS=Homo sapiens OX=9606 GN=NOTCH1 PE=1 SV=4	1	2926	FP031022_9.3661.3661.3	high-energy collision-induced dissociation	0.82	2733.14	2733.12	1	156 | 3404

## Sheet: FP050322_15
Pos.	Glycans	Score	z	Obs._x000D_ m/z	Obs._x000D_ MH	Calc._x000D_ m/z	Calc._x000D_ MH	Scan #	ppm_x000D_ err.	SequenceOriginalDebug	Glycans_x000D_ Pos.	PeptideParseFriendly	Mods_x000D_ (variable)	Scan_x000D_ Time	Sequence	Mods_x000D_ (fixed)	PEP_x000D_ 2D	PEP_x000D_ 1D	FDR_x000D_ 2D	FDR_x000D_ 1D	FDR uniq._x000D_ 2D	FDR uniq._x000D_ 1D	q-value_x000D_ 2D	q-value_x000D_ 1D	|Log Prob|	Delta_x000D_ Score	Delta Mod._x000D_ Score	Off-_x000D_ By-X	Cleavage	Z-Score	Protein_x000D_ Name	Prot._x000D_ Id	QID	Comment	Fragment_x000D_ Type	|LogProbOld|	Obs.M	Calc.M	Prot._x000D_ Rank	PID
1	Hex(1)Pent(2); Fuc(1)	191.5	4	851.622	3403.46	851.605	3403.4	controllerType=0 controllerNumber=1 scan=3300	19.209	-.DVNECGQKPGLCRHGGTCHNEVGSY.R	17;24	DVNECGQKPGLCRHGGTCHNEVGSY,-R,5@57.02146,12@57.02146,17@426.13734,18@57.02146,24@146.05791	T17(OGlycan / 426.1373); S24(OGlycan / 146.0579)	10.8664	-.DVNEC[+57.02146]GQKPGLC[+57.02146]RHGGT[+426.13734]C[+57.02146]HNEVGS[+146.05791]Y.R	C5(Carbamidomethyl / 57.0215); C12(Carbamidomethyl / 57.0215); C18(Carbamidomethyl / 57.0215)	0.18	0.19	0	0	0	0	0.0044	0.0045	0.736	191.5	1.2		Specific	5	>sp|P46531|NOTC1_HUMAN Neurogenic locus notch homolog protein 1 OS=Homo sapiens OX=9606 GN=NOTCH1 PE=1 SV=4	1	2875	FP050322_15.3300.3300.4	high-energy collision-induced dissociation	0.41	3402.46	3402.39	1	1 | 26113
1	Hex(1)Pent(2); Fuc(1)	54.6	4	851.621	3403.46	851.605	3403.4	controllerType=0 controllerNumber=1 scan=3354	18.635	-.DVNECGQKPGLCRHGGTCHNEVGSY.R	17;24	DVNECGQKPGLCRHGGTCHNEVGSY,-R,5@57.02146,12@57.02146,17@426.13734,18@57.02146,24@146.05791	T17(OGlycan / 426.1373); S24(OGlycan / 146.0579)	10.9906	-.DVNEC[+57.02146]GQKPGLC[+57.02146]RHGGT[+426.13734]C[+57.02146]HNEVGS[+146.05791]Y.R	C5(Carbamidomethyl / 57.0215); C12(Carbamidomethyl / 57.0215); C18(Carbamidomethyl / 57.0215)	0.56	0.57	0.004	0.004	0	0	0.023	0.023	0.25	54.6	1.2		Specific	5.3	>sp|P46531|NOTC1_HUMAN Neurogenic locus notch homolog protein 1 OS=Homo sapiens OX=9606 GN=NOTCH1 PE=1 SV=4	1	2957	FP050322_15.3354.3354.4	high-energy collision-induced dissociation	0.14	3402.46	3402.39	1	2 | 26780
1	Hex(1)Pent(2); Fuc(1)	41.3	5	681.499	3403.46	681.486	3403.4	controllerType=0 controllerNumber=1 scan=3393	19.169	-.DVNECGQKPGLCRHGGTCHNEVGSY.R	17;24	DVNECGQKPGLCRHGGTCHNEVGSY,-R,5@57.02146,12@57.02146,17@426.13734,18@57.02146,24@146.05791	T17(OGlycan / 426.1373); S24(OGlycan / 146.0579)	11.0838	-.DVNEC[+57.02146]GQKPGLC[+57.02146]RHGGT[+426.13734]C[+57.02146]HNEVGS[+146.05791]Y.R	C5(Carbamidomethyl / 57.0215); C12(Carbamidomethyl / 57.0215); C18(Carbamidomethyl / 57.0215)	0.68	0.68	0.004	0.004	0	0	0.028	0.028	0.168	41.3	1.2		Specific	4.4	>sp|P46531|NOTC1_HUMAN Neurogenic locus notch homolog protein 1 OS=Homo sapiens OX=9606 GN=NOTCH1 PE=1 SV=4	1	3017	FP050322_15.3393.3393.5	high-energy collision-induced dissociation	0.09	3402.46	3402.39	1	3 | 26992
1	Fuc(1); Hex(1)Pent(2)	20.1	5	681.497	3403.46	681.486	3403.4	controllerType=0 controllerNumber=1 scan=3343	16.838	-.DVNECGQKPGLCRHGGTCHNEVGSY.R	17;24	DVNECGQKPGLCRHGGTCHNEVGSY,-R,5@57.02146,12@57.02146,17@146.05791,18@57.02146,24@426.13734	T17(OGlycan / 146.0579); S24(OGlycan / 426.1373)	10.9659	-.DVNEC[+57.02146]GQKPGLC[+57.02146]RHGGT[+146.05791]C[+57.02146]HNEVGS[+426.13734]Y.R	C5(Carbamidomethyl / 57.0215); C12(Carbamidomethyl / 57.0215); C18(Carbamidomethyl / 57.0215)	0.68	0.68	0.004	0.004	0.0094	0.0094	0.025	0.025	0.168	20.1	6.3		Specific	4.4	>sp|P46531|NOTC1_HUMAN Neurogenic locus notch homolog protein 1 OS=Homo sapiens OX=9606 GN=NOTCH1 PE=1 SV=4	1	2940	FP050322_15.3343.3343.5	high-energy collision-induced dissociation	0.09	3402.45	3402.39	1	4 | 26530
1	HexNAc(1); HexNAc(1)Fuc(1)	9.3	5	677.698	3384.46	677.687	3384.4	controllerType=0 controllerNumber=1 scan=3514	16.431	-.DVNECGQKPGLCRHGGTCHNEVGSY.R	17;24	DVNECGQKPGLCRHGGTCHNEVGSY,-R,3@0.98402,5@57.02146,12@57.02146,17@203.07937,18@57.02146,24@349.13728	N3(Deamidated / 0.984); T17(OGlycan / 203.0794); S24(OGlycan / 349.1373)	11.3684	-.DVN[+0.98402]EC[+57.02146]GQKPGLC[+57.02146]RHGGT[+203.07937]C[+57.02146]HNEVGS[+349.13728]Y.R	C5(Carbamidomethyl / 57.0215); C12(Carbamidomethyl / 57.0215); C18(Carbamidomethyl / 57.0215)	0.86	0.87	0.0039	0.0039	0.0092	0.0092	0.037	0.037	0.064	9.3	5.7		Specific	4.3	>sp|P46531|NOTC1_HUMAN Neurogenic locus notch homolog protein 1 OS=Homo sapiens OX=9606 GN=NOTCH1 PE=1 SV=4	1	3206	FP050322_15.3514.3514.5	high-energy collision-induced dissociation	0.03	3383.45	3383.4	1	5 | 27921
1		382	4	708.555	2831.2	708.557	2831.2	controllerType=0 controllerNumber=1 scan=3365	-1.766	-.DVNECGQKPGLCRHGGTCHNEVGSY.R		DVNECGQKPGLCRHGGTCHNEVGSY,-R,5@57.02146,12@57.02146,18@57.02146		11.0169	-.DVNEC[+57.02146]GQKPGLC[+57.02146]RHGGTC[+57.02146]HNEVGSY.R	C5(Carbamidomethyl / 57.0215); C12(Carbamidomethyl / 57.0215); C18(Carbamidomethyl / 57.0215)	3.9e-06	3.9e-06	0	0	0	0	2.2e-07	2.2e-07	5.413	382	382		Specific	9.1	>sp|P46531|NOTC1_HUMAN Neurogenic locus notch homolog protein 1 OS=Homo sapiens OX=9606 GN=NOTCH1 PE=1 SV=4	1	2973	FP050322_15.3365.3365.4	high-energy collision-induced dissociation	5.41	2830.19	2830.2	1	6 | 8855
1		346.1	4	708.556	2831.2	708.557	2831.2	controllerType=0 controllerNumber=1 scan=3412	-0.645	-.DVNECGQKPGLCRHGGTCHNEVGSY.R		DVNECGQKPGLCRHGGTCHNEVGSY,-R,5@57.02146,12@57.02146,18@57.02146		11.1284	-.DVNEC[+57.02146]GQKPGLC[+57.02146]RHGGTC[+57.02146]HNEVGSY.R	C5(Carbamidomethyl / 57.0215); C12(Carbamidomethyl / 57.0215); C18(Carbamidomethyl / 57.0215)	4.2e-05	4.3e-05	0	0	0	0	3.2e-06	3.2e-06	4.375	346.1	346.1		Specific	9.8	>sp|P46531|NOTC1_HUMAN Neurogenic locus notch homolog protein 1 OS=Homo sapiens OX=9606 GN=NOTCH1 PE=1 SV=4	1	3048	FP050322_15.3412.3412.4	high-energy collision-induced dissociation	4.37	2830.2	2830.2	1	7 | 8965
2	HexNAc(1)Hex(1)Fuc(1)NeuAc(1); Hex(1)Pent(1)	13.3	5	763.331	3812.63	763.317	3812.56	controllerType=0 controllerNumber=1 scan=3684	18.023	D.VNECGQKPGLCRHGGTCHNEVGSY.R	16;23	VNECGQKPGLCRHGGTCHNEVGSY,DR,4@57.02146,11@57.02146,16@802.28552,17@57.02146,23@294.09508	T16(OGlycan / 802.2855); S23(OGlycan / 294.0951)	11.7597	D.VNEC[+57.02146]GQKPGLC[+57.02146]RHGGT[+802.28552]C[+57.02146]HNEVGS[+294.09508]Y.R	C4(Carbamidomethyl / 57.0215); C11(Carbamidomethyl / 57.0215); C17(Carbamidomethyl / 57.0215)	0.56	0.56	0.004	0.004	0.0095	0.0095	0.02	0.021	0.253	13.3	0		NRagged	5.2	>sp|P46531|NOTC1_HUMAN Neurogenic locus notch homolog protein 1 OS=Homo sapiens OX=9606 GN=NOTCH1 PE=1 SV=4	1	3463	FP050322_15.3684.3684.5	high-energy collision-induced dissociation	0.14	3811.62	3811.55	1	8 | 29741
2	Hex(1)Pent(1); HexNAc(1)Hex(1)Fuc(1)NeuAc(1)	1.7	6	636.277	3812.63	636.266	3812.56	controllerType=0 controllerNumber=1 scan=3698	17.972	D.VNECGQKPGLCRHGGTCHNEVGSY.R	16;23	VNECGQKPGLCRHGGTCHNEVGSY,DR,4@57.02146,11@57.02146,16@294.09508,17@57.02146,23@802.28552	T16(OGlycan / 294.0951); S23(OGlycan / 802.2855)	11.7931	D.VNEC[+57.02146]GQKPGLC[+57.02146]RHGGT[+294.09508]C[+57.02146]HNEVGS[+802.28552]Y.R	C4(Carbamidomethyl / 57.0215); C11(Carbamidomethyl / 57.0215); C17(Carbamidomethyl / 57.0215)	0.88	0.88	0.0039	0.0039	0.0095	0.0095	0.044	0.044	0.056	1.7	0		NRagged	5.3	>sp|P46531|NOTC1_HUMAN Neurogenic locus notch homolog protein 1 OS=Homo sapiens OX=9606 GN=NOTCH1 PE=1 SV=4	1	3483	FP050322_15.3698.3698.6	high-energy collision-induced dissociation	0.03	3811.62	3811.55	1	9 | 29781
26		171.7	6	1458.76	8747.54	1458.93	8748.56	controllerType=0 controllerNumber=1 scan=5407	-1.529	Y.RCVCRATHTGPNCERPYVPCSPSPCQNGGTCRPTGDVTHECACLPGFTGQNCEENIDDCPGNNCKNGGACVDGVNTY.N		RCVCRATHTGPNCERPYVPCSPSPCQNGGTCRPTGDVTHECACLPGFTGQNCEENIDDCPGNNCKNGGACVDGVNTY,YN,2@57.02146,4@57.02146,13@57.02146,20@57.02146,25@57.02146,26@0.98402,31@57.02146,41@57.02146,43@57.02146,52@57.02146,59@57.02146,64@57.02146,66@0.98402,70@57.02146	Q26(Deamidated / 0.984); N66(Deamidated / 0.984)	15.8534	Y.RC[+57.02146]VC[+57.02146]RATHTGPNC[+57.02146]ERPYVPC[+57.02146]SPSPC[+57.02146]Q[+0.98402]NGGTC[+57.02146]RPTGDVTHEC[+57.02146]AC[+57.02146]LPGFTGQNC[+57.02146]EENIDDC[+57.02146]PGNNC[+57.02146]KN[+0.98402]GGAC[+57.02146]VDGVNTY.N	C2(Carbamidomethyl / 57.0215); C4(Carbamidomethyl / 57.0215); C13(Carbamidomethyl / 57.0215); C20(Carbamidomethyl / 57.0215); C25(Carbamidomethyl / 57.0215); C31(Carbamidomethyl / 57.0215); C41(Carbamidomethyl / 57.0215); C43(Carbamidomethyl / 57.0215); C52(Carbamidomethyl / 57.0215); C59(Carbamidomethyl / 57.0215); C64(Carbamidomethyl / 57.0215); C70(Carbamidomethyl / 57.0215)	0.11	0.11	0	0	0	0	0.0025	0.0025	0.96	171.7	1	-1	Specific	13.3	>sp|P46531|NOTC1_HUMAN Neurogenic locus notch homolog protein 1 OS=Homo sapiens OX=9606 GN=NOTCH1 PE=1 SV=4	1	5822	FP050322_15.5407.5407.6	high-energy collision-induced dissociation	0.7	8746.54	8747.55	1	10 | 98252
26		92	6	1459.27	8750.57	1458.93	8748.56	controllerType=0 controllerNumber=1 scan=5280	0.669	Y.RCVCRATHTGPNCERPYVPCSPSPCQNGGTCRPTGDVTHECACLPGFTGQNCEENIDDCPGNNCKNGGACVDGVNTY.N		RCVCRATHTGPNCERPYVPCSPSPCQNGGTCRPTGDVTHECACLPGFTGQNCEENIDDCPGNNCKNGGACVDGVNTY,YN,2@57.02146,4@57.02146,13@57.02146,20@57.02146,25@57.02146,31@57.02146,41@57.02146,43@57.02146,50@0.98402,52@57.02146,59@57.02146,64@57.02146,66@0.98402,70@57.02146	Q50(Deamidated / 0.984); N66(Deamidated / 0.984)	15.5397	Y.RC[+57.02146]VC[+57.02146]RATHTGPNC[+57.02146]ERPYVPC[+57.02146]SPSPC[+57.02146]QNGGTC[+57.02146]RPTGDVTHEC[+57.02146]AC[+57.02146]LPGFTGQ[+0.98402]NC[+57.02146]EENIDDC[+57.02146]PGNNC[+57.02146]KN[+0.98402]GGAC[+57.02146]VDGVNTY.N	C2(Carbamidomethyl / 57.0215); C4(Carbamidomethyl / 57.0215); C13(Carbamidomethyl / 57.0215); C20(Carbamidomethyl / 57.0215); C25(Carbamidomethyl / 57.0215); C31(Carbamidomethyl / 57.0215); C41(Carbamidomethyl / 57.0215); C43(Carbamidomethyl / 57.0215); C52(Carbamidomethyl / 57.0215); C59(Carbamidomethyl / 57.0215); C64(Carbamidomethyl / 57.0215); C70(Carbamidomethyl / 57.0215)	0.031	0.031	0	0	0	0	0.00083	0.00084	1.515	92	3.2	2	Specific	12.3	>sp|P46531|NOTC1_HUMAN Neurogenic locus notch homolog protein 1 OS=Homo sapiens OX=9606 GN=NOTCH1 PE=1 SV=4	1	5688	FP050322_15.5280.5280.6	high-energy collision-induced dissociation	1.22	8749.57	8747.55	1	11 | 97972
26		91.9	6	1459.27	8750.57	1458.93	8748.56	controllerType=0 controllerNumber=1 scan=5278	0.669	Y.RCVCRATHTGPNCERPYVPCSPSPCQNGGTCRPTGDVTHECACLPGFTGQNCEENIDDCPGNNCKNGGACVDGVNTY.N		RCVCRATHTGPNCERPYVPCSPSPCQNGGTCRPTGDVTHECACLPGFTGQNCEENIDDCPGNNCKNGGACVDGVNTY,YN,2@57.02146,4@57.02146,5@0.98402,13@57.02146,20@57.02146,25@57.02146,31@57.02146,41@57.02146,43@57.02146,52@57.02146,59@57.02146,64@57.02146,66@0.98402,70@57.02146	R5(Deamidated / 0.984); N66(Deamidated / 0.984)	15.5359	Y.RC[+57.02146]VC[+57.02146]R[+0.98402]ATHTGPNC[+57.02146]ERPYVPC[+57.02146]SPSPC[+57.02146]QNGGTC[+57.02146]RPTGDVTHEC[+57.02146]AC[+57.02146]LPGFTGQNC[+57.02146]EENIDDC[+57.02146]PGNNC[+57.02146]KN[+0.98402]GGAC[+57.02146]VDGVNTY.N	C2(Carbamidomethyl / 57.0215); C4(Carbamidomethyl / 57.0215); C13(Carbamidomethyl / 57.0215); C20(Carbamidomethyl / 57.0215); C25(Carbamidomethyl / 57.0215); C31(Carbamidomethyl / 57.0215); C41(Carbamidomethyl / 57.0215); C43(Carbamidomethyl / 57.0215); C52(Carbamidomethyl / 57.0215); C59(Carbamidomethyl / 57.0215); C64(Carbamidomethyl / 57.0215); C70(Carbamidomethyl / 57.0215)	0.031	0.031	0	0	0	0	0.0007	0.0007	1.515	91.9	4	2	Specific	11.3	>sp|P46531|NOTC1_HUMAN Neurogenic locus notch homolog protein 1 OS=Homo sapiens OX=9606 GN=NOTCH1 PE=1 SV=4	1	5686	FP050322_15.5278.5278.6	high-energy collision-induced dissociation	1.22	8749.57	8747.55	1	12 | 97932
26		61.6	6	1458.93	8748.54	1458.93	8748.56	controllerType=0 controllerNumber=1 scan=5459	-2.108	Y.RCVCRATHTGPNCERPYVPCSPSPCQNGGTCRPTGDVTHECACLPGFTGQNCEENIDDCPGNNCKNGGACVDGVNTY.N		RCVCRATHTGPNCERPYVPCSPSPCQNGGTCRPTGDVTHECACLPGFTGQNCEENIDDCPGNNCKNGGACVDGVNTY,YN,2@57.02146,4@57.02146,13@57.02146,20@57.02146,25@57.02146,31@57.02146,41@57.02146,43@57.02146,50@0.98402,52@57.02146,59@57.02146,64@57.02146,66@0.98402,70@57.02146	Q50(Deamidated / 0.984); N66(Deamidated / 0.984)	15.9768	Y.RC[+57.02146]VC[+57.02146]RATHTGPNC[+57.02146]ERPYVPC[+57.02146]SPSPC[+57.02146]QNGGTC[+57.02146]RPTGDVTHEC[+57.02146]AC[+57.02146]LPGFTGQ[+0.98402]NC[+57.02146]EENIDDC[+57.02146]PGNNC[+57.02146]KN[+0.98402]GGAC[+57.02146]VDGVNTY.N	C2(Carbamidomethyl / 57.0215); C4(Carbamidomethyl / 57.0215); C13(Carbamidomethyl / 57.0215); C20(Carbamidomethyl / 57.0215); C25(Carbamidomethyl / 57.0215); C31(Carbamidomethyl / 57.0215); C41(Carbamidomethyl / 57.0215); C43(Carbamidomethyl / 57.0215); C52(Carbamidomethyl / 57.0215); C59(Carbamidomethyl / 57.0215); C64(Carbamidomethyl / 57.0215); C70(Carbamidomethyl / 57.0215)	0.0084	0.0085	0	0	0	0	0.00038	0.00038	2.077	61.6	5.5		Specific	12.1	>sp|P46531|NOTC1_HUMAN Neurogenic locus notch homolog protein 1 OS=Homo sapiens OX=9606 GN=NOTCH1 PE=1 SV=4	1	5883	FP050322_15.5459.5459.6	high-energy collision-induced dissociation	1.77	8747.53	8747.55	1	13 | 98412
26		217.9	6	1458.76	8747.51	1458.77	8747.58	controllerType=0 controllerNumber=1 scan=5325	-7.257	Y.RCVCRATHTGPNCERPYVPCSPSPCQNGGTCRPTGDVTHECACLPGFTGQNCEENIDDCPGNNCKNGGACVDGVNTY.N		RCVCRATHTGPNCERPYVPCSPSPCQNGGTCRPTGDVTHECACLPGFTGQNCEENIDDCPGNNCKNGGACVDGVNTY,YN,2@57.02146,4@57.02146,13@57.02146,20@57.02146,25@57.02146,31@57.02146,41@57.02146,43@57.02146,52@57.02146,59@57.02146,64@57.02146,66@0.98402,70@57.02146	N66(Deamidated / 0.984)	15.6483	Y.RC[+57.02146]VC[+57.02146]RATHTGPNC[+57.02146]ERPYVPC[+57.02146]SPSPC[+57.02146]QNGGTC[+57.02146]RPTGDVTHEC[+57.02146]AC[+57.02146]LPGFTGQNC[+57.02146]EENIDDC[+57.02146]PGNNC[+57.02146]KN[+0.98402]GGAC[+57.02146]VDGVNTY.N	C2(Carbamidomethyl / 57.0215); C4(Carbamidomethyl / 57.0215); C13(Carbamidomethyl / 57.0215); C20(Carbamidomethyl / 57.0215); C25(Carbamidomethyl / 57.0215); C31(Carbamidomethyl / 57.0215); C41(Carbamidomethyl / 57.0215); C43(Carbamidomethyl / 57.0215); C52(Carbamidomethyl / 57.0215); C59(Carbamidomethyl / 57.0215); C64(Carbamidomethyl / 57.0215); C70(Carbamidomethyl / 57.0215)	0.14	0.14	0	0	0	0	0.003	0.0031	0.87	217.9	28.4		Specific	11.1	>sp|P46531|NOTC1_HUMAN Neurogenic locus notch homolog protein 1 OS=Homo sapiens OX=9606 GN=NOTCH1 PE=1 SV=4	1	5737	FP050322_15.5325.5325.6	high-energy collision-induced dissociation	0.62	8746.51	8746.57	1	14 | 98092
26		155.8	6	1458.93	8748.55	1458.77	8747.58	controllerType=0 controllerNumber=1 scan=5365	-3.733	Y.RCVCRATHTGPNCERPYVPCSPSPCQNGGTCRPTGDVTHECACLPGFTGQNCEENIDDCPGNNCKNGGACVDGVNTY.N		RCVCRATHTGPNCERPYVPCSPSPCQNGGTCRPTGDVTHECACLPGFTGQNCEENIDDCPGNNCKNGGACVDGVNTY,YN,2@57.02146,4@57.02146,13@57.02146,20@57.02146,25@57.02146,31@57.02146,41@57.02146,43@57.02146,52@57.02146,59@57.02146,64@57.02146,66@0.98402,70@57.02146	N66(Deamidated / 0.984)	15.7513	Y.RC[+57.02146]VC[+57.02146]RATHTGPNC[+57.02146]ERPYVPC[+57.02146]SPSPC[+57.02146]QNGGTC[+57.02146]RPTGDVTHEC[+57.02146]AC[+57.02146]LPGFTGQNC[+57.02146]EENIDDC[+57.02146]PGNNC[+57.02146]KN[+0.98402]GGAC[+57.02146]VDGVNTY.N	C2(Carbamidomethyl / 57.0215); C4(Carbamidomethyl / 57.0215); C13(Carbamidomethyl / 57.0215); C20(Carbamidomethyl / 57.0215); C25(Carbamidomethyl / 57.0215); C31(Carbamidomethyl / 57.0215); C41(Carbamidomethyl / 57.0215); C43(Carbamidomethyl / 57.0215); C52(Carbamidomethyl / 57.0215); C59(Carbamidomethyl / 57.0215); C64(Carbamidomethyl / 57.0215); C70(Carbamidomethyl / 57.0215)	0.09	0.091	0	0	0	0	0.0016	0.0016	1.047	155.8	8.3	1	Specific	10.3	>sp|P46531|NOTC1_HUMAN Neurogenic locus notch homolog protein 1 OS=Homo sapiens OX=9606 GN=NOTCH1 PE=1 SV=4	1	5782	FP050322_15.5365.5365.6	high-energy collision-induced dissociation	0.9	8747.54	8746.57	1	15 | 98172
26		155.6	6	1458.61	8746.61	1458.77	8747.58	controllerType=0 controllerNumber=1 scan=5230	4.709	Y.RCVCRATHTGPNCERPYVPCSPSPCQNGGTCRPTGDVTHECACLPGFTGQNCEENIDDCPGNNCKNGGACVDGVNTY.N		RCVCRATHTGPNCERPYVPCSPSPCQNGGTCRPTGDVTHECACLPGFTGQNCEENIDDCPGNNCKNGGACVDGVNTY,YN,2@57.02146,4@57.02146,13@57.02146,20@57.02146,25@57.02146,31@57.02146,41@57.02146,43@57.02146,50@0.98402,52@57.02146,59@57.02146,64@57.02146,70@57.02146	Q50(Deamidated / 0.984)	15.4181	Y.RC[+57.02146]VC[+57.02146]RATHTGPNC[+57.02146]ERPYVPC[+57.02146]SPSPC[+57.02146]QNGGTC[+57.02146]RPTGDVTHEC[+57.02146]AC[+57.02146]LPGFTGQ[+0.98402]NC[+57.02146]EENIDDC[+57.02146]PGNNC[+57.02146]KNGGAC[+57.02146]VDGVNTY.N	C2(Carbamidomethyl / 57.0215); C4(Carbamidomethyl / 57.0215); C13(Carbamidomethyl / 57.0215); C20(Carbamidomethyl / 57.0215); C25(Carbamidomethyl / 57.0215); C31(Carbamidomethyl / 57.0215); C41(Carbamidomethyl / 57.0215); C43(Carbamidomethyl / 57.0215); C52(Carbamidomethyl / 57.0215); C59(Carbamidomethyl / 57.0215); C64(Carbamidomethyl / 57.0215); C70(Carbamidomethyl / 57.0215)	0.8	0.8	0.004	0.004	0.0093	0.0093	0.031	0.031	0.097	155.6	0	-1	Specific	13.1	>sp|P46531|NOTC1_HUMAN Neurogenic locus notch homolog protein 1 OS=Homo sapiens OX=9606 GN=NOTCH1 PE=1 SV=4	1	5634	FP050322_15.5230.5230.6	high-energy collision-induced dissociation	0.07	8745.61	8746.57	1	16 | 97692
26		98.7	6	1458.42	8745.5	1458.77	8747.58	controllerType=0 controllerNumber=1 scan=5278	-7.606	Y.RCVCRATHTGPNCERPYVPCSPSPCQNGGTCRPTGDVTHECACLPGFTGQNCEENIDDCPGNNCKNGGACVDGVNTY.N		RCVCRATHTGPNCERPYVPCSPSPCQNGGTCRPTGDVTHECACLPGFTGQNCEENIDDCPGNNCKNGGACVDGVNTY,YN,2@57.02146,4@57.02146,13@57.02146,20@57.02146,25@57.02146,31@57.02146,41@57.02146,43@57.02146,52@57.02146,59@57.02146,64@57.02146,66@0.98402,70@57.02146	N66(Deamidated / 0.984)	15.5359	Y.RC[+57.02146]VC[+57.02146]RATHTGPNC[+57.02146]ERPYVPC[+57.02146]SPSPC[+57.02146]QNGGTC[+57.02146]RPTGDVTHEC[+57.02146]AC[+57.02146]LPGFTGQNC[+57.02146]EENIDDC[+57.02146]PGNNC[+57.02146]KN[+0.98402]GGAC[+57.02146]VDGVNTY.N	C2(Carbamidomethyl / 57.0215); C4(Carbamidomethyl / 57.0215); C13(Carbamidomethyl / 57.0215); C20(Carbamidomethyl / 57.0215); C25(Carbamidomethyl / 57.0215); C31(Carbamidomethyl / 57.0215); C41(Carbamidomethyl / 57.0215); C43(Carbamidomethyl / 57.0215); C52(Carbamidomethyl / 57.0215); C59(Carbamidomethyl / 57.0215); C64(Carbamidomethyl / 57.0215); C70(Carbamidomethyl / 57.0215)	0.92	0.92	0.0039	0.0039	0	0	0.047	0.047	0.037	98.7	24.5	-2	Specific	11.8	>sp|P46531|NOTC1_HUMAN Neurogenic locus notch homolog protein 1 OS=Homo sapiens OX=9606 GN=NOTCH1 PE=1 SV=4	1	5685	FP050322_15.5278.5278.6	high-energy collision-induced dissociation	0.03	8744.5	8746.57	1	17 | 97892
26		173.9	6	1458.27	8744.56	1458.6	8746.59	controllerType=0 controllerNumber=1 scan=5251	-3.377	Y.RCVCRATHTGPNCERPYVPCSPSPCQNGGTCRPTGDVTHECACLPGFTGQNCEENIDDCPGNNCKNGGACVDGVNTY.N		RCVCRATHTGPNCERPYVPCSPSPCQNGGTCRPTGDVTHECACLPGFTGQNCEENIDDCPGNNCKNGGACVDGVNTY,YN,2@57.02146,4@57.02146,13@57.02146,20@57.02146,25@57.02146,31@57.02146,41@57.02146,43@57.02146,52@57.02146,59@57.02146,64@57.02146,70@57.02146		15.4713	Y.RC[+57.02146]VC[+57.02146]RATHTGPNC[+57.02146]ERPYVPC[+57.02146]SPSPC[+57.02146]QNGGTC[+57.02146]RPTGDVTHEC[+57.02146]AC[+57.02146]LPGFTGQNC[+57.02146]EENIDDC[+57.02146]PGNNC[+57.02146]KNGGAC[+57.02146]VDGVNTY.N	C2(Carbamidomethyl / 57.0215); C4(Carbamidomethyl / 57.0215); C13(Carbamidomethyl / 57.0215); C20(Carbamidomethyl / 57.0215); C25(Carbamidomethyl / 57.0215); C31(Carbamidomethyl / 57.0215); C41(Carbamidomethyl / 57.0215); C43(Carbamidomethyl / 57.0215); C52(Carbamidomethyl / 57.0215); C59(Carbamidomethyl / 57.0215); C64(Carbamidomethyl / 57.0215); C70(Carbamidomethyl / 57.0215)	0.33	0.33	0	0	0	0	0.0078	0.0079	0.487	173.9	173.9	-2	Specific	12.1	>sp|P46531|NOTC1_HUMAN Neurogenic locus notch homolog protein 1 OS=Homo sapiens OX=9606 GN=NOTCH1 PE=1 SV=4	1	5656	FP050322_15.5251.5251.6	high-energy collision-induced dissociation	0.48	8743.55	8745.59	1	18 | 97812
26		466.9	4	534.241	2133.94	534.243	2133.95	controllerType=0 controllerNumber=1 scan=2613	-2.635	Y.RCVCRATHTGPNCERPY.V		RCVCRATHTGPNCERPY,YV,2@57.02146,4@57.02146,13@57.02146		9.2582	Y.RC[+57.02146]VC[+57.02146]RATHTGPNC[+57.02146]ERPY.V	C2(Carbamidomethyl / 57.0215); C4(Carbamidomethyl / 57.0215); C13(Carbamidomethyl / 57.0215)	1.5e-06	1.5e-06	0	0	0	0	7.2e-08	7.2e-08	5.837	459.9	459.9		Specific	9.6	>sp|P46531|NOTC1_HUMAN Neurogenic locus notch homolog protein 1 OS=Homo sapiens OX=9606 GN=NOTCH1 PE=1 SV=4	1	1901	FP050322_15.2613.2613.4	high-energy collision-induced dissociation	5.83	2132.94	2132.94	1	19 | 2917
26		448.3	4	534.242	2133.94	534.243	2133.95	controllerType=0 controllerNumber=1 scan=2657	-2.063	Y.RCVCRATHTGPNCERPY.V		RCVCRATHTGPNCERPY,YV,2@57.02146,4@57.02146,13@57.02146		9.3617	Y.RC[+57.02146]VC[+57.02146]RATHTGPNC[+57.02146]ERPY.V	C2(Carbamidomethyl / 57.0215); C4(Carbamidomethyl / 57.0215); C13(Carbamidomethyl / 57.0215)	1.5e-06	1.5e-06	0	0	0	0	8.2e-08	8.3e-08	5.837	414.6	414.6		Specific	9	>sp|P46531|NOTC1_HUMAN Neurogenic locus notch homolog protein 1 OS=Homo sapiens OX=9606 GN=NOTCH1 PE=1 SV=4	1	1961	FP050322_15.2657.2657.4	high-energy collision-induced dissociation	5.83	2132.94	2132.94	1	20 | 2957
26		439.6	4	534.242	2133.94	534.243	2133.95	controllerType=0 controllerNumber=1 scan=2561	-2.063	Y.RCVCRATHTGPNCERPY.V		RCVCRATHTGPNCERPY,YV,2@57.02146,4@57.02146,13@57.02146		9.1365	Y.RC[+57.02146]VC[+57.02146]RATHTGPNC[+57.02146]ERPY.V	C2(Carbamidomethyl / 57.0215); C4(Carbamidomethyl / 57.0215); C13(Carbamidomethyl / 57.0215)	2.5e-06	2.5e-06	0	0	0	0	1.7e-07	1.7e-07	5.604	425.4	425.4		Specific	8.6	>sp|P46531|NOTC1_HUMAN Neurogenic locus notch homolog protein 1 OS=Homo sapiens OX=9606 GN=NOTCH1 PE=1 SV=4	1	1833	FP050322_15.2561.2561.4	high-energy collision-induced dissociation	5.6	2132.94	2132.94	1	21 | 2884
26		382	4	534.241	2133.94	534.243	2133.95	controllerType=0 controllerNumber=1 scan=2706	-2.406	Y.RCVCRATHTGPNCERPY.V		RCVCRATHTGPNCERPY,YV,2@57.02146,4@57.02146,13@57.02146		9.4759	Y.RC[+57.02146]VC[+57.02146]RATHTGPNC[+57.02146]ERPY.V	C2(Carbamidomethyl / 57.0215); C4(Carbamidomethyl / 57.0215); C13(Carbamidomethyl / 57.0215)	9.6e-06	9.7e-06	0	0	0	0	6.7e-07	6.8e-07	5.017	380.3	380.3		Specific	7.7	>sp|P46531|NOTC1_HUMAN Neurogenic locus notch homolog protein 1 OS=Homo sapiens OX=9606 GN=NOTCH1 PE=1 SV=4	1	2028	FP050322_15.2706.2706.4	high-energy collision-induced dissociation	5.01	2132.94	2132.94	1	22 | 2970
26		293.6	5	427.594	2133.94	427.596	2133.95	controllerType=0 controllerNumber=1 scan=2633	-3.085	Y.RCVCRATHTGPNCERPY.V		RCVCRATHTGPNCERPY,YV,2@57.02146,4@57.02146,13@57.02146		9.3055	Y.RC[+57.02146]VC[+57.02146]RATHTGPNC[+57.02146]ERPY.V	C2(Carbamidomethyl / 57.0215); C4(Carbamidomethyl / 57.0215); C13(Carbamidomethyl / 57.0215)	0.00039	0.00039	0	0	0	0	2e-05	2e-05	3.41	283.9	283.9		Specific	8.5	>sp|P46531|NOTC1_HUMAN Neurogenic locus notch homolog protein 1 OS=Homo sapiens OX=9606 GN=NOTCH1 PE=1 SV=4	1	1929	FP050322_15.2633.2633.5	high-energy collision-induced dissociation	3.53	2132.93	2132.94	1	23 | 2945
26		281.7	5	427.595	2133.94	427.596	2133.95	controllerType=0 controllerNumber=1 scan=2583	-2.441	Y.RCVCRATHTGPNCERPY.V		RCVCRATHTGPNCERPY,YV,2@57.02146,4@57.02146,13@57.02146		9.1876	Y.RC[+57.02146]VC[+57.02146]RATHTGPNC[+57.02146]ERPY.V	C2(Carbamidomethyl / 57.0215); C4(Carbamidomethyl / 57.0215); C13(Carbamidomethyl / 57.0215)	7.6e-05	7.7e-05	0	0	0	0	5.1e-06	5.2e-06	4.121	278.6	278.6		Specific	9	>sp|P46531|NOTC1_HUMAN Neurogenic locus notch homolog protein 1 OS=Homo sapiens OX=9606 GN=NOTCH1 PE=1 SV=4	1	1862	FP050322_15.2583.2583.5	high-energy collision-induced dissociation	4.24	2132.94	2132.94	1	24 | 2896
26		218.9	5	427.595	2133.94	427.596	2133.95	controllerType=0 controllerNumber=1 scan=2582	-2.441	Y.RCVCRATHTGPNCERPY.V		RCVCRATHTGPNCERPY,YV,2@57.02146,4@57.02146,13@57.02146		9.1861	Y.RC[+57.02146]VC[+57.02146]RATHTGPNC[+57.02146]ERPY.V	C2(Carbamidomethyl / 57.0215); C4(Carbamidomethyl / 57.0215); C13(Carbamidomethyl / 57.0215)	0.001	0.001	0	0	0	0	4.9e-05	5e-05	2.985	192.9	192.9		Specific	7.6	>sp|P46531|NOTC1_HUMAN Neurogenic locus notch homolog protein 1 OS=Homo sapiens OX=9606 GN=NOTCH1 PE=1 SV=4	1	1860	FP050322_15.2582.2582.5	high-energy collision-induced dissociation	3.11	2132.94	2132.94	1	25 | 2890
26		118.7	5	427.594	2133.94	427.596	2133.95	controllerType=0 controllerNumber=1 scan=2679	-3.013	Y.RCVCRATHTGPNCERPY.V		RCVCRATHTGPNCERPY,YV,2@57.02146,4@57.02146,13@57.02146		9.4126	Y.RC[+57.02146]VC[+57.02146]RATHTGPNC[+57.02146]ERPY.V	C2(Carbamidomethyl / 57.0215); C4(Carbamidomethyl / 57.0215); C13(Carbamidomethyl / 57.0215)	0.053	0.054	0	0	0	0	0.0012	0.0012	1.277	118.7	118.7		Specific	6.4	>sp|P46531|NOTC1_HUMAN Neurogenic locus notch homolog protein 1 OS=Homo sapiens OX=9606 GN=NOTCH1 PE=1 SV=4	1	1987	FP050322_15.2679.2679.5	high-energy collision-induced dissociation	1.27	2132.94	2132.94	1	26 | 2963
26		67.4	3	711.988	2133.95	711.988	2133.95	controllerType=0 controllerNumber=1 scan=2586	0.002	Y.RCVCRATHTGPNCERPY.V		RCVCRATHTGPNCERPY,YV,2@57.02146,4@57.02146,13@57.02146		9.194	Y.RC[+57.02146]VC[+57.02146]RATHTGPNC[+57.02146]ERPY.V	C2(Carbamidomethyl / 57.0215); C4(Carbamidomethyl / 57.0215); C13(Carbamidomethyl / 57.0215)	0.4	0.4	0.004	0.004	0	0	0.018	0.018	0.403	67.4	67.4		Specific	4.9	>sp|P46531|NOTC1_HUMAN Neurogenic locus notch homolog protein 1 OS=Homo sapiens OX=9606 GN=NOTCH1 PE=1 SV=4	1	1866	FP050322_15.2586.2586.3	high-energy collision-induced dissociation	0.4	2132.94	2132.94	1	27 | 2902
43	HexNAc(1)Fuc(1)	76.2	5	1400.16	6996.78	1400.16	6996.79	controllerType=0 controllerNumber=1 scan=5797	-1.661	Y.VPCSPSPCQNGGTCRPTGDVTHECACLPGFTGQNCEENIDDCPGNNCKNGGACVDGVNTY.N	17	VPCSPSPCQNGGTCRPTGDVTHECACLPGFTGQNCEENIDDCPGNNCKNGGACVDGVNTY,YN,3@57.02146,8@57.02146,14@57.02146,17@349.13728,24@57.02146,26@57.02146,35@57.02146,42@57.02146,47@57.02146,53@57.02146,55@15.99492	T17(OGlycan / 349.1373); D55(Oxidation / 15.9949)	16.766	Y.VPC[+57.02146]SPSPC[+57.02146]QNGGTC[+57.02146]RPT[+349.13728]GDVTHEC[+57.02146]AC[+57.02146]LPGFTGQNC[+57.02146]EENIDDC[+57.02146]PGNNC[+57.02146]KNGGAC[+57.02146]VD[+15.99492]GVNTY.N	C3(Carbamidomethyl / 57.0215); C8(Carbamidomethyl / 57.0215); C14(Carbamidomethyl / 57.0215); C24(Carbamidomethyl / 57.0215); C26(Carbamidomethyl / 57.0215); C35(Carbamidomethyl / 57.0215); C42(Carbamidomethyl / 57.0215); C47(Carbamidomethyl / 57.0215); C53(Carbamidomethyl / 57.0215)	0.0013	0.0013	0	0	0	0	6.6e-05	6.7e-05	2.896	76.2	0		Specific	15.4	>sp|P46531|NOTC1_HUMAN Neurogenic locus notch homolog protein 1 OS=Homo sapiens OX=9606 GN=NOTCH1 PE=1 SV=4	1	6318	FP050322_15.5797.5797.5	high-energy collision-induced dissociation	2.58	6995.77	6995.79	1	28 | 71012
43	HexNAc(1)Fuc(1)	27.8	5	1400.16	6996.77	1400.16	6996.79	controllerType=0 controllerNumber=1 scan=5853	-2.882	Y.VPCSPSPCQNGGTCRPTGDVTHECACLPGFTGQNCEENIDDCPGNNCKNGGACVDGVNTY.N	17	VPCSPSPCQNGGTCRPTGDVTHECACLPGFTGQNCEENIDDCPGNNCKNGGACVDGVNTY,YN,3@57.02146,8@57.02146,14@57.02146,17@349.13728,24@57.02146,26@57.02146,35@57.02146,42@57.02146,47@57.02146,53@57.02146,55@15.99492	T17(OGlycan / 349.1373); D55(Oxidation / 15.9949)	16.895	Y.VPC[+57.02146]SPSPC[+57.02146]QNGGTC[+57.02146]RPT[+349.13728]GDVTHEC[+57.02146]AC[+57.02146]LPGFTGQNC[+57.02146]EENIDDC[+57.02146]PGNNC[+57.02146]KNGGAC[+57.02146]VD[+15.99492]GVNTY.N	C3(Carbamidomethyl / 57.0215); C8(Carbamidomethyl / 57.0215); C14(Carbamidomethyl / 57.0215); C24(Carbamidomethyl / 57.0215); C26(Carbamidomethyl / 57.0215); C35(Carbamidomethyl / 57.0215); C42(Carbamidomethyl / 57.0215); C47(Carbamidomethyl / 57.0215); C53(Carbamidomethyl / 57.0215)	0.0013	0.0013	0	0	0	0	7.2e-05	7.3e-05	2.896	27.8	0		Specific	14.3	>sp|P46531|NOTC1_HUMAN Neurogenic locus notch homolog protein 1 OS=Homo sapiens OX=9606 GN=NOTCH1 PE=1 SV=4	1	6390	FP050322_15.5853.5853.5	high-energy collision-induced dissociation	2.58	6995.77	6995.79	1	29 | 71492
43	HexNAc(1)Fuc(1)	84.8	5	1397.16	6981.76	1397.16	6981.78	controllerType=0 controllerNumber=1 scan=5831	-3.513	Y.VPCSPSPCQNGGTCRPTGDVTHECACLPGFTGQNCEENIDDCPGNNCKNGGACVDGVNTY.N	17	VPCSPSPCQNGGTCRPTGDVTHECACLPGFTGQNCEENIDDCPGNNCKNGGACVDGVNTY,YN,3@57.02146,8@57.02146,14@57.02146,17@349.13728,24@57.02146,26@57.02146,33@0.98402,35@57.02146,42@57.02146,47@57.02146,53@57.02146	T17(OGlycan / 349.1373); Q33(Deamidated / 0.984)	16.8455	Y.VPC[+57.02146]SPSPC[+57.02146]QNGGTC[+57.02146]RPT[+349.13728]GDVTHEC[+57.02146]AC[+57.02146]LPGFTGQ[+0.98402]NC[+57.02146]EENIDDC[+57.02146]PGNNC[+57.02146]KNGGAC[+57.02146]VDGVNTY.N	C3(Carbamidomethyl / 57.0215); C8(Carbamidomethyl / 57.0215); C14(Carbamidomethyl / 57.0215); C24(Carbamidomethyl / 57.0215); C26(Carbamidomethyl / 57.0215); C35(Carbamidomethyl / 57.0215); C42(Carbamidomethyl / 57.0215); C47(Carbamidomethyl / 57.0215); C53(Carbamidomethyl / 57.0215)	0.0033	0.0034	0	0	0	0	0.00015	0.00015	2.478	84.8	0		Specific	15.2	>sp|P46531|NOTC1_HUMAN Neurogenic locus notch homolog protein 1 OS=Homo sapiens OX=9606 GN=NOTCH1 PE=1 SV=4	1	6365	FP050322_15.5831.5831.5	high-energy collision-induced dissociation	2.17	6980.75	6980.78	1	30 | 71292
43		196	5	1327.53	6633.64	1327.53	6633.63	controllerType=0 controllerNumber=1 scan=6032	1.452	Y.VPCSPSPCQNGGTCRPTGDVTHECACLPGFTGQNCEENIDDCPGNNCKNGGACVDGVNTY.N		VPCSPSPCQNGGTCRPTGDVTHECACLPGFTGQNCEENIDDCPGNNCKNGGACVDGVNTY,YN,3@57.02146,8@57.02146,9@0.98402,14@57.02146,24@57.02146,26@57.02146,35@57.02146,42@57.02146,47@57.02146,49@0.98402,53@57.02146	Q9(Deamidated / 0.984); N49(Deamidated / 0.984)	17.3168	Y.VPC[+57.02146]SPSPC[+57.02146]Q[+0.98402]NGGTC[+57.02146]RPTGDVTHEC[+57.02146]AC[+57.02146]LPGFTGQNC[+57.02146]EENIDDC[+57.02146]PGNNC[+57.02146]KN[+0.98402]GGAC[+57.02146]VDGVNTY.N	C3(Carbamidomethyl / 57.0215); C8(Carbamidomethyl / 57.0215); C14(Carbamidomethyl / 57.0215); C24(Carbamidomethyl / 57.0215); C26(Carbamidomethyl / 57.0215); C35(Carbamidomethyl / 57.0215); C42(Carbamidomethyl / 57.0215); C47(Carbamidomethyl / 57.0215); C53(Carbamidomethyl / 57.0215)	0.00083	0.00084	0	0	0	0	3.6e-05	3.7e-05	3.081	196	10.4		Specific	13.4	>sp|P46531|NOTC1_HUMAN Neurogenic locus notch homolog protein 1 OS=Homo sapiens OX=9606 GN=NOTCH1 PE=1 SV=4	1	6633	FP050322_15.6032.6032.5	high-energy collision-induced dissociation	2.77	6632.63	6632.62	1	31 | 73572
43		94	4	1659.42	6634.66	1659.16	6633.63	controllerType=0 controllerNumber=1 scan=5994	3.957	Y.VPCSPSPCQNGGTCRPTGDVTHECACLPGFTGQNCEENIDDCPGNNCKNGGACVDGVNTY.N		VPCSPSPCQNGGTCRPTGDVTHECACLPGFTGQNCEENIDDCPGNNCKNGGACVDGVNTY,YN,3@57.02146,8@57.02146,14@57.02146,24@57.02146,26@57.02146,33@0.98402,35@57.02146,42@57.02146,46@0.98402,47@57.02146,53@57.02146	Q33(Deamidated / 0.984); N46(Deamidated / 0.984)	17.226	Y.VPC[+57.02146]SPSPC[+57.02146]QNGGTC[+57.02146]RPTGDVTHEC[+57.02146]AC[+57.02146]LPGFTGQ[+0.98402]NC[+57.02146]EENIDDC[+57.02146]PGNN[+0.98402]C[+57.02146]KNGGAC[+57.02146]VDGVNTY.N	C3(Carbamidomethyl / 57.0215); C8(Carbamidomethyl / 57.0215); C14(Carbamidomethyl / 57.0215); C24(Carbamidomethyl / 57.0215); C26(Carbamidomethyl / 57.0215); C35(Carbamidomethyl / 57.0215); C42(Carbamidomethyl / 57.0215); C47(Carbamidomethyl / 57.0215); C53(Carbamidomethyl / 57.0215)	0.0072	0.0073	0	0	0	0	0.00034	0.00035	2.144	94	0	1	Specific	14.2	>sp|P46531|NOTC1_HUMAN Neurogenic locus notch homolog protein 1 OS=Homo sapiens OX=9606 GN=NOTCH1 PE=1 SV=4	1	6578	FP050322_15.5994.5994.4	high-energy collision-induced dissociation	1.84	6633.65	6632.62	1	32 | 73212
43		360.6	5	1327.34	6632.65	1327.33	6632.65	controllerType=0 controllerNumber=1 scan=5977	0.368	Y.VPCSPSPCQNGGTCRPTGDVTHECACLPGFTGQNCEENIDDCPGNNCKNGGACVDGVNTY.N		VPCSPSPCQNGGTCRPTGDVTHECACLPGFTGQNCEENIDDCPGNNCKNGGACVDGVNTY,YN,3@57.02146,8@57.02146,14@57.02146,24@57.02146,26@57.02146,35@57.02146,42@57.02146,47@57.02146,49@0.98402,53@57.02146	N49(Deamidated / 0.984)	17.1869	Y.VPC[+57.02146]SPSPC[+57.02146]QNGGTC[+57.02146]RPTGDVTHEC[+57.02146]AC[+57.02146]LPGFTGQNC[+57.02146]EENIDDC[+57.02146]PGNNC[+57.02146]KN[+0.98402]GGAC[+57.02146]VDGVNTY.N	C3(Carbamidomethyl / 57.0215); C8(Carbamidomethyl / 57.0215); C14(Carbamidomethyl / 57.0215); C24(Carbamidomethyl / 57.0215); C26(Carbamidomethyl / 57.0215); C35(Carbamidomethyl / 57.0215); C42(Carbamidomethyl / 57.0215); C47(Carbamidomethyl / 57.0215); C53(Carbamidomethyl / 57.0215)	7.3e-05	7.4e-05	0	0	0	0	4.3e-06	4.4e-06	4.139	360.6	12		Specific	17.4	>sp|P46531|NOTC1_HUMAN Neurogenic locus notch homolog protein 1 OS=Homo sapiens OX=9606 GN=NOTCH1 PE=1 SV=4	1	6554	FP050322_15.5977.5977.5	high-energy collision-induced dissociation	3.98	6631.64	6631.64	1	33 | 73012
43		207.3	5	1327.33	6632.64	1327.33	6632.65	controllerType=0 controllerNumber=1 scan=5924	-0.552	Y.VPCSPSPCQNGGTCRPTGDVTHECACLPGFTGQNCEENIDDCPGNNCKNGGACVDGVNTY.N		VPCSPSPCQNGGTCRPTGDVTHECACLPGFTGQNCEENIDDCPGNNCKNGGACVDGVNTY,YN,3@57.02146,8@57.02146,14@57.02146,24@57.02146,26@57.02146,35@57.02146,42@57.02146,47@57.02146,49@0.98402,53@57.02146	N49(Deamidated / 0.984)	17.0609	Y.VPC[+57.02146]SPSPC[+57.02146]QNGGTC[+57.02146]RPTGDVTHEC[+57.02146]AC[+57.02146]LPGFTGQNC[+57.02146]EENIDDC[+57.02146]PGNNC[+57.02146]KN[+0.98402]GGAC[+57.02146]VDGVNTY.N	C3(Carbamidomethyl / 57.0215); C8(Carbamidomethyl / 57.0215); C14(Carbamidomethyl / 57.0215); C24(Carbamidomethyl / 57.0215); C26(Carbamidomethyl / 57.0215); C35(Carbamidomethyl / 57.0215); C42(Carbamidomethyl / 57.0215); C47(Carbamidomethyl / 57.0215); C53(Carbamidomethyl / 57.0215)	0.00014	0.00015	0	0	0	0	9.4e-06	9.6e-06	3.844	207.3	8.7		Specific	15.4	>sp|P46531|NOTC1_HUMAN Neurogenic locus notch homolog protein 1 OS=Homo sapiens OX=9606 GN=NOTCH1 PE=1 SV=4	1	6485	FP050322_15.5924.5924.5	high-energy collision-induced dissociation	3.68	6631.63	6631.64	1	34 | 72332
43		227	5	1327.33	6632.64	1327.14	6631.66	controllerType=0 controllerNumber=1 scan=5922	-3.469	Y.VPCSPSPCQNGGTCRPTGDVTHECACLPGFTGQNCEENIDDCPGNNCKNGGACVDGVNTY.N		VPCSPSPCQNGGTCRPTGDVTHECACLPGFTGQNCEENIDDCPGNNCKNGGACVDGVNTY,YN,3@57.02146,8@57.02146,14@57.02146,24@57.02146,26@57.02146,35@57.02146,42@57.02146,47@57.02146,53@57.02146		17.0565	Y.VPC[+57.02146]SPSPC[+57.02146]QNGGTC[+57.02146]RPTGDVTHEC[+57.02146]AC[+57.02146]LPGFTGQNC[+57.02146]EENIDDC[+57.02146]PGNNC[+57.02146]KNGGAC[+57.02146]VDGVNTY.N	C3(Carbamidomethyl / 57.0215); C8(Carbamidomethyl / 57.0215); C14(Carbamidomethyl / 57.0215); C24(Carbamidomethyl / 57.0215); C26(Carbamidomethyl / 57.0215); C35(Carbamidomethyl / 57.0215); C42(Carbamidomethyl / 57.0215); C47(Carbamidomethyl / 57.0215); C53(Carbamidomethyl / 57.0215)	0.00038	0.00038	0	0	0	0	1.8e-05	1.8e-05	3.426	227	21.1	1	Specific	16.1	>sp|P46531|NOTC1_HUMAN Neurogenic locus notch homolog protein 1 OS=Homo sapiens OX=9606 GN=NOTCH1 PE=1 SV=4	1	6482	FP050322_15.5922.5922.5	high-energy collision-induced dissociation	3.42	6631.63	6630.65	1	35 | 72292
43		173.6	5	1327.14	6631.66	1327.14	6631.66	controllerType=0 controllerNumber=1 scan=5870	0.111	Y.VPCSPSPCQNGGTCRPTGDVTHECACLPGFTGQNCEENIDDCPGNNCKNGGACVDGVNTY.N		VPCSPSPCQNGGTCRPTGDVTHECACLPGFTGQNCEENIDDCPGNNCKNGGACVDGVNTY,YN,3@57.02146,8@57.02146,14@57.02146,24@57.02146,26@57.02146,35@57.02146,42@57.02146,47@57.02146,53@57.02146		16.9347	Y.VPC[+57.02146]SPSPC[+57.02146]QNGGTC[+57.02146]RPTGDVTHEC[+57.02146]AC[+57.02146]LPGFTGQNC[+57.02146]EENIDDC[+57.02146]PGNNC[+57.02146]KNGGAC[+57.02146]VDGVNTY.N	C3(Carbamidomethyl / 57.0215); C8(Carbamidomethyl / 57.0215); C14(Carbamidomethyl / 57.0215); C24(Carbamidomethyl / 57.0215); C26(Carbamidomethyl / 57.0215); C35(Carbamidomethyl / 57.0215); C42(Carbamidomethyl / 57.0215); C47(Carbamidomethyl / 57.0215); C53(Carbamidomethyl / 57.0215)	0.0013	0.0013	0	0	0	0	6e-05	6.1e-05	2.898	173.6	9.2		Specific	13.7	>sp|P46531|NOTC1_HUMAN Neurogenic locus notch homolog protein 1 OS=Homo sapiens OX=9606 GN=NOTCH1 PE=1 SV=4	1	6414	FP050322_15.5870.5870.5	high-energy collision-induced dissociation	2.89	6630.66	6630.65	1	36 | 71572
103		558.8	4	1201.21	4801.81	1201.21	4801.84	controllerType=0 controllerNumber=1 scan=5398	-6.051	Y.NCRCPPEWTGQYCTEDVDECQLMPNACQNGGPCHNTHGGY.N		NCRCPPEWTGQYCTEDVDECQLMPNACQNGGPCHNTHGGY,YN,2@57.02146,4@57.02146,13@57.02146,20@57.02146,23@15.99492,27@57.02146,33@57.02146,35@15.99492	M23(Oxidation / 15.9949); N35(Oxidation / 15.9949)	15.8313	Y.NC[+57.02146]RC[+57.02146]PPEWTGQYC[+57.02146]TEDVDEC[+57.02146]QLM[+15.99492]PNAC[+57.02146]QNGGPC[+57.02146]HN[+15.99492]THGGY.N	C2(Carbamidomethyl / 57.0215); C4(Carbamidomethyl / 57.0215); C13(Carbamidomethyl / 57.0215); C20(Carbamidomethyl / 57.0215); C27(Carbamidomethyl / 57.0215); C33(Carbamidomethyl / 57.0215)	1.5e-07	1.5e-07	0	0	0	0	1.2e-08	1.3e-08	6.832	558.8	19.5		Specific	20.2	>sp|P46531|NOTC1_HUMAN Neurogenic locus notch homolog protein 1 OS=Homo sapiens OX=9606 GN=NOTCH1 PE=1 SV=4	1	5815	FP050322_15.5398.5398.4	high-energy collision-induced dissociation	7.48	4800.8	4800.83	1	37 | 66219
103		102.5	4	1201.46	4802.84	1201.21	4801.84	controllerType=0 controllerNumber=1 scan=5562	-1.055	Y.NCRCPPEWTGQYCTEDVDECQLMPNACQNGGPCHNTHGGY.N		NCRCPPEWTGQYCTEDVDECQLMPNACQNGGPCHNTHGGY,YN,2@57.02146,4@57.02146,13@57.02146,16@15.99492,20@57.02146,27@57.02146,33@57.02146,34@15.99492	D16(Oxidation / 15.9949); H34(Oxidation / 15.9949)	16.2178	Y.NC[+57.02146]RC[+57.02146]PPEWTGQYC[+57.02146]TED[+15.99492]VDEC[+57.02146]QLMPNAC[+57.02146]QNGGPC[+57.02146]H[+15.99492]NTHGGY.N	C2(Carbamidomethyl / 57.0215); C4(Carbamidomethyl / 57.0215); C13(Carbamidomethyl / 57.0215); C20(Carbamidomethyl / 57.0215); C27(Carbamidomethyl / 57.0215); C33(Carbamidomethyl / 57.0215)	3.5e-05	3.6e-05	0	0	0	0	2.8e-06	2.8e-06	4.453	102.5	0	1	Specific	12.2	>sp|P46531|NOTC1_HUMAN Neurogenic locus notch homolog protein 1 OS=Homo sapiens OX=9606 GN=NOTCH1 PE=1 SV=4	1	6007	FP050322_15.5562.5562.4	high-energy collision-induced dissociation	4.14	4801.83	4800.83	1	38 | 67628
103		98.2	4	1201.46	4802.82	1201.21	4801.84	controllerType=0 controllerNumber=1 scan=5512	-4.105	Y.NCRCPPEWTGQYCTEDVDECQLMPNACQNGGPCHNTHGGY.N		NCRCPPEWTGQYCTEDVDECQLMPNACQNGGPCHNTHGGY,YN,2@57.02146,4@57.02146,13@57.02146,16@15.99492,20@57.02146,27@57.02146,33@57.02146,34@15.99492	D16(Oxidation / 15.9949); H34(Oxidation / 15.9949)	16.0987	Y.NC[+57.02146]RC[+57.02146]PPEWTGQYC[+57.02146]TED[+15.99492]VDEC[+57.02146]QLMPNAC[+57.02146]QNGGPC[+57.02146]H[+15.99492]NTHGGY.N	C2(Carbamidomethyl / 57.0215); C4(Carbamidomethyl / 57.0215); C13(Carbamidomethyl / 57.0215); C20(Carbamidomethyl / 57.0215); C27(Carbamidomethyl / 57.0215); C33(Carbamidomethyl / 57.0215)	9.2e-05	9.3e-05	0	0	0	0	6.9e-06	6.9e-06	4.035	98.2	0	1	Specific	14.2	>sp|P46531|NOTC1_HUMAN Neurogenic locus notch homolog protein 1 OS=Homo sapiens OX=9606 GN=NOTCH1 PE=1 SV=4	1	5945	FP050322_15.5512.5512.4	high-energy collision-induced dissociation	3.72	4801.81	4800.83	1	39 | 67228
103		52.1	4	1201.46	4802.81	1201.21	4801.84	controllerType=0 controllerNumber=1 scan=5619	-6.343	Y.NCRCPPEWTGQYCTEDVDECQLMPNACQNGGPCHNTHGGY.N		NCRCPPEWTGQYCTEDVDECQLMPNACQNGGPCHNTHGGY,YN,2@57.02146,4@57.02146,13@57.02146,18@15.99492,20@57.02146,25@15.99492,27@57.02146,33@57.02146	D18(Oxidation / 15.9949); N25(Oxidation / 15.9949)	16.3504	Y.NC[+57.02146]RC[+57.02146]PPEWTGQYC[+57.02146]TEDVD[+15.99492]EC[+57.02146]QLMPN[+15.99492]AC[+57.02146]QNGGPC[+57.02146]HNTHGGY.N	C2(Carbamidomethyl / 57.0215); C4(Carbamidomethyl / 57.0215); C13(Carbamidomethyl / 57.0215); C20(Carbamidomethyl / 57.0215); C27(Carbamidomethyl / 57.0215); C33(Carbamidomethyl / 57.0215)	0.0058	0.0058	0	0	0	0	0.0002	0.00021	2.24	52.1	0	1	Specific	10.9	>sp|P46531|NOTC1_HUMAN Neurogenic locus notch homolog protein 1 OS=Homo sapiens OX=9606 GN=NOTCH1 PE=1 SV=4	1	6086	FP050322_15.5619.5619.4	high-energy collision-induced dissociation	1.93	4801.8	4800.83	1	40 | 68308
103		43.1	4	1201.45	4802.79	1201.21	4801.84	controllerType=0 controllerNumber=1 scan=5727	-11.325	Y.NCRCPPEWTGQYCTEDVDECQLMPNACQNGGPCHNTHGGY.N		NCRCPPEWTGQYCTEDVDECQLMPNACQNGGPCHNTHGGY,YN,2@57.02146,4@57.02146,13@57.02146,16@15.99492,20@57.02146,27@57.02146,33@57.02146,34@15.99492	D16(Oxidation / 15.9949); H34(Oxidation / 15.9949)	16.6041	Y.NC[+57.02146]RC[+57.02146]PPEWTGQYC[+57.02146]TED[+15.99492]VDEC[+57.02146]QLMPNAC[+57.02146]QNGGPC[+57.02146]H[+15.99492]NTHGGY.N	C2(Carbamidomethyl / 57.0215); C4(Carbamidomethyl / 57.0215); C13(Carbamidomethyl / 57.0215); C20(Carbamidomethyl / 57.0215); C27(Carbamidomethyl / 57.0215); C33(Carbamidomethyl / 57.0215)	0.00057	0.00058	0	0	0	0	2.7e-05	2.7e-05	3.245	43.1	0	1	Specific	11.6	>sp|P46531|NOTC1_HUMAN Neurogenic locus notch homolog protein 1 OS=Homo sapiens OX=9606 GN=NOTCH1 PE=1 SV=4	1	6226	FP050322_15.5727.5727.4	high-energy collision-induced dissociation	2.93	4801.78	4800.83	1	41 | 70052
103		1275.8	4	1197.46	4786.82	1197.46	4786.83	controllerType=0 controllerNumber=1 scan=5899	-1.039	Y.NCRCPPEWTGQYCTEDVDECQLMPNACQNGGPCHNTHGGY.N		NCRCPPEWTGQYCTEDVDECQLMPNACQNGGPCHNTHGGY,YN,2@57.02146,4@57.02146,13@57.02146,20@57.02146,27@57.02146,29@0.98402,33@57.02146,35@15.99492	N29(Deamidated / 0.984); N35(Oxidation / 15.9949)	17.0035	Y.NC[+57.02146]RC[+57.02146]PPEWTGQYC[+57.02146]TEDVDEC[+57.02146]QLMPNAC[+57.02146]QN[+0.98402]GGPC[+57.02146]HN[+15.99492]THGGY.N	C2(Carbamidomethyl / 57.0215); C4(Carbamidomethyl / 57.0215); C13(Carbamidomethyl / 57.0215); C20(Carbamidomethyl / 57.0215); C27(Carbamidomethyl / 57.0215); C33(Carbamidomethyl / 57.0215)	9.9e-31	2.1e-25	0	0	0	0	9.9e-31	1.2e-25	30.006	1275.8	25.1		Specific	27.8	>sp|P46531|NOTC1_HUMAN Neurogenic locus notch homolog protein 1 OS=Homo sapiens OX=9606 GN=NOTCH1 PE=1 SV=4	1	6457	FP050322_15.5899.5899.4	high-energy collision-induced dissociation	26.37	4785.81	4785.82	1	42 | 72012
103		1118.4	4	1197.46	4786.83	1197.46	4786.83	controllerType=0 controllerNumber=1 scan=5851	-0.121	Y.NCRCPPEWTGQYCTEDVDECQLMPNACQNGGPCHNTHGGY.N		NCRCPPEWTGQYCTEDVDECQLMPNACQNGGPCHNTHGGY,YN,2@57.02146,4@57.02146,13@57.02146,20@57.02146,27@57.02146,29@0.98402,33@57.02146,35@15.99492	N29(Deamidated / 0.984); N35(Oxidation / 15.9949)	16.8906	Y.NC[+57.02146]RC[+57.02146]PPEWTGQYC[+57.02146]TEDVDEC[+57.02146]QLMPNAC[+57.02146]QN[+0.98402]GGPC[+57.02146]HN[+15.99492]THGGY.N	C2(Carbamidomethyl / 57.0215); C4(Carbamidomethyl / 57.0215); C13(Carbamidomethyl / 57.0215); C20(Carbamidomethyl / 57.0215); C27(Carbamidomethyl / 57.0215); C33(Carbamidomethyl / 57.0215)	9.9e-31	7.8e-22	0	0	0	0	9.9e-31	1e-22	30.006	1118.4	16.4		Specific	26.2	>sp|P46531|NOTC1_HUMAN Neurogenic locus notch homolog protein 1 OS=Homo sapiens OX=9606 GN=NOTCH1 PE=1 SV=4	1	6388	FP050322_15.5851.5851.4	high-energy collision-induced dissociation	21.8	4785.82	4785.82	1	43 | 71452
103		1039.3	4	1197.46	4786.82	1197.46	4786.83	controllerType=0 controllerNumber=1 scan=5448	-2.263	Y.NCRCPPEWTGQYCTEDVDECQLMPNACQNGGPCHNTHGGY.N		NCRCPPEWTGQYCTEDVDECQLMPNACQNGGPCHNTHGGY,YN,2@57.02146,4@57.02146,13@57.02146,20@57.02146,23@15.99492,27@57.02146,29@0.98402,33@57.02146	M23(Oxidation / 15.9949); N29(Deamidated / 0.984)	15.9512	Y.NC[+57.02146]RC[+57.02146]PPEWTGQYC[+57.02146]TEDVDEC[+57.02146]QLM[+15.99492]PNAC[+57.02146]QN[+0.98402]GGPC[+57.02146]HNTHGGY.N	C2(Carbamidomethyl / 57.0215); C4(Carbamidomethyl / 57.0215); C13(Carbamidomethyl / 57.0215); C20(Carbamidomethyl / 57.0215); C27(Carbamidomethyl / 57.0215); C33(Carbamidomethyl / 57.0215)	9.9e-31	2.1e-20	0	0	0	0	9.9e-31	2.5e-21	30.006	1039.3	35.4		Specific	26.9	>sp|P46531|NOTC1_HUMAN Neurogenic locus notch homolog protein 1 OS=Homo sapiens OX=9606 GN=NOTCH1 PE=1 SV=4	1	5868	FP050322_15.5448.5448.4	high-energy collision-induced dissociation	20.69	4785.81	4785.82	1	44 | 66508
103		1008.3	4	1197.46	4786.82	1197.46	4786.83	controllerType=0 controllerNumber=1 scan=5954	-1.243	Y.NCRCPPEWTGQYCTEDVDECQLMPNACQNGGPCHNTHGGY.N		NCRCPPEWTGQYCTEDVDECQLMPNACQNGGPCHNTHGGY,YN,2@57.02146,4@57.02146,13@57.02146,20@57.02146,27@57.02146,29@0.98402,33@57.02146,35@15.99492	N29(Deamidated / 0.984); N35(Oxidation / 15.9949)	17.1325	Y.NC[+57.02146]RC[+57.02146]PPEWTGQYC[+57.02146]TEDVDEC[+57.02146]QLMPNAC[+57.02146]QN[+0.98402]GGPC[+57.02146]HN[+15.99492]THGGY.N	C2(Carbamidomethyl / 57.0215); C4(Carbamidomethyl / 57.0215); C13(Carbamidomethyl / 57.0215); C20(Carbamidomethyl / 57.0215); C27(Carbamidomethyl / 57.0215); C33(Carbamidomethyl / 57.0215)	9.9e-31	2.1e-20	0	0	0	0	9.9e-31	3.8e-21	30.006	1008.3	12.5		Specific	27	>sp|P46531|NOTC1_HUMAN Neurogenic locus notch homolog protein 1 OS=Homo sapiens OX=9606 GN=NOTCH1 PE=1 SV=4	1	6523	FP050322_15.5954.5954.4	high-energy collision-induced dissociation	20.37	4785.81	4785.82	1	45 | 72652
103		880.8	4	1197.45	4786.8	1197.46	4786.83	controllerType=0 controllerNumber=1 scan=5397	-6.445	Y.NCRCPPEWTGQYCTEDVDECQLMPNACQNGGPCHNTHGGY.N		NCRCPPEWTGQYCTEDVDECQLMPNACQNGGPCHNTHGGY,YN,2@57.02146,4@57.02146,13@57.02146,20@57.02146,23@15.99492,27@57.02146,29@0.98402,33@57.02146	M23(Oxidation / 15.9949); N29(Deamidated / 0.984)	15.8291	Y.NC[+57.02146]RC[+57.02146]PPEWTGQYC[+57.02146]TEDVDEC[+57.02146]QLM[+15.99492]PNAC[+57.02146]QN[+0.98402]GGPC[+57.02146]HNTHGGY.N	C2(Carbamidomethyl / 57.0215); C4(Carbamidomethyl / 57.0215); C13(Carbamidomethyl / 57.0215); C20(Carbamidomethyl / 57.0215); C27(Carbamidomethyl / 57.0215); C33(Carbamidomethyl / 57.0215)	3.4e-14	3.4e-14	0	0	0	0	3.4e-15	3.4e-15	13.474	880.8	11		Specific	23.3	>sp|P46531|NOTC1_HUMAN Neurogenic locus notch homolog protein 1 OS=Homo sapiens OX=9606 GN=NOTCH1 PE=1 SV=4	1	5813	FP050322_15.5397.5397.4	high-energy collision-induced dissociation	14.48	4785.79	4785.82	1	46 | 66139
103		680.3	4	1197.46	4786.82	1197.46	4786.83	controllerType=0 controllerNumber=1 scan=6010	-0.937	Y.NCRCPPEWTGQYCTEDVDECQLMPNACQNGGPCHNTHGGY.N		NCRCPPEWTGQYCTEDVDECQLMPNACQNGGPCHNTHGGY,YN,2@57.02146,4@57.02146,13@57.02146,20@57.02146,27@57.02146,29@0.98402,33@57.02146,35@15.99492	N29(Deamidated / 0.984); N35(Oxidation / 15.9949)	17.2651	Y.NC[+57.02146]RC[+57.02146]PPEWTGQYC[+57.02146]TEDVDEC[+57.02146]QLMPNAC[+57.02146]QN[+0.98402]GGPC[+57.02146]HN[+15.99492]THGGY.N	C2(Carbamidomethyl / 57.0215); C4(Carbamidomethyl / 57.0215); C13(Carbamidomethyl / 57.0215); C20(Carbamidomethyl / 57.0215); C27(Carbamidomethyl / 57.0215); C33(Carbamidomethyl / 57.0215)	2.1e-11	2.1e-11	0	0	0	0	2.3e-12	2.3e-12	10.683	680.3	24.3		Specific	22.5	>sp|P46531|NOTC1_HUMAN Neurogenic locus notch homolog protein 1 OS=Homo sapiens OX=9606 GN=NOTCH1 PE=1 SV=4	1	6598	FP050322_15.6010.6010.4	high-energy collision-induced dissociation	12.37	4785.81	4785.82	1	47 | 73292
103		652.1	4	1197.71	4787.82	1197.46	4786.83	controllerType=0 controllerNumber=1 scan=6065	-1.535	Y.NCRCPPEWTGQYCTEDVDECQLMPNACQNGGPCHNTHGGY.N		NCRCPPEWTGQYCTEDVDECQLMPNACQNGGPCHNTHGGY,YN,2@57.02146,4@57.02146,13@57.02146,20@57.02146,27@57.02146,33@57.02146,34@15.99492,35@0.98402	H34(Oxidation / 15.9949); N35(Deamidated / 0.984)	17.3947	Y.NC[+57.02146]RC[+57.02146]PPEWTGQYC[+57.02146]TEDVDEC[+57.02146]QLMPNAC[+57.02146]QNGGPC[+57.02146]H[+15.99492]N[+0.98402]THGGY.N	C2(Carbamidomethyl / 57.0215); C4(Carbamidomethyl / 57.0215); C13(Carbamidomethyl / 57.0215); C20(Carbamidomethyl / 57.0215); C27(Carbamidomethyl / 57.0215); C33(Carbamidomethyl / 57.0215)	2.1e-11	2.1e-11	0	0	0	0	2.6e-12	2.7e-12	10.683	652.1	9.9	1	Specific	23.4	>sp|P46531|NOTC1_HUMAN Neurogenic locus notch homolog protein 1 OS=Homo sapiens OX=9606 GN=NOTCH1 PE=1 SV=4	1	6680	FP050322_15.6065.6065.4	high-energy collision-induced dissociation	11.37	4786.81	4785.82	1	48 | 73772
103		633.9	4	1197.46	4786.83	1197.46	4786.83	controllerType=0 controllerNumber=1 scan=5509	1.104	Y.NCRCPPEWTGQYCTEDVDECQLMPNACQNGGPCHNTHGGY.N		NCRCPPEWTGQYCTEDVDECQLMPNACQNGGPCHNTHGGY,YN,2@57.02146,4@57.02146,13@57.02146,20@57.02146,23@15.99492,27@57.02146,29@0.98402,33@57.02146	M23(Oxidation / 15.9949); N29(Deamidated / 0.984)	16.0921	Y.NC[+57.02146]RC[+57.02146]PPEWTGQYC[+57.02146]TEDVDEC[+57.02146]QLM[+15.99492]PNAC[+57.02146]QN[+0.98402]GGPC[+57.02146]HNTHGGY.N	C2(Carbamidomethyl / 57.0215); C4(Carbamidomethyl / 57.0215); C13(Carbamidomethyl / 57.0215); C20(Carbamidomethyl / 57.0215); C27(Carbamidomethyl / 57.0215); C33(Carbamidomethyl / 57.0215)	7.7e-10	7.8e-10	0	0	0	0	7.1e-11	7.2e-11	9.111	633.9	16		Specific	19.9	>sp|P46531|NOTC1_HUMAN Neurogenic locus notch homolog protein 1 OS=Homo sapiens OX=9606 GN=NOTCH1 PE=1 SV=4	1	5940	FP050322_15.5509.5509.4	high-energy collision-induced dissociation	10.12	4785.82	4785.82	1	49 | 67148
103		568.3	4	1197.71	4787.82	1197.46	4786.83	controllerType=0 controllerNumber=1 scan=6120	-2.555	Y.NCRCPPEWTGQYCTEDVDECQLMPNACQNGGPCHNTHGGY.N		NCRCPPEWTGQYCTEDVDECQLMPNACQNGGPCHNTHGGY,YN,2@57.02146,4@57.02146,13@57.02146,20@57.02146,27@57.02146,33@57.02146,34@15.99492,35@0.98402	H34(Oxidation / 15.9949); N35(Deamidated / 0.984)	17.5238	Y.NC[+57.02146]RC[+57.02146]PPEWTGQYC[+57.02146]TEDVDEC[+57.02146]QLMPNAC[+57.02146]QNGGPC[+57.02146]H[+15.99492]N[+0.98402]THGGY.N	C2(Carbamidomethyl / 57.0215); C4(Carbamidomethyl / 57.0215); C13(Carbamidomethyl / 57.0215); C20(Carbamidomethyl / 57.0215); C27(Carbamidomethyl / 57.0215); C33(Carbamidomethyl / 57.0215)	2.1e-09	2.1e-09	0	0	0	0	1.3e-10	1.3e-10	8.683	568.3	13.2	1	Specific	19.5	>sp|P46531|NOTC1_HUMAN Neurogenic locus notch homolog protein 1 OS=Homo sapiens OX=9606 GN=NOTCH1 PE=1 SV=4	1	6757	FP050322_15.6120.6120.4	high-energy collision-induced dissociation	9.37	4786.81	4785.82	1	50 | 74212
103		517.6	4	1197.46	4786.81	1197.46	4786.83	controllerType=0 controllerNumber=1 scan=6172	-4.405	Y.NCRCPPEWTGQYCTEDVDECQLMPNACQNGGPCHNTHGGY.N		NCRCPPEWTGQYCTEDVDECQLMPNACQNGGPCHNTHGGY,YN,2@57.02146,4@57.02146,13@57.02146,20@57.02146,27@57.02146,33@57.02146,34@15.99492,35@0.98402	H34(Oxidation / 15.9949); N35(Deamidated / 0.984)	17.6469	Y.NC[+57.02146]RC[+57.02146]PPEWTGQYC[+57.02146]TEDVDEC[+57.02146]QLMPNAC[+57.02146]QNGGPC[+57.02146]H[+15.99492]N[+0.98402]THGGY.N	C2(Carbamidomethyl / 57.0215); C4(Carbamidomethyl / 57.0215); C13(Carbamidomethyl / 57.0215); C20(Carbamidomethyl / 57.0215); C27(Carbamidomethyl / 57.0215); C33(Carbamidomethyl / 57.0215)	6.2e-08	6.2e-08	0	0	0	0	6.1e-09	6.2e-09	7.21	517.6	22.2		Specific	18.9	>sp|P46531|NOTC1_HUMAN Neurogenic locus notch homolog protein 1 OS=Homo sapiens OX=9606 GN=NOTCH1 PE=1 SV=4	1	6829	FP050322_15.6172.6172.4	high-energy collision-induced dissociation	7.31	4785.8	4785.82	1	51 | 74452
103		273.8	4	1197.46	4786.83	1197.46	4786.83	controllerType=0 controllerNumber=1 scan=5688	0.492	Y.NCRCPPEWTGQYCTEDVDECQLMPNACQNGGPCHNTHGGY.N		NCRCPPEWTGQYCTEDVDECQLMPNACQNGGPCHNTHGGY,YN,2@57.02146,4@57.02146,13@57.02146,20@57.02146,23@15.99492,27@57.02146,29@0.98402,33@57.02146	M23(Oxidation / 15.9949); N29(Deamidated / 0.984)	16.5117	Y.NC[+57.02146]RC[+57.02146]PPEWTGQYC[+57.02146]TEDVDEC[+57.02146]QLM[+15.99492]PNAC[+57.02146]QN[+0.98402]GGPC[+57.02146]HNTHGGY.N	C2(Carbamidomethyl / 57.0215); C4(Carbamidomethyl / 57.0215); C13(Carbamidomethyl / 57.0215); C20(Carbamidomethyl / 57.0215); C27(Carbamidomethyl / 57.0215); C33(Carbamidomethyl / 57.0215)	1.3e-05	1.3e-05	0	0	0	0	1e-06	1e-06	4.887	273.8	6.8		Specific	17.3	>sp|P46531|NOTC1_HUMAN Neurogenic locus notch homolog protein 1 OS=Homo sapiens OX=9606 GN=NOTCH1 PE=1 SV=4	1	6179	FP050322_15.5688.5688.4	high-energy collision-induced dissociation	4.13	4785.82	4785.82	1	52 | 69572
103		223.6	4	1197.71	4787.82	1197.46	4786.83	controllerType=0 controllerNumber=1 scan=5624	-2.861	Y.NCRCPPEWTGQYCTEDVDECQLMPNACQNGGPCHNTHGGY.N		NCRCPPEWTGQYCTEDVDECQLMPNACQNGGPCHNTHGGY,YN,2@57.02146,4@57.02146,13@57.02146,18@15.99492,20@57.02146,27@57.02146,33@57.02146,35@0.98402	D18(Oxidation / 15.9949); N35(Deamidated / 0.984)	16.3637	Y.NC[+57.02146]RC[+57.02146]PPEWTGQYC[+57.02146]TEDVD[+15.99492]EC[+57.02146]QLMPNAC[+57.02146]QNGGPC[+57.02146]HN[+0.98402]THGGY.N	C2(Carbamidomethyl / 57.0215); C4(Carbamidomethyl / 57.0215); C13(Carbamidomethyl / 57.0215); C20(Carbamidomethyl / 57.0215); C27(Carbamidomethyl / 57.0215); C33(Carbamidomethyl / 57.0215)	4e-06	4e-06	0	0	0	0	2.9e-07	3e-07	5.402	223.6	5.6	1	Specific	16.3	>sp|P46531|NOTC1_HUMAN Neurogenic locus notch homolog protein 1 OS=Homo sapiens OX=9606 GN=NOTCH1 PE=1 SV=4	1	6092	FP050322_15.5624.5624.4	high-energy collision-induced dissociation	5.22	4786.81	4785.82	1	53 | 68388
103		223.5	4	1197.71	4787.82	1197.46	4786.83	controllerType=0 controllerNumber=1 scan=5573	-2.861	Y.NCRCPPEWTGQYCTEDVDECQLMPNACQNGGPCHNTHGGY.N		NCRCPPEWTGQYCTEDVDECQLMPNACQNGGPCHNTHGGY,YN,2@57.02146,4@57.02146,13@57.02146,16@15.99492,20@57.02146,25@0.98402,27@57.02146,33@57.02146	D16(Oxidation / 15.9949); N25(Deamidated / 0.984)	16.2437	Y.NC[+57.02146]RC[+57.02146]PPEWTGQYC[+57.02146]TED[+15.99492]VDEC[+57.02146]QLMPN[+0.98402]AC[+57.02146]QNGGPC[+57.02146]HNTHGGY.N	C2(Carbamidomethyl / 57.0215); C4(Carbamidomethyl / 57.0215); C13(Carbamidomethyl / 57.0215); C20(Carbamidomethyl / 57.0215); C27(Carbamidomethyl / 57.0215); C33(Carbamidomethyl / 57.0215)	4e-06	4e-06	0	0	0	0	2.7e-07	2.7e-07	5.402	223.5	0	1	Specific	16.6	>sp|P46531|NOTC1_HUMAN Neurogenic locus notch homolog protein 1 OS=Homo sapiens OX=9606 GN=NOTCH1 PE=1 SV=4	1	6020	FP050322_15.5573.5573.4	high-energy collision-induced dissociation	5.22	4786.81	4785.82	1	54 | 67788
103		181.5	5	958.371	4787.83	958.171	4786.83	controllerType=0 controllerNumber=1 scan=5886	-0.556	Y.NCRCPPEWTGQYCTEDVDECQLMPNACQNGGPCHNTHGGY.N		NCRCPPEWTGQYCTEDVDECQLMPNACQNGGPCHNTHGGY,YN,2@57.02146,4@57.02146,13@57.02146,20@57.02146,27@57.02146,29@0.98402,33@57.02146,34@15.99492	N29(Deamidated / 0.984); H34(Oxidation / 15.9949)	16.9715	Y.NC[+57.02146]RC[+57.02146]PPEWTGQYC[+57.02146]TEDVDEC[+57.02146]QLMPNAC[+57.02146]QN[+0.98402]GGPC[+57.02146]H[+15.99492]NTHGGY.N	C2(Carbamidomethyl / 57.0215); C4(Carbamidomethyl / 57.0215); C13(Carbamidomethyl / 57.0215); C20(Carbamidomethyl / 57.0215); C27(Carbamidomethyl / 57.0215); C33(Carbamidomethyl / 57.0215)	3.5e-05	3.6e-05	0	0	0	0	2.6e-06	2.6e-06	4.455	181.5	0	1	Specific	13.8	>sp|P46531|NOTC1_HUMAN Neurogenic locus notch homolog protein 1 OS=Homo sapiens OX=9606 GN=NOTCH1 PE=1 SV=4	1	6441	FP050322_15.5886.5886.5	high-energy collision-induced dissociation	4	4786.82	4785.82	1	55 | 71852
103		141.9	4	1197.46	4786.81	1197.46	4786.83	controllerType=0 controllerNumber=1 scan=6229	-3.691	Y.NCRCPPEWTGQYCTEDVDECQLMPNACQNGGPCHNTHGGY.N		NCRCPPEWTGQYCTEDVDECQLMPNACQNGGPCHNTHGGY,YN,2@57.02146,4@57.02146,13@57.02146,20@57.02146,27@57.02146,33@57.02146,34@15.99492,35@0.98402	H34(Oxidation / 15.9949); N35(Deamidated / 0.984)	17.7809	Y.NC[+57.02146]RC[+57.02146]PPEWTGQYC[+57.02146]TEDVDEC[+57.02146]QLMPNAC[+57.02146]QNGGPC[+57.02146]H[+15.99492]N[+0.98402]THGGY.N	C2(Carbamidomethyl / 57.0215); C4(Carbamidomethyl / 57.0215); C13(Carbamidomethyl / 57.0215); C20(Carbamidomethyl / 57.0215); C27(Carbamidomethyl / 57.0215); C33(Carbamidomethyl / 57.0215)	0.00012	0.00013	0	0	0	0	8e-06	8.1e-06	3.905	141.9	41.7		Specific	12.5	>sp|P46531|NOTC1_HUMAN Neurogenic locus notch homolog protein 1 OS=Homo sapiens OX=9606 GN=NOTCH1 PE=1 SV=4	1	6906	FP050322_15.6229.6229.4	high-energy collision-induced dissociation	3.59	4785.8	4785.82	1	56 | 74852
103		1262.4	4	1197.22	4785.84	1197.22	4785.84	controllerType=0 controllerNumber=1 scan=5796	-0.706	Y.NCRCPPEWTGQYCTEDVDECQLMPNACQNGGPCHNTHGGY.N		NCRCPPEWTGQYCTEDVDECQLMPNACQNGGPCHNTHGGY,YN,2@57.02146,4@57.02146,13@57.02146,20@57.02146,27@57.02146,33@57.02146,35@15.99492	N35(Oxidation / 15.9949)	16.7638	Y.NC[+57.02146]RC[+57.02146]PPEWTGQYC[+57.02146]TEDVDEC[+57.02146]QLMPNAC[+57.02146]QNGGPC[+57.02146]HN[+15.99492]THGGY.N	C2(Carbamidomethyl / 57.0215); C4(Carbamidomethyl / 57.0215); C13(Carbamidomethyl / 57.0215); C20(Carbamidomethyl / 57.0215); C27(Carbamidomethyl / 57.0215); C33(Carbamidomethyl / 57.0215)	9.9e-31	2.1e-25	0	0	0	0	9.9e-31	1e-25	30.006	1262.4	26.8		Specific	27.9	>sp|P46531|NOTC1_HUMAN Neurogenic locus notch homolog protein 1 OS=Homo sapiens OX=9606 GN=NOTCH1 PE=1 SV=4	1	6317	FP050322_15.5796.5796.4	high-energy collision-induced dissociation	25.52	4784.83	4784.83	1	57 | 70972
103		1250.8	4	1197.21	4785.83	1197.22	4785.84	controllerType=0 controllerNumber=1 scan=5735	-1.93	Y.NCRCPPEWTGQYCTEDVDECQLMPNACQNGGPCHNTHGGY.N		NCRCPPEWTGQYCTEDVDECQLMPNACQNGGPCHNTHGGY,YN,2@57.02146,4@57.02146,13@57.02146,20@57.02146,27@57.02146,33@57.02146,35@15.99492	N35(Oxidation / 15.9949)	16.623	Y.NC[+57.02146]RC[+57.02146]PPEWTGQYC[+57.02146]TEDVDEC[+57.02146]QLMPNAC[+57.02146]QNGGPC[+57.02146]HN[+15.99492]THGGY.N	C2(Carbamidomethyl / 57.0215); C4(Carbamidomethyl / 57.0215); C13(Carbamidomethyl / 57.0215); C20(Carbamidomethyl / 57.0215); C27(Carbamidomethyl / 57.0215); C33(Carbamidomethyl / 57.0215)	9.9e-31	2.1e-25	0	0	0	0	9.9e-31	7.8e-26	30.006	1250.8	22.5		Specific	28.4	>sp|P46531|NOTC1_HUMAN Neurogenic locus notch homolog protein 1 OS=Homo sapiens OX=9606 GN=NOTCH1 PE=1 SV=4	1	6237	FP050322_15.5735.5735.4	high-energy collision-induced dissociation	25.52	4784.83	4784.83	1	58 | 70092
103		951.8	4	1197.21	4785.84	1197.22	4785.84	controllerType=0 controllerNumber=1 scan=5308	-1.216	Y.NCRCPPEWTGQYCTEDVDECQLMPNACQNGGPCHNTHGGY.N		NCRCPPEWTGQYCTEDVDECQLMPNACQNGGPCHNTHGGY,YN,2@57.02146,4@57.02146,13@57.02146,20@57.02146,23@15.99492,27@57.02146,33@57.02146	M23(Oxidation / 15.9949)	15.6069	Y.NC[+57.02146]RC[+57.02146]PPEWTGQYC[+57.02146]TEDVDEC[+57.02146]QLM[+15.99492]PNAC[+57.02146]QNGGPC[+57.02146]HNTHGGY.N	C2(Carbamidomethyl / 57.0215); C4(Carbamidomethyl / 57.0215); C13(Carbamidomethyl / 57.0215); C20(Carbamidomethyl / 57.0215); C27(Carbamidomethyl / 57.0215); C33(Carbamidomethyl / 57.0215)	9.9e-31	2.1e-19	0	0	0	0	9.9e-31	1.8e-20	30.006	951.8	99.5		Specific	25.4	>sp|P46531|NOTC1_HUMAN Neurogenic locus notch homolog protein 1 OS=Homo sapiens OX=9606 GN=NOTCH1 PE=1 SV=4	1	5718	FP050322_15.5308.5308.4	high-energy collision-induced dissociation	18.84	4784.83	4784.83	1	59 | 65739
103		217.8	5	957.975	4785.85	957.974	4785.84	controllerType=0 controllerNumber=1 scan=5762	0.669	Y.NCRCPPEWTGQYCTEDVDECQLMPNACQNGGPCHNTHGGY.N		NCRCPPEWTGQYCTEDVDECQLMPNACQNGGPCHNTHGGY,YN,2@57.02146,4@57.02146,13@57.02146,20@57.02146,27@57.02146,33@57.02146,35@15.99492	N35(Oxidation / 15.9949)	16.6855	Y.NC[+57.02146]RC[+57.02146]PPEWTGQYC[+57.02146]TEDVDEC[+57.02146]QLMPNAC[+57.02146]QNGGPC[+57.02146]HN[+15.99492]THGGY.N	C2(Carbamidomethyl / 57.0215); C4(Carbamidomethyl / 57.0215); C13(Carbamidomethyl / 57.0215); C20(Carbamidomethyl / 57.0215); C27(Carbamidomethyl / 57.0215); C33(Carbamidomethyl / 57.0215)	8.4e-05	8.5e-05	0	0	0	0	6.4e-06	6.5e-06	4.075	217.8	26.1		Specific	13.6	>sp|P46531|NOTC1_HUMAN Neurogenic locus notch homolog protein 1 OS=Homo sapiens OX=9606 GN=NOTCH1 PE=1 SV=4	1	6273	FP050322_15.5762.5762.5	high-energy collision-induced dissociation	4.04	4784.84	4784.83	1	60 | 70492
103		1320.9	4	1193.46	4770.83	1193.46	4770.83	controllerType=0 controllerNumber=1 scan=5976	0.144	Y.NCRCPPEWTGQYCTEDVDECQLMPNACQNGGPCHNTHGGY.N		NCRCPPEWTGQYCTEDVDECQLMPNACQNGGPCHNTHGGY,YN,2@57.02146,4@57.02146,13@57.02146,20@57.02146,27@57.02146,29@0.98402,33@57.02146	N29(Deamidated / 0.984)	17.1847	Y.NC[+57.02146]RC[+57.02146]PPEWTGQYC[+57.02146]TEDVDEC[+57.02146]QLMPNAC[+57.02146]QN[+0.98402]GGPC[+57.02146]HNTHGGY.N	C2(Carbamidomethyl / 57.0215); C4(Carbamidomethyl / 57.0215); C13(Carbamidomethyl / 57.0215); C20(Carbamidomethyl / 57.0215); C27(Carbamidomethyl / 57.0215); C33(Carbamidomethyl / 57.0215)	9.9e-31	7.8e-26	0	0	0	0	9.9e-31	4.5e-26	30.006	1320.9	21.8		Specific	30.3	>sp|P46531|NOTC1_HUMAN Neurogenic locus notch homolog protein 1 OS=Homo sapiens OX=9606 GN=NOTCH1 PE=1 SV=4	1	6553	FP050322_15.5976.5976.4	high-energy collision-induced dissociation	24.95	4769.82	4769.82	1	61 | 72972
103		1313.5	4	1193.46	4770.83	1193.46	4770.83	controllerType=0 controllerNumber=1 scan=5921	-0.061	Y.NCRCPPEWTGQYCTEDVDECQLMPNACQNGGPCHNTHGGY.N		NCRCPPEWTGQYCTEDVDECQLMPNACQNGGPCHNTHGGY,YN,2@57.02146,4@57.02146,13@57.02146,20@57.02146,27@57.02146,29@0.98402,33@57.02146	N29(Deamidated / 0.984)	17.0543	Y.NC[+57.02146]RC[+57.02146]PPEWTGQYC[+57.02146]TEDVDEC[+57.02146]QLMPNAC[+57.02146]QN[+0.98402]GGPC[+57.02146]HNTHGGY.N	C2(Carbamidomethyl / 57.0215); C4(Carbamidomethyl / 57.0215); C13(Carbamidomethyl / 57.0215); C20(Carbamidomethyl / 57.0215); C27(Carbamidomethyl / 57.0215); C33(Carbamidomethyl / 57.0215)	9.9e-31	7.8e-26	0	0	0	0	9.9e-31	3.4e-26	30.006	1313.5	32		Specific	30.1	>sp|P46531|NOTC1_HUMAN Neurogenic locus notch homolog protein 1 OS=Homo sapiens OX=9606 GN=NOTCH1 PE=1 SV=4	1	6481	FP050322_15.5921.5921.4	high-energy collision-induced dissociation	24.95	4769.82	4769.82	1	62 | 72252
103		1224.5	4	1193.46	4770.83	1193.46	4770.83	controllerType=0 controllerNumber=1 scan=5867	0.451	Y.NCRCPPEWTGQYCTEDVDECQLMPNACQNGGPCHNTHGGY.N		NCRCPPEWTGQYCTEDVDECQLMPNACQNGGPCHNTHGGY,YN,2@57.02146,4@57.02146,13@57.02146,20@57.02146,27@57.02146,29@0.98402,33@57.02146	N29(Deamidated / 0.984)	16.9282	Y.NC[+57.02146]RC[+57.02146]PPEWTGQYC[+57.02146]TEDVDEC[+57.02146]QLMPNAC[+57.02146]QN[+0.98402]GGPC[+57.02146]HNTHGGY.N	C2(Carbamidomethyl / 57.0215); C4(Carbamidomethyl / 57.0215); C13(Carbamidomethyl / 57.0215); C20(Carbamidomethyl / 57.0215); C27(Carbamidomethyl / 57.0215); C33(Carbamidomethyl / 57.0215)	9.9e-31	7.8e-24	0	0	0	0	9.9e-31	1.1e-24	30.006	1224.5	17.6		Specific	29.7	>sp|P46531|NOTC1_HUMAN Neurogenic locus notch homolog protein 1 OS=Homo sapiens OX=9606 GN=NOTCH1 PE=1 SV=4	1	6410	FP050322_15.5867.5867.4	high-energy collision-induced dissociation	24.95	4769.83	4769.82	1	63 | 71532
103		899.4	4	1193.46	4770.83	1193.46	4770.83	controllerType=0 controllerNumber=1 scan=6031	-0.368	Y.NCRCPPEWTGQYCTEDVDECQLMPNACQNGGPCHNTHGGY.N		NCRCPPEWTGQYCTEDVDECQLMPNACQNGGPCHNTHGGY,YN,2@57.02146,4@57.02146,13@57.02146,20@57.02146,27@57.02146,29@0.98402,33@57.02146	N29(Deamidated / 0.984)	17.3146	Y.NC[+57.02146]RC[+57.02146]PPEWTGQYC[+57.02146]TEDVDEC[+57.02146]QLMPNAC[+57.02146]QN[+0.98402]GGPC[+57.02146]HNTHGGY.N	C2(Carbamidomethyl / 57.0215); C4(Carbamidomethyl / 57.0215); C13(Carbamidomethyl / 57.0215); C20(Carbamidomethyl / 57.0215); C27(Carbamidomethyl / 57.0215); C33(Carbamidomethyl / 57.0215)	2.1e-15	2.1e-15	0	0	0	0	2.2e-16	2.2e-16	14.681	899.4	18.7		Specific	27.7	>sp|P46531|NOTC1_HUMAN Neurogenic locus notch homolog protein 1 OS=Homo sapiens OX=9606 GN=NOTCH1 PE=1 SV=4	1	6632	FP050322_15.6031.6031.4	high-energy collision-induced dissociation	18.52	4769.82	4769.82	1	64 | 73532
103		644.2	5	954.972	4770.83	954.972	4770.83	controllerType=0 controllerNumber=1 scan=5872	0.397	Y.NCRCPPEWTGQYCTEDVDECQLMPNACQNGGPCHNTHGGY.N		NCRCPPEWTGQYCTEDVDECQLMPNACQNGGPCHNTHGGY,YN,2@57.02146,4@57.02146,13@57.02146,20@57.02146,27@57.02146,29@0.98402,33@57.02146	N29(Deamidated / 0.984)	16.9391	Y.NC[+57.02146]RC[+57.02146]PPEWTGQYC[+57.02146]TEDVDEC[+57.02146]QLMPNAC[+57.02146]QN[+0.98402]GGPC[+57.02146]HNTHGGY.N	C2(Carbamidomethyl / 57.0215); C4(Carbamidomethyl / 57.0215); C13(Carbamidomethyl / 57.0215); C20(Carbamidomethyl / 57.0215); C27(Carbamidomethyl / 57.0215); C33(Carbamidomethyl / 57.0215)	4.4e-09	4.5e-09	0	0	0	0	4e-10	4.1e-10	8.356	644.2	19.6		Specific	22.8	>sp|P46531|NOTC1_HUMAN Neurogenic locus notch homolog protein 1 OS=Homo sapiens OX=9606 GN=NOTCH1 PE=1 SV=4	1	6418	FP050322_15.5872.5872.5	high-energy collision-induced dissociation	10.2	4769.83	4769.82	1	65 | 71652
103		441.6	4	1193.46	4770.82	1193.46	4770.83	controllerType=0 controllerNumber=1 scan=6086	-2.722	Y.NCRCPPEWTGQYCTEDVDECQLMPNACQNGGPCHNTHGGY.N		NCRCPPEWTGQYCTEDVDECQLMPNACQNGGPCHNTHGGY,YN,2@57.02146,4@57.02146,13@57.02146,20@57.02146,27@57.02146,33@57.02146,35@0.98402	N35(Deamidated / 0.984)	17.4448	Y.NC[+57.02146]RC[+57.02146]PPEWTGQYC[+57.02146]TEDVDEC[+57.02146]QLMPNAC[+57.02146]QNGGPC[+57.02146]HN[+0.98402]THGGY.N	C2(Carbamidomethyl / 57.0215); C4(Carbamidomethyl / 57.0215); C13(Carbamidomethyl / 57.0215); C20(Carbamidomethyl / 57.0215); C27(Carbamidomethyl / 57.0215); C33(Carbamidomethyl / 57.0215)	3.5e-08	3.6e-08	0	0	0	0	3.3e-09	3.4e-09	7.453	441.6	25.9		Specific	18.6	>sp|P46531|NOTC1_HUMAN Neurogenic locus notch homolog protein 1 OS=Homo sapiens OX=9606 GN=NOTCH1 PE=1 SV=4	1	6708	FP050322_15.6086.6086.4	high-energy collision-induced dissociation	7.88	4769.81	4769.82	1	66 | 73932
103		399.5	5	954.972	4770.83	954.972	4770.83	controllerType=0 controllerNumber=1 scan=5925	0.333	Y.NCRCPPEWTGQYCTEDVDECQLMPNACQNGGPCHNTHGGY.N		NCRCPPEWTGQYCTEDVDECQLMPNACQNGGPCHNTHGGY,YN,2@57.02146,4@57.02146,13@57.02146,20@57.02146,27@57.02146,29@0.98402,33@57.02146	N29(Deamidated / 0.984)	17.0631	Y.NC[+57.02146]RC[+57.02146]PPEWTGQYC[+57.02146]TEDVDEC[+57.02146]QLMPNAC[+57.02146]QN[+0.98402]GGPC[+57.02146]HNTHGGY.N	C2(Carbamidomethyl / 57.0215); C4(Carbamidomethyl / 57.0215); C13(Carbamidomethyl / 57.0215); C20(Carbamidomethyl / 57.0215); C27(Carbamidomethyl / 57.0215); C33(Carbamidomethyl / 57.0215)	1.2e-06	1.2e-06	0	0	0	0	6.1e-08	6.2e-08	5.922	399.5	11.9		Specific	18.9	>sp|P46531|NOTC1_HUMAN Neurogenic locus notch homolog protein 1 OS=Homo sapiens OX=9606 GN=NOTCH1 PE=1 SV=4	1	6486	FP050322_15.5925.5925.5	high-energy collision-induced dissociation	5.97	4769.83	4769.82	1	67 | 72372
103		349	4	1193.46	4770.82	1193.46	4770.83	controllerType=0 controllerNumber=1 scan=6139	-1.494	Y.NCRCPPEWTGQYCTEDVDECQLMPNACQNGGPCHNTHGGY.N		NCRCPPEWTGQYCTEDVDECQLMPNACQNGGPCHNTHGGY,YN,2@57.02146,4@57.02146,13@57.02146,20@57.02146,27@57.02146,33@57.02146,35@0.98402	N35(Deamidated / 0.984)	17.5689	Y.NC[+57.02146]RC[+57.02146]PPEWTGQYC[+57.02146]TEDVDEC[+57.02146]QLMPNAC[+57.02146]QNGGPC[+57.02146]HN[+0.98402]THGGY.N	C2(Carbamidomethyl / 57.0215); C4(Carbamidomethyl / 57.0215); C13(Carbamidomethyl / 57.0215); C20(Carbamidomethyl / 57.0215); C27(Carbamidomethyl / 57.0215); C33(Carbamidomethyl / 57.0215)	7.8e-07	7.9e-07	0	0	0	0	3.8e-08	3.8e-08	6.105	349	21.9		Specific	20.6	>sp|P46531|NOTC1_HUMAN Neurogenic locus notch homolog protein 1 OS=Homo sapiens OX=9606 GN=NOTCH1 PE=1 SV=4	1	6783	FP050322_15.6139.6139.4	high-energy collision-induced dissociation	6.37	4769.82	4769.82	1	68 | 74252
103		69	4	1193.46	4770.83	1193.46	4770.83	controllerType=0 controllerNumber=1 scan=6194	-0.777	Y.NCRCPPEWTGQYCTEDVDECQLMPNACQNGGPCHNTHGGY.N		NCRCPPEWTGQYCTEDVDECQLMPNACQNGGPCHNTHGGY,YN,2@57.02146,4@57.02146,13@57.02146,20@57.02146,25@0.98402,27@57.02146,33@57.02146	N25(Deamidated / 0.984)	17.699	Y.NC[+57.02146]RC[+57.02146]PPEWTGQYC[+57.02146]TEDVDEC[+57.02146]QLMPN[+0.98402]AC[+57.02146]QNGGPC[+57.02146]HNTHGGY.N	C2(Carbamidomethyl / 57.0215); C4(Carbamidomethyl / 57.0215); C13(Carbamidomethyl / 57.0215); C20(Carbamidomethyl / 57.0215); C27(Carbamidomethyl / 57.0215); C33(Carbamidomethyl / 57.0215)	3.5e-05	3.6e-05	0	0	0	0	3e-06	3e-06	4.453	69	0		Specific	11.3	>sp|P46531|NOTC1_HUMAN Neurogenic locus notch homolog protein 1 OS=Homo sapiens OX=9606 GN=NOTCH1 PE=1 SV=4	1	6860	FP050322_15.6194.6194.4	high-energy collision-induced dissociation	4.29	4769.82	4769.82	1	69 | 74692
103		1386.4	4	1193.22	4769.84	1193.22	4769.85	controllerType=0 controllerNumber=1 scan=5811	-1.365	Y.NCRCPPEWTGQYCTEDVDECQLMPNACQNGGPCHNTHGGY.N		NCRCPPEWTGQYCTEDVDECQLMPNACQNGGPCHNTHGGY,YN,2@57.02146,4@57.02146,13@57.02146,20@57.02146,27@57.02146,33@57.02146		16.8003	Y.NC[+57.02146]RC[+57.02146]PPEWTGQYC[+57.02146]TEDVDEC[+57.02146]QLMPNAC[+57.02146]QNGGPC[+57.02146]HNTHGGY.N	C2(Carbamidomethyl / 57.0215); C4(Carbamidomethyl / 57.0215); C13(Carbamidomethyl / 57.0215); C20(Carbamidomethyl / 57.0215); C27(Carbamidomethyl / 57.0215); C33(Carbamidomethyl / 57.0215)	9.9e-31	2.1e-27	0	0	0	0	9.9e-31	2.1e-27	30.006	937.5	81.3		Specific	28.9	>sp|P46531|NOTC1_HUMAN Neurogenic locus notch homolog protein 1 OS=Homo sapiens OX=9606 GN=NOTCH1 PE=1 SV=4	1	6334	FP050322_15.5811.5811.4	high-energy collision-induced dissociation	26.68	4768.83	4768.84	1	70 | 71092
103		1324.8	4	1193.22	4769.84	1193.22	4769.85	controllerType=0 controllerNumber=1 scan=5756	-0.955	Y.NCRCPPEWTGQYCTEDVDECQLMPNACQNGGPCHNTHGGY.N		NCRCPPEWTGQYCTEDVDECQLMPNACQNGGPCHNTHGGY,YN,2@57.02146,4@57.02146,13@57.02146,20@57.02146,27@57.02146,33@57.02146		16.6725	Y.NC[+57.02146]RC[+57.02146]PPEWTGQYC[+57.02146]TEDVDEC[+57.02146]QLMPNAC[+57.02146]QNGGPC[+57.02146]HNTHGGY.N	C2(Carbamidomethyl / 57.0215); C4(Carbamidomethyl / 57.0215); C13(Carbamidomethyl / 57.0215); C20(Carbamidomethyl / 57.0215); C27(Carbamidomethyl / 57.0215); C33(Carbamidomethyl / 57.0215)	9.9e-31	2.1e-26	0	0	0	0	9.9e-31	1.2e-26	30.006	1094.1	114.3		Specific	27.5	>sp|P46531|NOTC1_HUMAN Neurogenic locus notch homolog protein 1 OS=Homo sapiens OX=9606 GN=NOTCH1 PE=1 SV=4	1	6266	FP050322_15.5756.5756.4	high-energy collision-induced dissociation	25.68	4768.84	4768.84	1	71 | 70372
103		666	4	1192.97	4768.84	1193.22	4769.85	controllerType=0 controllerNumber=1 scan=5705	-0.149	Y.NCRCPPEWTGQYCTEDVDECQLMPNACQNGGPCHNTHGGY.N		NCRCPPEWTGQYCTEDVDECQLMPNACQNGGPCHNTHGGY,YN,2@57.02146,4@57.02146,13@57.02146,20@57.02146,27@57.02146,33@57.02146		16.5519	Y.NC[+57.02146]RC[+57.02146]PPEWTGQYC[+57.02146]TEDVDEC[+57.02146]QLMPNAC[+57.02146]QNGGPC[+57.02146]HNTHGGY.N	C2(Carbamidomethyl / 57.0215); C4(Carbamidomethyl / 57.0215); C13(Carbamidomethyl / 57.0215); C20(Carbamidomethyl / 57.0215); C27(Carbamidomethyl / 57.0215); C33(Carbamidomethyl / 57.0215)	4.2e-09	4.3e-09	0	0	0	0	3.6e-10	3.6e-10	8.373	376.7	376.7	-1	Specific	21.7	>sp|P46531|NOTC1_HUMAN Neurogenic locus notch homolog protein 1 OS=Homo sapiens OX=9606 GN=NOTCH1 PE=1 SV=4	1	6198	FP050322_15.5705.5705.4	high-energy collision-induced dissociation	9.37	4767.84	4768.84	1	72 | 69732
103		347.9	5	954.972	4770.83	954.775	4769.85	controllerType=0 controllerNumber=1 scan=5753	-4.041	Y.NCRCPPEWTGQYCTEDVDECQLMPNACQNGGPCHNTHGGY.N		NCRCPPEWTGQYCTEDVDECQLMPNACQNGGPCHNTHGGY,YN,2@57.02146,4@57.02146,13@57.02146,20@57.02146,27@57.02146,33@57.02146		16.6641	Y.NC[+57.02146]RC[+57.02146]PPEWTGQYC[+57.02146]TEDVDEC[+57.02146]QLMPNAC[+57.02146]QNGGPC[+57.02146]HNTHGGY.N	C2(Carbamidomethyl / 57.0215); C4(Carbamidomethyl / 57.0215); C13(Carbamidomethyl / 57.0215); C20(Carbamidomethyl / 57.0215); C27(Carbamidomethyl / 57.0215); C33(Carbamidomethyl / 57.0215)	1.2e-05	1.2e-05	0	0	0	0	9.3e-07	9.4e-07	4.931	347.9	17.6	1	Specific	15.5	>sp|P46531|NOTC1_HUMAN Neurogenic locus notch homolog protein 1 OS=Homo sapiens OX=9606 GN=NOTCH1 PE=1 SV=4	1	6263	FP050322_15.5753.5753.5	high-energy collision-induced dissociation	5.35	4769.82	4768.84	1	73 | 70332
103		250.4	5	954.974	4770.84	954.775	4769.85	controllerType=0 controllerNumber=1 scan=5805	-2.25	Y.NCRCPPEWTGQYCTEDVDECQLMPNACQNGGPCHNTHGGY.N		NCRCPPEWTGQYCTEDVDECQLMPNACQNGGPCHNTHGGY,YN,2@57.02146,4@57.02146,13@57.02146,20@57.02146,27@57.02146,33@57.02146		16.7853	Y.NC[+57.02146]RC[+57.02146]PPEWTGQYC[+57.02146]TEDVDEC[+57.02146]QLMPNAC[+57.02146]QNGGPC[+57.02146]HNTHGGY.N	C2(Carbamidomethyl / 57.0215); C4(Carbamidomethyl / 57.0215); C13(Carbamidomethyl / 57.0215); C20(Carbamidomethyl / 57.0215); C27(Carbamidomethyl / 57.0215); C33(Carbamidomethyl / 57.0215)	3e-05	3e-05	0	0	0	0	2e-06	2.1e-06	4.522	250.4	14.4	1	Specific	16	>sp|P46531|NOTC1_HUMAN Neurogenic locus notch homolog protein 1 OS=Homo sapiens OX=9606 GN=NOTCH1 PE=1 SV=4	1	6328	FP050322_15.5805.5805.5	high-energy collision-induced dissociation	4.75	4769.83	4768.84	1	74 | 71052
103	Hex(1); Hex(1)Pent(2)	27	3	1136.1	3406.3	1136.1	3406.27	controllerType=0 controllerNumber=1 scan=6003	7.078	Y.NCRCPPEWTGQYCTEDVDECQL.M	9;14	NCRCPPEWTGQYCTEDVDECQL,YM,2@57.02146,4@57.02146,9@162.05282,13@57.02146,14@426.13734,20@57.02146,21@0.98402	T9(OGlycan / 162.0528); T14(OGlycan / 426.1373); Q21(Deamidated / 0.984)	17.2474	Y.NC[+57.02146]RC[+57.02146]PPEWT[+162.05282]GQYC[+57.02146]T[+426.13734]EDVDEC[+57.02146]Q[+0.98402]L.M	C2(Carbamidomethyl / 57.0215); C4(Carbamidomethyl / 57.0215); C13(Carbamidomethyl / 57.0215); C20(Carbamidomethyl / 57.0215)	0.24	0.24	0	0	0	0	0.0054	0.0055	0.621	21.7	1.2		Specific	11.4	>sp|P46531|NOTC1_HUMAN Neurogenic locus notch homolog protein 1 OS=Homo sapiens OX=9606 GN=NOTCH1 PE=1 SV=4	1	6591	FP050322_15.6003.6003.3	high-energy collision-induced dissociation	0.41	3405.29	3405.27	1	75 | 37996
103		606.7	2	784.324	1567.64	784.324	1567.64	controllerType=0 controllerNumber=1 scan=4934	-0.149	Y.NCRCPPEWTGQY.C		NCRCPPEWTGQY,YC,2@57.02146,4@57.02146		14.7117	Y.NC[+57.02146]RC[+57.02146]PPEWTGQY.C	C2(Carbamidomethyl / 57.0215); C4(Carbamidomethyl / 57.0215)	6.1e-11	6.1e-11	0	0	0	0	4.8e-12	4.9e-12	10.217	410.4	410.4		Specific	13.6	>sp|P46531|NOTC1_HUMAN Neurogenic locus notch homolog protein 1 OS=Homo sapiens OX=9606 GN=NOTCH1 PE=1 SV=4	1	5240	FP050322_15.4934.4934.2	high-energy collision-induced dissociation	10.21	1566.63	1566.63	1	76 | 818
103		518.8	2	784.324	1567.64	784.324	1567.64	controllerType=0 controllerNumber=1 scan=4885	-0.072	Y.NCRCPPEWTGQY.C		NCRCPPEWTGQY,YC,2@57.02146,4@57.02146		14.5955	Y.NC[+57.02146]RC[+57.02146]PPEWTGQY.C	C2(Carbamidomethyl / 57.0215); C4(Carbamidomethyl / 57.0215)	2.4e-07	2.5e-07	0	0	0	0	1.8e-08	1.8e-08	6.612	356	356		Specific	14.4	>sp|P46531|NOTC1_HUMAN Neurogenic locus notch homolog protein 1 OS=Homo sapiens OX=9606 GN=NOTCH1 PE=1 SV=4	1	5167	FP050322_15.4885.4885.2	high-energy collision-induced dissociation	7.02	1566.63	1566.63	1	77 | 816
103		513.8	2	784.321	1567.64	784.324	1567.64	controllerType=0 controllerNumber=1 scan=5120	-3.809	Y.NCRCPPEWTGQY.C		NCRCPPEWTGQY,YC,2@57.02146,4@57.02146		15.1508	Y.NC[+57.02146]RC[+57.02146]PPEWTGQY.C	C2(Carbamidomethyl / 57.0215); C4(Carbamidomethyl / 57.0215)	1.8e-08	1.8e-08	0	0	0	0	2.4e-09	2.4e-09	7.745	412	412		Specific	13.8	>sp|P46531|NOTC1_HUMAN Neurogenic locus notch homolog protein 1 OS=Homo sapiens OX=9606 GN=NOTCH1 PE=1 SV=4	1	5496	FP050322_15.5120.5120.2	high-energy collision-induced dissociation	8.15	1566.63	1566.63	1	78 | 822
103		476.3	2	784.325	1567.64	784.324	1567.64	controllerType=0 controllerNumber=1 scan=5069	1.174	Y.NCRCPPEWTGQY.C		NCRCPPEWTGQY,YC,2@57.02146,4@57.02146		15.0301	Y.NC[+57.02146]RC[+57.02146]PPEWTGQY.C	C2(Carbamidomethyl / 57.0215); C4(Carbamidomethyl / 57.0215)	3.8e-08	3.9e-08	0	0	0	0	3.7e-09	3.7e-09	7.415	427.2	427.2		Specific	13.6	>sp|P46531|NOTC1_HUMAN Neurogenic locus notch homolog protein 1 OS=Homo sapiens OX=9606 GN=NOTCH1 PE=1 SV=4	1	5425	FP050322_15.5069.5069.2	high-energy collision-induced dissociation	7.59	1566.64	1566.63	1	79 | 820
143	Hex(1)Pent(1); Hex(1)	7.1	4	1201.97	4804.84	1202.21	4805.84	controllerType=0 controllerNumber=1 scan=5786	2.255	Y.NCVCVNGWTGEDCSENIDDCASAACFHGATCHDRVASF.Y	9;14	NCVCVNGWTGEDCSENIDDCASAACFHGATCHDRVASF,YY,2@57.02146,4@57.02146,9@294.09508,13@57.02146,14@162.05282,20@57.02146,25@57.02146,31@57.02146	T9(OGlycan / 294.0951); S14(OGlycan / 162.0528)	16.7419	Y.NC[+57.02146]VC[+57.02146]VNGWT[+294.09508]GEDC[+57.02146]S[+162.05282]ENIDDC[+57.02146]ASAAC[+57.02146]FHGATC[+57.02146]HDRVASF.Y	C2(Carbamidomethyl / 57.0215); C4(Carbamidomethyl / 57.0215); C13(Carbamidomethyl / 57.0215); C20(Carbamidomethyl / 57.0215); C25(Carbamidomethyl / 57.0215); C31(Carbamidomethyl / 57.0215)	0.033	0.034	0	0	0	0	0.00097	0.00098	1.477	7.1	1.2	-1	Specific	11.9	>sp|P46531|NOTC1_HUMAN Neurogenic locus notch homolog protein 1 OS=Homo sapiens OX=9606 GN=NOTCH1 PE=1 SV=4	1	6304	FP050322_15.5786.5786.4	high-energy collision-induced dissociation	1.18	4803.84	4804.83	1	80 | 70852
143		182.5	4	1088.43	4350.68	1088.18	4349.69	controllerType=0 controllerNumber=1 scan=6178	-1.98	Y.NCVCVNGWTGEDCSENIDDCASAACFHGATCHDRVASF.Y		NCVCVNGWTGEDCSENIDDCASAACFHGATCHDRVASF,YY,2@57.02146,4@57.02146,13@57.02146,20@57.02146,25@57.02146,31@57.02146		17.6599	Y.NC[+57.02146]VC[+57.02146]VNGWTGEDC[+57.02146]SENIDDC[+57.02146]ASAAC[+57.02146]FHGATC[+57.02146]HDRVASF.Y	C2(Carbamidomethyl / 57.0215); C4(Carbamidomethyl / 57.0215); C13(Carbamidomethyl / 57.0215); C20(Carbamidomethyl / 57.0215); C25(Carbamidomethyl / 57.0215); C31(Carbamidomethyl / 57.0215)	3e-05	3e-05	0	0	0	0	1.9e-06	1.9e-06	4.529	182.5	9.5	1	Specific	14.5	>sp|P46531|NOTC1_HUMAN Neurogenic locus notch homolog protein 1 OS=Homo sapiens OX=9606 GN=NOTCH1 PE=1 SV=4	1	6837	FP050322_15.6178.6178.4	high-energy collision-induced dissociation	4.52	4349.68	4348.68	1	81 | 38396
169		640.1	5	561.253	2802.24	561.252	2802.23	controllerType=0 controllerNumber=1 scan=4430	3.177	F.HGATCHDRVASFYCECPHGRTGLL.C		HGATCHDRVASFYCECPHGRTGLL,FC,5@57.02146,8@0.98402,14@57.02146,16@57.02146	R8(Deamidated / 0.984)	13.5339	F.HGATC[+57.02146]HDR[+0.98402]VASFYC[+57.02146]EC[+57.02146]PHGRTGLL.C	C5(Carbamidomethyl / 57.0215); C14(Carbamidomethyl / 57.0215); C16(Carbamidomethyl / 57.0215)	2.3e-08	2.3e-08	0	0	0	0	2.7e-09	2.8e-09	7.639	640.1	340.7		Specific	13.1	>sp|P46531|NOTC1_HUMAN Neurogenic locus notch homolog protein 1 OS=Homo sapiens OX=9606 GN=NOTCH1 PE=1 SV=4	1	4533	FP050322_15.4430.4430.5	high-energy collision-induced dissociation	8.48	2801.23	2801.22	1	82 | 9873
169		842.5	5	561.053	2801.24	561.055	2801.25	controllerType=0 controllerNumber=1 scan=4482	-2.659	F.HGATCHDRVASFYCECPHGRTGLL.C		HGATCHDRVASFYCECPHGRTGLL,FC,5@57.02146,14@57.02146,16@57.02146		13.6549	F.HGATC[+57.02146]HDRVASFYC[+57.02146]EC[+57.02146]PHGRTGLL.C	C5(Carbamidomethyl / 57.0215); C14(Carbamidomethyl / 57.0215); C16(Carbamidomethyl / 57.0215)	7.1e-14	7.2e-14	0	0	0	0	7.9e-15	8e-15	13.149	842.5	842.5		Specific	13.8	>sp|P46531|NOTC1_HUMAN Neurogenic locus notch homolog protein 1 OS=Homo sapiens OX=9606 GN=NOTCH1 PE=1 SV=4	1	4604	FP050322_15.4482.4482.5	high-energy collision-induced dissociation	14.14	2800.23	2800.24	1	83 | 9878
169		739.8	5	561.053	2801.24	561.055	2801.25	controllerType=0 controllerNumber=1 scan=4430	-2.768	F.HGATCHDRVASFYCECPHGRTGLL.C		HGATCHDRVASFYCECPHGRTGLL,FC,5@57.02146,14@57.02146,16@57.02146		13.5339	F.HGATC[+57.02146]HDRVASFYC[+57.02146]EC[+57.02146]PHGRTGLL.C	C5(Carbamidomethyl / 57.0215); C14(Carbamidomethyl / 57.0215); C16(Carbamidomethyl / 57.0215)	7.1e-12	7.2e-12	0	0	0	0	1.2e-12	1.2e-12	11.149	739.8	739.8		Specific	14	>sp|P46531|NOTC1_HUMAN Neurogenic locus notch homolog protein 1 OS=Homo sapiens OX=9606 GN=NOTCH1 PE=1 SV=4	1	4532	FP050322_15.4430.4430.5	high-energy collision-induced dissociation	12.14	2800.23	2800.24	1	84 | 9872
169		221.7	5	561.053	2801.23	561.055	2801.25	controllerType=0 controllerNumber=1 scan=4544	-4.184	F.HGATCHDRVASFYCECPHGRTGLL.C		HGATCHDRVASFYCECPHGRTGLL,FC,5@57.02146,14@57.02146,16@57.02146		13.7979	F.HGATC[+57.02146]HDRVASFYC[+57.02146]EC[+57.02146]PHGRTGLL.C	C5(Carbamidomethyl / 57.0215); C14(Carbamidomethyl / 57.0215); C16(Carbamidomethyl / 57.0215)	0.0015	0.0015	0	0	0	0	7.9e-05	8e-05	2.829	221.7	221.7		Specific	8.1	>sp|P46531|NOTC1_HUMAN Neurogenic locus notch homolog protein 1 OS=Homo sapiens OX=9606 GN=NOTCH1 PE=1 SV=4	1	4695	FP050322_15.4544.4544.5	high-energy collision-induced dissociation	2.68	2800.23	2800.24	1	85 | 9980
169	HexNAc(1)Hex(1)Fuc(1)NeuAc(1)	384	3	774.988	2322.95	774.99	2322.96	controllerType=0 controllerNumber=1 scan=3988	-2.406	F.HGATCHDRVASFY.C	4	HGATCHDRVASFY,FC,4@802.28552,5@57.02146	T4(OGlycan / 802.2855)	12.4752	F.HGAT[+802.28552]C[+57.02146]HDRVASFY.C	C5(Carbamidomethyl / 57.0215)	1.7e-08	1.7e-08	0	0	0	0	1.7e-09	1.7e-09	7.777	380.5	17.5		Specific	14.6	>sp|P46531|NOTC1_HUMAN Neurogenic locus notch homolog protein 1 OS=Homo sapiens OX=9606 GN=NOTCH1 PE=1 SV=4	1	3943	FP050322_15.3988.3988.3	high-energy collision-induced dissociation	7.88	2321.94	2321.95	1	86 | 3334
169	HexNAc(1)Hex(1)Fuc(1)NeuAc(1)	256.4	3	774.988	2322.95	774.99	2322.96	controllerType=0 controllerNumber=1 scan=3981	-2.091	F.HGATCHDRVASFY.C	4	HGATCHDRVASFY,FC,4@802.28552,5@57.02146	T4(OGlycan / 802.2855)	12.4581	F.HGAT[+802.28552]C[+57.02146]HDRVASFY.C	C5(Carbamidomethyl / 57.0215)	1.6e-06	1.6e-06	0	0	0	0	1e-07	1e-07	5.806	247.1	10.4		Specific	13.7	>sp|P46531|NOTC1_HUMAN Neurogenic locus notch homolog protein 1 OS=Homo sapiens OX=9606 GN=NOTCH1 PE=1 SV=4	1	3932	FP050322_15.3981.3981.2	high-energy collision-induced dissociation	5.92	2321.94	2321.95	1	87 | 3310
169	HexNAc(1)Hex(1)Fuc(1)NeuAc(1)	79.8	4	544.73	2175.9	544.727	2175.89	controllerType=0 controllerNumber=1 scan=3618	5.809	F.HGATCHDRVASF.Y	4	HGATCHDRVASF,FY,1@15.99492,4@802.28552,5@57.02146	H1(Oxidation / 15.9949); T4(OGlycan / 802.2855)	11.6052	F.H[+15.99492]GAT[+802.28552]C[+57.02146]HDRVASF.Y	C5(Carbamidomethyl / 57.0215)	0.1	0.1	0	0	0	0	0.002	0.002	0.989	79.8	10.4		Specific	7.1	>sp|P46531|NOTC1_HUMAN Neurogenic locus notch homolog protein 1 OS=Homo sapiens OX=9606 GN=NOTCH1 PE=1 SV=4	1	3362	FP050322_15.3618.3618.4	high-energy collision-induced dissociation	0.72	2174.89	2174.88	1	88 | 3192
169	HexNAc(1)Hex(1)Fuc(1)NeuAc(1)	422.3	3	720.636	2159.89	720.636	2159.89	controllerType=0 controllerNumber=1 scan=3274	-0.028	F.HGATCHDRVASF.Y	11	HGATCHDRVASF,FY,5@57.02146,11@802.28552	S11(OGlycan / 802.2855)	10.8091	F.HGATC[+57.02146]HDRVAS[+802.28552]F.Y	C5(Carbamidomethyl / 57.0215)	3.3e-08	3.4e-08	0	0	0	0	3e-09	3.1e-09	7.479	385.1	4.4		Specific	14.3	>sp|P46531|NOTC1_HUMAN Neurogenic locus notch homolog protein 1 OS=Homo sapiens OX=9606 GN=NOTCH1 PE=1 SV=4	1	2839	FP050322_15.3274.3274.3	high-energy collision-induced dissociation	7.26	2158.88	2158.88	1	89 | 3118
169	HexNAc(1)Hex(1)Fuc(1)NeuAc(1)	400.4	3	720.634	2159.89	720.636	2159.89	controllerType=0 controllerNumber=1 scan=3226	-1.723	F.HGATCHDRVASF.Y	11	HGATCHDRVASF,FY,5@57.02146,11@802.28552	S11(OGlycan / 802.2855)	10.698	F.HGATC[+57.02146]HDRVAS[+802.28552]F.Y	C5(Carbamidomethyl / 57.0215)	1.3e-07	1.4e-07	0	0	0	0	1e-08	1e-08	6.875	334.4	5.7		Specific	13.9	>sp|P46531|NOTC1_HUMAN Neurogenic locus notch homolog protein 1 OS=Homo sapiens OX=9606 GN=NOTCH1 PE=1 SV=4	1	2773	FP050322_15.3226.3226.3	high-energy collision-induced dissociation	6.65	2158.88	2158.88	1	90 | 3076
169	HexNAc(1)Hex(1)Fuc(1)NeuAc(1)	275.8	4	540.728	2159.89	540.728	2159.89	controllerType=0 controllerNumber=1 scan=3255	-1.023	F.HGATCHDRVASF.Y	4	HGATCHDRVASF,FY,4@802.28552,5@57.02146	T4(OGlycan / 802.2855)	10.7639	F.HGAT[+802.28552]C[+57.02146]HDRVASF.Y	C5(Carbamidomethyl / 57.0215)	3.4e-05	3.4e-05	0	0	0	0	2.2e-06	2.3e-06	4.471	207.8	10.4		Specific	9.5	>sp|P46531|NOTC1_HUMAN Neurogenic locus notch homolog protein 1 OS=Homo sapiens OX=9606 GN=NOTCH1 PE=1 SV=4	1	2814	FP050322_15.3255.3255.4	high-energy collision-induced dissociation	4.58	2158.88	2158.88	1	91 | 3110
169	HexNAc(1)Hex(1)Fuc(1)	563.7	3	677.959	2031.86	677.958	2031.86	controllerType=0 controllerNumber=1 scan=3469	1.403	F.HGATCHDRVASFY.C	11	HGATCHDRVASFY,FC,5@57.02146,11@511.19010	S11(OGlycan / 511.1901)	11.2632	F.HGATC[+57.02146]HDRVAS[+511.19010]FY.C	C5(Carbamidomethyl / 57.0215)	2.3e-09	2.3e-09	0	0	0	0	1.6e-10	1.6e-10	8.64	494.9	8.7		Specific	15.1	>sp|P46531|NOTC1_HUMAN Neurogenic locus notch homolog protein 1 OS=Homo sapiens OX=9606 GN=NOTCH1 PE=1 SV=4	1	3136	FP050322_15.3469.3469.3	high-energy collision-induced dissociation	9.48	2030.86	2030.85	1	92 | 3152
169	Fuc(1); Hex(1)Pent(2)	497.9	3	643.937	1929.8	643.939	1929.8	controllerType=0 controllerNumber=1 scan=2802	-2.909	F.HGATCHDRVASF.Y	4;11	HGATCHDRVASF,FY,4@146.05791,5@57.02146,11@426.13734	T4(OGlycan / 146.0579); S11(OGlycan / 426.1373)	9.6995	F.HGAT[+146.05791]C[+57.02146]HDRVAS[+426.13734]F.Y	C5(Carbamidomethyl / 57.0215)	1.8e-08	1.8e-08	0	0	0	0	2.2e-09	2.2e-09	7.747	497.9	0		Specific	17	>sp|P46531|NOTC1_HUMAN Neurogenic locus notch homolog protein 1 OS=Homo sapiens OX=9606 GN=NOTCH1 PE=1 SV=4	1	2152	FP050322_15.2802.2802.3	high-energy collision-induced dissociation	7.85	1928.79	1928.79	1	93 | 1285
169	Fuc(1); Hex(1)Pent(2)	415.8	3	643.938	1929.8	643.939	1929.8	controllerType=0 controllerNumber=1 scan=2855	-1.77	F.HGATCHDRVASF.Y	4;11	HGATCHDRVASF,FY,4@146.05791,5@57.02146,11@426.13734	T4(OGlycan / 146.0579); S11(OGlycan / 426.1373)	9.8264	F.HGAT[+146.05791]C[+57.02146]HDRVAS[+426.13734]F.Y	C5(Carbamidomethyl / 57.0215)	8.9e-09	9e-09	0	0	0	0	8e-10	8.1e-10	8.05	415.8	0		Specific	15.8	>sp|P46531|NOTC1_HUMAN Neurogenic locus notch homolog protein 1 OS=Homo sapiens OX=9606 GN=NOTCH1 PE=1 SV=4	1	2226	FP050322_15.2855.2855.3	high-energy collision-induced dissociation	7.68	1928.79	1928.79	1	94 | 1293
169	HexNAc(1)Fuc(1)	583	3	623.939	1869.8	623.941	1869.81	controllerType=0 controllerNumber=1 scan=3492	-1.855	F.HGATCHDRVASFY.C	11	HGATCHDRVASFY,FC,5@57.02146,11@349.13728	S11(OGlycan / 349.1373)	11.3164	F.HGATC[+57.02146]HDRVAS[+349.13728]FY.C	C5(Carbamidomethyl / 57.0215)	6.1e-10	6.2e-10	0	0	0	0	6.1e-11	6.2e-11	9.211	449.6	5		Specific	14	>sp|P46531|NOTC1_HUMAN Neurogenic locus notch homolog protein 1 OS=Homo sapiens OX=9606 GN=NOTCH1 PE=1 SV=4	1	3172	FP050322_15.3492.3492.3	high-energy collision-induced dissociation	10.05	1868.8	1868.8	1	95 | 1434
169	HexNAc(1)Hex(1)Fuc(1)	500.1	3	623.602	1868.79	623.604	1868.8	controllerType=0 controllerNumber=1 scan=2775	-2.864	F.HGATCHDRVASF.Y	11	HGATCHDRVASF,FY,5@57.02146,11@511.19010	S11(OGlycan / 511.1901)	9.638	F.HGATC[+57.02146]HDRVAS[+511.19010]F.Y	C5(Carbamidomethyl / 57.0215)	6.8e-09	6.9e-09	0	0	0	0	4.8e-10	4.9e-10	8.166	500.1	7.7		Specific	19.8	>sp|P46531|NOTC1_HUMAN Neurogenic locus notch homolog protein 1 OS=Homo sapiens OX=9606 GN=NOTCH1 PE=1 SV=4	1	2116	FP050322_15.2775.2775.3	high-energy collision-induced dissociation	8.42	1867.78	1867.79	1	96 | 1245
169	HexNAc(1)Hex(1)Fuc(1)	469.2	3	623.602	1868.79	623.604	1868.8	controllerType=0 controllerNumber=1 scan=2727	-2.668	F.HGATCHDRVASF.Y	11	HGATCHDRVASF,FY,5@57.02146,11@511.19010	S11(OGlycan / 511.1901)	9.5251	F.HGATC[+57.02146]HDRVAS[+511.19010]F.Y	C5(Carbamidomethyl / 57.0215)	1e-08	1e-08	0	0	0	0	1.1e-09	1.1e-09	7.99	469.2	10.4		Specific	15.3	>sp|P46531|NOTC1_HUMAN Neurogenic locus notch homolog protein 1 OS=Homo sapiens OX=9606 GN=NOTCH1 PE=1 SV=4	1	2059	FP050322_15.2727.2727.3	high-energy collision-induced dissociation	8.01	1867.78	1867.79	1	97 | 1209
169	Fuc(1); Hex(1)	712.6	3	610.265	1828.78	610.265	1828.78	controllerType=0 controllerNumber=1 scan=3456	-0.575	F.HGATCHDRVASFY.C	4;11	HGATCHDRVASFY,FC,4@146.05791,5@57.02146,11@162.05282	T4(OGlycan / 146.0579); S11(OGlycan / 162.0528)	11.233	F.HGAT[+146.05791]C[+57.02146]HDRVAS[+162.05282]FY.C	C5(Carbamidomethyl / 57.0215)	6.1e-13	6.2e-13	0	0	0	0	4.1e-14	4.2e-14	12.211	675.1	1		Specific	13.1	>sp|P46531|NOTC1_HUMAN Neurogenic locus notch homolog protein 1 OS=Homo sapiens OX=9606 GN=NOTCH1 PE=1 SV=4	1	3114	FP050322_15.3456.3456.3	high-energy collision-induced dissociation	12.9	1827.77	1827.77	1	98 | 1419
169	Hex(1); Fuc(1)	503.8	3	610.263	1828.77	610.265	1828.78	controllerType=0 controllerNumber=1 scan=3405	-3.88	F.HGATCHDRVASFY.C	4;11	HGATCHDRVASFY,FC,4@162.05282,5@57.02146,11@146.05791	T4(OGlycan / 162.0528); S11(OGlycan / 146.0579)	11.1113	F.HGAT[+162.05282]C[+57.02146]HDRVAS[+146.05791]FY.C	C5(Carbamidomethyl / 57.0215)	1.8e-08	1.8e-08	0	0	0	0	2.5e-09	2.5e-09	7.739	503.8	3		Specific	12.4	>sp|P46531|NOTC1_HUMAN Neurogenic locus notch homolog protein 1 OS=Homo sapiens OX=9606 GN=NOTCH1 PE=1 SV=4	1	3036	FP050322_15.3405.3405.3	high-energy collision-induced dissociation	7.84	1827.77	1827.77	1	99 | 1383
169	HexNAc(1)Fuc(1)	700.3	3	569.583	1706.74	569.586	1706.74	controllerType=0 controllerNumber=1 scan=2748	-5.065	F.HGATCHDRVASF.Y	11	HGATCHDRVASF,FY,5@57.02146,11@349.13728	S11(OGlycan / 349.1373)	9.5746	F.HGATC[+57.02146]HDRVAS[+349.13728]F.Y	C5(Carbamidomethyl / 57.0215)	1.6e-12	1.6e-12	0	0	0	0	1.7e-13	1.8e-13	11.801	700.3	26		Specific	16.6	>sp|P46531|NOTC1_HUMAN Neurogenic locus notch homolog protein 1 OS=Homo sapiens OX=9606 GN=NOTCH1 PE=1 SV=4	1	2085	FP050322_15.2748.2748.3	high-energy collision-induced dissociation	11.64	1705.73	1705.74	1	100 | 1237
169	HexNAc(1)Fuc(1)	602.6	3	569.583	1706.74	569.586	1706.74	controllerType=0 controllerNumber=1 scan=2745	-5.065	F.HGATCHDRVASF.Y	11	HGATCHDRVASF,FY,5@57.02146,11@349.13728	S11(OGlycan / 349.1373)	9.5681	F.HGATC[+57.02146]HDRVAS[+349.13728]F.Y	C5(Carbamidomethyl / 57.0215)	1.6e-10	1.6e-10	0	0	0	0	1e-11	1e-11	9.801	562.5	29.5		Specific	17.2	>sp|P46531|NOTC1_HUMAN Neurogenic locus notch homolog protein 1 OS=Homo sapiens OX=9606 GN=NOTCH1 PE=1 SV=4	1	2080	FP050322_15.2745.2745.3	high-energy collision-induced dissociation	9.64	1705.73	1705.74	1	101 | 1229
169	HexNAc(1)Fuc(1)	563.5	3	569.585	1706.74	569.586	1706.74	controllerType=0 controllerNumber=1 scan=2799	-1.202	F.HGATCHDRVASF.Y	11	HGATCHDRVASF,FY,5@57.02146,11@349.13728	S11(OGlycan / 349.1373)	9.6929	F.HGATC[+57.02146]HDRVAS[+349.13728]F.Y	C5(Carbamidomethyl / 57.0215)	6e-10	6.1e-10	0	0	0	0	2.9e-11	2.9e-11	9.22	563.5	22.1		Specific	16.1	>sp|P46531|NOTC1_HUMAN Neurogenic locus notch homolog protein 1 OS=Homo sapiens OX=9606 GN=NOTCH1 PE=1 SV=4	1	2149	FP050322_15.2799.2799.3	high-energy collision-induced dissociation	10.06	1705.73	1705.74	1	102 | 1277
169	Fuc(1)	22.2	3	556.584	1667.74	556.575	1667.71	controllerType=0 controllerNumber=1 scan=4166	15.228	F.HGATCHDRVASFY.C	11	HGATCHDRVASFY,FC,5@57.02146,8@0.98402,11@146.05791	R8(Deamidated / 0.984); S11(OGlycan / 146.0579)	12.89	F.HGATC[+57.02146]HDR[+0.98402]VAS[+146.05791]FY.C	C5(Carbamidomethyl / 57.0215)	0.37	0.37	0.0041	0.0041	0.0096	0.0096	0.017	0.017	0.43	22.2	3.5		Specific	3.9	>sp|P46531|NOTC1_HUMAN Neurogenic locus notch homolog protein 1 OS=Homo sapiens OX=9606 GN=NOTCH1 PE=1 SV=4	1	4202	FP050322_15.4166.4166.3	high-energy collision-induced dissociation	0.26	1666.73	1666.7	1	103 | 1671
169	Fuc(1)	12.7	3	556.581	1667.73	556.575	1667.71	controllerType=0 controllerNumber=1 scan=4116	9.958	F.HGATCHDRVASFY.C	4	HGATCHDRVASFY,FC,4@146.05791,5@57.02146,8@0.98402	T4(OGlycan / 146.0579); R8(Deamidated / 0.984)	12.7709	F.HGAT[+146.05791]C[+57.02146]HDR[+0.98402]VASFY.C	C5(Carbamidomethyl / 57.0215)	0.37	0.37	0.0041	0.0041	0.0097	0.0097	0.015	0.015	0.43	12.7	9.2		Specific	3.3	>sp|P46531|NOTC1_HUMAN Neurogenic locus notch homolog protein 1 OS=Homo sapiens OX=9606 GN=NOTCH1 PE=1 SV=4	1	4132	FP050322_15.4116.4116.3	high-energy collision-induced dissociation	0.26	1666.72	1666.7	1	104 | 1638
169	Fuc(1)	601.9	3	556.247	1666.73	556.247	1666.73	controllerType=0 controllerNumber=1 scan=3500	-0.248	F.HGATCHDRVASFY.C	11	HGATCHDRVASFY,FC,5@57.02146,11@146.05791	S11(OGlycan / 146.0579)	11.3357	F.HGATC[+57.02146]HDRVAS[+146.05791]FY.C	C5(Carbamidomethyl / 57.0215)	6.1e-11	6.2e-11	0	0	0	0	5.8e-12	5.8e-12	10.211	465.7	9.8		Specific	11.9	>sp|P46531|NOTC1_HUMAN Neurogenic locus notch homolog protein 1 OS=Homo sapiens OX=9606 GN=NOTCH1 PE=1 SV=4	1	3184	FP050322_15.3500.3500.3	high-energy collision-induced dissociation	10.05	1665.72	1665.72	1	105 | 1497
169	Fuc(1)	555	3	556.247	1666.73	556.247	1666.73	controllerType=0 controllerNumber=1 scan=3556	-0.798	F.HGATCHDRVASFY.C	11	HGATCHDRVASFY,FC,5@57.02146,11@146.05791	S11(OGlycan / 146.0579)	11.4641	F.HGATC[+57.02146]HDRVAS[+146.05791]FY.C	C5(Carbamidomethyl / 57.0215)	2.7e-09	2.7e-09	0	0	0	0	3.1e-10	3.1e-10	8.569	463.2	19.3		Specific	11.3	>sp|P46531|NOTC1_HUMAN Neurogenic locus notch homolog protein 1 OS=Homo sapiens OX=9606 GN=NOTCH1 PE=1 SV=4	1	3264	FP050322_15.3556.3556.3	high-energy collision-induced dissociation	9.05	1665.72	1665.72	1	106 | 1520
169	Fuc(1)	489.9	3	556.247	1666.73	556.247	1666.73	controllerType=0 controllerNumber=1 scan=3450	-0.358	F.HGATCHDRVASFY.C	11	HGATCHDRVASFY,FC,5@57.02146,11@146.05791	S11(OGlycan / 146.0579)	11.218	F.HGATC[+57.02146]HDRVAS[+146.05791]FY.C	C5(Carbamidomethyl / 57.0215)	7.1e-08	7.2e-08	0	0	0	0	8.3e-09	8.4e-09	7.15	388.9	11.9		Specific	10.9	>sp|P46531|NOTC1_HUMAN Neurogenic locus notch homolog protein 1 OS=Homo sapiens OX=9606 GN=NOTCH1 PE=1 SV=4	1	3104	FP050322_15.3450.3450.2	high-energy collision-induced dissociation	7.4	1665.72	1665.72	1	107 | 1398
169	Fuc(1)	451.8	3	556.247	1666.73	556.247	1666.73	controllerType=0 controllerNumber=1 scan=3612	-1.677	F.HGATCHDRVASFY.C	11	HGATCHDRVASFY,FC,5@57.02146,11@146.05791	S11(OGlycan / 146.0579)	11.5922	F.HGATC[+57.02146]HDRVAS[+146.05791]FY.C	C5(Carbamidomethyl / 57.0215)	1e-08	1.1e-08	0	0	0	0	1.3e-09	1.3e-09	7.981	386.6	23.1		Specific	11.5	>sp|P46531|NOTC1_HUMAN Neurogenic locus notch homolog protein 1 OS=Homo sapiens OX=9606 GN=NOTCH1 PE=1 SV=4	1	3350	FP050322_15.3612.3612.3	high-energy collision-induced dissociation	8	1665.72	1665.72	1	108 | 1549
169	Fuc(1)	425.6	2	833.87	1666.73	833.868	1666.73	controllerType=0 controllerNumber=1 scan=3497	2.36	F.HGATCHDRVASFY.C	11	HGATCHDRVASFY,FC,5@57.02146,11@146.05791	S11(OGlycan / 146.0579)	11.3272	F.HGATC[+57.02146]HDRVAS[+146.05791]FY.C	C5(Carbamidomethyl / 57.0215)	2.5e-07	2.5e-07	0	0	0	0	2e-08	2e-08	6.607	414.5	7.6		Specific	11.6	>sp|P46531|NOTC1_HUMAN Neurogenic locus notch homolog protein 1 OS=Homo sapiens OX=9606 GN=NOTCH1 PE=1 SV=4	1	3182	FP050322_15.3497.3497.2	high-energy collision-induced dissociation	6.39	1665.72	1665.72	1	109 | 1476
169	Fuc(1); Hex(1)	659.1	3	555.909	1665.71	555.911	1665.72	controllerType=0 controllerNumber=1 scan=2670	-3.358	F.HGATCHDRVASF.Y	4;11	HGATCHDRVASF,FY,4@146.05791,5@57.02146,11@162.05282	T4(OGlycan / 146.0579); S11(OGlycan / 162.0528)	9.3918	F.HGAT[+146.05791]C[+57.02146]HDRVAS[+162.05282]F.Y	C5(Carbamidomethyl / 57.0215)	1.6e-11	1.6e-11	0	0	0	0	1.7e-12	1.7e-12	10.801	659.1	2.8		Specific	15.6	>sp|P46531|NOTC1_HUMAN Neurogenic locus notch homolog protein 1 OS=Homo sapiens OX=9606 GN=NOTCH1 PE=1 SV=4	1	1978	FP050322_15.2670.2670.3	high-energy collision-induced dissociation	10.49	1664.7	1664.71	1	110 | 1185
169	Fuc(1); Hex(1)	553	3	555.909	1665.71	555.911	1665.72	controllerType=0 controllerNumber=1 scan=2720	-3.248	F.HGATCHDRVASF.Y	4;11	HGATCHDRVASF,FY,4@146.05791,5@57.02146,11@162.05282	T4(OGlycan / 146.0579); S11(OGlycan / 162.0528)	9.5093	F.HGAT[+146.05791]C[+57.02146]HDRVAS[+162.05282]F.Y	C5(Carbamidomethyl / 57.0215)	6.9e-09	7e-09	0	0	0	0	6.3e-10	6.4e-10	8.159	541.2	0		Specific	16.2	>sp|P46531|NOTC1_HUMAN Neurogenic locus notch homolog protein 1 OS=Homo sapiens OX=9606 GN=NOTCH1 PE=1 SV=4	1	2049	FP050322_15.2720.2720.3	high-energy collision-induced dissociation	8.49	1664.7	1664.71	1	111 | 1197
169	Fuc(1); Hex(1)	313.4	3	555.908	1665.71	555.911	1665.72	controllerType=0 controllerNumber=1 scan=2789	-4.787	F.HGATCHDRVASF.Y	4;11	HGATCHDRVASF,FY,4@146.05791,5@57.02146,11@162.05282	T4(OGlycan / 146.0579); S11(OGlycan / 162.0528)	9.6704	F.HGAT[+146.05791]C[+57.02146]HDRVAS[+162.05282]F.Y	C5(Carbamidomethyl / 57.0215)	8.6e-07	8.7e-07	0	0	0	0	4.4e-08	4.5e-08	6.066	313.4	0		Specific	11.6	>sp|P46531|NOTC1_HUMAN Neurogenic locus notch homolog protein 1 OS=Homo sapiens OX=9606 GN=NOTCH1 PE=1 SV=4	1	2133	FP050322_15.2789.2789.3	high-energy collision-induced dissociation	5.72	1664.7	1664.71	1	112 | 1265
169	Hex(1)	17.3	3	512.555	1535.65	512.556	1535.65	controllerType=0 controllerNumber=1 scan=3635	-2.287	F.HGATCHDRVASF.Y	4	HGATCHDRVASF,FY,4@162.05282,5@57.02146,6@15.99492	T4(OGlycan / 162.0528); H6(Oxidation / 15.9949)	11.6459	F.HGAT[+162.05282]C[+57.02146]H[+15.99492]DRVASF.Y	C5(Carbamidomethyl / 57.0215)	0.0059	0.006	0	0	0	0	0.00025	0.00026	2.226	17.3	0		Specific	4.4	>sp|P46531|NOTC1_HUMAN Neurogenic locus notch homolog protein 1 OS=Homo sapiens OX=9606 GN=NOTCH1 PE=1 SV=4	1	3391	FP050322_15.3635.3635.3	high-energy collision-induced dissociation	1.92	1534.64	1534.65	1	113 | 499
169		847.5	2	760.839	1520.67	760.839	1520.67	controllerType=0 controllerNumber=1 scan=3566	1.012	F.HGATCHDRVASFY.C		HGATCHDRVASFY,FC,5@57.02146		11.4868	F.HGATC[+57.02146]HDRVASFY.C	C5(Carbamidomethyl / 57.0215)	1.7e-12	1.7e-12	0	0	0	0	2.5e-13	2.5e-13	11.769	507.7	507.7		Specific	10.6	>sp|P46531|NOTC1_HUMAN Neurogenic locus notch homolog protein 1 OS=Homo sapiens OX=9606 GN=NOTCH1 PE=1 SV=4	1	3279	FP050322_15.3566.3566.2	high-energy collision-induced dissociation	11.76	1519.66	1519.66	1	114 | 427
169		772.2	2	760.839	1520.67	760.839	1520.67	controllerType=0 controllerNumber=1 scan=3513	0.852	F.HGATCHDRVASFY.C		HGATCHDRVASFY,FC,5@57.02146		11.3663	F.HGATC[+57.02146]HDRVASFY.C	C5(Carbamidomethyl / 57.0215)	2.8e-11	2.8e-11	0	0	0	0	3.9e-12	3.9e-12	10.554	499.1	499.1		Specific	10.1	>sp|P46531|NOTC1_HUMAN Neurogenic locus notch homolog protein 1 OS=Homo sapiens OX=9606 GN=NOTCH1 PE=1 SV=4	1	3204	FP050322_15.3513.3513.2	high-energy collision-induced dissociation	11.55	1519.66	1519.66	1	115 | 380
169		504.2	3	507.562	1520.67	507.561	1520.67	controllerType=0 controllerNumber=1 scan=3533	1.284	F.HGATCHDRVASFY.C		HGATCHDRVASFY,FC,5@57.02146		11.4134	F.HGATC[+57.02146]HDRVASFY.C	C5(Carbamidomethyl / 57.0215)	4e-06	4e-06	0	0	0	0	2.4e-07	2.4e-07	5.403	323.7	323.7		Specific	10.6	>sp|P46531|NOTC1_HUMAN Neurogenic locus notch homolog protein 1 OS=Homo sapiens OX=9606 GN=NOTCH1 PE=1 SV=4	1	3230	FP050322_15.3533.3533.3	high-energy collision-induced dissociation	5.81	1519.66	1519.66	1	116 | 400
169		501.7	3	507.56	1520.67	507.561	1520.67	controllerType=0 controllerNumber=1 scan=3731	-2.448	F.HGATCHDRVASFY.C		HGATCHDRVASFY,FC,5@57.02146		11.8709	F.HGATC[+57.02146]HDRVASFY.C	C5(Carbamidomethyl / 57.0215)	1.7e-06	1.8e-06	0	0	0	0	1.2e-07	1.2e-07	5.759	334.9	334.9		Specific	9.9	>sp|P46531|NOTC1_HUMAN Neurogenic locus notch homolog protein 1 OS=Homo sapiens OX=9606 GN=NOTCH1 PE=1 SV=4	1	3531	FP050322_15.3731.3731.3	high-energy collision-induced dissociation	6.17	1519.66	1519.66	1	117 | 562
169		495.4	3	507.56	1520.66	507.561	1520.67	controllerType=0 controllerNumber=1 scan=3686	-3.472	F.HGATCHDRVASFY.C		HGATCHDRVASFY,FC,5@57.02146		11.7652	F.HGATC[+57.02146]HDRVASFY.C	C5(Carbamidomethyl / 57.0215)	1.8e-06	1.8e-06	0	0	0	0	1.3e-07	1.3e-07	5.752	338.4	338.4		Specific	10.6	>sp|P46531|NOTC1_HUMAN Neurogenic locus notch homolog protein 1 OS=Homo sapiens OX=9606 GN=NOTCH1 PE=1 SV=4	1	3465	FP050322_15.3686.3686.3	high-energy collision-induced dissociation	6.16	1519.66	1519.66	1	118 | 542
169		493	3	507.563	1520.67	507.561	1520.67	controllerType=0 controllerNumber=1 scan=3588	2.368	F.HGATCHDRVASFY.C		HGATCHDRVASFY,FC,5@57.02146		11.5383	F.HGATC[+57.02146]HDRVASFY.C	C5(Carbamidomethyl / 57.0215)	6.5e-06	6.6e-06	0	0	0	0	4.6e-07	4.6e-07	5.187	335.5	335.5		Specific	10.2	>sp|P46531|NOTC1_HUMAN Neurogenic locus notch homolog protein 1 OS=Homo sapiens OX=9606 GN=NOTCH1 PE=1 SV=4	1	3314	FP050322_15.3588.3588.3	high-energy collision-induced dissociation	5.59	1519.67	1519.66	1	119 | 447
169		472.1	3	507.561	1520.67	507.561	1520.67	controllerType=0 controllerNumber=1 scan=3642	-0.341	F.HGATCHDRVASFY.C		HGATCHDRVASFY,FC,5@57.02146		11.6628	F.HGATC[+57.02146]HDRVASFY.C	C5(Carbamidomethyl / 57.0215)	4.3e-06	4.4e-06	0	0	0	0	3.2e-07	3.2e-07	5.366	286.4	286.4		Specific	10.4	>sp|P46531|NOTC1_HUMAN Neurogenic locus notch homolog protein 1 OS=Homo sapiens OX=9606 GN=NOTCH1 PE=1 SV=4	1	3399	FP050322_15.3642.3642.3	high-energy collision-induced dissociation	5.54	1519.66	1519.66	1	120 | 520
169		449	2	760.838	1520.67	760.839	1520.67	controllerType=0 controllerNumber=1 scan=3624	-0.272	F.HGATCHDRVASFY.C		HGATCHDRVASFY,FC,5@57.02146		11.6202	F.HGATC[+57.02146]HDRVASFY.C	C5(Carbamidomethyl / 57.0215)	2.4e-05	2.5e-05	0	0	0	0	1.7e-06	1.7e-06	4.615	332.4	332.4		Specific	9.5	>sp|P46531|NOTC1_HUMAN Neurogenic locus notch homolog protein 1 OS=Homo sapiens OX=9606 GN=NOTCH1 PE=1 SV=4	1	3370	FP050322_15.3624.3624.2	high-energy collision-induced dissociation	4.79	1519.66	1519.66	1	121 | 479
169		447.3	3	507.562	1520.67	507.561	1520.67	controllerType=0 controllerNumber=1 scan=3482	0.682	F.HGATCHDRVASFY.C		HGATCHDRVASFY,FC,5@57.02146		11.2932	F.HGATC[+57.02146]HDRVASFY.C	C5(Carbamidomethyl / 57.0215)	9.8e-06	9.9e-06	0	0	0	0	7.3e-07	7.4e-07	5.011	329.7	329.7		Specific	9.8	>sp|P46531|NOTC1_HUMAN Neurogenic locus notch homolog protein 1 OS=Homo sapiens OX=9606 GN=NOTCH1 PE=1 SV=4	1	3157	FP050322_15.3482.3482.3	high-energy collision-induced dissociation	5.18	1519.66	1519.66	1	122 | 341
169		378.4	3	507.561	1520.67	507.561	1520.67	controllerType=0 controllerNumber=1 scan=3785	-1.666	F.HGATCHDRVASFY.C		HGATCHDRVASFY,FC,5@57.02146		11.9984	F.HGATC[+57.02146]HDRVASFY.C	C5(Carbamidomethyl / 57.0215)	8.8e-06	8.9e-06	0	0	0	0	6.1e-07	6.2e-07	5.057	286.5	286.5		Specific	8.8	>sp|P46531|NOTC1_HUMAN Neurogenic locus notch homolog protein 1 OS=Homo sapiens OX=9606 GN=NOTCH1 PE=1 SV=4	1	3611	FP050322_15.3785.3785.3	high-energy collision-induced dissociation	5.32	1519.66	1519.66	1	123 | 582
169		319.1	3	507.561	1520.67	507.561	1520.67	controllerType=0 controllerNumber=1 scan=3887	-0.823	F.HGATCHDRVASFY.C		HGATCHDRVASFY,FC,5@57.02146		12.2391	F.HGATC[+57.02146]HDRVASFY.C	C5(Carbamidomethyl / 57.0215)	1.4e-05	1.4e-05	0	0	0	0	1.1e-06	1.1e-06	4.856	264.9	264.9		Specific	9.7	>sp|P46531|NOTC1_HUMAN Neurogenic locus notch homolog protein 1 OS=Homo sapiens OX=9606 GN=NOTCH1 PE=1 SV=4	1	3780	FP050322_15.3887.3887.3	high-energy collision-induced dissociation	4.81	1519.66	1519.66	1	124 | 650
169		318.4	3	507.561	1520.67	507.561	1520.67	controllerType=0 controllerNumber=1 scan=3832	-0.522	F.HGATCHDRVASFY.C		HGATCHDRVASFY,FC,5@57.02146		12.1101	F.HGATC[+57.02146]HDRVASFY.C	C5(Carbamidomethyl / 57.0215)	3.5e-05	3.5e-05	0	0	0	0	2.4e-06	2.4e-06	4.458	262.1	262.1		Specific	8.5	>sp|P46531|NOTC1_HUMAN Neurogenic locus notch homolog protein 1 OS=Homo sapiens OX=9606 GN=NOTCH1 PE=1 SV=4	1	3685	FP050322_15.3832.3832.3	high-energy collision-induced dissociation	4.41	1519.66	1519.66	1	125 | 602
169		173.9	3	507.562	1520.67	507.561	1520.67	controllerType=0 controllerNumber=1 scan=3942	0.261	F.HGATCHDRVASFY.C		HGATCHDRVASFY,FC,5@57.02146		12.3683	F.HGATC[+57.02146]HDRVASFY.C	C5(Carbamidomethyl / 57.0215)	0.0024	0.0025	0	0	0	0	0.00013	0.00013	2.616	173.9	173.9		Specific	5.8	>sp|P46531|NOTC1_HUMAN Neurogenic locus notch homolog protein 1 OS=Homo sapiens OX=9606 GN=NOTCH1 PE=1 SV=4	1	3870	FP050322_15.3942.3942.3	high-energy collision-induced dissociation	2.61	1519.66	1519.66	1	126 | 709
169	Fuc(1)	384.5	3	507.224	1519.66	507.225	1519.66	controllerType=0 controllerNumber=1 scan=2868	-0.557	F.HGATCHDRVASF.Y	11	HGATCHDRVASF,FY,5@57.02146,7@15.99492,11@146.05791	D7(Oxidation / 15.9949); S11(OGlycan / 146.0579)	9.8572	F.HGATC[+57.02146]HD[+15.99492]RVAS[+146.05791]F.Y	C5(Carbamidomethyl / 57.0215)	1.7e-07	1.7e-07	0	0	0	0	1.4e-08	1.4e-08	6.778	384.5	10.3		Specific	10.9	>sp|P46531|NOTC1_HUMAN Neurogenic locus notch homolog protein 1 OS=Homo sapiens OX=9606 GN=NOTCH1 PE=1 SV=4	1	2243	FP050322_15.2868.2868.3	high-energy collision-induced dissociation	6.73	1518.65	1518.65	1	127 | 251
169	Hex(1)	32	3	507.23	1519.68	507.225	1519.66	controllerType=0 controllerNumber=1 scan=3942	11.372	F.HGATCHDRVASF.Y	4	HGATCHDRVASF,FY,4@162.05282,5@57.02146	T4(OGlycan / 162.0528)	12.3683	F.HGAT[+162.05282]C[+57.02146]HDRVASF.Y	C5(Carbamidomethyl / 57.0215)	0.37	0.37	0	0	0	0	0.0093	0.0094	0.436	32	9.2		Specific	4	>sp|P46531|NOTC1_HUMAN Neurogenic locus notch homolog protein 1 OS=Homo sapiens OX=9606 GN=NOTCH1 PE=1 SV=4	1	3869	FP050322_15.3942.3942.3	high-energy collision-induced dissociation	0.34	1518.67	1518.65	1	128 | 682
169	Hex(1)	24.4	3	507.229	1519.67	507.225	1519.66	controllerType=0 controllerNumber=1 scan=3997	9.263	F.HGATCHDRVASF.Y	4	HGATCHDRVASF,FY,4@162.05282,5@57.02146	T4(OGlycan / 162.0528)	12.4966	F.HGAT[+162.05282]C[+57.02146]HDRVASF.Y	C5(Carbamidomethyl / 57.0215)	0.37	0.37	0	0	0	0	0.011	0.011	0.436	24.4	9.2		Specific	2.8	>sp|P46531|NOTC1_HUMAN Neurogenic locus notch homolog protein 1 OS=Homo sapiens OX=9606 GN=NOTCH1 PE=1 SV=4	1	3954	FP050322_15.3997.3997.3	high-energy collision-induced dissociation	0.34	1518.67	1518.65	1	129 | 735
169	Hex(1)	4	3	507.229	1519.67	507.225	1519.66	controllerType=0 controllerNumber=1 scan=4091	9.504	F.HGATCHDRVASF.Y	4	HGATCHDRVASF,FY,4@162.05282,5@57.02146	T4(OGlycan / 162.0528)	12.713	F.HGAT[+162.05282]C[+57.02146]HDRVASF.Y	C5(Carbamidomethyl / 57.0215)	0.37	0.37	0	0	0	0	0.012	0.012	0.436	4	4		Specific	3	>sp|P46531|NOTC1_HUMAN Neurogenic locus notch homolog protein 1 OS=Homo sapiens OX=9606 GN=NOTCH1 PE=1 SV=4	1	4095	FP050322_15.4091.4091.3	high-energy collision-induced dissociation	0.34	1518.67	1518.65	1	130 | 776
169	Fuc(1)	199.3	3	502.23	1504.67	502.221	1504.65	controllerType=0 controllerNumber=1 scan=3490	17.025	F.HGATCHDRVASF.Y	11	HGATCHDRVASF,FY,5@57.02146,8@0.98402,11@146.05791	R8(Deamidated / 0.984); S11(OGlycan / 146.0579)	11.3121	F.HGATC[+57.02146]HDR[+0.98402]VAS[+146.05791]F.Y	C5(Carbamidomethyl / 57.0215)	0.16	0.16	0	0	0	0	0.0037	0.0037	0.791	78.1	13.7		Specific	4.8	>sp|P46531|NOTC1_HUMAN Neurogenic locus notch homolog protein 1 OS=Homo sapiens OX=9606 GN=NOTCH1 PE=1 SV=4	1	3169	FP050322_15.3490.3490.3	high-energy collision-induced dissociation	0.55	1503.67	1503.64	1	131 | 361
169	Fuc(1)	133.1	3	502.229	1504.67	502.221	1504.65	controllerType=0 controllerNumber=1 scan=3439	16.112	F.HGATCHDRVASF.Y	4	HGATCHDRVASF,FY,4@146.05791,5@57.02146,8@0.98402	T4(OGlycan / 146.0579); R8(Deamidated / 0.984)	11.1924	F.HGAT[+146.05791]C[+57.02146]HDR[+0.98402]VASF.Y	C5(Carbamidomethyl / 57.0215)	0.26	0.26	0	0	0	0	0.0065	0.0066	0.589	102.3	9.2		Specific	5.4	>sp|P46531|NOTC1_HUMAN Neurogenic locus notch homolog protein 1 OS=Homo sapiens OX=9606 GN=NOTCH1 PE=1 SV=4	1	3089	FP050322_15.3439.3439.3	high-energy collision-induced dissociation	0.38	1503.67	1503.64	1	132 | 322
169	Fuc(1)	714.4	3	501.891	1503.66	501.893	1503.66	controllerType=0 controllerNumber=1 scan=2709	-3.295	F.HGATCHDRVASF.Y	11	HGATCHDRVASF,FY,5@57.02146,11@146.05791	S11(OGlycan / 146.0579)	9.4836	F.HGATC[+57.02146]HDRVAS[+146.05791]F.Y	C5(Carbamidomethyl / 57.0215)	1.6e-12	1.6e-12	0	0	0	0	1.3e-13	1.4e-13	11.801	578.8	33.1		Specific	13.8	>sp|P46531|NOTC1_HUMAN Neurogenic locus notch homolog protein 1 OS=Homo sapiens OX=9606 GN=NOTCH1 PE=1 SV=4	1	2031	FP050322_15.2709.2709.3	high-energy collision-induced dissociation	12.64	1502.65	1502.66	1	133 | 185
169	Fuc(1)	650.3	3	501.892	1503.66	501.893	1503.66	controllerType=0 controllerNumber=1 scan=2808	-1.651	F.HGATCHDRVASF.Y	11	HGATCHDRVASF,FY,5@57.02146,11@146.05791	S11(OGlycan / 146.0579)	9.7144	F.HGATC[+57.02146]HDRVAS[+146.05791]F.Y	C5(Carbamidomethyl / 57.0215)	6e-12	6.1e-12	0	0	0	0	8.5e-13	8.6e-13	11.22	594.3	21.4		Specific	13.9	>sp|P46531|NOTC1_HUMAN Neurogenic locus notch homolog protein 1 OS=Homo sapiens OX=9606 GN=NOTCH1 PE=1 SV=4	1	2160	FP050322_15.2808.2808.3	high-energy collision-induced dissociation	11.06	1502.65	1502.66	1	134 | 223
169	Fuc(1)	596.7	3	501.892	1503.66	501.893	1503.66	controllerType=0 controllerNumber=1 scan=2854	-1.651	F.HGATCHDRVASF.Y	11	HGATCHDRVASF,FY,5@57.02146,11@146.05791	S11(OGlycan / 146.0579)	9.8242	F.HGATC[+57.02146]HDRVAS[+146.05791]F.Y	C5(Carbamidomethyl / 57.0215)	6e-10	6.1e-10	0	0	0	0	3.7e-11	3.7e-11	9.22	534.7	11.1		Specific	13.1	>sp|P46531|NOTC1_HUMAN Neurogenic locus notch homolog protein 1 OS=Homo sapiens OX=9606 GN=NOTCH1 PE=1 SV=4	1	2225	FP050322_15.2854.2854.3	high-energy collision-induced dissociation	10.06	1502.65	1502.66	1	135 | 242
169	Fuc(1)	517.3	3	501.891	1503.66	501.893	1503.66	controllerType=0 controllerNumber=1 scan=2761	-3.6	F.HGATCHDRVASF.Y	11	HGATCHDRVASF,FY,5@57.02146,11@146.05791	S11(OGlycan / 146.0579)	9.6053	F.HGATC[+57.02146]HDRVAS[+146.05791]F.Y	C5(Carbamidomethyl / 57.0215)	1.8e-08	1.8e-08	0	0	0	0	2e-09	2.1e-09	7.747	517.3	29		Specific	14.5	>sp|P46531|NOTC1_HUMAN Neurogenic locus notch homolog protein 1 OS=Homo sapiens OX=9606 GN=NOTCH1 PE=1 SV=4	1	2099	FP050322_15.2761.2761.3	high-energy collision-induced dissociation	8	1502.65	1502.66	1	136 | 198
169	Fuc(1)	468.3	3	501.892	1503.66	501.893	1503.66	controllerType=0 controllerNumber=1 scan=2906	-2.138	F.HGATCHDRVASF.Y	11	HGATCHDRVASF,FY,5@57.02146,11@146.05791	S11(OGlycan / 146.0579)	9.9477	F.HGATC[+57.02146]HDRVAS[+146.05791]F.Y	C5(Carbamidomethyl / 57.0215)	1e-08	1e-08	0	0	0	0	1.2e-09	1.2e-09	7.99	468.3	24.4		Specific	11.3	>sp|P46531|NOTC1_HUMAN Neurogenic locus notch homolog protein 1 OS=Homo sapiens OX=9606 GN=NOTCH1 PE=1 SV=4	1	2302	FP050322_15.2906.2906.3	high-energy collision-induced dissociation	8.01	1502.65	1502.66	1	137 | 277
169	Fuc(1)	275.5	2	752.333	1503.66	752.336	1503.66	controllerType=0 controllerNumber=1 scan=2783	-4.139	F.HGATCHDRVASF.Y	4	HGATCHDRVASF,FY,4@146.05791,5@57.02146	T4(OGlycan / 146.0579)	9.6554	F.HGAT[+146.05791]C[+57.02146]HDRVASF.Y	C5(Carbamidomethyl / 57.0215)	1.9e-05	2e-05	0	0	0	0	1.4e-06	1.5e-06	4.713	275.5	10.5		Specific	12.9	>sp|P46531|NOTC1_HUMAN Neurogenic locus notch homolog protein 1 OS=Homo sapiens OX=9606 GN=NOTCH1 PE=1 SV=4	1	2126	FP050322_15.2783.2783.2	high-energy collision-induced dissociation	4.83	1502.65	1502.66	1	138 | 209
169		296.9	3	458.538	1373.6	458.539	1373.6	controllerType=0 controllerNumber=1 scan=2878	-1.693	F.HGATCHDRVASF.Y		HGATCHDRVASF,FY,5@57.02146,7@15.99492	D7(Oxidation / 15.9949)	9.8808	F.HGATC[+57.02146]HD[+15.99492]RVASF.Y	C5(Carbamidomethyl / 57.0215)	1.1e-05	1.2e-05	0	0	0	0	8.6e-07	8.7e-07	4.941	296.9	7.6		Specific	9.5	>sp|P46531|NOTC1_HUMAN Neurogenic locus notch homolog protein 1 OS=Homo sapiens OX=9606 GN=NOTCH1 PE=1 SV=4	1	2257	FP050322_15.2878.2878.3	high-energy collision-induced dissociation	4.74	1372.59	1372.59	1	139 | 268
169		164.7	3	458.538	1373.6	458.539	1373.6	controllerType=0 controllerNumber=1 scan=2835	-1.826	F.HGATCHDRVASF.Y		HGATCHDRVASF,FY,5@57.02146,6@15.99492	H6(Oxidation / 15.9949)	9.7787	F.HGATC[+57.02146]H[+15.99492]DRVASF.Y	C5(Carbamidomethyl / 57.0215)	0.00032	0.00032	0	0	0	0	1.6e-05	1.6e-05	3.497	164.7	56.5		Specific	6.5	>sp|P46531|NOTC1_HUMAN Neurogenic locus notch homolog protein 1 OS=Homo sapiens OX=9606 GN=NOTCH1 PE=1 SV=4	1	2197	FP050322_15.2835.2835.4	high-energy collision-induced dissociation	3.34	1372.59	1372.59	1	140 | 233
169		108.5	3	458.537	1373.6	458.539	1373.6	controllerType=0 controllerNumber=1 scan=2800	-4.025	F.HGATCHDRVASF.Y		HGATCHDRVASF,FY,5@57.02146,6@15.99492	H6(Oxidation / 15.9949)	9.6951	F.HGATC[+57.02146]H[+15.99492]DRVASF.Y	C5(Carbamidomethyl / 57.0215)	0.0023	0.0024	0	0	0	0	0.00011	0.00012	2.63	108.5	58		Specific	7.4	>sp|P46531|NOTC1_HUMAN Neurogenic locus notch homolog protein 1 OS=Homo sapiens OX=9606 GN=NOTCH1 PE=1 SV=4	1	2150	FP050322_15.2800.2800.3	high-energy collision-induced dissociation	2.47	1372.59	1372.59	1	141 | 216
169		744.5	2	679.304	1357.6	679.307	1357.61	controllerType=0 controllerNumber=1 scan=2762	-3.65	F.HGATCHDRVASF.Y		HGATCHDRVASF,FY,5@57.02146		9.6065	F.HGATC[+57.02146]HDRVASF.Y	C5(Carbamidomethyl / 57.0215)	1.2e-11	1.2e-11	0	0	0	0	1.4e-12	1.4e-12	10.938	672	672		Specific	11.3	>sp|P46531|NOTC1_HUMAN Neurogenic locus notch homolog protein 1 OS=Homo sapiens OX=9606 GN=NOTCH1 PE=1 SV=4	1	2100	FP050322_15.2762.2762.2	high-energy collision-induced dissociation	11.93	1356.59	1356.6	1	142 | 203
169		735.9	2	679.305	1357.6	679.307	1357.61	controllerType=0 controllerNumber=1 scan=2710	-2.751	F.HGATCHDRVASF.Y		HGATCHDRVASF,FY,5@57.02146		9.4858	F.HGATC[+57.02146]HDRVASF.Y	C5(Carbamidomethyl / 57.0215)	4.4e-12	4.5e-12	0	0	0	0	6.2e-13	6.3e-13	11.357	653.8	653.8		Specific	11.4	>sp|P46531|NOTC1_HUMAN Neurogenic locus notch homolog protein 1 OS=Homo sapiens OX=9606 GN=NOTCH1 PE=1 SV=4	1	2032	FP050322_15.2710.2710.2	high-energy collision-induced dissociation	12.35	1356.6	1356.6	1	143 | 190
169		664.8	3	453.206	1357.6	453.207	1357.61	controllerType=0 controllerNumber=1 scan=2697	-2.648	F.HGATCHDRVASF.Y		HGATCHDRVASF,FY,5@57.02146		9.4543	F.HGATC[+57.02146]HDRVASF.Y	C5(Carbamidomethyl / 57.0215)	6e-12	6.1e-12	0	0	0	0	7.4e-13	7.5e-13	11.22	371.7	371.7		Specific	12.1	>sp|P46531|NOTC1_HUMAN Neurogenic locus notch homolog protein 1 OS=Homo sapiens OX=9606 GN=NOTCH1 PE=1 SV=4	1	2015	FP050322_15.2697.2697.3	high-energy collision-induced dissociation	12.21	1356.6	1356.6	1	144 | 183
169		643.8	2	679.306	1357.6	679.307	1357.61	controllerType=0 controllerNumber=1 scan=2819	-1.492	F.HGATCHDRVASF.Y		HGATCHDRVASF,FY,5@57.02146		9.7403	F.HGATC[+57.02146]HDRVASF.Y	C5(Carbamidomethyl / 57.0215)	9.4e-09	9.5e-09	0	0	0	0	8.9e-10	9e-10	8.029	624.5	624.5		Specific	9.6	>sp|P46531|NOTC1_HUMAN Neurogenic locus notch homolog protein 1 OS=Homo sapiens OX=9606 GN=NOTCH1 PE=1 SV=4	1	2175	FP050322_15.2819.2819.2	high-energy collision-induced dissociation	9.02	1356.6	1356.6	1	145 | 228
169		602.4	3	453.206	1357.6	453.207	1357.61	controllerType=0 controllerNumber=1 scan=2895	-1.367	F.HGATCHDRVASF.Y		HGATCHDRVASF,FY,5@57.02146		9.9215	F.HGATC[+57.02146]HDRVASF.Y	C5(Carbamidomethyl / 57.0215)	6.1e-10	6.2e-10	0	0	0	0	5.3e-11	5.4e-11	9.213	390	390		Specific	10.6	>sp|P46531|NOTC1_HUMAN Neurogenic locus notch homolog protein 1 OS=Homo sapiens OX=9606 GN=NOTCH1 PE=1 SV=4	1	2283	FP050322_15.2895.2895.3	high-energy collision-induced dissociation	9.21	1356.6	1356.6	1	146 | 275
169		563.4	3	453.206	1357.6	453.207	1357.61	controllerType=0 controllerNumber=1 scan=2943	-1.232	F.HGATCHDRVASF.Y		HGATCHDRVASF,FY,5@57.02146		10.0352	F.HGATC[+57.02146]HDRVASF.Y	C5(Carbamidomethyl / 57.0215)	5.8e-08	5.9e-08	0	0	0	0	5.6e-09	5.7e-09	7.233	349.7	349.7		Specific	10.7	>sp|P46531|NOTC1_HUMAN Neurogenic locus notch homolog protein 1 OS=Homo sapiens OX=9606 GN=NOTCH1 PE=1 SV=4	1	2357	FP050322_15.2943.2943.3	high-energy collision-induced dissociation	8.23	1356.6	1356.6	1	147 | 291
169		558.3	3	453.206	1357.6	453.207	1357.61	controllerType=0 controllerNumber=1 scan=2997	-1.637	F.HGATCHDRVASF.Y		HGATCHDRVASF,FY,5@57.02146		10.1623	F.HGATC[+57.02146]HDRVASF.Y	C5(Carbamidomethyl / 57.0215)	4.4e-08	4.5e-08	0	0	0	0	4.8e-09	4.8e-09	7.355	492.2	492.2		Specific	10.1	>sp|P46531|NOTC1_HUMAN Neurogenic locus notch homolog protein 1 OS=Homo sapiens OX=9606 GN=NOTCH1 PE=1 SV=4	1	2437	FP050322_15.2997.2997.3	high-energy collision-induced dissociation	7.99	1356.6	1356.6	1	148 | 293
169		521.8	3	453.206	1357.6	453.207	1357.61	controllerType=0 controllerNumber=1 scan=2844	-1.704	F.HGATCHDRVASF.Y		HGATCHDRVASF,FY,5@57.02146		9.8006	F.HGATC[+57.02146]HDRVASF.Y	C5(Carbamidomethyl / 57.0215)	2.6e-09	2.7e-09	0	0	0	0	2.5e-10	2.5e-10	8.578	372.3	372.3		Specific	12.6	>sp|P46531|NOTC1_HUMAN Neurogenic locus notch homolog protein 1 OS=Homo sapiens OX=9606 GN=NOTCH1 PE=1 SV=4	1	2210	FP050322_15.2844.2844.3	high-energy collision-induced dissociation	9.21	1356.6	1356.6	1	149 | 240
169		506.2	3	453.207	1357.6	453.207	1357.61	controllerType=0 controllerNumber=1 scan=3052	-1.165	F.HGATCHDRVASF.Y		HGATCHDRVASF,FY,5@57.02146		10.2925	F.HGATC[+57.02146]HDRVASF.Y	C5(Carbamidomethyl / 57.0215)	1.5e-07	1.5e-07	0	0	0	0	1.1e-08	1.1e-08	6.838	462.1	462.1		Specific	9.4	>sp|P46531|NOTC1_HUMAN Neurogenic locus notch homolog protein 1 OS=Homo sapiens OX=9606 GN=NOTCH1 PE=1 SV=4	1	2513	FP050322_15.3052.3052.3	high-energy collision-induced dissociation	7.24	1356.6	1356.6	1	150 | 295
169		503.6	3	453.206	1357.6	453.207	1357.61	controllerType=0 controllerNumber=1 scan=2797	-2.109	F.HGATCHDRVASF.Y		HGATCHDRVASF,FY,5@57.02146		9.6896	F.HGATC[+57.02146]HDRVASF.Y	C5(Carbamidomethyl / 57.0215)	6.8e-09	6.9e-09	0	0	0	0	5.6e-10	5.6e-10	8.166	404.7	404.7		Specific	13.4	>sp|P46531|NOTC1_HUMAN Neurogenic locus notch homolog protein 1 OS=Homo sapiens OX=9606 GN=NOTCH1 PE=1 SV=4	1	2146	FP050322_15.2797.2797.3	high-energy collision-induced dissociation	8.57	1356.6	1356.6	1	151 | 214
169		491.9	3	453.206	1357.6	453.207	1357.61	controllerType=0 controllerNumber=1 scan=2744	-3.053	F.HGATCHDRVASF.Y		HGATCHDRVASF,FY,5@57.02146		9.5659	F.HGATC[+57.02146]HDRVASF.Y	C5(Carbamidomethyl / 57.0215)	1.8e-08	1.8e-08	0	0	0	0	1.9e-09	1.9e-09	7.747	479.8	479.8		Specific	13.2	>sp|P46531|NOTC1_HUMAN Neurogenic locus notch homolog protein 1 OS=Homo sapiens OX=9606 GN=NOTCH1 PE=1 SV=4	1	2079	FP050322_15.2744.2744.3	high-energy collision-induced dissociation	8.15	1356.6	1356.6	1	152 | 194
169		363.5	3	453.207	1357.61	453.207	1357.61	controllerType=0 controllerNumber=1 scan=3099	-1.097	F.HGATCHDRVASF.Y		HGATCHDRVASF,FY,5@57.02146		10.4038	F.HGATC[+57.02146]HDRVASF.Y	C5(Carbamidomethyl / 57.0215)	1e-05	1e-05	0	0	0	0	7.9e-07	8e-07	4.989	330.7	330.7		Specific	8.3	>sp|P46531|NOTC1_HUMAN Neurogenic locus notch homolog protein 1 OS=Homo sapiens OX=9606 GN=NOTCH1 PE=1 SV=4	1	2582	FP050322_15.3099.3099.3	high-energy collision-induced dissociation	5.25	1356.6	1356.6	1	153 | 305
169		362	3	453.205	1357.6	453.207	1357.61	controllerType=0 controllerNumber=1 scan=3239	-3.93	F.HGATCHDRVASF.Y		HGATCHDRVASF,FY,5@57.02146		10.7251	F.HGATC[+57.02146]HDRVASF.Y	C5(Carbamidomethyl / 57.0215)	8.7e-06	8.8e-06	0	0	0	0	5.6e-07	5.7e-07	5.06	362	362		Specific	9.4	>sp|P46531|NOTC1_HUMAN Neurogenic locus notch homolog protein 1 OS=Homo sapiens OX=9606 GN=NOTCH1 PE=1 SV=4	1	2793	FP050322_15.3239.3239.3	high-energy collision-induced dissociation	5.32	1356.59	1356.6	1	154 | 315
169		327.7	3	453.206	1357.6	453.207	1357.61	controllerType=0 controllerNumber=1 scan=3309	-1.839	F.HGATCHDRVASF.Y		HGATCHDRVASF,FY,5@57.02146		10.8878	F.HGATC[+57.02146]HDRVASF.Y	C5(Carbamidomethyl / 57.0215)	7.6e-06	7.7e-06	0	0	0	0	5.1e-07	5.1e-07	5.119	327.7	327.7		Specific	9.1	>sp|P46531|NOTC1_HUMAN Neurogenic locus notch homolog protein 1 OS=Homo sapiens OX=9606 GN=NOTCH1 PE=1 SV=4	1	2888	FP050322_15.3309.3309.3	high-energy collision-induced dissociation	5.28	1356.6	1356.6	1	155 | 317
169		251.6	3	453.206	1357.6	453.207	1357.61	controllerType=0 controllerNumber=1 scan=3433	-1.637	F.HGATCHDRVASF.Y		HGATCHDRVASF,FY,5@57.02146		11.1769	F.HGATC[+57.02146]HDRVASF.Y	C5(Carbamidomethyl / 57.0215)	0.00018	0.00018	0	0	0	0	1e-05	1e-05	3.746	251.6	251.6		Specific	6.8	>sp|P46531|NOTC1_HUMAN Neurogenic locus notch homolog protein 1 OS=Homo sapiens OX=9606 GN=NOTCH1 PE=1 SV=4	1	3082	FP050322_15.3433.3433.3	high-energy collision-induced dissociation	4.01	1356.6	1356.6	1	156 | 320
181	Hex(1)	757.1	5	1113.46	5563.26	1113.46	5563.26	controllerType=0 controllerNumber=1 scan=5602	-0.135	F.YCECPHGRTGLLCHLNDACISNPCNEGSNCDTNPVNGKAICTCPSGY.T	21	YCECPHGRTGLLCHLNDACISNPCNEGSNCDTNPVNGKAICTCPSGY,FT,2@57.02146,4@57.02146,13@57.02146,19@57.02146,21@162.05282,24@57.02146,30@57.02146,36@0.98402,41@57.02146,43@57.02146	S21(OGlycan / 162.0528); N36(Deamidated / 0.984)	16.3116	F.YC[+57.02146]EC[+57.02146]PHGRTGLLC[+57.02146]HLNDAC[+57.02146]IS[+162.05282]NPC[+57.02146]NEGSNC[+57.02146]DTNPVN[+0.98402]GKAIC[+57.02146]TC[+57.02146]PSGY.T	C2(Carbamidomethyl / 57.0215); C4(Carbamidomethyl / 57.0215); C13(Carbamidomethyl / 57.0215); C19(Carbamidomethyl / 57.0215); C24(Carbamidomethyl / 57.0215); C30(Carbamidomethyl / 57.0215); C41(Carbamidomethyl / 57.0215); C43(Carbamidomethyl / 57.0215)	2.3e-12	2.4e-12	0	0	0	0	3e-13	3.1e-13	11.634	757.1	0		Specific	17.7	>sp|P46531|NOTC1_HUMAN Neurogenic locus notch homolog protein 1 OS=Homo sapiens OX=9606 GN=NOTCH1 PE=1 SV=4	1	6061	FP050322_15.5602.5602.5	high-energy collision-induced dissociation	11.32	5562.25	5562.25	1	157 | 68028
181	Hex(1)	650.7	5	1113.46	5563.25	1113.46	5563.26	controllerType=0 controllerNumber=1 scan=5659	-0.793	F.YCECPHGRTGLLCHLNDACISNPCNEGSNCDTNPVNGKAICTCPSGY.T	21	YCECPHGRTGLLCHLNDACISNPCNEGSNCDTNPVNGKAICTCPSGY,FT,2@57.02146,4@57.02146,13@57.02146,19@57.02146,21@162.05282,24@57.02146,30@57.02146,36@0.98402,41@57.02146,43@57.02146	S21(OGlycan / 162.0528); N36(Deamidated / 0.984)	16.4447	F.YC[+57.02146]EC[+57.02146]PHGRTGLLC[+57.02146]HLNDAC[+57.02146]IS[+162.05282]NPC[+57.02146]NEGSNC[+57.02146]DTNPVN[+0.98402]GKAIC[+57.02146]TC[+57.02146]PSGY.T	C2(Carbamidomethyl / 57.0215); C4(Carbamidomethyl / 57.0215); C13(Carbamidomethyl / 57.0215); C19(Carbamidomethyl / 57.0215); C24(Carbamidomethyl / 57.0215); C30(Carbamidomethyl / 57.0215); C41(Carbamidomethyl / 57.0215); C43(Carbamidomethyl / 57.0215)	6.2e-11	6.3e-11	0	0	0	0	6.7e-12	6.8e-12	10.206	650.7	0		Specific	17.2	>sp|P46531|NOTC1_HUMAN Neurogenic locus notch homolog protein 1 OS=Homo sapiens OX=9606 GN=NOTCH1 PE=1 SV=4	1	6136	FP050322_15.5659.5659.5	high-energy collision-induced dissociation	9.89	5562.25	5562.25	1	158 | 68988
181	Hex(1)	382.5	5	1113.45	5563.24	1113.46	5563.26	controllerType=0 controllerNumber=1 scan=5713	-2.439	F.YCECPHGRTGLLCHLNDACISNPCNEGSNCDTNPVNGKAICTCPSGY.T	21	YCECPHGRTGLLCHLNDACISNPCNEGSNCDTNPVNGKAICTCPSGY,FT,2@57.02146,4@57.02146,13@57.02146,19@57.02146,21@162.05282,24@57.02146,30@57.02146,36@0.98402,41@57.02146,43@57.02146	S21(OGlycan / 162.0528); N36(Deamidated / 0.984)	16.5712	F.YC[+57.02146]EC[+57.02146]PHGRTGLLC[+57.02146]HLNDAC[+57.02146]IS[+162.05282]NPC[+57.02146]NEGSNC[+57.02146]DTNPVN[+0.98402]GKAIC[+57.02146]TC[+57.02146]PSGY.T	C2(Carbamidomethyl / 57.0215); C4(Carbamidomethyl / 57.0215); C13(Carbamidomethyl / 57.0215); C19(Carbamidomethyl / 57.0215); C24(Carbamidomethyl / 57.0215); C30(Carbamidomethyl / 57.0215); C41(Carbamidomethyl / 57.0215); C43(Carbamidomethyl / 57.0215)	1.7e-07	1.7e-07	0	0	0	0	1.5e-08	1.5e-08	6.772	382.5	0		Specific	15.2	>sp|P46531|NOTC1_HUMAN Neurogenic locus notch homolog protein 1 OS=Homo sapiens OX=9606 GN=NOTCH1 PE=1 SV=4	1	6207	FP050322_15.5713.5713.5	high-energy collision-induced dissociation	6.72	5562.24	5562.25	1	159 | 69852
181	Hex(1)	634.4	5	1113.26	5562.27	1113.26	5562.27	controllerType=0 controllerNumber=1 scan=5551	-0.112	F.YCECPHGRTGLLCHLNDACISNPCNEGSNCDTNPVNGKAICTCPSGY.T	21	YCECPHGRTGLLCHLNDACISNPCNEGSNCDTNPVNGKAICTCPSGY,FT,2@57.02146,4@57.02146,13@57.02146,19@57.02146,21@162.05282,24@57.02146,30@57.02146,41@57.02146,43@57.02146	S21(OGlycan / 162.0528)	16.192	F.YC[+57.02146]EC[+57.02146]PHGRTGLLC[+57.02146]HLNDAC[+57.02146]IS[+162.05282]NPC[+57.02146]NEGSNC[+57.02146]DTNPVNGKAIC[+57.02146]TC[+57.02146]PSGY.T	C2(Carbamidomethyl / 57.0215); C4(Carbamidomethyl / 57.0215); C13(Carbamidomethyl / 57.0215); C19(Carbamidomethyl / 57.0215); C24(Carbamidomethyl / 57.0215); C30(Carbamidomethyl / 57.0215); C41(Carbamidomethyl / 57.0215); C43(Carbamidomethyl / 57.0215)	2.3e-09	2.4e-09	0	0	0	0	1.9e-10	1.9e-10	8.634	634.4	9.7		Specific	16.3	>sp|P46531|NOTC1_HUMAN Neurogenic locus notch homolog protein 1 OS=Homo sapiens OX=9606 GN=NOTCH1 PE=1 SV=4	1	5994	FP050322_15.5551.5551.5	high-energy collision-induced dissociation	9.47	5561.27	5561.27	1	160 | 67468
181		200	5	1080.85	5400.2	1080.85	5400.22	controllerType=0 controllerNumber=1 scan=5702	-3.58	F.YCECPHGRTGLLCHLNDACISNPCNEGSNCDTNPVNGKAICTCPSGY.T		YCECPHGRTGLLCHLNDACISNPCNEGSNCDTNPVNGKAICTCPSGY,FT,2@57.02146,4@57.02146,13@57.02146,19@57.02146,24@57.02146,30@57.02146,41@57.02146,43@57.02146		16.5454	F.YC[+57.02146]EC[+57.02146]PHGRTGLLC[+57.02146]HLNDAC[+57.02146]ISNPC[+57.02146]NEGSNC[+57.02146]DTNPVNGKAIC[+57.02146]TC[+57.02146]PSGY.T	C2(Carbamidomethyl / 57.0215); C4(Carbamidomethyl / 57.0215); C13(Carbamidomethyl / 57.0215); C19(Carbamidomethyl / 57.0215); C24(Carbamidomethyl / 57.0215); C30(Carbamidomethyl / 57.0215); C41(Carbamidomethyl / 57.0215); C43(Carbamidomethyl / 57.0215)	7.4e-05	7.5e-05	0	0	0	0	4.7e-06	4.8e-06	4.132	158.2	7.4		Specific	13.3	>sp|P46531|NOTC1_HUMAN Neurogenic locus notch homolog protein 1 OS=Homo sapiens OX=9606 GN=NOTCH1 PE=1 SV=4	1	6193	FP050322_15.5702.5702.5	high-energy collision-induced dissociation	4.13	5399.19	5399.21	1	161 | 69692
181		342.4	4	468.962	1872.83	468.963	1872.83	controllerType=0 controllerNumber=1 scan=4461	-1.162	F.YCECPHGRTGLLCHL.N		YCECPHGRTGLLCHL,FN,2@57.02146,4@57.02146,13@57.02146		13.6062	F.YC[+57.02146]EC[+57.02146]PHGRTGLLC[+57.02146]HL.N	C2(Carbamidomethyl / 57.0215); C4(Carbamidomethyl / 57.0215); C13(Carbamidomethyl / 57.0215)	0.0061	0.0061	0	0	0	0	0.00028	0.00028	2.218	108.9	108.9		Specific	8.9	>sp|P46531|NOTC1_HUMAN Neurogenic locus notch homolog protein 1 OS=Homo sapiens OX=9606 GN=NOTCH1 PE=1 SV=4	1	4577	FP050322_15.4461.4461.4	high-energy collision-induced dissociation	2.38	1871.82	1871.82	1	162 | 1832
181		250.4	4	468.962	1872.82	468.963	1872.83	controllerType=0 controllerNumber=1 scan=4410	-3.117	F.YCECPHGRTGLLCHL.N		YCECPHGRTGLLCHL,FN,2@57.02146,4@57.02146,13@57.02146		13.4869	F.YC[+57.02146]EC[+57.02146]PHGRTGLLC[+57.02146]HL.N	C2(Carbamidomethyl / 57.0215); C4(Carbamidomethyl / 57.0215); C13(Carbamidomethyl / 57.0215)	0.019	0.02	0	0	0	0	0.00056	0.00057	1.713	175.7	175.7		Specific	7.9	>sp|P46531|NOTC1_HUMAN Neurogenic locus notch homolog protein 1 OS=Homo sapiens OX=9606 GN=NOTCH1 PE=1 SV=4	1	4507	FP050322_15.4410.4410.4	high-energy collision-induced dissociation	1.98	1871.82	1871.82	1	163 | 1801
181		672.8	2	731.829	1462.65	731.832	1462.66	controllerType=0 controllerNumber=1 scan=3977	-4.095	F.YCECPHGRTGLL.C		YCECPHGRTGLL,FC,2@57.02146,4@57.02146		12.4494	F.YC[+57.02146]EC[+57.02146]PHGRTGLL.C	C2(Carbamidomethyl / 57.0215); C4(Carbamidomethyl / 57.0215)	1.6e-11	1.6e-11	0	0	0	0	1.9e-12	2e-12	10.793	627.1	627.1		Specific	13.9	>sp|P46531|NOTC1_HUMAN Neurogenic locus notch homolog protein 1 OS=Homo sapiens OX=9606 GN=NOTCH1 PE=1 SV=4	1	3925	FP050322_15.3977.3977.2	high-energy collision-induced dissociation	11.79	1461.64	1461.65	1	164 | 732
181		637.1	2	731.829	1462.65	731.832	1462.66	controllerType=0 controllerNumber=1 scan=4031	-3.344	F.YCECPHGRTGLL.C		YCECPHGRTGLL,FC,2@57.02146,4@57.02146		12.5753	F.YC[+57.02146]EC[+57.02146]PHGRTGLL.C	C2(Carbamidomethyl / 57.0215); C4(Carbamidomethyl / 57.0215)	1.6e-10	1.6e-10	0	0	0	0	1.3e-11	1.3e-11	9.793	592.9	592.9		Specific	13.6	>sp|P46531|NOTC1_HUMAN Neurogenic locus notch homolog protein 1 OS=Homo sapiens OX=9606 GN=NOTCH1 PE=1 SV=4	1	4003	FP050322_15.4031.4031.2	high-energy collision-induced dissociation	10.79	1461.64	1461.65	1	165 | 765
181		542	2	731.829	1462.65	731.832	1462.66	controllerType=0 controllerNumber=1 scan=4078	-3.51	F.YCECPHGRTGLL.C		YCECPHGRTGLL,FC,2@57.02146,4@57.02146		12.6829	F.YC[+57.02146]EC[+57.02146]PHGRTGLL.C	C2(Carbamidomethyl / 57.0215); C4(Carbamidomethyl / 57.0215)	7.1e-09	7.2e-09	0	0	0	0	7e-10	7.1e-10	8.151	536.2	536.2		Specific	11.3	>sp|P46531|NOTC1_HUMAN Neurogenic locus notch homolog protein 1 OS=Homo sapiens OX=9606 GN=NOTCH1 PE=1 SV=4	1	4075	FP050322_15.4078.4078.2	high-energy collision-induced dissociation	8.79	1461.64	1461.65	1	166 | 773
181		504.1	3	488.223	1462.65	488.224	1462.66	controllerType=0 controllerNumber=1 scan=4067	-2.393	F.YCECPHGRTGLL.C		YCECPHGRTGLL,FC,2@57.02146,4@57.02146		12.6577	F.YC[+57.02146]EC[+57.02146]PHGRTGLL.C	C2(Carbamidomethyl / 57.0215); C4(Carbamidomethyl / 57.0215)	6.6e-08	6.6e-08	0	0	0	0	6.7e-09	6.7e-09	7.184	358.9	358.9		Specific	12	>sp|P46531|NOTC1_HUMAN Neurogenic locus notch homolog protein 1 OS=Homo sapiens OX=9606 GN=NOTCH1 PE=1 SV=4	1	4056	FP050322_15.4067.4067.3	high-energy collision-induced dissociation	7.59	1461.65	1461.65	1	167 | 770
181		496.3	3	488.223	1462.65	488.224	1462.66	controllerType=0 controllerNumber=1 scan=3966	-2.205	F.YCECPHGRTGLL.C		YCECPHGRTGLL,FC,2@57.02146,4@57.02146		12.4233	F.YC[+57.02146]EC[+57.02146]PHGRTGLL.C	C2(Carbamidomethyl / 57.0215); C4(Carbamidomethyl / 57.0215)	2.8e-06	2.9e-06	0	0	0	0	1.9e-07	1.9e-07	5.548	284.5	284.5		Specific	10	>sp|P46531|NOTC1_HUMAN Neurogenic locus notch homolog protein 1 OS=Homo sapiens OX=9606 GN=NOTCH1 PE=1 SV=4	1	3909	FP050322_15.3966.3966.3	high-energy collision-induced dissociation	5.95	1461.65	1461.65	1	168 | 729
181		481.9	3	488.222	1462.65	488.224	1462.66	controllerType=0 controllerNumber=1 scan=4017	-3.269	F.YCECPHGRTGLL.C		YCECPHGRTGLL,FC,2@57.02146,4@57.02146		12.5428	F.YC[+57.02146]EC[+57.02146]PHGRTGLL.C	C2(Carbamidomethyl / 57.0215); C4(Carbamidomethyl / 57.0215)	4.5e-06	4.6e-06	0	0	0	0	3.5e-07	3.5e-07	5.345	295.4	295.4		Specific	11.1	>sp|P46531|NOTC1_HUMAN Neurogenic locus notch homolog protein 1 OS=Homo sapiens OX=9606 GN=NOTCH1 PE=1 SV=4	1	3984	FP050322_15.4017.4017.3	high-energy collision-induced dissociation	5.75	1461.64	1461.65	1	169 | 762
181		511.2	2	675.286	1349.56	675.29	1349.57	controllerType=0 controllerNumber=1 scan=3087	-6.372	F.YCECPHGRTGL.L		YCECPHGRTGL,FL,2@57.02146,4@57.02146		10.3759	F.YC[+57.02146]EC[+57.02146]PHGRTGL.L	C2(Carbamidomethyl / 57.0215); C4(Carbamidomethyl / 57.0215)	1.1e-06	1.1e-06	0	0	0	0	5.2e-08	5.3e-08	5.95	511.2	511.2		Specific	11.1	>sp|P46531|NOTC1_HUMAN Neurogenic locus notch homolog protein 1 OS=Homo sapiens OX=9606 GN=NOTCH1 PE=1 SV=4	1	2562	FP050322_15.3087.3087.2	high-energy collision-induced dissociation	6.36	1348.56	1348.57	1	170 | 301
181		490.9	3	450.528	1349.57	450.529	1349.57	controllerType=0 controllerNumber=1 scan=3120	-3.035	F.YCECPHGRTGL.L		YCECPHGRTGL,FL,2@57.02146,4@57.02146		10.4542	F.YC[+57.02146]EC[+57.02146]PHGRTGL.L	C2(Carbamidomethyl / 57.0215); C4(Carbamidomethyl / 57.0215)	1.8e-07	1.8e-07	0	0	0	0	1.6e-08	1.7e-08	6.746	379.4	379.4		Specific	10.8	>sp|P46531|NOTC1_HUMAN Neurogenic locus notch homolog protein 1 OS=Homo sapiens OX=9606 GN=NOTCH1 PE=1 SV=4	1	2612	FP050322_15.3120.3120.3	high-energy collision-induced dissociation	7.15	1348.56	1348.57	1	171 | 307
181		445.5	3	450.528	1349.57	450.529	1349.57	controllerType=0 controllerNumber=1 scan=3069	-1.949	F.YCECPHGRTGL.L		YCECPHGRTGL,FL,2@57.02146,4@57.02146		10.3326	F.YC[+57.02146]EC[+57.02146]PHGRTGL.L	C2(Carbamidomethyl / 57.0215); C4(Carbamidomethyl / 57.0215)	6.3e-06	6.4e-06	0	0	0	0	4.2e-07	4.2e-07	5.199	270.2	270.2		Specific	10.2	>sp|P46531|NOTC1_HUMAN Neurogenic locus notch homolog protein 1 OS=Homo sapiens OX=9606 GN=NOTCH1 PE=1 SV=4	1	2537	FP050322_15.3069.3069.3	high-energy collision-induced dissociation	5.37	1348.56	1348.57	1	172 | 297
181		343.3	3	450.528	1349.57	450.529	1349.57	controllerType=0 controllerNumber=1 scan=3180	-1.949	F.YCECPHGRTGL.L		YCECPHGRTGL,FL,2@57.02146,4@57.02146		10.5936	F.YC[+57.02146]EC[+57.02146]PHGRTGL.L	C2(Carbamidomethyl / 57.0215); C4(Carbamidomethyl / 57.0215)	1.5e-05	1.5e-05	0	0	0	0	1.2e-06	1.3e-06	4.831	317	317		Specific	8.4	>sp|P46531|NOTC1_HUMAN Neurogenic locus notch homolog protein 1 OS=Homo sapiens OX=9606 GN=NOTCH1 PE=1 SV=4	1	2704	FP050322_15.3180.3180.3	high-energy collision-induced dissociation	4.99	1348.56	1348.57	1	173 | 311
182	Hex(1)Pent(2)	11.5	5	1133.46	5663.28	1133.46	5663.29	controllerType=0 controllerNumber=1 scan=5507	-2.062	Y.CECPHGRTGLLCHLNDACISNPCNEGSNCDTNPVNGKAICTCPSGY.T	8	CECPHGRTGLLCHLNDACISNPCNEGSNCDTNPVNGKAICTCPSGY,YT,1@57.02146,3@57.02146,8@426.13734,12@57.02146,18@57.02146,23@57.02146,29@57.02146,40@57.02146,42@57.02146	T8(OGlycan / 426.1373)	16.0878	Y.C[+57.02146]EC[+57.02146]PHGRT[+426.13734]GLLC[+57.02146]HLNDAC[+57.02146]ISNPC[+57.02146]NEGSNC[+57.02146]DTNPVNGKAIC[+57.02146]TC[+57.02146]PSGY.T	C1(Carbamidomethyl / 57.0215); C3(Carbamidomethyl / 57.0215); C12(Carbamidomethyl / 57.0215); C18(Carbamidomethyl / 57.0215); C23(Carbamidomethyl / 57.0215); C29(Carbamidomethyl / 57.0215); C40(Carbamidomethyl / 57.0215); C42(Carbamidomethyl / 57.0215)	0.0018	0.0018	0	0	0	0	8.7e-05	8.8e-05	2.754	11.5	1.6		Specific	10.3	>sp|P46531|NOTC1_HUMAN Neurogenic locus notch homolog protein 1 OS=Homo sapiens OX=9606 GN=NOTCH1 PE=1 SV=4	1	5938	FP050322_15.5507.5507.5	high-energy collision-induced dissociation	2.59	5662.28	5662.29	1	174 | 67068
182	Hex(1)	505.2	5	1080.84	5400.18	1080.84	5400.19	controllerType=0 controllerNumber=1 scan=5592	-2.178	Y.CECPHGRTGLLCHLNDACISNPCNEGSNCDTNPVNGKAICTCPSGY.T	20	CECPHGRTGLLCHLNDACISNPCNEGSNCDTNPVNGKAICTCPSGY,YT,1@57.02146,3@57.02146,12@57.02146,18@57.02146,20@162.05282,23@57.02146,29@57.02146,35@0.98402,40@57.02146,42@57.02146	S20(OGlycan / 162.0528); N35(Deamidated / 0.984)	16.2887	Y.C[+57.02146]EC[+57.02146]PHGRTGLLC[+57.02146]HLNDAC[+57.02146]IS[+162.05282]NPC[+57.02146]NEGSNC[+57.02146]DTNPVN[+0.98402]GKAIC[+57.02146]TC[+57.02146]PSGY.T	C1(Carbamidomethyl / 57.0215); C3(Carbamidomethyl / 57.0215); C12(Carbamidomethyl / 57.0215); C18(Carbamidomethyl / 57.0215); C23(Carbamidomethyl / 57.0215); C29(Carbamidomethyl / 57.0215); C40(Carbamidomethyl / 57.0215); C42(Carbamidomethyl / 57.0215)	7.1e-08	7.1e-08	0	0	0	0	7.8e-09	7.9e-09	7.152	505.2	0		Specific	15.3	>sp|P46531|NOTC1_HUMAN Neurogenic locus notch homolog protein 1 OS=Homo sapiens OX=9606 GN=NOTCH1 PE=1 SV=4	1	6047	FP050322_15.5592.5592.5	high-energy collision-induced dissociation	7.25	5399.18	5399.19	1	175 | 67908
182	Hex(1)	20.7	5	1080.84	5400.19	1080.84	5400.19	controllerType=0 controllerNumber=1 scan=5647	-1.048	Y.CECPHGRTGLLCHLNDACISNPCNEGSNCDTNPVNGKAICTCPSGY.T	20	CECPHGRTGLLCHLNDACISNPCNEGSNCDTNPVNGKAICTCPSGY,YT,1@57.02146,3@57.02146,12@57.02146,18@57.02146,20@162.05282,23@57.02146,29@57.02146,35@0.98402,40@57.02146,42@57.02146	S20(OGlycan / 162.0528); N35(Deamidated / 0.984)	16.417	Y.C[+57.02146]EC[+57.02146]PHGRTGLLC[+57.02146]HLNDAC[+57.02146]IS[+162.05282]NPC[+57.02146]NEGSNC[+57.02146]DTNPVN[+0.98402]GKAIC[+57.02146]TC[+57.02146]PSGY.T	C1(Carbamidomethyl / 57.0215); C3(Carbamidomethyl / 57.0215); C12(Carbamidomethyl / 57.0215); C18(Carbamidomethyl / 57.0215); C23(Carbamidomethyl / 57.0215); C29(Carbamidomethyl / 57.0215); C40(Carbamidomethyl / 57.0215); C42(Carbamidomethyl / 57.0215)	0.0018	0.0018	0	0	0	0	9.5e-05	9.6e-05	2.754	20.7	0		Specific	10.1	>sp|P46531|NOTC1_HUMAN Neurogenic locus notch homolog protein 1 OS=Homo sapiens OX=9606 GN=NOTCH1 PE=1 SV=4	1	6120	FP050322_15.5647.5647.5	high-energy collision-induced dissociation	2.44	5399.18	5399.19	1	176 | 68668
182	Hex(1)	627.1	5	1080.84	5400.19	1080.65	5399.21	controllerType=0 controllerNumber=1 scan=5539	-4.29	Y.CECPHGRTGLLCHLNDACISNPCNEGSNCDTNPVNGKAICTCPSGY.T	20	CECPHGRTGLLCHLNDACISNPCNEGSNCDTNPVNGKAICTCPSGY,YT,1@57.02146,3@57.02146,12@57.02146,18@57.02146,20@162.05282,23@57.02146,29@57.02146,40@57.02146,42@57.02146	S20(OGlycan / 162.0528)	16.1635	Y.C[+57.02146]EC[+57.02146]PHGRTGLLC[+57.02146]HLNDAC[+57.02146]IS[+162.05282]NPC[+57.02146]NEGSNC[+57.02146]DTNPVNGKAIC[+57.02146]TC[+57.02146]PSGY.T	C1(Carbamidomethyl / 57.0215); C3(Carbamidomethyl / 57.0215); C12(Carbamidomethyl / 57.0215); C18(Carbamidomethyl / 57.0215); C23(Carbamidomethyl / 57.0215); C29(Carbamidomethyl / 57.0215); C40(Carbamidomethyl / 57.0215); C42(Carbamidomethyl / 57.0215)	1.6e-09	1.7e-09	0	0	0	0	1e-10	1.1e-10	8.787	627.1	0	1	Specific	17.3	>sp|P46531|NOTC1_HUMAN Neurogenic locus notch homolog protein 1 OS=Homo sapiens OX=9606 GN=NOTCH1 PE=1 SV=4	1	5979	FP050322_15.5539.5539.5	high-energy collision-induced dissociation	9.63	5399.18	5398.2	1	177 | 67388
182	Hex(1)	567.9	5	1080.84	5400.19	1080.65	5399.21	controllerType=0 controllerNumber=1 scan=5484	-4.29	Y.CECPHGRTGLLCHLNDACISNPCNEGSNCDTNPVNGKAICTCPSGY.T	20	CECPHGRTGLLCHLNDACISNPCNEGSNCDTNPVNGKAICTCPSGY,YT,1@57.02146,3@57.02146,12@57.02146,18@57.02146,20@162.05282,23@57.02146,29@57.02146,40@57.02146,42@57.02146	S20(OGlycan / 162.0528)	16.0346	Y.C[+57.02146]EC[+57.02146]PHGRTGLLC[+57.02146]HLNDAC[+57.02146]IS[+162.05282]NPC[+57.02146]NEGSNC[+57.02146]DTNPVNGKAIC[+57.02146]TC[+57.02146]PSGY.T	C1(Carbamidomethyl / 57.0215); C3(Carbamidomethyl / 57.0215); C12(Carbamidomethyl / 57.0215); C18(Carbamidomethyl / 57.0215); C23(Carbamidomethyl / 57.0215); C29(Carbamidomethyl / 57.0215); C40(Carbamidomethyl / 57.0215); C42(Carbamidomethyl / 57.0215)	1.6e-08	1.7e-08	0	0	0	0	1.6e-09	1.6e-09	7.787	567.9	0	1	Specific	15.1	>sp|P46531|NOTC1_HUMAN Neurogenic locus notch homolog protein 1 OS=Homo sapiens OX=9606 GN=NOTCH1 PE=1 SV=4	1	5910	FP050322_15.5484.5484.5	high-energy collision-induced dissociation	8.63	5399.18	5398.2	1	178 | 66748
182		132.6	5	1048.43	5238.13	1048.43	5238.14	controllerType=0 controllerNumber=1 scan=5617	-2.205	Y.CECPHGRTGLLCHLNDACISNPCNEGSNCDTNPVNGKAICTCPSGY.T		CECPHGRTGLLCHLNDACISNPCNEGSNCDTNPVNGKAICTCPSGY,YT,1@57.02146,3@57.02146,12@57.02146,18@57.02146,23@57.02146,29@57.02146,35@0.98402,40@57.02146,42@57.02146	N35(Deamidated / 0.984)	16.346	Y.C[+57.02146]EC[+57.02146]PHGRTGLLC[+57.02146]HLNDAC[+57.02146]ISNPC[+57.02146]NEGSNC[+57.02146]DTNPVN[+0.98402]GKAIC[+57.02146]TC[+57.02146]PSGY.T	C1(Carbamidomethyl / 57.0215); C3(Carbamidomethyl / 57.0215); C12(Carbamidomethyl / 57.0215); C18(Carbamidomethyl / 57.0215); C23(Carbamidomethyl / 57.0215); C29(Carbamidomethyl / 57.0215); C40(Carbamidomethyl / 57.0215); C42(Carbamidomethyl / 57.0215)	0.00014	0.00014	0	0	0	0	8.7e-06	8.8e-06	3.846	132.6	2.9		Specific	12.7	>sp|P46531|NOTC1_HUMAN Neurogenic locus notch homolog protein 1 OS=Homo sapiens OX=9606 GN=NOTCH1 PE=1 SV=4	1	6083	FP050322_15.5617.5617.5	high-energy collision-induced dissociation	3.69	5237.12	5237.13	1	179 | 68268
182		72	5	1048.63	5239.12	1048.43	5238.14	controllerType=0 controllerNumber=1 scan=5600	-4.544	Y.CECPHGRTGLLCHLNDACISNPCNEGSNCDTNPVNGKAICTCPSGY.T		CECPHGRTGLLCHLNDACISNPCNEGSNCDTNPVNGKAICTCPSGY,YT,1@57.02146,3@57.02146,12@57.02146,18@57.02146,23@57.02146,29@57.02146,35@0.98402,40@57.02146,42@57.02146	N35(Deamidated / 0.984)	16.3054	Y.C[+57.02146]EC[+57.02146]PHGRTGLLC[+57.02146]HLNDAC[+57.02146]ISNPC[+57.02146]NEGSNC[+57.02146]DTNPVN[+0.98402]GKAIC[+57.02146]TC[+57.02146]PSGY.T	C1(Carbamidomethyl / 57.0215); C3(Carbamidomethyl / 57.0215); C12(Carbamidomethyl / 57.0215); C18(Carbamidomethyl / 57.0215); C23(Carbamidomethyl / 57.0215); C29(Carbamidomethyl / 57.0215); C40(Carbamidomethyl / 57.0215); C42(Carbamidomethyl / 57.0215)	0.0028	0.0028	0	0	0	0	0.00014	0.00014	2.552	72	3	1	Specific	11.2	>sp|P46531|NOTC1_HUMAN Neurogenic locus notch homolog protein 1 OS=Homo sapiens OX=9606 GN=NOTCH1 PE=1 SV=4	1	6060	FP050322_15.5600.5600.5	high-energy collision-induced dissociation	2.39	5238.11	5237.13	1	180 | 67988
182		89.1	5	1048.23	5237.14	1048.24	5237.16	controllerType=0 controllerNumber=1 scan=5600	-2.53	Y.CECPHGRTGLLCHLNDACISNPCNEGSNCDTNPVNGKAICTCPSGY.T		CECPHGRTGLLCHLNDACISNPCNEGSNCDTNPVNGKAICTCPSGY,YT,1@57.02146,3@57.02146,12@57.02146,18@57.02146,23@57.02146,29@57.02146,40@57.02146,42@57.02146		16.3054	Y.C[+57.02146]EC[+57.02146]PHGRTGLLC[+57.02146]HLNDAC[+57.02146]ISNPC[+57.02146]NEGSNC[+57.02146]DTNPVNGKAIC[+57.02146]TC[+57.02146]PSGY.T	C1(Carbamidomethyl / 57.0215); C3(Carbamidomethyl / 57.0215); C12(Carbamidomethyl / 57.0215); C18(Carbamidomethyl / 57.0215); C23(Carbamidomethyl / 57.0215); C29(Carbamidomethyl / 57.0215); C40(Carbamidomethyl / 57.0215); C42(Carbamidomethyl / 57.0215)	0.00011	0.00011	0	0	0	0	7.4e-06	7.5e-06	3.976	89.1	17		Specific	11.9	>sp|P46531|NOTC1_HUMAN Neurogenic locus notch homolog protein 1 OS=Homo sapiens OX=9606 GN=NOTCH1 PE=1 SV=4	1	6059	FP050322_15.5600.5600.5	high-energy collision-induced dissociation	3.97	5236.14	5236.15	1	181 | 67948
182		267.3	4	428.197	1709.76	428.197	1709.77	controllerType=0 controllerNumber=1 scan=4169	-1.337	Y.CECPHGRTGLLCHL.N		CECPHGRTGLLCHL,YN,1@57.02146,3@57.02146,12@57.02146		12.8962	Y.C[+57.02146]EC[+57.02146]PHGRTGLLC[+57.02146]HL.N	C1(Carbamidomethyl / 57.0215); C3(Carbamidomethyl / 57.0215); C12(Carbamidomethyl / 57.0215)	0.0022	0.0022	0	0	0	0	0.0001	0.00011	2.659	267.3	267.3		Specific	8.7	>sp|P46531|NOTC1_HUMAN Neurogenic locus notch homolog protein 1 OS=Homo sapiens OX=9606 GN=NOTCH1 PE=1 SV=4	1	4206	FP050322_15.4169.4169.4	high-energy collision-induced dissociation	2.93	1708.76	1708.76	1	182 | 1682
182		191.4	4	428.196	1709.76	428.197	1709.77	controllerType=0 controllerNumber=1 scan=4113	-2.765	Y.CECPHGRTGLLCHL.N		CECPHGRTGLLCHL,YN,1@57.02146,3@57.02146,12@57.02146		12.7644	Y.C[+57.02146]EC[+57.02146]PHGRTGLLC[+57.02146]HL.N	C1(Carbamidomethyl / 57.0215); C3(Carbamidomethyl / 57.0215); C12(Carbamidomethyl / 57.0215)	0.0071	0.0072	0	0	0	0	0.00031	0.00032	2.147	191.4	191.4		Specific	6.5	>sp|P46531|NOTC1_HUMAN Neurogenic locus notch homolog protein 1 OS=Homo sapiens OX=9606 GN=NOTCH1 PE=1 SV=4	1	4126	FP050322_15.4113.4113.4	high-energy collision-induced dissociation	2.14	1708.75	1708.76	1	183 | 1637
182		793.9	2	650.299	1299.59	650.3	1299.59	controllerType=0 controllerNumber=1 scan=3478	-1.152	Y.CECPHGRTGLL.C		CECPHGRTGLL,YC,1@57.02146,3@57.02146		11.2846	Y.C[+57.02146]EC[+57.02146]PHGRTGLL.C	C1(Carbamidomethyl / 57.0215); C3(Carbamidomethyl / 57.0215)	6.1e-14	6.2e-14	0	0	0	0	5.5e-15	5.6e-15	13.211	793.9	793.9		Specific	11.7	>sp|P46531|NOTC1_HUMAN Neurogenic locus notch homolog protein 1 OS=Homo sapiens OX=9606 GN=NOTCH1 PE=1 SV=4	1	3150	FP050322_15.3478.3478.2	high-energy collision-induced dissociation	14.21	1298.58	1298.59	1	184 | 55
182		727.5	2	650.298	1299.59	650.3	1299.59	controllerType=0 controllerNumber=1 scan=3536	-3.876	Y.CECPHGRTGLL.C		CECPHGRTGLL,YC,1@57.02146,3@57.02146		11.4189	Y.C[+57.02146]EC[+57.02146]PHGRTGLL.C	C1(Carbamidomethyl / 57.0215); C3(Carbamidomethyl / 57.0215)	1.6e-12	1.6e-12	0	0	0	0	2.1e-13	2.1e-13	11.793	727.5	727.5		Specific	11.8	>sp|P46531|NOTC1_HUMAN Neurogenic locus notch homolog protein 1 OS=Homo sapiens OX=9606 GN=NOTCH1 PE=1 SV=4	1	3234	FP050322_15.3536.3536.2	high-energy collision-induced dissociation	12.79	1298.58	1298.59	1	185 | 57
182		699.3	3	433.869	1299.59	433.869	1299.59	controllerType=0 controllerNumber=1 scan=3489	-0.411	Y.CECPHGRTGLL.C		CECPHGRTGLL,YC,1@57.02146,3@57.02146		11.3102	Y.C[+57.02146]EC[+57.02146]PHGRTGLL.C	C1(Carbamidomethyl / 57.0215); C3(Carbamidomethyl / 57.0215)	6.1e-12	6.1e-12	0	0	0	0	9.6e-13	9.7e-13	11.217	699.3	699.3		Specific	11.6	>sp|P46531|NOTC1_HUMAN Neurogenic locus notch homolog protein 1 OS=Homo sapiens OX=9606 GN=NOTCH1 PE=1 SV=4	1	3168	FP050322_15.3489.3489.3	high-energy collision-induced dissociation	13.21	1298.59	1298.59	1	186 | 56
182		590	3	433.869	1299.59	433.869	1299.59	controllerType=0 controllerNumber=1 scan=3545	-1.679	Y.CECPHGRTGLL.C		CECPHGRTGLL,YC,1@57.02146,3@57.02146		11.4393	Y.C[+57.02146]EC[+57.02146]PHGRTGLL.C	C1(Carbamidomethyl / 57.0215); C3(Carbamidomethyl / 57.0215)	6.1e-10	6.1e-10	0	0	0	0	4.5e-11	4.6e-11	9.217	590	590		Specific	14.1	>sp|P46531|NOTC1_HUMAN Neurogenic locus notch homolog protein 1 OS=Homo sapiens OX=9606 GN=NOTCH1 PE=1 SV=4	1	3247	FP050322_15.3545.3545.3	high-energy collision-induced dissociation	10.21	1298.58	1298.59	1	187 | 58
182		552.9	3	433.869	1299.59	433.869	1299.59	controllerType=0 controllerNumber=1 scan=3438	-0.833	Y.CECPHGRTGLL.C		CECPHGRTGLL,YC,1@57.02146,3@57.02146		11.1902	Y.C[+57.02146]EC[+57.02146]PHGRTGLL.C	C1(Carbamidomethyl / 57.0215); C3(Carbamidomethyl / 57.0215)	2.7e-09	2.7e-09	0	0	0	0	2.8e-10	2.8e-10	8.575	552.9	552.9		Specific	13.2	>sp|P46531|NOTC1_HUMAN Neurogenic locus notch homolog protein 1 OS=Homo sapiens OX=9606 GN=NOTCH1 PE=1 SV=4	1	3088	FP050322_15.3438.3438.3	high-energy collision-induced dissociation	9.21	1298.58	1298.59	1	188 | 54
182		551.9	3	433.869	1299.59	433.869	1299.59	controllerType=0 controllerNumber=1 scan=3598	-0.34	Y.CECPHGRTGLL.C		CECPHGRTGLL,YC,1@57.02146,3@57.02146		11.5608	Y.C[+57.02146]EC[+57.02146]PHGRTGLL.C	C1(Carbamidomethyl / 57.0215); C3(Carbamidomethyl / 57.0215)	4.4e-08	4.5e-08	0	0	0	0	5.1e-09	5.2e-09	7.353	551.9	551.9		Specific	10.1	>sp|P46531|NOTC1_HUMAN Neurogenic locus notch homolog protein 1 OS=Homo sapiens OX=9606 GN=NOTCH1 PE=1 SV=4	1	3330	FP050322_15.3598.3598.3	high-energy collision-induced dissociation	7.99	1298.59	1298.59	1	189 | 59
182		400.5	3	433.868	1299.59	433.869	1299.59	controllerType=0 controllerNumber=1 scan=3653	-1.82	Y.CECPHGRTGLL.C		CECPHGRTGLL,YC,1@57.02146,3@57.02146		11.6882	Y.C[+57.02146]EC[+57.02146]PHGRTGLL.C	C1(Carbamidomethyl / 57.0215); C3(Carbamidomethyl / 57.0215)	9.1e-08	9.2e-08	0	0	0	0	9e-09	9.1e-09	7.041	400.5	400.5		Specific	10.7	>sp|P46531|NOTC1_HUMAN Neurogenic locus notch homolog protein 1 OS=Homo sapiens OX=9606 GN=NOTCH1 PE=1 SV=4	1	3414	FP050322_15.3653.3653.3	high-energy collision-induced dissociation	6.97	1298.58	1298.59	1	190 | 60
193	Hex(1)	697.3	3	1374.21	4120.62	1373.88	4119.62	controllerType=0 controllerNumber=1 scan=5219	0.431	L.CHLNDACISNPCNEGSNCDTNPVNGKAICTCPSGY.T	20	CHLNDACISNPCNEGSNCDTNPVNGKAICTCPSGY,LT,1@57.02146,7@57.02146,12@57.02146,18@57.02146,20@162.05282,24@0.98402,29@57.02146,31@57.02146	T20(OGlycan / 162.0528); N24(Deamidated / 0.984)	15.3879	L.C[+57.02146]HLNDAC[+57.02146]ISNPC[+57.02146]NEGSNC[+57.02146]DT[+162.05282]NPVN[+0.98402]GKAIC[+57.02146]TC[+57.02146]PSGY.T	C1(Carbamidomethyl / 57.0215); C7(Carbamidomethyl / 57.0215); C12(Carbamidomethyl / 57.0215); C18(Carbamidomethyl / 57.0215); C29(Carbamidomethyl / 57.0215); C31(Carbamidomethyl / 57.0215)	7.3e-11	7.4e-11	0	0	0	0	7.8e-12	7.9e-12	10.137	697.3	0	1	Specific	21.6	>sp|P46531|NOTC1_HUMAN Neurogenic locus notch homolog protein 1 OS=Homo sapiens OX=9606 GN=NOTCH1 PE=1 SV=4	1	5624	FP050322_15.5219.5219.3	high-energy collision-induced dissociation	10.83	4119.62	4118.61	1	191 | 35829
257	Hex(1)	316.2	2	755.793	1510.58	755.795	1510.58	controllerType=0 controllerNumber=1 scan=5594	-2.591	L.GSFECQCLQGY.T	2	GSFECQCLQGY,LT,2@162.05282,5@57.02146,7@57.02146	S2(OGlycan / 162.0528)	16.2924	L.GS[+162.05282]FEC[+57.02146]QC[+57.02146]LQGY.T	C5(Carbamidomethyl / 57.0215); C7(Carbamidomethyl / 57.0215)	0.0002	0.00021	0	0	0	0	1.1e-05	1.1e-05	3.692	316.2	316.2		Specific	9.3	>sp|P46531|NOTC1_HUMAN Neurogenic locus notch homolog protein 1 OS=Homo sapiens OX=9606 GN=NOTCH1 PE=1 SV=4	1	6051	FP050322_15.5594.5594.2	high-energy collision-induced dissociation	3.53	1509.57	1509.58	1	192 | 830
330		370.1	2	872.863	1744.72	872.869	1744.73	controllerType=0 controllerNumber=1 scan=6040	-6.917	L.DKINEFQCECPTGF.T		DKINEFQCECPTGF,LT,8@57.02146,10@57.02146		17.3342	L.DKINEFQC[+57.02146]EC[+57.02146]PTGF.T	C8(Carbamidomethyl / 57.0215); C10(Carbamidomethyl / 57.0215)	1.8e-06	1.8e-06	0	0	0	0	1.4e-07	1.4e-07	5.749	370.1	370.1		Specific	13.1	>sp|P46531|NOTC1_HUMAN Neurogenic locus notch homolog protein 1 OS=Homo sapiens OX=9606 GN=NOTCH1 PE=1 SV=4	1	6646	FP050322_15.6040.6040.2	high-energy collision-induced dissociation	6.01	1743.71	1743.72	1	193 | 2027
336	Hex(1)Pent(2)	93	4	1214.24	4853.92	1214.23	4853.91	controllerType=0 controllerNumber=1 scan=5686	2.716	F.QCECPTGFTGHLCQYDVDECASTPCKNGAKCLDGPNTY.T	22	QCECPTGFTGHLCQYDVDECASTPCKNGAKCLDGPNTY,FT,2@57.02146,4@57.02146,13@57.02146,20@57.02146,22@426.13734,25@57.02146,27@0.98402,31@57.02146,33@15.99492	S22(OGlycan / 426.1373); N27(Deamidated / 0.984); D33(Oxidation / 15.9949)	16.5073	F.QC[+57.02146]EC[+57.02146]PTGFTGHLC[+57.02146]QYDVDEC[+57.02146]AS[+426.13734]TPC[+57.02146]KN[+0.98402]GAKC[+57.02146]LD[+15.99492]GPNTY.T	C2(Carbamidomethyl / 57.0215); C4(Carbamidomethyl / 57.0215); C13(Carbamidomethyl / 57.0215); C20(Carbamidomethyl / 57.0215); C25(Carbamidomethyl / 57.0215); C31(Carbamidomethyl / 57.0215)	0.0054	0.0055	0	0	0	0	0.00018	0.00018	2.265	93	0		Specific	12.9	>sp|P46531|NOTC1_HUMAN Neurogenic locus notch homolog protein 1 OS=Homo sapiens OX=9606 GN=NOTCH1 PE=1 SV=4	1	6176	FP050322_15.5686.5686.4	high-energy collision-induced dissociation	1.96	4852.91	4852.9	1	194 | 69452
336	Hex(1)Pent(2)	863.5	4	1213.98	4852.92	1213.99	4852.92	controllerType=0 controllerNumber=1 scan=5547	-1.684	F.QCECPTGFTGHLCQYDVDECASTPCKNGAKCLDGPNTY.T	22	QCECPTGFTGHLCQYDVDECASTPCKNGAKCLDGPNTY,FT,2@57.02146,4@57.02146,13@57.02146,20@57.02146,22@426.13734,25@57.02146,31@57.02146,33@15.99492	S22(OGlycan / 426.1373); D33(Oxidation / 15.9949)	16.1833	F.QC[+57.02146]EC[+57.02146]PTGFTGHLC[+57.02146]QYDVDEC[+57.02146]AS[+426.13734]TPC[+57.02146]KNGAKC[+57.02146]LD[+15.99492]GPNTY.T	C2(Carbamidomethyl / 57.0215); C4(Carbamidomethyl / 57.0215); C13(Carbamidomethyl / 57.0215); C20(Carbamidomethyl / 57.0215); C25(Carbamidomethyl / 57.0215); C31(Carbamidomethyl / 57.0215)	1e-14	1e-14	0	0	0	0	1.2e-15	1.2e-15	14.001	863.5	0		Specific	17.7	>sp|P46531|NOTC1_HUMAN Neurogenic locus notch homolog protein 1 OS=Homo sapiens OX=9606 GN=NOTCH1 PE=1 SV=4	1	5988	FP050322_15.5547.5547.4	high-energy collision-induced dissociation	14.7	4851.91	4851.92	1	195 | 67428
336	Hex(1)Pent(2)	100	4	1214.24	4853.93	1213.99	4852.92	controllerType=0 controllerNumber=1 scan=5610	0.643	F.QCECPTGFTGHLCQYDVDECASTPCKNGAKCLDGPNTY.T	23	QCECPTGFTGHLCQYDVDECASTPCKNGAKCLDGPNTY,FT,2@57.02146,4@57.02146,13@57.02146,20@57.02146,23@426.13734,25@57.02146,31@57.02146,33@15.99492	T23(OGlycan / 426.1373); D33(Oxidation / 15.9949)	16.3289	F.QC[+57.02146]EC[+57.02146]PTGFTGHLC[+57.02146]QYDVDEC[+57.02146]AST[+426.13734]PC[+57.02146]KNGAKC[+57.02146]LD[+15.99492]GPNTY.T	C2(Carbamidomethyl / 57.0215); C4(Carbamidomethyl / 57.0215); C13(Carbamidomethyl / 57.0215); C20(Carbamidomethyl / 57.0215); C25(Carbamidomethyl / 57.0215); C31(Carbamidomethyl / 57.0215)	0.00063	0.00064	0	0	0	0	3.3e-05	3.3e-05	3.201	100	0	1	Specific	12.7	>sp|P46531|NOTC1_HUMAN Neurogenic locus notch homolog protein 1 OS=Homo sapiens OX=9606 GN=NOTCH1 PE=1 SV=4	1	6073	FP050322_15.5610.5610.4	high-energy collision-induced dissociation	2.89	4852.92	4851.92	1	196 | 68148
336	Hex(1)Pent(2)	558.6	4	1210.23	4837.91	1210.23	4837.91	controllerType=0 controllerNumber=1 scan=5675	-0.546	F.QCECPTGFTGHLCQYDVDECASTPCKNGAKCLDGPNTY.T	22	QCECPTGFTGHLCQYDVDECASTPCKNGAKCLDGPNTY,FT,2@57.02146,4@57.02146,13@57.02146,20@57.02146,22@426.13734,25@57.02146,27@0.98402,31@57.02146	S22(OGlycan / 426.1373); N27(Deamidated / 0.984)	16.4814	F.QC[+57.02146]EC[+57.02146]PTGFTGHLC[+57.02146]QYDVDEC[+57.02146]AS[+426.13734]TPC[+57.02146]KN[+0.98402]GAKC[+57.02146]LDGPNTY.T	C2(Carbamidomethyl / 57.0215); C4(Carbamidomethyl / 57.0215); C13(Carbamidomethyl / 57.0215); C20(Carbamidomethyl / 57.0215); C25(Carbamidomethyl / 57.0215); C31(Carbamidomethyl / 57.0215)	4.4e-08	4.4e-08	0	0	0	0	4.4e-09	4.5e-09	7.36	558.6	0		Specific	17.2	>sp|P46531|NOTC1_HUMAN Neurogenic locus notch homolog protein 1 OS=Homo sapiens OX=9606 GN=NOTCH1 PE=1 SV=4	1	6159	FP050322_15.5675.5675.4	high-energy collision-induced dissociation	7.69	4836.9	4836.91	1	197 | 69212
336	Hex(1)Pent(2)	42	4	1210.23	4837.91	1210.23	4837.91	controllerType=0 controllerNumber=1 scan=5724	0.16	F.QCECPTGFTGHLCQYDVDECASTPCKNGAKCLDGPNTY.T	23	QCECPTGFTGHLCQYDVDECASTPCKNGAKCLDGPNTY,FT,2@57.02146,4@57.02146,13@57.02146,20@57.02146,23@426.13734,25@57.02146,27@0.98402,31@57.02146	T23(OGlycan / 426.1373); N27(Deamidated / 0.984)	16.5976	F.QC[+57.02146]EC[+57.02146]PTGFTGHLC[+57.02146]QYDVDEC[+57.02146]AST[+426.13734]PC[+57.02146]KN[+0.98402]GAKC[+57.02146]LDGPNTY.T	C2(Carbamidomethyl / 57.0215); C4(Carbamidomethyl / 57.0215); C13(Carbamidomethyl / 57.0215); C20(Carbamidomethyl / 57.0215); C25(Carbamidomethyl / 57.0215); C31(Carbamidomethyl / 57.0215)	0.01	0.011	0	0	0	0	0.00042	0.00043	1.982	42	0		Specific	10.3	>sp|P46531|NOTC1_HUMAN Neurogenic locus notch homolog protein 1 OS=Homo sapiens OX=9606 GN=NOTCH1 PE=1 SV=4	1	6222	FP050322_15.5724.5724.4	high-energy collision-induced dissociation	1.67	4836.91	4836.91	1	198 | 69972
336	Hex(1)Pent(2)	1072	4	1209.99	4836.92	1209.99	4836.93	controllerType=0 controllerNumber=1 scan=5503	-1.226	F.QCECPTGFTGHLCQYDVDECASTPCKNGAKCLDGPNTY.T	22	QCECPTGFTGHLCQYDVDECASTPCKNGAKCLDGPNTY,FT,2@57.02146,4@57.02146,13@57.02146,20@57.02146,22@426.13734,25@57.02146,31@57.02146	S22(OGlycan / 426.1373)	16.0792	F.QC[+57.02146]EC[+57.02146]PTGFTGHLC[+57.02146]QYDVDEC[+57.02146]AS[+426.13734]TPC[+57.02146]KNGAKC[+57.02146]LDGPNTY.T	C2(Carbamidomethyl / 57.0215); C4(Carbamidomethyl / 57.0215); C13(Carbamidomethyl / 57.0215); C20(Carbamidomethyl / 57.0215); C25(Carbamidomethyl / 57.0215); C31(Carbamidomethyl / 57.0215)	9.9e-31	1e-20	0	0	0	0	9.9e-31	9.4e-22	30.006	1072	0		Specific	19.5	>sp|P46531|NOTC1_HUMAN Neurogenic locus notch homolog protein 1 OS=Homo sapiens OX=9606 GN=NOTCH1 PE=1 SV=4	1	5933	FP050322_15.5503.5503.4	high-energy collision-induced dissociation	20.84	4835.92	4835.92	1	199 | 66948
336	Hex(1)Pent(2)	776.7	4	1209.99	4836.94	1209.99	4836.93	controllerType=0 controllerNumber=1 scan=5452	1.499	F.QCECPTGFTGHLCQYDVDECASTPCKNGAKCLDGPNTY.T	23	QCECPTGFTGHLCQYDVDECASTPCKNGAKCLDGPNTY,FT,2@57.02146,4@57.02146,13@57.02146,20@57.02146,23@426.13734,25@57.02146,31@57.02146	T23(OGlycan / 426.1373)	15.9597	F.QC[+57.02146]EC[+57.02146]PTGFTGHLC[+57.02146]QYDVDEC[+57.02146]AST[+426.13734]PC[+57.02146]KNGAKC[+57.02146]LDGPNTY.T	C2(Carbamidomethyl / 57.0215); C4(Carbamidomethyl / 57.0215); C13(Carbamidomethyl / 57.0215); C20(Carbamidomethyl / 57.0215); C25(Carbamidomethyl / 57.0215); C31(Carbamidomethyl / 57.0215)	3.7e-12	3.8e-12	0	0	0	0	5.3e-13	5.4e-13	11.43	776.7	0		Specific	18.5	>sp|P46531|NOTC1_HUMAN Neurogenic locus notch homolog protein 1 OS=Homo sapiens OX=9606 GN=NOTCH1 PE=1 SV=4	1	5874	FP050322_15.5452.5452.4	high-energy collision-induced dissociation	12.27	4835.93	4835.92	1	200 | 66628
336	Hex(1)Pent(2)	431.2	4	1209.98	4836.91	1209.99	4836.93	controllerType=0 controllerNumber=1 scan=5558	-3.245	F.QCECPTGFTGHLCQYDVDECASTPCKNGAKCLDGPNTY.T	22	QCECPTGFTGHLCQYDVDECASTPCKNGAKCLDGPNTY,FT,2@57.02146,4@57.02146,13@57.02146,20@57.02146,22@426.13734,25@57.02146,31@57.02146	S22(OGlycan / 426.1373)	16.2091	F.QC[+57.02146]EC[+57.02146]PTGFTGHLC[+57.02146]QYDVDEC[+57.02146]AS[+426.13734]TPC[+57.02146]KNGAKC[+57.02146]LDGPNTY.T	C2(Carbamidomethyl / 57.0215); C4(Carbamidomethyl / 57.0215); C13(Carbamidomethyl / 57.0215); C20(Carbamidomethyl / 57.0215); C25(Carbamidomethyl / 57.0215); C31(Carbamidomethyl / 57.0215)	3.9e-07	3.9e-07	0	0	0	0	2.7e-08	2.7e-08	6.414	431.2	0		Specific	13.9	>sp|P46531|NOTC1_HUMAN Neurogenic locus notch homolog protein 1 OS=Homo sapiens OX=9606 GN=NOTCH1 PE=1 SV=4	1	6002	FP050322_15.5558.5558.4	high-energy collision-induced dissociation	6.19	4835.91	4835.92	1	201 | 67588
336	Hex(1)Pent(2)	212.4	4	1209.98	4836.91	1209.99	4836.93	controllerType=0 controllerNumber=1 scan=5614	-3.649	F.QCECPTGFTGHLCQYDVDECASTPCKNGAKCLDGPNTY.T	23	QCECPTGFTGHLCQYDVDECASTPCKNGAKCLDGPNTY,FT,2@57.02146,4@57.02146,13@57.02146,20@57.02146,23@426.13734,25@57.02146,31@57.02146	T23(OGlycan / 426.1373)	16.3395	F.QC[+57.02146]EC[+57.02146]PTGFTGHLC[+57.02146]QYDVDEC[+57.02146]AST[+426.13734]PC[+57.02146]KNGAKC[+57.02146]LDGPNTY.T	C2(Carbamidomethyl / 57.0215); C4(Carbamidomethyl / 57.0215); C13(Carbamidomethyl / 57.0215); C20(Carbamidomethyl / 57.0215); C25(Carbamidomethyl / 57.0215); C31(Carbamidomethyl / 57.0215)	5e-05	5e-05	0	0	0	0	3.7e-06	3.7e-06	4.302	212.4	0		Specific	12.8	>sp|P46531|NOTC1_HUMAN Neurogenic locus notch homolog protein 1 OS=Homo sapiens OX=9606 GN=NOTCH1 PE=1 SV=4	1	6077	FP050322_15.5614.5614.4	high-energy collision-induced dissociation	4	4835.9	4835.92	1	202 | 68188
336	Hex(1)Pent(1)	366.5	4	1176.98	4704.9	1176.98	4704.89	controllerType=0 controllerNumber=1 scan=5498	2.843	F.QCECPTGFTGHLCQYDVDECASTPCKNGAKCLDGPNTY.T	22	QCECPTGFTGHLCQYDVDECASTPCKNGAKCLDGPNTY,FT,2@57.02146,4@57.02146,13@57.02146,20@57.02146,22@294.09508,25@57.02146,31@57.02146	S22(OGlycan / 294.0951)	16.0664	F.QC[+57.02146]EC[+57.02146]PTGFTGHLC[+57.02146]QYDVDEC[+57.02146]AS[+294.09508]TPC[+57.02146]KNGAKC[+57.02146]LDGPNTY.T	C2(Carbamidomethyl / 57.0215); C4(Carbamidomethyl / 57.0215); C13(Carbamidomethyl / 57.0215); C20(Carbamidomethyl / 57.0215); C25(Carbamidomethyl / 57.0215); C31(Carbamidomethyl / 57.0215)	8.3e-05	8.5e-05	0	0	0	0	6e-06	6e-06	4.078	366.5	0		Specific	15.4	>sp|P46531|NOTC1_HUMAN Neurogenic locus notch homolog protein 1 OS=Homo sapiens OX=9606 GN=NOTCH1 PE=1 SV=4	1	5928	FP050322_15.5498.5498.4	high-energy collision-induced dissociation	4.18	4703.89	4703.88	1	203 | 66788
336	Hex(1)	138.4	4	1144.21	4573.83	1144.21	4573.83	controllerType=0 controllerNumber=1 scan=5698	0.499	F.QCECPTGFTGHLCQYDVDECASTPCKNGAKCLDGPNTY.T	22	QCECPTGFTGHLCQYDVDECASTPCKNGAKCLDGPNTY,FT,2@57.02146,4@57.02146,13@57.02146,20@57.02146,22@162.05282,25@57.02146,27@0.98402,31@57.02146	S22(OGlycan / 162.0528); N27(Deamidated / 0.984)	16.5348	F.QC[+57.02146]EC[+57.02146]PTGFTGHLC[+57.02146]QYDVDEC[+57.02146]AS[+162.05282]TPC[+57.02146]KN[+0.98402]GAKC[+57.02146]LDGPNTY.T	C2(Carbamidomethyl / 57.0215); C4(Carbamidomethyl / 57.0215); C13(Carbamidomethyl / 57.0215); C20(Carbamidomethyl / 57.0215); C25(Carbamidomethyl / 57.0215); C31(Carbamidomethyl / 57.0215)	0.00085	0.00086	0	0	0	0	4.4e-05	4.5e-05	3.07	138.4	0		Specific	13	>sp|P46531|NOTC1_HUMAN Neurogenic locus notch homolog protein 1 OS=Homo sapiens OX=9606 GN=NOTCH1 PE=1 SV=4	1	6190	FP050322_15.5698.5698.4	high-energy collision-induced dissociation	2.76	4572.82	4572.82	1	204 | 37246
336	Hex(1)	386.2	4	1143.97	4572.84	1143.97	4572.85	controllerType=0 controllerNumber=1 scan=5541	-0.22	F.QCECPTGFTGHLCQYDVDECASTPCKNGAKCLDGPNTY.T	23	QCECPTGFTGHLCQYDVDECASTPCKNGAKCLDGPNTY,FT,2@57.02146,4@57.02146,13@57.02146,20@57.02146,23@162.05282,25@57.02146,31@57.02146	T23(OGlycan / 162.0528)	16.1678	F.QC[+57.02146]EC[+57.02146]PTGFTGHLC[+57.02146]QYDVDEC[+57.02146]AST[+162.05282]PC[+57.02146]KNGAKC[+57.02146]LDGPNTY.T	C2(Carbamidomethyl / 57.0215); C4(Carbamidomethyl / 57.0215); C13(Carbamidomethyl / 57.0215); C20(Carbamidomethyl / 57.0215); C25(Carbamidomethyl / 57.0215); C31(Carbamidomethyl / 57.0215)	2.7e-07	2.7e-07	0	0	0	0	2.4e-08	2.4e-08	6.567	386.2	0		Specific	13.4	>sp|P46531|NOTC1_HUMAN Neurogenic locus notch homolog protein 1 OS=Homo sapiens OX=9606 GN=NOTCH1 PE=1 SV=4	1	5981	FP050322_15.5541.5541.4	high-energy collision-induced dissociation	6.67	4571.84	4571.84	1	205 | 36848
336	Hex(1)	380	4	1144.22	4573.84	1143.97	4572.85	controllerType=0 controllerNumber=1 scan=5485	-1.06	F.QCECPTGFTGHLCQYDVDECASTPCKNGAKCLDGPNTY.T	22	QCECPTGFTGHLCQYDVDECASTPCKNGAKCLDGPNTY,FT,2@57.02146,4@57.02146,13@57.02146,20@57.02146,22@162.05282,25@57.02146,31@57.02146	S22(OGlycan / 162.0528)	16.0368	F.QC[+57.02146]EC[+57.02146]PTGFTGHLC[+57.02146]QYDVDEC[+57.02146]AS[+162.05282]TPC[+57.02146]KNGAKC[+57.02146]LDGPNTY.T	C2(Carbamidomethyl / 57.0215); C4(Carbamidomethyl / 57.0215); C13(Carbamidomethyl / 57.0215); C20(Carbamidomethyl / 57.0215); C25(Carbamidomethyl / 57.0215); C31(Carbamidomethyl / 57.0215)	2.7e-07	2.7e-07	0	0	0	0	2.2e-08	2.2e-08	6.567	380	0	1	Specific	16.6	>sp|P46531|NOTC1_HUMAN Neurogenic locus notch homolog protein 1 OS=Homo sapiens OX=9606 GN=NOTCH1 PE=1 SV=4	1	5911	FP050322_15.5485.5485.4	high-energy collision-induced dissociation	6.67	4572.84	4571.84	1	206 | 36728
336		138.4	4	1103.45	4410.79	1103.45	4410.79	controllerType=0 controllerNumber=1 scan=5618	0.125	F.QCECPTGFTGHLCQYDVDECASTPCKNGAKCLDGPNTY.T		QCECPTGFTGHLCQYDVDECASTPCKNGAKCLDGPNTY,FT,2@57.02146,4@57.02146,13@57.02146,20@57.02146,25@57.02146,31@57.02146		16.3482	F.QC[+57.02146]EC[+57.02146]PTGFTGHLC[+57.02146]QYDVDEC[+57.02146]ASTPC[+57.02146]KNGAKC[+57.02146]LDGPNTY.T	C2(Carbamidomethyl / 57.0215); C4(Carbamidomethyl / 57.0215); C13(Carbamidomethyl / 57.0215); C20(Carbamidomethyl / 57.0215); C25(Carbamidomethyl / 57.0215); C31(Carbamidomethyl / 57.0215)	0.00085	0.00086	0	0	0	0	4.1e-05	4.1e-05	3.07	138.4	37.8		Specific	13.9	>sp|P46531|NOTC1_HUMAN Neurogenic locus notch homolog protein 1 OS=Homo sapiens OX=9606 GN=NOTCH1 PE=1 SV=4	1	6084	FP050322_15.5618.5618.4	high-energy collision-induced dissociation	3.06	4409.79	4409.78	1	207 | 37088
336		389	2	499.688	998.369	499.689	998.371	controllerType=0 controllerNumber=1 scan=4695	-1.912	F.QCECPTGF.T		QCECPTGF,FT,2@57.02146,4@57.02146		14.1516	F.QC[+57.02146]EC[+57.02146]PTGF.T	C2(Carbamidomethyl / 57.0215); C4(Carbamidomethyl / 57.0215)	2.3e-05	2.3e-05	0	0	0	0	1.6e-06	1.6e-06	4.638	317.3	317.3		Specific	9.9	>sp|P46531|NOTC1_HUMAN Neurogenic locus notch homolog protein 1 OS=Homo sapiens OX=9606 GN=NOTCH1 PE=1 SV=4	1	4905	FP050322_15.4695.4695.2	high-energy collision-induced dissociation	4.9	997.361	997.363	1	208 | 74
336		380.2	2	499.688	998.368	499.689	998.371	controllerType=0 controllerNumber=1 scan=4747	-2.463	F.QCECPTGF.T		QCECPTGF,FT,2@57.02146,4@57.02146		14.2739	F.QC[+57.02146]EC[+57.02146]PTGF.T	C2(Carbamidomethyl / 57.0215); C4(Carbamidomethyl / 57.0215)	1.4e-05	1.4e-05	0	0	0	0	1.2e-06	1.2e-06	4.853	305.8	305.8		Specific	10.8	>sp|P46531|NOTC1_HUMAN Neurogenic locus notch homolog protein 1 OS=Homo sapiens OX=9606 GN=NOTCH1 PE=1 SV=4	1	4980	FP050322_15.4747.4747.2	high-energy collision-induced dissociation	5.11	997.361	997.363	1	209 | 78
344	Hex(1)Pent(2)	871.2	4	969.393	3874.55	969.394	3874.56	controllerType=0 controllerNumber=1 scan=4824	-1.012	F.TGHLCQYDVDECASTPCKNGAKCLDGPNTY.T	29	TGHLCQYDVDECASTPCKNGAKCLDGPNTY,FT,5@57.02146,12@57.02146,17@57.02146,19@0.98402,23@57.02146,25@15.99492,29@426.13734	N19(Deamidated / 0.984); D25(Oxidation / 15.9949); T29(OGlycan / 426.1373)	14.454	F.TGHLC[+57.02146]QYDVDEC[+57.02146]ASTPC[+57.02146]KN[+0.98402]GAKC[+57.02146]LD[+15.99492]GPNT[+426.13734]Y.T	C5(Carbamidomethyl / 57.0215); C12(Carbamidomethyl / 57.0215); C17(Carbamidomethyl / 57.0215); C23(Carbamidomethyl / 57.0215)	2.5e-15	2.6e-15	0	0	0	0	4.3e-16	4.3e-16	14.598	871.2	13.9		Specific	17.2	>sp|P46531|NOTC1_HUMAN Neurogenic locus notch homolog protein 1 OS=Homo sapiens OX=9606 GN=NOTCH1 PE=1 SV=4	1	5085	FP050322_15.4824.4824.4	high-energy collision-induced dissociation	15.26	3873.54	3873.55	1	210 | 34389
344	Hex(1)Pent(2)	835.5	4	969.394	3874.55	969.394	3874.56	controllerType=0 controllerNumber=1 scan=4769	-0.319	F.TGHLCQYDVDECASTPCKNGAKCLDGPNTY.T	29	TGHLCQYDVDECASTPCKNGAKCLDGPNTY,FT,5@57.02146,12@57.02146,17@57.02146,19@0.98402,23@57.02146,25@15.99492,29@426.13734	N19(Deamidated / 0.984); D25(Oxidation / 15.9949); T29(OGlycan / 426.1373)	14.3251	F.TGHLC[+57.02146]QYDVDEC[+57.02146]ASTPC[+57.02146]KN[+0.98402]GAKC[+57.02146]LD[+15.99492]GPNT[+426.13734]Y.T	C5(Carbamidomethyl / 57.0215); C12(Carbamidomethyl / 57.0215); C17(Carbamidomethyl / 57.0215); C23(Carbamidomethyl / 57.0215)	2.5e-14	2.6e-14	0	0	0	0	2.2e-15	2.2e-15	13.595	835.5	8.6		Specific	15	>sp|P46531|NOTC1_HUMAN Neurogenic locus notch homolog protein 1 OS=Homo sapiens OX=9606 GN=NOTCH1 PE=1 SV=4	1	5006	FP050322_15.4769.4769.4	high-energy collision-induced dissociation	14.28	3873.55	3873.55	1	211 | 34029
344	Hex(1)Pent(2)	874.5	4	969.147	3873.56	969.148	3873.57	controllerType=0 controllerNumber=1 scan=4658	-1.798	F.TGHLCQYDVDECASTPCKNGAKCLDGPNTY.T	15	TGHLCQYDVDECASTPCKNGAKCLDGPNTY,FT,5@57.02146,12@57.02146,15@426.13734,17@57.02146,23@57.02146,25@15.99492	T15(OGlycan / 426.1373); D25(Oxidation / 15.9949)	14.0654	F.TGHLC[+57.02146]QYDVDEC[+57.02146]AST[+426.13734]PC[+57.02146]KNGAKC[+57.02146]LD[+15.99492]GPNTY.T	C5(Carbamidomethyl / 57.0215); C12(Carbamidomethyl / 57.0215); C17(Carbamidomethyl / 57.0215); C23(Carbamidomethyl / 57.0215)	2.5e-15	2.6e-15	0	0	0	0	3.3e-16	3.3e-16	14.598	874.5	0		Specific	15.8	>sp|P46531|NOTC1_HUMAN Neurogenic locus notch homolog protein 1 OS=Homo sapiens OX=9606 GN=NOTCH1 PE=1 SV=4	1	4853	FP050322_15.4658.4658.4	high-energy collision-induced dissociation	15.26	3872.56	3872.56	1	212 | 32957
344	Hex(1)Pent(2)	796.7	4	969.149	3873.57	969.148	3873.57	controllerType=0 controllerNumber=1 scan=4713	0.471	F.TGHLCQYDVDECASTPCKNGAKCLDGPNTY.T	14	TGHLCQYDVDECASTPCKNGAKCLDGPNTY,FT,5@57.02146,12@57.02146,14@426.13734,17@57.02146,23@57.02146,25@15.99492	S14(OGlycan / 426.1373); D25(Oxidation / 15.9949)	14.195	F.TGHLC[+57.02146]QYDVDEC[+57.02146]AS[+426.13734]TPC[+57.02146]KNGAKC[+57.02146]LD[+15.99492]GPNTY.T	C5(Carbamidomethyl / 57.0215); C12(Carbamidomethyl / 57.0215); C17(Carbamidomethyl / 57.0215); C23(Carbamidomethyl / 57.0215)	9.5e-13	9.6e-13	0	0	0	0	9.3e-14	9.4e-14	12.022	764.7	0		Specific	14.3	>sp|P46531|NOTC1_HUMAN Neurogenic locus notch homolog protein 1 OS=Homo sapiens OX=9606 GN=NOTCH1 PE=1 SV=4	1	4931	FP050322_15.4713.4713.4	high-energy collision-induced dissociation	12.71	3872.57	3872.56	1	213 | 33549
344	Hex(1)Pent(2)	739.4	4	969.147	3873.56	969.148	3873.57	controllerType=0 controllerNumber=1 scan=4607	-1.861	F.TGHLCQYDVDECASTPCKNGAKCLDGPNTY.T	15	TGHLCQYDVDECASTPCKNGAKCLDGPNTY,FT,5@57.02146,12@57.02146,15@426.13734,17@57.02146,23@57.02146,25@15.99492	T15(OGlycan / 426.1373); D25(Oxidation / 15.9949)	13.9464	F.TGHLC[+57.02146]QYDVDEC[+57.02146]AST[+426.13734]PC[+57.02146]KNGAKC[+57.02146]LD[+15.99492]GPNTY.T	C5(Carbamidomethyl / 57.0215); C12(Carbamidomethyl / 57.0215); C17(Carbamidomethyl / 57.0215); C23(Carbamidomethyl / 57.0215)	2.5e-12	2.6e-12	0	0	0	0	4.6e-13	4.6e-13	11.594	739.4	0		Specific	15.1	>sp|P46531|NOTC1_HUMAN Neurogenic locus notch homolog protein 1 OS=Homo sapiens OX=9606 GN=NOTCH1 PE=1 SV=4	1	4785	FP050322_15.4607.4607.4	high-energy collision-induced dissociation	12.28	3872.56	3872.56	1	214 | 32263
344	Hex(1)Pent(2)	679.5	3	1291.86	3873.56	1291.86	3873.57	controllerType=0 controllerNumber=1 scan=4630	-1.968	F.TGHLCQYDVDECASTPCKNGAKCLDGPNTY.T	15	TGHLCQYDVDECASTPCKNGAKCLDGPNTY,FT,5@57.02146,12@57.02146,15@426.13734,17@57.02146,23@57.02146,25@15.99492	T15(OGlycan / 426.1373); D25(Oxidation / 15.9949)	13.9988	F.TGHLC[+57.02146]QYDVDEC[+57.02146]AST[+426.13734]PC[+57.02146]KNGAKC[+57.02146]LD[+15.99492]GPNTY.T	C5(Carbamidomethyl / 57.0215); C12(Carbamidomethyl / 57.0215); C17(Carbamidomethyl / 57.0215); C23(Carbamidomethyl / 57.0215)	2.6e-11	2.6e-11	0	0	0	0	3.4e-12	3.5e-12	10.588	679.5	0		Specific	23.9	>sp|P46531|NOTC1_HUMAN Neurogenic locus notch homolog protein 1 OS=Homo sapiens OX=9606 GN=NOTCH1 PE=1 SV=4	1	4816	FP050322_15.4630.4630.3	high-energy collision-induced dissociation	11.28	3872.56	3872.56	1	215 | 32623
344	Hex(1)Pent(2)	164.3	4	969.145	3873.56	969.148	3873.57	controllerType=0 controllerNumber=1 scan=4897	-3.5	F.TGHLCQYDVDECASTPCKNGAKCLDGPNTY.T	15	TGHLCQYDVDECASTPCKNGAKCLDGPNTY,FT,5@57.02146,12@57.02146,15@426.13734,17@57.02146,23@57.02146,25@15.99492	T15(OGlycan / 426.1373); D25(Oxidation / 15.9949)	14.624	F.TGHLC[+57.02146]QYDVDEC[+57.02146]AST[+426.13734]PC[+57.02146]KNGAKC[+57.02146]LD[+15.99492]GPNTY.T	C5(Carbamidomethyl / 57.0215); C12(Carbamidomethyl / 57.0215); C17(Carbamidomethyl / 57.0215); C23(Carbamidomethyl / 57.0215)	0.00031	0.00031	0	0	0	0	1.4e-05	1.4e-05	3.513	164.3	0		Specific	10.6	>sp|P46531|NOTC1_HUMAN Neurogenic locus notch homolog protein 1 OS=Homo sapiens OX=9606 GN=NOTCH1 PE=1 SV=4	1	5187	FP050322_15.4897.4897.4	high-energy collision-induced dissociation	3.2	3872.55	3872.56	1	216 | 34829
344	Hex(1)Pent(2)	151.1	3	1291.86	3873.58	1291.86	3873.57	controllerType=0 controllerNumber=1 scan=4687	1.435	F.TGHLCQYDVDECASTPCKNGAKCLDGPNTY.T	14	TGHLCQYDVDECASTPCKNGAKCLDGPNTY,FT,5@57.02146,12@57.02146,14@426.13734,17@57.02146,23@57.02146,25@15.99492	S14(OGlycan / 426.1373); D25(Oxidation / 15.9949)	14.1323	F.TGHLC[+57.02146]QYDVDEC[+57.02146]AS[+426.13734]TPC[+57.02146]KNGAKC[+57.02146]LD[+15.99492]GPNTY.T	C5(Carbamidomethyl / 57.0215); C12(Carbamidomethyl / 57.0215); C17(Carbamidomethyl / 57.0215); C23(Carbamidomethyl / 57.0215)	4.4e-05	4.4e-05	0	0	0	0	3.4e-06	3.5e-06	4.361	151.1	0		Specific	15.6	>sp|P46531|NOTC1_HUMAN Neurogenic locus notch homolog protein 1 OS=Homo sapiens OX=9606 GN=NOTCH1 PE=1 SV=4	1	4895	FP050322_15.4687.4687.3	high-energy collision-induced dissociation	4.05	3872.57	3872.56	1	217 | 33301
344	Hex(1)Pent(2)	91.9	4	969.143	3873.55	969.148	3873.57	controllerType=0 controllerNumber=1 scan=4553	-5.517	F.TGHLCQYDVDECASTPCKNGAKCLDGPNTY.T	1	TGHLCQYDVDECASTPCKNGAKCLDGPNTY,FT,1@426.13734,5@57.02146,12@57.02146,17@57.02146,19@15.99492,23@57.02146	T1(OGlycan / 426.1373); N19(Oxidation / 15.9949)	13.8193	F.T[+426.13734]GHLC[+57.02146]QYDVDEC[+57.02146]ASTPC[+57.02146]KN[+15.99492]GAKC[+57.02146]LDGPNTY.T	C5(Carbamidomethyl / 57.0215); C12(Carbamidomethyl / 57.0215); C17(Carbamidomethyl / 57.0215); C23(Carbamidomethyl / 57.0215)	0.0012	0.0012	0	0	0	0	5.5e-05	5.5e-05	2.939	91.9	1.6		Specific	10.8	>sp|P46531|NOTC1_HUMAN Neurogenic locus notch homolog protein 1 OS=Homo sapiens OX=9606 GN=NOTCH1 PE=1 SV=4	1	4708	FP050322_15.4553.4553.4	high-energy collision-induced dissociation	2.63	3872.54	3872.56	1	218 | 31851
344	Hex(1)Pent(2)	1045	4	965.395	3858.56	965.396	3858.56	controllerType=0 controllerNumber=1 scan=4790	-0.942	F.TGHLCQYDVDECASTPCKNGAKCLDGPNTY.T	29	TGHLCQYDVDECASTPCKNGAKCLDGPNTY,FT,5@57.02146,12@57.02146,17@57.02146,19@0.98402,23@57.02146,29@426.13734	N19(Deamidated / 0.984); T29(OGlycan / 426.1373)	14.3744	F.TGHLC[+57.02146]QYDVDEC[+57.02146]ASTPC[+57.02146]KN[+0.98402]GAKC[+57.02146]LDGPNT[+426.13734]Y.T	C5(Carbamidomethyl / 57.0215); C12(Carbamidomethyl / 57.0215); C17(Carbamidomethyl / 57.0215); C23(Carbamidomethyl / 57.0215)	9.9e-31	2.6e-20	0	0	0	0	9.9e-31	5.3e-21	30.006	1045	1.1		Specific	17	>sp|P46531|NOTC1_HUMAN Neurogenic locus notch homolog protein 1 OS=Homo sapiens OX=9606 GN=NOTCH1 PE=1 SV=4	1	5037	FP050322_15.4790.4790.4	high-energy collision-induced dissociation	20.28	3857.55	3857.55	1	219 | 34109
344	Hex(1)Pent(2)	885.5	4	965.397	3858.57	965.396	3858.56	controllerType=0 controllerNumber=1 scan=4736	1.272	F.TGHLCQYDVDECASTPCKNGAKCLDGPNTY.T	15	TGHLCQYDVDECASTPCKNGAKCLDGPNTY,FT,5@57.02146,12@57.02146,15@426.13734,17@57.02146,19@0.98402,23@57.02146	T15(OGlycan / 426.1373); N19(Deamidated / 0.984)	14.2476	F.TGHLC[+57.02146]QYDVDEC[+57.02146]AST[+426.13734]PC[+57.02146]KN[+0.98402]GAKC[+57.02146]LDGPNTY.T	C5(Carbamidomethyl / 57.0215); C12(Carbamidomethyl / 57.0215); C17(Carbamidomethyl / 57.0215); C23(Carbamidomethyl / 57.0215)	9.5e-15	9.7e-15	0	0	0	0	8.2e-16	8.4e-16	14.021	885.5	0		Specific	15.1	>sp|P46531|NOTC1_HUMAN Neurogenic locus notch homolog protein 1 OS=Homo sapiens OX=9606 GN=NOTCH1 PE=1 SV=4	1	4967	FP050322_15.4736.4736.4	high-energy collision-induced dissociation	14.7	3857.56	3857.55	1	220 | 33629
344	Hex(1)Pent(2)	823.2	4	965.396	3858.56	965.396	3858.56	controllerType=0 controllerNumber=1 scan=4845	0.197	F.TGHLCQYDVDECASTPCKNGAKCLDGPNTY.T	15	TGHLCQYDVDECASTPCKNGAKCLDGPNTY,FT,5@57.02146,12@57.02146,15@426.13734,17@57.02146,19@0.98402,23@57.02146	T15(OGlycan / 426.1373); N19(Deamidated / 0.984)	14.5034	F.TGHLC[+57.02146]QYDVDEC[+57.02146]AST[+426.13734]PC[+57.02146]KN[+0.98402]GAKC[+57.02146]LDGPNTY.T	C5(Carbamidomethyl / 57.0215); C12(Carbamidomethyl / 57.0215); C17(Carbamidomethyl / 57.0215); C23(Carbamidomethyl / 57.0215)	9.5e-14	9.6e-14	0	0	0	0	1.6e-14	1.6e-14	13.022	823.2	0		Specific	16.1	>sp|P46531|NOTC1_HUMAN Neurogenic locus notch homolog protein 1 OS=Homo sapiens OX=9606 GN=NOTCH1 PE=1 SV=4	1	5114	FP050322_15.4845.4845.4	high-energy collision-induced dissociation	13.71	3857.55	3857.55	1	221 | 34509
344	Hex(1)Pent(2)	342.8	3	1286.85	3858.53	1286.86	3858.56	controllerType=0 controllerNumber=1 scan=4802	-8.452	F.TGHLCQYDVDECASTPCKNGAKCLDGPNTY.T	14	TGHLCQYDVDECASTPCKNGAKCLDGPNTY,FT,5@57.02146,12@57.02146,14@426.13734,17@57.02146,19@0.98402,23@57.02146	S14(OGlycan / 426.1373); N19(Deamidated / 0.984)	14.4024	F.TGHLC[+57.02146]QYDVDEC[+57.02146]AS[+426.13734]TPC[+57.02146]KN[+0.98402]GAKC[+57.02146]LDGPNTY.T	C5(Carbamidomethyl / 57.0215); C12(Carbamidomethyl / 57.0215); C17(Carbamidomethyl / 57.0215); C23(Carbamidomethyl / 57.0215)	1.6e-05	1.6e-05	0	0	0	0	1.3e-06	1.4e-06	4.802	342.8	0		Specific	19.3	>sp|P46531|NOTC1_HUMAN Neurogenic locus notch homolog protein 1 OS=Homo sapiens OX=9606 GN=NOTCH1 PE=1 SV=4	1	5053	FP050322_15.4802.4802.3	high-energy collision-induced dissociation	4.65	3857.52	3857.55	1	222 | 34229
344	Hex(1)Pent(2)	280.9	3	1286.86	3858.56	1286.86	3858.56	controllerType=0 controllerNumber=1 scan=4749	-1.334	F.TGHLCQYDVDECASTPCKNGAKCLDGPNTY.T	15	TGHLCQYDVDECASTPCKNGAKCLDGPNTY,FT,5@57.02146,12@57.02146,15@426.13734,17@57.02146,19@0.98402,23@57.02146	T15(OGlycan / 426.1373); N19(Deamidated / 0.984)	14.2783	F.TGHLC[+57.02146]QYDVDEC[+57.02146]AST[+426.13734]PC[+57.02146]KN[+0.98402]GAKC[+57.02146]LDGPNTY.T	C5(Carbamidomethyl / 57.0215); C12(Carbamidomethyl / 57.0215); C17(Carbamidomethyl / 57.0215); C23(Carbamidomethyl / 57.0215)	2.3e-06	2.3e-06	0	0	0	0	1.5e-07	1.6e-07	5.636	280.9	0		Specific	16.7	>sp|P46531|NOTC1_HUMAN Neurogenic locus notch homolog protein 1 OS=Homo sapiens OX=9606 GN=NOTCH1 PE=1 SV=4	1	4982	FP050322_15.4749.4749.3	high-energy collision-induced dissociation	5.29	3857.55	3857.55	1	223 | 33829
344	Hex(1)Pent(2)	1163.4	3	1286.53	3857.58	1286.53	3857.58	controllerType=0 controllerNumber=1 scan=4601	0.281	F.TGHLCQYDVDECASTPCKNGAKCLDGPNTY.T	14	TGHLCQYDVDECASTPCKNGAKCLDGPNTY,FT,5@57.02146,12@57.02146,14@426.13734,17@57.02146,23@57.02146	S14(OGlycan / 426.1373)	13.9309	F.TGHLC[+57.02146]QYDVDEC[+57.02146]AS[+426.13734]TPC[+57.02146]KNGAKC[+57.02146]LDGPNTY.T	C5(Carbamidomethyl / 57.0215); C12(Carbamidomethyl / 57.0215); C17(Carbamidomethyl / 57.0215); C23(Carbamidomethyl / 57.0215)	9.9e-31	9.8e-23	0	0	0	0	9.9e-31	1.2e-23	30.006	1115.5	0		Specific	24	>sp|P46531|NOTC1_HUMAN Neurogenic locus notch homolog protein 1 OS=Homo sapiens OX=9606 GN=NOTCH1 PE=1 SV=4	1	4777	FP050322_15.4601.4601.3	high-energy collision-induced dissociation	21.86	3856.57	3856.57	1	224 | 32143
344	Hex(1)Pent(2)	1122.2	3	1286.53	3857.58	1286.53	3857.58	controllerType=0 controllerNumber=1 scan=4648	-0.099	F.TGHLCQYDVDECASTPCKNGAKCLDGPNTY.T	14	TGHLCQYDVDECASTPCKNGAKCLDGPNTY,FT,5@57.02146,12@57.02146,14@426.13734,17@57.02146,23@57.02146	S14(OGlycan / 426.1373)	14.0418	F.TGHLC[+57.02146]QYDVDEC[+57.02146]AS[+426.13734]TPC[+57.02146]KNGAKC[+57.02146]LDGPNTY.T	C5(Carbamidomethyl / 57.0215); C12(Carbamidomethyl / 57.0215); C17(Carbamidomethyl / 57.0215); C23(Carbamidomethyl / 57.0215)	9.9e-31	2.6e-22	0	0	0	0	9.9e-31	3.7e-23	30.006	1072.3	0		Specific	24.9	>sp|P46531|NOTC1_HUMAN Neurogenic locus notch homolog protein 1 OS=Homo sapiens OX=9606 GN=NOTCH1 PE=1 SV=4	1	4840	FP050322_15.4648.4648.3	high-energy collision-induced dissociation	21.43	3856.57	3856.57	1	225 | 32837
344	Hex(1)Pent(2)	897.6	4	965.153	3857.59	965.15	3857.58	controllerType=0 controllerNumber=1 scan=4626	3.205	F.TGHLCQYDVDECASTPCKNGAKCLDGPNTY.T	14	TGHLCQYDVDECASTPCKNGAKCLDGPNTY,FT,5@57.02146,12@57.02146,14@426.13734,17@57.02146,23@57.02146	S14(OGlycan / 426.1373)	13.9901	F.TGHLC[+57.02146]QYDVDEC[+57.02146]AS[+426.13734]TPC[+57.02146]KNGAKC[+57.02146]LDGPNTY.T	C5(Carbamidomethyl / 57.0215); C12(Carbamidomethyl / 57.0215); C17(Carbamidomethyl / 57.0215); C23(Carbamidomethyl / 57.0215)	8.2e-14	8.3e-14	0	0	0	0	1e-14	1.1e-14	13.085	884.9	0		Specific	15.5	>sp|P46531|NOTC1_HUMAN Neurogenic locus notch homolog protein 1 OS=Homo sapiens OX=9606 GN=NOTCH1 PE=1 SV=4	1	4810	FP050322_15.4626.4626.4	high-energy collision-induced dissociation	13.93	3856.58	3856.57	1	226 | 32543
344	Hex(1)Pent(2)	785.8	4	965.15	3857.58	965.15	3857.58	controllerType=0 controllerNumber=1 scan=4680	0.483	F.TGHLCQYDVDECASTPCKNGAKCLDGPNTY.T	15	TGHLCQYDVDECASTPCKNGAKCLDGPNTY,FT,5@57.02146,12@57.02146,15@426.13734,17@57.02146,23@57.02146	T15(OGlycan / 426.1373)	14.117	F.TGHLC[+57.02146]QYDVDEC[+57.02146]AST[+426.13734]PC[+57.02146]KNGAKC[+57.02146]LDGPNTY.T	C5(Carbamidomethyl / 57.0215); C12(Carbamidomethyl / 57.0215); C17(Carbamidomethyl / 57.0215); C23(Carbamidomethyl / 57.0215)	9.5e-13	9.6e-13	0	0	0	0	6.8e-14	6.9e-14	12.022	785.8	0		Specific	14.7	>sp|P46531|NOTC1_HUMAN Neurogenic locus notch homolog protein 1 OS=Homo sapiens OX=9606 GN=NOTCH1 PE=1 SV=4	1	4885	FP050322_15.4680.4680.4	high-energy collision-induced dissociation	12.86	3856.57	3856.57	1	227 | 33141
344	Hex(1)Pent(2)	727.3	4	965.146	3857.56	965.15	3857.58	controllerType=0 controllerNumber=1 scan=4845	-4.263	F.TGHLCQYDVDECASTPCKNGAKCLDGPNTY.T	14	TGHLCQYDVDECASTPCKNGAKCLDGPNTY,FT,5@57.02146,12@57.02146,14@426.13734,17@57.02146,23@57.02146	S14(OGlycan / 426.1373)	14.5034	F.TGHLC[+57.02146]QYDVDEC[+57.02146]AS[+426.13734]TPC[+57.02146]KNGAKC[+57.02146]LDGPNTY.T	C5(Carbamidomethyl / 57.0215); C12(Carbamidomethyl / 57.0215); C17(Carbamidomethyl / 57.0215); C23(Carbamidomethyl / 57.0215)	6.7e-12	6.8e-12	0	0	0	0	1.1e-12	1.1e-12	11.175	727.3	0		Specific	15.3	>sp|P46531|NOTC1_HUMAN Neurogenic locus notch homolog protein 1 OS=Homo sapiens OX=9606 GN=NOTCH1 PE=1 SV=4	1	5113	FP050322_15.4845.4845.4	high-energy collision-induced dissociation	12.02	3856.55	3856.57	1	228 | 34469
344	Hex(1)Pent(2)	726.7	4	965.148	3857.57	965.15	3857.58	controllerType=0 controllerNumber=1 scan=4575	-2.238	F.TGHLCQYDVDECASTPCKNGAKCLDGPNTY.T	14	TGHLCQYDVDECASTPCKNGAKCLDGPNTY,FT,5@57.02146,12@57.02146,14@426.13734,17@57.02146,23@57.02146	S14(OGlycan / 426.1373)	13.8709	F.TGHLC[+57.02146]QYDVDEC[+57.02146]AS[+426.13734]TPC[+57.02146]KNGAKC[+57.02146]LDGPNTY.T	C5(Carbamidomethyl / 57.0215); C12(Carbamidomethyl / 57.0215); C17(Carbamidomethyl / 57.0215); C23(Carbamidomethyl / 57.0215)	2.5e-12	2.6e-12	0	0	0	0	3.6e-13	3.6e-13	11.594	726.7	0		Specific	15.7	>sp|P46531|NOTC1_HUMAN Neurogenic locus notch homolog protein 1 OS=Homo sapiens OX=9606 GN=NOTCH1 PE=1 SV=4	1	4739	FP050322_15.4575.4575.4	high-energy collision-induced dissociation	12.43	3856.56	3856.57	1	229 | 31983
344	Hex(1)Pent(2)	454.5	4	965.148	3857.57	965.15	3857.58	controllerType=0 controllerNumber=1 scan=4900	-1.732	F.TGHLCQYDVDECASTPCKNGAKCLDGPNTY.T	14	TGHLCQYDVDECASTPCKNGAKCLDGPNTY,FT,5@57.02146,12@57.02146,14@426.13734,17@57.02146,23@57.02146	S14(OGlycan / 426.1373)	14.6324	F.TGHLC[+57.02146]QYDVDEC[+57.02146]AS[+426.13734]TPC[+57.02146]KNGAKC[+57.02146]LDGPNTY.T	C5(Carbamidomethyl / 57.0215); C12(Carbamidomethyl / 57.0215); C17(Carbamidomethyl / 57.0215); C23(Carbamidomethyl / 57.0215)	4.3e-08	4.4e-08	0	0	0	0	4e-09	4.1e-09	7.364	454.5	0		Specific	12.5	>sp|P46531|NOTC1_HUMAN Neurogenic locus notch homolog protein 1 OS=Homo sapiens OX=9606 GN=NOTCH1 PE=1 SV=4	1	5190	FP050322_15.4900.4900.4	high-energy collision-induced dissociation	7.38	3856.56	3856.57	1	230 | 34869
344	Hex(1)Pent(1)	564.1	4	932.384	3726.51	932.385	3726.52	controllerType=0 controllerNumber=1 scan=4813	-0.97	F.TGHLCQYDVDECASTPCKNGAKCLDGPNTY.T	15	TGHLCQYDVDECASTPCKNGAKCLDGPNTY,FT,5@57.02146,12@57.02146,15@294.09508,17@57.02146,19@0.98402,23@57.02146	T15(OGlycan / 294.0951); N19(Deamidated / 0.984)	14.4282	F.TGHLC[+57.02146]QYDVDEC[+57.02146]AST[+294.09508]PC[+57.02146]KN[+0.98402]GAKC[+57.02146]LDGPNTY.T	C5(Carbamidomethyl / 57.0215); C12(Carbamidomethyl / 57.0215); C17(Carbamidomethyl / 57.0215); C23(Carbamidomethyl / 57.0215)	2.5e-09	2.6e-09	0	0	0	0	2.2e-10	2.2e-10	8.594	564.1	0		Specific	15.7	>sp|P46531|NOTC1_HUMAN Neurogenic locus notch homolog protein 1 OS=Homo sapiens OX=9606 GN=NOTCH1 PE=1 SV=4	1	5070	FP050322_15.4813.4813.4	high-energy collision-induced dissociation	9.28	3725.51	3725.51	1	231 | 34269
344	Hex(1)Pent(1)	384.6	4	932.385	3726.52	932.385	3726.52	controllerType=0 controllerNumber=1 scan=4758	-0.38	F.TGHLCQYDVDECASTPCKNGAKCLDGPNTY.T	15	TGHLCQYDVDECASTPCKNGAKCLDGPNTY,FT,5@57.02146,12@57.02146,15@294.09508,17@57.02146,19@0.98402,23@57.02146	T15(OGlycan / 294.0951); N19(Deamidated / 0.984)	14.2997	F.TGHLC[+57.02146]QYDVDEC[+57.02146]AST[+294.09508]PC[+57.02146]KN[+0.98402]GAKC[+57.02146]LDGPNTY.T	C5(Carbamidomethyl / 57.0215); C12(Carbamidomethyl / 57.0215); C17(Carbamidomethyl / 57.0215); C23(Carbamidomethyl / 57.0215)	6.9e-08	7e-08	0	0	0	0	7.2e-09	7.3e-09	7.16	384.6	0		Specific	13.7	>sp|P46531|NOTC1_HUMAN Neurogenic locus notch homolog protein 1 OS=Homo sapiens OX=9606 GN=NOTCH1 PE=1 SV=4	1	4991	FP050322_15.4758.4758.4	high-energy collision-induced dissociation	7.11	3725.51	3725.51	1	232 | 33909
344	Hex(1)Pent(1)	99.4	4	932.39	3726.54	932.385	3726.52	controllerType=0 controllerNumber=1 scan=4703	5.058	F.TGHLCQYDVDECASTPCKNGAKCLDGPNTY.T	15	TGHLCQYDVDECASTPCKNGAKCLDGPNTY,FT,5@57.02146,12@57.02146,15@294.09508,17@57.02146,19@0.98402,23@57.02146	T15(OGlycan / 294.0951); N19(Deamidated / 0.984)	14.1708	F.TGHLC[+57.02146]QYDVDEC[+57.02146]AST[+294.09508]PC[+57.02146]KN[+0.98402]GAKC[+57.02146]LDGPNTY.T	C5(Carbamidomethyl / 57.0215); C12(Carbamidomethyl / 57.0215); C17(Carbamidomethyl / 57.0215); C23(Carbamidomethyl / 57.0215)	0.014	0.014	0	0	0	0	0.00048	0.00049	1.854	99.4	0		Specific	10.4	>sp|P46531|NOTC1_HUMAN Neurogenic locus notch homolog protein 1 OS=Homo sapiens OX=9606 GN=NOTCH1 PE=1 SV=4	1	4916	FP050322_15.4703.4703.4	high-energy collision-induced dissociation	1.55	3725.53	3725.51	1	233 | 33461
344	Hex(1)Pent(1)	933	4	932.14	3725.54	932.139	3725.53	controllerType=0 controllerNumber=1 scan=4647	0.834	F.TGHLCQYDVDECASTPCKNGAKCLDGPNTY.T	15	TGHLCQYDVDECASTPCKNGAKCLDGPNTY,FT,5@57.02146,12@57.02146,15@294.09508,17@57.02146,23@57.02146	T15(OGlycan / 294.0951)	14.0396	F.TGHLC[+57.02146]QYDVDEC[+57.02146]AST[+294.09508]PC[+57.02146]KNGAKC[+57.02146]LDGPNTY.T	C5(Carbamidomethyl / 57.0215); C12(Carbamidomethyl / 57.0215); C17(Carbamidomethyl / 57.0215); C23(Carbamidomethyl / 57.0215)	9.9e-16	1e-15	0	0	0	0	1.2e-16	1.2e-16	15.006	904.3	0		Specific	15.5	>sp|P46531|NOTC1_HUMAN Neurogenic locus notch homolog protein 1 OS=Homo sapiens OX=9606 GN=NOTCH1 PE=1 SV=4	1	4839	FP050322_15.4647.4647.4	high-energy collision-induced dissociation	18.86	3724.53	3724.53	1	234 | 32797
344	Hex(1)Pent(1)	687.4	4	932.138	3725.53	932.139	3725.53	controllerType=0 controllerNumber=1 scan=4594	-1.656	F.TGHLCQYDVDECASTPCKNGAKCLDGPNTY.T	15	TGHLCQYDVDECASTPCKNGAKCLDGPNTY,FT,5@57.02146,12@57.02146,15@294.09508,17@57.02146,23@57.02146	T15(OGlycan / 294.0951)	13.9157	F.TGHLC[+57.02146]QYDVDEC[+57.02146]AST[+294.09508]PC[+57.02146]KNGAKC[+57.02146]LDGPNTY.T	C5(Carbamidomethyl / 57.0215); C12(Carbamidomethyl / 57.0215); C17(Carbamidomethyl / 57.0215); C23(Carbamidomethyl / 57.0215)	2.5e-11	2.6e-11	0	0	0	0	3e-12	3.1e-12	10.594	687.4	0		Specific	13	>sp|P46531|NOTC1_HUMAN Neurogenic locus notch homolog protein 1 OS=Homo sapiens OX=9606 GN=NOTCH1 PE=1 SV=4	1	4767	FP050322_15.4594.4594.4	high-energy collision-induced dissociation	11.43	3724.52	3724.53	1	235 | 32063
344	HexNAc(1)	184.8	4	913.385	3650.52	913.384	3650.51	controllerType=0 controllerNumber=1 scan=4622	1.465	F.TGHLCQYDVDECASTPCKNGAKCLDGPNTY.T	15	TGHLCQYDVDECASTPCKNGAKCLDGPNTY,FT,5@57.02146,12@57.02146,15@203.07937,17@57.02146,23@57.02146,25@15.99492	T15(OGlycan / 203.0794); D25(Oxidation / 15.9949)	13.9805	F.TGHLC[+57.02146]QYDVDEC[+57.02146]AST[+203.07937]PC[+57.02146]KNGAKC[+57.02146]LD[+15.99492]GPNTY.T	C5(Carbamidomethyl / 57.0215); C12(Carbamidomethyl / 57.0215); C17(Carbamidomethyl / 57.0215); C23(Carbamidomethyl / 57.0215)	0.00029	0.00029	0	0	0	0	1.3e-05	1.3e-05	3.542	184.8	0		Specific	10.7	>sp|P46531|NOTC1_HUMAN Neurogenic locus notch homolog protein 1 OS=Homo sapiens OX=9606 GN=NOTCH1 PE=1 SV=4	1	4805	FP050322_15.4622.4622.4	high-energy collision-induced dissociation	3.23	3649.51	3649.51	1	236 | 32463
344	Hex(1)	798.9	4	899.373	3594.47	899.375	3594.48	controllerType=0 controllerNumber=1 scan=4801	-1.678	F.TGHLCQYDVDECASTPCKNGAKCLDGPNTY.T	15	TGHLCQYDVDECASTPCKNGAKCLDGPNTY,FT,5@57.02146,12@57.02146,15@162.05282,17@57.02146,19@0.98402,23@57.02146	T15(OGlycan / 162.0528); N19(Deamidated / 0.984)	14.4002	F.TGHLC[+57.02146]QYDVDEC[+57.02146]AST[+162.05282]PC[+57.02146]KN[+0.98402]GAKC[+57.02146]LDGPNTY.T	C5(Carbamidomethyl / 57.0215); C12(Carbamidomethyl / 57.0215); C17(Carbamidomethyl / 57.0215); C23(Carbamidomethyl / 57.0215)	2.5e-13	2.6e-13	0	0	0	0	2.3e-14	2.4e-14	12.594	798.9	1.2		Specific	14.8	>sp|P46531|NOTC1_HUMAN Neurogenic locus notch homolog protein 1 OS=Homo sapiens OX=9606 GN=NOTCH1 PE=1 SV=4	1	5052	FP050322_15.4801.4801.4	high-energy collision-induced dissociation	13.28	3593.46	3593.47	1	237 | 34189
344	Hex(1)	619.3	4	899.374	3594.48	899.375	3594.48	controllerType=0 controllerNumber=1 scan=4748	-0.252	F.TGHLCQYDVDECASTPCKNGAKCLDGPNTY.T	15	TGHLCQYDVDECASTPCKNGAKCLDGPNTY,FT,5@57.02146,12@57.02146,15@162.05282,17@57.02146,19@0.98402,23@57.02146	T15(OGlycan / 162.0528); N19(Deamidated / 0.984)	14.2761	F.TGHLC[+57.02146]QYDVDEC[+57.02146]AST[+162.05282]PC[+57.02146]KN[+0.98402]GAKC[+57.02146]LDGPNTY.T	C5(Carbamidomethyl / 57.0215); C12(Carbamidomethyl / 57.0215); C17(Carbamidomethyl / 57.0215); C23(Carbamidomethyl / 57.0215)	2.5e-10	2.6e-10	0	0	0	0	2e-11	2e-11	9.594	619.3	1.2		Specific	15.3	>sp|P46531|NOTC1_HUMAN Neurogenic locus notch homolog protein 1 OS=Homo sapiens OX=9606 GN=NOTCH1 PE=1 SV=4	1	4981	FP050322_15.4748.4748.4	high-energy collision-induced dissociation	10.28	3593.47	3593.47	1	238 | 33789
344	Hex(1)	110.5	4	899.374	3594.47	899.375	3594.48	controllerType=0 controllerNumber=1 scan=4864	-0.456	F.TGHLCQYDVDECASTPCKNGAKCLDGPNTY.T	15	TGHLCQYDVDECASTPCKNGAKCLDGPNTY,FT,5@57.02146,12@57.02146,15@162.05282,17@57.02146,19@0.98402,23@57.02146	T15(OGlycan / 162.0528); N19(Deamidated / 0.984)	14.5466	F.TGHLC[+57.02146]QYDVDEC[+57.02146]AST[+162.05282]PC[+57.02146]KN[+0.98402]GAKC[+57.02146]LDGPNTY.T	C5(Carbamidomethyl / 57.0215); C12(Carbamidomethyl / 57.0215); C17(Carbamidomethyl / 57.0215); C23(Carbamidomethyl / 57.0215)	0.00059	0.0006	0	0	0	0	3e-05	3e-05	3.227	110.5	0		Specific	10.5	>sp|P46531|NOTC1_HUMAN Neurogenic locus notch homolog protein 1 OS=Homo sapiens OX=9606 GN=NOTCH1 PE=1 SV=4	1	5142	FP050322_15.4864.4864.4	high-energy collision-induced dissociation	2.92	3593.47	3593.47	1	239 | 34629
344	Hex(1)	837.9	4	899.129	3593.49	899.129	3593.49	controllerType=0 controllerNumber=1 scan=4636	0.192	F.TGHLCQYDVDECASTPCKNGAKCLDGPNTY.T	15	TGHLCQYDVDECASTPCKNGAKCLDGPNTY,FT,5@57.02146,12@57.02146,15@162.05282,17@57.02146,23@57.02146	T15(OGlycan / 162.0528)	14.0139	F.TGHLC[+57.02146]QYDVDEC[+57.02146]AST[+162.05282]PC[+57.02146]KNGAKC[+57.02146]LDGPNTY.T	C5(Carbamidomethyl / 57.0215); C12(Carbamidomethyl / 57.0215); C17(Carbamidomethyl / 57.0215); C23(Carbamidomethyl / 57.0215)	9.5e-14	9.6e-14	0	0	0	0	1.3e-14	1.3e-14	13.022	658.8	1.2		Specific	13.8	>sp|P46531|NOTC1_HUMAN Neurogenic locus notch homolog protein 1 OS=Homo sapiens OX=9606 GN=NOTCH1 PE=1 SV=4	1	4822	FP050322_15.4636.4636.4	high-energy collision-induced dissociation	13.86	3592.49	3592.49	1	240 | 32717
344	Hex(1)	710.7	4	899.128	3593.49	899.129	3593.49	controllerType=0 controllerNumber=1 scan=4587	-1.099	F.TGHLCQYDVDECASTPCKNGAKCLDGPNTY.T	15	TGHLCQYDVDECASTPCKNGAKCLDGPNTY,FT,5@57.02146,12@57.02146,15@162.05282,17@57.02146,23@57.02146	T15(OGlycan / 162.0528)	13.8987	F.TGHLC[+57.02146]QYDVDEC[+57.02146]AST[+162.05282]PC[+57.02146]KNGAKC[+57.02146]LDGPNTY.T	C5(Carbamidomethyl / 57.0215); C12(Carbamidomethyl / 57.0215); C17(Carbamidomethyl / 57.0215); C23(Carbamidomethyl / 57.0215)	2.5e-12	2.6e-12	0	0	0	0	4.1e-13	4.1e-13	11.594	547.7	1.2		Specific	14.1	>sp|P46531|NOTC1_HUMAN Neurogenic locus notch homolog protein 1 OS=Homo sapiens OX=9606 GN=NOTCH1 PE=1 SV=4	1	4756	FP050322_15.4587.4587.4	high-energy collision-induced dissociation	12.43	3592.48	3592.49	1	241 | 32023
344	Hex(1)	586.7	3	1198.5	3593.49	1198.5	3593.49	controllerType=0 controllerNumber=1 scan=4617	0.586	F.TGHLCQYDVDECASTPCKNGAKCLDGPNTY.T	15	TGHLCQYDVDECASTPCKNGAKCLDGPNTY,FT,5@57.02146,12@57.02146,15@162.05282,17@57.02146,23@57.02146	T15(OGlycan / 162.0528)	13.9696	F.TGHLC[+57.02146]QYDVDEC[+57.02146]AST[+162.05282]PC[+57.02146]KNGAKC[+57.02146]LDGPNTY.T	C5(Carbamidomethyl / 57.0215); C12(Carbamidomethyl / 57.0215); C17(Carbamidomethyl / 57.0215); C23(Carbamidomethyl / 57.0215)	9.6e-09	9.8e-09	0	0	0	0	9.9e-10	1e-09	8.016	434.2	1.2		Specific	20.9	>sp|P46531|NOTC1_HUMAN Neurogenic locus notch homolog protein 1 OS=Homo sapiens OX=9606 GN=NOTCH1 PE=1 SV=4	1	4798	FP050322_15.4617.4617.3	high-energy collision-induced dissociation	8.86	3592.49	3592.49	1	242 | 32343
344	Hex(1)	442.9	4	899.129	3593.49	899.129	3593.49	controllerType=0 controllerNumber=1 scan=4693	-0.012	F.TGHLCQYDVDECASTPCKNGAKCLDGPNTY.T	15	TGHLCQYDVDECASTPCKNGAKCLDGPNTY,FT,5@57.02146,12@57.02146,15@162.05282,17@57.02146,23@57.02146	T15(OGlycan / 162.0528)	14.1472	F.TGHLC[+57.02146]QYDVDEC[+57.02146]AST[+162.05282]PC[+57.02146]KNGAKC[+57.02146]LDGPNTY.T	C5(Carbamidomethyl / 57.0215); C12(Carbamidomethyl / 57.0215); C17(Carbamidomethyl / 57.0215); C23(Carbamidomethyl / 57.0215)	1.5e-06	1.6e-06	0	0	0	0	9.3e-08	9.4e-08	5.812	342.4	1.2		Specific	13.1	>sp|P46531|NOTC1_HUMAN Neurogenic locus notch homolog protein 1 OS=Homo sapiens OX=9606 GN=NOTCH1 PE=1 SV=4	1	4903	FP050322_15.4693.4693.4	high-energy collision-induced dissociation	5.83	3592.48	3592.49	1	243 | 33381
344	HexNAc(1)Fuc(1); Hex(1)Pent(2)	48.3	4	894.87	3576.46	894.865	3576.44	controllerType=0 controllerNumber=1 scan=4742	6.043	F.TGHLCQYDVDECASTPCKNGAKCL.D	14;15	TGHLCQYDVDECASTPCKNGAKCL,FD,5@57.02146,10@15.99492,12@57.02146,14@349.13728,15@426.13734,17@57.02146,19@0.98402,23@57.02146	D10(Oxidation / 15.9949); S14(OGlycan / 349.1373); T15(OGlycan / 426.1373); N19(Deamidated / 0.984)	14.2606	F.TGHLC[+57.02146]QYDVD[+15.99492]EC[+57.02146]AS[+349.13728]T[+426.13734]PC[+57.02146]KN[+0.98402]GAKC[+57.02146]L.D	C5(Carbamidomethyl / 57.0215); C12(Carbamidomethyl / 57.0215); C17(Carbamidomethyl / 57.0215); C23(Carbamidomethyl / 57.0215)	0.83	0.83	0.004	0.004	0.0093	0.0093	0.034	0.034	0.081	48.3	0		Specific	7.5	>sp|P46531|NOTC1_HUMAN Neurogenic locus notch homolog protein 1 OS=Homo sapiens OX=9606 GN=NOTCH1 PE=1 SV=4	1	4974	FP050322_15.4742.4742.4	high-energy collision-induced dissociation	0.04	3575.45	3575.43	1	244 | 33709
344		629.7	4	858.862	3432.43	858.861	3432.42	controllerType=0 controllerNumber=1 scan=4867	0.947	F.TGHLCQYDVDECASTPCKNGAKCLDGPNTY.T		TGHLCQYDVDECASTPCKNGAKCLDGPNTY,FT,5@57.02146,12@57.02146,17@57.02146,19@0.98402,23@57.02146	N19(Deamidated / 0.984)	14.5551	F.TGHLC[+57.02146]QYDVDEC[+57.02146]ASTPC[+57.02146]KN[+0.98402]GAKC[+57.02146]LDGPNTY.T	C5(Carbamidomethyl / 57.0215); C12(Carbamidomethyl / 57.0215); C17(Carbamidomethyl / 57.0215); C23(Carbamidomethyl / 57.0215)	9.5e-10	9.6e-10	0	0	0	0	8.3e-11	8.4e-11	9.022	521.5	38.3		Specific	14.5	>sp|P46531|NOTC1_HUMAN Neurogenic locus notch homolog protein 1 OS=Homo sapiens OX=9606 GN=NOTCH1 PE=1 SV=4	1	5145	FP050322_15.4867.4867.4	high-energy collision-induced dissociation	9.86	3431.42	3431.42	1	245 | 34709
344		250	4	858.864	3432.43	858.861	3432.42	controllerType=0 controllerNumber=1 scan=4922	2.654	F.TGHLCQYDVDECASTPCKNGAKCLDGPNTY.T		TGHLCQYDVDECASTPCKNGAKCLDGPNTY,FT,5@57.02146,12@57.02146,17@57.02146,19@0.98402,23@57.02146	N19(Deamidated / 0.984)	14.6845	F.TGHLC[+57.02146]QYDVDEC[+57.02146]ASTPC[+57.02146]KN[+0.98402]GAKC[+57.02146]LDGPNTY.T	C5(Carbamidomethyl / 57.0215); C12(Carbamidomethyl / 57.0215); C17(Carbamidomethyl / 57.0215); C23(Carbamidomethyl / 57.0215)	0.0004	0.00041	0	0	0	0	2.2e-05	2.2e-05	3.394	250	20.2		Specific	9.8	>sp|P46531|NOTC1_HUMAN Neurogenic locus notch homolog protein 1 OS=Homo sapiens OX=9606 GN=NOTCH1 PE=1 SV=4	1	5224	FP050322_15.4922.4922.4	high-energy collision-induced dissociation	3.51	3431.43	3431.42	1	246 | 34989
344		614.5	4	858.615	3431.44	858.615	3431.44	controllerType=0 controllerNumber=1 scan=4746	-0.367	F.TGHLCQYDVDECASTPCKNGAKCLDGPNTY.T		TGHLCQYDVDECASTPCKNGAKCLDGPNTY,FT,5@57.02146,12@57.02146,17@57.02146,23@57.02146		14.2717	F.TGHLC[+57.02146]QYDVDEC[+57.02146]ASTPC[+57.02146]KNGAKC[+57.02146]LDGPNTY.T	C5(Carbamidomethyl / 57.0215); C12(Carbamidomethyl / 57.0215); C17(Carbamidomethyl / 57.0215); C23(Carbamidomethyl / 57.0215)	2.5e-10	2.6e-10	0	0	0	0	1.6e-11	1.6e-11	9.594	614.5	614.5		Specific	13.2	>sp|P46531|NOTC1_HUMAN Neurogenic locus notch homolog protein 1 OS=Homo sapiens OX=9606 GN=NOTCH1 PE=1 SV=4	1	4979	FP050322_15.4746.4746.4	high-energy collision-induced dissociation	10.59	3430.43	3430.43	1	247 | 33749
344		529.6	4	858.614	3431.44	858.615	3431.44	controllerType=0 controllerNumber=1 scan=4694	-1.008	F.TGHLCQYDVDECASTPCKNGAKCLDGPNTY.T		TGHLCQYDVDECASTPCKNGAKCLDGPNTY,FT,5@57.02146,12@57.02146,17@57.02146,23@57.02146		14.1494	F.TGHLC[+57.02146]QYDVDEC[+57.02146]ASTPC[+57.02146]KNGAKC[+57.02146]LDGPNTY.T	C5(Carbamidomethyl / 57.0215); C12(Carbamidomethyl / 57.0215); C17(Carbamidomethyl / 57.0215); C23(Carbamidomethyl / 57.0215)	1.1e-08	1.1e-08	0	0	0	0	1.4e-09	1.4e-09	7.952	529.6	529.6		Specific	13.4	>sp|P46531|NOTC1_HUMAN Neurogenic locus notch homolog protein 1 OS=Homo sapiens OX=9606 GN=NOTCH1 PE=1 SV=4	1	4904	FP050322_15.4694.4694.4	high-energy collision-induced dissociation	8.59	3430.43	3430.43	1	248 | 33421
344		209.3	4	858.614	3431.43	858.615	3431.44	controllerType=0 controllerNumber=1 scan=4821	-1.506	F.TGHLCQYDVDECASTPCKNGAKCLDGPNTY.T		TGHLCQYDVDECASTPCKNGAKCLDGPNTY,FT,5@57.02146,12@57.02146,17@57.02146,23@57.02146		14.4456	F.TGHLC[+57.02146]QYDVDEC[+57.02146]ASTPC[+57.02146]KNGAKC[+57.02146]LDGPNTY.T	C5(Carbamidomethyl / 57.0215); C12(Carbamidomethyl / 57.0215); C17(Carbamidomethyl / 57.0215); C23(Carbamidomethyl / 57.0215)	8.1e-05	8.2e-05	0	0	0	0	5.5e-06	5.6e-06	4.09	209.3	209.3		Specific	10.4	>sp|P46531|NOTC1_HUMAN Neurogenic locus notch homolog protein 1 OS=Homo sapiens OX=9606 GN=NOTCH1 PE=1 SV=4	1	5083	FP050322_15.4821.4821.4	high-energy collision-induced dissociation	3.94	3430.43	3430.43	1	249 | 34349
344		392.1	2	439.694	878.381	439.695	878.383	controllerType=0 controllerNumber=1 scan=2967	-1.333	F.TGHLCQY.D		TGHLCQY,FD,5@57.02146		10.0909	F.TGHLC[+57.02146]QY.D	C5(Carbamidomethyl / 57.0215)	6.9e-07	7e-07	0	0	0	0	3.2e-08	3.2e-08	6.162	392.1	392.1		Specific	8.2	>sp|P46531|NOTC1_HUMAN Neurogenic locus notch homolog protein 1 OS=Homo sapiens OX=9606 GN=NOTCH1 PE=1 SV=4	1	2393	FP050322_15.2967.2967.2	high-energy collision-induced dissociation	6.42	877.374	877.375	1	250 | 2
344		347	2	439.695	878.382	439.695	878.383	controllerType=0 controllerNumber=1 scan=3019	-0.847	F.TGHLCQY.D		TGHLCQY,FD,5@57.02146		10.2147	F.TGHLC[+57.02146]QY.D	C5(Carbamidomethyl / 57.0215)	4.9e-06	4.9e-06	0	0	0	0	3.8e-07	3.8e-07	5.312	347	347		Specific	9.1	>sp|P46531|NOTC1_HUMAN Neurogenic locus notch homolog protein 1 OS=Homo sapiens OX=9606 GN=NOTCH1 PE=1 SV=4	1	2466	FP050322_15.3019.3019.2	high-energy collision-induced dissociation	5.47	877.374	877.375	1	251 | 4
348		58.3	3	1009.08	3025.24	1009.07	3025.2	controllerType=0 controllerNumber=1 scan=4574	14.457	L.CQYDVDECASTPCKNGAKCLDGPNTY.T		CQYDVDECASTPCKNGAKCLDGPNTY,LT,1@57.02146,2@0.98402,8@57.02146,13@57.02146,15@0.98402,19@57.02146	Q2(Deamidated / 0.984); N15(Deamidated / 0.984)	13.8688	L.C[+57.02146]Q[+0.98402]YDVDEC[+57.02146]ASTPC[+57.02146]KN[+0.98402]GAKC[+57.02146]LDGPNTY.T	C1(Carbamidomethyl / 57.0215); C8(Carbamidomethyl / 57.0215); C13(Carbamidomethyl / 57.0215); C19(Carbamidomethyl / 57.0215)	0.87	0.87	0.0039	0.0039	0.0091	0.0091	0.04	0.041	0.063	58.3	58.3		Specific	7.2	>sp|P46531|NOTC1_HUMAN Neurogenic locus notch homolog protein 1 OS=Homo sapiens OX=9606 GN=NOTCH1 PE=1 SV=4	1	4738	FP050322_15.4574.4574.3	high-energy collision-induced dissociation	0.03	3024.23	3024.19	1	252 | 10021
351	Hex(1)Pent(2)	189	3	1000.4	2999.19	1000.4	2999.2	controllerType=0 controllerNumber=1 scan=4523	-3.034	Y.DVDECASTPCKNGAKCLDGPNTY.T	8	DVDECASTPCKNGAKCLDGPNTY,YT,5@57.02146,8@426.13734,10@57.02146,12@0.98402,16@57.02146	T8(OGlycan / 426.1373); N12(Deamidated / 0.984)	13.7487	Y.DVDEC[+57.02146]AST[+426.13734]PC[+57.02146]KN[+0.98402]GAKC[+57.02146]LDGPNTY.T	C5(Carbamidomethyl / 57.0215); C10(Carbamidomethyl / 57.0215); C16(Carbamidomethyl / 57.0215)	5.1e-05	5.2e-05	0	0	0	0	4e-06	4e-06	4.29	189	0.4		Specific	11.7	>sp|P46531|NOTC1_HUMAN Neurogenic locus notch homolog protein 1 OS=Homo sapiens OX=9606 GN=NOTCH1 PE=1 SV=4	1	4666	FP050322_15.4523.4523.3	high-energy collision-induced dissociation	3.98	2998.18	2998.19	1	253 | 9900
351	Hex(1)Pent(2)	912.6	3	1000.07	2998.21	1000.08	2998.21	controllerType=0 controllerNumber=1 scan=4326	-1.994	Y.DVDECASTPCKNGAKCLDGPNTY.T	8	DVDECASTPCKNGAKCLDGPNTY,YT,5@57.02146,8@426.13734,10@57.02146,16@57.02146	T8(OGlycan / 426.1373)	13.2779	Y.DVDEC[+57.02146]AST[+426.13734]PC[+57.02146]KNGAKC[+57.02146]LDGPNTY.T	C5(Carbamidomethyl / 57.0215); C10(Carbamidomethyl / 57.0215); C16(Carbamidomethyl / 57.0215)	6.6e-16	6.7e-16	0	0	0	0	7.3e-17	7.4e-17	15.182	816.2	2.7		Specific	19.5	>sp|P46531|NOTC1_HUMAN Neurogenic locus notch homolog protein 1 OS=Homo sapiens OX=9606 GN=NOTCH1 PE=1 SV=4	1	4411	FP050322_15.4326.4326.3	high-energy collision-induced dissociation	15.96	2997.2	2997.2	1	254 | 9779
351	Hex(1)Pent(2)	902	3	1000.07	2998.2	1000.08	2998.21	controllerType=0 controllerNumber=1 scan=4287	-2.849	Y.DVDECASTPCKNGAKCLDGPNTY.T	8	DVDECASTPCKNGAKCLDGPNTY,YT,5@57.02146,8@426.13734,10@57.02146,16@57.02146	T8(OGlycan / 426.1373)	13.1726	Y.DVDEC[+57.02146]AST[+426.13734]PC[+57.02146]KNGAKC[+57.02146]LDGPNTY.T	C5(Carbamidomethyl / 57.0215); C10(Carbamidomethyl / 57.0215); C16(Carbamidomethyl / 57.0215)	6.6e-16	6.7e-16	0	0	0	0	3.9e-17	3.9e-17	15.182	788.3	7.5		Specific	20.1	>sp|P46531|NOTC1_HUMAN Neurogenic locus notch homolog protein 1 OS=Homo sapiens OX=9606 GN=NOTCH1 PE=1 SV=4	1	4371	FP050322_15.4287.4287.3	high-energy collision-induced dissociation	15	2997.2	2997.2	1	255 | 9715
374	HexNAc(1)	246.9	2	874.834	1748.66	874.832	1748.66	controllerType=0 controllerNumber=1 scan=3633	2.389	Y.TCVCTEGYTGTHC.E	1	TCVCTEGYTGTHC,YE,1@203.07937,2@57.02146,4@57.02146,13@57.02146	T1(OGlycan / 203.0794)	11.6416	Y.T[+203.07937]C[+57.02146]VC[+57.02146]TEGYTGTHC[+57.02146].E	C2(Carbamidomethyl / 57.0215); C4(Carbamidomethyl / 57.0215); C13(Carbamidomethyl / 57.0215)	0.0005	0.00051	0	0	0	0	2.4e-05	2.4e-05	3.3	233.7	6		CRagged	12.4	>sp|P46531|NOTC1_HUMAN Neurogenic locus notch homolog protein 1 OS=Homo sapiens OX=9606 GN=NOTCH1 PE=1 SV=4	1	3386	FP050322_15.3633.3633.2	high-energy collision-induced dissociation	3.14	1747.65	1747.65	1	256 | 1570

## Sheet: FP051022_4
Pos.	Glycans	Score	z	Obs._x000D_ m/z	Obs._x000D_ MH	Calc._x000D_ m/z	Calc._x000D_ MH	Scan #	ppm_x000D_ err.	SequenceOriginalDebug	Glycans_x000D_ Pos.	PeptideParseFriendly	Mods_x000D_ (variable)	Scan_x000D_ Time	Sequence	Mods_x000D_ (fixed)	PEP_x000D_ 2D	PEP_x000D_ 1D	FDR_x000D_ 2D	FDR_x000D_ 1D	FDR uniq._x000D_ 2D	FDR uniq._x000D_ 1D	q-value_x000D_ 2D	q-value_x000D_ 1D	|Log Prob|	Delta_x000D_ Score	Delta Mod._x000D_ Score	Off-_x000D_ By-X	Cleavage	Z-Score	Protein_x000D_ Name	Prot._x000D_ Id	QID	Comment	Fragment_x000D_ Type	|LogProbOld|	Obs.M	Calc.M	Prot._x000D_ Rank	PID
1	Hex(1)Pent(2); Fuc(1)	114.3	4	851.622	3403.47	851.605	3403.4	controllerType=0 controllerNumber=1 scan=3431	19.639	-.DVNECGQKPGLCRHGGTCHNEVGSY.R	17;24	DVNECGQKPGLCRHGGTCHNEVGSY,-R,5@57.02146,12@57.02146,17@426.13734,18@57.02146,24@146.05791	T17(OGlycan / 426.1373); S24(OGlycan / 146.0579)	11.3317	-.DVNEC[+57.02146]GQKPGLC[+57.02146]RHGGT[+426.13734]C[+57.02146]HNEVGS[+146.05791]Y.R	C5(Carbamidomethyl / 57.0215); C12(Carbamidomethyl / 57.0215); C18(Carbamidomethyl / 57.0215)	0.99	0.99	0	0	0	0	0.13	0.13	0.005	114.3	1.2		Specific	4.6	>sp|P46531|NOTC1_HUMAN Neurogenic locus notch homolog protein 1 OS=Homo sapiens OX=9606 GN=NOTCH1 PE=1 SV=4	1	2767	FP051022_4.3431.3431.4	high-energy collision-induced dissociation	0	3402.46	3402.39	1	1 | 6688
1	Fuc(1); Hex(1)Pent(2)	3.7	5	681.498	3403.46	681.486	3403.4	controllerType=0 controllerNumber=1 scan=3526	17.645	-.DVNECGQKPGLCRHGGTCHNEVGSY.R	17;24	DVNECGQKPGLCRHGGTCHNEVGSY,-R,5@57.02146,12@57.02146,17@146.05791,18@57.02146,24@426.13734	T17(OGlycan / 146.0579); S24(OGlycan / 426.1373)	11.5539	-.DVNEC[+57.02146]GQKPGLC[+57.02146]RHGGT[+146.05791]C[+57.02146]HNEVGS[+426.13734]Y.R	C5(Carbamidomethyl / 57.0215); C12(Carbamidomethyl / 57.0215); C18(Carbamidomethyl / 57.0215)	0.98	0.98	0	0	0	0	0.12	0.12	0.008	3.7	3.7		Specific	4.9	>sp|P46531|NOTC1_HUMAN Neurogenic locus notch homolog protein 1 OS=Homo sapiens OX=9606 GN=NOTCH1 PE=1 SV=4	1	2895	FP051022_4.3526.3526.5	high-energy collision-induced dissociation	0	3402.45	3402.39	1	2 | 7306
26		377.2	4	534.243	2133.95	534.243	2133.95	controllerType=0 controllerNumber=1 scan=2748	-0.004	Y.RCVCRATHTGPNCERPY.V		RCVCRATHTGPNCERPY,YV,2@57.02146,4@57.02146,13@57.02146		9.7305	Y.RC[+57.02146]VC[+57.02146]RATHTGPNC[+57.02146]ERPY.V	C2(Carbamidomethyl / 57.0215); C4(Carbamidomethyl / 57.0215); C13(Carbamidomethyl / 57.0215)	0.00054	0.00055	0	0	0	0	0.00011	0.00012	3.266	377.2	377.2		Specific	9.8	>sp|P46531|NOTC1_HUMAN Neurogenic locus notch homolog protein 1 OS=Homo sapiens OX=9606 GN=NOTCH1 PE=1 SV=4	1	1838	FP051022_4.2748.2748.4	high-energy collision-induced dissociation	3.26	2132.94	2132.94	1	3 | 1227
26		337.9	4	534.242	2133.95	534.243	2133.95	controllerType=0 controllerNumber=1 scan=2801	-0.347	Y.RCVCRATHTGPNCERPY.V		RCVCRATHTGPNCERPY,YV,2@57.02146,4@57.02146,13@57.02146		9.8564	Y.RC[+57.02146]VC[+57.02146]RATHTGPNC[+57.02146]ERPY.V	C2(Carbamidomethyl / 57.0215); C4(Carbamidomethyl / 57.0215); C13(Carbamidomethyl / 57.0215)	0.0023	0.0023	0	0	0	0	0.00023	0.00024	2.636	337.9	337.9		Specific	9.7	>sp|P46531|NOTC1_HUMAN Neurogenic locus notch homolog protein 1 OS=Homo sapiens OX=9606 GN=NOTCH1 PE=1 SV=4	1	1909	FP051022_4.2801.2801.4	high-energy collision-induced dissociation	2.63	2132.94	2132.94	1	4 | 1241
26		89.7	4	534.242	2133.95	534.243	2133.95	controllerType=0 controllerNumber=1 scan=2803	-0.347	Y.RCVCRATHTGPNCERPY.V		RCVCRATHTGPNCERPY,YV,2@57.02146,4@57.02146,13@57.02146		9.8607	Y.RC[+57.02146]VC[+57.02146]RATHTGPNC[+57.02146]ERPY.V	C2(Carbamidomethyl / 57.0215); C4(Carbamidomethyl / 57.0215); C13(Carbamidomethyl / 57.0215)	0.75	0.75	0	0	0	0	0.077	0.078	0.125	89.7	89.7		Specific	7.2	>sp|P46531|NOTC1_HUMAN Neurogenic locus notch homolog protein 1 OS=Homo sapiens OX=9606 GN=NOTCH1 PE=1 SV=4	1	1911	FP051022_4.2803.2803.4	high-energy collision-induced dissociation	0.12	2132.94	2132.94	1	5 | 1247
103		345.7	2	784.326	1567.64	784.324	1567.64	controllerType=0 controllerNumber=1 scan=5090	1.486	Y.NCRCPPEWTGQY.C		NCRCPPEWTGQY,YC,2@57.02146,4@57.02146		15.183	Y.NC[+57.02146]RC[+57.02146]PPEWTGQY.C	C2(Carbamidomethyl / 57.0215); C4(Carbamidomethyl / 57.0215)	7.8e-05	7.9e-05	0	0	0	0	1.6e-05	1.6e-05	4.107	345.7	345.7		Specific	12	>sp|P46531|NOTC1_HUMAN Neurogenic locus notch homolog protein 1 OS=Homo sapiens OX=9606 GN=NOTCH1 PE=1 SV=4	1	5045	FP051022_4.5090.5090.2	high-energy collision-induced dissociation	4.1	1566.64	1566.63	1	6 | 879
169	HexNAc(1)Hex(1)Fuc(1)NeuAc(1)	284.4	3	720.634	2159.89	720.636	2159.89	controllerType=0 controllerNumber=1 scan=3352	-1.639	F.HGATCHDRVASF.Y	4	HGATCHDRVASF,FY,4@802.28552,5@57.02146	T4(OGlycan / 802.2855)	11.1514	F.HGAT[+802.28552]C[+57.02146]HDRVASF.Y	C5(Carbamidomethyl / 57.0215)	0.00033	0.00033	0	0	0	0	4.7e-05	4.8e-05	3.487	251.5	11.6		Specific	14	>sp|P46531|NOTC1_HUMAN Neurogenic locus notch homolog protein 1 OS=Homo sapiens OX=9606 GN=NOTCH1 PE=1 SV=4	1	2664	FP051022_4.3352.3352.3	high-energy collision-induced dissociation	3.15	2158.88	2158.88	1	7 | 1342
169	Hex(1)Pent(2); Fuc(1)	171.3	3	698.294	2092.87	698.293	2092.87	controllerType=0 controllerNumber=1 scan=3605	0.712	F.HGATCHDRVASFY.C	4;11	HGATCHDRVASFY,FC,4@426.13734,5@57.02146,11@146.05791	T4(OGlycan / 426.1373); S11(OGlycan / 146.0579)	11.7355	F.HGAT[+426.13734]C[+57.02146]HDRVAS[+146.05791]FY.C	C5(Carbamidomethyl / 57.0215)	0.057	0.058	0	0	0	0	0.0037	0.0037	1.245	171.3	0		Specific	11.2	>sp|P46531|NOTC1_HUMAN Neurogenic locus notch homolog protein 1 OS=Homo sapiens OX=9606 GN=NOTCH1 PE=1 SV=4	1	2998	FP051022_4.3605.3605.3	high-energy collision-induced dissociation	1.55	2091.86	2091.86	1	8 | 1366
169	Fuc(1); Hex(1)	470	3	610.264	1828.78	610.265	1828.78	controllerType=0 controllerNumber=1 scan=3558	-0.976	F.HGATCHDRVASFY.C	4;11	HGATCHDRVASFY,FC,4@146.05791,5@57.02146,11@162.05282	T4(OGlycan / 146.0579); S11(OGlycan / 162.0528)	11.6266	F.HGAT[+146.05791]C[+57.02146]HDRVAS[+162.05282]FY.C	C5(Carbamidomethyl / 57.0215)	3.5e-06	3.6e-06	0	0	0	0	1.3e-06	1.3e-06	5.451	470	0		Specific	12.6	>sp|P46531|NOTC1_HUMAN Neurogenic locus notch homolog protein 1 OS=Homo sapiens OX=9606 GN=NOTCH1 PE=1 SV=4	1	2938	FP051022_4.3558.3558.3	high-energy collision-induced dissociation	5.24	1827.77	1827.77	1	9 | 1351
169	Fuc(1); Hex(1)	209.9	3	610.266	1828.78	610.265	1828.78	controllerType=0 controllerNumber=1 scan=3617	1.928	F.HGATCHDRVASFY.C	4;11	HGATCHDRVASFY,FC,4@146.05791,5@57.02146,11@162.05282	T4(OGlycan / 146.0579); S11(OGlycan / 162.0528)	11.7632	F.HGAT[+146.05791]C[+57.02146]HDRVAS[+162.05282]FY.C	C5(Carbamidomethyl / 57.0215)	0.19	0.19	0	0	0	0	0.015	0.015	0.727	209.9	0		Specific	8.3	>sp|P46531|NOTC1_HUMAN Neurogenic locus notch homolog protein 1 OS=Homo sapiens OX=9606 GN=NOTCH1 PE=1 SV=4	1	3016	FP051022_4.3617.3617.3	high-energy collision-induced dissociation	1.25	1827.78	1827.77	1	10 | 1379
169	HexNAc(1)Fuc(1)	6.9	3	569.586	1706.74	569.586	1706.74	controllerType=0 controllerNumber=1 scan=2862	-0.988	F.HGATCHDRVASF.Y	4	HGATCHDRVASF,FY,4@349.13728,5@57.02146	T4(OGlycan / 349.1373)	9.9997	F.HGAT[+349.13728]C[+57.02146]HDRVASF.Y	C5(Carbamidomethyl / 57.0215)	0.22	0.23	0	0	0	0	0.019	0.019	0.652	6.9	6.9		Specific	7.8	>sp|P46531|NOTC1_HUMAN Neurogenic locus notch homolog protein 1 OS=Homo sapiens OX=9606 GN=NOTCH1 PE=1 SV=4	1	1991	FP051022_4.2862.2862.3	high-energy collision-induced dissociation	0.38	1705.73	1705.74	1	11 | 384
169	Fuc(1)	539.2	3	556.247	1666.73	556.247	1666.73	controllerType=0 controllerNumber=1 scan=3643	-1.017	F.HGATCHDRVASFY.C	11	HGATCHDRVASFY,FC,5@57.02146,11@146.05791	S11(OGlycan / 146.0579)	11.825	F.HGATC[+57.02146]HDRVAS[+146.05791]FY.C	C5(Carbamidomethyl / 57.0215)	1.8e-06	1.8e-06	0	0	0	0	5.7e-07	5.8e-07	5.752	416.6	10.3		Specific	11.7	>sp|P46531|NOTC1_HUMAN Neurogenic locus notch homolog protein 1 OS=Homo sapiens OX=9606 GN=NOTCH1 PE=1 SV=4	1	3049	FP051022_4.3643.3643.3	high-energy collision-induced dissociation	6.88	1665.72	1665.72	1	12 | 487
169	Fuc(1)	401.7	3	556.247	1666.73	556.247	1666.73	controllerType=0 controllerNumber=1 scan=3593	-0.468	F.HGATCHDRVASFY.C	11	HGATCHDRVASFY,FC,5@57.02146,11@146.05791	S11(OGlycan / 146.0579)	11.7077	F.HGATC[+57.02146]HDRVAS[+146.05791]FY.C	C5(Carbamidomethyl / 57.0215)	2.4e-05	2.4e-05	0	0	0	0	4e-06	4e-06	4.625	401.7	8.3		Specific	10.9	>sp|P46531|NOTC1_HUMAN Neurogenic locus notch homolog protein 1 OS=Homo sapiens OX=9606 GN=NOTCH1 PE=1 SV=4	1	2980	FP051022_4.3593.3593.3	high-energy collision-induced dissociation	4.56	1665.72	1665.72	1	13 | 444
169	Fuc(1)	376.4	3	556.246	1666.72	556.247	1666.73	controllerType=0 controllerNumber=1 scan=3699	-1.786	F.HGATCHDRVASFY.C	11	HGATCHDRVASFY,FC,5@57.02146,11@146.05791	S11(OGlycan / 146.0579)	11.9518	F.HGATC[+57.02146]HDRVAS[+146.05791]FY.C	C5(Carbamidomethyl / 57.0215)	0.00019	0.00019	0	0	0	0	3.1e-05	3.1e-05	3.721	358.2	6.6		Specific	10.1	>sp|P46531|NOTC1_HUMAN Neurogenic locus notch homolog protein 1 OS=Homo sapiens OX=9606 GN=NOTCH1 PE=1 SV=4	1	3119	FP051022_4.3699.3699.3	high-energy collision-induced dissociation	3.66	1665.72	1665.72	1	14 | 553
169	Fuc(1); Hex(1)	342.6	3	555.91	1665.72	555.911	1665.72	controllerType=0 controllerNumber=1 scan=2834	-0.39	F.HGATCHDRVASF.Y	4;11	HGATCHDRVASF,FY,4@146.05791,5@57.02146,11@162.05282	T4(OGlycan / 146.0579); S11(OGlycan / 162.0528)	9.9349	F.HGAT[+146.05791]C[+57.02146]HDRVAS[+162.05282]F.Y	C5(Carbamidomethyl / 57.0215)	4.4e-05	4.5e-05	0	0	0	0	8.7e-06	8.8e-06	4.355	342.6	0		Specific	15.2	>sp|P46531|NOTC1_HUMAN Neurogenic locus notch homolog protein 1 OS=Homo sapiens OX=9606 GN=NOTCH1 PE=1 SV=4	1	1952	FP051022_4.2834.2834.3	high-energy collision-induced dissociation	3.87	1664.71	1664.71	1	15 | 368
169		576.7	2	760.839	1520.67	760.839	1520.67	controllerType=0 controllerNumber=1 scan=3673	-0.032	F.HGATCHDRVASFY.C		HGATCHDRVASFY,FC,5@57.02146		11.8909	F.HGATC[+57.02146]HDRVASFY.C	C5(Carbamidomethyl / 57.0215)	2.9e-06	3e-06	0	0	0	0	1.1e-06	1.1e-06	5.533	411.1	411.1		Specific	11.9	>sp|P46531|NOTC1_HUMAN Neurogenic locus notch homolog protein 1 OS=Homo sapiens OX=9606 GN=NOTCH1 PE=1 SV=4	1	3087	FP051022_4.3673.3673.2	high-energy collision-induced dissociation	6.53	1519.66	1519.66	1	16 | 513
169		465.6	3	507.561	1520.67	507.561	1520.67	controllerType=0 controllerNumber=1 scan=3731	-1.485	F.HGATCHDRVASFY.C		HGATCHDRVASFY,FC,5@57.02146		12.0251	F.HGATC[+57.02146]HDRVASFY.C	C5(Carbamidomethyl / 57.0215)	6.2e-05	6.3e-05	0	0	0	0	1.3e-05	1.3e-05	4.208	369.7	369.7		Specific	10.6	>sp|P46531|NOTC1_HUMAN Neurogenic locus notch homolog protein 1 OS=Homo sapiens OX=9606 GN=NOTCH1 PE=1 SV=4	1	3161	FP051022_4.3731.3731.3	high-energy collision-induced dissociation	4.33	1519.66	1519.66	1	17 | 611
169		465.1	3	507.561	1520.67	507.561	1520.67	controllerType=0 controllerNumber=1 scan=3676	-1.425	F.HGATCHDRVASFY.C		HGATCHDRVASFY,FC,5@57.02146		11.8993	F.HGATC[+57.02146]HDRVASFY.C	C5(Carbamidomethyl / 57.0215)	6.2e-05	6.3e-05	0	0	0	0	1.1e-05	1.1e-05	4.208	354.9	354.9		Specific	10.5	>sp|P46531|NOTC1_HUMAN Neurogenic locus notch homolog protein 1 OS=Homo sapiens OX=9606 GN=NOTCH1 PE=1 SV=4	1	3089	FP051022_4.3676.3676.3	high-energy collision-induced dissociation	4.33	1519.66	1519.66	1	18 | 533
169		445.7	3	507.561	1520.67	507.561	1520.67	controllerType=0 controllerNumber=1 scan=3624	-1.365	F.HGATCHDRVASFY.C		HGATCHDRVASFY,FC,5@57.02146		11.7803	F.HGATC[+57.02146]HDRVASFY.C	C5(Carbamidomethyl / 57.0215)	0.00015	0.00015	0	0	0	0	2.4e-05	2.5e-05	3.819	332.7	332.7		Specific	9.7	>sp|P46531|NOTC1_HUMAN Neurogenic locus notch homolog protein 1 OS=Homo sapiens OX=9606 GN=NOTCH1 PE=1 SV=4	1	3025	FP051022_4.3624.3624.3	high-energy collision-induced dissociation	4.11	1519.66	1519.66	1	19 | 467
169		420	3	507.561	1520.67	507.561	1520.67	controllerType=0 controllerNumber=1 scan=3786	-0.943	F.HGATCHDRVASFY.C		HGATCHDRVASFY,FC,5@57.02146		12.1533	F.HGATC[+57.02146]HDRVASFY.C	C5(Carbamidomethyl / 57.0215)	0.0004	0.00041	0	0	0	0	7.8e-05	7.9e-05	3.396	316.7	316.7		Specific	9.9	>sp|P46531|NOTC1_HUMAN Neurogenic locus notch homolog protein 1 OS=Homo sapiens OX=9606 GN=NOTCH1 PE=1 SV=4	1	3238	FP051022_4.3786.3786.3	high-energy collision-induced dissociation	3.6	1519.66	1519.66	1	20 | 643
169		369.9	2	760.837	1520.67	760.839	1520.67	controllerType=0 controllerNumber=1 scan=3721	-2.44	F.HGATCHDRVASFY.C		HGATCHDRVASFY,FC,5@57.02146		12.003	F.HGATC[+57.02146]HDRVASFY.C	C5(Carbamidomethyl / 57.0215)	0.00073	0.00074	0	0	0	0	0.00013	0.00013	3.137	369.9	369.9		Specific	12.4	>sp|P46531|NOTC1_HUMAN Neurogenic locus notch homolog protein 1 OS=Homo sapiens OX=9606 GN=NOTCH1 PE=1 SV=4	1	3150	FP051022_4.3721.3721.2	high-energy collision-induced dissociation	3.47	1519.66	1519.66	1	21 | 591
169		275.6	3	507.562	1520.67	507.561	1520.67	controllerType=0 controllerNumber=1 scan=3841	0.321	F.HGATCHDRVASFY.C		HGATCHDRVASFY,FC,5@57.02146		12.28	F.HGATC[+57.02146]HDRVASFY.C	C5(Carbamidomethyl / 57.0215)	0.017	0.017	0	0	0	0	0.0014	0.0015	1.763	230.8	230.8		Specific	8.5	>sp|P46531|NOTC1_HUMAN Neurogenic locus notch homolog protein 1 OS=Homo sapiens OX=9606 GN=NOTCH1 PE=1 SV=4	1	3318	FP051022_4.3841.3841.3	high-energy collision-induced dissociation	2.03	1519.66	1519.66	1	22 | 667
169		59.4	3	507.561	1520.67	507.561	1520.67	controllerType=0 controllerNumber=1 scan=3899	-0.703	F.HGATCHDRVASFY.C		HGATCHDRVASFY,FC,5@57.02146		12.4142	F.HGATC[+57.02146]HDRVASFY.C	C5(Carbamidomethyl / 57.0215)	0.58	0.58	0	0	0	0	0.055	0.056	0.24	59.4	59.4		Specific	5.3	>sp|P46531|NOTC1_HUMAN Neurogenic locus notch homolog protein 1 OS=Homo sapiens OX=9606 GN=NOTCH1 PE=1 SV=4	1	3401	FP051022_4.3899.3899.3	high-energy collision-induced dissociation	0.24	1519.66	1519.66	1	23 | 687
169	Hex(1)	29.9	2	760.325	1519.64	760.333	1519.66	controllerType=0 controllerNumber=1 scan=3721	-10.629	F.HGATCHDRVASF.Y	4	HGATCHDRVASF,FY,4@162.05282,5@57.02146	T4(OGlycan / 162.0528)	12.003	F.HGAT[+162.05282]C[+57.02146]HDRVASF.Y	C5(Carbamidomethyl / 57.0215)	0.98	0.98	0	0	0	0	0.1	0.1	0.008	29.9	9.2		Specific	5.6	>sp|P46531|NOTC1_HUMAN Neurogenic locus notch homolog protein 1 OS=Homo sapiens OX=9606 GN=NOTCH1 PE=1 SV=4	1	3149	FP051022_4.3721.3721.2	high-energy collision-induced dissociation	0	1518.64	1518.65	1	24 | 574
169	Fuc(1)	569.8	3	501.892	1503.66	501.893	1503.66	controllerType=0 controllerNumber=1 scan=2878	-1.53	F.HGATCHDRVASF.Y	11	HGATCHDRVASF,FY,5@57.02146,11@146.05791	S11(OGlycan / 146.0579)	10.0383	F.HGATC[+57.02146]HDRVAS[+146.05791]F.Y	C5(Carbamidomethyl / 57.0215)	4.4e-07	4.5e-07	0	0	0	0	1.4e-07	1.4e-07	6.355	540.4	11.9		Specific	14.4	>sp|P46531|NOTC1_HUMAN Neurogenic locus notch homolog protein 1 OS=Homo sapiens OX=9606 GN=NOTCH1 PE=1 SV=4	1	2013	FP051022_4.2878.2878.3	high-energy collision-induced dissociation	6.96	1502.65	1502.66	1	25 | 392
169	Fuc(1)	374.3	3	501.893	1503.66	501.893	1503.66	controllerType=0 controllerNumber=1 scan=2933	0.236	F.HGATCHDRVASF.Y	4	HGATCHDRVASF,FY,4@146.05791,5@57.02146	T4(OGlycan / 146.0579)	10.168	F.HGAT[+146.05791]C[+57.02146]HDRVASF.Y	C5(Carbamidomethyl / 57.0215)	4.1e-05	4.2e-05	0	0	0	0	6.9e-06	7e-06	4.383	374.3	9.2		Specific	14.4	>sp|P46531|NOTC1_HUMAN Neurogenic locus notch homolog protein 1 OS=Homo sapiens OX=9606 GN=NOTCH1 PE=1 SV=4	1	2086	FP051022_4.2933.2933.3	high-energy collision-induced dissociation	4.11	1502.66	1502.66	1	26 | 409
169	Fuc(1)	139.2	3	501.893	1503.67	501.893	1503.66	controllerType=0 controllerNumber=1 scan=2825	0.723	F.HGATCHDRVASF.Y	4	HGATCHDRVASF,FY,4@146.05791,5@57.02146	T4(OGlycan / 146.0579)	9.9127	F.HGAT[+146.05791]C[+57.02146]HDRVASF.Y	C5(Carbamidomethyl / 57.0215)	0.13	0.13	0	0	0	0	0.012	0.012	0.89	139.2	9.2		Specific	8.8	>sp|P46531|NOTC1_HUMAN Neurogenic locus notch homolog protein 1 OS=Homo sapiens OX=9606 GN=NOTCH1 PE=1 SV=4	1	1940	FP051022_4.2825.2825.3	high-energy collision-induced dissociation	0.57	1502.66	1502.66	1	27 | 363
169	Fuc(1)	50.1	3	501.892	1503.66	501.893	1503.66	controllerType=0 controllerNumber=1 scan=3001	-2.078	F.HGATCHDRVASF.Y	4	HGATCHDRVASF,FY,4@146.05791,5@57.02146	T4(OGlycan / 146.0579)	10.3289	F.HGAT[+146.05791]C[+57.02146]HDRVASF.Y	C5(Carbamidomethyl / 57.0215)	0.4	0.41	0	0	0	0	0.03	0.031	0.394	50.1	9.2		Specific	6.2	>sp|P46531|NOTC1_HUMAN Neurogenic locus notch homolog protein 1 OS=Homo sapiens OX=9606 GN=NOTCH1 PE=1 SV=4	1	2187	FP051022_4.3001.3001.3	high-energy collision-induced dissociation	0.2	1502.65	1502.66	1	28 | 431
169		612.3	3	453.207	1357.61	453.207	1357.61	controllerType=0 controllerNumber=1 scan=2977	0.319	F.HGATCHDRVASF.Y		HGATCHDRVASF,FY,5@57.02146		10.2726	F.HGATC[+57.02146]HDRVASF.Y	C5(Carbamidomethyl / 57.0215)	7.1e-08	7.2e-08	0	0	0	0	2.7e-08	2.7e-08	7.151	563	563		Specific	13.5	>sp|P46531|NOTC1_HUMAN Neurogenic locus notch homolog protein 1 OS=Homo sapiens OX=9606 GN=NOTCH1 PE=1 SV=4	1	2151	FP051022_4.2977.2977.3	high-energy collision-induced dissociation	7.15	1356.6	1356.6	1	29 | 164
169		552.5	3	453.207	1357.61	453.207	1357.61	controllerType=0 controllerNumber=1 scan=2867	0.791	F.HGATCHDRVASF.Y		HGATCHDRVASF,FY,5@57.02146		10.0125	F.HGATC[+57.02146]HDRVASF.Y	C5(Carbamidomethyl / 57.0215)	2.4e-06	2.4e-06	0	0	0	0	7.6e-07	7.7e-07	5.622	396.1	396.1		Specific	12.5	>sp|P46531|NOTC1_HUMAN Neurogenic locus notch homolog protein 1 OS=Homo sapiens OX=9606 GN=NOTCH1 PE=1 SV=4	1	1997	FP051022_4.2867.2867.3	high-energy collision-induced dissociation	6.15	1356.6	1356.6	1	30 | 156
169		527.9	3	453.207	1357.61	453.207	1357.61	controllerType=0 controllerNumber=1 scan=2922	-0.558	F.HGATCHDRVASF.Y		HGATCHDRVASF,FY,5@57.02146		10.1421	F.HGATC[+57.02146]HDRVASF.Y	C5(Carbamidomethyl / 57.0215)	1.4e-06	1.4e-06	0	0	0	0	4.2e-07	4.3e-07	5.852	496.9	496.9		Specific	12.3	>sp|P46531|NOTC1_HUMAN Neurogenic locus notch homolog protein 1 OS=Homo sapiens OX=9606 GN=NOTCH1 PE=1 SV=4	1	2070	FP051022_4.2922.2922.3	high-energy collision-induced dissociation	6.38	1356.6	1356.6	1	31 | 160
169		527.4	2	679.307	1357.61	679.307	1357.61	controllerType=0 controllerNumber=1 scan=2889	-0.413	F.HGATCHDRVASF.Y		HGATCHDRVASF,FY,5@57.02146		10.0639	F.HGATC[+57.02146]HDRVASF.Y	C5(Carbamidomethyl / 57.0215)	0.0001	0.0001	0	0	0	0	1.9e-05	2e-05	4	495.5	495.5		Specific	9	>sp|P46531|NOTC1_HUMAN Neurogenic locus notch homolog protein 1 OS=Homo sapiens OX=9606 GN=NOTCH1 PE=1 SV=4	1	2025	FP051022_4.2889.2889.2	high-energy collision-induced dissociation	4.52	1356.6	1356.6	1	32 | 158
169		433.6	3	453.206	1357.6	453.207	1357.61	controllerType=0 controllerNumber=1 scan=2815	-1.232	F.HGATCHDRVASF.Y		HGATCHDRVASF,FY,5@57.02146		9.8888	F.HGATC[+57.02146]HDRVASF.Y	C5(Carbamidomethyl / 57.0215)	4.9e-06	4.9e-06	0	0	0	0	1.5e-06	1.5e-06	5.314	433.6	433.6		Specific	12.7	>sp|P46531|NOTC1_HUMAN Neurogenic locus notch homolog protein 1 OS=Homo sapiens OX=9606 GN=NOTCH1 PE=1 SV=4	1	1927	FP051022_4.2815.2815.3	high-energy collision-induced dissociation	5.52	1356.6	1356.6	1	33 | 152
169		311.4	3	453.207	1357.61	453.207	1357.61	controllerType=0 controllerNumber=1 scan=3171	-1.03	F.HGATCHDRVASF.Y		HGATCHDRVASF,FY,5@57.02146		10.7313	F.HGATC[+57.02146]HDRVASF.Y	C5(Carbamidomethyl / 57.0215)	0.00051	0.00052	0	0	0	0	0.0001	0.0001	3.292	311.4	311.4		Specific	9.9	>sp|P46531|NOTC1_HUMAN Neurogenic locus notch homolog protein 1 OS=Homo sapiens OX=9606 GN=NOTCH1 PE=1 SV=4	1	2417	FP051022_4.3171.3171.3	high-energy collision-induced dissociation	3.34	1356.6	1356.6	1	34 | 170
169		302.6	2	679.307	1357.61	679.307	1357.61	controllerType=0 controllerNumber=1 scan=2839	-0.143	F.HGATCHDRVASF.Y		HGATCHDRVASF,FY,5@57.02146		9.9458	F.HGATC[+57.02146]HDRVASF.Y	C5(Carbamidomethyl / 57.0215)	0.0077	0.0078	0	0	0	0	0.00069	0.0007	2.112	302.6	302.6		Specific	9.1	>sp|P46531|NOTC1_HUMAN Neurogenic locus notch homolog protein 1 OS=Homo sapiens OX=9606 GN=NOTCH1 PE=1 SV=4	1	1959	FP051022_4.2839.2839.2	high-energy collision-induced dissociation	2.16	1356.6	1356.6	1	35 | 154
169		274.5	3	453.207	1357.61	453.207	1357.61	controllerType=0 controllerNumber=1 scan=3117	0.656	F.HGATCHDRVASF.Y		HGATCHDRVASF,FY,5@57.02146		10.6042	F.HGATC[+57.02146]HDRVASF.Y	C5(Carbamidomethyl / 57.0215)	0.0066	0.0067	0	0	0	0	0.00052	0.00053	2.18	274.5	274.5		Specific	9	>sp|P46531|NOTC1_HUMAN Neurogenic locus notch homolog protein 1 OS=Homo sapiens OX=9606 GN=NOTCH1 PE=1 SV=4	1	2343	FP051022_4.3117.3117.3	high-energy collision-induced dissociation	2.45	1356.6	1356.6	1	36 | 168
169		30.1	2	679.307	1357.61	679.307	1357.61	controllerType=0 controllerNumber=1 scan=2951	0.126	F.HGATCHDRVASF.Y		HGATCHDRVASF,FY,5@57.02146		10.2092	F.HGATC[+57.02146]HDRVASF.Y	C5(Carbamidomethyl / 57.0215)	0.76	0.76	0	0	0	0	0.088	0.089	0.119	30.1	30.1		Specific	6.6	>sp|P46531|NOTC1_HUMAN Neurogenic locus notch homolog protein 1 OS=Homo sapiens OX=9606 GN=NOTCH1 PE=1 SV=4	1	2110	FP051022_4.2951.2951.2	high-energy collision-induced dissociation	0.12	1356.6	1356.6	1	37 | 162
181		571.9	2	731.83	1462.65	731.832	1462.66	controllerType=0 controllerNumber=1 scan=4123	-2.175	F.YCECPHGRTGLL.C		YCECPHGRTGLL,FC,2@57.02146,4@57.02146		12.935	F.YC[+57.02146]EC[+57.02146]PHGRTGLL.C	C2(Carbamidomethyl / 57.0215); C4(Carbamidomethyl / 57.0215)	1.2e-06	1.2e-06	0	0	0	0	2.8e-07	2.9e-07	5.938	571.9	571.9		Specific	12.7	>sp|P46531|NOTC1_HUMAN Neurogenic locus notch homolog protein 1 OS=Homo sapiens OX=9606 GN=NOTCH1 PE=1 SV=4	1	3734	FP051022_4.4123.4123.2	high-energy collision-induced dissociation	6.93	1461.65	1461.65	1	38 | 197
181		475.3	3	488.223	1462.65	488.224	1462.66	controllerType=0 controllerNumber=1 scan=4185	-1.642	F.YCECPHGRTGLL.C		YCECPHGRTGLL,FC,2@57.02146,4@57.02146		13.0793	F.YC[+57.02146]EC[+57.02146]PHGRTGLL.C	C2(Carbamidomethyl / 57.0215); C4(Carbamidomethyl / 57.0215)	1e-05	1e-05	0	0	0	0	2.3e-06	2.4e-06	4.99	377.2	377.2		Specific	11.2	>sp|P46531|NOTC1_HUMAN Neurogenic locus notch homolog protein 1 OS=Homo sapiens OX=9606 GN=NOTCH1 PE=1 SV=4	1	3817	FP051022_4.4185.4185.3	high-energy collision-induced dissociation	5.11	1461.65	1461.65	1	39 | 205
181		458.6	3	488.223	1462.65	488.224	1462.66	controllerType=0 controllerNumber=1 scan=4130	-1.517	F.YCECPHGRTGLL.C		YCECPHGRTGLL,FC,2@57.02146,4@57.02146		12.9516	F.YC[+57.02146]EC[+57.02146]PHGRTGLL.C	C2(Carbamidomethyl / 57.0215); C4(Carbamidomethyl / 57.0215)	0.00022	0.00022	0	0	0	0	3.7e-05	3.8e-05	3.664	297	297		Specific	9.9	>sp|P46531|NOTC1_HUMAN Neurogenic locus notch homolog protein 1 OS=Homo sapiens OX=9606 GN=NOTCH1 PE=1 SV=4	1	3742	FP051022_4.4130.4130.3	high-energy collision-induced dissociation	3.78	1461.65	1461.65	1	40 | 200
181		416	3	488.223	1462.66	488.224	1462.66	controllerType=0 controllerNumber=1 scan=4079	-1.016	F.YCECPHGRTGLL.C		YCECPHGRTGLL,FC,2@57.02146,4@57.02146		12.8315	F.YC[+57.02146]EC[+57.02146]PHGRTGLL.C	C2(Carbamidomethyl / 57.0215); C4(Carbamidomethyl / 57.0215)	0.00033	0.00034	0	0	0	0	5.7e-05	5.7e-05	3.479	294.4	294.4		Specific	10	>sp|P46531|NOTC1_HUMAN Neurogenic locus notch homolog protein 1 OS=Homo sapiens OX=9606 GN=NOTCH1 PE=1 SV=4	1	3674	FP051022_4.4079.4079.3	high-energy collision-induced dissociation	3.68	1461.65	1461.65	1	41 | 194
181		272.7	3	488.225	1462.66	488.224	1462.66	controllerType=0 controllerNumber=1 scan=4241	1.989	F.YCECPHGRTGLL.C		YCECPHGRTGLL,FC,2@57.02146,4@57.02146		13.21	F.YC[+57.02146]EC[+57.02146]PHGRTGLL.C	C2(Carbamidomethyl / 57.0215); C4(Carbamidomethyl / 57.0215)	0.0094	0.0095	0	0	0	0	0.0011	0.0011	2.026	272.7	272.7		Specific	8.5	>sp|P46531|NOTC1_HUMAN Neurogenic locus notch homolog protein 1 OS=Homo sapiens OX=9606 GN=NOTCH1 PE=1 SV=4	1	3897	FP051022_4.4241.4241.3	high-energy collision-induced dissociation	2.29	1461.65	1461.65	1	42 | 208
181		385.7	3	450.529	1349.57	450.529	1349.57	controllerType=0 controllerNumber=1 scan=3225	-0.66	F.YCECPHGRTGL.L		YCECPHGRTGL,FL,2@57.02146,4@57.02146		10.8586	F.YC[+57.02146]EC[+57.02146]PHGRTGL.L	C2(Carbamidomethyl / 57.0215); C4(Carbamidomethyl / 57.0215)	0.0012	0.0012	0	0	0	0	0.00018	0.00018	2.928	322.8	322.8		Specific	9.5	>sp|P46531|NOTC1_HUMAN Neurogenic locus notch homolog protein 1 OS=Homo sapiens OX=9606 GN=NOTCH1 PE=1 SV=4	1	2495	FP051022_4.3225.3225.3	high-energy collision-induced dissociation	3.05	1348.56	1348.57	1	43 | 180
181		313.2	3	450.529	1349.57	450.529	1349.57	controllerType=0 controllerNumber=1 scan=3173	-0.864	F.YCECPHGRTGL.L		YCECPHGRTGL,FL,2@57.02146,4@57.02146		10.7356	F.YC[+57.02146]EC[+57.02146]PHGRTGL.L	C2(Carbamidomethyl / 57.0215); C4(Carbamidomethyl / 57.0215)	0.0087	0.0088	0	0	0	0	0.00088	0.00089	2.061	197	197		Specific	8.1	>sp|P46531|NOTC1_HUMAN Neurogenic locus notch homolog protein 1 OS=Homo sapiens OX=9606 GN=NOTCH1 PE=1 SV=4	1	2422	FP051022_4.3173.3173.3	high-energy collision-induced dissociation	2.11	1348.56	1348.57	1	44 | 172
182		607.4	3	433.868	1299.59	433.869	1299.59	controllerType=0 controllerNumber=1 scan=3588	-1.749	Y.CECPHGRTGLL.C		CECPHGRTGLL,YC,1@57.02146,3@57.02146		11.6971	Y.C[+57.02146]EC[+57.02146]PHGRTGLL.C	C1(Carbamidomethyl / 57.0215); C3(Carbamidomethyl / 57.0215)	3.7e-08	3.7e-08	0	0	0	0	1.2e-08	1.3e-08	7.435	607.4	607.4		Specific	14.5	>sp|P46531|NOTC1_HUMAN Neurogenic locus notch homolog protein 1 OS=Homo sapiens OX=9606 GN=NOTCH1 PE=1 SV=4	1	2974	FP051022_4.3588.3588.3	high-energy collision-induced dissociation	7.43	1298.58	1298.59	1	45 | 123
182		580.5	2	650.299	1299.59	650.3	1299.59	controllerType=0 controllerNumber=1 scan=3568	-1.434	Y.CECPHGRTGLL.C		CECPHGRTGLL,YC,1@57.02146,3@57.02146		11.6501	Y.C[+57.02146]EC[+57.02146]PHGRTGLL.C	C1(Carbamidomethyl / 57.0215); C3(Carbamidomethyl / 57.0215)	2.9e-07	2.9e-07	0	0	0	0	7.9e-08	8e-08	6.54	580.5	580.5		Specific	11.7	>sp|P46531|NOTC1_HUMAN Neurogenic locus notch homolog protein 1 OS=Homo sapiens OX=9606 GN=NOTCH1 PE=1 SV=4	1	2949	FP051022_4.3568.3568.2	high-energy collision-induced dissociation	8.53	1298.58	1298.59	1	46 | 122
182		492.6	3	433.868	1299.59	433.869	1299.59	controllerType=0 controllerNumber=1 scan=3644	-1.749	Y.CECPHGRTGLL.C		CECPHGRTGLL,YC,1@57.02146,3@57.02146		11.8266	Y.C[+57.02146]EC[+57.02146]PHGRTGLL.C	C1(Carbamidomethyl / 57.0215); C3(Carbamidomethyl / 57.0215)	1.1e-05	1.1e-05	0	0	0	0	2.8e-06	2.9e-06	4.964	492.6	492.6		Specific	10.3	>sp|P46531|NOTC1_HUMAN Neurogenic locus notch homolog protein 1 OS=Homo sapiens OX=9606 GN=NOTCH1 PE=1 SV=4	1	3050	FP051022_4.3644.3644.3	high-energy collision-induced dissociation	5.13	1298.58	1298.59	1	47 | 125
182		457.2	3	433.869	1299.59	433.869	1299.59	controllerType=0 controllerNumber=1 scan=3540	-1.538	Y.CECPHGRTGLL.C		CECPHGRTGLL,YC,1@57.02146,3@57.02146		11.5843	Y.C[+57.02146]EC[+57.02146]PHGRTGLL.C	C1(Carbamidomethyl / 57.0215); C3(Carbamidomethyl / 57.0215)	2.5e-06	2.5e-06	0	0	0	0	9.1e-07	9.2e-07	5.605	457.2	457.2		Specific	11.3	>sp|P46531|NOTC1_HUMAN Neurogenic locus notch homolog protein 1 OS=Homo sapiens OX=9606 GN=NOTCH1 PE=1 SV=4	1	2912	FP051022_4.3540.3540.3	high-energy collision-induced dissociation	5.9	1298.58	1298.59	1	48 | 121
182		385.8	2	650.299	1299.59	650.3	1299.59	controllerType=0 controllerNumber=1 scan=3622	-1.621	Y.CECPHGRTGLL.C		CECPHGRTGLL,YC,1@57.02146,3@57.02146		11.776	Y.C[+57.02146]EC[+57.02146]PHGRTGLL.C	C1(Carbamidomethyl / 57.0215); C3(Carbamidomethyl / 57.0215)	2.5e-05	2.5e-05	0	0	0	0	5.1e-06	5.1e-06	4.608	385.8	385.8		Specific	9.8	>sp|P46531|NOTC1_HUMAN Neurogenic locus notch homolog protein 1 OS=Homo sapiens OX=9606 GN=NOTCH1 PE=1 SV=4	1	3022	FP051022_4.3622.3622.2	high-energy collision-induced dissociation	4.94	1298.58	1298.59	1	49 | 124
182		222.9	3	433.869	1299.59	433.869	1299.59	controllerType=0 controllerNumber=1 scan=3701	-1.679	Y.CECPHGRTGLL.C		CECPHGRTGLL,YC,1@57.02146,3@57.02146		11.9561	Y.C[+57.02146]EC[+57.02146]PHGRTGLL.C	C1(Carbamidomethyl / 57.0215); C3(Carbamidomethyl / 57.0215)	0.12	0.12	0	0	0	0	0.0097	0.0098	0.924	222.9	222.9		Specific	7.1	>sp|P46531|NOTC1_HUMAN Neurogenic locus notch homolog protein 1 OS=Homo sapiens OX=9606 GN=NOTCH1 PE=1 SV=4	1	3122	FP051022_4.3701.3701.3	high-energy collision-induced dissociation	1.7	1298.58	1298.59	1	50 | 126
257		36	2	500.696	1000.38	500.697	1000.39	controllerType=0 controllerNumber=1 scan=8072	-1.751	L.GSFECQCL.Q		GSFECQCL,LQ,5@57.02146,7@57.02146		22.3909	L.GSFEC[+57.02146]QC[+57.02146]L.Q	C5(Carbamidomethyl / 57.0215); C7(Carbamidomethyl / 57.0215)	0.49	0.49	0	0	0	0	0.038	0.039	0.312	36	36		Specific	5.1	>sp|P46531|NOTC1_HUMAN Neurogenic locus notch homolog protein 1 OS=Homo sapiens OX=9606 GN=NOTCH1 PE=1 SV=4	1	8898	FP051022_4.8072.8072.2	high-energy collision-induced dissociation	0.31	999.377	999.379	1	51 | 93
344	Hex(1)Pent(2)	784.1	4	969.149	3873.57	969.148	3873.57	controllerType=0 controllerNumber=1 scan=4831	0.471	F.TGHLCQYDVDECASTPCKNGAKCLDGPNTY.T	14	TGHLCQYDVDECASTPCKNGAKCLDGPNTY,FT,5@57.02146,12@57.02146,14@426.13734,17@57.02146,23@57.02146,25@15.99492	S14(OGlycan / 426.1373); D25(Oxidation / 15.9949)	14.5814	F.TGHLC[+57.02146]QYDVDEC[+57.02146]AS[+426.13734]TPC[+57.02146]KNGAKC[+57.02146]LD[+15.99492]GPNTY.T	C5(Carbamidomethyl / 57.0215); C12(Carbamidomethyl / 57.0215); C17(Carbamidomethyl / 57.0215); C23(Carbamidomethyl / 57.0215)	2.9e-10	2.9e-10	0	0	0	0	2.9e-10	2.9e-10	9.543	784.1	0		Specific	16.2	>sp|P46531|NOTC1_HUMAN Neurogenic locus notch homolog protein 1 OS=Homo sapiens OX=9606 GN=NOTCH1 PE=1 SV=4	1	4699	FP051022_4.4831.4831.4	high-energy collision-induced dissociation	9.03	3872.57	3872.56	1	52 | 25350
344	Hex(1)Pent(2)	523.2	4	969.148	3873.57	969.148	3873.57	controllerType=0 controllerNumber=1 scan=4778	-0.475	F.TGHLCQYDVDECASTPCKNGAKCLDGPNTY.T	15	TGHLCQYDVDECASTPCKNGAKCLDGPNTY,FT,5@57.02146,12@57.02146,15@426.13734,17@57.02146,23@57.02146,25@15.99492	T15(OGlycan / 426.1373); D25(Oxidation / 15.9949)	14.457	F.TGHLC[+57.02146]QYDVDEC[+57.02146]AST[+426.13734]PC[+57.02146]KNGAKC[+57.02146]LD[+15.99492]GPNTY.T	C5(Carbamidomethyl / 57.0215); C12(Carbamidomethyl / 57.0215); C17(Carbamidomethyl / 57.0215); C23(Carbamidomethyl / 57.0215)	5.7e-06	5.8e-06	0	0	0	0	1.8e-06	1.8e-06	5.244	523.2	0		Specific	13.5	>sp|P46531|NOTC1_HUMAN Neurogenic locus notch homolog protein 1 OS=Homo sapiens OX=9606 GN=NOTCH1 PE=1 SV=4	1	4632	FP051022_4.4778.4778.4	high-energy collision-induced dissociation	6.26	3872.56	3872.56	1	53 | 25030
344	Hex(1)Pent(2)	175.6	4	969.14	3873.54	969.148	3873.57	controllerType=0 controllerNumber=1 scan=4917	-8.29	F.TGHLCQYDVDECASTPCKNGAKCLDGPNTY.T	15	TGHLCQYDVDECASTPCKNGAKCLDGPNTY,FT,5@57.02146,12@57.02146,15@426.13734,17@57.02146,23@57.02146,28@15.99492	T15(OGlycan / 426.1373); N28(Oxidation / 15.9949)	14.7806	F.TGHLC[+57.02146]QYDVDEC[+57.02146]AST[+426.13734]PC[+57.02146]KNGAKC[+57.02146]LDGPN[+15.99492]TY.T	C5(Carbamidomethyl / 57.0215); C12(Carbamidomethyl / 57.0215); C17(Carbamidomethyl / 57.0215); C23(Carbamidomethyl / 57.0215)	0.49	0.5	0	0	0	0	0.046	0.046	0.308	175.6	0		Specific	11	>sp|P46531|NOTC1_HUMAN Neurogenic locus notch homolog protein 1 OS=Homo sapiens OX=9606 GN=NOTCH1 PE=1 SV=4	1	4812	FP051022_4.4917.4917.4	high-energy collision-induced dissociation	0.49	3872.53	3872.56	1	54 | 25510
344	Hex(1)Pent(2)	299.8	4	965.397	3858.57	965.396	3858.56	controllerType=0 controllerNumber=1 scan=4965	1.842	F.TGHLCQYDVDECASTPCKNGAKCLDGPNTY.T	1	TGHLCQYDVDECASTPCKNGAKCLDGPNTY,FT,1@426.13734,5@57.02146,12@57.02146,17@57.02146,19@0.98402,23@57.02146	T1(OGlycan / 426.1373); N19(Deamidated / 0.984)	14.8945	F.T[+426.13734]GHLC[+57.02146]QYDVDEC[+57.02146]ASTPC[+57.02146]KN[+0.98402]GAKC[+57.02146]LDGPNTY.T	C5(Carbamidomethyl / 57.0215); C12(Carbamidomethyl / 57.0215); C17(Carbamidomethyl / 57.0215); C23(Carbamidomethyl / 57.0215)	0.00094	0.00095	0	0	0	0	0.00015	0.00015	3.026	299.8	1.6		Specific	13.8	>sp|P46531|NOTC1_HUMAN Neurogenic locus notch homolog protein 1 OS=Homo sapiens OX=9606 GN=NOTCH1 PE=1 SV=4	1	4874	FP051022_4.4965.4965.4	high-energy collision-induced dissociation	2.59	3857.56	3857.55	1	55 | 25630
344	Hex(1)Pent(2)	280.1	4	965.392	3858.54	965.396	3858.56	controllerType=0 controllerNumber=1 scan=4909	-4.188	F.TGHLCQYDVDECASTPCKNGAKCLDGPNTY.T	15	TGHLCQYDVDECASTPCKNGAKCLDGPNTY,FT,5@57.02146,12@57.02146,15@426.13734,17@57.02146,19@0.98402,23@57.02146	T15(OGlycan / 426.1373); N19(Deamidated / 0.984)	14.7633	F.TGHLC[+57.02146]QYDVDEC[+57.02146]AST[+426.13734]PC[+57.02146]KN[+0.98402]GAKC[+57.02146]LDGPNTY.T	C5(Carbamidomethyl / 57.0215); C12(Carbamidomethyl / 57.0215); C17(Carbamidomethyl / 57.0215); C23(Carbamidomethyl / 57.0215)	0.0056	0.0057	0	0	0	0	0.00037	0.00037	2.25	280.1	0		Specific	11.8	>sp|P46531|NOTC1_HUMAN Neurogenic locus notch homolog protein 1 OS=Homo sapiens OX=9606 GN=NOTCH1 PE=1 SV=4	1	4803	FP051022_4.4909.4909.4	high-energy collision-induced dissociation	1.82	3857.54	3857.55	1	56 | 25470
344	Hex(1)Pent(2)	782.7	4	965.157	3857.61	965.15	3857.58	controllerType=0 controllerNumber=1 scan=4798	7.698	F.TGHLCQYDVDECASTPCKNGAKCLDGPNTY.T	14	TGHLCQYDVDECASTPCKNGAKCLDGPNTY,FT,5@57.02146,12@57.02146,14@426.13734,17@57.02146,23@57.02146	S14(OGlycan / 426.1373)	14.5041	F.TGHLC[+57.02146]QYDVDEC[+57.02146]AS[+426.13734]TPC[+57.02146]KNGAKC[+57.02146]LDGPNTY.T	C5(Carbamidomethyl / 57.0215); C12(Carbamidomethyl / 57.0215); C17(Carbamidomethyl / 57.0215); C23(Carbamidomethyl / 57.0215)	3.6e-10	3.6e-10	0	0	0	0	3.2e-10	3.3e-10	9.446	782.7	0		Specific	15.6	>sp|P46531|NOTC1_HUMAN Neurogenic locus notch homolog protein 1 OS=Homo sapiens OX=9606 GN=NOTCH1 PE=1 SV=4	1	4661	FP051022_4.4798.4798.4	high-energy collision-induced dissociation	11.05	3856.6	3856.57	1	57 | 25190
344	Hex(1)Pent(2)	359.1	4	965.148	3857.57	965.15	3857.58	controllerType=0 controllerNumber=1 scan=4853	-2.175	F.TGHLCQYDVDECASTPCKNGAKCLDGPNTY.T	14	TGHLCQYDVDECASTPCKNGAKCLDGPNTY,FT,5@57.02146,12@57.02146,14@426.13734,17@57.02146,23@57.02146	S14(OGlycan / 426.1373)	14.6322	F.TGHLC[+57.02146]QYDVDEC[+57.02146]AS[+426.13734]TPC[+57.02146]KNGAKC[+57.02146]LDGPNTY.T	C5(Carbamidomethyl / 57.0215); C12(Carbamidomethyl / 57.0215); C17(Carbamidomethyl / 57.0215); C23(Carbamidomethyl / 57.0215)	0.00044	0.00045	0	0	0	0	8.9e-05	9e-05	3.356	359.1	0		Specific	12.8	>sp|P46531|NOTC1_HUMAN Neurogenic locus notch homolog protein 1 OS=Homo sapiens OX=9606 GN=NOTCH1 PE=1 SV=4	1	4727	FP051022_4.4853.4853.4	high-energy collision-induced dissociation	3.11	3856.56	3856.57	1	58 | 25390
344	Hex(1)Pent(2)	335.1	4	965.151	3857.58	965.15	3857.58	controllerType=0 controllerNumber=1 scan=4745	1.053	F.TGHLCQYDVDECASTPCKNGAKCLDGPNTY.T	14	TGHLCQYDVDECASTPCKNGAKCLDGPNTY,FT,5@57.02146,12@57.02146,14@426.13734,17@57.02146,23@57.02146	S14(OGlycan / 426.1373)	14.3803	F.TGHLC[+57.02146]QYDVDEC[+57.02146]AS[+426.13734]TPC[+57.02146]KNGAKC[+57.02146]LDGPNTY.T	C5(Carbamidomethyl / 57.0215); C12(Carbamidomethyl / 57.0215); C17(Carbamidomethyl / 57.0215); C23(Carbamidomethyl / 57.0215)	0.00038	0.00039	0	0	0	0	6.7e-05	6.8e-05	3.419	335.1	0		Specific	12.2	>sp|P46531|NOTC1_HUMAN Neurogenic locus notch homolog protein 1 OS=Homo sapiens OX=9606 GN=NOTCH1 PE=1 SV=4	1	4591	FP051022_4.4745.4745.4	high-energy collision-induced dissociation	3.17	3856.57	3856.57	1	59 | 24830
344	Hex(1)Pent(2)	190.8	3	1286.53	3857.58	1286.53	3857.58	controllerType=0 controllerNumber=1 scan=4771	0.281	F.TGHLCQYDVDECASTPCKNGAKCLDGPNTY.T	14	TGHLCQYDVDECASTPCKNGAKCLDGPNTY,FT,5@57.02146,12@57.02146,14@426.13734,17@57.02146,23@57.02146	S14(OGlycan / 426.1373)	14.44	F.TGHLC[+57.02146]QYDVDEC[+57.02146]AS[+426.13734]TPC[+57.02146]KNGAKC[+57.02146]LDGPNTY.T	C5(Carbamidomethyl / 57.0215); C12(Carbamidomethyl / 57.0215); C17(Carbamidomethyl / 57.0215); C23(Carbamidomethyl / 57.0215)	0.036	0.036	0	0	0	0	0.0025	0.0026	1.447	190.8	0		Specific	15.5	>sp|P46531|NOTC1_HUMAN Neurogenic locus notch homolog protein 1 OS=Homo sapiens OX=9606 GN=NOTCH1 PE=1 SV=4	1	4624	FP051022_4.4771.4771.3	high-energy collision-induced dissociation	1.86	3856.57	3856.57	1	60 | 24990
344	Hex(1)Pent(1)	204.7	4	932.139	3725.53	932.139	3725.53	controllerType=0 controllerNumber=1 scan=4768	-0.083	F.TGHLCQYDVDECASTPCKNGAKCLDGPNTY.T	1	TGHLCQYDVDECASTPCKNGAKCLDGPNTY,FT,1@294.09508,5@57.02146,12@57.02146,17@57.02146,23@57.02146	T1(OGlycan / 294.0951)	14.4334	F.T[+294.09508]GHLC[+57.02146]QYDVDEC[+57.02146]ASTPC[+57.02146]KNGAKC[+57.02146]LDGPNTY.T	C5(Carbamidomethyl / 57.0215); C12(Carbamidomethyl / 57.0215); C17(Carbamidomethyl / 57.0215); C23(Carbamidomethyl / 57.0215)	0.02	0.02	0	0	0	0	0.0018	0.0019	1.708	204.7	0.4		Specific	11.3	>sp|P46531|NOTC1_HUMAN Neurogenic locus notch homolog protein 1 OS=Homo sapiens OX=9606 GN=NOTCH1 PE=1 SV=4	1	4620	FP051022_4.4768.4768.4	high-energy collision-induced dissociation	2.4	3724.53	3724.53	1	61 | 24950
344	Hex(1)	98.6	4	899.376	3594.48	899.375	3594.48	controllerType=0 controllerNumber=1 scan=4950	2.125	F.TGHLCQYDVDECASTPCKNGAKCLDGPNTY.T	15	TGHLCQYDVDECASTPCKNGAKCLDGPNTY,FT,5@57.02146,12@57.02146,15@162.05282,17@57.02146,19@0.98402,23@57.02146	T15(OGlycan / 162.0528); N19(Deamidated / 0.984)	14.8576	F.TGHLC[+57.02146]QYDVDEC[+57.02146]AST[+162.05282]PC[+57.02146]KN[+0.98402]GAKC[+57.02146]LDGPNTY.T	C5(Carbamidomethyl / 57.0215); C12(Carbamidomethyl / 57.0215); C17(Carbamidomethyl / 57.0215); C23(Carbamidomethyl / 57.0215)	0.26	0.26	0	0	0	0	0.023	0.024	0.592	98.6	1.2		Specific	9.8	>sp|P46531|NOTC1_HUMAN Neurogenic locus notch homolog protein 1 OS=Homo sapiens OX=9606 GN=NOTCH1 PE=1 SV=4	1	4856	FP051022_4.4950.4950.4	high-energy collision-induced dissociation	0.28	3593.48	3593.47	1	62 | 25550
344	Hex(1)	221.7	4	899.13	3593.5	899.129	3593.49	controllerType=0 controllerNumber=1 scan=4757	1.822	F.TGHLCQYDVDECASTPCKNGAKCLDGPNTY.T	15	TGHLCQYDVDECASTPCKNGAKCLDGPNTY,FT,5@57.02146,12@57.02146,15@162.05282,17@57.02146,23@57.02146	T15(OGlycan / 162.0528)	14.4077	F.TGHLC[+57.02146]QYDVDEC[+57.02146]AST[+162.05282]PC[+57.02146]KNGAKC[+57.02146]LDGPNTY.T	C5(Carbamidomethyl / 57.0215); C12(Carbamidomethyl / 57.0215); C17(Carbamidomethyl / 57.0215); C23(Carbamidomethyl / 57.0215)	0.1	0.1	0	0	0	0	0.0056	0.0057	1.001	221.7	1.2		Specific	10.8	>sp|P46531|NOTC1_HUMAN Neurogenic locus notch homolog protein 1 OS=Homo sapiens OX=9606 GN=NOTCH1 PE=1 SV=4	1	4606	FP051022_4.4757.4757.4	high-energy collision-induced dissociation	1.66	3592.49	3592.49	1	63 | 24870
344	Hex(1)	218	4	899.13	3593.5	899.129	3593.49	controllerType=0 controllerNumber=1 scan=4810	1.347	F.TGHLCQYDVDECASTPCKNGAKCLDGPNTY.T	15	TGHLCQYDVDECASTPCKNGAKCLDGPNTY,FT,5@57.02146,12@57.02146,15@162.05282,17@57.02146,23@57.02146	T15(OGlycan / 162.0528)	14.5321	F.TGHLC[+57.02146]QYDVDEC[+57.02146]AST[+162.05282]PC[+57.02146]KNGAKC[+57.02146]LDGPNTY.T	C5(Carbamidomethyl / 57.0215); C12(Carbamidomethyl / 57.0215); C17(Carbamidomethyl / 57.0215); C23(Carbamidomethyl / 57.0215)	0.1	0.1	0	0	0	0	0.0075	0.0076	1.001	218	1.2		Specific	10.6	>sp|P46531|NOTC1_HUMAN Neurogenic locus notch homolog protein 1 OS=Homo sapiens OX=9606 GN=NOTCH1 PE=1 SV=4	1	4676	FP051022_4.4810.4810.4	high-energy collision-induced dissociation	1.66	3592.49	3592.49	1	64 | 25270
344		8	1	427.229	427.229	427.23	427.23	controllerType=0 controllerNumber=1 scan=9109	-1.646	F.TGHL.C		TGHL,FC		24.9724	F.TGHL.C		0.72	0.72	0	0	0	0	0.066	0.067	0.144	8	8		Specific	2.9	>sp|P46531|NOTC1_HUMAN Neurogenic locus notch homolog protein 1 OS=Homo sapiens OX=9606 GN=NOTCH1 PE=1 SV=4	1	10114	FP051022_4.9109.9109.3	high-energy collision-induced dissociation	0.14	426.222	426.223	1	65 | 44
