# Supplementary material for: Cancer-associated Notch receptor variants lead to O-fucosylation defects that deregulate Notch signaling
Source: J Biol Chem. 2022 Oct 18;298(12):102616. doi: 10.1016/j.jbc.2022.102616 (PMC9672452; doi:10.1016/j.jbc.2022.102616)
Supplement: Table S13 [file mmc12.xlsx]

## Sheet: Table S13
	Table S13: Chymotrypsin digestion of hN1 EGF5-14 G347S + EV analyzed for Figure 6.
	Chymotrypsin digestion
	Tab			Biological replicate number						The peptides used to generate the EICs are highlighted in red and bold
	FP070522_5			1
	FP070522_6			2
	FP070522_7			3

## Sheet: FP070522_5
Pos.	Glycans	Score	z	Obs._x000D_ m/z	Obs._x000D_ MH	Calc._x000D_ m/z	Calc._x000D_ MH	Scan #	ppm_x000D_ err.	SequenceOriginalDebug	Glycans_x000D_ Pos.	PeptideParseFriendly	Mods_x000D_ (variable)	Scan_x000D_ Time	Sequence	Mods_x000D_ (fixed)	PEP_x000D_ 2D	PEP_x000D_ 1D	FDR_x000D_ 2D	FDR_x000D_ 1D	FDR uniq._x000D_ 2D	FDR uniq._x000D_ 1D	q-value_x000D_ 2D	q-value_x000D_ 1D	|Log Prob|	Delta_x000D_ Score	Delta Mod._x000D_ Score	Off-_x000D_ By-X	Cleavage	Z-Score	Protein_x000D_ Name	Prot._x000D_ Id	QID	Comment	Fragment_x000D_ Type	|LogProbOld|	Obs.M	Calc.M	Prot._x000D_ Rank	PID
1	Hex(1)Pent(2); Fuc(1)	322.8	3	1135.16	3403.45	1135.14	3403.4	controllerType=0 controllerNumber=1 scan=3109	15.249	-.DVNECGQKPGLCRHGGTCHNEVGSY.R	17;24	DVNECGQKPGLCRHGGTCHNEVGSY,-R,5@57.02146,12@57.02146,17@426.13734,18@57.02146,24@146.05791	T17(OGlycan / 426.1373); S24(OGlycan / 146.0579)	12.2386	-.DVNEC[+57.02146]GQKPGLC[+57.02146]RHGGT[+426.13734]C[+57.02146]HNEVGS[+146.05791]Y.R	C5(Carbamidomethyl / 57.0215); C12(Carbamidomethyl / 57.0215); C18(Carbamidomethyl / 57.0215)	0.68	0.69	0	0	0	0	0.043	0.043	0.165	322.8	1.2		Specific	6.2	>sp|P46531|NOTC1_HUMAN Neurogenic locus notch homolog protein 1 OS=Homo sapiens OX=9606 GN=NOTCH1 PE=1 SV=4	1	1534	FP070522_5.3109.3109.3	high-energy collision-induced dissociation	0.06	3402.44	3402.39	1	1 | 13658
1	Hex(1)Pent(2); Fuc(1)	173.3	3	1135.16	3403.45	1135.14	3403.4	controllerType=0 controllerNumber=1 scan=3174	15.465	-.DVNECGQKPGLCRHGGTCHNEVGSY.R	17;24	DVNECGQKPGLCRHGGTCHNEVGSY,-R,5@57.02146,12@57.02146,17@426.13734,18@57.02146,24@146.05791	T17(OGlycan / 426.1373); S24(OGlycan / 146.0579)	12.4171	-.DVNEC[+57.02146]GQKPGLC[+57.02146]RHGGT[+426.13734]C[+57.02146]HNEVGS[+146.05791]Y.R	C5(Carbamidomethyl / 57.0215); C12(Carbamidomethyl / 57.0215); C18(Carbamidomethyl / 57.0215)	1	1	0	0	0	0	0.11	0.11	0.001	173.3	1.2		Specific	5.3	>sp|P46531|NOTC1_HUMAN Neurogenic locus notch homolog protein 1 OS=Homo sapiens OX=9606 GN=NOTCH1 PE=1 SV=4	1	1583	FP070522_5.3174.3174.3	high-energy collision-induced dissociation	0	3402.44	3402.39	1	2 | 14422
1	Hex(1)Pent(2); Fuc(1)	53.1	5	681.498	3403.46	681.486	3403.4	controllerType=0 controllerNumber=1 scan=3446	18.362	-.DVNECGQKPGLCRHGGTCHNEVGSY.R	17;24	DVNECGQKPGLCRHGGTCHNEVGSY,-R,5@57.02146,12@57.02146,17@426.13734,18@57.02146,24@146.05791	T17(OGlycan / 426.1373); S24(OGlycan / 146.0579)	13.1536	-.DVNEC[+57.02146]GQKPGLC[+57.02146]RHGGT[+426.13734]C[+57.02146]HNEVGS[+146.05791]Y.R	C5(Carbamidomethyl / 57.0215); C12(Carbamidomethyl / 57.0215); C18(Carbamidomethyl / 57.0215)	1	1	0	0	0	0	0.12	0.12	0.001	53.1	1.2		Specific	4.7	>sp|P46531|NOTC1_HUMAN Neurogenic locus notch homolog protein 1 OS=Homo sapiens OX=9606 GN=NOTCH1 PE=1 SV=4	1	1799	FP070522_5.3446.3446.5	high-energy collision-induced dissociation	0	3402.45	3402.39	1	3 | 18826
2	HexNAc(1)Hex(1)Fuc(1)NeuAc(1); Hex(1)Pent(1)	150.2	4	953.912	3812.63	953.895	3812.56	controllerType=0 controllerNumber=1 scan=3491	17.819	D.VNECGQKPGLCRHGGTCHNEVGSY.R	16;23	VNECGQKPGLCRHGGTCHNEVGSY,DR,4@57.02146,11@57.02146,16@802.28552,17@57.02146,23@294.09508	T16(OGlycan / 802.2855); S23(OGlycan / 294.0951)	13.2661	D.VNEC[+57.02146]GQKPGLC[+57.02146]RHGGT[+802.28552]C[+57.02146]HNEVGS[+294.09508]Y.R	C4(Carbamidomethyl / 57.0215); C11(Carbamidomethyl / 57.0215); C17(Carbamidomethyl / 57.0215)	0.98	0.98	0	0	0	0	0.081	0.081	0.009	150.2	0		NRagged	6.1	>sp|P46531|NOTC1_HUMAN Neurogenic locus notch homolog protein 1 OS=Homo sapiens OX=9606 GN=NOTCH1 PE=1 SV=4	1	1838	FP070522_5.3491.3491.4	high-energy collision-induced dissociation	0	3811.62	3811.55	1	4 | 19495
2	HexNAc(1)Hex(1)Fuc(1)NeuAc(1); Hex(1)Pent(1)	147.2	4	953.911	3812.62	953.895	3812.56	controllerType=0 controllerNumber=1 scan=3576	16.538	D.VNECGQKPGLCRHGGTCHNEVGSY.R	16;23	VNECGQKPGLCRHGGTCHNEVGSY,DR,4@57.02146,11@57.02146,16@802.28552,17@57.02146,23@294.09508	T16(OGlycan / 802.2855); S23(OGlycan / 294.0951)	13.4935	D.VNEC[+57.02146]GQKPGLC[+57.02146]RHGGT[+802.28552]C[+57.02146]HNEVGS[+294.09508]Y.R	C4(Carbamidomethyl / 57.0215); C11(Carbamidomethyl / 57.0215); C17(Carbamidomethyl / 57.0215)	0.97	0.97	0	0	0	0	0.068	0.068	0.011	147.2	0		NRagged	6.6	>sp|P46531|NOTC1_HUMAN Neurogenic locus notch homolog protein 1 OS=Homo sapiens OX=9606 GN=NOTCH1 PE=1 SV=4	1	1907	FP070522_5.3576.3576.4	high-energy collision-induced dissociation	0	3811.61	3811.55	1	5 | 20473
2	HexNAc(1)Hex(1)Fuc(1)NeuAc(1); Hex(1)Pent(1)	135.6	4	953.908	3812.61	953.895	3812.56	controllerType=0 controllerNumber=1 scan=3535	13.913	D.VNECGQKPGLCRHGGTCHNEVGSY.R	16;23	VNECGQKPGLCRHGGTCHNEVGSY,DR,4@57.02146,11@57.02146,16@802.28552,17@57.02146,23@294.09508	T16(OGlycan / 802.2855); S23(OGlycan / 294.0951)	13.377	D.VNEC[+57.02146]GQKPGLC[+57.02146]RHGGT[+802.28552]C[+57.02146]HNEVGS[+294.09508]Y.R	C4(Carbamidomethyl / 57.0215); C11(Carbamidomethyl / 57.0215); C17(Carbamidomethyl / 57.0215)	0.98	0.98	0	0	0	0	0.087	0.088	0.009	135.6	1.6		NRagged	6.2	>sp|P46531|NOTC1_HUMAN Neurogenic locus notch homolog protein 1 OS=Homo sapiens OX=9606 GN=NOTCH1 PE=1 SV=4	1	1877	FP070522_5.3535.3535.4	high-energy collision-induced dissociation	0	3811.6	3811.55	1	6 | 20065
2	HexNAc(1)Hex(1)Fuc(1)NeuAc(1); Hex(1)Pent(1)	85.4	4	953.909	3812.62	953.895	3812.56	controllerType=0 controllerNumber=1 scan=3633	15.193	D.VNECGQKPGLCRHGGTCHNEVGSY.R	16;23	VNECGQKPGLCRHGGTCHNEVGSY,DR,4@57.02146,11@57.02146,16@802.28552,17@57.02146,23@294.09508	T16(OGlycan / 802.2855); S23(OGlycan / 294.0951)	13.624	D.VNEC[+57.02146]GQKPGLC[+57.02146]RHGGT[+802.28552]C[+57.02146]HNEVGS[+294.09508]Y.R	C4(Carbamidomethyl / 57.0215); C11(Carbamidomethyl / 57.0215); C17(Carbamidomethyl / 57.0215)	0.97	0.97	0	0	0	0	0.074	0.075	0.011	85.4	0		NRagged	7	>sp|P46531|NOTC1_HUMAN Neurogenic locus notch homolog protein 1 OS=Homo sapiens OX=9606 GN=NOTCH1 PE=1 SV=4	1	1965	FP070522_5.3633.3633.4	high-energy collision-induced dissociation	0	3811.61	3811.55	1	7 | 21402
2	Hex(1)Pent(1); HexNAc(1)Hex(1)Fuc(1)NeuAc(1)	36.7	5	763.33	3812.62	763.317	3812.56	controllerType=0 controllerNumber=1 scan=3949	15.942	D.VNECGQKPGLCRHGGTCHNEVGSY.R	16;23	VNECGQKPGLCRHGGTCHNEVGSY,DR,4@57.02146,11@57.02146,16@294.09508,17@57.02146,23@802.28552	T16(OGlycan / 294.0951); S23(OGlycan / 802.2855)	14.3977	D.VNEC[+57.02146]GQKPGLC[+57.02146]RHGGT[+294.09508]C[+57.02146]HNEVGS[+802.28552]Y.R	C4(Carbamidomethyl / 57.0215); C11(Carbamidomethyl / 57.0215); C17(Carbamidomethyl / 57.0215)	0.99	0.99	0	0	0	0	0.094	0.094	0.005	36.7	0		NRagged	5.7	>sp|P46531|NOTC1_HUMAN Neurogenic locus notch homolog protein 1 OS=Homo sapiens OX=9606 GN=NOTCH1 PE=1 SV=4	1	2292	FP070522_5.3949.3949.5	high-energy collision-induced dissociation	0	3811.61	3811.55	1	8 | 26010
26		402.5	4	534.488	2134.93	534.489	2134.93	controllerType=0 controllerNumber=1 scan=3122	-0.751	Y.RCVCRATHTGPNCERPY.V		RCVCRATHTGPNCERPY,YV,2@57.02146,4@57.02146,5@0.98402,13@57.02146	R5(Deamidated / 0.984)	12.2686	Y.RC[+57.02146]VC[+57.02146]R[+0.98402]ATHTGPNC[+57.02146]ERPY.V	C2(Carbamidomethyl / 57.0215); C4(Carbamidomethyl / 57.0215); C13(Carbamidomethyl / 57.0215)	0.023	0.023	0	0	0	0	0.00052	0.00053	1.639	351.9	40.1		Specific	7.9	>sp|P46531|NOTC1_HUMAN Neurogenic locus notch homolog protein 1 OS=Homo sapiens OX=9606 GN=NOTCH1 PE=1 SV=4	1	1547	FP070522_5.3122.3122.4	high-energy collision-induced dissociation	1.35	2133.92	2133.93	1	9 | 1404
26		406.7	4	534.24	2133.94	534.243	2133.95	controllerType=0 controllerNumber=1 scan=2980	-5.839	Y.RCVCRATHTGPNCERPY.V		RCVCRATHTGPNCERPY,YV,2@57.02146,4@57.02146,13@57.02146		11.8391	Y.RC[+57.02146]VC[+57.02146]RATHTGPNC[+57.02146]ERPY.V	C2(Carbamidomethyl / 57.0215); C4(Carbamidomethyl / 57.0215); C13(Carbamidomethyl / 57.0215)	0.00023	0.00023	0	0	0	0	2.4e-05	2.4e-05	3.64	406.7	406.7		Specific	8.4	>sp|P46531|NOTC1_HUMAN Neurogenic locus notch homolog protein 1 OS=Homo sapiens OX=9606 GN=NOTCH1 PE=1 SV=4	1	1443	FP070522_5.2980.2980.4	high-energy collision-induced dissociation	3.63	2132.93	2132.94	1	10 | 1269
26		369.4	4	534.239	2133.94	534.243	2133.95	controllerType=0 controllerNumber=1 scan=3081	-6.296	Y.RCVCRATHTGPNCERPY.V		RCVCRATHTGPNCERPY,YV,2@57.02146,4@57.02146,13@57.02146		12.159	Y.RC[+57.02146]VC[+57.02146]RATHTGPNC[+57.02146]ERPY.V	C2(Carbamidomethyl / 57.0215); C4(Carbamidomethyl / 57.0215); C13(Carbamidomethyl / 57.0215)	0.0053	0.0053	0	0	0	0	0.00021	0.00021	2.279	356.8	356.8		Specific	7.8	>sp|P46531|NOTC1_HUMAN Neurogenic locus notch homolog protein 1 OS=Homo sapiens OX=9606 GN=NOTCH1 PE=1 SV=4	1	1513	FP070522_5.3081.3081.4	high-energy collision-induced dissociation	2.27	2132.93	2132.94	1	11 | 1396
26		352.3	4	534.24	2133.94	534.243	2133.95	controllerType=0 controllerNumber=1 scan=3045	-5.724	Y.RCVCRATHTGPNCERPY.V		RCVCRATHTGPNCERPY,YV,2@57.02146,4@57.02146,13@57.02146		12.0501	Y.RC[+57.02146]VC[+57.02146]RATHTGPNC[+57.02146]ERPY.V	C2(Carbamidomethyl / 57.0215); C4(Carbamidomethyl / 57.0215); C13(Carbamidomethyl / 57.0215)	0.0045	0.0045	0	0	0	0	0.00016	0.00017	2.35	352.3	352.3		Specific	8	>sp|P46531|NOTC1_HUMAN Neurogenic locus notch homolog protein 1 OS=Homo sapiens OX=9606 GN=NOTCH1 PE=1 SV=4	1	1486	FP070522_5.3045.3045.4	high-energy collision-induced dissociation	2.34	2132.93	2132.94	1	12 | 1347
26		322.2	4	534.24	2133.94	534.243	2133.95	controllerType=0 controllerNumber=1 scan=3011	-5.724	Y.RCVCRATHTGPNCERPY.V		RCVCRATHTGPNCERPY,YV,2@57.02146,4@57.02146,13@57.02146		11.946	Y.RC[+57.02146]VC[+57.02146]RATHTGPNC[+57.02146]ERPY.V	C2(Carbamidomethyl / 57.0215); C4(Carbamidomethyl / 57.0215); C13(Carbamidomethyl / 57.0215)	0.023	0.024	0	0	0	0	0.00073	0.00073	1.634	288.6	288.6		Specific	7	>sp|P46531|NOTC1_HUMAN Neurogenic locus notch homolog protein 1 OS=Homo sapiens OX=9606 GN=NOTCH1 PE=1 SV=4	1	1460	FP070522_5.3011.3011.4	high-energy collision-induced dissociation	1.63	2132.93	2132.94	1	13 | 1299
26		213.3	5	427.593	2133.94	427.596	2133.95	controllerType=0 controllerNumber=1 scan=3012	-6.16	Y.RCVCRATHTGPNCERPY.V		RCVCRATHTGPNCERPY,YV,2@57.02146,4@57.02146,13@57.02146		11.9484	Y.RC[+57.02146]VC[+57.02146]RATHTGPNC[+57.02146]ERPY.V	C2(Carbamidomethyl / 57.0215); C4(Carbamidomethyl / 57.0215); C13(Carbamidomethyl / 57.0215)	0.4	0.41	0	0	0	0	0.023	0.023	0.395	211	211		Specific	7.2	>sp|P46531|NOTC1_HUMAN Neurogenic locus notch homolog protein 1 OS=Homo sapiens OX=9606 GN=NOTCH1 PE=1 SV=4	1	1461	FP070522_5.3012.3012.5	high-energy collision-induced dissociation	1.01	2132.93	2132.94	1	14 | 1305
26		199.3	3	711.982	2133.93	711.988	2133.95	controllerType=0 controllerNumber=1 scan=3026	-7.463	Y.RCVCRATHTGPNCERPY.V		RCVCRATHTGPNCERPY,YV,2@57.02146,4@57.02146,13@57.02146		11.9955	Y.RC[+57.02146]VC[+57.02146]RATHTGPNC[+57.02146]ERPY.V	C2(Carbamidomethyl / 57.0215); C4(Carbamidomethyl / 57.0215); C13(Carbamidomethyl / 57.0215)	0.92	0.92	0	0	0	0	0.061	0.061	0.034	199.3	199.3		Specific	4.8	>sp|P46531|NOTC1_HUMAN Neurogenic locus notch homolog protein 1 OS=Homo sapiens OX=9606 GN=NOTCH1 PE=1 SV=4	1	1472	FP070522_5.3026.3026.3	high-energy collision-induced dissociation	0.18	2132.93	2132.94	1	15 | 1317
26		179.8	5	427.591	2133.93	427.596	2133.95	controllerType=0 controllerNumber=1 scan=3023	-9.806	Y.RCVCRATHTGPNCERPY.V		RCVCRATHTGPNCERPY,YV,2@57.02146,4@57.02146,13@57.02146		11.9878	Y.RC[+57.02146]VC[+57.02146]RATHTGPNC[+57.02146]ERPY.V	C2(Carbamidomethyl / 57.0215); C4(Carbamidomethyl / 57.0215); C13(Carbamidomethyl / 57.0215)	0.9	0.9	0	0	0	0	0.054	0.055	0.047	179.8	179.8		Specific	7.1	>sp|P46531|NOTC1_HUMAN Neurogenic locus notch homolog protein 1 OS=Homo sapiens OX=9606 GN=NOTCH1 PE=1 SV=4	1	1469	FP070522_5.3023.3023.5	high-energy collision-induced dissociation	0.23	2132.92	2132.94	1	16 | 1311
103	Fuc(1)	560	4	1238.97	4952.87	1238.73	4951.89	controllerType=0 controllerNumber=1 scan=4244	-5.018	Y.NCRCPPEWTGQYCTEDVDECQLMPNACQNGGTCHNTHGGY.N	14	NCRCPPEWTGQYCTEDVDECQLMPNACQNGGTCHNTHGGY,YN,2@57.02146,4@57.02146,13@57.02146,14@146.05791,20@57.02146,23@15.99492,27@57.02146,33@57.02146,35@15.99492	T14(OGlycan / 146.0579); M23(Oxidation / 15.9949); N35(Oxidation / 15.9949)	15.1132	Y.NC[+57.02146]RC[+57.02146]PPEWTGQYC[+57.02146]T[+146.05791]EDVDEC[+57.02146]QLM[+15.99492]PNAC[+57.02146]QNGGTC[+57.02146]HN[+15.99492]THGGY.N	C2(Carbamidomethyl / 57.0215); C4(Carbamidomethyl / 57.0215); C13(Carbamidomethyl / 57.0215); C20(Carbamidomethyl / 57.0215); C27(Carbamidomethyl / 57.0215); C33(Carbamidomethyl / 57.0215)	3.8e-05	3.8e-05	0	0	0	0	2.4e-06	2.5e-06	4.423	560	0.8	1	Specific	25.6	>sp|P46531|NOTC1_HUMAN Neurogenic locus notch homolog protein 1 OS=Homo sapiens OX=9606 GN=NOTCH1 PE=1 SV=4	1	2617	FP070522_5.4244.4244.4	high-energy collision-induced dissociation	2.94	4951.86	4950.88	1	17 | 45947
103		605.1	2	784.32	1567.63	784.324	1567.64	controllerType=0 controllerNumber=1 scan=4093	-5.99	Y.NCRCPPEWTGQY.C		NCRCPPEWTGQY,YC,2@57.02146,4@57.02146		14.7557	Y.NC[+57.02146]RC[+57.02146]PPEWTGQY.C	C2(Carbamidomethyl / 57.0215); C4(Carbamidomethyl / 57.0215)	7.8e-08	7.9e-08	0	0	0	0	1.2e-08	1.2e-08	7.109	359.1	359.1		Specific	13.1	>sp|P46531|NOTC1_HUMAN Neurogenic locus notch homolog protein 1 OS=Homo sapiens OX=9606 GN=NOTCH1 PE=1 SV=4	1	2444	FP070522_5.4093.4093.2	high-energy collision-induced dissociation	7.1	1566.62	1566.63	1	18 | 850
103		581.4	2	784.32	1567.63	784.324	1567.64	controllerType=0 controllerNumber=1 scan=4047	-6.067	Y.NCRCPPEWTGQY.C		NCRCPPEWTGQY,YC,2@57.02146,4@57.02146		14.6481	Y.NC[+57.02146]RC[+57.02146]PPEWTGQY.C	C2(Carbamidomethyl / 57.0215); C4(Carbamidomethyl / 57.0215)	1e-07	1e-07	0	0	0	0	1.4e-08	1.4e-08	6.996	378.5	378.5		Specific	13.7	>sp|P46531|NOTC1_HUMAN Neurogenic locus notch homolog protein 1 OS=Homo sapiens OX=9606 GN=NOTCH1 PE=1 SV=4	1	2385	FP070522_5.4047.4047.2	high-energy collision-induced dissociation	6.99	1566.62	1566.63	1	19 | 822
103		491.4	2	784.32	1567.63	784.324	1567.64	controllerType=0 controllerNumber=1 scan=4140	-5.912	Y.NCRCPPEWTGQY.C		NCRCPPEWTGQY,YC,2@57.02146,4@57.02146		14.8663	Y.NC[+57.02146]RC[+57.02146]PPEWTGQY.C	C2(Carbamidomethyl / 57.0215); C4(Carbamidomethyl / 57.0215)	9.8e-07	9.9e-07	0	0	0	0	9.7e-08	9.9e-08	6.008	469.5	469.5		Specific	17	>sp|P46531|NOTC1_HUMAN Neurogenic locus notch homolog protein 1 OS=Homo sapiens OX=9606 GN=NOTCH1 PE=1 SV=4	1	2500	FP070522_5.4140.4140.2	high-energy collision-induced dissociation	6.06	1566.63	1566.63	1	20 | 857
103		434.8	2	784.318	1567.63	784.324	1567.64	controllerType=0 controllerNumber=1 scan=4207	-8.637	Y.NCRCPPEWTGQY.C		NCRCPPEWTGQY,YC,2@57.02146,4@57.02146		15.0264	Y.NC[+57.02146]RC[+57.02146]PPEWTGQY.C	C2(Carbamidomethyl / 57.0215); C4(Carbamidomethyl / 57.0215)	2e-05	2e-05	0	0	0	0	1.3e-06	1.3e-06	4.708	418.1	418.1		Specific	14	>sp|P46531|NOTC1_HUMAN Neurogenic locus notch homolog protein 1 OS=Homo sapiens OX=9606 GN=NOTCH1 PE=1 SV=4	1	2574	FP070522_5.4207.4207.2	high-energy collision-induced dissociation	4.83	1566.62	1566.63	1	21 | 862
169	Fuc(1)	229.9	5	596.465	2978.3	596.465	2978.3	controllerType=0 controllerNumber=1 scan=4196	0.1	F.HSATCHDRVASFYCECPHGRTGLL.C	11	HSATCHDRVASFYCECPHGRTGLL,FC,5@57.02146,8@0.98402,11@146.05791,14@57.02146,16@57.02146	R8(Deamidated / 0.984); S11(OGlycan / 146.0579)	14.999	F.HSATC[+57.02146]HDR[+0.98402]VAS[+146.05791]FYC[+57.02146]EC[+57.02146]PHGRTGLL.C	C5(Carbamidomethyl / 57.0215); C14(Carbamidomethyl / 57.0215); C16(Carbamidomethyl / 57.0215)	0.29	0.3	0	0	0	0	0.012	0.012	0.533	229.9	6.8		Specific	9.7	>sp|P46531|NOTC1_HUMAN Neurogenic locus notch homolog protein 1 OS=Homo sapiens OX=9606 GN=NOTCH1 PE=1 SV=4	1	2562	FP070522_5.4196.4196.5	high-energy collision-induced dissociation	0.75	2977.29	2977.29	1	22 | 5141
169	Fuc(1)	388.8	5	596.266	2977.3	596.269	2977.31	controllerType=0 controllerNumber=1 scan=4162	-4.571	F.HSATCHDRVASFYCECPHGRTGLL.C	11	HSATCHDRVASFYCECPHGRTGLL,FC,5@57.02146,11@146.05791,14@57.02146,16@57.02146	S11(OGlycan / 146.0579)	14.9178	F.HSATC[+57.02146]HDRVAS[+146.05791]FYC[+57.02146]EC[+57.02146]PHGRTGLL.C	C5(Carbamidomethyl / 57.0215); C14(Carbamidomethyl / 57.0215); C16(Carbamidomethyl / 57.0215)	9.6e-05	9.7e-05	0	0	0	0	8e-06	8.1e-06	4.019	388.8	6.8		Specific	11.1	>sp|P46531|NOTC1_HUMAN Neurogenic locus notch homolog protein 1 OS=Homo sapiens OX=9606 GN=NOTCH1 PE=1 SV=4	1	2527	FP070522_5.4162.4162.5	high-energy collision-induced dissociation	4.07	2976.29	2976.31	1	23 | 5129
169		553.7	5	567.255	2832.24	567.254	2832.24	controllerType=0 controllerNumber=1 scan=4329	1.351	F.HSATCHDRVASFYCECPHGRTGLL.C		HSATCHDRVASFYCECPHGRTGLL,FC,5@57.02146,8@0.98402,14@57.02146,16@57.02146	R8(Deamidated / 0.984)	15.3227	F.HSATC[+57.02146]HDR[+0.98402]VASFYC[+57.02146]EC[+57.02146]PHGRTGLL.C	C5(Carbamidomethyl / 57.0215); C14(Carbamidomethyl / 57.0215); C16(Carbamidomethyl / 57.0215)	0.00019	0.00019	0	0	0	0	2.2e-05	2.2e-05	3.727	553.7	315.9		Specific	10.6	>sp|P46531|NOTC1_HUMAN Neurogenic locus notch homolog protein 1 OS=Homo sapiens OX=9606 GN=NOTCH1 PE=1 SV=4	1	2711	FP070522_5.4329.4329.5	high-energy collision-induced dissociation	4.36	2831.24	2831.23	1	24 | 5262
169		524.5	5	567.254	2832.24	567.254	2832.24	controllerType=0 controllerNumber=1 scan=4131	1.135	F.HSATCHDRVASFYCECPHGRTGLL.C		HSATCHDRVASFYCECPHGRTGLL,FC,5@57.02146,8@0.98402,14@57.02146,16@57.02146	R8(Deamidated / 0.984)	14.8443	F.HSATC[+57.02146]HDR[+0.98402]VASFYC[+57.02146]EC[+57.02146]PHGRTGLL.C	C5(Carbamidomethyl / 57.0215); C14(Carbamidomethyl / 57.0215); C16(Carbamidomethyl / 57.0215)	0.00033	0.00034	0	0	0	0	3.6e-05	3.6e-05	3.479	524.5	233.3		Specific	9	>sp|P46531|NOTC1_HUMAN Neurogenic locus notch homolog protein 1 OS=Homo sapiens OX=9606 GN=NOTCH1 PE=1 SV=4	1	2490	FP070522_5.4131.4131.5	high-energy collision-induced dissociation	4.11	2831.24	2831.23	1	25 | 5079
169		752.4	5	567.055	2831.24	567.057	2831.26	controllerType=0 controllerNumber=1 scan=4283	-3.993	F.HSATCHDRVASFYCECPHGRTGLL.C		HSATCHDRVASFYCECPHGRTGLL,FC,5@57.02146,14@57.02146,16@57.02146		15.2058	F.HSATC[+57.02146]HDRVASFYC[+57.02146]EC[+57.02146]PHGRTGLL.C	C5(Carbamidomethyl / 57.0215); C14(Carbamidomethyl / 57.0215); C16(Carbamidomethyl / 57.0215)	3.6e-11	3.7e-11	0	0	0	0	2e-11	2e-11	10.443	752.4	752.4		Specific	13	>sp|P46531|NOTC1_HUMAN Neurogenic locus notch homolog protein 1 OS=Homo sapiens OX=9606 GN=NOTCH1 PE=1 SV=4	1	2660	FP070522_5.4283.4283.5	high-energy collision-induced dissociation	10.44	2830.24	2830.25	1	26 | 5184
169		743.4	5	567.054	2831.24	567.057	2831.26	controllerType=0 controllerNumber=1 scan=4178	-5.178	F.HSATCHDRVASFYCECPHGRTGLL.C		HSATCHDRVASFYCECPHGRTGLL,FC,5@57.02146,14@57.02146,16@57.02146		14.9567	F.HSATC[+57.02146]HDRVASFYC[+57.02146]EC[+57.02146]PHGRTGLL.C	C5(Carbamidomethyl / 57.0215); C14(Carbamidomethyl / 57.0215); C16(Carbamidomethyl / 57.0215)	3.6e-10	3.7e-10	0	0	0	0	1.4e-10	1.4e-10	9.443	743.4	743.4		Specific	11.4	>sp|P46531|NOTC1_HUMAN Neurogenic locus notch homolog protein 1 OS=Homo sapiens OX=9606 GN=NOTCH1 PE=1 SV=4	1	2541	FP070522_5.4178.4178.5	high-energy collision-induced dissociation	10.44	2830.23	2830.25	1	27 | 5138
169		678.2	5	567.055	2831.25	567.057	2831.26	controllerType=0 controllerNumber=1 scan=4229	-3.669	F.HSATCHDRVASFYCECPHGRTGLL.C		HSATCHDRVASFYCECPHGRTGLL,FC,5@57.02146,14@57.02146,16@57.02146		15.0769	F.HSATC[+57.02146]HDRVASFYC[+57.02146]EC[+57.02146]PHGRTGLL.C	C5(Carbamidomethyl / 57.0215); C14(Carbamidomethyl / 57.0215); C16(Carbamidomethyl / 57.0215)	1.9e-08	1.9e-08	0	0	0	0	2.8e-09	2.9e-09	7.726	678.2	678.2		Specific	10.7	>sp|P46531|NOTC1_HUMAN Neurogenic locus notch homolog protein 1 OS=Homo sapiens OX=9606 GN=NOTCH1 PE=1 SV=4	1	2603	FP070522_5.4229.4229.5	high-energy collision-induced dissociation	8.72	2830.24	2830.25	1	28 | 5169
169		629.1	5	567.054	2831.24	567.057	2831.26	controllerType=0 controllerNumber=1 scan=4329	-4.855	F.HSATCHDRVASFYCECPHGRTGLL.C		HSATCHDRVASFYCECPHGRTGLL,FC,5@57.02146,14@57.02146,16@57.02146		15.3227	F.HSATC[+57.02146]HDRVASFYC[+57.02146]EC[+57.02146]PHGRTGLL.C	C5(Carbamidomethyl / 57.0215); C14(Carbamidomethyl / 57.0215); C16(Carbamidomethyl / 57.0215)	3.6e-08	3.7e-08	0	0	0	0	6.7e-09	6.8e-09	7.443	629.1	629.1		Specific	11.2	>sp|P46531|NOTC1_HUMAN Neurogenic locus notch homolog protein 1 OS=Homo sapiens OX=9606 GN=NOTCH1 PE=1 SV=4	1	2710	FP070522_5.4329.4329.5	high-energy collision-induced dissociation	8.44	2830.23	2830.25	1	29 | 5259
169		545.7	5	567.056	2831.25	567.057	2831.26	controllerType=0 controllerNumber=1 scan=4375	-2.484	F.HSATCHDRVASFYCECPHGRTGLL.C		HSATCHDRVASFYCECPHGRTGLL,FC,5@57.02146,14@57.02146,16@57.02146		15.4333	F.HSATC[+57.02146]HDRVASFYC[+57.02146]EC[+57.02146]PHGRTGLL.C	C5(Carbamidomethyl / 57.0215); C14(Carbamidomethyl / 57.0215); C16(Carbamidomethyl / 57.0215)	0.00015	0.00016	0	0	0	0	1.2e-05	1.2e-05	3.812	545.7	545.7		Specific	10.2	>sp|P46531|NOTC1_HUMAN Neurogenic locus notch homolog protein 1 OS=Homo sapiens OX=9606 GN=NOTCH1 PE=1 SV=4	1	2767	FP070522_5.4375.4375.5	high-energy collision-induced dissociation	4.74	2830.24	2830.25	1	30 | 5319
169		496.3	4	708.565	2831.24	708.569	2831.26	controllerType=0 controllerNumber=1 scan=4163	-5.863	F.HSATCHDRVASFYCECPHGRTGLL.C		HSATCHDRVASFYCECPHGRTGLL,FC,5@57.02146,14@57.02146,16@57.02146		14.92	F.HSATC[+57.02146]HDRVASFYC[+57.02146]EC[+57.02146]PHGRTGLL.C	C5(Carbamidomethyl / 57.0215); C14(Carbamidomethyl / 57.0215); C16(Carbamidomethyl / 57.0215)	0.00012	0.00012	0	0	0	0	1.1e-05	1.1e-05	3.934	496.3	496.3		Specific	8.9	>sp|P46531|NOTC1_HUMAN Neurogenic locus notch homolog protein 1 OS=Homo sapiens OX=9606 GN=NOTCH1 PE=1 SV=4	1	2528	FP070522_5.4163.4163.4	high-energy collision-induced dissociation	3.99	2830.23	2830.25	1	31 | 5135
169		320.5	5	567.052	2831.23	567.057	2831.26	controllerType=0 controllerNumber=1 scan=4072	-9.382	F.HSATCHDRVASFYCECPHGRTGLL.C		HSATCHDRVASFYCECPHGRTGLL,FC,5@57.02146,14@57.02146,16@57.02146		14.7061	F.HSATC[+57.02146]HDRVASFYC[+57.02146]EC[+57.02146]PHGRTGLL.C	C5(Carbamidomethyl / 57.0215); C14(Carbamidomethyl / 57.0215); C16(Carbamidomethyl / 57.0215)	0.057	0.058	0	0	0	0	0.0017	0.0017	1.245	320.5	320.5		Specific	8.1	>sp|P46531|NOTC1_HUMAN Neurogenic locus notch homolog protein 1 OS=Homo sapiens OX=9606 GN=NOTCH1 PE=1 SV=4	1	2420	FP070522_5.4072.4072.5	high-energy collision-induced dissociation	1.17	2830.22	2830.25	1	32 | 4989
169		239.3	4	708.565	2831.24	708.569	2831.26	controllerType=0 controllerNumber=1 scan=4109	-6.122	F.HSATCHDRVASFYCECPHGRTGLL.C		HSATCHDRVASFYCECPHGRTGLL,FC,5@57.02146,14@57.02146,16@57.02146		14.7923	F.HSATC[+57.02146]HDRVASFYC[+57.02146]EC[+57.02146]PHGRTGLL.C	C5(Carbamidomethyl / 57.0215); C14(Carbamidomethyl / 57.0215); C16(Carbamidomethyl / 57.0215)	0.54	0.55	0	0	0	0	0.033	0.033	0.265	239.3	239.3		Specific	6.1	>sp|P46531|NOTC1_HUMAN Neurogenic locus notch homolog protein 1 OS=Homo sapiens OX=9606 GN=NOTCH1 PE=1 SV=4	1	2465	FP070522_5.4109.4109.4	high-energy collision-induced dissociation	0.78	2830.23	2830.25	1	33 | 5064
169		210.1	4	708.566	2831.24	708.569	2831.26	controllerType=0 controllerNumber=1 scan=4342	-5.432	F.HSATCHDRVASFYCECPHGRTGLL.C		HSATCHDRVASFYCECPHGRTGLL,FC,5@57.02146,14@57.02146,16@57.02146		15.3538	F.HSATC[+57.02146]HDRVASFYC[+57.02146]EC[+57.02146]PHGRTGLL.C	C5(Carbamidomethyl / 57.0215); C14(Carbamidomethyl / 57.0215); C16(Carbamidomethyl / 57.0215)	0.72	0.72	0	0	0	0	0.048	0.048	0.141	210.1	210.1		Specific	6.1	>sp|P46531|NOTC1_HUMAN Neurogenic locus notch homolog protein 1 OS=Homo sapiens OX=9606 GN=NOTCH1 PE=1 SV=4	1	2727	FP070522_5.4342.4342.4	high-energy collision-induced dissociation	0.52	2830.23	2830.25	1	34 | 5272
169	Fuc(1); Hex(1)Pent(2)	122.9	3	654.271	1960.8	654.27	1960.8	controllerType=0 controllerNumber=1 scan=3056	1.268	F.HSATCHDRVASF.Y	2;4	HSATCHDRVASF,FY,2@146.05791,4@426.13734,5@57.02146,8@0.98402	S2(OGlycan / 146.0579); T4(OGlycan / 426.1373); R8(Deamidated / 0.984)	12.0886	F.HS[+146.05791]AT[+426.13734]C[+57.02146]HDR[+0.98402]VASF.Y	C5(Carbamidomethyl / 57.0215)	0.32	0.32	0	0	0	0	0.017	0.017	0.492	122.9	0		Specific	9	>sp|P46531|NOTC1_HUMAN Neurogenic locus notch homolog protein 1 OS=Homo sapiens OX=9606 GN=NOTCH1 PE=1 SV=4	1	1492	FP070522_5.3056.3056.3	high-energy collision-induced dissociation	0.06	1959.79	1959.79	1	35 | 1353
169	Fuc(1); Hex(1)	693.5	3	620.265	1858.78	620.269	1858.79	controllerType=0 controllerNumber=1 scan=3319	-5.813	F.HSATCHDRVASFY.C	4;11	HSATCHDRVASFY,FC,4@146.05791,5@57.02146,11@162.05282	T4(OGlycan / 146.0579); S11(OGlycan / 162.0528)	12.8015	F.HSAT[+146.05791]C[+57.02146]HDRVAS[+162.05282]FY.C	C5(Carbamidomethyl / 57.0215)	6.1e-10	6.2e-10	0	0	0	0	2.2e-10	2.2e-10	9.211	693.5	8		Specific	17.8	>sp|P46531|NOTC1_HUMAN Neurogenic locus notch homolog protein 1 OS=Homo sapiens OX=9606 GN=NOTCH1 PE=1 SV=4	1	1706	FP070522_5.3319.3319.3	high-energy collision-induced dissociation	9.7	1857.77	1857.78	1	36 | 1551
169	Fuc(1); Hex(1)	670	3	620.265	1858.78	620.269	1858.79	controllerType=0 controllerNumber=1 scan=3275	-6.01	F.HSATCHDRVASFY.C	4;11	HSATCHDRVASFY,FC,4@146.05791,5@57.02146,11@162.05282	T4(OGlycan / 146.0579); S11(OGlycan / 162.0528)	12.689	F.HSAT[+146.05791]C[+57.02146]HDRVAS[+162.05282]FY.C	C5(Carbamidomethyl / 57.0215)	6.1e-10	6.2e-10	0	0	0	0	2e-10	2e-10	9.211	669.6	9.5		Specific	14.9	>sp|P46531|NOTC1_HUMAN Neurogenic locus notch homolog protein 1 OS=Homo sapiens OX=9606 GN=NOTCH1 PE=1 SV=4	1	1671	FP070522_5.3275.3275.3	high-energy collision-induced dissociation	9.7	1857.77	1857.78	1	37 | 1475
169	Fuc(1)	504.1	3	566.248	1696.73	566.251	1696.74	controllerType=0 controllerNumber=1 scan=3314	-5.286	F.HSATCHDRVASFY.C	4	HSATCHDRVASFY,FC,4@146.05791,5@57.02146	T4(OGlycan / 146.0579)	12.7917	F.HSAT[+146.05791]C[+57.02146]HDRVASFY.C	C5(Carbamidomethyl / 57.0215)	4e-06	4e-06	0	0	0	0	3.8e-07	3.8e-07	5.401	426	4.2		Specific	10.6	>sp|P46531|NOTC1_HUMAN Neurogenic locus notch homolog protein 1 OS=Homo sapiens OX=9606 GN=NOTCH1 PE=1 SV=4	1	1701	FP070522_5.3314.3314.3	high-energy collision-induced dissociation	6.09	1695.72	1695.73	1	38 | 1512
169	Fuc(1)	498.6	3	566.248	1696.73	566.251	1696.74	controllerType=0 controllerNumber=1 scan=3386	-5.071	F.HSATCHDRVASFY.C	4	HSATCHDRVASFY,FC,4@146.05791,5@57.02146	T4(OGlycan / 146.0579)	12.9994	F.HSAT[+146.05791]C[+57.02146]HDRVASFY.C	C5(Carbamidomethyl / 57.0215)	7.6e-07	7.7e-07	0	0	0	0	6.6e-08	6.7e-08	6.118	386.3	3.4		Specific	11.6	>sp|P46531|NOTC1_HUMAN Neurogenic locus notch homolog protein 1 OS=Homo sapiens OX=9606 GN=NOTCH1 PE=1 SV=4	1	1749	FP070522_5.3386.3386.3	high-energy collision-induced dissociation	5.88	1695.72	1695.73	1	39 | 1627
169	Fuc(1)	461.6	3	566.248	1696.73	566.251	1696.74	controllerType=0 controllerNumber=1 scan=3350	-4.855	F.HSATCHDRVASFY.C	4	HSATCHDRVASFY,FC,4@146.05791,5@57.02146	T4(OGlycan / 146.0579)	12.8933	F.HSAT[+146.05791]C[+57.02146]HDRVASFY.C	C5(Carbamidomethyl / 57.0215)	1.3e-06	1.4e-06	0	0	0	0	1.6e-07	1.6e-07	5.875	402.9	11.3		Specific	11.8	>sp|P46531|NOTC1_HUMAN Neurogenic locus notch homolog protein 1 OS=Homo sapiens OX=9606 GN=NOTCH1 PE=1 SV=4	1	1728	FP070522_5.3350.3350.3	high-energy collision-induced dissociation	5.82	1695.72	1695.73	1	40 | 1588
169	Fuc(1); Hex(1)	633	3	565.911	1695.72	565.914	1695.73	controllerType=0 controllerNumber=1 scan=3031	-5.969	F.HSATCHDRVASF.Y	4;11	HSATCHDRVASF,FY,4@146.05791,5@57.02146,11@162.05282	T4(OGlycan / 146.0579); S11(OGlycan / 162.0528)	12.0113	F.HSAT[+146.05791]C[+57.02146]HDRVAS[+162.05282]F.Y	C5(Carbamidomethyl / 57.0215)	3.9e-09	4e-09	0	0	0	0	6.4e-10	6.5e-10	8.404	573	4.9		Specific	16.2	>sp|P46531|NOTC1_HUMAN Neurogenic locus notch homolog protein 1 OS=Homo sapiens OX=9606 GN=NOTCH1 PE=1 SV=4	1	1476	FP070522_5.3031.3031.3	high-energy collision-induced dissociation	8.89	1694.71	1694.72	1	41 | 1323
169	Fuc(1); Hex(1)	592.4	3	565.911	1695.72	565.914	1695.73	controllerType=0 controllerNumber=1 scan=3065	-5.213	F.HSATCHDRVASF.Y	4;11	HSATCHDRVASF,FY,4@146.05791,5@57.02146,11@162.05282	T4(OGlycan / 146.0579); S11(OGlycan / 162.0528)	12.1175	F.HSAT[+146.05791]C[+57.02146]HDRVAS[+162.05282]F.Y	C5(Carbamidomethyl / 57.0215)	5e-08	5.1e-08	0	0	0	0	8.6e-09	8.7e-09	7.298	511.3	8		Specific	15.7	>sp|P46531|NOTC1_HUMAN Neurogenic locus notch homolog protein 1 OS=Homo sapiens OX=9606 GN=NOTCH1 PE=1 SV=4	1	1498	FP070522_5.3065.3065.3	high-energy collision-induced dissociation	7.79	1694.71	1694.72	1	42 | 1372
169	Fuc(1); Hex(1)	546.9	3	565.911	1695.72	565.914	1695.73	controllerType=0 controllerNumber=1 scan=2996	-5.645	F.HSATCHDRVASF.Y	4;11	HSATCHDRVASF,FY,4@146.05791,5@57.02146,11@162.05282	T4(OGlycan / 146.0579); S11(OGlycan / 162.0528)	11.9018	F.HSAT[+146.05791]C[+57.02146]HDRVAS[+162.05282]F.Y	C5(Carbamidomethyl / 57.0215)	3.4e-07	3.4e-07	0	0	0	0	3.3e-08	3.3e-08	6.475	546.9	8.4		Specific	16.2	>sp|P46531|NOTC1_HUMAN Neurogenic locus notch homolog protein 1 OS=Homo sapiens OX=9606 GN=NOTCH1 PE=1 SV=4	1	1449	FP070522_5.2996.2996.3	high-energy collision-induced dissociation	6.89	1694.71	1694.72	1	43 | 1275
169	Fuc(1); Hex(1)	436.3	3	565.912	1695.72	565.914	1695.73	controllerType=0 controllerNumber=1 scan=2967	-4.457	F.HSATCHDRVASF.Y	2;11	HSATCHDRVASF,FY,2@146.05791,5@57.02146,11@162.05282	S2(OGlycan / 146.0579); S11(OGlycan / 162.0528)	11.7991	F.HS[+146.05791]ATC[+57.02146]HDRVAS[+162.05282]F.Y	C5(Carbamidomethyl / 57.0215)	1.1e-06	1.2e-06	0	0	0	0	1.2e-07	1.2e-07	5.943	429	0		Specific	13.1	>sp|P46531|NOTC1_HUMAN Neurogenic locus notch homolog protein 1 OS=Homo sapiens OX=9606 GN=NOTCH1 PE=1 SV=4	1	1434	FP070522_5.2967.2967.3	high-energy collision-induced dissociation	5.56	1694.71	1694.72	1	44 | 1245
169	Fuc(1); Hex(1)	402.2	3	565.911	1695.72	565.914	1695.73	controllerType=0 controllerNumber=1 scan=2960	-5.645	F.HSATCHDRVASF.Y	2;11	HSATCHDRVASF,FY,2@146.05791,5@57.02146,11@162.05282	S2(OGlycan / 146.0579); S11(OGlycan / 162.0528)	11.773	F.HS[+146.05791]ATC[+57.02146]HDRVAS[+162.05282]F.Y	C5(Carbamidomethyl / 57.0215)	8.9e-07	9.1e-07	0	0	0	0	8.1e-08	8.2e-08	6.049	402.2	1.6		Specific	14.1	>sp|P46531|NOTC1_HUMAN Neurogenic locus notch homolog protein 1 OS=Homo sapiens OX=9606 GN=NOTCH1 PE=1 SV=4	1	1430	FP070522_5.2960.2960.3	high-energy collision-induced dissociation	5.66	1694.71	1694.72	1	45 | 1221
169		436.4	3	522.894	1566.67	522.897	1566.68	controllerType=0 controllerNumber=1 scan=3408	-5.683	F.HSATCHDRVASFY.C		HSATCHDRVASFY,FC,5@57.02146,7@15.99492	D7(Oxidation / 15.9949)	13.0495	F.HSATC[+57.02146]HD[+15.99492]RVASFY.C	C5(Carbamidomethyl / 57.0215)	0.00019	0.00019	0	0	0	0	2e-05	2e-05	3.732	326.7	44.1		Specific	8.9	>sp|P46531|NOTC1_HUMAN Neurogenic locus notch homolog protein 1 OS=Homo sapiens OX=9606 GN=NOTCH1 PE=1 SV=4	1	1770	FP070522_5.3408.3408.3	high-energy collision-induced dissociation	3.56	1565.66	1565.67	1	46 | 544
169		240.6	3	517.897	1551.68	517.893	1551.66	controllerType=0 controllerNumber=1 scan=3533	7.423	F.HSATCHDRVASFY.C		HSATCHDRVASFY,FC,5@57.02146,8@0.98402	R8(Deamidated / 0.984)	13.3714	F.HSATC[+57.02146]HDR[+0.98402]VASFY.C	C5(Carbamidomethyl / 57.0215)	0.18	0.18	0	0	0	0	0.0073	0.0074	0.753	240.6	240.6		Specific	7	>sp|P46531|NOTC1_HUMAN Neurogenic locus notch homolog protein 1 OS=Homo sapiens OX=9606 GN=NOTCH1 PE=1 SV=4	1	1875	FP070522_5.3533.3533.3	high-energy collision-induced dissociation	0.53	1550.67	1550.66	1	47 | 652
169		797.8	2	775.838	1550.67	775.844	1550.68	controllerType=0 controllerNumber=1 scan=3352	-7.241	F.HSATCHDRVASFY.C		HSATCHDRVASFY,FC,5@57.02146		12.8988	F.HSATC[+57.02146]HDRVASFY.C	C5(Carbamidomethyl / 57.0215)	2.6e-10	2.6e-10	0	0	0	0	7.2e-11	7.3e-11	9.584	483.6	483.6		Specific	9.4	>sp|P46531|NOTC1_HUMAN Neurogenic locus notch homolog protein 1 OS=Homo sapiens OX=9606 GN=NOTCH1 PE=1 SV=4	1	1729	FP070522_5.3352.3352.2	high-energy collision-induced dissociation	9.58	1549.66	1549.67	1	48 | 454
169		482.3	3	517.562	1550.67	517.565	1550.68	controllerType=0 controllerNumber=1 scan=3368	-4.848	F.HSATCHDRVASFY.C		HSATCHDRVASFY,FC,5@57.02146		12.9398	F.HSATC[+57.02146]HDRVASFY.C	C5(Carbamidomethyl / 57.0215)	7.1e-05	7.2e-05	0	0	0	0	6.1e-06	6.2e-06	4.151	336	336		Specific	9.9	>sp|P46531|NOTC1_HUMAN Neurogenic locus notch homolog protein 1 OS=Homo sapiens OX=9606 GN=NOTCH1 PE=1 SV=4	1	1739	FP070522_5.3368.3368.3	high-energy collision-induced dissociation	4.2	1549.67	1549.67	1	49 | 482
169		472.6	3	517.562	1550.67	517.565	1550.68	controllerType=0 controllerNumber=1 scan=3406	-5.675	F.HSATCHDRVASFY.C		HSATCHDRVASFY,FC,5@57.02146		13.0455	F.HSATC[+57.02146]HDRVASFY.C	C5(Carbamidomethyl / 57.0215)	7.4e-05	7.5e-05	0	0	0	0	6.9e-06	7e-06	4.13	364.7	364.7		Specific	9.5	>sp|P46531|NOTC1_HUMAN Neurogenic locus notch homolog protein 1 OS=Homo sapiens OX=9606 GN=NOTCH1 PE=1 SV=4	1	1768	FP070522_5.3406.3406.3	high-energy collision-induced dissociation	4.37	1549.66	1549.67	1	50 | 516
169		468.7	3	517.563	1550.67	517.565	1550.68	controllerType=0 controllerNumber=1 scan=3295	-4.612	F.HSATCHDRVASFY.C		HSATCHDRVASFY,FC,5@57.02146		12.74	F.HSATC[+57.02146]HDRVASFY.C	C5(Carbamidomethyl / 57.0215)	6.6e-05	6.7e-05	0	0	0	0	5.3e-06	5.3e-06	4.181	353.6	353.6		Specific	10	>sp|P46531|NOTC1_HUMAN Neurogenic locus notch homolog protein 1 OS=Homo sapiens OX=9606 GN=NOTCH1 PE=1 SV=4	1	1687	FP070522_5.3295.3295.3	high-energy collision-induced dissociation	4.42	1549.67	1549.67	1	51 | 372
169		466.7	3	517.562	1550.67	517.565	1550.68	controllerType=0 controllerNumber=1 scan=3443	-5.321	F.HSATCHDRVASFY.C		HSATCHDRVASFY,FC,5@57.02146		13.1492	F.HSATC[+57.02146]HDRVASFY.C	C5(Carbamidomethyl / 57.0215)	5.4e-05	5.4e-05	0	0	0	0	3.7e-06	3.7e-06	4.272	351.1	351.1		Specific	10.4	>sp|P46531|NOTC1_HUMAN Neurogenic locus notch homolog protein 1 OS=Homo sapiens OX=9606 GN=NOTCH1 PE=1 SV=4	1	1795	FP070522_5.3443.3443.3	high-energy collision-induced dissociation	4.51	1549.66	1549.67	1	52 | 567
169		451.9	3	517.562	1550.67	517.565	1550.68	controllerType=0 controllerNumber=1 scan=3332	-5.203	F.HSATCHDRVASFY.C		HSATCHDRVASFY,FC,5@57.02146		12.8392	F.HSATC[+57.02146]HDRVASFY.C	C5(Carbamidomethyl / 57.0215)	0.00018	0.00018	0	0	0	0	1.8e-05	1.8e-05	3.751	339.2	339.2		Specific	9.5	>sp|P46531|NOTC1_HUMAN Neurogenic locus notch homolog protein 1 OS=Homo sapiens OX=9606 GN=NOTCH1 PE=1 SV=4	1	1713	FP070522_5.3332.3332.3	high-energy collision-induced dissociation	3.99	1549.67	1549.67	1	53 | 426
169		438.2	3	517.562	1550.67	517.565	1550.68	controllerType=0 controllerNumber=1 scan=3490	-5.911	F.HSATCHDRVASFY.C		HSATCHDRVASFY,FC,5@57.02146		13.2639	F.HSATC[+57.02146]HDRVASFY.C	C5(Carbamidomethyl / 57.0215)	0.00017	0.00017	0	0	0	0	1.4e-05	1.4e-05	3.764	314.6	314.6		Specific	9.9	>sp|P46531|NOTC1_HUMAN Neurogenic locus notch homolog protein 1 OS=Homo sapiens OX=9606 GN=NOTCH1 PE=1 SV=4	1	1837	FP070522_5.3490.3490.3	high-energy collision-induced dissociation	3.88	1549.66	1549.67	1	54 | 618
169		399.3	3	517.562	1550.67	517.565	1550.68	controllerType=0 controllerNumber=1 scan=3624	-5.911	F.HSATCHDRVASFY.C		HSATCHDRVASFY,FC,5@57.02146		13.6026	F.HSATC[+57.02146]HDRVASFY.C	C5(Carbamidomethyl / 57.0215)	0.001	0.001	0	0	0	0	0.00011	0.00011	2.996	295.1	295.1		Specific	9.5	>sp|P46531|NOTC1_HUMAN Neurogenic locus notch homolog protein 1 OS=Homo sapiens OX=9606 GN=NOTCH1 PE=1 SV=4	1	1956	FP070522_5.3624.3624.3	high-energy collision-induced dissociation	3.34	1549.66	1549.67	1	55 | 701
169		389.4	3	517.562	1550.67	517.565	1550.68	controllerType=0 controllerNumber=1 scan=3677	-4.967	F.HSATCHDRVASFY.C		HSATCHDRVASFY,FC,5@57.02146		13.7264	F.HSATC[+57.02146]HDRVASFY.C	C5(Carbamidomethyl / 57.0215)	0.00049	0.0005	0	0	0	0	4.8e-05	4.9e-05	3.306	307.5	307.5		Specific	9.7	>sp|P46531|NOTC1_HUMAN Neurogenic locus notch homolog protein 1 OS=Homo sapiens OX=9606 GN=NOTCH1 PE=1 SV=4	1	2016	FP070522_5.3677.3677.3	high-energy collision-induced dissociation	3.65	1549.67	1549.67	1	56 | 733
169		387.7	3	517.563	1550.67	517.565	1550.68	controllerType=0 controllerNumber=1 scan=3573	-3.668	F.HSATCHDRVASFY.C		HSATCHDRVASFY,FC,5@57.02146		13.4868	F.HSATC[+57.02146]HDRVASFY.C	C5(Carbamidomethyl / 57.0215)	0.00071	0.00072	0	0	0	0	6.6e-05	6.6e-05	3.149	309.8	309.8		Specific	9.4	>sp|P46531|NOTC1_HUMAN Neurogenic locus notch homolog protein 1 OS=Homo sapiens OX=9606 GN=NOTCH1 PE=1 SV=4	1	1905	FP070522_5.3573.3573.3	high-energy collision-induced dissociation	3.5	1549.67	1549.67	1	57 | 659
169		311.9	3	517.561	1550.67	517.565	1550.68	controllerType=0 controllerNumber=1 scan=3738	-7.21	F.HSATCHDRVASFY.C		HSATCHDRVASFY,FC,5@57.02146		13.8818	F.HSATC[+57.02146]HDRVASFY.C	C5(Carbamidomethyl / 57.0215)	0.0016	0.0016	0	0	0	0	0.00012	0.00013	2.802	269.5	269.5		Specific	9.2	>sp|P46531|NOTC1_HUMAN Neurogenic locus notch homolog protein 1 OS=Homo sapiens OX=9606 GN=NOTCH1 PE=1 SV=4	1	2082	FP070522_5.3738.3738.3	high-energy collision-induced dissociation	2.9	1549.66	1549.67	1	58 | 761
169		139	3	517.563	1550.67	517.565	1550.68	controllerType=0 controllerNumber=1 scan=3757	-3.668	F.HSATCHDRVASFY.C		HSATCHDRVASFY,FC,5@57.02146		13.9347	F.HSATC[+57.02146]HDRVASFY.C	C5(Carbamidomethyl / 57.0215)	0.29	0.29	0	0	0	0	0.0096	0.0097	0.537	139	139		Specific	6.4	>sp|P46531|NOTC1_HUMAN Neurogenic locus notch homolog protein 1 OS=Homo sapiens OX=9606 GN=NOTCH1 PE=1 SV=4	1	2100	FP070522_5.3757.3757.3	high-energy collision-induced dissociation	0.53	1549.67	1549.67	1	59 | 789
169	Fuc(1)	644.1	3	517.226	1549.66	517.228	1549.67	controllerType=0 controllerNumber=1 scan=3042	-4.886	F.HSATCHDRVASF.Y	4	HSATCHDRVASF,FY,4@146.05791,5@57.02146,7@15.99492	T4(OGlycan / 146.0579); D7(Oxidation / 15.9949)	12.0423	F.HSAT[+146.05791]C[+57.02146]HD[+15.99492]RVASF.Y	C5(Carbamidomethyl / 57.0215)	5e-09	5.1e-09	0	0	0	0	9.5e-10	9.6e-10	8.298	616	0		Specific	14.7	>sp|P46531|NOTC1_HUMAN Neurogenic locus notch homolog protein 1 OS=Homo sapiens OX=9606 GN=NOTCH1 PE=1 SV=4	1	1484	FP070522_5.3042.3042.3	high-energy collision-induced dissociation	8.79	1548.66	1548.66	1	60 | 298
169	Hex(1)	258.5	3	517.226	1549.66	517.228	1549.67	controllerType=0 controllerNumber=1 scan=2895	-4.413	F.HSATCHDRVASF.Y	2	HSATCHDRVASF,FY,2@162.05282,5@57.02146	S2(OGlycan / 162.0528)	11.53	F.HS[+162.05282]ATC[+57.02146]HDRVASF.Y	C5(Carbamidomethyl / 57.0215)	0.00075	0.00076	0	0	0	0	7.2e-05	7.3e-05	3.126	258.5	4		Specific	11	>sp|P46531|NOTC1_HUMAN Neurogenic locus notch homolog protein 1 OS=Homo sapiens OX=9606 GN=NOTCH1 PE=1 SV=4	1	1401	FP070522_5.2895.2895.3	high-energy collision-induced dissociation	2.84	1548.66	1548.66	1	61 | 220
169	Hex(1)	258.1	2	775.335	1549.66	775.339	1549.67	controllerType=0 controllerNumber=1 scan=3316	-4.956	F.HSATCHDRVASF.Y	11	HSATCHDRVASF,FY,5@57.02146,11@162.05282	S11(OGlycan / 162.0528)	12.7945	F.HSATC[+57.02146]HDRVAS[+162.05282]F.Y	C5(Carbamidomethyl / 57.0215)	0.37	0.38	0	0	0	0	0.02	0.02	0.429	167.2	0		Specific	5.2	>sp|P46531|NOTC1_HUMAN Neurogenic locus notch homolog protein 1 OS=Homo sapiens OX=9606 GN=NOTCH1 PE=1 SV=4	1	1703	FP070522_5.3316.3316.2	high-energy collision-induced dissociation	0.27	1548.65	1548.66	1	62 | 402
169	Hex(1)	225.1	3	517.226	1549.66	517.228	1549.67	controllerType=0 controllerNumber=1 scan=2846	-3.231	F.HSATCHDRVASF.Y	2	HSATCHDRVASF,FY,2@162.05282,5@57.02146	S2(OGlycan / 162.0528)	11.4057	F.HS[+162.05282]ATC[+57.02146]HDRVASF.Y	C5(Carbamidomethyl / 57.0215)	0.007	0.0071	0	0	0	0	0.00032	0.00033	2.153	225.1	4		Specific	9.5	>sp|P46531|NOTC1_HUMAN Neurogenic locus notch homolog protein 1 OS=Homo sapiens OX=9606 GN=NOTCH1 PE=1 SV=4	1	1348	FP070522_5.2846.2846.3	high-energy collision-induced dissociation	2.64	1548.66	1548.66	1	63 | 187
169	Fuc(1)	645.1	3	511.894	1533.67	511.897	1533.68	controllerType=0 controllerNumber=1 scan=3040	-5.347	F.HSATCHDRVASF.Y	4	HSATCHDRVASF,FY,4@146.05791,5@57.02146	T4(OGlycan / 146.0579)	12.0378	F.HSAT[+146.05791]C[+57.02146]HDRVASF.Y	C5(Carbamidomethyl / 57.0215)	5e-09	5.1e-09	0	0	0	0	8e-10	8.1e-10	8.298	576.8	8.8		Specific	16.5	>sp|P46531|NOTC1_HUMAN Neurogenic locus notch homolog protein 1 OS=Homo sapiens OX=9606 GN=NOTCH1 PE=1 SV=4	1	1482	FP070522_5.3040.3040.3	high-energy collision-induced dissociation	9	1532.66	1532.67	1	64 | 292
169	Fuc(1)	588.1	3	511.894	1533.67	511.897	1533.68	controllerType=0 controllerNumber=1 scan=3075	-5.347	F.HSATCHDRVASF.Y	4	HSATCHDRVASF,FY,4@146.05791,5@57.02146	T4(OGlycan / 146.0579)	12.145	F.HSAT[+146.05791]C[+57.02146]HDRVASF.Y	C5(Carbamidomethyl / 57.0215)	5e-08	5.1e-08	0	0	0	0	9.6e-09	9.7e-09	7.298	492.5	6.2		Specific	15.2	>sp|P46531|NOTC1_HUMAN Neurogenic locus notch homolog protein 1 OS=Homo sapiens OX=9606 GN=NOTCH1 PE=1 SV=4	1	1507	FP070522_5.3075.3075.3	high-energy collision-induced dissociation	8	1532.66	1532.67	1	65 | 332
169	Fuc(1)	567.8	3	511.894	1533.67	511.897	1533.68	controllerType=0 controllerNumber=1 scan=3113	-5.526	F.HSATCHDRVASF.Y	4	HSATCHDRVASF,FY,4@146.05791,5@57.02146	T4(OGlycan / 146.0579)	12.2497	F.HSAT[+146.05791]C[+57.02146]HDRVASF.Y	C5(Carbamidomethyl / 57.0215)	3.9e-08	4e-08	0	0	0	0	7.6e-09	7.7e-09	7.404	486.9	5		Specific	15.3	>sp|P46531|NOTC1_HUMAN Neurogenic locus notch homolog protein 1 OS=Homo sapiens OX=9606 GN=NOTCH1 PE=1 SV=4	1	1538	FP070522_5.3113.3113.3	high-energy collision-induced dissociation	8.1	1532.66	1532.67	1	66 | 344
169	Fuc(1)	563.7	3	511.894	1533.67	511.897	1533.68	controllerType=0 controllerNumber=1 scan=3276	-4.511	F.HSATCHDRVASF.Y	4	HSATCHDRVASF,FY,4@146.05791,5@57.02146	T4(OGlycan / 146.0579)	12.6912	F.HSAT[+146.05791]C[+57.02146]HDRVASF.Y	C5(Carbamidomethyl / 57.0215)	5e-08	5.1e-08	0	0	0	0	1.1e-08	1.1e-08	7.298	448.4	5.4		Specific	12.4	>sp|P46531|NOTC1_HUMAN Neurogenic locus notch homolog protein 1 OS=Homo sapiens OX=9606 GN=NOTCH1 PE=1 SV=4	1	1672	FP070522_5.3276.3276.3	high-energy collision-induced dissociation	8	1532.66	1532.67	1	67 | 366
169	Fuc(1)	554.4	3	511.893	1533.67	511.897	1533.68	controllerType=0 controllerNumber=1 scan=3154	-6.004	F.HSATCHDRVASF.Y	4	HSATCHDRVASF,FY,4@146.05791,5@57.02146	T4(OGlycan / 146.0579)	12.3649	F.HSAT[+146.05791]C[+57.02146]HDRVASF.Y	C5(Carbamidomethyl / 57.0215)	3.4e-07	3.4e-07	0	0	0	0	3.9e-08	3.9e-08	6.475	483.8	3.1		Specific	14	>sp|P46531|NOTC1_HUMAN Neurogenic locus notch homolog protein 1 OS=Homo sapiens OX=9606 GN=NOTCH1 PE=1 SV=4	1	1566	FP070522_5.3154.3154.3	high-energy collision-induced dissociation	7.1	1532.66	1532.67	1	68 | 356
169	Fuc(1)	547.2	3	511.894	1533.67	511.897	1533.68	controllerType=0 controllerNumber=1 scan=3008	-4.87	F.HSATCHDRVASF.Y	4	HSATCHDRVASF,FY,4@146.05791,5@57.02146	T4(OGlycan / 146.0579)	11.9352	F.HSAT[+146.05791]C[+57.02146]HDRVASF.Y	C5(Carbamidomethyl / 57.0215)	4.3e-07	4.3e-07	0	0	0	0	5.2e-08	5.3e-08	6.369	486.1	3.6		Specific	13.7	>sp|P46531|NOTC1_HUMAN Neurogenic locus notch homolog protein 1 OS=Homo sapiens OX=9606 GN=NOTCH1 PE=1 SV=4	1	1459	FP070522_5.3008.3008.3	high-energy collision-induced dissociation	7	1532.66	1532.67	1	69 | 282
169	Fuc(1)	427.9	2	767.336	1533.67	767.341	1533.68	controllerType=0 controllerNumber=1 scan=3055	-6.413	F.HSATCHDRVASF.Y	4	HSATCHDRVASF,FY,4@146.05791,5@57.02146	T4(OGlycan / 146.0579)	12.0864	F.HSAT[+146.05791]C[+57.02146]HDRVASF.Y	C5(Carbamidomethyl / 57.0215)	4.1e-06	4.2e-06	0	0	0	0	4.4e-07	4.4e-07	5.386	427.9	8.8		Specific	14	>sp|P46531|NOTC1_HUMAN Neurogenic locus notch homolog protein 1 OS=Homo sapiens OX=9606 GN=NOTCH1 PE=1 SV=4	1	1491	FP070522_5.3055.3055.2	high-energy collision-induced dissociation	5.21	1532.66	1532.67	1	70 | 322
169	Fuc(1)	318.2	3	511.894	1533.67	511.897	1533.68	controllerType=0 controllerNumber=1 scan=3391	-5.526	F.HSATCHDRVASF.Y	2	HSATCHDRVASF,FY,2@146.05791,5@57.02146	S2(OGlycan / 146.0579)	13.0115	F.HS[+146.05791]ATC[+57.02146]HDRVASF.Y	C5(Carbamidomethyl / 57.0215)	0.00026	0.00027	0	0	0	0	2.7e-05	2.7e-05	3.577	318.2	4		Specific	9.8	>sp|P46531|NOTC1_HUMAN Neurogenic locus notch homolog protein 1 OS=Homo sapiens OX=9606 GN=NOTCH1 PE=1 SV=4	1	1754	FP070522_5.3391.3391.3	high-energy collision-induced dissociation	3.38	1532.66	1532.67	1	71 | 510
169		663.4	3	468.539	1403.6	468.542	1403.61	controllerType=0 controllerNumber=1 scan=2973	-6.252	F.HSATCHDRVASF.Y		HSATCHDRVASF,FY,5@57.02146,7@15.99492	D7(Oxidation / 15.9949)	11.8142	F.HSATC[+57.02146]HD[+15.99492]RVASF.Y	C5(Carbamidomethyl / 57.0215)	2.5e-09	2.6e-09	0	0	0	0	3.2e-10	3.2e-10	8.596	428.6	46.9		Specific	10.3	>sp|P46531|NOTC1_HUMAN Neurogenic locus notch homolog protein 1 OS=Homo sapiens OX=9606 GN=NOTCH1 PE=1 SV=4	1	1439	FP070522_5.2973.2973.3	high-energy collision-induced dissociation	9.3	1402.6	1402.6	1	72 | 265
169		604.4	3	468.539	1403.6	468.542	1403.61	controllerType=0 controllerNumber=1 scan=2943	-6.774	F.HSATCHDRVASF.Y		HSATCHDRVASF,FY,5@57.02146,7@15.99492	D7(Oxidation / 15.9949)	11.7079	F.HSATC[+57.02146]HD[+15.99492]RVASF.Y	C5(Carbamidomethyl / 57.0215)	2e-07	2e-07	0	0	0	0	2e-08	2e-08	6.71	369.1	28.7		Specific	9.9	>sp|P46531|NOTC1_HUMAN Neurogenic locus notch homolog protein 1 OS=Homo sapiens OX=9606 GN=NOTCH1 PE=1 SV=4	1	1420	FP070522_5.2943.2943.3	high-energy collision-induced dissociation	6.41	1402.6	1402.6	1	73 | 255
169		553.7	3	468.54	1403.6	468.542	1403.61	controllerType=0 controllerNumber=1 scan=3004	-5.339	F.HSATCHDRVASF.Y		HSATCHDRVASF,FY,5@57.02146,7@15.99492	D7(Oxidation / 15.9949)	11.922	F.HSATC[+57.02146]HD[+15.99492]RVASF.Y	C5(Carbamidomethyl / 57.0215)	3e-05	3.1e-05	0	0	0	0	2e-06	2e-06	4.518	372.1	24.7		Specific	9	>sp|P46531|NOTC1_HUMAN Neurogenic locus notch homolog protein 1 OS=Homo sapiens OX=9606 GN=NOTCH1 PE=1 SV=4	1	1455	FP070522_5.3004.3004.3	high-energy collision-induced dissociation	5.15	1402.6	1402.6	1	74 | 276
169		18.8	3	468.539	1403.6	468.542	1403.61	controllerType=0 controllerNumber=1 scan=2883	-7.491	F.HSATCHDRVASF.Y		HSATCHDRVASF,FY,5@57.02146,6@15.99492	H6(Oxidation / 15.9949)	11.5014	F.HSATC[+57.02146]H[+15.99492]DRVASF.Y	C5(Carbamidomethyl / 57.0215)	0.14	0.14	0	0	0	0	0.0046	0.0047	0.86	18.8	18.8		Specific	6.8	>sp|P46531|NOTC1_HUMAN Neurogenic locus notch homolog protein 1 OS=Homo sapiens OX=9606 GN=NOTCH1 PE=1 SV=4	1	1388	FP070522_5.2883.2883.3	high-energy collision-induced dissociation	0.62	1402.59	1402.6	1	75 | 214
169		258.2	3	463.542	1388.61	463.539	1388.6	controllerType=0 controllerNumber=1 scan=3450	7.63	F.HSATCHDRVASF.Y		HSATCHDRVASF,FY,5@57.02146,8@0.98402	R8(Deamidated / 0.984)	13.163	F.HSATC[+57.02146]HDR[+0.98402]VASF.Y	C5(Carbamidomethyl / 57.0215)	0.31	0.32	0	0	0	0	0.014	0.014	0.505	192.6	192.6		Specific	5.7	>sp|P46531|NOTC1_HUMAN Neurogenic locus notch homolog protein 1 OS=Homo sapiens OX=9606 GN=NOTCH1 PE=1 SV=4	1	1803	FP070522_5.3450.3450.3	high-energy collision-induced dissociation	0.33	1387.6	1387.59	1	76 | 595
169		736.2	3	463.208	1387.61	463.211	1387.62	controllerType=0 controllerNumber=1 scan=3144	-5.92	F.HSATCHDRVASF.Y		HSATCHDRVASF,FY,5@57.02146		12.3341	F.HSATC[+57.02146]HDRVASF.Y	C5(Carbamidomethyl / 57.0215)	3.9e-11	4e-11	0	0	0	0	2.2e-11	2.2e-11	10.404	513.2	513.2		Specific	12.4	>sp|P46531|NOTC1_HUMAN Neurogenic locus notch homolog protein 1 OS=Homo sapiens OX=9606 GN=NOTCH1 PE=1 SV=4	1	1560	FP070522_5.3144.3144.3	high-energy collision-induced dissociation	11.4	1386.6	1386.61	1	77 | 354
169		718	3	463.208	1387.61	463.211	1387.62	controllerType=0 controllerNumber=1 scan=3307	-6.25	F.HSATCHDRVASF.Y		HSATCHDRVASF,FY,5@57.02146		12.7743	F.HSATC[+57.02146]HDRVASF.Y	C5(Carbamidomethyl / 57.0215)	2.1e-10	2.1e-10	0	0	0	0	3.9e-11	3.9e-11	9.687	431.3	431.3		Specific	10.6	>sp|P46531|NOTC1_HUMAN Neurogenic locus notch homolog protein 1 OS=Homo sapiens OX=9606 GN=NOTCH1 PE=1 SV=4	1	1696	FP070522_5.3307.3307.3	high-energy collision-induced dissociation	10.68	1386.6	1386.61	1	78 | 400
169		709.2	3	463.208	1387.61	463.211	1387.62	controllerType=0 controllerNumber=1 scan=3183	-4.6	F.HSATCHDRVASF.Y		HSATCHDRVASF,FY,5@57.02146		12.4476	F.HSATC[+57.02146]HDRVASF.Y	C5(Carbamidomethyl / 57.0215)	3.2e-10	3.3e-10	0	0	0	0	1.1e-10	1.2e-10	9.49	444.3	444.3		Specific	10.1	>sp|P46531|NOTC1_HUMAN Neurogenic locus notch homolog protein 1 OS=Homo sapiens OX=9606 GN=NOTCH1 PE=1 SV=4	1	1588	FP070522_5.3183.3183.3	high-energy collision-induced dissociation	9.48	1386.6	1386.61	1	79 | 362
169		707.6	3	463.208	1387.61	463.211	1387.62	controllerType=0 controllerNumber=1 scan=3107	-6.316	F.HSATCHDRVASF.Y		HSATCHDRVASF,FY,5@57.02146		12.2306	F.HSATC[+57.02146]HDRVASF.Y	C5(Carbamidomethyl / 57.0215)	2.5e-10	2.6e-10	0	0	0	0	5.6e-11	5.7e-11	9.596	502.5	502.5		Specific	10.4	>sp|P46531|NOTC1_HUMAN Neurogenic locus notch homolog protein 1 OS=Homo sapiens OX=9606 GN=NOTCH1 PE=1 SV=4	1	1533	FP070522_5.3107.3107.3	high-energy collision-induced dissociation	9.59	1386.6	1386.61	1	80 | 342
169		687.7	2	694.309	1387.61	694.312	1387.62	controllerType=0 controllerNumber=1 scan=2989	-4.854	F.HSATCHDRVASF.Y		HSATCHDRVASF,FY,5@57.02146		11.8756	F.HSATC[+57.02146]HDRVASF.Y	C5(Carbamidomethyl / 57.0215)	2.1e-08	2.2e-08	0	0	0	0	3.4e-09	3.4e-09	7.67	541.4	541.4		Specific	9.4	>sp|P46531|NOTC1_HUMAN Neurogenic locus notch homolog protein 1 OS=Homo sapiens OX=9606 GN=NOTCH1 PE=1 SV=4	1	1446	FP070522_5.2989.2989.2	high-energy collision-induced dissociation	8.66	1386.6	1386.61	1	81 | 271
169		686.1	2	694.308	1387.61	694.312	1387.62	controllerType=0 controllerNumber=1 scan=2959	-6.262	F.HSATCHDRVASF.Y		HSATCHDRVASF,FY,5@57.02146		11.7706	F.HSATC[+57.02146]HDRVASF.Y	C5(Carbamidomethyl / 57.0215)	1.7e-08	1.7e-08	0	0	0	0	1.9e-09	1.9e-09	7.776	547.1	547.1		Specific	9.4	>sp|P46531|NOTC1_HUMAN Neurogenic locus notch homolog protein 1 OS=Homo sapiens OX=9606 GN=NOTCH1 PE=1 SV=4	1	1428	FP070522_5.2959.2959.2	high-energy collision-induced dissociation	8.77	1386.6	1386.61	1	82 | 261
169		678.5	2	694.308	1387.61	694.312	1387.62	controllerType=0 controllerNumber=1 scan=2931	-5.822	F.HSATCHDRVASF.Y		HSATCHDRVASF,FY,5@57.02146		11.6659	F.HSATC[+57.02146]HDRVASF.Y	C5(Carbamidomethyl / 57.0215)	9.5e-09	9.6e-09	0	0	0	0	1.4e-09	1.4e-09	8.024	564.7	564.7		Specific	11	>sp|P46531|NOTC1_HUMAN Neurogenic locus notch homolog protein 1 OS=Homo sapiens OX=9606 GN=NOTCH1 PE=1 SV=4	1	1414	FP070522_5.2931.2931.2	high-energy collision-induced dissociation	9.02	1386.6	1386.61	1	83 | 249
169		675	2	694.308	1387.61	694.312	1387.62	controllerType=0 controllerNumber=1 scan=3022	-6.438	F.HSATCHDRVASF.Y		HSATCHDRVASF,FY,5@57.02146		11.9853	F.HSATC[+57.02146]HDRVASF.Y	C5(Carbamidomethyl / 57.0215)	1.7e-08	1.7e-08	0	0	0	0	2.3e-09	2.4e-09	7.776	530.8	530.8		Specific	9.3	>sp|P46531|NOTC1_HUMAN Neurogenic locus notch homolog protein 1 OS=Homo sapiens OX=9606 GN=NOTCH1 PE=1 SV=4	1	1468	FP070522_5.3022.3022.2	high-energy collision-induced dissociation	8.77	1386.6	1386.61	1	84 | 288
169		673	3	463.208	1387.61	463.211	1387.62	controllerType=0 controllerNumber=1 scan=2942	-5.458	F.HSATCHDRVASF.Y		HSATCHDRVASF,FY,5@57.02146		11.7054	F.HSATC[+57.02146]HDRVASF.Y	C5(Carbamidomethyl / 57.0215)	5e-10	5.1e-10	0	0	0	0	1.6e-10	1.6e-10	9.298	467.4	467.4		Specific	11.5	>sp|P46531|NOTC1_HUMAN Neurogenic locus notch homolog protein 1 OS=Homo sapiens OX=9606 GN=NOTCH1 PE=1 SV=4	1	1419	FP070522_5.2942.2942.3	high-energy collision-induced dissociation	10.29	1386.6	1386.61	1	85 | 253
169		670	3	463.208	1387.61	463.211	1387.62	controllerType=0 controllerNumber=1 scan=2972	-5.26	F.HSATCHDRVASF.Y		HSATCHDRVASF,FY,5@57.02146		11.8127	F.HSATC[+57.02146]HDRVASF.Y	C5(Carbamidomethyl / 57.0215)	5e-10	5.1e-10	0	0	0	0	1.8e-10	1.8e-10	9.298	505.1	505.1		Specific	11.4	>sp|P46531|NOTC1_HUMAN Neurogenic locus notch homolog protein 1 OS=Homo sapiens OX=9606 GN=NOTCH1 PE=1 SV=4	1	1438	FP070522_5.2972.2972.3	high-energy collision-induced dissociation	10.29	1386.6	1386.61	1	86 | 263
169		651.9	3	463.207	1387.61	463.211	1387.62	controllerType=0 controllerNumber=1 scan=3222	-7.107	F.HSATCHDRVASF.Y		HSATCHDRVASF,FY,5@57.02146		12.5515	F.HSATC[+57.02146]HDRVASF.Y	C5(Carbamidomethyl / 57.0215)	2.5e-09	2.6e-09	0	0	0	0	4.1e-10	4.2e-10	8.596	450.3	450.3		Specific	9.9	>sp|P46531|NOTC1_HUMAN Neurogenic locus notch homolog protein 1 OS=Homo sapiens OX=9606 GN=NOTCH1 PE=1 SV=4	1	1623	FP070522_5.3222.3222.3	high-energy collision-induced dissociation	8.59	1386.6	1386.61	1	87 | 364
169		623.1	2	694.308	1387.61	694.312	1387.62	controllerType=0 controllerNumber=1 scan=3058	-6.174	F.HSATCHDRVASF.Y		HSATCHDRVASF,FY,5@57.02146		12.0941	F.HSATC[+57.02146]HDRVASF.Y	C5(Carbamidomethyl / 57.0215)	1.2e-07	1.2e-07	0	0	0	0	1.6e-08	1.6e-08	6.933	489.5	489.5		Specific	9.7	>sp|P46531|NOTC1_HUMAN Neurogenic locus notch homolog protein 1 OS=Homo sapiens OX=9606 GN=NOTCH1 PE=1 SV=4	1	1493	FP070522_5.3058.3058.2	high-energy collision-induced dissociation	7.93	1386.6	1386.61	1	88 | 328
169		602.4	3	463.208	1387.61	463.211	1387.62	controllerType=0 controllerNumber=1 scan=2916	-4.996	F.HSATCHDRVASF.Y		HSATCHDRVASF,FY,5@57.02146		11.5957	F.HSATC[+57.02146]HDRVASF.Y	C5(Carbamidomethyl / 57.0215)	3.2e-08	3.3e-08	0	0	0	0	6e-09	6e-09	7.49	380.9	380.9		Specific	9.8	>sp|P46531|NOTC1_HUMAN Neurogenic locus notch homolog protein 1 OS=Homo sapiens OX=9606 GN=NOTCH1 PE=1 SV=4	1	1412	FP070522_5.2916.2916.3	high-energy collision-induced dissociation	7.48	1386.6	1386.61	1	89 | 246
169		590.9	3	463.208	1387.61	463.211	1387.62	controllerType=0 controllerNumber=1 scan=3035	-5.392	F.HSATCHDRVASF.Y		HSATCHDRVASF,FY,5@57.02146		12.0224	F.HSATC[+57.02146]HDRVASF.Y	C5(Carbamidomethyl / 57.0215)	3.2e-07	3.3e-07	0	0	0	0	2.6e-08	2.7e-08	6.49	394	394		Specific	9.8	>sp|P46531|NOTC1_HUMAN Neurogenic locus notch homolog protein 1 OS=Homo sapiens OX=9606 GN=NOTCH1 PE=1 SV=4	1	1478	FP070522_5.3035.3035.3	high-energy collision-induced dissociation	7.48	1386.6	1386.61	1	90 | 290
169		587	3	463.208	1387.61	463.211	1387.62	controllerType=0 controllerNumber=1 scan=3003	-5.524	F.HSATCHDRVASF.Y		HSATCHDRVASF,FY,5@57.02146		11.9199	F.HSATC[+57.02146]HDRVASF.Y	C5(Carbamidomethyl / 57.0215)	2.8e-06	2.8e-06	0	0	0	0	2.7e-07	2.7e-07	5.553	363.5	363.5		Specific	9.5	>sp|P46531|NOTC1_HUMAN Neurogenic locus notch homolog protein 1 OS=Homo sapiens OX=9606 GN=NOTCH1 PE=1 SV=4	1	1454	FP070522_5.3003.3003.3	high-energy collision-induced dissociation	6.55	1386.6	1386.61	1	91 | 274
169		572.8	3	463.208	1387.61	463.211	1387.62	controllerType=0 controllerNumber=1 scan=3069	-5.656	F.HSATCHDRVASF.Y		HSATCHDRVASF,FY,5@57.02146		12.1271	F.HSATC[+57.02146]HDRVASF.Y	C5(Carbamidomethyl / 57.0215)	3.7e-06	3.7e-06	0	0	0	0	3.2e-07	3.3e-07	5.437	336	336		Specific	10.2	>sp|P46531|NOTC1_HUMAN Neurogenic locus notch homolog protein 1 OS=Homo sapiens OX=9606 GN=NOTCH1 PE=1 SV=4	1	1502	FP070522_5.3069.3069.3	high-energy collision-induced dissociation	6.43	1386.6	1386.61	1	92 | 330
169		529.1	2	694.308	1387.61	694.312	1387.62	controllerType=0 controllerNumber=1 scan=2907	-6.79	F.HSATCHDRVASF.Y		HSATCHDRVASF,FY,5@57.02146		11.5634	F.HSATC[+57.02146]HDRVASF.Y	C5(Carbamidomethyl / 57.0215)	4.6e-05	4.7e-05	0	0	0	0	3e-06	3.1e-06	4.335	501.3	501.3		Specific	8	>sp|P46531|NOTC1_HUMAN Neurogenic locus notch homolog protein 1 OS=Homo sapiens OX=9606 GN=NOTCH1 PE=1 SV=4	1	1409	FP070522_5.2907.2907.2	high-energy collision-induced dissociation	5.26	1386.6	1386.61	1	93 | 244
169		457.4	3	463.208	1387.61	463.211	1387.62	controllerType=0 controllerNumber=1 scan=2879	-4.6	F.HSATCHDRVASF.Y		HSATCHDRVASF,FY,5@57.02146		11.4914	F.HSATC[+57.02146]HDRVASF.Y	C5(Carbamidomethyl / 57.0215)	0.00011	0.00012	0	0	0	0	9.3e-06	9.4e-06	3.944	347.6	347.6		Specific	9.4	>sp|P46531|NOTC1_HUMAN Neurogenic locus notch homolog protein 1 OS=Homo sapiens OX=9606 GN=NOTCH1 PE=1 SV=4	1	1385	FP070522_5.2879.2879.3	high-energy collision-induced dissociation	4.18	1386.6	1386.61	1	94 | 212
169		306.6	3	463.208	1387.61	463.211	1387.62	controllerType=0 controllerNumber=1 scan=4040	-6.448	F.HSATCHDRVASF.Y		HSATCHDRVASF,FY,5@57.02146		14.6298	F.HSATC[+57.02146]HDRVASF.Y	C5(Carbamidomethyl / 57.0215)	0.0057	0.0058	0	0	0	0	0.00026	0.00026	2.242	245.8	245.8		Specific	6.1	>sp|P46531|NOTC1_HUMAN Neurogenic locus notch homolog protein 1 OS=Homo sapiens OX=9606 GN=NOTCH1 PE=1 SV=4	1	2378	FP070522_5.4040.4040.3	high-energy collision-induced dissociation	2.33	1386.6	1386.61	1	95 | 820
169		209.5	3	463.208	1387.61	463.211	1387.62	controllerType=0 controllerNumber=1 scan=4100	-4.996	F.HSATCHDRVASF.Y		HSATCHDRVASF,FY,5@57.02146		14.7709	F.HSATC[+57.02146]HDRVASF.Y	C5(Carbamidomethyl / 57.0215)	0.058	0.058	0	0	0	0	0.0022	0.0022	1.238	209.5	209.5		Specific	6.4	>sp|P46531|NOTC1_HUMAN Neurogenic locus notch homolog protein 1 OS=Homo sapiens OX=9606 GN=NOTCH1 PE=1 SV=4	1	2453	FP070522_5.4100.4100.3	high-energy collision-induced dissociation	2	1386.6	1386.61	1	96 | 855
169		190.3	3	463.208	1387.61	463.211	1387.62	controllerType=0 controllerNumber=1 scan=4552	-5.26	F.HSATCHDRVASF.Y		HSATCHDRVASF,FY,5@57.02146		15.9195	F.HSATC[+57.02146]HDRVASF.Y	C5(Carbamidomethyl / 57.0215)	0.056	0.057	0	0	0	0	0.0012	0.0012	1.253	190.3	190.3		Specific	8	>sp|P46531|NOTC1_HUMAN Neurogenic locus notch homolog protein 1 OS=Homo sapiens OX=9606 GN=NOTCH1 PE=1 SV=4	1	2959	FP070522_5.4552.4552.3	high-energy collision-induced dissociation	2.01	1386.6	1386.61	1	97 | 873
169		52.8	3	463.209	1387.61	463.211	1387.62	controllerType=0 controllerNumber=1 scan=4814	-2.555	F.HSATCHDRVASF.Y		HSATCHDRVASF,FY,5@57.02146		16.5676	F.HSATC[+57.02146]HDRVASF.Y	C5(Carbamidomethyl / 57.0215)	0.67	0.68	0	0	0	0	0.038	0.038	0.172	52.8	52.8		Specific	5.8	>sp|P46531|NOTC1_HUMAN Neurogenic locus notch homolog protein 1 OS=Homo sapiens OX=9606 GN=NOTCH1 PE=1 SV=4	1	3273	FP070522_5.4814.4814.3	high-energy collision-induced dissociation	0.17	1386.61	1386.61	1	98 | 887
169		34.3	3	463.209	1387.61	463.211	1387.62	controllerType=0 controllerNumber=1 scan=4675	-3.808	F.HSATCHDRVASF.Y		HSATCHDRVASF,FY,5@57.02146		16.2186	F.HSATC[+57.02146]HDRVASF.Y	C5(Carbamidomethyl / 57.0215)	0.44	0.44	0	0	0	0	0.026	0.026	0.356	34.3	34.3		Specific	4.9	>sp|P46531|NOTC1_HUMAN Neurogenic locus notch homolog protein 1 OS=Homo sapiens OX=9606 GN=NOTCH1 PE=1 SV=4	1	3109	FP070522_5.4675.4675.3	high-energy collision-induced dissociation	0.35	1386.6	1386.61	1	99 | 875
181		767.2	2	731.827	1462.65	731.832	1462.66	controllerType=0 controllerNumber=1 scan=3511	-6.515	F.YCECPHGRTGLL.C		YCECPHGRTGLL,FC,2@57.02146,4@57.02146		13.3128	F.YC[+57.02146]EC[+57.02146]PHGRTGLL.C	C2(Carbamidomethyl / 57.0215); C4(Carbamidomethyl / 57.0215)	3.2e-11	3.2e-11	0	0	0	0	1.2e-11	1.2e-11	10.494	542.6	542.6		Specific	10.9	>sp|P46531|NOTC1_HUMAN Neurogenic locus notch homolog protein 1 OS=Homo sapiens OX=9606 GN=NOTCH1 PE=1 SV=4	1	1857	FP070522_5.3511.3511.2	high-energy collision-induced dissociation	10.49	1461.64	1461.65	1	100 | 646
181		458.7	3	488.221	1462.65	488.224	1462.66	controllerType=0 controllerNumber=1 scan=3610	-4.584	F.YCECPHGRTGLL.C		YCECPHGRTGLL,FC,2@57.02146,4@57.02146		13.5721	F.YC[+57.02146]EC[+57.02146]PHGRTGLL.C	C2(Carbamidomethyl / 57.0215); C4(Carbamidomethyl / 57.0215)	0.00063	0.00064	0	0	0	0	5.9e-05	6e-05	3.2	223.1	223.1		Specific	9.7	>sp|P46531|NOTC1_HUMAN Neurogenic locus notch homolog protein 1 OS=Homo sapiens OX=9606 GN=NOTCH1 PE=1 SV=4	1	1940	FP070522_5.3610.3610.3	high-energy collision-induced dissociation	3.44	1461.64	1461.65	1	101 | 698
181		447.4	3	488.221	1462.65	488.224	1462.66	controllerType=0 controllerNumber=1 scan=3526	-5.272	F.YCECPHGRTGLL.C		YCECPHGRTGLL,FC,2@57.02146,4@57.02146		13.354	F.YC[+57.02146]EC[+57.02146]PHGRTGLL.C	C2(Carbamidomethyl / 57.0215); C4(Carbamidomethyl / 57.0215)	0.0004	0.0004	0	0	0	0	3.9e-05	4e-05	3.399	293.2	293.2		Specific	10.7	>sp|P46531|NOTC1_HUMAN Neurogenic locus notch homolog protein 1 OS=Homo sapiens OX=9606 GN=NOTCH1 PE=1 SV=4	1	1869	FP070522_5.3526.3526.3	high-energy collision-induced dissociation	3.64	1461.64	1461.65	1	102 | 649
181		442.8	3	488.22	1462.65	488.224	1462.66	controllerType=0 controllerNumber=1 scan=3661	-6.962	F.YCECPHGRTGLL.C		YCECPHGRTGLL,FC,2@57.02146,4@57.02146		13.6881	F.YC[+57.02146]EC[+57.02146]PHGRTGLL.C	C2(Carbamidomethyl / 57.0215); C4(Carbamidomethyl / 57.0215)	0.0003	0.00031	0	0	0	0	3.2e-05	3.3e-05	3.517	302.7	302.7		Specific	9.2	>sp|P46531|NOTC1_HUMAN Neurogenic locus notch homolog protein 1 OS=Homo sapiens OX=9606 GN=NOTCH1 PE=1 SV=4	1	2000	FP070522_5.3661.3661.3	high-energy collision-induced dissociation	3.75	1461.64	1461.65	1	103 | 730
181		419.9	3	488.221	1462.65	488.224	1462.66	controllerType=0 controllerNumber=1 scan=3562	-5.71	F.YCECPHGRTGLL.C		YCECPHGRTGLL,FC,2@57.02146,4@57.02146		13.4604	F.YC[+57.02146]EC[+57.02146]PHGRTGLL.C	C2(Carbamidomethyl / 57.0215); C4(Carbamidomethyl / 57.0215)	0.00051	0.00052	0	0	0	0	5.3e-05	5.4e-05	3.289	295.6	295.6		Specific	10.1	>sp|P46531|NOTC1_HUMAN Neurogenic locus notch homolog protein 1 OS=Homo sapiens OX=9606 GN=NOTCH1 PE=1 SV=4	1	1894	FP070522_5.3562.3562.3	high-energy collision-induced dissociation	3.41	1461.64	1461.65	1	104 | 656
181		414.3	3	488.22	1462.65	488.224	1462.66	controllerType=0 controllerNumber=1 scan=3483	-6.962	F.YCECPHGRTGLL.C		YCECPHGRTGLL,FC,2@57.02146,4@57.02146		13.247	F.YC[+57.02146]EC[+57.02146]PHGRTGLL.C	C2(Carbamidomethyl / 57.0215); C4(Carbamidomethyl / 57.0215)	0.00075	0.00076	0	0	0	0	7.9e-05	8e-05	3.123	253.6	253.6		Specific	9.6	>sp|P46531|NOTC1_HUMAN Neurogenic locus notch homolog protein 1 OS=Homo sapiens OX=9606 GN=NOTCH1 PE=1 SV=4	1	1831	FP070522_5.3483.3483.3	high-energy collision-induced dissociation	3.24	1461.64	1461.65	1	105 | 597
181		363.2	3	488.222	1462.65	488.224	1462.66	controllerType=0 controllerNumber=1 scan=3781	-3.77	F.YCECPHGRTGLL.C		YCECPHGRTGLL,FC,2@57.02146,4@57.02146		13.9948	F.YC[+57.02146]EC[+57.02146]PHGRTGLL.C	C2(Carbamidomethyl / 57.0215); C4(Carbamidomethyl / 57.0215)	0.00087	0.00088	0	0	0	0	9.3e-05	9.5e-05	3.059	330.1	330.1		Specific	9.5	>sp|P46531|NOTC1_HUMAN Neurogenic locus notch homolog protein 1 OS=Homo sapiens OX=9606 GN=NOTCH1 PE=1 SV=4	1	2126	FP070522_5.3781.3781.3	high-energy collision-induced dissociation	3.4	1461.64	1461.65	1	106 | 817
181		518.9	3	450.526	1349.56	450.529	1349.57	controllerType=0 controllerNumber=1 scan=3079	-6.834	F.YCECPHGRTGL.L		YCECPHGRTGL,FL,2@57.02146,4@57.02146		12.1535	F.YC[+57.02146]EC[+57.02146]PHGRTGL.L	C2(Carbamidomethyl / 57.0215); C4(Carbamidomethyl / 57.0215)	6.3e-05	6.4e-05	0	0	0	0	4.5e-06	4.5e-06	4.2	301.4	301.4		Specific	10.4	>sp|P46531|NOTC1_HUMAN Neurogenic locus notch homolog protein 1 OS=Homo sapiens OX=9606 GN=NOTCH1 PE=1 SV=4	1	1512	FP070522_5.3079.3079.3	high-energy collision-induced dissociation	4.25	1348.56	1348.57	1	107 | 338
181		494.8	3	450.526	1349.56	450.529	1349.57	controllerType=0 controllerNumber=1 scan=3119	-6.223	F.YCECPHGRTGL.L		YCECPHGRTGL,FL,2@57.02146,4@57.02146		12.2617	F.YC[+57.02146]EC[+57.02146]PHGRTGL.L	C2(Carbamidomethyl / 57.0215); C4(Carbamidomethyl / 57.0215)	2.2e-05	2.2e-05	0	0	0	0	1.6e-06	1.6e-06	4.658	294	294		Specific	11.7	>sp|P46531|NOTC1_HUMAN Neurogenic locus notch homolog protein 1 OS=Homo sapiens OX=9606 GN=NOTCH1 PE=1 SV=4	1	1544	FP070522_5.3119.3119.3	high-energy collision-induced dissociation	4.71	1348.56	1348.57	1	108 | 350
182		663.1	3	433.866	1299.58	433.869	1299.59	controllerType=0 controllerNumber=1 scan=3271	-7.526	Y.CECPHGRTGLL.C		CECPHGRTGLL,YC,1@57.02146,3@57.02146		12.6759	Y.C[+57.02146]EC[+57.02146]PHGRTGLL.C	C1(Carbamidomethyl / 57.0215); C3(Carbamidomethyl / 57.0215)	5.3e-09	5.3e-09	0	0	0	0	1.1e-09	1.1e-09	8.278	663.1	663.1		Specific	10.4	>sp|P46531|NOTC1_HUMAN Neurogenic locus notch homolog protein 1 OS=Homo sapiens OX=9606 GN=NOTCH1 PE=1 SV=4	1	1668	FP070522_5.3271.3271.3	high-energy collision-induced dissociation	9.27	1298.58	1298.59	1	109 | 62
182		566.7	3	433.868	1299.59	433.869	1299.59	controllerType=0 controllerNumber=1 scan=3369	-3.229	Y.CECPHGRTGLL.C		CECPHGRTGLL,YC,1@57.02146,3@57.02146		12.9417	Y.C[+57.02146]EC[+57.02146]PHGRTGLL.C	C1(Carbamidomethyl / 57.0215); C3(Carbamidomethyl / 57.0215)	1.2e-06	1.2e-06	0	0	0	0	1.3e-07	1.4e-07	5.925	566.7	566.7		Specific	9.6	>sp|P46531|NOTC1_HUMAN Neurogenic locus notch homolog protein 1 OS=Homo sapiens OX=9606 GN=NOTCH1 PE=1 SV=4	1	1740	FP070522_5.3369.3369.3	high-energy collision-induced dissociation	6.92	1298.58	1298.59	1	110 | 65
182		541.2	3	433.867	1299.59	433.869	1299.59	controllerType=0 controllerNumber=1 scan=3310	-5.412	Y.CECPHGRTGLL.C		CECPHGRTGLL,YC,1@57.02146,3@57.02146		12.7818	Y.C[+57.02146]EC[+57.02146]PHGRTGLL.C	C1(Carbamidomethyl / 57.0215); C3(Carbamidomethyl / 57.0215)	7e-06	7.1e-06	0	0	0	0	8e-07	8.2e-07	5.153	541.2	541.2		Specific	10.3	>sp|P46531|NOTC1_HUMAN Neurogenic locus notch homolog protein 1 OS=Homo sapiens OX=9606 GN=NOTCH1 PE=1 SV=4	1	1698	FP070522_5.3310.3310.3	high-energy collision-induced dissociation	6.08	1298.58	1298.59	1	111 | 64
344	Hex(1)Pent(2)	177.8	4	969.392	3874.54	969.394	3874.56	controllerType=0 controllerNumber=1 scan=4120	-2.776	F.TGHLCQYDVDECASTPCKNGAKCLDGPNTY.T	15	TGHLCQYDVDECASTPCKNGAKCLDGPNTY,FT,5@57.02146,12@57.02146,15@426.13734,17@57.02146,19@0.98402,23@57.02146,25@15.99492	T15(OGlycan / 426.1373); N19(Deamidated / 0.984); D25(Oxidation / 15.9949)	14.8181	F.TGHLC[+57.02146]QYDVDEC[+57.02146]AST[+426.13734]PC[+57.02146]KN[+0.98402]GAKC[+57.02146]LD[+15.99492]GPNTY.T	C5(Carbamidomethyl / 57.0215); C12(Carbamidomethyl / 57.0215); C17(Carbamidomethyl / 57.0215); C23(Carbamidomethyl / 57.0215)	0.098	0.099	0	0	0	0	0.0035	0.0035	1.007	177.8	0		Specific	11.7	>sp|P46531|NOTC1_HUMAN Neurogenic locus notch homolog protein 1 OS=Homo sapiens OX=9606 GN=NOTCH1 PE=1 SV=4	1	2477	FP070522_5.4120.4120.4	high-energy collision-induced dissociation	0.22	3873.54	3873.55	1	112 | 27139
344	Hex(1)Pent(2)	741.7	4	969.143	3873.55	969.148	3873.57	controllerType=0 controllerNumber=1 scan=3794	-5.643	F.TGHLCQYDVDECASTPCKNGAKCLDGPNTY.T	14	TGHLCQYDVDECASTPCKNGAKCLDGPNTY,FT,5@57.02146,12@57.02146,14@426.13734,17@57.02146,23@57.02146,25@15.99492	S14(OGlycan / 426.1373); D25(Oxidation / 15.9949)	14.0256	F.TGHLC[+57.02146]QYDVDEC[+57.02146]AS[+426.13734]TPC[+57.02146]KNGAKC[+57.02146]LD[+15.99492]GPNTY.T	C5(Carbamidomethyl / 57.0215); C12(Carbamidomethyl / 57.0215); C17(Carbamidomethyl / 57.0215); C23(Carbamidomethyl / 57.0215)	2.8e-10	2.8e-10	0	0	0	0	1e-10	1e-10	9.555	741.7	0		Specific	14.1	>sp|P46531|NOTC1_HUMAN Neurogenic locus notch homolog protein 1 OS=Homo sapiens OX=9606 GN=NOTCH1 PE=1 SV=4	1	2139	FP070522_5.3794.3794.4	high-energy collision-induced dissociation	10.05	3872.54	3872.56	1	113 | 23704
344	Hex(1)Pent(2)	715.3	4	969.143	3873.55	969.148	3873.57	controllerType=0 controllerNumber=1 scan=3838	-5.265	F.TGHLCQYDVDECASTPCKNGAKCLDGPNTY.T	14	TGHLCQYDVDECASTPCKNGAKCLDGPNTY,FT,5@57.02146,12@57.02146,14@426.13734,17@57.02146,23@57.02146,25@15.99492	S14(OGlycan / 426.1373); D25(Oxidation / 15.9949)	14.132	F.TGHLC[+57.02146]QYDVDEC[+57.02146]AS[+426.13734]TPC[+57.02146]KNGAKC[+57.02146]LD[+15.99492]GPNTY.T	C5(Carbamidomethyl / 57.0215); C12(Carbamidomethyl / 57.0215); C17(Carbamidomethyl / 57.0215); C23(Carbamidomethyl / 57.0215)	3.6e-10	3.6e-10	0	0	0	0	1.3e-10	1.3e-10	9.449	715.3	0		Specific	15.5	>sp|P46531|NOTC1_HUMAN Neurogenic locus notch homolog protein 1 OS=Homo sapiens OX=9606 GN=NOTCH1 PE=1 SV=4	1	2179	FP070522_5.3838.3838.4	high-energy collision-induced dissociation	9.94	3872.54	3872.56	1	114 | 24386
344	Hex(1)Pent(2)	699.2	4	969.142	3873.55	969.148	3873.57	controllerType=0 controllerNumber=1 scan=3887	-6.336	F.TGHLCQYDVDECASTPCKNGAKCLDGPNTY.T	14	TGHLCQYDVDECASTPCKNGAKCLDGPNTY,FT,5@57.02146,12@57.02146,14@426.13734,17@57.02146,23@57.02146,25@15.99492	S14(OGlycan / 426.1373); D25(Oxidation / 15.9949)	14.2489	F.TGHLC[+57.02146]QYDVDEC[+57.02146]AS[+426.13734]TPC[+57.02146]KNGAKC[+57.02146]LD[+15.99492]GPNTY.T	C5(Carbamidomethyl / 57.0215); C12(Carbamidomethyl / 57.0215); C17(Carbamidomethyl / 57.0215); C23(Carbamidomethyl / 57.0215)	2.8e-09	2.8e-09	0	0	0	0	5e-10	5.1e-10	8.555	699.2	0		Specific	14.8	>sp|P46531|NOTC1_HUMAN Neurogenic locus notch homolog protein 1 OS=Homo sapiens OX=9606 GN=NOTCH1 PE=1 SV=4	1	2228	FP070522_5.3887.3887.4	high-energy collision-induced dissociation	9.05	3872.54	3872.56	1	115 | 25147
344	Hex(1)Pent(2)	656.4	4	969.14	3873.54	969.148	3873.57	controllerType=0 controllerNumber=1 scan=3931	-8.29	F.TGHLCQYDVDECASTPCKNGAKCLDGPNTY.T	14	TGHLCQYDVDECASTPCKNGAKCLDGPNTY,FT,5@57.02146,12@57.02146,14@426.13734,17@57.02146,23@57.02146,25@15.99492	S14(OGlycan / 426.1373); D25(Oxidation / 15.9949)	14.3544	F.TGHLC[+57.02146]QYDVDEC[+57.02146]AS[+426.13734]TPC[+57.02146]KNGAKC[+57.02146]LD[+15.99492]GPNTY.T	C5(Carbamidomethyl / 57.0215); C12(Carbamidomethyl / 57.0215); C17(Carbamidomethyl / 57.0215); C23(Carbamidomethyl / 57.0215)	2.4e-08	2.4e-08	0	0	0	0	4e-09	4e-09	7.622	656.4	0		Specific	12.7	>sp|P46531|NOTC1_HUMAN Neurogenic locus notch homolog protein 1 OS=Homo sapiens OX=9606 GN=NOTCH1 PE=1 SV=4	1	2276	FP070522_5.3931.3931.4	high-energy collision-induced dissociation	7.11	3872.53	3872.56	1	116 | 25850
344	Hex(1)Pent(2)	455.6	4	969.143	3873.55	969.148	3873.57	controllerType=0 controllerNumber=1 scan=3989	-5.895	F.TGHLCQYDVDECASTPCKNGAKCLDGPNTY.T	14	TGHLCQYDVDECASTPCKNGAKCLDGPNTY,FT,5@57.02146,12@57.02146,14@426.13734,17@57.02146,23@57.02146,25@15.99492	S14(OGlycan / 426.1373); D25(Oxidation / 15.9949)	14.5081	F.TGHLC[+57.02146]QYDVDEC[+57.02146]AS[+426.13734]TPC[+57.02146]KNGAKC[+57.02146]LD[+15.99492]GPNTY.T	C5(Carbamidomethyl / 57.0215); C12(Carbamidomethyl / 57.0215); C17(Carbamidomethyl / 57.0215); C23(Carbamidomethyl / 57.0215)	4.7e-06	4.8e-06	0	0	0	0	6.3e-07	6.4e-07	5.325	455.6	0		Specific	13.9	>sp|P46531|NOTC1_HUMAN Neurogenic locus notch homolog protein 1 OS=Homo sapiens OX=9606 GN=NOTCH1 PE=1 SV=4	1	2325	FP070522_5.3989.3989.4	high-energy collision-induced dissociation	5.06	3872.54	3872.56	1	117 | 26130
344	Hex(1)Pent(2)	251.1	4	969.141	3873.54	969.148	3873.57	controllerType=0 controllerNumber=1 scan=4037	-7.975	F.TGHLCQYDVDECASTPCKNGAKCLDGPNTY.T	1	TGHLCQYDVDECASTPCKNGAKCLDGPNTY,FT,1@426.13734,5@57.02146,12@57.02146,17@57.02146,23@57.02146,25@15.99492	T1(OGlycan / 426.1373); D25(Oxidation / 15.9949)	14.6233	F.T[+426.13734]GHLC[+57.02146]QYDVDEC[+57.02146]ASTPC[+57.02146]KNGAKC[+57.02146]LD[+15.99492]GPNTY.T	C5(Carbamidomethyl / 57.0215); C12(Carbamidomethyl / 57.0215); C17(Carbamidomethyl / 57.0215); C23(Carbamidomethyl / 57.0215)	0.00079	0.0008	0	0	0	0	8.6e-05	8.7e-05	3.101	251.1	0.3		Specific	12.1	>sp|P46531|NOTC1_HUMAN Neurogenic locus notch homolog protein 1 OS=Homo sapiens OX=9606 GN=NOTCH1 PE=1 SV=4	1	2375	FP070522_5.4037.4037.4	high-energy collision-induced dissociation	2.6	3872.53	3872.56	1	118 | 26619
344	Hex(1)Pent(2)	819.9	4	965.392	3858.55	965.396	3858.56	controllerType=0 controllerNumber=1 scan=3909	-3.726	F.TGHLCQYDVDECASTPCKNGAKCLDGPNTY.T	15	TGHLCQYDVDECASTPCKNGAKCLDGPNTY,FT,5@57.02146,12@57.02146,15@426.13734,17@57.02146,19@0.98402,23@57.02146	T15(OGlycan / 426.1373); N19(Deamidated / 0.984)	14.301	F.TGHLC[+57.02146]QYDVDEC[+57.02146]AST[+426.13734]PC[+57.02146]KN[+0.98402]GAKC[+57.02146]LDGPNTY.T	C5(Carbamidomethyl / 57.0215); C12(Carbamidomethyl / 57.0215); C17(Carbamidomethyl / 57.0215); C23(Carbamidomethyl / 57.0215)	3.6e-12	3.6e-12	0	0	0	0	2.1e-12	2.1e-12	11.449	819.9	0		Specific	15.7	>sp|P46531|NOTC1_HUMAN Neurogenic locus notch homolog protein 1 OS=Homo sapiens OX=9606 GN=NOTCH1 PE=1 SV=4	1	2251	FP070522_5.3909.3909.4	high-energy collision-induced dissociation	11.94	3857.54	3857.55	1	119 | 25516
344	Hex(1)Pent(2)	785.5	4	965.394	3858.55	965.396	3858.56	controllerType=0 controllerNumber=1 scan=3954	-1.575	F.TGHLCQYDVDECASTPCKNGAKCLDGPNTY.T	14	TGHLCQYDVDECASTPCKNGAKCLDGPNTY,FT,5@57.02146,12@57.02146,14@426.13734,17@57.02146,19@0.98402,23@57.02146	S14(OGlycan / 426.1373); N19(Deamidated / 0.984)	14.4097	F.TGHLC[+57.02146]QYDVDEC[+57.02146]AS[+426.13734]TPC[+57.02146]KN[+0.98402]GAKC[+57.02146]LDGPNTY.T	C5(Carbamidomethyl / 57.0215); C12(Carbamidomethyl / 57.0215); C17(Carbamidomethyl / 57.0215); C23(Carbamidomethyl / 57.0215)	2.8e-10	2.8e-10	0	0	0	0	8.7e-11	8.8e-11	9.555	785.5	0		Specific	14.9	>sp|P46531|NOTC1_HUMAN Neurogenic locus notch homolog protein 1 OS=Homo sapiens OX=9606 GN=NOTCH1 PE=1 SV=4	1	2296	FP070522_5.3954.3954.4	high-energy collision-induced dissociation	10.05	3857.55	3857.55	1	120 | 26050
344	Hex(1)Pent(2)	201.2	4	965.386	3858.52	965.396	3858.56	controllerType=0 controllerNumber=1 scan=4201	-9.99	F.TGHLCQYDVDECASTPCKNGAKCLDGPNTY.T	1	TGHLCQYDVDECASTPCKNGAKCLDGPNTY,FT,1@426.13734,5@57.02146,12@57.02146,17@57.02146,19@0.98402,23@57.02146	T1(OGlycan / 426.1373); N19(Deamidated / 0.984)	15.0122	F.T[+426.13734]GHLC[+57.02146]QYDVDEC[+57.02146]ASTPC[+57.02146]KN[+0.98402]GAKC[+57.02146]LDGPNTY.T	C5(Carbamidomethyl / 57.0215); C12(Carbamidomethyl / 57.0215); C17(Carbamidomethyl / 57.0215); C23(Carbamidomethyl / 57.0215)	0.059	0.059	0	0	0	0	0.0027	0.0027	1.232	201.2	1.6		Specific	12	>sp|P46531|NOTC1_HUMAN Neurogenic locus notch homolog protein 1 OS=Homo sapiens OX=9606 GN=NOTCH1 PE=1 SV=4	1	2568	FP070522_5.4201.4201.4	high-energy collision-induced dissociation	1.5	3857.52	3857.55	1	121 | 27541
344	Hex(1)Pent(2)	1007.9	3	1286.53	3857.56	1286.53	3857.58	controllerType=0 controllerNumber=1 scan=3797	-3.136	F.TGHLCQYDVDECASTPCKNGAKCLDGPNTY.T	15	TGHLCQYDVDECASTPCKNGAKCLDGPNTY,FT,5@57.02146,12@57.02146,15@426.13734,17@57.02146,23@57.02146	T15(OGlycan / 426.1373)	14.0333	F.TGHLC[+57.02146]QYDVDEC[+57.02146]AST[+426.13734]PC[+57.02146]KNGAKC[+57.02146]LDGPNTY.T	C5(Carbamidomethyl / 57.0215); C12(Carbamidomethyl / 57.0215); C17(Carbamidomethyl / 57.0215); C23(Carbamidomethyl / 57.0215)	2.2e-16	2.2e-16	0	0	0	0	2.2e-16	2.2e-16	15.659	1007.9	0		Specific	22.7	>sp|P46531|NOTC1_HUMAN Neurogenic locus notch homolog protein 1 OS=Homo sapiens OX=9606 GN=NOTCH1 PE=1 SV=4	1	2141	FP070522_5.3797.3797.3	high-energy collision-induced dissociation	15.35	3856.56	3856.57	1	122 | 23744
344	Hex(1)Pent(2)	783.3	4	965.145	3857.56	965.15	3857.58	controllerType=0 controllerNumber=1 scan=3819	-5.276	F.TGHLCQYDVDECASTPCKNGAKCLDGPNTY.T	14	TGHLCQYDVDECASTPCKNGAKCLDGPNTY,FT,5@57.02146,12@57.02146,14@426.13734,17@57.02146,23@57.02146	S14(OGlycan / 426.1373)	14.0871	F.TGHLC[+57.02146]QYDVDEC[+57.02146]AS[+426.13734]TPC[+57.02146]KNGAKC[+57.02146]LDGPNTY.T	C5(Carbamidomethyl / 57.0215); C12(Carbamidomethyl / 57.0215); C17(Carbamidomethyl / 57.0215); C23(Carbamidomethyl / 57.0215)	3.6e-11	3.6e-11	0	0	0	0	1.5e-11	1.5e-11	10.449	771.8	0		Specific	16.3	>sp|P46531|NOTC1_HUMAN Neurogenic locus notch homolog protein 1 OS=Homo sapiens OX=9606 GN=NOTCH1 PE=1 SV=4	1	2161	FP070522_5.3819.3819.4	high-energy collision-induced dissociation	11.15	3856.55	3856.57	1	123 | 24026
344	Hex(1)Pent(2)	783.1	4	965.144	3857.55	965.15	3857.58	controllerType=0 controllerNumber=1 scan=3862	-6.225	F.TGHLCQYDVDECASTPCKNGAKCLDGPNTY.T	15	TGHLCQYDVDECASTPCKNGAKCLDGPNTY,FT,5@57.02146,12@57.02146,15@426.13734,17@57.02146,23@57.02146	T15(OGlycan / 426.1373)	14.1903	F.TGHLC[+57.02146]QYDVDEC[+57.02146]AST[+426.13734]PC[+57.02146]KNGAKC[+57.02146]LDGPNTY.T	C5(Carbamidomethyl / 57.0215); C12(Carbamidomethyl / 57.0215); C17(Carbamidomethyl / 57.0215); C23(Carbamidomethyl / 57.0215)	2.8e-11	2.8e-11	0	0	0	0	7.9e-12	8e-12	10.555	783.1	0		Specific	15.4	>sp|P46531|NOTC1_HUMAN Neurogenic locus notch homolog protein 1 OS=Homo sapiens OX=9606 GN=NOTCH1 PE=1 SV=4	1	2202	FP070522_5.3862.3862.4	high-energy collision-induced dissociation	11.26	3856.55	3856.57	1	124 | 24586
344	Hex(1)Pent(2)	606.8	4	965.144	3857.55	965.15	3857.58	controllerType=0 controllerNumber=1 scan=3996	-6.035	F.TGHLCQYDVDECASTPCKNGAKCLDGPNTY.T	15	TGHLCQYDVDECASTPCKNGAKCLDGPNTY,FT,5@57.02146,12@57.02146,15@426.13734,17@57.02146,23@57.02146	T15(OGlycan / 426.1373)	14.5246	F.TGHLC[+57.02146]QYDVDEC[+57.02146]AST[+426.13734]PC[+57.02146]KNGAKC[+57.02146]LDGPNTY.T	C5(Carbamidomethyl / 57.0215); C12(Carbamidomethyl / 57.0215); C17(Carbamidomethyl / 57.0215); C23(Carbamidomethyl / 57.0215)	2.8e-08	2.8e-08	0	0	0	0	5.3e-09	5.3e-09	7.555	606.8	0		Specific	13.4	>sp|P46531|NOTC1_HUMAN Neurogenic locus notch homolog protein 1 OS=Homo sapiens OX=9606 GN=NOTCH1 PE=1 SV=4	1	2332	FP070522_5.3996.3996.4	high-energy collision-induced dissociation	7.26	3856.55	3856.57	1	125 | 26290
344	Hex(1)Pent(2)	515.3	3	1286.52	3857.55	1286.53	3857.58	controllerType=0 controllerNumber=1 scan=3829	-5.7	F.TGHLCQYDVDECASTPCKNGAKCLDGPNTY.T	14	TGHLCQYDVDECASTPCKNGAKCLDGPNTY,FT,5@57.02146,12@57.02146,14@426.13734,17@57.02146,23@57.02146	S14(OGlycan / 426.1373)	14.1101	F.TGHLC[+57.02146]QYDVDEC[+57.02146]AS[+426.13734]TPC[+57.02146]KNGAKC[+57.02146]LDGPNTY.T	C5(Carbamidomethyl / 57.0215); C12(Carbamidomethyl / 57.0215); C17(Carbamidomethyl / 57.0215); C23(Carbamidomethyl / 57.0215)	1.6e-06	1.7e-06	0	0	0	0	1.8e-07	1.8e-07	5.784	515.3	0		Specific	20	>sp|P46531|NOTC1_HUMAN Neurogenic locus notch homolog protein 1 OS=Homo sapiens OX=9606 GN=NOTCH1 PE=1 SV=4	1	2170	FP070522_5.3829.3829.3	high-energy collision-induced dissociation	5.54	3856.55	3856.57	1	126 | 24186
344	Hex(1)Pent(2)	437.5	4	965.143	3857.55	965.15	3857.58	controllerType=0 controllerNumber=1 scan=4044	-6.415	F.TGHLCQYDVDECASTPCKNGAKCLDGPNTY.T	15	TGHLCQYDVDECASTPCKNGAKCLDGPNTY,FT,5@57.02146,12@57.02146,15@426.13734,17@57.02146,23@57.02146	T15(OGlycan / 426.1373)	14.6403	F.TGHLC[+57.02146]QYDVDEC[+57.02146]AST[+426.13734]PC[+57.02146]KNGAKC[+57.02146]LDGPNTY.T	C5(Carbamidomethyl / 57.0215); C12(Carbamidomethyl / 57.0215); C17(Carbamidomethyl / 57.0215); C23(Carbamidomethyl / 57.0215)	6.3e-06	6.4e-06	0	0	0	0	7.1e-07	7.2e-07	5.2	437.5	0		Specific	14.4	>sp|P46531|NOTC1_HUMAN Neurogenic locus notch homolog protein 1 OS=Homo sapiens OX=9606 GN=NOTCH1 PE=1 SV=4	1	2383	FP070522_5.4044.4044.4	high-energy collision-induced dissociation	5.03	3856.54	3856.57	1	127 | 26699
344	Hex(1)Pent(2)	335.9	4	965.144	3857.55	965.15	3857.58	controllerType=0 controllerNumber=1 scan=4090	-5.845	F.TGHLCQYDVDECASTPCKNGAKCLDGPNTY.T	15	TGHLCQYDVDECASTPCKNGAKCLDGPNTY,FT,5@57.02146,12@57.02146,15@426.13734,17@57.02146,23@57.02146	T15(OGlycan / 426.1373)	14.748	F.TGHLC[+57.02146]QYDVDEC[+57.02146]AST[+426.13734]PC[+57.02146]KNGAKC[+57.02146]LDGPNTY.T	C5(Carbamidomethyl / 57.0215); C12(Carbamidomethyl / 57.0215); C17(Carbamidomethyl / 57.0215); C23(Carbamidomethyl / 57.0215)	0.00017	0.00018	0	0	0	0	1.6e-05	1.6e-05	3.76	335.9	0		Specific	11.6	>sp|P46531|NOTC1_HUMAN Neurogenic locus notch homolog protein 1 OS=Homo sapiens OX=9606 GN=NOTCH1 PE=1 SV=4	1	2441	FP070522_5.4090.4090.4	high-energy collision-induced dissociation	3.39	3856.55	3856.57	1	128 | 26939
344	Hex(1)Pent(1)	240	4	932.635	3727.52	932.631	3727.5	controllerType=0 controllerNumber=1 scan=3789	3.646	F.TGHLCQYDVDECASTPCKNGAKCLDGPNTY.T	15	TGHLCQYDVDECASTPCKNGAKCLDGPNTY,FT,5@57.02146,6@0.98402,12@57.02146,15@294.09508,17@57.02146,19@0.98402,23@57.02146	Q6(Deamidated / 0.984); T15(OGlycan / 294.0951); N19(Deamidated / 0.984)	14.0135	F.TGHLC[+57.02146]Q[+0.98402]YDVDEC[+57.02146]AST[+294.09508]PC[+57.02146]KN[+0.98402]GAKC[+57.02146]LDGPNTY.T	C5(Carbamidomethyl / 57.0215); C12(Carbamidomethyl / 57.0215); C17(Carbamidomethyl / 57.0215); C23(Carbamidomethyl / 57.0215)	0.45	0.46	0	0	0	0	0.029	0.03	0.343	240	0		Specific	7.5	>sp|P46531|NOTC1_HUMAN Neurogenic locus notch homolog protein 1 OS=Homo sapiens OX=9606 GN=NOTCH1 PE=1 SV=4	1	2135	FP070522_5.3789.3789.4	high-energy collision-induced dissociation	0.04	3726.51	3726.5	1	129 | 23615
344	Hex(1)Pent(1)	469.2	4	932.38	3726.5	932.385	3726.52	controllerType=0 controllerNumber=1 scan=3927	-5.556	F.TGHLCQYDVDECASTPCKNGAKCLDGPNTY.T	15	TGHLCQYDVDECASTPCKNGAKCLDGPNTY,FT,5@57.02146,12@57.02146,15@294.09508,17@57.02146,19@0.98402,23@57.02146	T15(OGlycan / 294.0951); N19(Deamidated / 0.984)	14.3439	F.TGHLC[+57.02146]QYDVDEC[+57.02146]AST[+294.09508]PC[+57.02146]KN[+0.98402]GAKC[+57.02146]LDGPNTY.T	C5(Carbamidomethyl / 57.0215); C12(Carbamidomethyl / 57.0215); C17(Carbamidomethyl / 57.0215); C23(Carbamidomethyl / 57.0215)	4.7e-06	4.8e-06	0	0	0	0	5.7e-07	5.7e-07	5.325	469.2	0		Specific	13.3	>sp|P46531|NOTC1_HUMAN Neurogenic locus notch homolog protein 1 OS=Homo sapiens OX=9606 GN=NOTCH1 PE=1 SV=4	1	2272	FP070522_5.3927.3927.4	high-energy collision-induced dissociation	5.06	3725.49	3725.51	1	130 | 25810
344	Hex(1)Pent(1)	807.4	4	932.134	3725.51	932.139	3725.53	controllerType=0 controllerNumber=1 scan=3816	-5.653	F.TGHLCQYDVDECASTPCKNGAKCLDGPNTY.T	14	TGHLCQYDVDECASTPCKNGAKCLDGPNTY,FT,5@57.02146,12@57.02146,14@294.09508,17@57.02146,23@57.02146	S14(OGlycan / 294.0951)	14.0796	F.TGHLC[+57.02146]QYDVDEC[+57.02146]AS[+294.09508]TPC[+57.02146]KNGAKC[+57.02146]LDGPNTY.T	C5(Carbamidomethyl / 57.0215); C12(Carbamidomethyl / 57.0215); C17(Carbamidomethyl / 57.0215); C23(Carbamidomethyl / 57.0215)	2.8e-12	2.8e-12	0	0	0	0	1.4e-12	1.4e-12	11.555	807.4	0		Specific	15.1	>sp|P46531|NOTC1_HUMAN Neurogenic locus notch homolog protein 1 OS=Homo sapiens OX=9606 GN=NOTCH1 PE=1 SV=4	1	2159	FP070522_5.3816.3816.4	high-energy collision-induced dissociation	11.26	3724.51	3724.53	1	131 | 23946
344	Hex(1)Pent(1)	366.5	4	932.129	3725.49	932.139	3725.53	controllerType=0 controllerNumber=1 scan=3906	-10.634	F.TGHLCQYDVDECASTPCKNGAKCLDGPNTY.T	14	TGHLCQYDVDECASTPCKNGAKCLDGPNTY,FT,5@57.02146,12@57.02146,14@294.09508,17@57.02146,23@57.02146	S14(OGlycan / 294.0951)	14.2933	F.TGHLC[+57.02146]QYDVDEC[+57.02146]AS[+294.09508]TPC[+57.02146]KNGAKC[+57.02146]LDGPNTY.T	C5(Carbamidomethyl / 57.0215); C12(Carbamidomethyl / 57.0215); C17(Carbamidomethyl / 57.0215); C23(Carbamidomethyl / 57.0215)	0.00093	0.00095	0	0	0	0	0.0001	0.0001	3.029	366.5	0		Specific	13.1	>sp|P46531|NOTC1_HUMAN Neurogenic locus notch homolog protein 1 OS=Homo sapiens OX=9606 GN=NOTCH1 PE=1 SV=4	1	2249	FP070522_5.3906.3906.4	high-energy collision-induced dissociation	3.08	3724.49	3724.53	1	132 | 25436
344	Hex(1)Pent(1)	302.3	4	932.133	3725.51	932.139	3725.53	controllerType=0 controllerNumber=1 scan=3870	-6.505	F.TGHLCQYDVDECASTPCKNGAKCLDGPNTY.T	14	TGHLCQYDVDECASTPCKNGAKCLDGPNTY,FT,5@57.02146,12@57.02146,14@294.09508,17@57.02146,23@57.02146	S14(OGlycan / 294.0951)	14.2077	F.TGHLC[+57.02146]QYDVDEC[+57.02146]AS[+294.09508]TPC[+57.02146]KNGAKC[+57.02146]LDGPNTY.T	C5(Carbamidomethyl / 57.0215); C12(Carbamidomethyl / 57.0215); C17(Carbamidomethyl / 57.0215); C23(Carbamidomethyl / 57.0215)	0.00029	0.00029	0	0	0	0	3e-05	3e-05	3.536	302.3	0		Specific	11.6	>sp|P46531|NOTC1_HUMAN Neurogenic locus notch homolog protein 1 OS=Homo sapiens OX=9606 GN=NOTCH1 PE=1 SV=4	1	2210	FP070522_5.3870.3870.4	high-energy collision-induced dissociation	3.34	3724.5	3724.53	1	133 | 24826
344	Hex(1)	370.5	4	899.62	3595.46	899.621	3595.46	controllerType=0 controllerNumber=1 scan=3941	-0.763	F.TGHLCQYDVDECASTPCKNGAKCLDGPNTY.T	15	TGHLCQYDVDECASTPCKNGAKCLDGPNTY,FT,5@57.02146,6@0.98402,12@57.02146,15@162.05282,17@57.02146,19@0.98402,23@57.02146	Q6(Deamidated / 0.984); T15(OGlycan / 162.0528); N19(Deamidated / 0.984)	14.3779	F.TGHLC[+57.02146]Q[+0.98402]YDVDEC[+57.02146]AST[+162.05282]PC[+57.02146]KN[+0.98402]GAKC[+57.02146]LDGPNTY.T	C5(Carbamidomethyl / 57.0215); C12(Carbamidomethyl / 57.0215); C17(Carbamidomethyl / 57.0215); C23(Carbamidomethyl / 57.0215)	0.16	0.16	0	0	0	0	0.0059	0.006	0.798	143.2	1.2		Specific	10.5	>sp|P46531|NOTC1_HUMAN Neurogenic locus notch homolog protein 1 OS=Homo sapiens OX=9606 GN=NOTCH1 PE=1 SV=4	1	2285	FP070522_5.3941.3941.4	high-energy collision-induced dissociation	0.27	3594.45	3594.45	1	134 | 25930
344	Hex(1)	597.1	4	899.373	3594.47	899.375	3594.48	controllerType=0 controllerNumber=1 scan=3891	-1.678	F.TGHLCQYDVDECASTPCKNGAKCLDGPNTY.T	15	TGHLCQYDVDECASTPCKNGAKCLDGPNTY,FT,5@57.02146,12@57.02146,15@162.05282,17@57.02146,19@0.98402,23@57.02146	T15(OGlycan / 162.0528); N19(Deamidated / 0.984)	14.2589	F.TGHLC[+57.02146]QYDVDEC[+57.02146]AST[+162.05282]PC[+57.02146]KN[+0.98402]GAKC[+57.02146]LDGPNTY.T	C5(Carbamidomethyl / 57.0215); C12(Carbamidomethyl / 57.0215); C17(Carbamidomethyl / 57.0215); C23(Carbamidomethyl / 57.0215)	2.8e-06	2.8e-06	0	0	0	0	2.2e-07	2.3e-07	5.555	597.1	1.2		Specific	13.3	>sp|P46531|NOTC1_HUMAN Neurogenic locus notch homolog protein 1 OS=Homo sapiens OX=9606 GN=NOTCH1 PE=1 SV=4	1	2232	FP070522_5.3891.3891.4	high-energy collision-induced dissociation	6.05	3593.46	3593.47	1	135 | 25236
344	Hex(1)	567.2	4	899.371	3594.46	899.375	3594.48	controllerType=0 controllerNumber=1 scan=3787	-3.987	F.TGHLCQYDVDECASTPCKNGAKCLDGPNTY.T	15	TGHLCQYDVDECASTPCKNGAKCLDGPNTY,FT,5@57.02146,12@57.02146,15@162.05282,17@57.02146,23@57.02146,28@0.98402	T15(OGlycan / 162.0528); N28(Deamidated / 0.984)	14.0091	F.TGHLC[+57.02146]QYDVDEC[+57.02146]AST[+162.05282]PC[+57.02146]KNGAKC[+57.02146]LDGPN[+0.98402]TY.T	C5(Carbamidomethyl / 57.0215); C12(Carbamidomethyl / 57.0215); C17(Carbamidomethyl / 57.0215); C23(Carbamidomethyl / 57.0215)	1.6e-05	1.6e-05	0	0	0	0	1e-06	1e-06	4.797	225.7	1.2		Specific	11.4	>sp|P46531|NOTC1_HUMAN Neurogenic locus notch homolog protein 1 OS=Homo sapiens OX=9606 GN=NOTCH1 PE=1 SV=4	1	2132	FP070522_5.3787.3787.4	high-energy collision-induced dissociation	5.29	3593.45	3593.47	1	136 | 23535
344	Hex(1)	757.2	4	899.125	3593.48	899.129	3593.49	controllerType=0 controllerNumber=1 scan=3831	-4.292	F.TGHLCQYDVDECASTPCKNGAKCLDGPNTY.T	15	TGHLCQYDVDECASTPCKNGAKCLDGPNTY,FT,5@57.02146,12@57.02146,15@162.05282,17@57.02146,23@57.02146	T15(OGlycan / 162.0528)	14.1156	F.TGHLC[+57.02146]QYDVDEC[+57.02146]AST[+162.05282]PC[+57.02146]KNGAKC[+57.02146]LDGPNTY.T	C5(Carbamidomethyl / 57.0215); C12(Carbamidomethyl / 57.0215); C17(Carbamidomethyl / 57.0215); C23(Carbamidomethyl / 57.0215)	3.6e-11	3.6e-11	0	0	0	0	1.8e-11	1.8e-11	10.449	587.4	1.2		Specific	12.3	>sp|P46531|NOTC1_HUMAN Neurogenic locus notch homolog protein 1 OS=Homo sapiens OX=9606 GN=NOTCH1 PE=1 SV=4	1	2171	FP070522_5.3831.3831.4	high-energy collision-induced dissociation	10.15	3592.47	3592.49	1	137 | 24226
344	Hex(1)	444.5	4	899.124	3593.47	899.129	3593.49	controllerType=0 controllerNumber=1 scan=3882	-5.108	F.TGHLCQYDVDECASTPCKNGAKCLDGPNTY.T	15	TGHLCQYDVDECASTPCKNGAKCLDGPNTY,FT,5@57.02146,12@57.02146,15@162.05282,17@57.02146,23@57.02146	T15(OGlycan / 162.0528)	14.2368	F.TGHLC[+57.02146]QYDVDEC[+57.02146]AST[+162.05282]PC[+57.02146]KNGAKC[+57.02146]LDGPNTY.T	C5(Carbamidomethyl / 57.0215); C12(Carbamidomethyl / 57.0215); C17(Carbamidomethyl / 57.0215); C23(Carbamidomethyl / 57.0215)	0.00045	0.00046	0	0	0	0	4.4e-05	4.4e-05	3.343	328	1.2		Specific	10.9	>sp|P46531|NOTC1_HUMAN Neurogenic locus notch homolog protein 1 OS=Homo sapiens OX=9606 GN=NOTCH1 PE=1 SV=4	1	2224	FP070522_5.3882.3882.4	high-energy collision-induced dissociation	3.29	3592.47	3592.49	1	138 | 25107
344		567.4	4	858.857	3432.41	858.861	3432.42	controllerType=0 controllerNumber=1 scan=3992	-5.242	F.TGHLCQYDVDECASTPCKNGAKCLDGPNTY.T		TGHLCQYDVDECASTPCKNGAKCLDGPNTY,FT,5@57.02146,12@57.02146,17@57.02146,19@0.98402,23@57.02146	N19(Deamidated / 0.984)	14.5146	F.TGHLC[+57.02146]QYDVDEC[+57.02146]ASTPC[+57.02146]KN[+0.98402]GAKC[+57.02146]LDGPNTY.T	C5(Carbamidomethyl / 57.0215); C12(Carbamidomethyl / 57.0215); C17(Carbamidomethyl / 57.0215); C23(Carbamidomethyl / 57.0215)	3.6e-07	3.6e-07	0	0	0	0	4.5e-08	4.6e-08	6.449	488.6	34.1		Specific	14.2	>sp|P46531|NOTC1_HUMAN Neurogenic locus notch homolog protein 1 OS=Homo sapiens OX=9606 GN=NOTCH1 PE=1 SV=4	1	2328	FP070522_5.3992.3992.4	high-energy collision-induced dissociation	7.15	3431.4	3431.42	1	139 | 26210
344		626.5	4	858.611	3431.42	858.615	3431.44	controllerType=0 controllerNumber=1 scan=3864	-5.632	F.TGHLCQYDVDECASTPCKNGAKCLDGPNTY.T		TGHLCQYDVDECASTPCKNGAKCLDGPNTY,FT,5@57.02146,12@57.02146,17@57.02146,23@57.02146		14.1946	F.TGHLC[+57.02146]QYDVDEC[+57.02146]ASTPC[+57.02146]KNGAKC[+57.02146]LDGPNTY.T	C5(Carbamidomethyl / 57.0215); C12(Carbamidomethyl / 57.0215); C17(Carbamidomethyl / 57.0215); C23(Carbamidomethyl / 57.0215)	2.8e-08	2.8e-08	0	0	0	0	4.6e-09	4.7e-09	7.555	626.5	626.5		Specific	13.4	>sp|P46531|NOTC1_HUMAN Neurogenic locus notch homolog protein 1 OS=Homo sapiens OX=9606 GN=NOTCH1 PE=1 SV=4	1	2204	FP070522_5.3864.3864.4	high-energy collision-induced dissociation	8.55	3430.41	3430.43	1	140 | 24666
344		449.3	4	858.61	3431.42	858.615	3431.44	controllerType=0 controllerNumber=1 scan=3911	-5.846	F.TGHLCQYDVDECASTPCKNGAKCLDGPNTY.T		TGHLCQYDVDECASTPCKNGAKCLDGPNTY,FT,5@57.02146,12@57.02146,17@57.02146,23@57.02146		14.3054	F.TGHLC[+57.02146]QYDVDEC[+57.02146]ASTPC[+57.02146]KNGAKC[+57.02146]LDGPNTY.T	C5(Carbamidomethyl / 57.0215); C12(Carbamidomethyl / 57.0215); C17(Carbamidomethyl / 57.0215); C23(Carbamidomethyl / 57.0215)	4.7e-06	4.8e-06	0	0	0	0	5e-07	5.1e-07	5.325	437.2	437.2		Specific	11.6	>sp|P46531|NOTC1_HUMAN Neurogenic locus notch homolog protein 1 OS=Homo sapiens OX=9606 GN=NOTCH1 PE=1 SV=4	1	2254	FP070522_5.3911.3911.4	high-energy collision-induced dissociation	5.56	3430.41	3430.43	1	141 | 25582
351	Hex(1)Pent(2)	811.8	3	1000.07	2998.19	1000.08	2998.21	controllerType=0 controllerNumber=1 scan=3614	-6.086	Y.DVDECASTPCKNGAKCLDGPNTY.T	8	DVDECASTPCKNGAKCLDGPNTY,YT,5@57.02146,8@426.13734,10@57.02146,16@57.02146	T8(OGlycan / 426.1373)	13.5802	Y.DVDEC[+57.02146]AST[+426.13734]PC[+57.02146]KNGAKC[+57.02146]LDGPNTY.T	C5(Carbamidomethyl / 57.0215); C10(Carbamidomethyl / 57.0215); C16(Carbamidomethyl / 57.0215)	5.2e-12	5.3e-12	0	0	0	0	2.9e-12	2.9e-12	11.285	714.2	0.4		Specific	18.4	>sp|P46531|NOTC1_HUMAN Neurogenic locus notch homolog protein 1 OS=Homo sapiens OX=9606 GN=NOTCH1 PE=1 SV=4	1	1945	FP070522_5.3614.3614.3	high-energy collision-induced dissociation	11.98	2997.19	2997.2	1	142 | 4813

## Sheet: FP070522_6
Pos.	Glycans	Score	z	Obs._x000D_ m/z	Obs._x000D_ MH	Calc._x000D_ m/z	Calc._x000D_ MH	Scan #	ppm_x000D_ err.	SequenceOriginalDebug	Glycans_x000D_ Pos.	PeptideParseFriendly	Mods_x000D_ (variable)	Scan_x000D_ Time	Sequence	Mods_x000D_ (fixed)	PEP_x000D_ 2D	PEP_x000D_ 1D	FDR_x000D_ 2D	FDR_x000D_ 1D	FDR uniq._x000D_ 2D	FDR uniq._x000D_ 1D	q-value_x000D_ 2D	q-value_x000D_ 1D	|Log Prob|	Delta_x000D_ Score	Delta Mod._x000D_ Score	Off-_x000D_ By-X	Cleavage	Z-Score	Protein_x000D_ Name	Prot._x000D_ Id	QID	Comment	Fragment_x000D_ Type	|LogProbOld|	Obs.M	Calc.M	Prot._x000D_ Rank	PID
2	HexNAc(1)Hex(1)Fuc(1)NeuAc(1); Hex(1)Pent(1)	147.5	4	953.911	3812.62	953.895	3812.56	controllerType=0 controllerNumber=1 scan=3775	17.371	D.VNECGQKPGLCRHGGTCHNEVGSY.R	16;23	VNECGQKPGLCRHGGTCHNEVGSY,DR,4@57.02146,11@57.02146,16@802.28552,17@57.02146,23@294.09508	T16(OGlycan / 802.2855); S23(OGlycan / 294.0951)	13.5723	D.VNEC[+57.02146]GQKPGLC[+57.02146]RHGGT[+802.28552]C[+57.02146]HNEVGS[+294.09508]Y.R	C4(Carbamidomethyl / 57.0215); C11(Carbamidomethyl / 57.0215); C17(Carbamidomethyl / 57.0215)	0.99	0.99	0	0	0	0	0.051	0.052	0.003	147.5	0		NRagged	6.6	>sp|P46531|NOTC1_HUMAN Neurogenic locus notch homolog protein 1 OS=Homo sapiens OX=9606 GN=NOTCH1 PE=1 SV=4	1	2268	FP070522_6.3775.3775.4	high-energy collision-induced dissociation	0	3811.62	3811.55	1	1 | 12758
2	Hex(1)Pent(1); HexNAc(1)Hex(1)Fuc(1)NeuAc(1)	29.6	4	953.911	3812.62	953.895	3812.56	controllerType=0 controllerNumber=1 scan=3569	17.114	D.VNECGQKPGLCRHGGTCHNEVGSY.R	16;23	VNECGQKPGLCRHGGTCHNEVGSY,DR,4@57.02146,11@57.02146,16@294.09508,17@57.02146,23@802.28552	T16(OGlycan / 294.0951); S23(OGlycan / 802.2855)	13.0309	D.VNEC[+57.02146]GQKPGLC[+57.02146]RHGGT[+294.09508]C[+57.02146]HNEVGS[+802.28552]Y.R	C4(Carbamidomethyl / 57.0215); C11(Carbamidomethyl / 57.0215); C17(Carbamidomethyl / 57.0215)	1	1	0	0	0	0	0.067	0.067	0.001	29.6	0		NRagged	5	>sp|P46531|NOTC1_HUMAN Neurogenic locus notch homolog protein 1 OS=Homo sapiens OX=9606 GN=NOTCH1 PE=1 SV=4	1	2093	FP070522_6.3569.3569.4	high-energy collision-induced dissociation	0	3811.62	3811.55	1	2 | 9882
2	HexNAc(1)Hex(1)Fuc(1)NeuAc(1); Hex(1)Pent(1)	28	4	953.912	3812.62	953.895	3812.56	controllerType=0 controllerNumber=1 scan=3615	17.435	D.VNECGQKPGLCRHGGTCHNEVGSY.R	16;23	VNECGQKPGLCRHGGTCHNEVGSY,DR,4@57.02146,11@57.02146,16@802.28552,17@57.02146,23@294.09508	T16(OGlycan / 802.2855); S23(OGlycan / 294.0951)	13.1441	D.VNEC[+57.02146]GQKPGLC[+57.02146]RHGGT[+802.28552]C[+57.02146]HNEVGS[+294.09508]Y.R	C4(Carbamidomethyl / 57.0215); C11(Carbamidomethyl / 57.0215); C17(Carbamidomethyl / 57.0215)	1	1	0	0	0	0	0.075	0.075	0.001	28	0		NRagged	5	>sp|P46531|NOTC1_HUMAN Neurogenic locus notch homolog protein 1 OS=Homo sapiens OX=9606 GN=NOTCH1 PE=1 SV=4	1	2135	FP070522_6.3615.3615.4	high-energy collision-induced dissociation	0	3811.62	3811.55	1	3 | 10308
2	Hex(1)Pent(1); HexNAc(1)Hex(1)Fuc(1)NeuAc(1)	24.4	4	953.912	3812.63	953.895	3812.56	controllerType=0 controllerNumber=1 scan=3821	18.395	D.VNECGQKPGLCRHGGTCHNEVGSY.R	16;23	VNECGQKPGLCRHGGTCHNEVGSY,DR,4@57.02146,11@57.02146,16@294.09508,17@57.02146,23@802.28552	T16(OGlycan / 294.0951); S23(OGlycan / 802.2855)	13.6805	D.VNEC[+57.02146]GQKPGLC[+57.02146]RHGGT[+294.09508]C[+57.02146]HNEVGS[+802.28552]Y.R	C4(Carbamidomethyl / 57.0215); C11(Carbamidomethyl / 57.0215); C17(Carbamidomethyl / 57.0215)	1	1	0	0	0	0	0.082	0.082	0	24.4	0		NRagged	4.6	>sp|P46531|NOTC1_HUMAN Neurogenic locus notch homolog protein 1 OS=Homo sapiens OX=9606 GN=NOTCH1 PE=1 SV=4	1	2310	FP070522_6.3821.3821.4	high-energy collision-induced dissociation	0	3811.62	3811.55	1	4 | 13332
26		412.8	4	534.24	2133.94	534.243	2133.95	controllerType=0 controllerNumber=1 scan=3351	-5.381	Y.RCVCRATHTGPNCERPY.V		RCVCRATHTGPNCERPY,YV,2@57.02146,4@57.02146,13@57.02146		12.4915	Y.RC[+57.02146]VC[+57.02146]RATHTGPNC[+57.02146]ERPY.V	C2(Carbamidomethyl / 57.0215); C4(Carbamidomethyl / 57.0215); C13(Carbamidomethyl / 57.0215)	8e-05	8.1e-05	0	0	0	0	1.1e-05	1.1e-05	4.096	396.1	396.1		Specific	8.7	>sp|P46531|NOTC1_HUMAN Neurogenic locus notch homolog protein 1 OS=Homo sapiens OX=9606 GN=NOTCH1 PE=1 SV=4	1	1900	FP070522_6.3351.3351.4	high-energy collision-induced dissociation	4.09	2132.93	2132.94	1	5 | 2687
26		408	4	534.24	2133.94	534.243	2133.95	controllerType=0 controllerNumber=1 scan=3310	-4.008	Y.RCVCRATHTGPNCERPY.V		RCVCRATHTGPNCERPY,YV,2@57.02146,4@57.02146,13@57.02146		12.3892	Y.RC[+57.02146]VC[+57.02146]RATHTGPNC[+57.02146]ERPY.V	C2(Carbamidomethyl / 57.0215); C4(Carbamidomethyl / 57.0215); C13(Carbamidomethyl / 57.0215)	5.9e-05	6e-05	0	0	0	0	4e-06	4e-06	4.226	408	408		Specific	8.4	>sp|P46531|NOTC1_HUMAN Neurogenic locus notch homolog protein 1 OS=Homo sapiens OX=9606 GN=NOTCH1 PE=1 SV=4	1	1860	FP070522_6.3310.3310.4	high-energy collision-induced dissociation	4.22	2132.93	2132.94	1	6 | 2681
26		405.8	4	534.24	2133.94	534.243	2133.95	controllerType=0 controllerNumber=1 scan=3482	-5.724	Y.RCVCRATHTGPNCERPY.V		RCVCRATHTGPNCERPY,YV,2@57.02146,4@57.02146,13@57.02146		12.8227	Y.RC[+57.02146]VC[+57.02146]RATHTGPNC[+57.02146]ERPY.V	C2(Carbamidomethyl / 57.0215); C4(Carbamidomethyl / 57.0215); C13(Carbamidomethyl / 57.0215)	0.00019	0.00019	0	0	0	0	2.2e-05	2.3e-05	3.716	379.9	379.9		Specific	7.9	>sp|P46531|NOTC1_HUMAN Neurogenic locus notch homolog protein 1 OS=Homo sapiens OX=9606 GN=NOTCH1 PE=1 SV=4	1	2012	FP070522_6.3482.3482.4	high-energy collision-induced dissociation	3.71	2132.93	2132.94	1	7 | 2705
26		387.5	4	534.239	2133.94	534.243	2133.95	controllerType=0 controllerNumber=1 scan=3438	-6.068	Y.RCVCRATHTGPNCERPY.V		RCVCRATHTGPNCERPY,YV,2@57.02146,4@57.02146,13@57.02146		12.7094	Y.RC[+57.02146]VC[+57.02146]RATHTGPNC[+57.02146]ERPY.V	C2(Carbamidomethyl / 57.0215); C4(Carbamidomethyl / 57.0215); C13(Carbamidomethyl / 57.0215)	0.0012	0.0013	0	0	0	0	0.00015	0.00015	2.905	346.6	346.6		Specific	8.2	>sp|P46531|NOTC1_HUMAN Neurogenic locus notch homolog protein 1 OS=Homo sapiens OX=9606 GN=NOTCH1 PE=1 SV=4	1	1976	FP070522_6.3438.3438.4	high-energy collision-induced dissociation	2.9	2132.93	2132.94	1	8 | 2699
26		379.8	4	534.24	2133.94	534.243	2133.95	controllerType=0 controllerNumber=1 scan=3395	-5.495	Y.RCVCRATHTGPNCERPY.V		RCVCRATHTGPNCERPY,YV,2@57.02146,4@57.02146,13@57.02146		12.5982	Y.RC[+57.02146]VC[+57.02146]RATHTGPNC[+57.02146]ERPY.V	C2(Carbamidomethyl / 57.0215); C4(Carbamidomethyl / 57.0215); C13(Carbamidomethyl / 57.0215)	0.0001	0.0001	0	0	0	0	1.4e-05	1.4e-05	3.989	377.9	377.9		Specific	8.5	>sp|P46531|NOTC1_HUMAN Neurogenic locus notch homolog protein 1 OS=Homo sapiens OX=9606 GN=NOTCH1 PE=1 SV=4	1	1938	FP070522_6.3395.3395.4	high-energy collision-induced dissociation	3.98	2132.93	2132.94	1	9 | 2693
26		379.6	4	534.24	2133.94	534.243	2133.95	controllerType=0 controllerNumber=1 scan=3529	-5.495	Y.RCVCRATHTGPNCERPY.V		RCVCRATHTGPNCERPY,YV,2@57.02146,4@57.02146,13@57.02146		12.9368	Y.RC[+57.02146]VC[+57.02146]RATHTGPNC[+57.02146]ERPY.V	C2(Carbamidomethyl / 57.0215); C4(Carbamidomethyl / 57.0215); C13(Carbamidomethyl / 57.0215)	0.001	0.001	0	0	0	0	0.00014	0.00014	3.002	374.8	374.8		Specific	8.3	>sp|P46531|NOTC1_HUMAN Neurogenic locus notch homolog protein 1 OS=Homo sapiens OX=9606 GN=NOTCH1 PE=1 SV=4	1	2057	FP070522_6.3529.3529.4	high-energy collision-induced dissociation	3	2132.93	2132.94	1	10 | 2752
26		337.9	4	534.239	2133.94	534.243	2133.95	controllerType=0 controllerNumber=1 scan=3273	-6.068	Y.RCVCRATHTGPNCERPY.V		RCVCRATHTGPNCERPY,YV,2@57.02146,4@57.02146,13@57.02146		12.2757	Y.RC[+57.02146]VC[+57.02146]RATHTGPNC[+57.02146]ERPY.V	C2(Carbamidomethyl / 57.0215); C4(Carbamidomethyl / 57.0215); C13(Carbamidomethyl / 57.0215)	0.0022	0.0022	0	0	0	0	0.0002	0.00021	2.658	321.7	321.7		Specific	8.9	>sp|P46531|NOTC1_HUMAN Neurogenic locus notch homolog protein 1 OS=Homo sapiens OX=9606 GN=NOTCH1 PE=1 SV=4	1	1836	FP070522_6.3273.3273.4	high-energy collision-induced dissociation	2.65	2132.93	2132.94	1	11 | 2675
103		550.2	2	784.322	1567.64	784.324	1567.64	controllerType=0 controllerNumber=1 scan=4251	-3.42	Y.NCRCPPEWTGQY.C		NCRCPPEWTGQY,YC,2@57.02146,4@57.02146		14.7419	Y.NC[+57.02146]RC[+57.02146]PPEWTGQY.C	C2(Carbamidomethyl / 57.0215); C4(Carbamidomethyl / 57.0215)	2.3e-06	2.4e-06	0	0	0	0	3e-07	3e-07	5.633	425.7	425.7		Specific	17.9	>sp|P46531|NOTC1_HUMAN Neurogenic locus notch homolog protein 1 OS=Homo sapiens OX=9606 GN=NOTCH1 PE=1 SV=4	1	2738	FP070522_6.4251.4251.2	high-energy collision-induced dissociation	5.63	1566.63	1566.63	1	12 | 1456
103		533.7	2	784.321	1567.63	784.324	1567.64	controllerType=0 controllerNumber=1 scan=4197	-4.277	Y.NCRCPPEWTGQY.C		NCRCPPEWTGQY,YC,2@57.02146,4@57.02146		14.6139	Y.NC[+57.02146]RC[+57.02146]PPEWTGQY.C	C2(Carbamidomethyl / 57.0215); C4(Carbamidomethyl / 57.0215)	4.7e-06	4.7e-06	0	0	0	0	5.4e-07	5.5e-07	5.329	375.7	375.7		Specific	16.3	>sp|P46531|NOTC1_HUMAN Neurogenic locus notch homolog protein 1 OS=Homo sapiens OX=9606 GN=NOTCH1 PE=1 SV=4	1	2681	FP070522_6.4197.4197.2	high-energy collision-induced dissociation	5.32	1566.63	1566.63	1	13 | 1423
103		394.9	2	784.32	1567.63	784.324	1567.64	controllerType=0 controllerNumber=1 scan=4301	-6.145	Y.NCRCPPEWTGQY.C		NCRCPPEWTGQY,YC,2@57.02146,4@57.02146		14.8614	Y.NC[+57.02146]RC[+57.02146]PPEWTGQY.C	C2(Carbamidomethyl / 57.0215); C4(Carbamidomethyl / 57.0215)	3.2e-06	3.3e-06	0	0	0	0	3.9e-07	4e-07	5.488	388.3	388.3		Specific	14.5	>sp|P46531|NOTC1_HUMAN Neurogenic locus notch homolog protein 1 OS=Homo sapiens OX=9606 GN=NOTCH1 PE=1 SV=4	1	2796	FP070522_6.4301.4301.2	high-energy collision-induced dissociation	5.48	1566.62	1566.63	1	14 | 1489
103		326.9	2	784.322	1567.64	784.324	1567.64	controllerType=0 controllerNumber=1 scan=4347	-3.186	Y.NCRCPPEWTGQY.C		NCRCPPEWTGQY,YC,2@57.02146,4@57.02146		14.972	Y.NC[+57.02146]RC[+57.02146]PPEWTGQY.C	C2(Carbamidomethyl / 57.0215); C4(Carbamidomethyl / 57.0215)	0.00035	0.00035	0	0	0	0	5.2e-05	5.3e-05	3.459	326.9	326.9		Specific	14.1	>sp|P46531|NOTC1_HUMAN Neurogenic locus notch homolog protein 1 OS=Homo sapiens OX=9606 GN=NOTCH1 PE=1 SV=4	1	2846	FP070522_6.4347.4347.2	high-energy collision-induced dissociation	3.45	1566.63	1566.63	1	15 | 1494
169	Fuc(1)	146.2	5	596.267	2977.31	596.269	2977.31	controllerType=0 controllerNumber=1 scan=4659	-2.111	F.HSATCHDRVASFYCECPHGRTGLL.C	11	HSATCHDRVASFYCECPHGRTGLL,FC,5@57.02146,11@146.05791,14@57.02146,16@57.02146	S11(OGlycan / 146.0579)	15.7775	F.HSATC[+57.02146]HDRVAS[+146.05791]FYC[+57.02146]EC[+57.02146]PHGRTGLL.C	C5(Carbamidomethyl / 57.0215); C14(Carbamidomethyl / 57.0215); C16(Carbamidomethyl / 57.0215)	0.96	0.96	0	0	0	0	0.036	0.036	0.018	146.2	6.8		Specific	8.7	>sp|P46531|NOTC1_HUMAN Neurogenic locus notch homolog protein 1 OS=Homo sapiens OX=9606 GN=NOTCH1 PE=1 SV=4	1	3175	FP070522_6.4659.4659.5	high-energy collision-induced dissociation	0.01	2976.3	2976.31	1	16 | 21903
169		135.5	5	567.254	2832.24	567.254	2832.24	controllerType=0 controllerNumber=1 scan=4657	1.027	F.HSATCHDRVASFYCECPHGRTGLL.C		HSATCHDRVASFYCECPHGRTGLL,FC,5@57.02146,8@0.98402,14@57.02146,16@57.02146	R8(Deamidated / 0.984)	15.7732	F.HSATC[+57.02146]HDR[+0.98402]VASFYC[+57.02146]EC[+57.02146]PHGRTGLL.C	C5(Carbamidomethyl / 57.0215); C14(Carbamidomethyl / 57.0215); C16(Carbamidomethyl / 57.0215)	1	1	0	0	0	0	0.059	0.059	0.002	135.5	135.5		Specific	8.3	>sp|P46531|NOTC1_HUMAN Neurogenic locus notch homolog protein 1 OS=Homo sapiens OX=9606 GN=NOTCH1 PE=1 SV=4	1	3171	FP070522_6.4657.4657.2	high-energy collision-induced dissociation	0	2831.24	2831.23	1	17 | 21853
169	Fuc(1); Hex(1)Pent(2)	328	3	653.94	1959.81	653.942	1959.81	controllerType=0 controllerNumber=1 scan=3268	-3.493	F.HSATCHDRVASF.Y	2;11	HSATCHDRVASF,FY,2@146.05791,5@57.02146,11@426.13734	S2(OGlycan / 146.0579); S11(OGlycan / 426.1373)	12.2637	F.HS[+146.05791]ATC[+57.02146]HDRVAS[+426.13734]F.Y	C5(Carbamidomethyl / 57.0215)	8e-05	8.1e-05	0	0	0	0	1e-05	1e-05	4.098	328	0		Specific	14.2	>sp|P46531|NOTC1_HUMAN Neurogenic locus notch homolog protein 1 OS=Homo sapiens OX=9606 GN=NOTCH1 PE=1 SV=4	1	1831	FP070522_6.3268.3268.3	high-energy collision-induced dissociation	3.69	1958.8	1958.81	1	18 | 2622
169	Fuc(1); Hex(1)	690.1	3	620.265	1858.78	620.269	1858.79	controllerType=0 controllerNumber=1 scan=3508	-6.108	F.HSATCHDRVASFY.C	4;11	HSATCHDRVASFY,FC,4@146.05791,5@57.02146,11@162.05282	T4(OGlycan / 146.0579); S11(OGlycan / 162.0528)	12.8871	F.HSAT[+146.05791]C[+57.02146]HDRVAS[+162.05282]FY.C	C5(Carbamidomethyl / 57.0215)	1.3e-09	1.3e-09	0	0	0	0	2.8e-10	2.8e-10	8.877	690.1	4.7		Specific	16.7	>sp|P46531|NOTC1_HUMAN Neurogenic locus notch homolog protein 1 OS=Homo sapiens OX=9606 GN=NOTCH1 PE=1 SV=4	1	2036	FP070522_6.3508.3508.3	high-energy collision-induced dissociation	9.19	1857.77	1857.78	1	19 | 2715
169	Fuc(1); Hex(1)	612.6	3	620.265	1858.78	620.269	1858.79	controllerType=0 controllerNumber=1 scan=3553	-5.714	F.HSATCHDRVASFY.C	4;11	HSATCHDRVASFY,FC,4@146.05791,5@57.02146,11@162.05282	T4(OGlycan / 146.0579); S11(OGlycan / 162.0528)	12.9946	F.HSAT[+146.05791]C[+57.02146]HDRVAS[+162.05282]FY.C	C5(Carbamidomethyl / 57.0215)	1.3e-08	1.3e-08	0	0	0	0	2.2e-09	2.2e-09	7.877	612.6	10.3		Specific	15.1	>sp|P46531|NOTC1_HUMAN Neurogenic locus notch homolog protein 1 OS=Homo sapiens OX=9606 GN=NOTCH1 PE=1 SV=4	1	2077	FP070522_6.3553.3553.3	high-energy collision-induced dissociation	8.19	1857.77	1857.78	1	20 | 2798
169	Hex(1)Pent(2)	183.5	3	605.253	1813.74	605.256	1813.75	controllerType=0 controllerNumber=1 scan=3239	-6.252	F.HSATCHDRVASF.Y	2	HSATCHDRVASF,FY,2@426.13734,5@57.02146	S2(OGlycan / 426.1373)	12.1774	F.HS[+426.13734]ATC[+57.02146]HDRVASF.Y	C5(Carbamidomethyl / 57.0215)	0.0037	0.0038	0	0	0	0	0.00026	0.00026	2.429	183.5	4		Specific	10.4	>sp|P46531|NOTC1_HUMAN Neurogenic locus notch homolog protein 1 OS=Homo sapiens OX=9606 GN=NOTCH1 PE=1 SV=4	1	1811	FP070522_6.3239.3239.3	high-energy collision-induced dissociation	2.11	1812.74	1812.75	1	21 | 2616
169	Hex(1); Fuc(1)	216.1	3	571.243	1711.71	571.246	1711.72	controllerType=0 controllerNumber=1 scan=3215	-5.01	F.HSATCHDRVASF.Y	4;11	HSATCHDRVASF,FY,4@162.05282,5@57.02146,7@15.99492,11@146.05791	T4(OGlycan / 162.0528); D7(Oxidation / 15.9949); S11(OGlycan / 146.0579)	12.1025	F.HSAT[+162.05282]C[+57.02146]HD[+15.99492]RVAS[+146.05791]F.Y	C5(Carbamidomethyl / 57.0215)	0.0023	0.0023	0	0	0	0	0.00022	0.00023	2.641	216.1	0		Specific	10.3	>sp|P46531|NOTC1_HUMAN Neurogenic locus notch homolog protein 1 OS=Homo sapiens OX=9606 GN=NOTCH1 PE=1 SV=4	1	1794	FP070522_6.3215.3215.3	high-energy collision-induced dissociation	1.18	1710.71	1710.72	1	22 | 353
169	Fuc(1); Hex(1)	61	3	571.243	1711.72	571.246	1711.72	controllerType=0 controllerNumber=1 scan=3176	-4.475	F.HSATCHDRVASF.Y	2;4	HSATCHDRVASF,FY,2@146.05791,4@162.05282,5@57.02146,6@15.99492	S2(OGlycan / 146.0579); T4(OGlycan / 162.0528); H6(Oxidation / 15.9949)	11.9978	F.HS[+146.05791]AT[+162.05282]C[+57.02146]H[+15.99492]DRVASF.Y	C5(Carbamidomethyl / 57.0215)	0.0069	0.007	0	0	0	0	0.00032	0.00032	2.162	61	0		Specific	9.4	>sp|P46531|NOTC1_HUMAN Neurogenic locus notch homolog protein 1 OS=Homo sapiens OX=9606 GN=NOTCH1 PE=1 SV=4	1	1758	FP070522_6.3176.3176.3	high-energy collision-induced dissociation	0.72	1710.71	1710.72	1	23 | 279
169	Fuc(1)	528.8	3	566.248	1696.73	566.251	1696.74	controllerType=0 controllerNumber=1 scan=3701	-4.963	F.HSATCHDRVASFY.C	4	HSATCHDRVASFY,FC,4@146.05791,5@57.02146	T4(OGlycan / 146.0579)	13.3719	F.HSAT[+146.05791]C[+57.02146]HDRVASFY.C	C5(Carbamidomethyl / 57.0215)	4.6e-07	4.6e-07	0	0	0	0	7.1e-08	7.2e-08	6.341	426.1	7.7		Specific	12.1	>sp|P46531|NOTC1_HUMAN Neurogenic locus notch homolog protein 1 OS=Homo sapiens OX=9606 GN=NOTCH1 PE=1 SV=4	1	2206	FP070522_6.3701.3701.3	high-energy collision-induced dissociation	6.69	1695.72	1695.73	1	24 | 1052
169	Fuc(1)	503	3	566.248	1696.73	566.251	1696.74	controllerType=0 controllerNumber=1 scan=3614	-4.855	F.HSATCHDRVASFY.C	4	HSATCHDRVASFY,FC,4@146.05791,5@57.02146	T4(OGlycan / 146.0579)	13.1429	F.HSAT[+146.05791]C[+57.02146]HDRVASFY.C	C5(Carbamidomethyl / 57.0215)	9.5e-07	9.6e-07	0	0	0	0	1.2e-07	1.3e-07	6.022	399.1	9		Specific	12.8	>sp|P46531|NOTC1_HUMAN Neurogenic locus notch homolog protein 1 OS=Homo sapiens OX=9606 GN=NOTCH1 PE=1 SV=4	1	2134	FP070522_6.3614.3614.3	high-energy collision-induced dissociation	6.02	1695.72	1695.73	1	25 | 804
169	Fuc(1)	496.7	3	566.247	1696.73	566.251	1696.74	controllerType=0 controllerNumber=1 scan=3755	-6.258	F.HSATCHDRVASFY.C	4	HSATCHDRVASFY,FC,4@146.05791,5@57.02146	T4(OGlycan / 146.0579)	13.5192	F.HSAT[+146.05791]C[+57.02146]HDRVASFY.C	C5(Carbamidomethyl / 57.0215)	1.3e-06	1.3e-06	0	0	0	0	1.7e-07	1.7e-07	5.892	406.4	8.1		Specific	11.7	>sp|P46531|NOTC1_HUMAN Neurogenic locus notch homolog protein 1 OS=Homo sapiens OX=9606 GN=NOTCH1 PE=1 SV=4	1	2250	FP070522_6.3755.3755.3	high-energy collision-induced dissociation	5.89	1695.72	1695.73	1	26 | 1127
169	Fuc(1)	495.6	3	566.248	1696.73	566.251	1696.74	controllerType=0 controllerNumber=1 scan=3656	-4.639	F.HSATCHDRVASFY.C	4	HSATCHDRVASFY,FC,4@146.05791,5@57.02146	T4(OGlycan / 146.0579)	13.2528	F.HSAT[+146.05791]C[+57.02146]HDRVASFY.C	C5(Carbamidomethyl / 57.0215)	9.5e-07	9.6e-07	0	0	0	0	1.4e-07	1.4e-07	6.022	444.6	9.3		Specific	12.8	>sp|P46531|NOTC1_HUMAN Neurogenic locus notch homolog protein 1 OS=Homo sapiens OX=9606 GN=NOTCH1 PE=1 SV=4	1	2167	FP070522_6.3656.3656.3	high-energy collision-induced dissociation	6.02	1695.72	1695.73	1	27 | 949
169	Fuc(1)	470.4	3	566.248	1696.73	566.251	1696.74	controllerType=0 controllerNumber=1 scan=3568	-5.286	F.HSATCHDRVASFY.C	2	HSATCHDRVASFY,FC,2@146.05791,5@57.02146	S2(OGlycan / 146.0579)	13.0288	F.HS[+146.05791]ATC[+57.02146]HDRVASFY.C	C5(Carbamidomethyl / 57.0215)	1.8e-06	1.8e-06	0	0	0	0	2e-07	2e-07	5.756	421.1	4		Specific	12.7	>sp|P46531|NOTC1_HUMAN Neurogenic locus notch homolog protein 1 OS=Homo sapiens OX=9606 GN=NOTCH1 PE=1 SV=4	1	2092	FP070522_6.3568.3568.3	high-energy collision-induced dissociation	5.7	1695.72	1695.73	1	28 | 678
169	Fuc(1)	308	3	566.249	1696.73	566.251	1696.74	controllerType=0 controllerNumber=1 scan=3855	-3.991	F.HSATCHDRVASFY.C	4	HSATCHDRVASFY,FC,4@146.05791,5@57.02146	T4(OGlycan / 146.0579)	13.7707	F.HSAT[+146.05791]C[+57.02146]HDRVASFY.C	C5(Carbamidomethyl / 57.0215)	0.00066	0.00067	0	0	0	0	7.1e-05	7.2e-05	3.178	308	0		Specific	9.8	>sp|P46531|NOTC1_HUMAN Neurogenic locus notch homolog protein 1 OS=Homo sapiens OX=9606 GN=NOTCH1 PE=1 SV=4	1	2339	FP070522_6.3855.3855.3	high-energy collision-induced dissociation	3.38	1695.72	1695.73	1	29 | 1230
169	Fuc(1); Hex(1)	663.9	3	565.911	1695.72	565.914	1695.73	controllerType=0 controllerNumber=1 scan=3345	-5.753	F.HSATCHDRVASF.Y	4;11	HSATCHDRVASF,FY,4@146.05791,5@57.02146,11@162.05282	T4(OGlycan / 146.0579); S11(OGlycan / 162.0528)	12.4773	F.HSAT[+146.05791]C[+57.02146]HDRVAS[+162.05282]F.Y	C5(Carbamidomethyl / 57.0215)	3.2e-10	3.3e-10	0	0	0	0	1.3e-10	1.3e-10	9.492	597.1	1.9		Specific	16.1	>sp|P46531|NOTC1_HUMAN Neurogenic locus notch homolog protein 1 OS=Homo sapiens OX=9606 GN=NOTCH1 PE=1 SV=4	1	1894	FP070522_6.3345.3345.3	high-energy collision-induced dissociation	9.8	1694.71	1694.72	1	30 | 583
169	Fuc(1); Hex(1)	597.9	3	565.911	1695.72	565.914	1695.73	controllerType=0 controllerNumber=1 scan=3303	-5.105	F.HSATCHDRVASF.Y	4;11	HSATCHDRVASF,FY,4@146.05791,5@57.02146,11@162.05282	T4(OGlycan / 146.0579); S11(OGlycan / 162.0528)	12.3654	F.HSAT[+146.05791]C[+57.02146]HDRVAS[+162.05282]F.Y	C5(Carbamidomethyl / 57.0215)	2.4e-08	2.4e-08	0	0	0	0	8.1e-09	8.2e-09	7.622	555.2	2.7		Specific	18.6	>sp|P46531|NOTC1_HUMAN Neurogenic locus notch homolog protein 1 OS=Homo sapiens OX=9606 GN=NOTCH1 PE=1 SV=4	1	1855	FP070522_6.3303.3303.3	high-energy collision-induced dissociation	8.93	1694.71	1694.72	1	31 | 541
169	Fuc(1); Hex(1)	584.8	3	565.911	1695.72	565.914	1695.73	controllerType=0 controllerNumber=1 scan=3232	-4.997	F.HSATCHDRVASF.Y	4;11	HSATCHDRVASF,FY,4@146.05791,5@57.02146,11@162.05282	T4(OGlycan / 146.0579); S11(OGlycan / 162.0528)	12.154	F.HSAT[+146.05791]C[+57.02146]HDRVAS[+162.05282]F.Y	C5(Carbamidomethyl / 57.0215)	2.4e-08	2.4e-08	0	0	0	0	6.9e-09	6.9e-09	7.622	499.2	9.6		Specific	18.5	>sp|P46531|NOTC1_HUMAN Neurogenic locus notch homolog protein 1 OS=Homo sapiens OX=9606 GN=NOTCH1 PE=1 SV=4	1	1807	FP070522_6.3232.3232.3	high-energy collision-induced dissociation	8.93	1694.71	1694.72	1	32 | 405
169	Fuc(1); Hex(1)	568.6	3	565.911	1695.72	565.914	1695.73	controllerType=0 controllerNumber=1 scan=3266	-4.889	F.HSATCHDRVASF.Y	4;11	HSATCHDRVASF,FY,4@146.05791,5@57.02146,11@162.05282	T4(OGlycan / 146.0579); S11(OGlycan / 162.0528)	12.2591	F.HSAT[+146.05791]C[+57.02146]HDRVAS[+162.05282]F.Y	C5(Carbamidomethyl / 57.0215)	2.4e-08	2.4e-08	0	0	0	0	7.5e-09	7.6e-09	7.622	568.6	0		Specific	17.7	>sp|P46531|NOTC1_HUMAN Neurogenic locus notch homolog protein 1 OS=Homo sapiens OX=9606 GN=NOTCH1 PE=1 SV=4	1	1829	FP070522_6.3266.3266.3	high-energy collision-induced dissociation	7.93	1694.71	1694.72	1	33 | 470
169		365.8	3	522.894	1566.67	522.897	1566.68	controllerType=0 controllerNumber=1 scan=3636	-4.163	F.HSATCHDRVASFY.C		HSATCHDRVASFY,FC,5@57.02146,7@15.99492	D7(Oxidation / 15.9949)	13.2001	F.HSATC[+57.02146]HD[+15.99492]RVASFY.C	C5(Carbamidomethyl / 57.0215)	0.0002	0.0002	0	0	0	0	2.5e-05	2.5e-05	3.701	314.1	32.8		Specific	9.7	>sp|P46531|NOTC1_HUMAN Neurogenic locus notch homolog protein 1 OS=Homo sapiens OX=9606 GN=NOTCH1 PE=1 SV=4	1	2153	FP070522_6.3636.3636.3	high-energy collision-induced dissociation	3.5	1565.66	1565.67	1	34 | 918
169		364.1	3	522.894	1566.67	522.897	1566.68	controllerType=0 controllerNumber=1 scan=3627	-4.865	F.HSATCHDRVASFY.C		HSATCHDRVASFY,FC,5@57.02146,7@15.99492	D7(Oxidation / 15.9949)	13.1722	F.HSATC[+57.02146]HD[+15.99492]RVASFY.C	C5(Carbamidomethyl / 57.0215)	0.0007	0.00071	0	0	0	0	8.5e-05	8.6e-05	3.153	292.8	32.9		Specific	9.2	>sp|P46531|NOTC1_HUMAN Neurogenic locus notch homolog protein 1 OS=Homo sapiens OX=9606 GN=NOTCH1 PE=1 SV=4	1	2147	FP070522_6.3627.3627.3	high-energy collision-induced dissociation	2.95	1565.66	1565.67	1	35 | 895
169		338.3	3	522.894	1566.67	522.897	1566.68	controllerType=0 controllerNumber=1 scan=3582	-5.098	F.HSATCHDRVASFY.C		HSATCHDRVASFY,FC,5@57.02146,7@15.99492	D7(Oxidation / 15.9949)	13.0595	F.HSATC[+57.02146]HD[+15.99492]RVASFY.C	C5(Carbamidomethyl / 57.0215)	0.00075	0.00076	0	0	0	0	9.2e-05	9.3e-05	3.126	326.5	41.2		Specific	9.1	>sp|P46531|NOTC1_HUMAN Neurogenic locus notch homolog protein 1 OS=Homo sapiens OX=9606 GN=NOTCH1 PE=1 SV=4	1	2106	FP070522_6.3582.3582.3	high-energy collision-induced dissociation	3.2	1565.66	1565.67	1	36 | 751
169		629.8	2	775.839	1550.67	775.844	1550.68	controllerType=0 controllerNumber=1 scan=3594	-5.745	F.HSATCHDRVASFY.C		HSATCHDRVASFY,FC,5@57.02146		13.0957	F.HSATC[+57.02146]HDRVASFY.C	C5(Carbamidomethyl / 57.0215)	1.8e-06	1.8e-06	0	0	0	0	2.3e-07	2.3e-07	5.75	418.9	418.9		Specific	8.5	>sp|P46531|NOTC1_HUMAN Neurogenic locus notch homolog protein 1 OS=Homo sapiens OX=9606 GN=NOTCH1 PE=1 SV=4	1	2115	FP070522_6.3594.3594.2	high-energy collision-induced dissociation	6.74	1549.66	1549.67	1	37 | 774
169		467.8	3	517.562	1550.67	517.565	1550.68	controllerType=0 controllerNumber=1 scan=3575	-4.848	F.HSATCHDRVASFY.C		HSATCHDRVASFY,FC,5@57.02146		13.045	F.HSATC[+57.02146]HDRVASFY.C	C5(Carbamidomethyl / 57.0215)	0.00012	0.00012	0	0	0	0	1.6e-05	1.6e-05	3.916	341.3	341.3		Specific	9.7	>sp|P46531|NOTC1_HUMAN Neurogenic locus notch homolog protein 1 OS=Homo sapiens OX=9606 GN=NOTCH1 PE=1 SV=4	1	2099	FP070522_6.3575.3575.3	high-energy collision-induced dissociation	4.18	1549.67	1549.67	1	38 | 717
169		464.3	3	517.563	1550.67	517.565	1550.68	controllerType=0 controllerNumber=1 scan=3738	-3.668	F.HSATCHDRVASFY.C		HSATCHDRVASFY,FC,5@57.02146		13.477	F.HSATC[+57.02146]HDRVASFY.C	C5(Carbamidomethyl / 57.0215)	0.00028	0.00028	0	0	0	0	3.2e-05	3.3e-05	3.553	302.3	302.3		Specific	10.1	>sp|P46531|NOTC1_HUMAN Neurogenic locus notch homolog protein 1 OS=Homo sapiens OX=9606 GN=NOTCH1 PE=1 SV=4	1	2235	FP070522_6.3738.3738.3	high-energy collision-induced dissociation	3.81	1549.67	1549.67	1	39 | 1096
169		459.4	3	517.563	1550.67	517.565	1550.68	controllerType=0 controllerNumber=1 scan=3826	-4.14	F.HSATCHDRVASFY.C		HSATCHDRVASFY,FC,5@57.02146		13.6929	F.HSATC[+57.02146]HDRVASFY.C	C5(Carbamidomethyl / 57.0215)	0.00033	0.00033	0	0	0	0	4.8e-05	4.9e-05	3.488	333.1	333.1		Specific	8.7	>sp|P46531|NOTC1_HUMAN Neurogenic locus notch homolog protein 1 OS=Homo sapiens OX=9606 GN=NOTCH1 PE=1 SV=4	1	2315	FP070522_6.3826.3826.3	high-energy collision-induced dissociation	3.75	1549.67	1549.67	1	40 | 1199
169		449.7	3	517.562	1550.67	517.565	1550.68	controllerType=0 controllerNumber=1 scan=3660	-4.848	F.HSATCHDRVASFY.C		HSATCHDRVASFY,FC,5@57.02146		13.2617	F.HSATC[+57.02146]HDRVASFY.C	C5(Carbamidomethyl / 57.0215)	7.5e-05	7.6e-05	0	0	0	0	9e-06	9.1e-06	4.125	352.7	352.7		Specific	10.6	>sp|P46531|NOTC1_HUMAN Neurogenic locus notch homolog protein 1 OS=Homo sapiens OX=9606 GN=NOTCH1 PE=1 SV=4	1	2171	FP070522_6.3660.3660.3	high-energy collision-induced dissociation	4.39	1549.67	1549.67	1	41 | 988
169		444.7	3	517.563	1550.67	517.565	1550.68	controllerType=0 controllerNumber=1 scan=3780	-4.14	F.HSATCHDRVASFY.C		HSATCHDRVASFY,FC,5@57.02146		13.5836	F.HSATC[+57.02146]HDRVASFY.C	C5(Carbamidomethyl / 57.0215)	0.00015	0.00016	0	0	0	0	1.8e-05	1.8e-05	3.815	321.7	321.7		Specific	9.8	>sp|P46531|NOTC1_HUMAN Neurogenic locus notch homolog protein 1 OS=Homo sapiens OX=9606 GN=NOTCH1 PE=1 SV=4	1	2272	FP070522_6.3780.3780.3	high-energy collision-induced dissociation	4.08	1549.67	1549.67	1	42 | 1166
169		444	3	517.563	1550.67	517.565	1550.68	controllerType=0 controllerNumber=1 scan=3619	-4.612	F.HSATCHDRVASFY.C		HSATCHDRVASFY,FC,5@57.02146		13.1529	F.HSATC[+57.02146]HDRVASFY.C	C5(Carbamidomethyl / 57.0215)	0.0003	0.0003	0	0	0	0	4.2e-05	4.2e-05	3.529	314.6	314.6		Specific	9	>sp|P46531|NOTC1_HUMAN Neurogenic locus notch homolog protein 1 OS=Homo sapiens OX=9606 GN=NOTCH1 PE=1 SV=4	1	2139	FP070522_6.3619.3619.3	high-energy collision-induced dissociation	3.79	1549.67	1549.67	1	43 | 843
169		400.5	3	517.563	1550.68	517.565	1550.68	controllerType=0 controllerNumber=1 scan=3865	-3.443	F.HSATCHDRVASFY.C		HSATCHDRVASFY,FC,5@57.02146		13.7953	F.HSATC[+57.02146]HDRVASFY.C	C5(Carbamidomethyl / 57.0215)	0.00075	0.00076	0	0	0	0	0.00011	0.00011	3.124	320	320		Specific	9.8	>sp|P46531|NOTC1_HUMAN Neurogenic locus notch homolog protein 1 OS=Homo sapiens OX=9606 GN=NOTCH1 PE=1 SV=4	1	2348	FP070522_6.3865.3865.3	high-energy collision-induced dissociation	3.13	1549.67	1549.67	1	44 | 1271
169		390.2	3	517.562	1550.67	517.565	1550.68	controllerType=0 controllerNumber=1 scan=3698	-4.848	F.HSATCHDRVASFY.C		HSATCHDRVASFY,FC,5@57.02146		13.3658	F.HSATC[+57.02146]HDRVASFY.C	C5(Carbamidomethyl / 57.0215)	0.00098	0.00099	0	0	0	0	0.00012	0.00012	3.011	300.9	300.9		Specific	8.8	>sp|P46531|NOTC1_HUMAN Neurogenic locus notch homolog protein 1 OS=Homo sapiens OX=9606 GN=NOTCH1 PE=1 SV=4	1	2203	FP070522_6.3698.3698.3	high-energy collision-induced dissociation	3.11	1549.67	1549.67	1	45 | 1024
169		376.1	3	517.562	1550.67	517.565	1550.68	controllerType=0 controllerNumber=1 scan=3531	-5.203	F.HSATCHDRVASFY.C		HSATCHDRVASFY,FC,5@57.02146		12.9412	F.HSATC[+57.02146]HDRVASFY.C	C5(Carbamidomethyl / 57.0215)	0.001	0.001	0	0	0	0	0.00013	0.00013	3.002	262.8	262.8		Specific	9.4	>sp|P46531|NOTC1_HUMAN Neurogenic locus notch homolog protein 1 OS=Homo sapiens OX=9606 GN=NOTCH1 PE=1 SV=4	1	2060	FP070522_6.3531.3531.3	high-energy collision-induced dissociation	3.1	1549.67	1549.67	1	46 | 648
169		352.6	3	517.563	1550.67	517.565	1550.68	controllerType=0 controllerNumber=1 scan=3904	-3.786	F.HSATCHDRVASFY.C		HSATCHDRVASFY,FC,5@57.02146		13.9025	F.HSATC[+57.02146]HDRVASFY.C	C5(Carbamidomethyl / 57.0215)	0.00075	0.00076	0	0	0	0	9.9e-05	0.0001	3.126	313.1	313.1		Specific	9.4	>sp|P46531|NOTC1_HUMAN Neurogenic locus notch homolog protein 1 OS=Homo sapiens OX=9606 GN=NOTCH1 PE=1 SV=4	1	2382	FP070522_6.3904.3904.3	high-energy collision-induced dissociation	3.41	1549.67	1549.67	1	47 | 1302
169		324.4	3	517.563	1550.67	517.565	1550.68	controllerType=0 controllerNumber=1 scan=3952	-4.258	F.HSATCHDRVASFY.C		HSATCHDRVASFY,FC,5@57.02146		14.0171	F.HSATC[+57.02146]HDRVASFY.C	C5(Carbamidomethyl / 57.0215)	0.00075	0.00076	0	0	0	0	0.00011	0.00011	3.126	316.9	316.9		Specific	9.4	>sp|P46531|NOTC1_HUMAN Neurogenic locus notch homolog protein 1 OS=Homo sapiens OX=9606 GN=NOTCH1 PE=1 SV=4	1	2431	FP070522_6.3952.3952.3	high-energy collision-induced dissociation	3.41	1549.67	1549.67	1	48 | 1334
169		221.9	3	517.562	1550.67	517.565	1550.68	controllerType=0 controllerNumber=1 scan=4007	-5.439	F.HSATCHDRVASFY.C		HSATCHDRVASFY,FC,5@57.02146		14.1478	F.HSATC[+57.02146]HDRVASFY.C	C5(Carbamidomethyl / 57.0215)	0.033	0.034	0	0	0	0	0.00078	0.00079	1.48	221.9	221.9		Specific	8.3	>sp|P46531|NOTC1_HUMAN Neurogenic locus notch homolog protein 1 OS=Homo sapiens OX=9606 GN=NOTCH1 PE=1 SV=4	1	2488	FP070522_6.4007.4007.3	high-energy collision-induced dissociation	1.52	1549.66	1549.67	1	49 | 1367
169		173.5	3	517.562	1550.67	517.565	1550.68	controllerType=0 controllerNumber=1 scan=4057	-5.675	F.HSATCHDRVASFY.C		HSATCHDRVASFY,FC,5@57.02146		14.2687	F.HSATC[+57.02146]HDRVASFY.C	C5(Carbamidomethyl / 57.0215)	0.11	0.12	0	0	0	0	0.0038	0.0039	0.944	173.5	173.5		Specific	7.6	>sp|P46531|NOTC1_HUMAN Neurogenic locus notch homolog protein 1 OS=Homo sapiens OX=9606 GN=NOTCH1 PE=1 SV=4	1	2545	FP070522_6.4057.4057.3	high-energy collision-induced dissociation	0.94	1549.66	1549.67	1	50 | 1395
169		102.7	3	517.563	1550.68	517.565	1550.68	controllerType=0 controllerNumber=1 scan=4295	-3.195	F.HSATCHDRVASFY.C		HSATCHDRVASFY,FC,5@57.02146		14.846	F.HSATC[+57.02146]HDRVASFY.C	C5(Carbamidomethyl / 57.0215)	0.49	0.49	0	0	0	0	0.013	0.013	0.309	102.7	102.7		Specific	6.6	>sp|P46531|NOTC1_HUMAN Neurogenic locus notch homolog protein 1 OS=Homo sapiens OX=9606 GN=NOTCH1 PE=1 SV=4	1	2790	FP070522_6.4295.4295.3	high-energy collision-induced dissociation	0.31	1549.67	1549.67	1	51 | 1461
169		87.2	3	517.562	1550.67	517.565	1550.68	controllerType=0 controllerNumber=1 scan=4231	-5.321	F.HSATCHDRVASFY.C		HSATCHDRVASFY,FC,5@57.02146		14.6948	F.HSATC[+57.02146]HDRVASFY.C	C5(Carbamidomethyl / 57.0215)	0.22	0.22	0	0	0	0	0.0058	0.0058	0.654	87.2	87.2		Specific	6.1	>sp|P46531|NOTC1_HUMAN Neurogenic locus notch homolog protein 1 OS=Homo sapiens OX=9606 GN=NOTCH1 PE=1 SV=4	1	2715	FP070522_6.4231.4231.3	high-energy collision-induced dissociation	0.65	1549.66	1549.67	1	52 | 1428
169	Fuc(1)	614	3	517.226	1549.66	517.228	1549.67	controllerType=0 controllerNumber=1 scan=3247	-5.122	F.HSATCHDRVASF.Y	4	HSATCHDRVASF,FY,4@146.05791,5@57.02146,7@15.99492	T4(OGlycan / 146.0579); D7(Oxidation / 15.9949)	12.2009	F.HSAT[+146.05791]C[+57.02146]HD[+15.99492]RVASF.Y	C5(Carbamidomethyl / 57.0215)	2.4e-09	2.4e-09	0	0	0	0	6.1e-10	6.2e-10	8.622	565.2	0		Specific	14	>sp|P46531|NOTC1_HUMAN Neurogenic locus notch homolog protein 1 OS=Homo sapiens OX=9606 GN=NOTCH1 PE=1 SV=4	1	1816	FP070522_6.3247.3247.3	high-energy collision-induced dissociation	8.93	1548.65	1548.66	1	53 | 435
169	Fuc(1)	535.5	3	517.227	1549.67	517.228	1549.67	controllerType=0 controllerNumber=1 scan=3281	-2.995	F.HSATCHDRVASF.Y	4	HSATCHDRVASF,FY,4@146.05791,5@57.02146,7@15.99492	T4(OGlycan / 146.0579); D7(Oxidation / 15.9949)	12.3022	F.HSAT[+146.05791]C[+57.02146]HD[+15.99492]RVASF.Y	C5(Carbamidomethyl / 57.0215)	5.3e-07	5.4e-07	0	0	0	0	8.2e-08	8.3e-08	6.272	483.1	0		Specific	13.6	>sp|P46531|NOTC1_HUMAN Neurogenic locus notch homolog protein 1 OS=Homo sapiens OX=9606 GN=NOTCH1 PE=1 SV=4	1	1841	FP070522_6.3281.3281.3	high-energy collision-induced dissociation	7.25	1548.66	1548.66	1	54 | 500
169	Fuc(1)	472.2	3	517.225	1549.66	517.228	1549.67	controllerType=0 controllerNumber=1 scan=3212	-5.24	F.HSATCHDRVASF.Y	4	HSATCHDRVASF,FY,4@146.05791,5@57.02146,7@15.99492	T4(OGlycan / 146.0579); D7(Oxidation / 15.9949)	12.0948	F.HSAT[+146.05791]C[+57.02146]HD[+15.99492]RVASF.Y	C5(Carbamidomethyl / 57.0215)	4.3e-07	4.3e-07	0	0	0	0	4.3e-08	4.4e-08	6.371	431.6	0		Specific	11.7	>sp|P46531|NOTC1_HUMAN Neurogenic locus notch homolog protein 1 OS=Homo sapiens OX=9606 GN=NOTCH1 PE=1 SV=4	1	1791	FP070522_6.3212.3212.3	high-energy collision-induced dissociation	6.26	1548.65	1548.66	1	55 | 329
169	Hex(1)	261.3	3	517.227	1549.67	517.228	1549.67	controllerType=0 controllerNumber=1 scan=3172	-2.641	F.HSATCHDRVASF.Y	2	HSATCHDRVASF,FY,2@162.05282,5@57.02146	S2(OGlycan / 162.0528)	11.9854	F.HS[+162.05282]ATC[+57.02146]HDRVASF.Y	C5(Carbamidomethyl / 57.0215)	0.0006	0.00061	0	0	0	0	6.4e-05	6.5e-05	3.223	261.3	4		Specific	12.3	>sp|P46531|NOTC1_HUMAN Neurogenic locus notch homolog protein 1 OS=Homo sapiens OX=9606 GN=NOTCH1 PE=1 SV=4	1	1754	FP070522_6.3172.3172.3	high-energy collision-induced dissociation	3.37	1548.66	1548.66	1	56 | 255
169	Hex(1)	152.3	2	775.337	1549.67	775.339	1549.67	controllerType=0 controllerNumber=1 scan=3621	-2.356	F.HSATCHDRVASF.Y	2	HSATCHDRVASF,FY,2@162.05282,5@57.02146	S2(OGlycan / 162.0528)	13.1567	F.HS[+162.05282]ATC[+57.02146]HDRVASF.Y	C5(Carbamidomethyl / 57.0215)	0.94	0.94	0	0	0	0	0.028	0.028	0.029	123.8	4		Specific	4	>sp|P46531|NOTC1_HUMAN Neurogenic locus notch homolog protein 1 OS=Homo sapiens OX=9606 GN=NOTCH1 PE=1 SV=4	1	2141	FP070522_6.3621.3621.2	high-energy collision-induced dissociation	0.01	1548.66	1548.66	1	57 | 871
169	Fuc(1)	638	3	511.894	1533.67	511.897	1533.68	controllerType=0 controllerNumber=1 scan=3285	-4.989	F.HSATCHDRVASF.Y	4	HSATCHDRVASF,FY,4@146.05791,5@57.02146	T4(OGlycan / 146.0579)	12.3155	F.HSAT[+146.05791]C[+57.02146]HDRVASF.Y	C5(Carbamidomethyl / 57.0215)	2.4e-09	2.4e-09	0	0	0	0	7.4e-10	7.5e-10	8.622	536.6	7.7		Specific	16.1	>sp|P46531|NOTC1_HUMAN Neurogenic locus notch homolog protein 1 OS=Homo sapiens OX=9606 GN=NOTCH1 PE=1 SV=4	1	1843	FP070522_6.3285.3285.3	high-energy collision-induced dissociation	10.3	1532.66	1532.67	1	58 | 530
169	Fuc(1)	621.4	3	511.894	1533.67	511.897	1533.68	controllerType=0 controllerNumber=1 scan=3322	-4.87	F.HSATCHDRVASF.Y	4	HSATCHDRVASF,FY,4@146.05791,5@57.02146	T4(OGlycan / 146.0579)	12.4219	F.HSAT[+146.05791]C[+57.02146]HDRVASF.Y	C5(Carbamidomethyl / 57.0215)	2.4e-09	2.4e-09	0	0	0	0	8.5e-10	8.6e-10	8.622	543.7	9.9		Specific	14.1	>sp|P46531|NOTC1_HUMAN Neurogenic locus notch homolog protein 1 OS=Homo sapiens OX=9606 GN=NOTCH1 PE=1 SV=4	1	1871	FP070522_6.3322.3322.3	high-energy collision-induced dissociation	10.3	1532.66	1532.67	1	59 | 573
169	Fuc(1)	605.5	3	511.894	1533.67	511.897	1533.68	controllerType=0 controllerNumber=1 scan=3367	-5.347	F.HSATCHDRVASF.Y	2	HSATCHDRVASF,FY,2@146.05791,5@57.02146	S2(OGlycan / 146.0579)	12.5294	F.HS[+146.05791]ATC[+57.02146]HDRVASF.Y	C5(Carbamidomethyl / 57.0215)	2.4e-09	2.4e-09	0	0	0	0	9.4e-10	9.5e-10	8.622	545.4	4		Specific	16.3	>sp|P46531|NOTC1_HUMAN Neurogenic locus notch homolog protein 1 OS=Homo sapiens OX=9606 GN=NOTCH1 PE=1 SV=4	1	1914	FP070522_6.3367.3367.3	high-energy collision-induced dissociation	9.3	1532.66	1532.67	1	60 | 608
169	Fuc(1)	571.1	3	511.893	1533.67	511.897	1533.68	controllerType=0 controllerNumber=1 scan=3499	-6.183	F.HSATCHDRVASF.Y	4	HSATCHDRVASF,FY,4@146.05791,5@57.02146	T4(OGlycan / 146.0579)	12.8668	F.HSAT[+146.05791]C[+57.02146]HDRVASF.Y	C5(Carbamidomethyl / 57.0215)	3.2e-08	3.3e-08	0	0	0	0	9.6e-09	9.8e-09	7.492	514.8	5.3		Specific	14.1	>sp|P46531|NOTC1_HUMAN Neurogenic locus notch homolog protein 1 OS=Homo sapiens OX=9606 GN=NOTCH1 PE=1 SV=4	1	2028	FP070522_6.3499.3499.3	high-energy collision-induced dissociation	9.17	1532.66	1532.67	1	61 | 640
169	Fuc(1)	542.1	3	511.894	1533.67	511.897	1533.68	controllerType=0 controllerNumber=1 scan=3408	-5.287	F.HSATCHDRVASF.Y	4	HSATCHDRVASF,FY,4@146.05791,5@57.02146	T4(OGlycan / 146.0579)	12.6399	F.HSAT[+146.05791]C[+57.02146]HDRVASF.Y	C5(Carbamidomethyl / 57.0215)	1.1e-07	1.1e-07	0	0	0	0	1.6e-08	1.7e-08	6.956	488	9.9		Specific	14.4	>sp|P46531|NOTC1_HUMAN Neurogenic locus notch homolog protein 1 OS=Homo sapiens OX=9606 GN=NOTCH1 PE=1 SV=4	1	1948	FP070522_6.3408.3408.3	high-energy collision-induced dissociation	8.3	1532.66	1532.67	1	62 | 624
169	Fuc(1)	533.5	3	511.893	1533.67	511.897	1533.68	controllerType=0 controllerNumber=1 scan=3453	-6.422	F.HSATCHDRVASF.Y	4	HSATCHDRVASF,FY,4@146.05791,5@57.02146	T4(OGlycan / 146.0579)	12.7519	F.HSAT[+146.05791]C[+57.02146]HDRVASF.Y	C5(Carbamidomethyl / 57.0215)	1.5e-07	1.5e-07	0	0	0	0	2.6e-08	2.7e-08	6.826	496.6	8.6		Specific	13.4	>sp|P46531|NOTC1_HUMAN Neurogenic locus notch homolog protein 1 OS=Homo sapiens OX=9606 GN=NOTCH1 PE=1 SV=4	1	1988	FP070522_6.3453.3453.3	high-energy collision-induced dissociation	8.17	1532.66	1532.67	1	63 | 632
169	Fuc(1)	479.8	3	511.894	1533.67	511.897	1533.68	controllerType=0 controllerNumber=1 scan=3250	-4.392	F.HSATCHDRVASF.Y	2	HSATCHDRVASF,FY,2@146.05791,5@57.02146	S2(OGlycan / 146.0579)	12.2097	F.HS[+146.05791]ATC[+57.02146]HDRVASF.Y	C5(Carbamidomethyl / 57.0215)	4.3e-07	4.3e-07	0	0	0	0	5.3e-08	5.3e-08	6.371	425.4	4		Specific	13.1	>sp|P46531|NOTC1_HUMAN Neurogenic locus notch homolog protein 1 OS=Homo sapiens OX=9606 GN=NOTCH1 PE=1 SV=4	1	1819	FP070522_6.3250.3250.3	high-energy collision-induced dissociation	6.64	1532.66	1532.67	1	64 | 459
169	Fuc(1)	464.1	3	511.894	1533.67	511.897	1533.68	controllerType=0 controllerNumber=1 scan=3577	-4.273	F.HSATCHDRVASF.Y	2	HSATCHDRVASF,FY,2@146.05791,5@57.02146	S2(OGlycan / 146.0579)	13.0484	F.HS[+146.05791]ATC[+57.02146]HDRVASF.Y	C5(Carbamidomethyl / 57.0215)	4.3e-07	4.3e-07	0	0	0	0	6.2e-08	6.3e-08	6.371	389.9	4		Specific	12.1	>sp|P46531|NOTC1_HUMAN Neurogenic locus notch homolog protein 1 OS=Homo sapiens OX=9606 GN=NOTCH1 PE=1 SV=4	1	2102	FP070522_6.3577.3577.3	high-energy collision-induced dissociation	6.64	1532.66	1532.67	1	65 | 745
169	Fuc(1)	450.1	3	511.893	1533.66	511.897	1533.68	controllerType=0 controllerNumber=1 scan=3637	-7.078	F.HSATCHDRVASF.Y	2	HSATCHDRVASF,FY,2@146.05791,5@57.02146	S2(OGlycan / 146.0579)	13.2023	F.HS[+146.05791]ATC[+57.02146]HDRVASF.Y	C5(Carbamidomethyl / 57.0215)	5.7e-07	5.8e-07	0	0	0	0	9.3e-08	9.4e-08	6.241	397.2	4		Specific	11.6	>sp|P46531|NOTC1_HUMAN Neurogenic locus notch homolog protein 1 OS=Homo sapiens OX=9606 GN=NOTCH1 PE=1 SV=4	1	2154	FP070522_6.3637.3637.3	high-energy collision-induced dissociation	6.51	1532.66	1532.67	1	66 | 941
169	Fuc(1)	449.3	2	767.336	1533.66	767.341	1533.68	controllerType=0 controllerNumber=1 scan=3317	-6.572	F.HSATCHDRVASF.Y	4	HSATCHDRVASF,FY,4@146.05791,5@57.02146	T4(OGlycan / 146.0579)	12.4096	F.HSAT[+146.05791]C[+57.02146]HDRVASF.Y	C5(Carbamidomethyl / 57.0215)	5e-06	5.1e-06	0	0	0	0	6.2e-07	6.3e-07	5.298	449.3	0		Specific	15.3	>sp|P46531|NOTC1_HUMAN Neurogenic locus notch homolog protein 1 OS=Homo sapiens OX=9606 GN=NOTCH1 PE=1 SV=4	1	1866	FP070522_6.3317.3317.2	high-energy collision-induced dissociation	5.56	1532.66	1532.67	1	67 | 567
169	Fuc(1)	275.3	2	767.336	1533.66	767.341	1533.68	controllerType=0 controllerNumber=1 scan=3282	-6.572	F.HSATCHDRVASF.Y	11	HSATCHDRVASF,FY,5@57.02146,11@146.05791	S11(OGlycan / 146.0579)	12.3047	F.HSATC[+57.02146]HDRVAS[+146.05791]F.Y	C5(Carbamidomethyl / 57.0215)	0.0015	0.0015	0	0	0	0	0.00016	0.00017	2.835	275.3	3.6		Specific	12	>sp|P46531|NOTC1_HUMAN Neurogenic locus notch homolog protein 1 OS=Homo sapiens OX=9606 GN=NOTCH1 PE=1 SV=4	1	1842	FP070522_6.3282.3282.2	high-energy collision-induced dissociation	2.74	1532.66	1532.67	1	68 | 524
169		701.4	3	468.54	1403.61	468.542	1403.61	controllerType=0 controllerNumber=1 scan=3201	-4.099	F.HSATCHDRVASF.Y		HSATCHDRVASF,FY,5@57.02146,7@15.99492	D7(Oxidation / 15.9949)	12.0684	F.HSATC[+57.02146]HD[+15.99492]RVASF.Y	C5(Carbamidomethyl / 57.0215)	1e-10	1.1e-10	0	0	0	0	4.7e-11	4.8e-11	9.979	426.8	57.1		Specific	10.9	>sp|P46531|NOTC1_HUMAN Neurogenic locus notch homolog protein 1 OS=Homo sapiens OX=9606 GN=NOTCH1 PE=1 SV=4	1	1781	FP070522_6.3201.3201.3	high-energy collision-induced dissociation	10.66	1402.6	1402.6	1	69 | 322
169		696.7	3	468.54	1403.61	468.542	1403.61	controllerType=0 controllerNumber=1 scan=3160	-4.099	F.HSATCHDRVASF.Y		HSATCHDRVASF,FY,5@57.02146,7@15.99492	D7(Oxidation / 15.9949)	11.9564	F.HSATC[+57.02146]HD[+15.99492]RVASF.Y	C5(Carbamidomethyl / 57.0215)	2.4e-10	2.4e-10	0	0	0	0	1e-10	1e-10	9.622	475.2	57.7		Specific	11.4	>sp|P46531|NOTC1_HUMAN Neurogenic locus notch homolog protein 1 OS=Homo sapiens OX=9606 GN=NOTCH1 PE=1 SV=4	1	1741	FP070522_6.3160.3160.3	high-energy collision-induced dissociation	11.3	1402.6	1402.6	1	70 | 249
169		564.3	3	468.54	1403.6	468.542	1403.61	controllerType=0 controllerNumber=1 scan=3238	-5.469	F.HSATCHDRVASF.Y		HSATCHDRVASF,FY,5@57.02146,7@15.99492	D7(Oxidation / 15.9949)	12.175	F.HSATC[+57.02146]HD[+15.99492]RVASF.Y	C5(Carbamidomethyl / 57.0215)	4.3e-06	4.4e-06	0	0	0	0	4.6e-07	4.7e-07	5.366	336.9	56		Specific	9.2	>sp|P46531|NOTC1_HUMAN Neurogenic locus notch homolog protein 1 OS=Homo sapiens OX=9606 GN=NOTCH1 PE=1 SV=4	1	1810	FP070522_6.3238.3238.3	high-energy collision-induced dissociation	6.05	1402.6	1402.6	1	71 | 429
169		398.2	3	468.539	1403.6	468.542	1403.61	controllerType=0 controllerNumber=1 scan=3277	-7.034	F.HSATCHDRVASF.Y		HSATCHDRVASF,FY,5@57.02146,7@15.99492	D7(Oxidation / 15.9949)	12.2911	F.HSATC[+57.02146]HD[+15.99492]RVASF.Y	C5(Carbamidomethyl / 57.0215)	0.00032	0.00032	0	0	0	0	4.5e-05	4.6e-05	3.496	292.9	5		Specific	8.5	>sp|P46531|NOTC1_HUMAN Neurogenic locus notch homolog protein 1 OS=Homo sapiens OX=9606 GN=NOTCH1 PE=1 SV=4	1	1838	FP070522_6.3277.3277.3	high-energy collision-induced dissociation	3.28	1402.59	1402.6	1	72 | 494
169		163.5	2	694.811	1388.61	694.804	1388.6	controllerType=0 controllerNumber=1 scan=3220	9.561	F.HSATCHDRVASF.Y		HSATCHDRVASF,FY,5@57.02146,8@0.98402	R8(Deamidated / 0.984)	12.1173	F.HSATC[+57.02146]HDR[+0.98402]VASF.Y	C5(Carbamidomethyl / 57.0215)	0.85	0.86	0	0	0	0	0.02	0.02	0.068	163.5	163.5		Specific	7.7	>sp|P46531|NOTC1_HUMAN Neurogenic locus notch homolog protein 1 OS=Homo sapiens OX=9606 GN=NOTCH1 PE=1 SV=4	1	1800	FP070522_6.3220.3220.2	high-energy collision-induced dissociation	0.03	1387.61	1387.59	1	73 | 395
169		719.6	3	463.208	1387.61	463.211	1387.62	controllerType=0 controllerNumber=1 scan=3376	-5.26	F.HSATCHDRVASF.Y		HSATCHDRVASF,FY,5@57.02146		12.5503	F.HSATC[+57.02146]HDRVASF.Y	C5(Carbamidomethyl / 57.0215)	1.4e-10	1.4e-10	0	0	0	0	6.5e-11	6.6e-11	9.867	514.2	514.2		Specific	10	>sp|P46531|NOTC1_HUMAN Neurogenic locus notch homolog protein 1 OS=Homo sapiens OX=9606 GN=NOTCH1 PE=1 SV=4	1	1921	FP070522_6.3376.3376.3	high-energy collision-induced dissociation	9.86	1386.6	1386.61	1	74 | 616
169		710	3	463.208	1387.61	463.211	1387.62	controllerType=0 controllerNumber=1 scan=3414	-5.392	F.HSATCHDRVASF.Y		HSATCHDRVASF,FY,5@57.02146		12.6539	F.HSATC[+57.02146]HDRVASF.Y	C5(Carbamidomethyl / 57.0215)	3.2e-11	3.3e-11	0	0	0	0	1.8e-11	1.9e-11	10.492	503.6	503.6		Specific	12.9	>sp|P46531|NOTC1_HUMAN Neurogenic locus notch homolog protein 1 OS=Homo sapiens OX=9606 GN=NOTCH1 PE=1 SV=4	1	1955	FP070522_6.3414.3414.3	high-energy collision-induced dissociation	10.49	1386.6	1386.61	1	75 | 630
169		704	3	463.208	1387.61	463.211	1387.62	controllerType=0 controllerNumber=1 scan=3596	-5.92	F.HSATCHDRVASF.Y		HSATCHDRVASF,FY,5@57.02146		13.1	F.HSATC[+57.02146]HDRVASF.Y	C5(Carbamidomethyl / 57.0215)	1.4e-10	1.4e-10	0	0	0	0	7.8e-11	7.9e-11	9.849	443.8	443.8		Specific	11.1	>sp|P46531|NOTC1_HUMAN Neurogenic locus notch homolog protein 1 OS=Homo sapiens OX=9606 GN=NOTCH1 PE=1 SV=4	1	2117	FP070522_6.3596.3596.3	high-energy collision-induced dissociation	9.84	1386.6	1386.61	1	76 | 802
169		674.7	2	694.308	1387.61	694.312	1387.62	controllerType=0 controllerNumber=1 scan=3255	-6.174	F.HSATCHDRVASF.Y		HSATCHDRVASF,FY,5@57.02146		12.2215	F.HSATC[+57.02146]HDRVASF.Y	C5(Carbamidomethyl / 57.0215)	3.1e-08	3.1e-08	0	0	0	0	8.9e-09	9e-09	7.508	537	537		Specific	9.4	>sp|P46531|NOTC1_HUMAN Neurogenic locus notch homolog protein 1 OS=Homo sapiens OX=9606 GN=NOTCH1 PE=1 SV=4	1	1823	FP070522_6.3255.3255.2	high-energy collision-induced dissociation	9.5	1386.6	1386.61	1	77 | 465
169		673.7	3	463.208	1387.61	463.211	1387.62	controllerType=0 controllerNumber=1 scan=3224	-4.93	F.HSATCHDRVASF.Y		HSATCHDRVASF,FY,5@57.02146		12.1303	F.HSATC[+57.02146]HDRVASF.Y	C5(Carbamidomethyl / 57.0215)	1.4e-09	1.4e-09	0	0	0	0	3.7e-10	3.8e-10	8.867	407.1	407.1		Specific	10	>sp|P46531|NOTC1_HUMAN Neurogenic locus notch homolog protein 1 OS=Homo sapiens OX=9606 GN=NOTCH1 PE=1 SV=4	1	1802	FP070522_6.3224.3224.3	high-energy collision-induced dissociation	9.86	1386.6	1386.61	1	78 | 397
169		665	2	694.309	1387.61	694.312	1387.62	controllerType=0 controllerNumber=1 scan=3291	-4.591	F.HSATCHDRVASF.Y		HSATCHDRVASF,FY,5@57.02146		12.3302	F.HSATC[+57.02146]HDRVASF.Y	C5(Carbamidomethyl / 57.0215)	2.3e-08	2.3e-08	0	0	0	0	6.2e-09	6.3e-09	7.638	517.5	517.5		Specific	9.5	>sp|P46531|NOTC1_HUMAN Neurogenic locus notch homolog protein 1 OS=Homo sapiens OX=9606 GN=NOTCH1 PE=1 SV=4	1	1848	FP070522_6.3291.3291.2	high-energy collision-induced dissociation	8.63	1386.6	1386.61	1	79 | 536
169		656.7	3	463.208	1387.61	463.211	1387.62	controllerType=0 controllerNumber=1 scan=3503	-5.986	F.HSATCHDRVASF.Y		HSATCHDRVASF,FY,5@57.02146		12.876	F.HSATC[+57.02146]HDRVASF.Y	C5(Carbamidomethyl / 57.0215)	1.4e-09	1.4e-09	0	0	0	0	4.6e-10	4.7e-10	8.849	453.9	453.9		Specific	11.2	>sp|P46531|NOTC1_HUMAN Neurogenic locus notch homolog protein 1 OS=Homo sapiens OX=9606 GN=NOTCH1 PE=1 SV=4	1	2032	FP070522_6.3503.3503.3	high-energy collision-induced dissociation	8.84	1386.6	1386.61	1	80 | 646
169		644.8	2	694.308	1387.61	694.312	1387.62	controllerType=0 controllerNumber=1 scan=3334	-6.174	F.HSATCHDRVASF.Y		HSATCHDRVASF,FY,5@57.02146		12.4498	F.HSATC[+57.02146]HDRVASF.Y	C5(Carbamidomethyl / 57.0215)	1.2e-07	1.3e-07	0	0	0	0	2e-08	2e-08	6.906	538.7	538.7		Specific	10.4	>sp|P46531|NOTC1_HUMAN Neurogenic locus notch homolog protein 1 OS=Homo sapiens OX=9606 GN=NOTCH1 PE=1 SV=4	1	1885	FP070522_6.3334.3334.2	high-energy collision-induced dissociation	8.9	1386.6	1386.61	1	81 | 581
169		644.2	3	463.207	1387.61	463.211	1387.62	controllerType=0 controllerNumber=1 scan=3726	-6.909	F.HSATCHDRVASF.Y		HSATCHDRVASF,FY,5@57.02146		13.4447	F.HSATC[+57.02146]HDRVASF.Y	C5(Carbamidomethyl / 57.0215)	1.4e-08	1.4e-08	0	0	0	0	4.3e-09	4.4e-09	7.849	418.2	418.2		Specific	10.6	>sp|P46531|NOTC1_HUMAN Neurogenic locus notch homolog protein 1 OS=Homo sapiens OX=9606 GN=NOTCH1 PE=1 SV=4	1	2226	FP070522_6.3726.3726.3	high-energy collision-induced dissociation	9.84	1386.6	1386.61	1	82 | 1094
169		643.1	3	463.208	1387.61	463.211	1387.62	controllerType=0 controllerNumber=1 scan=3683	-4.798	F.HSATCHDRVASF.Y		HSATCHDRVASF,FY,5@57.02146		13.3199	F.HSATC[+57.02146]HDRVASF.Y	C5(Carbamidomethyl / 57.0215)	1e-08	1.1e-08	0	0	0	0	1.5e-09	1.5e-09	7.979	436	436		Specific	10.9	>sp|P46531|NOTC1_HUMAN Neurogenic locus notch homolog protein 1 OS=Homo sapiens OX=9606 GN=NOTCH1 PE=1 SV=4	1	2193	FP070522_6.3683.3683.3	high-energy collision-induced dissociation	9.97	1386.6	1386.61	1	83 | 1019
169		635.2	3	463.208	1387.61	463.211	1387.62	controllerType=0 controllerNumber=1 scan=3185	-5.062	F.HSATCHDRVASF.Y		HSATCHDRVASF,FY,5@57.02146		12.0239	F.HSATC[+57.02146]HDRVASF.Y	C5(Carbamidomethyl / 57.0215)	1.4e-08	1.4e-08	0	0	0	0	2.8e-09	2.8e-09	7.867	427.5	427.5		Specific	10.3	>sp|P46531|NOTC1_HUMAN Neurogenic locus notch homolog protein 1 OS=Homo sapiens OX=9606 GN=NOTCH1 PE=1 SV=4	1	1767	FP070522_6.3185.3185.3	high-energy collision-induced dissociation	8.86	1386.6	1386.61	1	84 | 319
169		632.7	3	463.208	1387.61	463.211	1387.62	controllerType=0 controllerNumber=1 scan=3258	-5.326	F.HSATCHDRVASF.Y		HSATCHDRVASF,FY,5@57.02146		12.2323	F.HSATC[+57.02146]HDRVASF.Y	C5(Carbamidomethyl / 57.0215)	1.4e-08	1.4e-08	0	0	0	0	3.3e-09	3.4e-09	7.849	411.4	411.4		Specific	10.8	>sp|P46531|NOTC1_HUMAN Neurogenic locus notch homolog protein 1 OS=Homo sapiens OX=9606 GN=NOTCH1 PE=1 SV=4	1	1824	FP070522_6.3258.3258.3	high-energy collision-induced dissociation	8.84	1386.6	1386.61	1	85 | 467
169		622.8	3	463.208	1387.61	463.211	1387.62	controllerType=0 controllerNumber=1 scan=3458	-5.788	F.HSATCHDRVASF.Y		HSATCHDRVASF,FY,5@57.02146		12.7639	F.HSATC[+57.02146]HDRVASF.Y	C5(Carbamidomethyl / 57.0215)	1.4e-08	1.4e-08	0	0	0	0	3.8e-09	3.9e-09	7.849	384.3	384.3		Specific	10.6	>sp|P46531|NOTC1_HUMAN Neurogenic locus notch homolog protein 1 OS=Homo sapiens OX=9606 GN=NOTCH1 PE=1 SV=4	1	1993	FP070522_6.3458.3458.3	high-energy collision-induced dissociation	8.84	1386.6	1386.61	1	86 | 638
169		610.1	3	463.207	1387.61	463.211	1387.62	controllerType=0 controllerNumber=1 scan=3641	-6.909	F.HSATCHDRVASF.Y		HSATCHDRVASF,FY,5@57.02146		13.2117	F.HSATC[+57.02146]HDRVASF.Y	C5(Carbamidomethyl / 57.0215)	1.8e-08	1.9e-08	0	0	0	0	5.5e-09	5.5e-09	7.737	391.5	391.5		Specific	9.9	>sp|P46531|NOTC1_HUMAN Neurogenic locus notch homolog protein 1 OS=Homo sapiens OX=9606 GN=NOTCH1 PE=1 SV=4	1	2157	FP070522_6.3641.3641.3	high-energy collision-induced dissociation	8.73	1386.6	1386.61	1	87 | 947
169		603.6	3	463.208	1387.61	463.211	1387.62	controllerType=0 controllerNumber=1 scan=3294	-5.392	F.HSATCHDRVASF.Y		HSATCHDRVASF,FY,5@57.02146		12.3383	F.HSATC[+57.02146]HDRVASF.Y	C5(Carbamidomethyl / 57.0215)	1.8e-08	1.9e-08	0	0	0	0	4.9e-09	5e-09	7.737	422.6	422.6		Specific	9.7	>sp|P46531|NOTC1_HUMAN Neurogenic locus notch homolog protein 1 OS=Homo sapiens OX=9606 GN=NOTCH1 PE=1 SV=4	1	1850	FP070522_6.3294.3294.3	high-energy collision-induced dissociation	7.73	1386.6	1386.61	1	88 | 538
169		579.3	3	463.208	1387.61	463.211	1387.62	controllerType=0 controllerNumber=1 scan=3789	-4.732	F.HSATCHDRVASF.Y		HSATCHDRVASF,FY,5@57.02146		13.6046	F.HSATC[+57.02146]HDRVASF.Y	C5(Carbamidomethyl / 57.0215)	1.4e-07	1.4e-07	0	0	0	0	2.3e-08	2.3e-08	6.867	436.1	436.1		Specific	10	>sp|P46531|NOTC1_HUMAN Neurogenic locus notch homolog protein 1 OS=Homo sapiens OX=9606 GN=NOTCH1 PE=1 SV=4	1	2280	FP070522_6.3789.3789.3	high-energy collision-induced dissociation	8.86	1386.6	1386.61	1	89 | 1194
169		577.3	3	463.208	1387.61	463.211	1387.62	controllerType=0 controllerNumber=1 scan=3332	-5.458	F.HSATCHDRVASF.Y		HSATCHDRVASF,FY,5@57.02146		12.4455	F.HSATC[+57.02146]HDRVASF.Y	C5(Carbamidomethyl / 57.0215)	1.8e-06	1.8e-06	0	0	0	0	2.6e-07	2.6e-07	5.749	358.7	358.7		Specific	9.9	>sp|P46531|NOTC1_HUMAN Neurogenic locus notch homolog protein 1 OS=Homo sapiens OX=9606 GN=NOTCH1 PE=1 SV=4	1	1882	FP070522_6.3332.3332.3	high-energy collision-induced dissociation	6.74	1386.6	1386.61	1	90 | 579
169		548.4	2	694.306	1387.6	694.312	1387.62	controllerType=0 controllerNumber=1 scan=3220	-8.989	F.HSATCHDRVASF.Y		HSATCHDRVASF,FY,5@57.02146		12.1173	F.HSATC[+57.02146]HDRVASF.Y	C5(Carbamidomethyl / 57.0215)	0.00029	0.00029	0	0	0	0	3.9e-05	3.9e-05	3.543	512.4	512.4		Specific	8.7	>sp|P46531|NOTC1_HUMAN Neurogenic locus notch homolog protein 1 OS=Homo sapiens OX=9606 GN=NOTCH1 PE=1 SV=4	1	1799	FP070522_6.3220.3220.2	high-energy collision-induced dissociation	5.2	1386.6	1386.61	1	91 | 393
169		541.7	3	463.209	1387.61	463.211	1387.62	controllerType=0 controllerNumber=1 scan=3146	-3.215	F.HSATCHDRVASF.Y		HSATCHDRVASF,FY,5@57.02146		11.9181	F.HSATC[+57.02146]HDRVASF.Y	C5(Carbamidomethyl / 57.0215)	2.4e-06	2.4e-06	0	0	0	0	3.4e-07	3.4e-07	5.628	452.5	452.5		Specific	10.5	>sp|P46531|NOTC1_HUMAN Neurogenic locus notch homolog protein 1 OS=Homo sapiens OX=9606 GN=NOTCH1 PE=1 SV=4	1	1730	FP070522_6.3146.3146.3	high-energy collision-induced dissociation	6.29	1386.61	1386.61	1	92 | 247
169		529.5	3	463.208	1387.61	463.211	1387.62	controllerType=0 controllerNumber=1 scan=3547	-6.184	F.HSATCHDRVASF.Y		HSATCHDRVASF,FY,5@57.02146		12.9825	F.HSATC[+57.02146]HDRVASF.Y	C5(Carbamidomethyl / 57.0215)	3.5e-05	3.5e-05	0	0	0	0	1.5e-06	1.5e-06	4.456	321.8	321.8		Specific	8.7	>sp|P46531|NOTC1_HUMAN Neurogenic locus notch homolog protein 1 OS=Homo sapiens OX=9606 GN=NOTCH1 PE=1 SV=4	1	2072	FP070522_6.3547.3547.3	high-energy collision-induced dissociation	5.12	1386.6	1386.61	1	93 | 676
169		473.8	3	463.208	1387.61	463.211	1387.62	controllerType=0 controllerNumber=1 scan=3856	-5.062	F.HSATCHDRVASF.Y		HSATCHDRVASF,FY,5@57.02146		13.7728	F.HSATC[+57.02146]HDRVASF.Y	C5(Carbamidomethyl / 57.0215)	5.7e-05	5.8e-05	0	0	0	0	3.1e-06	3.1e-06	4.245	339.1	339.1		Specific	9.2	>sp|P46531|NOTC1_HUMAN Neurogenic locus notch homolog protein 1 OS=Homo sapiens OX=9606 GN=NOTCH1 PE=1 SV=4	1	2340	FP070522_6.3856.3856.3	high-energy collision-induced dissociation	4.82	1386.6	1386.61	1	94 | 1269
169		336.1	3	463.209	1387.61	463.211	1387.62	controllerType=0 controllerNumber=1 scan=3103	-2.951	F.HSATCHDRVASF.Y		HSATCHDRVASF,FY,5@57.02146		11.8065	F.HSATC[+57.02146]HDRVASF.Y	C5(Carbamidomethyl / 57.0215)	0.00069	0.0007	0	0	0	0	7.8e-05	7.9e-05	3.158	336.1	336.1		Specific	8.8	>sp|P46531|NOTC1_HUMAN Neurogenic locus notch homolog protein 1 OS=Homo sapiens OX=9606 GN=NOTCH1 PE=1 SV=4	1	1685	FP070522_6.3103.3103.3	high-energy collision-induced dissociation	3.44	1386.61	1386.61	1	95 | 245
169		272.1	3	463.209	1387.61	463.211	1387.62	controllerType=0 controllerNumber=1 scan=3940	-2.885	F.HSATCHDRVASF.Y		HSATCHDRVASF,FY,5@57.02146		13.9885	F.HSATC[+57.02146]HDRVASF.Y	C5(Carbamidomethyl / 57.0215)	0.044	0.045	0	0	0	0	0.0015	0.0016	1.357	272.1	272.1		Specific	6.8	>sp|P46531|NOTC1_HUMAN Neurogenic locus notch homolog protein 1 OS=Homo sapiens OX=9606 GN=NOTCH1 PE=1 SV=4	1	2418	FP070522_6.3940.3940.3	high-energy collision-induced dissociation	1.8	1386.61	1386.61	1	96 | 1332
169		203.5	3	463.208	1387.61	463.211	1387.62	controllerType=0 controllerNumber=1 scan=3996	-5.325	F.HSATCHDRVASF.Y		HSATCHDRVASF,FY,5@57.02146		14.1222	F.HSATC[+57.02146]HDRVASF.Y	C5(Carbamidomethyl / 57.0215)	0.1	0.1	0	0	0	0	0.0028	0.0029	0.997	203.5	203.5		Specific	6.2	>sp|P46531|NOTC1_HUMAN Neurogenic locus notch homolog protein 1 OS=Homo sapiens OX=9606 GN=NOTCH1 PE=1 SV=4	1	2476	FP070522_6.3996.3996.3	high-energy collision-induced dissociation	1.24	1386.6	1386.61	1	97 | 1362
181		739.1	2	731.828	1462.65	731.832	1462.66	controllerType=0 controllerNumber=1 scan=3696	-5.68	F.YCECPHGRTGLL.C		YCECPHGRTGLL,FC,2@57.02146,4@57.02146		13.3603	F.YC[+57.02146]EC[+57.02146]PHGRTGLL.C	C2(Carbamidomethyl / 57.0215); C4(Carbamidomethyl / 57.0215)	4.8e-11	4.9e-11	0	0	0	0	2.8e-11	2.9e-11	10.32	569.8	569.8		Specific	12.4	>sp|P46531|NOTC1_HUMAN Neurogenic locus notch homolog protein 1 OS=Homo sapiens OX=9606 GN=NOTCH1 PE=1 SV=4	1	2202	FP070522_6.3696.3696.2	high-energy collision-induced dissociation	11.31	1461.64	1461.65	1	98 | 1021
181		517.7	3	488.221	1462.65	488.224	1462.66	controllerType=0 controllerNumber=1 scan=3753	-5.022	F.YCECPHGRTGLL.C		YCECPHGRTGLL,FC,2@57.02146,4@57.02146		13.5149	F.YC[+57.02146]EC[+57.02146]PHGRTGLL.C	C2(Carbamidomethyl / 57.0215); C4(Carbamidomethyl / 57.0215)	6.9e-05	7e-05	0	0	0	0	6e-06	6.1e-06	4.159	332.3	332.3		Specific	10.2	>sp|P46531|NOTC1_HUMAN Neurogenic locus notch homolog protein 1 OS=Homo sapiens OX=9606 GN=NOTCH1 PE=1 SV=4	1	2248	FP070522_6.3753.3753.3	high-energy collision-induced dissociation	4.47	1461.64	1461.65	1	99 | 1124
181		492	3	488.221	1462.65	488.224	1462.66	controllerType=0 controllerNumber=1 scan=3711	-4.584	F.YCECPHGRTGLL.C		YCECPHGRTGLL,FC,2@57.02146,4@57.02146		13.403	F.YC[+57.02146]EC[+57.02146]PHGRTGLL.C	C2(Carbamidomethyl / 57.0215); C4(Carbamidomethyl / 57.0215)	0.00016	0.00016	0	0	0	0	2e-05	2e-05	3.796	304.4	304.4		Specific	10.1	>sp|P46531|NOTC1_HUMAN Neurogenic locus notch homolog protein 1 OS=Homo sapiens OX=9606 GN=NOTCH1 PE=1 SV=4	1	2214	FP070522_6.3711.3711.3	high-energy collision-induced dissociation	4.11	1461.64	1461.65	1	100 | 1091
181		489.8	3	488.221	1462.65	488.224	1462.66	controllerType=0 controllerNumber=1 scan=3798	-4.771	F.YCECPHGRTGLL.C		YCECPHGRTGLL,FC,2@57.02146,4@57.02146		13.6254	F.YC[+57.02146]EC[+57.02146]PHGRTGLL.C	C2(Carbamidomethyl / 57.0215); C4(Carbamidomethyl / 57.0215)	4.3e-05	4.4e-05	0	0	0	0	2.2e-06	2.2e-06	4.367	352.9	352.9		Specific	10.5	>sp|P46531|NOTC1_HUMAN Neurogenic locus notch homolog protein 1 OS=Homo sapiens OX=9606 GN=NOTCH1 PE=1 SV=4	1	2289	FP070522_6.3798.3798.3	high-energy collision-induced dissociation	4.68	1461.64	1461.65	1	101 | 1196
181		467.9	3	488.221	1462.65	488.224	1462.66	controllerType=0 controllerNumber=1 scan=3673	-4.709	F.YCECPHGRTGLL.C		YCECPHGRTGLL,FC,2@57.02146,4@57.02146		13.2915	F.YC[+57.02146]EC[+57.02146]PHGRTGLL.C	C2(Carbamidomethyl / 57.0215); C4(Carbamidomethyl / 57.0215)	0.00023	0.00023	0	0	0	0	2.9e-05	3e-05	3.641	296	296		Specific	10.5	>sp|P46531|NOTC1_HUMAN Neurogenic locus notch homolog protein 1 OS=Homo sapiens OX=9606 GN=NOTCH1 PE=1 SV=4	1	2186	FP070522_6.3673.3673.3	high-energy collision-induced dissociation	3.9	1461.64	1461.65	1	102 | 1016
181		458.5	3	488.222	1462.65	488.224	1462.66	controllerType=0 controllerNumber=1 scan=3842	-4.208	F.YCECPHGRTGLL.C		YCECPHGRTGLL,FC,2@57.02146,4@57.02146		13.7334	F.YC[+57.02146]EC[+57.02146]PHGRTGLL.C	C2(Carbamidomethyl / 57.0215); C4(Carbamidomethyl / 57.0215)	0.00059	0.0006	0	0	0	0	5.8e-05	5.9e-05	3.226	238.9	238.9		Specific	10.4	>sp|P46531|NOTC1_HUMAN Neurogenic locus notch homolog protein 1 OS=Homo sapiens OX=9606 GN=NOTCH1 PE=1 SV=4	1	2327	FP070522_6.3842.3842.3	high-energy collision-induced dissociation	3.49	1461.64	1461.65	1	103 | 1227
181		398.4	3	488.222	1462.65	488.224	1462.66	controllerType=0 controllerNumber=1 scan=3887	-4.458	F.YCECPHGRTGLL.C		YCECPHGRTGLL,FC,2@57.02146,4@57.02146		13.8546	F.YC[+57.02146]EC[+57.02146]PHGRTGLL.C	C2(Carbamidomethyl / 57.0215); C4(Carbamidomethyl / 57.0215)	0.0001	0.0001	0	0	0	0	1.5e-05	1.5e-05	3.987	376.2	376.2		Specific	10.5	>sp|P46531|NOTC1_HUMAN Neurogenic locus notch homolog protein 1 OS=Homo sapiens OX=9606 GN=NOTCH1 PE=1 SV=4	1	2366	FP070522_6.3887.3887.3	high-energy collision-induced dissociation	4.09	1461.64	1461.65	1	104 | 1299
181		253.6	3	488.221	1462.65	488.224	1462.66	controllerType=0 controllerNumber=1 scan=3997	-6.148	F.YCECPHGRTGLL.C		YCECPHGRTGLL,FC,2@57.02146,4@57.02146		14.1243	F.YC[+57.02146]EC[+57.02146]PHGRTGLL.C	C2(Carbamidomethyl / 57.0215); C4(Carbamidomethyl / 57.0215)	0.047	0.047	0	0	0	0	0.0019	0.002	1.332	253.6	253.6		Specific	7.4	>sp|P46531|NOTC1_HUMAN Neurogenic locus notch homolog protein 1 OS=Homo sapiens OX=9606 GN=NOTCH1 PE=1 SV=4	1	2477	FP070522_6.3997.3997.3	high-energy collision-induced dissociation	1.55	1461.64	1461.65	1	105 | 1364
181		436.6	3	450.527	1349.57	450.529	1349.57	controllerType=0 controllerNumber=1 scan=3279	-5.273	F.YCECPHGRTGL.L		YCECPHGRTGL,FL,2@57.02146,4@57.02146		12.2966	F.YC[+57.02146]EC[+57.02146]PHGRTGL.L	C2(Carbamidomethyl / 57.0215); C4(Carbamidomethyl / 57.0215)	0.00029	0.00029	0	0	0	0	3.6e-05	3.6e-05	3.544	260.6	260.6		Specific	10.2	>sp|P46531|NOTC1_HUMAN Neurogenic locus notch homolog protein 1 OS=Homo sapiens OX=9606 GN=NOTCH1 PE=1 SV=4	1	1839	FP070522_6.3279.3279.3	high-energy collision-induced dissociation	3.54	1348.56	1348.57	1	106 | 98
181		419.3	3	450.527	1349.57	450.529	1349.57	controllerType=0 controllerNumber=1 scan=3243	-4.324	F.YCECPHGRTGL.L		YCECPHGRTGL,FL,2@57.02146,4@57.02146		12.1873	F.YC[+57.02146]EC[+57.02146]PHGRTGL.L	C2(Carbamidomethyl / 57.0215); C4(Carbamidomethyl / 57.0215)	0.0002	0.0002	0	0	0	0	2.7e-05	2.7e-05	3.695	285.4	285.4		Specific	9.7	>sp|P46531|NOTC1_HUMAN Neurogenic locus notch homolog protein 1 OS=Homo sapiens OX=9606 GN=NOTCH1 PE=1 SV=4	1	1814	FP070522_6.3243.3243.3	high-energy collision-induced dissociation	3.7	1348.56	1348.57	1	107 | 94
181		418.5	3	450.527	1349.57	450.529	1349.57	controllerType=0 controllerNumber=1 scan=3323	-5.545	F.YCECPHGRTGL.L		YCECPHGRTGL,FL,2@57.02146,4@57.02146		12.424	F.YC[+57.02146]EC[+57.02146]PHGRTGL.L	C2(Carbamidomethyl / 57.0215); C4(Carbamidomethyl / 57.0215)	6.8e-05	6.9e-05	0	0	0	0	5e-06	5.1e-06	4.168	258.5	258.5		Specific	11.3	>sp|P46531|NOTC1_HUMAN Neurogenic locus notch homolog protein 1 OS=Homo sapiens OX=9606 GN=NOTCH1 PE=1 SV=4	1	1872	FP070522_6.3323.3323.3	high-energy collision-induced dissociation	4.17	1348.56	1348.57	1	108 | 102
182		777.2	2	650.296	1299.59	650.3	1299.59	controllerType=0 controllerNumber=1 scan=3483	-5.922	Y.CECPHGRTGLL.C		CECPHGRTGLL,YC,1@57.02146,3@57.02146		12.8248	Y.C[+57.02146]EC[+57.02146]PHGRTGLL.C	C1(Carbamidomethyl / 57.0215); C3(Carbamidomethyl / 57.0215)	4.8e-12	4.9e-12	0	0	0	0	4.8e-12	4.9e-12	11.32	777.2	777.2		Specific	11.2	>sp|P46531|NOTC1_HUMAN Neurogenic locus notch homolog protein 1 OS=Homo sapiens OX=9606 GN=NOTCH1 PE=1 SV=4	1	2013	FP070522_6.3483.3483.2	high-energy collision-induced dissociation	11.31	1298.58	1298.59	1	109 | 107
182		630.8	3	433.867	1299.59	433.869	1299.59	controllerType=0 controllerNumber=1 scan=3455	-5.271	Y.CECPHGRTGLL.C		CECPHGRTGLL,YC,1@57.02146,3@57.02146		12.7562	Y.C[+57.02146]EC[+57.02146]PHGRTGLL.C	C1(Carbamidomethyl / 57.0215); C3(Carbamidomethyl / 57.0215)	5.9e-08	6e-08	0	0	0	0	1.2e-08	1.2e-08	7.228	630.8	630.8		Specific	10.2	>sp|P46531|NOTC1_HUMAN Neurogenic locus notch homolog protein 1 OS=Homo sapiens OX=9606 GN=NOTCH1 PE=1 SV=4	1	1990	FP070522_6.3455.3455.3	high-energy collision-induced dissociation	9.22	1298.58	1298.59	1	110 | 106
182		610.8	3	433.867	1299.59	433.869	1299.59	controllerType=0 controllerNumber=1 scan=3498	-5.765	Y.CECPHGRTGLL.C		CECPHGRTGLL,YC,1@57.02146,3@57.02146		12.8653	Y.C[+57.02146]EC[+57.02146]PHGRTGLL.C	C1(Carbamidomethyl / 57.0215); C3(Carbamidomethyl / 57.0215)	6.2e-08	6.2e-08	0	0	0	0	1.4e-08	1.4e-08	7.21	610.8	610.8		Specific	10.8	>sp|P46531|NOTC1_HUMAN Neurogenic locus notch homolog protein 1 OS=Homo sapiens OX=9606 GN=NOTCH1 PE=1 SV=4	1	2027	FP070522_6.3498.3498.3	high-energy collision-induced dissociation	8.2	1298.58	1298.59	1	111 | 108
182		606.9	3	433.868	1299.59	433.869	1299.59	controllerType=0 controllerNumber=1 scan=3587	-2.242	Y.CECPHGRTGLL.C		CECPHGRTGLL,YC,1@57.02146,3@57.02146		13.0782	Y.C[+57.02146]EC[+57.02146]PHGRTGLL.C	C1(Carbamidomethyl / 57.0215); C3(Carbamidomethyl / 57.0215)	2.9e-07	2.9e-07	0	0	0	0	3.3e-08	3.3e-08	6.544	606.9	606.9		Specific	9.9	>sp|P46531|NOTC1_HUMAN Neurogenic locus notch homolog protein 1 OS=Homo sapiens OX=9606 GN=NOTCH1 PE=1 SV=4	1	2108	FP070522_6.3587.3587.3	high-energy collision-induced dissociation	6.54	1298.58	1298.59	1	112 | 110
182		522.9	3	433.867	1299.59	433.869	1299.59	controllerType=0 controllerNumber=1 scan=3542	-5.412	Y.CECPHGRTGLL.C		CECPHGRTGLL,YC,1@57.02146,3@57.02146		12.9711	Y.C[+57.02146]EC[+57.02146]PHGRTGLL.C	C1(Carbamidomethyl / 57.0215); C3(Carbamidomethyl / 57.0215)	6.5e-07	6.6e-07	0	0	0	0	1.1e-07	1.1e-07	6.187	522.9	522.9		Specific	11.5	>sp|P46531|NOTC1_HUMAN Neurogenic locus notch homolog protein 1 OS=Homo sapiens OX=9606 GN=NOTCH1 PE=1 SV=4	1	2068	FP070522_6.3542.3542.3	high-energy collision-induced dissociation	6.85	1298.58	1298.59	1	113 | 109
182		336.1	2	593.757	1186.51	593.758	1186.51	controllerType=0 controllerNumber=1 scan=2752	-2.844	Y.CECPHGRTGL.L		CECPHGRTGL,YL,1@57.02146,3@57.02146		10.7846	Y.C[+57.02146]EC[+57.02146]PHGRTGL.L	C1(Carbamidomethyl / 57.0215); C3(Carbamidomethyl / 57.0215)	0.016	0.017	0	0	0	0	0.00047	0.00048	1.785	336.1	336.1		Specific	8.8	>sp|P46531|NOTC1_HUMAN Neurogenic locus notch homolog protein 1 OS=Homo sapiens OX=9606 GN=NOTCH1 PE=1 SV=4	1	1390	FP070522_6.2752.2752.2	high-energy collision-induced dissociation	2.07	1185.5	1185.5	1	114 | 83
336		324.1	2	499.686	998.365	499.689	998.371	controllerType=0 controllerNumber=1 scan=4104	-5.336	F.QCECPTGF.T		QCECPTGF,FT,2@57.02146,4@57.02146		14.3897	F.QC[+57.02146]EC[+57.02146]PTGF.T	C2(Carbamidomethyl / 57.0215); C4(Carbamidomethyl / 57.0215)	0.3	0.3	0	0	0	0	0.0083	0.0084	0.527	248.1	248.1		Specific	10.3	>sp|P46531|NOTC1_HUMAN Neurogenic locus notch homolog protein 1 OS=Homo sapiens OX=9606 GN=NOTCH1 PE=1 SV=4	1	2585	FP070522_6.4104.4104.2	high-energy collision-induced dissociation	0.52	997.358	997.363	1	115 | 111
344	Hex(1)Pent(2)	667	4	969.144	3873.55	969.148	3873.57	controllerType=0 controllerNumber=1 scan=4002	-4.635	F.TGHLCQYDVDECASTPCKNGAKCLDGPNTY.T	14	TGHLCQYDVDECASTPCKNGAKCLDGPNTY,FT,5@57.02146,12@57.02146,14@426.13734,17@57.02146,23@57.02146,25@15.99492	S14(OGlycan / 426.1373); D25(Oxidation / 15.9949)	14.137	F.TGHLC[+57.02146]QYDVDEC[+57.02146]AS[+426.13734]TPC[+57.02146]KNGAKC[+57.02146]LD[+15.99492]GPNTY.T	C5(Carbamidomethyl / 57.0215); C12(Carbamidomethyl / 57.0215); C17(Carbamidomethyl / 57.0215); C23(Carbamidomethyl / 57.0215)	4e-08	4e-08	0	0	0	0	1.1e-08	1.1e-08	7.401	667	0		Specific	14.7	>sp|P46531|NOTC1_HUMAN Neurogenic locus notch homolog protein 1 OS=Homo sapiens OX=9606 GN=NOTCH1 PE=1 SV=4	1	2482	FP070522_6.4002.4002.4	high-energy collision-induced dissociation	7.71	3872.55	3872.56	1	116 | 15936
344	Hex(1)Pent(2)	467.3	4	969.144	3873.56	969.148	3873.57	controllerType=0 controllerNumber=1 scan=3951	-4.193	F.TGHLCQYDVDECASTPCKNGAKCLDGPNTY.T	1	TGHLCQYDVDECASTPCKNGAKCLDGPNTY,FT,1@426.13734,5@57.02146,12@57.02146,17@57.02146,23@57.02146,25@15.99492	T1(OGlycan / 426.1373); D25(Oxidation / 15.9949)	14.0149	F.T[+426.13734]GHLC[+57.02146]QYDVDEC[+57.02146]ASTPC[+57.02146]KNGAKC[+57.02146]LD[+15.99492]GPNTY.T	C5(Carbamidomethyl / 57.0215); C12(Carbamidomethyl / 57.0215); C17(Carbamidomethyl / 57.0215); C23(Carbamidomethyl / 57.0215)	7.1e-05	7.2e-05	0	0	0	0	7e-06	7.1e-06	4.15	467.3	0.2		Specific	12.5	>sp|P46531|NOTC1_HUMAN Neurogenic locus notch homolog protein 1 OS=Homo sapiens OX=9606 GN=NOTCH1 PE=1 SV=4	1	2430	FP070522_6.3951.3951.4	high-energy collision-induced dissociation	4.04	3872.55	3872.56	1	117 | 15272
344	Hex(1)Pent(2)	438.1	4	969.143	3873.55	969.148	3873.57	controllerType=0 controllerNumber=1 scan=4053	-5.391	F.TGHLCQYDVDECASTPCKNGAKCLDGPNTY.T	14	TGHLCQYDVDECASTPCKNGAKCLDGPNTY,FT,5@57.02146,12@57.02146,14@426.13734,17@57.02146,23@57.02146,25@15.99492	S14(OGlycan / 426.1373); D25(Oxidation / 15.9949)	14.258	F.TGHLC[+57.02146]QYDVDEC[+57.02146]AS[+426.13734]TPC[+57.02146]KNGAKC[+57.02146]LD[+15.99492]GPNTY.T	C5(Carbamidomethyl / 57.0215); C12(Carbamidomethyl / 57.0215); C17(Carbamidomethyl / 57.0215); C23(Carbamidomethyl / 57.0215)	9.7e-05	9.8e-05	0	0	0	0	1.2e-05	1.2e-05	4.013	438.1	0		Specific	14.4	>sp|P46531|NOTC1_HUMAN Neurogenic locus notch homolog protein 1 OS=Homo sapiens OX=9606 GN=NOTCH1 PE=1 SV=4	1	2539	FP070522_6.4053.4053.4	high-energy collision-induced dissociation	3.59	3872.54	3872.56	1	118 | 16714
344	Hex(1)Pent(2)	774.9	4	965.145	3857.56	965.15	3857.58	controllerType=0 controllerNumber=1 scan=3985	-4.326	F.TGHLCQYDVDECASTPCKNGAKCLDGPNTY.T	15	TGHLCQYDVDECASTPCKNGAKCLDGPNTY,FT,5@57.02146,12@57.02146,15@426.13734,17@57.02146,23@57.02146	T15(OGlycan / 426.1373)	14.0972	F.TGHLC[+57.02146]QYDVDEC[+57.02146]AST[+426.13734]PC[+57.02146]KNGAKC[+57.02146]LDGPNTY.T	C5(Carbamidomethyl / 57.0215); C12(Carbamidomethyl / 57.0215); C17(Carbamidomethyl / 57.0215); C23(Carbamidomethyl / 57.0215)	4e-10	4e-10	0	0	0	0	1.6e-10	1.6e-10	9.401	774.9	0		Specific	14.1	>sp|P46531|NOTC1_HUMAN Neurogenic locus notch homolog protein 1 OS=Homo sapiens OX=9606 GN=NOTCH1 PE=1 SV=4	1	2463	FP070522_6.3985.3985.4	high-energy collision-induced dissociation	9.08	3856.55	3856.57	1	119 | 15696
344	Hex(1)Pent(2)	544.6	4	965.145	3857.56	965.15	3857.58	controllerType=0 controllerNumber=1 scan=3939	-4.77	F.TGHLCQYDVDECASTPCKNGAKCLDGPNTY.T	15	TGHLCQYDVDECASTPCKNGAKCLDGPNTY,FT,5@57.02146,12@57.02146,15@426.13734,17@57.02146,23@57.02146	T15(OGlycan / 426.1373)	13.9863	F.TGHLC[+57.02146]QYDVDEC[+57.02146]AST[+426.13734]PC[+57.02146]KNGAKC[+57.02146]LDGPNTY.T	C5(Carbamidomethyl / 57.0215); C12(Carbamidomethyl / 57.0215); C17(Carbamidomethyl / 57.0215); C23(Carbamidomethyl / 57.0215)	1.8e-05	1.9e-05	0	0	0	0	9.2e-07	9.4e-07	4.735	544.6	0		Specific	15.3	>sp|P46531|NOTC1_HUMAN Neurogenic locus notch homolog protein 1 OS=Homo sapiens OX=9606 GN=NOTCH1 PE=1 SV=4	1	2417	FP070522_6.3939.3939.4	high-energy collision-induced dissociation	6.08	3856.55	3856.57	1	120 | 14912
344	Hex(1)Pent(2)	470.7	4	965.145	3857.56	965.15	3857.58	controllerType=0 controllerNumber=1 scan=4034	-4.326	F.TGHLCQYDVDECASTPCKNGAKCLDGPNTY.T	15	TGHLCQYDVDECASTPCKNGAKCLDGPNTY,FT,5@57.02146,12@57.02146,15@426.13734,17@57.02146,23@57.02146	T15(OGlycan / 426.1373)	14.2119	F.TGHLC[+57.02146]QYDVDEC[+57.02146]AST[+426.13734]PC[+57.02146]KNGAKC[+57.02146]LDGPNTY.T	C5(Carbamidomethyl / 57.0215); C12(Carbamidomethyl / 57.0215); C17(Carbamidomethyl / 57.0215); C23(Carbamidomethyl / 57.0215)	7.1e-05	7.2e-05	0	0	0	0	8e-06	8.1e-06	4.15	470.7	0		Specific	13.8	>sp|P46531|NOTC1_HUMAN Neurogenic locus notch homolog protein 1 OS=Homo sapiens OX=9606 GN=NOTCH1 PE=1 SV=4	1	2520	FP070522_6.4034.4034.4	high-energy collision-induced dissociation	4.42	3856.55	3856.57	1	121 | 16354
344	Hex(1)Pent(2)	345.5	4	965.142	3857.55	965.15	3857.58	controllerType=0 controllerNumber=1 scan=4084	-7.617	F.TGHLCQYDVDECASTPCKNGAKCLDGPNTY.T	15	TGHLCQYDVDECASTPCKNGAKCLDGPNTY,FT,5@57.02146,12@57.02146,15@426.13734,17@57.02146,23@57.02146	T15(OGlycan / 426.1373)	14.3315	F.TGHLC[+57.02146]QYDVDEC[+57.02146]AST[+426.13734]PC[+57.02146]KNGAKC[+57.02146]LDGPNTY.T	C5(Carbamidomethyl / 57.0215); C12(Carbamidomethyl / 57.0215); C17(Carbamidomethyl / 57.0215); C23(Carbamidomethyl / 57.0215)	0.04	0.041	0	0	0	0	0.0011	0.0012	1.394	345.5	0		Specific	11.5	>sp|P46531|NOTC1_HUMAN Neurogenic locus notch homolog protein 1 OS=Homo sapiens OX=9606 GN=NOTCH1 PE=1 SV=4	1	2570	FP070522_6.4084.4084.4	high-energy collision-induced dissociation	1.47	3856.54	3856.57	1	122 | 17140
344	Hex(1)Pent(1)	70.9	4	932.387	3726.52	932.385	3726.52	controllerType=0 controllerNumber=1 scan=3982	1.586	F.TGHLCQYDVDECASTPCKNGAKCLDGPNTY.T	1	TGHLCQYDVDECASTPCKNGAKCLDGPNTY,FT,1@294.09508,5@57.02146,12@57.02146,17@57.02146,19@0.98402,23@57.02146	T1(OGlycan / 294.0951); N19(Deamidated / 0.984)	14.0882	F.T[+294.09508]GHLC[+57.02146]QYDVDEC[+57.02146]ASTPC[+57.02146]KN[+0.98402]GAKC[+57.02146]LDGPNTY.T	C5(Carbamidomethyl / 57.0215); C12(Carbamidomethyl / 57.0215); C17(Carbamidomethyl / 57.0215); C23(Carbamidomethyl / 57.0215)	0.99	0.99	0	0	0	0	0.044	0.044	0.005	70.9	0		Specific	8.6	>sp|P46531|NOTC1_HUMAN Neurogenic locus notch homolog protein 1 OS=Homo sapiens OX=9606 GN=NOTCH1 PE=1 SV=4	1	2461	FP070522_6.3982.3982.4	high-energy collision-induced dissociation	0	3725.52	3725.51	1	123 | 15656
344	Hex(1)	344.9	4	899.124	3593.47	899.129	3593.49	controllerType=0 controllerNumber=1 scan=3969	-5.311	F.TGHLCQYDVDECASTPCKNGAKCLDGPNTY.T	15	TGHLCQYDVDECASTPCKNGAKCLDGPNTY,FT,5@57.02146,12@57.02146,15@162.05282,17@57.02146,23@57.02146	T15(OGlycan / 162.0528)	14.0589	F.TGHLC[+57.02146]QYDVDEC[+57.02146]AST[+162.05282]PC[+57.02146]KNGAKC[+57.02146]LDGPNTY.T	C5(Carbamidomethyl / 57.0215); C12(Carbamidomethyl / 57.0215); C17(Carbamidomethyl / 57.0215); C23(Carbamidomethyl / 57.0215)	0.0022	0.0022	0	0	0	0	0.00018	0.00019	2.663	344.9	1.2		Specific	11.7	>sp|P46531|NOTC1_HUMAN Neurogenic locus notch homolog protein 1 OS=Homo sapiens OX=9606 GN=NOTCH1 PE=1 SV=4	1	2446	FP070522_6.3969.3969.4	high-energy collision-induced dissociation	2.74	3592.47	3592.49	1	124 | 15392

## Sheet: FP070522_7
Pos.	Glycans	Score	z	Obs._x000D_ m/z	Obs._x000D_ MH	Calc._x000D_ m/z	Calc._x000D_ MH	Scan #	ppm_x000D_ err.	SequenceOriginalDebug	Glycans_x000D_ Pos.	PeptideParseFriendly	Mods_x000D_ (variable)	Scan_x000D_ Time	Sequence	Mods_x000D_ (fixed)	PEP_x000D_ 2D	PEP_x000D_ 1D	FDR_x000D_ 2D	FDR_x000D_ 1D	FDR uniq._x000D_ 2D	FDR uniq._x000D_ 1D	q-value_x000D_ 2D	q-value_x000D_ 1D	|Log Prob|	Delta_x000D_ Score	Delta Mod._x000D_ Score	Off-_x000D_ By-X	Cleavage	Z-Score	Protein_x000D_ Name	Prot._x000D_ Id	QID	Comment	Fragment_x000D_ Type	|LogProbOld|	Obs.M	Calc.M	Prot._x000D_ Rank	PID
1	Hex(1)Pent(2); Fuc(1)	66.9	4	851.622	3403.46	851.605	3403.4	controllerType=0 controllerNumber=1 scan=4325	19.065	-.DVNECGQKPGLCRHGGTCHNEVGSY.R	17;24	DVNECGQKPGLCRHGGTCHNEVGSY,-R,5@57.02146,12@57.02146,17@426.13734,18@57.02146,24@146.05791	T17(OGlycan / 426.1373); S24(OGlycan / 146.0579)	14.3173	-.DVNEC[+57.02146]GQKPGLC[+57.02146]RHGGT[+426.13734]C[+57.02146]HNEVGS[+146.05791]Y.R	C5(Carbamidomethyl / 57.0215); C12(Carbamidomethyl / 57.0215); C18(Carbamidomethyl / 57.0215)	0.99	0.99	0	0	0	0	0.052	0.052	0.003	66.9	9.9		Specific	4.3	>sp|P46531|NOTC1_HUMAN Neurogenic locus notch homolog protein 1 OS=Homo sapiens OX=9606 GN=NOTCH1 PE=1 SV=4	1	3087	FP070522_7.4325.4325.4	high-energy collision-induced dissociation	0	3402.46	3402.39	1	1 | 17180
2	HexNAc(1)Hex(1)Fuc(1)NeuAc(1); Hex(1)Pent(1)	116.6	4	953.913	3812.63	953.895	3812.56	controllerType=0 controllerNumber=1 scan=4075	18.907	D.VNECGQKPGLCRHGGTCHNEVGSY.R	16;23	VNECGQKPGLCRHGGTCHNEVGSY,DR,4@57.02146,11@57.02146,16@802.28552,17@57.02146,23@294.09508	T16(OGlycan / 802.2855); S23(OGlycan / 294.0951)	13.6612	D.VNEC[+57.02146]GQKPGLC[+57.02146]RHGGT[+802.28552]C[+57.02146]HNEVGS[+294.09508]Y.R	C4(Carbamidomethyl / 57.0215); C11(Carbamidomethyl / 57.0215); C17(Carbamidomethyl / 57.0215)	0.97	0.97	0	0	0	0	0.041	0.041	0.012	116.6	0		NRagged	6.4	>sp|P46531|NOTC1_HUMAN Neurogenic locus notch homolog protein 1 OS=Homo sapiens OX=9606 GN=NOTCH1 PE=1 SV=4	1	2873	FP070522_7.4075.4075.4	high-energy collision-induced dissociation	0	3811.62	3811.55	1	2 | 12902
26		161.1	4	534.741	2135.94	534.735	2135.92	controllerType=0 controllerNumber=1 scan=4004	12.791	Y.RCVCRATHTGPNCERPY.V		RCVCRATHTGPNCERPY,YV,1@0.98402,2@57.02146,4@57.02146,12@0.98402,13@57.02146	R1(Deamidated / 0.984); N12(Deamidated / 0.984)	13.4893	Y.R[+0.98402]C[+57.02146]VC[+57.02146]RATHTGPN[+0.98402]C[+57.02146]ERPY.V	C2(Carbamidomethyl / 57.0215); C4(Carbamidomethyl / 57.0215); C13(Carbamidomethyl / 57.0215)	0.35	0.35	0	0	0	0	0.025	0.025	0.458	161.1	0		Specific	5.7	>sp|P46531|NOTC1_HUMAN Neurogenic locus notch homolog protein 1 OS=Homo sapiens OX=9606 GN=NOTCH1 PE=1 SV=4	1	2811	FP070522_7.4004.4004.4	high-energy collision-induced dissociation	0.1	2134.94	2134.91	1	3 | 2671
26		276.3	4	534.491	2134.94	534.489	2134.93	controllerType=0 controllerNumber=1 scan=4032	4.167	Y.RCVCRATHTGPNCERPY.V		RCVCRATHTGPNCERPY,YV,2@57.02146,4@57.02146,5@0.98402,13@57.02146	R5(Deamidated / 0.984)	13.5556	Y.RC[+57.02146]VC[+57.02146]R[+0.98402]ATHTGPNC[+57.02146]ERPY.V	C2(Carbamidomethyl / 57.0215); C4(Carbamidomethyl / 57.0215); C13(Carbamidomethyl / 57.0215)	0.086	0.087	0	0	0	0	0.0057	0.0058	1.067	244.2	16.6		Specific	6.7	>sp|P46531|NOTC1_HUMAN Neurogenic locus notch homolog protein 1 OS=Homo sapiens OX=9606 GN=NOTCH1 PE=1 SV=4	1	2837	FP070522_7.4032.4032.4	high-energy collision-induced dissociation	0.61	2133.93	2133.93	1	4 | 2686
26		158.5	4	534.492	2134.94	534.489	2134.93	controllerType=0 controllerNumber=1 scan=4253	5.653	Y.RCVCRATHTGPNCERPY.V		RCVCRATHTGPNCERPY,YV,1@0.98402,2@57.02146,4@57.02146,13@57.02146	R1(Deamidated / 0.984)	14.1275	Y.R[+0.98402]C[+57.02146]VC[+57.02146]RATHTGPNC[+57.02146]ERPY.V	C2(Carbamidomethyl / 57.0215); C4(Carbamidomethyl / 57.0215); C13(Carbamidomethyl / 57.0215)	0.15	0.15	0	0	0	0	0.0091	0.0093	0.82	158.5	0		Specific	7.2	>sp|P46531|NOTC1_HUMAN Neurogenic locus notch homolog protein 1 OS=Homo sapiens OX=9606 GN=NOTCH1 PE=1 SV=4	1	3026	FP070522_7.4253.4253.4	high-energy collision-induced dissociation	0.41	2133.94	2133.93	1	5 | 2746
26		420.6	4	534.24	2133.94	534.243	2133.95	controllerType=0 controllerNumber=1 scan=3863	-4.123	Y.RCVCRATHTGPNCERPY.V		RCVCRATHTGPNCERPY,YV,2@57.02146,4@57.02146,13@57.02146		13.1014	Y.RC[+57.02146]VC[+57.02146]RATHTGPNC[+57.02146]ERPY.V	C2(Carbamidomethyl / 57.0215); C4(Carbamidomethyl / 57.0215); C13(Carbamidomethyl / 57.0215)	1.2e-05	1.3e-05	0	0	0	0	2.6e-06	2.7e-06	4.907	420.6	420.6		Specific	8.5	>sp|P46531|NOTC1_HUMAN Neurogenic locus notch homolog protein 1 OS=Homo sapiens OX=9606 GN=NOTCH1 PE=1 SV=4	1	2699	FP070522_7.3863.3863.4	high-energy collision-induced dissociation	4.9	2132.93	2132.94	1	6 | 2589
26		410.3	4	534.24	2133.94	534.243	2133.95	controllerType=0 controllerNumber=1 scan=3943	-4.466	Y.RCVCRATHTGPNCERPY.V		RCVCRATHTGPNCERPY,YV,2@57.02146,4@57.02146,13@57.02146		13.3143	Y.RC[+57.02146]VC[+57.02146]RATHTGPNC[+57.02146]ERPY.V	C2(Carbamidomethyl / 57.0215); C4(Carbamidomethyl / 57.0215); C13(Carbamidomethyl / 57.0215)	1.2e-05	1.3e-05	0	0	0	0	2.9e-06	3e-06	4.907	410.3	410.3		Specific	8.5	>sp|P46531|NOTC1_HUMAN Neurogenic locus notch homolog protein 1 OS=Homo sapiens OX=9606 GN=NOTCH1 PE=1 SV=4	1	2763	FP070522_7.3943.3943.4	high-energy collision-induced dissociation	4.9	2132.93	2132.94	1	7 | 2619
26		393.8	4	534.239	2133.93	534.243	2133.95	controllerType=0 controllerNumber=1 scan=3901	-6.754	Y.RCVCRATHTGPNCERPY.V		RCVCRATHTGPNCERPY,YV,2@57.02146,4@57.02146,13@57.02146		13.2059	Y.RC[+57.02146]VC[+57.02146]RATHTGPNC[+57.02146]ERPY.V	C2(Carbamidomethyl / 57.0215); C4(Carbamidomethyl / 57.0215); C13(Carbamidomethyl / 57.0215)	0.0002	0.0002	0	0	0	0	2.2e-05	2.2e-05	3.7	393.8	393.8		Specific	7.9	>sp|P46531|NOTC1_HUMAN Neurogenic locus notch homolog protein 1 OS=Homo sapiens OX=9606 GN=NOTCH1 PE=1 SV=4	1	2727	FP070522_7.3901.3901.4	high-energy collision-induced dissociation	3.69	2132.93	2132.94	1	8 | 2608
26		365.1	4	534.24	2133.94	534.243	2133.95	controllerType=0 controllerNumber=1 scan=3984	-5.381	Y.RCVCRATHTGPNCERPY.V		RCVCRATHTGPNCERPY,YV,2@57.02146,4@57.02146,13@57.02146		13.4386	Y.RC[+57.02146]VC[+57.02146]RATHTGPNC[+57.02146]ERPY.V	C2(Carbamidomethyl / 57.0215); C4(Carbamidomethyl / 57.0215); C13(Carbamidomethyl / 57.0215)	0.00054	0.00055	0	0	0	0	7.2e-05	7.3e-05	3.268	365.1	365.1		Specific	8.6	>sp|P46531|NOTC1_HUMAN Neurogenic locus notch homolog protein 1 OS=Homo sapiens OX=9606 GN=NOTCH1 PE=1 SV=4	1	2790	FP070522_7.3984.3984.4	high-energy collision-induced dissociation	3.26	2132.93	2132.94	1	9 | 2625
26		358.8	4	534.239	2133.93	534.243	2133.95	controllerType=0 controllerNumber=1 scan=4032	-6.525	Y.RCVCRATHTGPNCERPY.V		RCVCRATHTGPNCERPY,YV,2@57.02146,4@57.02146,13@57.02146		13.5556	Y.RC[+57.02146]VC[+57.02146]RATHTGPNC[+57.02146]ERPY.V	C2(Carbamidomethyl / 57.0215); C4(Carbamidomethyl / 57.0215); C13(Carbamidomethyl / 57.0215)	0.0012	0.0012	0	0	0	0	0.00011	0.00011	2.935	358.8	358.8		Specific	7.4	>sp|P46531|NOTC1_HUMAN Neurogenic locus notch homolog protein 1 OS=Homo sapiens OX=9606 GN=NOTCH1 PE=1 SV=4	1	2836	FP070522_7.4032.4032.4	high-energy collision-induced dissociation	2.93	2132.93	2132.94	1	10 | 2680
26		355.8	4	534.238	2133.93	534.243	2133.95	controllerType=0 controllerNumber=1 scan=4133	-8.356	Y.RCVCRATHTGPNCERPY.V		RCVCRATHTGPNCERPY,YV,2@57.02146,4@57.02146,13@57.02146		13.8173	Y.RC[+57.02146]VC[+57.02146]RATHTGPNC[+57.02146]ERPY.V	C2(Carbamidomethyl / 57.0215); C4(Carbamidomethyl / 57.0215); C13(Carbamidomethyl / 57.0215)	0.0021	0.0021	0	0	0	0	0.00016	0.00016	2.679	355.8	355.8		Specific	8.3	>sp|P46531|NOTC1_HUMAN Neurogenic locus notch homolog protein 1 OS=Homo sapiens OX=9606 GN=NOTCH1 PE=1 SV=4	1	2923	FP070522_7.4133.4133.4	high-energy collision-induced dissociation	2.67	2132.92	2132.94	1	11 | 2700
26		354.9	4	534.24	2133.94	534.243	2133.95	controllerType=0 controllerNumber=1 scan=4080	-4.123	Y.RCVCRATHTGPNCERPY.V		RCVCRATHTGPNCERPY,YV,2@57.02146,4@57.02146,13@57.02146		13.6732	Y.RC[+57.02146]VC[+57.02146]RATHTGPNC[+57.02146]ERPY.V	C2(Carbamidomethyl / 57.0215); C4(Carbamidomethyl / 57.0215); C13(Carbamidomethyl / 57.0215)	0.00012	0.00012	0	0	0	0	1.5e-05	1.5e-05	3.916	354.9	354.9		Specific	8.2	>sp|P46531|NOTC1_HUMAN Neurogenic locus notch homolog protein 1 OS=Homo sapiens OX=9606 GN=NOTCH1 PE=1 SV=4	1	2877	FP070522_7.4080.4080.4	high-energy collision-induced dissociation	3.91	2132.93	2132.94	1	12 | 2694
26		328.3	4	534.241	2133.94	534.243	2133.95	controllerType=0 controllerNumber=1 scan=3823	-3.779	Y.RCVCRATHTGPNCERPY.V		RCVCRATHTGPNCERPY,YV,2@57.02146,4@57.02146,13@57.02146		12.9848	Y.RC[+57.02146]VC[+57.02146]RATHTGPNC[+57.02146]ERPY.V	C2(Carbamidomethyl / 57.0215); C4(Carbamidomethyl / 57.0215); C13(Carbamidomethyl / 57.0215)	0.00026	0.00026	0	0	0	0	3.1e-05	3.1e-05	3.586	328.3	328.3		Specific	8.4	>sp|P46531|NOTC1_HUMAN Neurogenic locus notch homolog protein 1 OS=Homo sapiens OX=9606 GN=NOTCH1 PE=1 SV=4	1	2670	FP070522_7.3823.3823.4	high-energy collision-induced dissociation	3.58	2132.93	2132.94	1	13 | 2583
26		283.8	4	534.24	2133.94	534.243	2133.95	controllerType=0 controllerNumber=1 scan=3787	-5.61	Y.RCVCRATHTGPNCERPY.V		RCVCRATHTGPNCERPY,YV,2@57.02146,4@57.02146,13@57.02146		12.8701	Y.RC[+57.02146]VC[+57.02146]RATHTGPNC[+57.02146]ERPY.V	C2(Carbamidomethyl / 57.0215); C4(Carbamidomethyl / 57.0215); C13(Carbamidomethyl / 57.0215)	0.0099	0.01	0	0	0	0	0.0009	0.00091	2.006	283.8	283.8		Specific	7.2	>sp|P46531|NOTC1_HUMAN Neurogenic locus notch homolog protein 1 OS=Homo sapiens OX=9606 GN=NOTCH1 PE=1 SV=4	1	2646	FP070522_7.3787.3787.4	high-energy collision-induced dissociation	2	2132.93	2132.94	1	14 | 2577
26		265.8	4	534.24	2133.94	534.243	2133.95	controllerType=0 controllerNumber=1 scan=4173	-4.008	Y.RCVCRATHTGPNCERPY.V		RCVCRATHTGPNCERPY,YV,2@57.02146,4@57.02146,13@57.02146		13.9284	Y.RC[+57.02146]VC[+57.02146]RATHTGPNC[+57.02146]ERPY.V	C2(Carbamidomethyl / 57.0215); C4(Carbamidomethyl / 57.0215); C13(Carbamidomethyl / 57.0215)	0.0014	0.0014	0	0	0	0	0.00013	0.00013	2.859	265.8	265.8		Specific	7.9	>sp|P46531|NOTC1_HUMAN Neurogenic locus notch homolog protein 1 OS=Homo sapiens OX=9606 GN=NOTCH1 PE=1 SV=4	1	2953	FP070522_7.4173.4173.4	high-energy collision-induced dissociation	2.85	2132.93	2132.94	1	15 | 2706
26		233.3	4	534.239	2133.93	534.243	2133.95	controllerType=0 controllerNumber=1 scan=4194	-6.868	Y.RCVCRATHTGPNCERPY.V		RCVCRATHTGPNCERPY,YV,2@57.02146,4@57.02146,13@57.02146		13.9803	Y.RC[+57.02146]VC[+57.02146]RATHTGPNC[+57.02146]ERPY.V	C2(Carbamidomethyl / 57.0215); C4(Carbamidomethyl / 57.0215); C13(Carbamidomethyl / 57.0215)	0.051	0.052	0	0	0	0	0.0027	0.0027	1.291	233.3	233.3		Specific	8.2	>sp|P46531|NOTC1_HUMAN Neurogenic locus notch homolog protein 1 OS=Homo sapiens OX=9606 GN=NOTCH1 PE=1 SV=4	1	2973	FP070522_7.4194.4194.4	high-energy collision-induced dissociation	1.29	2132.93	2132.94	1	16 | 2712
103		514.1	2	784.321	1567.64	784.324	1567.64	controllerType=0 controllerNumber=1 scan=4464	-4.043	Y.NCRCPPEWTGQY.C		NCRCPPEWTGQY,YC,2@57.02146,4@57.02146		14.6824	Y.NC[+57.02146]RC[+57.02146]PPEWTGQY.C	C2(Carbamidomethyl / 57.0215); C4(Carbamidomethyl / 57.0215)	9.7e-07	9.8e-07	0	0	0	0	2.2e-07	2.2e-07	6.013	482	482		Specific	15.3	>sp|P46531|NOTC1_HUMAN Neurogenic locus notch homolog protein 1 OS=Homo sapiens OX=9606 GN=NOTCH1 PE=1 SV=4	1	3207	FP070522_7.4464.4464.2	high-energy collision-induced dissociation	6.01	1566.63	1566.63	1	17 | 1274
103		433.2	2	784.321	1567.64	784.324	1567.64	controllerType=0 controllerNumber=1 scan=4419	-3.965	Y.NCRCPPEWTGQY.C		NCRCPPEWTGQY,YC,2@57.02146,4@57.02146		14.5715	Y.NC[+57.02146]RC[+57.02146]PPEWTGQY.C	C2(Carbamidomethyl / 57.0215); C4(Carbamidomethyl / 57.0215)	2e-06	2e-06	0	0	0	0	3.4e-07	3.5e-07	5.707	385.6	385.6		Specific	15.9	>sp|P46531|NOTC1_HUMAN Neurogenic locus notch homolog protein 1 OS=Homo sapiens OX=9606 GN=NOTCH1 PE=1 SV=4	1	3166	FP070522_7.4419.4419.2	high-energy collision-induced dissociation	5.7	1566.63	1566.63	1	18 | 1241
103		381.5	2	784.322	1567.64	784.324	1567.64	controllerType=0 controllerNumber=1 scan=4515	-3.654	Y.NCRCPPEWTGQY.C		NCRCPPEWTGQY,YC,2@57.02146,4@57.02146		14.8075	Y.NC[+57.02146]RC[+57.02146]PPEWTGQY.C	C2(Carbamidomethyl / 57.0215); C4(Carbamidomethyl / 57.0215)	2.1e-05	2.2e-05	0	0	0	0	4.3e-06	4.3e-06	4.669	381.5	381.5		Specific	16	>sp|P46531|NOTC1_HUMAN Neurogenic locus notch homolog protein 1 OS=Homo sapiens OX=9606 GN=NOTCH1 PE=1 SV=4	1	3255	FP070522_7.4515.4515.2	high-energy collision-induced dissociation	4.66	1566.63	1566.63	1	19 | 1307
169	Fuc(1); Hex(1)	131.1	3	620.599	1859.78	620.597	1859.78	controllerType=0 controllerNumber=1 scan=4089	4.426	F.HSATCHDRVASFY.C	4;11	HSATCHDRVASFY,FC,4@146.05791,5@57.02146,8@0.98402,11@162.05282	T4(OGlycan / 146.0579); R8(Deamidated / 0.984); S11(OGlycan / 162.0528)	13.7013	F.HSAT[+146.05791]C[+57.02146]HDR[+0.98402]VAS[+162.05282]FY.C	C5(Carbamidomethyl / 57.0215)	0.23	0.23	0	0	0	0	0.014	0.014	0.641	131.1	10.6		Specific	7.4	>sp|P46531|NOTC1_HUMAN Neurogenic locus notch homolog protein 1 OS=Homo sapiens OX=9606 GN=NOTCH1 PE=1 SV=4	1	2882	FP070522_7.4089.4089.3	high-energy collision-induced dissociation	0.05	1858.78	1858.77	1	20 | 945
169	Fuc(1); Hex(1)	456.5	3	620.266	1858.78	620.269	1858.79	controllerType=0 controllerNumber=1 scan=4045	-4.926	F.HSATCHDRVASFY.C	2;11	HSATCHDRVASFY,FC,2@146.05791,5@57.02146,11@162.05282	S2(OGlycan / 146.0579); S11(OGlycan / 162.0528)	13.5912	F.HS[+146.05791]ATC[+57.02146]HDRVAS[+162.05282]FY.C	C5(Carbamidomethyl / 57.0215)	1.1e-06	1.1e-06	0	0	0	0	2.6e-07	2.6e-07	5.974	456.5	7.4		Specific	13.3	>sp|P46531|NOTC1_HUMAN Neurogenic locus notch homolog protein 1 OS=Homo sapiens OX=9606 GN=NOTCH1 PE=1 SV=4	1	2847	FP070522_7.4045.4045.3	high-energy collision-induced dissociation	5.48	1857.77	1857.78	1	21 | 793
169	Fuc(1)	436.9	3	566.249	1696.73	566.251	1696.74	controllerType=0 controllerNumber=1 scan=4086	-4.099	F.HSATCHDRVASFY.C	2	HSATCHDRVASFY,FC,2@146.05791,5@57.02146	S2(OGlycan / 146.0579)	13.6936	F.HS[+146.05791]ATC[+57.02146]HDRVASFY.C	C5(Carbamidomethyl / 57.0215)	4.3e-06	4.4e-06	0	0	0	0	9.4e-07	9.5e-07	5.362	408.6	4		Specific	10.8	>sp|P46531|NOTC1_HUMAN Neurogenic locus notch homolog protein 1 OS=Homo sapiens OX=9606 GN=NOTCH1 PE=1 SV=4	1	2880	FP070522_7.4086.4086.3	high-energy collision-induced dissociation	5.12	1695.72	1695.73	1	22 | 906
169	Fuc(1)	419.9	3	566.248	1696.73	566.251	1696.74	controllerType=0 controllerNumber=1 scan=4137	-4.639	F.HSATCHDRVASFY.C	2	HSATCHDRVASFY,FC,2@146.05791,5@57.02146	S2(OGlycan / 146.0579)	13.8297	F.HS[+146.05791]ATC[+57.02146]HDRVASFY.C	C5(Carbamidomethyl / 57.0215)	2e-05	2e-05	0	0	0	0	3.8e-06	3.8e-06	4.709	357.7	4		Specific	11	>sp|P46531|NOTC1_HUMAN Neurogenic locus notch homolog protein 1 OS=Homo sapiens OX=9606 GN=NOTCH1 PE=1 SV=4	1	2926	FP070522_7.4137.4137.3	high-energy collision-induced dissociation	4.47	1695.72	1695.73	1	23 | 1016
169	Fuc(1); Hex(1)	77	3	566.246	1696.72	566.242	1696.71	controllerType=0 controllerNumber=1 scan=3814	6.441	F.HSATCHDRVASF.Y	4;11	HSATCHDRVASF,FY,4@146.05791,5@57.02146,8@0.98402,11@162.05282	T4(OGlycan / 146.0579); R8(Deamidated / 0.984); S11(OGlycan / 162.0528)	12.9629	F.HSAT[+146.05791]C[+57.02146]HDR[+0.98402]VAS[+162.05282]F.Y	C5(Carbamidomethyl / 57.0215)	0.13	0.13	0	0	0	0	0.0073	0.0074	0.897	24.8	0		Specific	7.4	>sp|P46531|NOTC1_HUMAN Neurogenic locus notch homolog protein 1 OS=Homo sapiens OX=9606 GN=NOTCH1 PE=1 SV=4	1	2661	FP070522_7.3814.3814.3	high-energy collision-induced dissociation	0.1	1695.72	1695.7	1	24 | 621
169	Fuc(1); Hex(1)	598	3	565.912	1695.72	565.914	1695.73	controllerType=0 controllerNumber=1 scan=3746	-3.917	F.HSATCHDRVASF.Y	4;11	HSATCHDRVASF,FY,4@146.05791,5@57.02146,11@162.05282	T4(OGlycan / 146.0579); S11(OGlycan / 162.0528)	12.7509	F.HSAT[+146.05791]C[+57.02146]HDRVAS[+162.05282]F.Y	C5(Carbamidomethyl / 57.0215)	5.2e-08	5.3e-08	0	0	0	0	1e-08	1e-08	7.283	568.8	9.2		Specific	16.6	>sp|P46531|NOTC1_HUMAN Neurogenic locus notch homolog protein 1 OS=Homo sapiens OX=9606 GN=NOTCH1 PE=1 SV=4	1	2607	FP070522_7.3746.3746.3	high-energy collision-induced dissociation	8.41	1694.71	1694.72	1	25 | 548
169	Fuc(1); Hex(1)	490.3	3	565.911	1695.72	565.914	1695.73	controllerType=0 controllerNumber=1 scan=3783	-5.105	F.HSATCHDRVASF.Y	2;11	HSATCHDRVASF,FY,2@146.05791,5@57.02146,11@162.05282	S2(OGlycan / 146.0579); S11(OGlycan / 162.0528)	12.8596	F.HS[+146.05791]ATC[+57.02146]HDRVAS[+162.05282]F.Y	C5(Carbamidomethyl / 57.0215)	2.3e-07	2.3e-07	0	0	0	0	5.9e-08	6e-08	6.639	417	1.6		Specific	14.5	>sp|P46531|NOTC1_HUMAN Neurogenic locus notch homolog protein 1 OS=Homo sapiens OX=9606 GN=NOTCH1 PE=1 SV=4	1	2641	FP070522_7.3783.3783.3	high-energy collision-induced dissociation	6.41	1694.71	1694.72	1	26 | 589
169	Fuc(1); Hex(1)	464.5	3	565.912	1695.72	565.914	1695.73	controllerType=0 controllerNumber=1 scan=3708	-3.485	F.HSATCHDRVASF.Y	2;11	HSATCHDRVASF,FY,2@146.05791,5@57.02146,11@162.05282	S2(OGlycan / 146.0579); S11(OGlycan / 162.0528)	12.6485	F.HS[+146.05791]ATC[+57.02146]HDRVAS[+162.05282]F.Y	C5(Carbamidomethyl / 57.0215)	2.3e-06	2.3e-06	0	0	0	0	5.1e-07	5.1e-07	5.647	464.5	0		Specific	15.2	>sp|P46531|NOTC1_HUMAN Neurogenic locus notch homolog protein 1 OS=Homo sapiens OX=9606 GN=NOTCH1 PE=1 SV=4	1	2568	FP070522_7.3708.3708.3	high-energy collision-induced dissociation	4.95	1694.71	1694.72	1	27 | 491
169	Fuc(1); Hex(1)	62.9	3	565.912	1695.72	565.914	1695.73	controllerType=0 controllerNumber=1 scan=3664	-3.809	F.HSATCHDRVASF.Y	2;4	HSATCHDRVASF,FY,2@146.05791,4@162.05282,5@57.02146	S2(OGlycan / 146.0579); T4(OGlycan / 162.0528)	12.5311	F.HS[+146.05791]AT[+162.05282]C[+57.02146]HDRVASF.Y	C5(Carbamidomethyl / 57.0215)	0.0056	0.0056	0	0	0	0	0.00036	0.00036	2.255	62.9	0		Specific	7.6	>sp|P46531|NOTC1_HUMAN Neurogenic locus notch homolog protein 1 OS=Homo sapiens OX=9606 GN=NOTCH1 PE=1 SV=4	1	2526	FP070522_7.3664.3664.3	high-energy collision-induced dissociation	1.39	1694.71	1694.72	1	28 | 413
169		170.8	3	522.894	1566.67	522.897	1566.68	controllerType=0 controllerNumber=1 scan=4014	-4.514	F.HSATCHDRVASFY.C		HSATCHDRVASFY,FC,5@57.02146,7@15.99492	D7(Oxidation / 15.9949)	13.5124	F.HSATC[+57.02146]HD[+15.99492]RVASFY.C	C5(Carbamidomethyl / 57.0215)	0.0094	0.0096	0	0	0	0	0.00063	0.00064	2.025	170.8	34.6		Specific	7	>sp|P46531|NOTC1_HUMAN Neurogenic locus notch homolog protein 1 OS=Homo sapiens OX=9606 GN=NOTCH1 PE=1 SV=4	1	2820	FP070522_7.4014.4014.3	high-energy collision-induced dissociation	1.53	1565.66	1565.67	1	29 | 740
169		180.9	3	517.897	1551.68	517.893	1551.66	controllerType=0 controllerNumber=1 scan=4353	7.131	F.HSATCHDRVASFY.C		HSATCHDRVASFY,FC,5@57.02146,8@0.98402	R8(Deamidated / 0.984)	14.4065	F.HSATC[+57.02146]HDR[+0.98402]VASFY.C	C5(Carbamidomethyl / 57.0215)	0.33	0.33	0	0	0	0	0.021	0.021	0.48	180.9	180.9		Specific	6.1	>sp|P46531|NOTC1_HUMAN Neurogenic locus notch homolog protein 1 OS=Homo sapiens OX=9606 GN=NOTCH1 PE=1 SV=4	1	3102	FP070522_7.4353.4353.3	high-energy collision-induced dissociation	0.2	1550.67	1550.66	1	30 | 1209
169		486.7	3	517.563	1550.67	517.565	1550.68	controllerType=0 controllerNumber=1 scan=4106	-4.258	F.HSATCHDRVASFY.C		HSATCHDRVASFY,FC,5@57.02146		13.7461	F.HSATC[+57.02146]HDRVASFY.C	C5(Carbamidomethyl / 57.0215)	2.5e-06	2.6e-06	0	0	0	0	5.9e-07	6e-07	5.594	380.6	380.6		Specific	10.2	>sp|P46531|NOTC1_HUMAN Neurogenic locus notch homolog protein 1 OS=Homo sapiens OX=9606 GN=NOTCH1 PE=1 SV=4	1	2898	FP070522_7.4106.4106.3	high-energy collision-induced dissociation	5.79	1549.67	1549.67	1	31 | 988
169		482	3	517.563	1550.67	517.565	1550.68	controllerType=0 controllerNumber=1 scan=4065	-4.612	F.HSATCHDRVASFY.C		HSATCHDRVASFY,FC,5@57.02146		13.638	F.HSATC[+57.02146]HDRVASFY.C	C5(Carbamidomethyl / 57.0215)	1.1e-05	1.2e-05	0	0	0	0	2e-06	2.1e-06	4.941	351.1	351.1		Specific	9.7	>sp|P46531|NOTC1_HUMAN Neurogenic locus notch homolog protein 1 OS=Homo sapiens OX=9606 GN=NOTCH1 PE=1 SV=4	1	2864	FP070522_7.4065.4065.3	high-energy collision-induced dissociation	5.14	1549.67	1549.67	1	32 | 876
169		479	3	517.563	1550.67	517.565	1550.68	controllerType=0 controllerNumber=1 scan=4186	-4.73	F.HSATCHDRVASFY.C		HSATCHDRVASFY,FC,5@57.02146		13.9603	F.HSATC[+57.02146]HDRVASFY.C	C5(Carbamidomethyl / 57.0215)	3.2e-06	3.3e-06	0	0	0	0	7e-07	7.1e-07	5.489	376.2	376.2		Specific	10.7	>sp|P46531|NOTC1_HUMAN Neurogenic locus notch homolog protein 1 OS=Homo sapiens OX=9606 GN=NOTCH1 PE=1 SV=4	1	2967	FP070522_7.4186.4186.3	high-energy collision-induced dissociation	5.66	1549.67	1549.67	1	33 | 1088
169		443.2	3	517.563	1550.67	517.565	1550.68	controllerType=0 controllerNumber=1 scan=4232	-3.55	F.HSATCHDRVASFY.C		HSATCHDRVASFY,FC,5@57.02146		14.0732	F.HSATC[+57.02146]HDRVASFY.C	C5(Carbamidomethyl / 57.0215)	0.00036	0.00036	0	0	0	0	6.3e-05	6.4e-05	3.444	368.5	368.5		Specific	9.2	>sp|P46531|NOTC1_HUMAN Neurogenic locus notch homolog protein 1 OS=Homo sapiens OX=9606 GN=NOTCH1 PE=1 SV=4	1	3007	FP070522_7.4232.4232.3	high-energy collision-induced dissociation	3.62	1549.67	1549.67	1	34 | 1121
169		434.1	3	517.563	1550.67	517.565	1550.68	controllerType=0 controllerNumber=1 scan=4022	-3.786	F.HSATCHDRVASFY.C		HSATCHDRVASFY,FC,5@57.02146		13.5325	F.HSATC[+57.02146]HDRVASFY.C	C5(Carbamidomethyl / 57.0215)	5e-05	5e-05	0	0	0	0	7.4e-06	7.5e-06	4.304	340.5	340.5		Specific	9.6	>sp|P46531|NOTC1_HUMAN Neurogenic locus notch homolog protein 1 OS=Homo sapiens OX=9606 GN=NOTCH1 PE=1 SV=4	1	2826	FP070522_7.4022.4022.3	high-energy collision-induced dissociation	4.6	1549.67	1549.67	1	35 | 763
169		418.6	3	517.563	1550.67	517.565	1550.68	controllerType=0 controllerNumber=1 scan=4146	-4.376	F.HSATCHDRVASFY.C		HSATCHDRVASFY,FC,5@57.02146		13.8531	F.HSATC[+57.02146]HDRVASFY.C	C5(Carbamidomethyl / 57.0215)	2.3e-05	2.3e-05	0	0	0	0	4.8e-06	4.8e-06	4.635	348	348		Specific	10.4	>sp|P46531|NOTC1_HUMAN Neurogenic locus notch homolog protein 1 OS=Homo sapiens OX=9606 GN=NOTCH1 PE=1 SV=4	1	2933	FP070522_7.4146.4146.3	high-energy collision-induced dissociation	4.76	1549.67	1549.67	1	36 | 1055
169		402.3	3	517.563	1550.68	517.565	1550.68	controllerType=0 controllerNumber=1 scan=4319	-3.313	F.HSATCHDRVASFY.C		HSATCHDRVASFY,FC,5@57.02146		14.3031	F.HSATC[+57.02146]HDRVASFY.C	C5(Carbamidomethyl / 57.0215)	0.00032	0.00033	0	0	0	0	4.7e-05	4.8e-05	3.491	345.1	345.1		Specific	10	>sp|P46531|NOTC1_HUMAN Neurogenic locus notch homolog protein 1 OS=Homo sapiens OX=9606 GN=NOTCH1 PE=1 SV=4	1	3082	FP070522_7.4319.4319.3	high-energy collision-induced dissociation	3.61	1549.67	1549.67	1	37 | 1181
169		342.3	3	517.563	1550.67	517.565	1550.68	controllerType=0 controllerNumber=1 scan=4279	-4.494	F.HSATCHDRVASFY.C		HSATCHDRVASFY,FC,5@57.02146		14.1893	F.HSATC[+57.02146]HDRVASFY.C	C5(Carbamidomethyl / 57.0215)	0.00035	0.00035	0	0	0	0	5.8e-05	5.9e-05	3.461	334.4	334.4		Specific	9	>sp|P46531|NOTC1_HUMAN Neurogenic locus notch homolog protein 1 OS=Homo sapiens OX=9606 GN=NOTCH1 PE=1 SV=4	1	3050	FP070522_7.4279.4279.3	high-energy collision-induced dissociation	3.57	1549.67	1549.67	1	38 | 1149
169		202.3	3	517.564	1550.68	517.565	1550.68	controllerType=0 controllerNumber=1 scan=4473	-2.015	F.HSATCHDRVASFY.C		HSATCHDRVASFY,FC,5@57.02146		14.7043	F.HSATC[+57.02146]HDRVASFY.C	C5(Carbamidomethyl / 57.0215)	0.079	0.08	0	0	0	0	0.0046	0.0047	1.103	202.3	202.3		Specific	8.2	>sp|P46531|NOTC1_HUMAN Neurogenic locus notch homolog protein 1 OS=Homo sapiens OX=9606 GN=NOTCH1 PE=1 SV=4	1	3215	FP070522_7.4473.4473.3	high-energy collision-induced dissociation	1.14	1549.67	1549.67	1	39 | 1279
169		182.8	3	517.562	1550.67	517.565	1550.68	controllerType=0 controllerNumber=1 scan=4428	-4.848	F.HSATCHDRVASFY.C		HSATCHDRVASFY,FC,5@57.02146		14.5935	F.HSATC[+57.02146]HDRVASFY.C	C5(Carbamidomethyl / 57.0215)	0.0044	0.0044	0	0	0	0	0.00028	0.00028	2.359	182.8	182.8		Specific	7.4	>sp|P46531|NOTC1_HUMAN Neurogenic locus notch homolog protein 1 OS=Homo sapiens OX=9606 GN=NOTCH1 PE=1 SV=4	1	3175	FP070522_7.4428.4428.3	high-energy collision-induced dissociation	2.35	1549.67	1549.67	1	40 | 1246
169		165	3	517.563	1550.67	517.565	1550.68	controllerType=0 controllerNumber=1 scan=4373	-4.258	F.HSATCHDRVASFY.C		HSATCHDRVASFY,FC,5@57.02146		14.4566	F.HSATC[+57.02146]HDRVASFY.C	C5(Carbamidomethyl / 57.0215)	0.0094	0.0096	0	0	0	0	0.00076	0.00077	2.025	165	165		Specific	6.8	>sp|P46531|NOTC1_HUMAN Neurogenic locus notch homolog protein 1 OS=Homo sapiens OX=9606 GN=NOTCH1 PE=1 SV=4	1	3120	FP070522_7.4373.4373.3	high-energy collision-induced dissociation	2.02	1549.67	1549.67	1	41 | 1213
169	Fuc(1)	170.3	3	517.227	1549.67	517.228	1549.67	controllerType=0 controllerNumber=1 scan=3662	-2.877	F.HSATCHDRVASF.Y	2	HSATCHDRVASF,FY,2@146.05791,5@57.02146,7@15.99492	S2(OGlycan / 146.0579); D7(Oxidation / 15.9949)	12.5268	F.HS[+146.05791]ATC[+57.02146]HD[+15.99492]RVASF.Y	C5(Carbamidomethyl / 57.0215)	0.0093	0.0094	0	0	0	0	0.0005	0.0005	2.034	170.3	4		Specific	7.9	>sp|P46531|NOTC1_HUMAN Neurogenic locus notch homolog protein 1 OS=Homo sapiens OX=9606 GN=NOTCH1 PE=1 SV=4	1	2523	FP070522_7.3662.3662.3	high-energy collision-induced dissociation	1.23	1548.66	1548.66	1	42 | 389
169	Fuc(1)	107.9	3	517.227	1549.67	517.228	1549.67	controllerType=0 controllerNumber=1 scan=3701	-3.113	F.HSATCHDRVASF.Y	2	HSATCHDRVASF,FY,2@146.05791,5@57.02146,7@15.99492	S2(OGlycan / 146.0579); D7(Oxidation / 15.9949)	12.6321	F.HS[+146.05791]ATC[+57.02146]HD[+15.99492]RVASF.Y	C5(Carbamidomethyl / 57.0215)	0.035	0.035	0	0	0	0	0.002	0.002	1.455	107.9	4		Specific	7.6	>sp|P46531|NOTC1_HUMAN Neurogenic locus notch homolog protein 1 OS=Homo sapiens OX=9606 GN=NOTCH1 PE=1 SV=4	1	2561	FP070522_7.3701.3701.3	high-energy collision-induced dissociation	0.67	1548.66	1548.66	1	43 | 467
169	Hex(1)	6.9	3	517.226	1549.66	517.228	1549.67	controllerType=0 controllerNumber=1 scan=3743	-5.122	F.HSATCHDRVASF.Y	2	HSATCHDRVASF,FY,2@162.05282,5@57.02146	S2(OGlycan / 162.0528)	12.7432	F.HS[+162.05282]ATC[+57.02146]HDRVASF.Y	C5(Carbamidomethyl / 57.0215)	0.024	0.024	0	0	0	0	0.0015	0.0016	1.626	6.9	4		Specific	6.4	>sp|P46531|NOTC1_HUMAN Neurogenic locus notch homolog protein 1 OS=Homo sapiens OX=9606 GN=NOTCH1 PE=1 SV=4	1	2605	FP070522_7.3743.3743.3	high-energy collision-induced dissociation	1.11	1548.65	1548.66	1	44 | 524
169	Fuc(1)	557.3	3	511.894	1533.67	511.897	1533.68	controllerType=0 controllerNumber=1 scan=3799	-4.75	F.HSATCHDRVASF.Y	2	HSATCHDRVASF,FY,2@146.05791,5@57.02146	S2(OGlycan / 146.0579)	12.9128	F.HS[+146.05791]ATC[+57.02146]HDRVASF.Y	C5(Carbamidomethyl / 57.0215)	1.4e-07	1.5e-07	0	0	0	0	3.1e-08	3.2e-08	6.84	552.8	4		Specific	15.2	>sp|P46531|NOTC1_HUMAN Neurogenic locus notch homolog protein 1 OS=Homo sapiens OX=9606 GN=NOTCH1 PE=1 SV=4	1	2654	FP070522_7.3799.3799.3	high-energy collision-induced dissociation	7.74	1532.66	1532.67	1	45 | 615
169	Fuc(1)	474.7	3	511.894	1533.67	511.897	1533.68	controllerType=0 controllerNumber=1 scan=3833	-4.691	F.HSATCHDRVASF.Y	4	HSATCHDRVASF,FY,4@146.05791,5@57.02146	T4(OGlycan / 146.0579)	13.0163	F.HSAT[+146.05791]C[+57.02146]HDRVASF.Y	C5(Carbamidomethyl / 57.0215)	3.5e-07	3.5e-07	0	0	0	0	9.7e-08	9.9e-08	6.459	465	9		Specific	13.5	>sp|P46531|NOTC1_HUMAN Neurogenic locus notch homolog protein 1 OS=Homo sapiens OX=9606 GN=NOTCH1 PE=1 SV=4	1	2677	FP070522_7.3833.3833.3	high-energy collision-induced dissociation	6.09	1532.66	1532.67	1	46 | 663
169	Fuc(1)	467.7	3	511.895	1533.67	511.897	1533.68	controllerType=0 controllerNumber=1 scan=3765	-3.855	F.HSATCHDRVASF.Y	2	HSATCHDRVASF,FY,2@146.05791,5@57.02146	S2(OGlycan / 146.0579)	12.809	F.HS[+146.05791]ATC[+57.02146]HDRVASF.Y	C5(Carbamidomethyl / 57.0215)	3.5e-07	3.5e-07	0	0	0	0	7.9e-08	8e-08	6.459	431.5	4		Specific	13	>sp|P46531|NOTC1_HUMAN Neurogenic locus notch homolog protein 1 OS=Homo sapiens OX=9606 GN=NOTCH1 PE=1 SV=4	1	2623	FP070522_7.3765.3765.3	high-energy collision-induced dissociation	6.09	1532.66	1532.67	1	47 | 580
169	Fuc(1)	422	3	511.895	1533.67	511.897	1533.68	controllerType=0 controllerNumber=1 scan=3870	-3.914	F.HSATCHDRVASF.Y	2	HSATCHDRVASF,FY,2@146.05791,5@57.02146	S2(OGlycan / 146.0579)	13.119	F.HS[+146.05791]ATC[+57.02146]HDRVASF.Y	C5(Carbamidomethyl / 57.0215)	4.6e-07	4.7e-07	0	0	0	0	1.2e-07	1.2e-07	6.333	403.1	4		Specific	12.3	>sp|P46531|NOTC1_HUMAN Neurogenic locus notch homolog protein 1 OS=Homo sapiens OX=9606 GN=NOTCH1 PE=1 SV=4	1	2705	FP070522_7.3870.3870.3	high-energy collision-induced dissociation	5.91	1532.66	1532.67	1	48 | 671
169	Fuc(1)	344	3	511.894	1533.67	511.897	1533.68	controllerType=0 controllerNumber=1 scan=3912	-4.571	F.HSATCHDRVASF.Y	11	HSATCHDRVASF,FY,5@57.02146,11@146.05791	S11(OGlycan / 146.0579)	13.2322	F.HSATC[+57.02146]HDRVAS[+146.05791]F.Y	C5(Carbamidomethyl / 57.0215)	9.8e-06	9.9e-06	0	0	0	0	1.4e-06	1.4e-06	5.011	344	3.2		Specific	11.3	>sp|P46531|NOTC1_HUMAN Neurogenic locus notch homolog protein 1 OS=Homo sapiens OX=9606 GN=NOTCH1 PE=1 SV=4	1	2737	FP070522_7.3912.3912.3	high-energy collision-induced dissociation	4.58	1532.66	1532.67	1	49 | 679
169	Fuc(1)	304.8	3	511.894	1533.67	511.897	1533.68	controllerType=0 controllerNumber=1 scan=3964	-4.034	F.HSATCHDRVASF.Y	4	HSATCHDRVASF,FY,4@146.05791,5@57.02146	T4(OGlycan / 146.0579)	13.3851	F.HSAT[+146.05791]C[+57.02146]HDRVASF.Y	C5(Carbamidomethyl / 57.0215)	0.00015	0.00015	0	0	0	0	1.8e-05	1.8e-05	3.822	304.8	5.5		Specific	10.2	>sp|P46531|NOTC1_HUMAN Neurogenic locus notch homolog protein 1 OS=Homo sapiens OX=9606 GN=NOTCH1 PE=1 SV=4	1	2775	FP070522_7.3964.3964.3	high-energy collision-induced dissociation	3.59	1532.66	1532.67	1	50 | 687
169		436.2	3	468.541	1403.61	468.542	1403.61	controllerType=0 controllerNumber=1 scan=3589	-3.121	F.HSATCHDRVASF.Y		HSATCHDRVASF,FY,5@57.02146,7@15.99492	D7(Oxidation / 15.9949)	12.3298	F.HSATC[+57.02146]HD[+15.99492]RVASF.Y	C5(Carbamidomethyl / 57.0215)	4.9e-05	5e-05	0	0	0	0	6.4e-06	6.5e-06	4.308	363.4	50.4		Specific	9.9	>sp|P46531|NOTC1_HUMAN Neurogenic locus notch homolog protein 1 OS=Homo sapiens OX=9606 GN=NOTCH1 PE=1 SV=4	1	2451	FP070522_7.3589.3589.3	high-energy collision-induced dissociation	3.89	1402.6	1402.6	1	51 | 377
169		417.7	3	468.541	1403.61	468.542	1403.61	controllerType=0 controllerNumber=1 scan=3631	-2.99	F.HSATCHDRVASF.Y		HSATCHDRVASF,FY,5@57.02146,7@15.99492	D7(Oxidation / 15.9949)	12.4442	F.HSATC[+57.02146]HD[+15.99492]RVASF.Y	C5(Carbamidomethyl / 57.0215)	2.4e-05	2.5e-05	0	0	0	0	5.3e-06	5.3e-06	4.614	382.2	59.3		Specific	8.7	>sp|P46531|NOTC1_HUMAN Neurogenic locus notch homolog protein 1 OS=Homo sapiens OX=9606 GN=NOTCH1 PE=1 SV=4	1	2494	FP070522_7.3631.3631.3	high-energy collision-induced dissociation	4.2	1402.6	1402.6	1	52 | 383
169		279.1	3	468.54	1403.61	468.542	1403.61	controllerType=0 controllerNumber=1 scan=3671	-4.556	F.HSATCHDRVASF.Y		HSATCHDRVASF,FY,5@57.02146,7@15.99492	D7(Oxidation / 15.9949)	12.549	F.HSATC[+57.02146]HD[+15.99492]RVASF.Y	C5(Carbamidomethyl / 57.0215)	0.00025	0.00026	0	0	0	0	2.6e-05	2.7e-05	3.598	279.1	42		Specific	8.1	>sp|P46531|NOTC1_HUMAN Neurogenic locus notch homolog protein 1 OS=Homo sapiens OX=9606 GN=NOTCH1 PE=1 SV=4	1	2533	FP070522_7.3671.3671.3	high-energy collision-induced dissociation	2.96	1402.6	1402.6	1	53 | 437
169		147.2	3	468.54	1403.61	468.542	1403.61	controllerType=0 controllerNumber=1 scan=3716	-3.708	F.HSATCHDRVASF.Y		HSATCHDRVASF,FY,5@57.02146,7@15.99492	D7(Oxidation / 15.9949)	12.6683	F.HSATC[+57.02146]HD[+15.99492]RVASF.Y	C5(Carbamidomethyl / 57.0215)	0.0034	0.0034	0	0	0	0	0.00021	0.00021	2.475	147.2	67.9		Specific	8	>sp|P46531|NOTC1_HUMAN Neurogenic locus notch homolog protein 1 OS=Homo sapiens OX=9606 GN=NOTCH1 PE=1 SV=4	1	2577	FP070522_7.3716.3716.3	high-energy collision-induced dissociation	1.93	1402.6	1402.6	1	54 | 515
169		65.3	3	468.54	1403.61	468.542	1403.61	controllerType=0 controllerNumber=1 scan=3550	-5.012	F.HSATCHDRVASF.Y		HSATCHDRVASF,FY,5@57.02146,7@15.99492	D7(Oxidation / 15.9949)	12.2164	F.HSATC[+57.02146]HD[+15.99492]RVASF.Y	C5(Carbamidomethyl / 57.0215)	0.024	0.024	0	0	0	0	0.0012	0.0012	1.626	65.3	61.7		Specific	5.8	>sp|P46531|NOTC1_HUMAN Neurogenic locus notch homolog protein 1 OS=Homo sapiens OX=9606 GN=NOTCH1 PE=1 SV=4	1	2417	FP070522_7.3550.3550.3	high-energy collision-induced dissociation	1.11	1402.6	1402.6	1	55 | 367
169		29.8	3	468.541	1403.61	468.542	1403.61	controllerType=0 controllerNumber=1 scan=3758	-2.99	F.HSATCHDRVASF.Y		HSATCHDRVASF,FY,5@57.02146,7@15.99492	D7(Oxidation / 15.9949)	12.7899	F.HSATC[+57.02146]HD[+15.99492]RVASF.Y	C5(Carbamidomethyl / 57.0215)	0.44	0.44	0	0	0	0	0.03	0.03	0.356	29.8	29.8		Specific	4.6	>sp|P46531|NOTC1_HUMAN Neurogenic locus notch homolog protein 1 OS=Homo sapiens OX=9606 GN=NOTCH1 PE=1 SV=4	1	2616	FP070522_7.3758.3758.3	high-energy collision-induced dissociation	0.13	1402.6	1402.6	1	56 | 572
169		136.4	3	463.543	1388.61	463.539	1388.6	controllerType=0 controllerNumber=1 scan=4202	9.639	F.HSATCHDRVASF.Y		HSATCHDRVASF,FY,5@57.02146,8@0.98402	R8(Deamidated / 0.984)	14.0001	F.HSATC[+57.02146]HDR[+0.98402]VASF.Y	C5(Carbamidomethyl / 57.0215)	0.24	0.24	0	0	0	0	0.017	0.017	0.621	136.4	136.4		Specific	6.9	>sp|P46531|NOTC1_HUMAN Neurogenic locus notch homolog protein 1 OS=Homo sapiens OX=9606 GN=NOTCH1 PE=1 SV=4	1	2979	FP070522_7.4202.4202.3	high-energy collision-induced dissociation	0.28	1387.61	1387.59	1	57 | 1119
169		732.2	3	463.209	1387.61	463.211	1387.62	controllerType=0 controllerNumber=1 scan=3761	-4.402	F.HSATCHDRVASF.Y		HSATCHDRVASF,FY,5@57.02146		12.7977	F.HSATC[+57.02146]HDRVASF.Y	C5(Carbamidomethyl / 57.0215)	1.6e-10	1.6e-10	0	0	0	0	1.6e-10	1.6e-10	9.799	491.2	491.2		Specific	10.9	>sp|P46531|NOTC1_HUMAN Neurogenic locus notch homolog protein 1 OS=Homo sapiens OX=9606 GN=NOTCH1 PE=1 SV=4	1	2618	FP070522_7.3761.3761.3	high-energy collision-induced dissociation	9.79	1386.6	1386.61	1	58 | 578
169		705.8	3	463.209	1387.61	463.211	1387.62	controllerType=0 controllerNumber=1 scan=3724	-3.808	F.HSATCHDRVASF.Y		HSATCHDRVASF,FY,5@57.02146		12.6868	F.HSATC[+57.02146]HDRVASF.Y	C5(Carbamidomethyl / 57.0215)	1.9e-10	1.9e-10	0	0	0	0	1.7e-10	1.7e-10	9.724	461.9	461.9		Specific	10.1	>sp|P46531|NOTC1_HUMAN Neurogenic locus notch homolog protein 1 OS=Homo sapiens OX=9606 GN=NOTCH1 PE=1 SV=4	1	2586	FP070522_7.3724.3724.3	high-energy collision-induced dissociation	9.72	1386.6	1386.61	1	59 | 521
169		705.1	3	463.208	1387.61	463.211	1387.62	controllerType=0 controllerNumber=1 scan=3983	-4.93	F.HSATCHDRVASF.Y		HSATCHDRVASF,FY,5@57.02146		13.4361	F.HSATC[+57.02146]HDRVASF.Y	C5(Carbamidomethyl / 57.0215)	1.6e-10	1.6e-10	0	0	0	0	1.6e-10	1.6e-10	9.799	459	459		Specific	10.5	>sp|P46531|NOTC1_HUMAN Neurogenic locus notch homolog protein 1 OS=Homo sapiens OX=9606 GN=NOTCH1 PE=1 SV=4	1	2788	FP070522_7.3983.3983.3	high-energy collision-induced dissociation	9.79	1386.6	1386.61	1	60 | 693
169		699.6	3	463.209	1387.61	463.211	1387.62	controllerType=0 controllerNumber=1 scan=4074	-4.138	F.HSATCHDRVASF.Y		HSATCHDRVASF,FY,5@57.02146		13.659	F.HSATC[+57.02146]HDRVASF.Y	C5(Carbamidomethyl / 57.0215)	5.2e-10	5.3e-10	0	0	0	0	3.5e-10	3.5e-10	9.283	498.7	498.7		Specific	11.6	>sp|P46531|NOTC1_HUMAN Neurogenic locus notch homolog protein 1 OS=Homo sapiens OX=9606 GN=NOTCH1 PE=1 SV=4	1	2872	FP070522_7.4074.4074.3	high-energy collision-induced dissociation	9.28	1386.6	1386.61	1	61 | 904
169		699.6	3	463.208	1387.61	463.211	1387.62	controllerType=0 controllerNumber=1 scan=3904	-5.194	F.HSATCHDRVASF.Y		HSATCHDRVASF,FY,5@57.02146		13.2136	F.HSATC[+57.02146]HDRVASF.Y	C5(Carbamidomethyl / 57.0215)	5.2e-10	5.3e-10	0	0	0	0	2.6e-10	2.6e-10	9.283	492.1	492.1		Specific	11.5	>sp|P46531|NOTC1_HUMAN Neurogenic locus notch homolog protein 1 OS=Homo sapiens OX=9606 GN=NOTCH1 PE=1 SV=4	1	2729	FP070522_7.3904.3904.3	high-energy collision-induced dissociation	9.28	1386.6	1386.61	1	62 | 677
169		694	3	463.208	1387.61	463.211	1387.62	controllerType=0 controllerNumber=1 scan=3946	-4.666	F.HSATCHDRVASF.Y		HSATCHDRVASF,FY,5@57.02146		13.322	F.HSATC[+57.02146]HDRVASF.Y	C5(Carbamidomethyl / 57.0215)	5.2e-10	5.3e-10	0	0	0	0	3.1e-10	3.1e-10	9.283	457.4	457.4		Specific	11.7	>sp|P46531|NOTC1_HUMAN Neurogenic locus notch homolog protein 1 OS=Homo sapiens OX=9606 GN=NOTCH1 PE=1 SV=4	1	2765	FP070522_7.3946.3946.3	high-energy collision-induced dissociation	9.28	1386.6	1386.61	1	63 | 685
169		644.4	3	463.208	1387.61	463.211	1387.62	controllerType=0 controllerNumber=1 scan=3795	-4.798	F.HSATCHDRVASF.Y		HSATCHDRVASF,FY,5@57.02146		12.8996	F.HSATC[+57.02146]HDRVASF.Y	C5(Carbamidomethyl / 57.0215)	1.6e-08	1.6e-08	0	0	0	0	2.6e-09	2.6e-09	7.799	408.3	408.3		Specific	10.8	>sp|P46531|NOTC1_HUMAN Neurogenic locus notch homolog protein 1 OS=Homo sapiens OX=9606 GN=NOTCH1 PE=1 SV=4	1	2650	FP070522_7.3795.3795.3	high-energy collision-induced dissociation	7.79	1386.6	1386.61	1	64 | 613
169		632.3	3	463.208	1387.61	463.211	1387.62	controllerType=0 controllerNumber=1 scan=4028	-5.524	F.HSATCHDRVASF.Y		HSATCHDRVASF,FY,5@57.02146		13.5457	F.HSATC[+57.02146]HDRVASF.Y	C5(Carbamidomethyl / 57.0215)	1.1e-07	1.1e-07	0	0	0	0	2e-08	2e-08	6.962	425.2	425.2		Specific	10.2	>sp|P46531|NOTC1_HUMAN Neurogenic locus notch homolog protein 1 OS=Homo sapiens OX=9606 GN=NOTCH1 PE=1 SV=4	1	2833	FP070522_7.4028.4028.3	high-energy collision-induced dissociation	6.96	1386.6	1386.61	1	65 | 791
169		585.9	3	463.208	1387.61	463.211	1387.62	controllerType=0 controllerNumber=1 scan=3829	-4.732	F.HSATCHDRVASF.Y		HSATCHDRVASF,FY,5@57.02146		13.003	F.HSATC[+57.02146]HDRVASF.Y	C5(Carbamidomethyl / 57.0215)	6e-07	6.1e-07	0	0	0	0	1.5e-07	1.5e-07	6.219	403.9	403.9		Specific	9.5	>sp|P46531|NOTC1_HUMAN Neurogenic locus notch homolog protein 1 OS=Homo sapiens OX=9606 GN=NOTCH1 PE=1 SV=4	1	2674	FP070522_7.3829.3829.3	high-energy collision-induced dissociation	8.21	1386.6	1386.61	1	66 | 661
169		575.8	3	463.208	1387.61	463.211	1387.62	controllerType=0 controllerNumber=1 scan=3865	-4.6	F.HSATCHDRVASF.Y		HSATCHDRVASF,FY,5@57.02146		13.107	F.HSATC[+57.02146]HDRVASF.Y	C5(Carbamidomethyl / 57.0215)	1.9e-07	1.9e-07	0	0	0	0	4.5e-08	4.5e-08	6.724	383.5	383.5		Specific	10	>sp|P46531|NOTC1_HUMAN Neurogenic locus notch homolog protein 1 OS=Homo sapiens OX=9606 GN=NOTCH1 PE=1 SV=4	1	2700	FP070522_7.3865.3865.3	high-energy collision-induced dissociation	8.72	1386.6	1386.61	1	67 | 669
169		435.3	2	694.308	1387.61	694.312	1387.62	controllerType=0 controllerNumber=1 scan=3777	-6.262	F.HSATCHDRVASF.Y		HSATCHDRVASF,FY,5@57.02146		12.8436	F.HSATC[+57.02146]HDRVASF.Y	C5(Carbamidomethyl / 57.0215)	0.001	0.001	0	0	0	0	8.8e-05	8.9e-05	2.998	382	382		Specific	7.2	>sp|P46531|NOTC1_HUMAN Neurogenic locus notch homolog protein 1 OS=Homo sapiens OX=9606 GN=NOTCH1 PE=1 SV=4	1	2635	FP070522_7.3777.3777.2	high-energy collision-induced dissociation	3.12	1386.6	1386.61	1	68 | 586
169		415.4	3	463.209	1387.61	463.211	1387.62	controllerType=0 controllerNumber=1 scan=4159	-3.94	F.HSATCHDRVASF.Y		HSATCHDRVASF,FY,5@57.02146		13.8892	F.HSATC[+57.02146]HDRVASF.Y	C5(Carbamidomethyl / 57.0215)	7e-05	7.1e-05	0	0	0	0	1.1e-05	1.1e-05	4.154	290.8	290.8		Specific	8.2	>sp|P46531|NOTC1_HUMAN Neurogenic locus notch homolog protein 1 OS=Homo sapiens OX=9606 GN=NOTCH1 PE=1 SV=4	1	2942	FP070522_7.4159.4159.3	high-energy collision-induced dissociation	4.28	1386.6	1386.61	1	69 | 1086
181		512.7	2	731.828	1462.65	731.832	1462.66	controllerType=0 controllerNumber=1 scan=4053	-5.346	F.YCECPHGRTGLL.C		YCECPHGRTGLL,FC,2@57.02146,4@57.02146		13.6093	F.YC[+57.02146]EC[+57.02146]PHGRTGLL.C	C2(Carbamidomethyl / 57.0215); C4(Carbamidomethyl / 57.0215)	6.2e-06	6.2e-06	0	0	0	0	1.1e-06	1.1e-06	5.21	483.6	483.6		Specific	9.7	>sp|P46531|NOTC1_HUMAN Neurogenic locus notch homolog protein 1 OS=Homo sapiens OX=9606 GN=NOTCH1 PE=1 SV=4	1	2854	FP070522_7.4053.4053.2	high-energy collision-induced dissociation	5.41	1461.64	1461.65	1	70 | 870
181		495.2	3	488.222	1462.65	488.224	1462.66	controllerType=0 controllerNumber=1 scan=4097	-4.083	F.YCECPHGRTGLL.C		YCECPHGRTGLL,FC,2@57.02146,4@57.02146		13.7226	F.YC[+57.02146]EC[+57.02146]PHGRTGLL.C	C2(Carbamidomethyl / 57.0215); C4(Carbamidomethyl / 57.0215)	1.8e-05	1.8e-05	0	0	0	0	3.4e-06	3.4e-06	4.741	287.4	287.4		Specific	11.3	>sp|P46531|NOTC1_HUMAN Neurogenic locus notch homolog protein 1 OS=Homo sapiens OX=9606 GN=NOTCH1 PE=1 SV=4	1	2888	FP070522_7.4097.4097.3	high-energy collision-induced dissociation	4.94	1461.64	1461.65	1	71 | 985
181		492.8	3	488.221	1462.65	488.224	1462.66	controllerType=0 controllerNumber=1 scan=4012	-4.959	F.YCECPHGRTGLL.C		YCECPHGRTGLL,FC,2@57.02146,4@57.02146		13.5081	F.YC[+57.02146]EC[+57.02146]PHGRTGLL.C	C2(Carbamidomethyl / 57.0215); C4(Carbamidomethyl / 57.0215)	7e-05	7.1e-05	0	0	0	0	1.3e-05	1.3e-05	4.154	302.6	302.6		Specific	9.8	>sp|P46531|NOTC1_HUMAN Neurogenic locus notch homolog protein 1 OS=Homo sapiens OX=9606 GN=NOTCH1 PE=1 SV=4	1	2818	FP070522_7.4012.4012.3	high-energy collision-induced dissociation	4.35	1461.64	1461.65	1	72 | 737
181		485.4	3	488.221	1462.65	488.224	1462.66	controllerType=0 controllerNumber=1 scan=4056	-5.084	F.YCECPHGRTGLL.C		YCECPHGRTGLL,FC,2@57.02146,4@57.02146		13.6171	F.YC[+57.02146]EC[+57.02146]PHGRTGLL.C	C2(Carbamidomethyl / 57.0215); C4(Carbamidomethyl / 57.0215)	6.6e-05	6.7e-05	0	0	0	0	1e-05	1e-05	4.182	276.5	276.5		Specific	9.9	>sp|P46531|NOTC1_HUMAN Neurogenic locus notch homolog protein 1 OS=Homo sapiens OX=9606 GN=NOTCH1 PE=1 SV=4	1	2856	FP070522_7.4056.4056.3	high-energy collision-induced dissociation	4.38	1461.64	1461.65	1	73 | 873
181		400.1	3	488.222	1462.65	488.224	1462.66	controllerType=0 controllerNumber=1 scan=4147	-3.832	F.YCECPHGRTGLL.C		YCECPHGRTGLL,FC,2@57.02146,4@57.02146		13.8556	F.YC[+57.02146]EC[+57.02146]PHGRTGLL.C	C2(Carbamidomethyl / 57.0215); C4(Carbamidomethyl / 57.0215)	5.8e-05	5.8e-05	0	0	0	0	8.6e-06	8.7e-06	4.239	328.3	328.3		Specific	11.1	>sp|P46531|NOTC1_HUMAN Neurogenic locus notch homolog protein 1 OS=Homo sapiens OX=9606 GN=NOTCH1 PE=1 SV=4	1	2934	FP070522_7.4147.4147.3	high-energy collision-induced dissociation	4.36	1461.64	1461.65	1	74 | 1083
181		380.5	3	488.222	1462.65	488.224	1462.66	controllerType=0 controllerNumber=1 scan=4196	-4.208	F.YCECPHGRTGLL.C		YCECPHGRTGLL,FC,2@57.02146,4@57.02146		13.9846	F.YC[+57.02146]EC[+57.02146]PHGRTGLL.C	C2(Carbamidomethyl / 57.0215); C4(Carbamidomethyl / 57.0215)	1e-05	1e-05	0	0	0	0	1.7e-06	1.7e-06	4.997	380.5	380.5		Specific	10.8	>sp|P46531|NOTC1_HUMAN Neurogenic locus notch homolog protein 1 OS=Homo sapiens OX=9606 GN=NOTCH1 PE=1 SV=4	1	2975	FP070522_7.4196.4196.3	high-energy collision-induced dissociation	5.22	1461.64	1461.65	1	75 | 1116
181		383.8	3	450.527	1349.57	450.529	1349.57	controllerType=0 controllerNumber=1 scan=3622	-3.849	F.YCECPHGRTGL.L		YCECPHGRTGL,FL,2@57.02146,4@57.02146		12.419	F.YC[+57.02146]EC[+57.02146]PHGRTGL.L	C2(Carbamidomethyl / 57.0215); C4(Carbamidomethyl / 57.0215)	0.00031	0.00032	0	0	0	0	3.7e-05	3.7e-05	3.503	239.5	239.5		Specific	10	>sp|P46531|NOTC1_HUMAN Neurogenic locus notch homolog protein 1 OS=Homo sapiens OX=9606 GN=NOTCH1 PE=1 SV=4	1	2484	FP070522_7.3622.3622.3	high-energy collision-induced dissociation	3.72	1348.56	1348.57	1	76 | 104
181		376.1	3	450.527	1349.57	450.529	1349.57	controllerType=0 controllerNumber=1 scan=3660	-3.781	F.YCECPHGRTGL.L		YCECPHGRTGL,FL,2@57.02146,4@57.02146		12.5224	F.YC[+57.02146]EC[+57.02146]PHGRTGL.L	C2(Carbamidomethyl / 57.0215); C4(Carbamidomethyl / 57.0215)	0.00031	0.00032	0	0	0	0	4.2e-05	4.2e-05	3.503	259	259		Specific	9.8	>sp|P46531|NOTC1_HUMAN Neurogenic locus notch homolog protein 1 OS=Homo sapiens OX=9606 GN=NOTCH1 PE=1 SV=4	1	2521	FP070522_7.3660.3660.3	high-energy collision-induced dissociation	3.72	1348.56	1348.57	1	77 | 108
181		372.8	3	450.527	1349.57	450.529	1349.57	controllerType=0 controllerNumber=1 scan=3581	-4.12	F.YCECPHGRTGL.L		YCECPHGRTGL,FL,2@57.02146,4@57.02146		12.3076	F.YC[+57.02146]EC[+57.02146]PHGRTGL.L	C2(Carbamidomethyl / 57.0215); C4(Carbamidomethyl / 57.0215)	1.2e-05	1.2e-05	0	0	0	0	2.3e-06	2.4e-06	4.937	372.8	372.8		Specific	11.6	>sp|P46531|NOTC1_HUMAN Neurogenic locus notch homolog protein 1 OS=Homo sapiens OX=9606 GN=NOTCH1 PE=1 SV=4	1	2442	FP070522_7.3581.3581.3	high-energy collision-induced dissociation	5.16	1348.56	1348.57	1	78 | 100
181		144	3	450.528	1349.57	450.529	1349.57	controllerType=0 controllerNumber=1 scan=3702	-2.356	F.YCECPHGRTGL.L		YCECPHGRTGL,FL,2@57.02146,4@57.02146		12.6343	F.YC[+57.02146]EC[+57.02146]PHGRTGL.L	C2(Carbamidomethyl / 57.0215); C4(Carbamidomethyl / 57.0215)	0.067	0.068	0	0	0	0	0.0036	0.0036	1.173	144	144		Specific	8.1	>sp|P46531|NOTC1_HUMAN Neurogenic locus notch homolog protein 1 OS=Homo sapiens OX=9606 GN=NOTCH1 PE=1 SV=4	1	2562	FP070522_7.3702.3702.3	high-energy collision-induced dissociation	1.17	1348.56	1348.57	1	79 | 112
182		609	3	433.867	1299.59	433.869	1299.59	controllerType=0 controllerNumber=1 scan=3874	-4.849	Y.CECPHGRTGLL.C		CECPHGRTGLL,YC,1@57.02146,3@57.02146		13.1292	Y.C[+57.02146]EC[+57.02146]PHGRTGLL.C	C1(Carbamidomethyl / 57.0215); C3(Carbamidomethyl / 57.0215)	2.2e-08	2.2e-08	0	0	0	0	5e-09	5.1e-09	7.658	609	609		Specific	11.4	>sp|P46531|NOTC1_HUMAN Neurogenic locus notch homolog protein 1 OS=Homo sapiens OX=9606 GN=NOTCH1 PE=1 SV=4	1	2708	FP070522_7.3874.3874.3	high-energy collision-induced dissociation	7.65	1298.58	1298.59	1	80 | 119
182		570.4	3	433.867	1299.59	433.869	1299.59	controllerType=0 controllerNumber=1 scan=3835	-5.131	Y.CECPHGRTGLL.C		CECPHGRTGLL,YC,1@57.02146,3@57.02146		13.0218	Y.C[+57.02146]EC[+57.02146]PHGRTGLL.C	C1(Carbamidomethyl / 57.0215); C3(Carbamidomethyl / 57.0215)	6.7e-07	6.8e-07	0	0	0	0	1.8e-07	1.8e-07	6.173	570.4	570.4		Specific	10.4	>sp|P46531|NOTC1_HUMAN Neurogenic locus notch homolog protein 1 OS=Homo sapiens OX=9606 GN=NOTCH1 PE=1 SV=4	1	2678	FP070522_7.3835.3835.3	high-energy collision-induced dissociation	6.17	1298.58	1298.59	1	81 | 117
182		539.3	3	433.867	1299.59	433.869	1299.59	controllerType=0 controllerNumber=1 scan=3913	-4.708	Y.CECPHGRTGLL.C		CECPHGRTGLL,YC,1@57.02146,3@57.02146		13.2343	Y.C[+57.02146]EC[+57.02146]PHGRTGLL.C	C1(Carbamidomethyl / 57.0215); C3(Carbamidomethyl / 57.0215)	2.2e-06	2.2e-06	0	0	0	0	4.3e-07	4.3e-07	5.655	539.3	539.3		Specific	10.3	>sp|P46531|NOTC1_HUMAN Neurogenic locus notch homolog protein 1 OS=Homo sapiens OX=9606 GN=NOTCH1 PE=1 SV=4	1	2738	FP070522_7.3913.3913.3	high-energy collision-induced dissociation	5.65	1298.58	1298.59	1	82 | 120
182		459.2	2	650.298	1299.59	650.3	1299.59	controllerType=0 controllerNumber=1 scan=3867	-4.158	Y.CECPHGRTGLL.C		CECPHGRTGLL,YC,1@57.02146,3@57.02146		13.1113	Y.C[+57.02146]EC[+57.02146]PHGRTGLL.C	C1(Carbamidomethyl / 57.0215); C3(Carbamidomethyl / 57.0215)	3.6e-06	3.6e-06	0	0	0	0	8.1e-07	8.2e-07	5.446	459.2	459.2		Specific	8.3	>sp|P46531|NOTC1_HUMAN Neurogenic locus notch homolog protein 1 OS=Homo sapiens OX=9606 GN=NOTCH1 PE=1 SV=4	1	2702	FP070522_7.3867.3867.2	high-energy collision-induced dissociation	5.82	1298.58	1298.59	1	83 | 118
182		357.6	3	433.866	1299.58	433.869	1299.59	controllerType=0 controllerNumber=1 scan=3800	-6.399	Y.CECPHGRTGLL.C		CECPHGRTGLL,YC,1@57.02146,3@57.02146		12.9152	Y.C[+57.02146]EC[+57.02146]PHGRTGLL.C	C1(Carbamidomethyl / 57.0215); C3(Carbamidomethyl / 57.0215)	0.00034	0.00034	0	0	0	0	5.3e-05	5.3e-05	3.47	357.6	357.6		Specific	10.5	>sp|P46531|NOTC1_HUMAN Neurogenic locus notch homolog protein 1 OS=Homo sapiens OX=9606 GN=NOTCH1 PE=1 SV=4	1	2655	FP070522_7.3800.3800.3	high-energy collision-induced dissociation	3.8	1298.58	1298.59	1	84 | 116
344	Hex(1)Pent(2)	203	4	969.144	3873.55	969.148	3873.57	controllerType=0 controllerNumber=1 scan=4249	-4.382	F.TGHLCQYDVDECASTPCKNGAKCLDGPNTY.T	14	TGHLCQYDVDECASTPCKNGAKCLDGPNTY,FT,5@57.02146,12@57.02146,14@426.13734,17@57.02146,23@57.02146,25@15.99492	S14(OGlycan / 426.1373); D25(Oxidation / 15.9949)	14.1174	F.TGHLC[+57.02146]QYDVDEC[+57.02146]AS[+426.13734]TPC[+57.02146]KNGAKC[+57.02146]LD[+15.99492]GPNTY.T	C5(Carbamidomethyl / 57.0215); C12(Carbamidomethyl / 57.0215); C17(Carbamidomethyl / 57.0215); C23(Carbamidomethyl / 57.0215)	0.16	0.16	0	0	0	0	0.011	0.011	0.789	203	0		Specific	11.6	>sp|P46531|NOTC1_HUMAN Neurogenic locus notch homolog protein 1 OS=Homo sapiens OX=9606 GN=NOTCH1 PE=1 SV=4	1	3021	FP070522_7.4249.4249.4	high-energy collision-induced dissociation	0.23	3872.55	3872.56	1	85 | 16046
