# Supplementary material for: Cancer-associated Notch receptor variants lead to O-fucosylation defects that deregulate Notch signaling
Source: J Biol Chem. 2022 Oct 18;298(12):102616. doi: 10.1016/j.jbc.2022.102616 (PMC9672452; doi:10.1016/j.jbc.2022.102616)
Supplement: Table S14 [file mmc13.xlsx]

## Sheet: Table S14
	Table S14: Chymotrypsin digestion of hN1 EGF5-14 G347S + LFNG analyzed for Figure 6.
	Chymotrypsin digestion
	Tab			Biological replicate number						The peptides used to generate the EICs are highlighted in red and bold
	FP062822_9			1
	FP062822_10			2
	FP070522_8			3

## Sheet: FP062822_9
Pos.	Glycans	Score	z	Obs._x000D_ m/z	Obs._x000D_ MH	Calc._x000D_ m/z	Calc._x000D_ MH	Scan #	ppm_x000D_ err.	SequenceOriginalDebug	Glycans_x000D_ Pos.	PeptideParseFriendly	Mods_x000D_ (variable)	Scan_x000D_ Time	Sequence	Mods_x000D_ (fixed)	PEP_x000D_ 2D	PEP_x000D_ 1D	FDR_x000D_ 2D	FDR_x000D_ 1D	FDR uniq._x000D_ 2D	FDR uniq._x000D_ 1D	q-value_x000D_ 2D	q-value_x000D_ 1D	|Log Prob|	Delta_x000D_ Score	Delta Mod._x000D_ Score	Off-_x000D_ By-X	Cleavage	Z-Score	Protein_x000D_ Name	Prot._x000D_ Id	QID	Comment	Fragment_x000D_ Type	|LogProbOld|	Obs.M	Calc.M	Prot._x000D_ Rank	PID
1	Hex(1)Pent(2); Hex(1)	2.1	5	684.698	3419.46	684.685	3419.39	controllerType=0 controllerNumber=1 scan=2987	19.692	-.DVNECGQKPGLCRHGGTCHNEVGSY.R	17;24	DVNECGQKPGLCRHGGTCHNEVGSY,-R,5@57.02146,12@57.02146,17@426.13734,18@57.02146,24@162.05282	T17(OGlycan / 426.1373); S24(OGlycan / 162.0528)	13.3663	-.DVNEC[+57.02146]GQKPGLC[+57.02146]RHGGT[+426.13734]C[+57.02146]HNEVGS[+162.05282]Y.R	C5(Carbamidomethyl / 57.0215); C12(Carbamidomethyl / 57.0215); C18(Carbamidomethyl / 57.0215)	1	1	0.0073	0.0073	0.016	0.016	0.14	0.14	0.001	2.1	0		Specific	4.2	>sp|P46531|NOTC1_HUMAN Neurogenic locus notch homolog protein 1 OS=Homo sapiens OX=9606 GN=NOTCH1 PE=1 SV=4	1	1064	FP062822_9.2987.2987.5	high-energy collision-induced dissociation	0	3418.45	3418.39	1	1 | 15007
1	Hex(1)Pent(2); Fuc(1)	84.8	5	681.499	3403.47	681.486	3403.4	controllerType=0 controllerNumber=1 scan=3289	19.259	-.DVNECGQKPGLCRHGGTCHNEVGSY.R	17;24	DVNECGQKPGLCRHGGTCHNEVGSY,-R,5@57.02146,12@57.02146,17@426.13734,18@57.02146,24@146.05791	T17(OGlycan / 426.1373); S24(OGlycan / 146.0579)	14.0839	-.DVNEC[+57.02146]GQKPGLC[+57.02146]RHGGT[+426.13734]C[+57.02146]HNEVGS[+146.05791]Y.R	C5(Carbamidomethyl / 57.0215); C12(Carbamidomethyl / 57.0215); C18(Carbamidomethyl / 57.0215)	1	1	0.0075	0.0075	0.017	0.017	0.12	0.12	0.002	84.8	6.9		Specific	5.3	>sp|P46531|NOTC1_HUMAN Neurogenic locus notch homolog protein 1 OS=Homo sapiens OX=9606 GN=NOTCH1 PE=1 SV=4	1	1357	FP062822_9.3289.3289.5	high-energy collision-induced dissociation	0	3402.46	3402.39	1	2 | 19125
1	Hex(1)Pent(2); Fuc(1)	11.2	5	681.496	3403.45	681.486	3403.4	controllerType=0 controllerNumber=1 scan=3110	15.044	-.DVNECGQKPGLCRHGGTCHNEVGSY.R	17;24	DVNECGQKPGLCRHGGTCHNEVGSY,-R,5@57.02146,12@57.02146,17@426.13734,18@57.02146,24@146.05791	T17(OGlycan / 426.1373); S24(OGlycan / 146.0579)	13.6492	-.DVNEC[+57.02146]GQKPGLC[+57.02146]RHGGT[+426.13734]C[+57.02146]HNEVGS[+146.05791]Y.R	C5(Carbamidomethyl / 57.0215); C12(Carbamidomethyl / 57.0215); C18(Carbamidomethyl / 57.0215)	1	1	0.0072	0.0072	0.017	0.017	0.15	0.15	0.001	11.2	1.2		Specific	4.5	>sp|P46531|NOTC1_HUMAN Neurogenic locus notch homolog protein 1 OS=Homo sapiens OX=9606 GN=NOTCH1 PE=1 SV=4	1	1180	FP062822_9.3110.3110.5	high-energy collision-induced dissociation	0	3402.44	3402.39	1	3 | 16594
2	HexNAc(1)Hex(1)Fuc(1)NeuAc(1); Hex(1)Pent(1)	187.3	3	1271.55	3812.63	1271.52	3812.56	controllerType=0 controllerNumber=1 scan=3195	19.567	D.VNECGQKPGLCRHGGTCHNEVGSY.R	16;23	VNECGQKPGLCRHGGTCHNEVGSY,DR,4@57.02146,11@57.02146,16@802.28552,17@57.02146,23@294.09508	T16(OGlycan / 802.2855); S23(OGlycan / 294.0951)	13.8562	D.VNEC[+57.02146]GQKPGLC[+57.02146]RHGGT[+802.28552]C[+57.02146]HNEVGS[+294.09508]Y.R	C4(Carbamidomethyl / 57.0215); C11(Carbamidomethyl / 57.0215); C17(Carbamidomethyl / 57.0215)	1	1	0.0074	0.0074	0.017	0.017	0.14	0.14	0.001	187.3	0		NRagged	7.3	>sp|P46531|NOTC1_HUMAN Neurogenic locus notch homolog protein 1 OS=Homo sapiens OX=9606 GN=NOTCH1 PE=1 SV=4	1	1262	FP062822_9.3195.3195.3	high-energy collision-induced dissociation	0	3811.63	3811.55	1	4 | 17937
2	HexNAc(1)Hex(1)Fuc(1)NeuAc(1); Hex(1)Pent(1)	186	4	953.908	3812.61	953.895	3812.56	controllerType=0 controllerNumber=1 scan=3312	13.528	D.VNECGQKPGLCRHGGTCHNEVGSY.R	16;23	VNECGQKPGLCRHGGTCHNEVGSY,DR,4@57.02146,11@57.02146,16@802.28552,17@57.02146,23@294.09508	T16(OGlycan / 802.2855); S23(OGlycan / 294.0951)	14.1352	D.VNEC[+57.02146]GQKPGLC[+57.02146]RHGGT[+802.28552]C[+57.02146]HNEVGS[+294.09508]Y.R	C4(Carbamidomethyl / 57.0215); C11(Carbamidomethyl / 57.0215); C17(Carbamidomethyl / 57.0215)	0.98	0.98	0.008	0.008	0.017	0.017	0.061	0.062	0.008	186	0		NRagged	7.2	>sp|P46531|NOTC1_HUMAN Neurogenic locus notch homolog protein 1 OS=Homo sapiens OX=9606 GN=NOTCH1 PE=1 SV=4	1	1380	FP062822_9.3312.3312.4	high-energy collision-induced dissociation	0	3811.6	3811.55	1	5 | 19301
2	HexNAc(1)Hex(1)Fuc(1)NeuAc(1); Hex(1)Pent(1)	160.7	4	953.911	3812.62	953.895	3812.56	controllerType=0 controllerNumber=1 scan=3260	16.538	D.VNECGQKPGLCRHGGTCHNEVGSY.R	16;23	VNECGQKPGLCRHGGTCHNEVGSY,DR,4@57.02146,11@57.02146,16@802.28552,17@57.02146,23@294.09508	T16(OGlycan / 802.2855); S23(OGlycan / 294.0951)	14.02	D.VNEC[+57.02146]GQKPGLC[+57.02146]RHGGT[+802.28552]C[+57.02146]HNEVGS[+294.09508]Y.R	C4(Carbamidomethyl / 57.0215); C11(Carbamidomethyl / 57.0215); C17(Carbamidomethyl / 57.0215)	0.98	0.98	0.0078	0.0078	0.017	0.017	0.083	0.083	0.007	160.7	0		NRagged	6	>sp|P46531|NOTC1_HUMAN Neurogenic locus notch homolog protein 1 OS=Homo sapiens OX=9606 GN=NOTCH1 PE=1 SV=4	1	1324	FP062822_9.3260.3260.4	high-energy collision-induced dissociation	0	3811.61	3811.55	1	6 | 18885
2	HexNAc(1)Hex(1)Fuc(1)NeuAc(1); Hex(1)Pent(1)	106.2	5	763.331	3812.63	763.317	3812.56	controllerType=0 controllerNumber=1 scan=3490	17.943	D.VNECGQKPGLCRHGGTCHNEVGSY.R	16;23	VNECGQKPGLCRHGGTCHNEVGSY,DR,4@57.02146,11@57.02146,16@802.28552,17@57.02146,23@294.09508	T16(OGlycan / 802.2855); S23(OGlycan / 294.0951)	14.5665	D.VNEC[+57.02146]GQKPGLC[+57.02146]RHGGT[+802.28552]C[+57.02146]HNEVGS[+294.09508]Y.R	C4(Carbamidomethyl / 57.0215); C11(Carbamidomethyl / 57.0215); C17(Carbamidomethyl / 57.0215)	0.99	0.99	0.0077	0.0077	0.017	0.017	0.097	0.097	0.005	106.2	0		NRagged	5.6	>sp|P46531|NOTC1_HUMAN Neurogenic locus notch homolog protein 1 OS=Homo sapiens OX=9606 GN=NOTCH1 PE=1 SV=4	1	1554	FP062822_9.3490.3490.5	high-energy collision-induced dissociation	0	3811.62	3811.55	1	7 | 19963
2	HexNAc(1)Hex(1)Fuc(1)NeuAc(1); Hex(1)Pent(1)	90	5	763.33	3812.62	763.317	3812.56	controllerType=0 controllerNumber=1 scan=3440	17.063	D.VNECGQKPGLCRHGGTCHNEVGSY.R	16;23	VNECGQKPGLCRHGGTCHNEVGSY,DR,4@57.02146,11@57.02146,16@802.28552,17@57.02146,23@294.09508	T16(OGlycan / 802.2855); S23(OGlycan / 294.0951)	14.4521	D.VNEC[+57.02146]GQKPGLC[+57.02146]RHGGT[+802.28552]C[+57.02146]HNEVGS[+294.09508]Y.R	C4(Carbamidomethyl / 57.0215); C11(Carbamidomethyl / 57.0215); C17(Carbamidomethyl / 57.0215)	1	1	0.0075	0.0075	0.017	0.017	0.12	0.12	0.002	90	0		NRagged	5.5	>sp|P46531|NOTC1_HUMAN Neurogenic locus notch homolog protein 1 OS=Homo sapiens OX=9606 GN=NOTCH1 PE=1 SV=4	1	1501	FP062822_9.3440.3440.5	high-energy collision-induced dissociation	0	3811.62	3811.55	1	8 | 19761
2	HexNAc(1)Hex(1)Fuc(1)NeuAc(1); Hex(1)Pent(1)	83.2	5	763.331	3812.62	763.317	3812.56	controllerType=0 controllerNumber=1 scan=3391	17.463	D.VNECGQKPGLCRHGGTCHNEVGSY.R	16;23	VNECGQKPGLCRHGGTCHNEVGSY,DR,4@57.02146,11@57.02146,16@802.28552,17@57.02146,23@294.09508	T16(OGlycan / 802.2855); S23(OGlycan / 294.0951)	14.3396	D.VNEC[+57.02146]GQKPGLC[+57.02146]RHGGT[+802.28552]C[+57.02146]HNEVGS[+294.09508]Y.R	C4(Carbamidomethyl / 57.0215); C11(Carbamidomethyl / 57.0215); C17(Carbamidomethyl / 57.0215)	0.99	0.99	0.0078	0.0078	0.017	0.017	0.09	0.09	0.005	83.2	0		NRagged	5.7	>sp|P46531|NOTC1_HUMAN Neurogenic locus notch homolog protein 1 OS=Homo sapiens OX=9606 GN=NOTCH1 PE=1 SV=4	1	1440	FP062822_9.3391.3391.5	high-energy collision-induced dissociation	0	3811.62	3811.55	1	9 | 19461
2	HexNAc(1)Hex(1)Fuc(1)NeuAc(1); Hex(1)Pent(1)	64.7	4	953.91	3812.62	953.895	3812.56	controllerType=0 controllerNumber=1 scan=3394	15.962	D.VNECGQKPGLCRHGGTCHNEVGSY.R	16;23	VNECGQKPGLCRHGGTCHNEVGSY,DR,4@57.02146,11@57.02146,16@802.28552,17@57.02146,23@294.09508	T16(OGlycan / 802.2855); S23(OGlycan / 294.0951)	14.3461	D.VNEC[+57.02146]GQKPGLC[+57.02146]RHGGT[+802.28552]C[+57.02146]HNEVGS[+294.09508]Y.R	C4(Carbamidomethyl / 57.0215); C11(Carbamidomethyl / 57.0215); C17(Carbamidomethyl / 57.0215)	0.98	0.98	0.0079	0.0079	0.017	0.017	0.069	0.069	0.008	64.7	0		NRagged	6.8	>sp|P46531|NOTC1_HUMAN Neurogenic locus notch homolog protein 1 OS=Homo sapiens OX=9606 GN=NOTCH1 PE=1 SV=4	1	1444	FP062822_9.3394.3394.4	high-energy collision-induced dissociation	0	3811.61	3811.55	1	10 | 19501
2	Hex(1)Pent(1); HexNAc(1)Hex(1)Fuc(1)NeuAc(1)	37.5	4	953.912	3812.63	953.895	3812.56	controllerType=0 controllerNumber=1 scan=3220	18.011	D.VNECGQKPGLCRHGGTCHNEVGSY.R	16;23	VNECGQKPGLCRHGGTCHNEVGSY,DR,4@57.02146,11@57.02146,16@294.09508,17@57.02146,23@802.28552	T16(OGlycan / 294.0951); S23(OGlycan / 802.2855)	13.9153	D.VNEC[+57.02146]GQKPGLC[+57.02146]RHGGT[+294.09508]C[+57.02146]HNEVGS[+802.28552]Y.R	C4(Carbamidomethyl / 57.0215); C11(Carbamidomethyl / 57.0215); C17(Carbamidomethyl / 57.0215)	0.99	0.99	0.0076	0.0076	0.017	0.017	0.11	0.11	0.003	37.5	0		NRagged	4.9	>sp|P46531|NOTC1_HUMAN Neurogenic locus notch homolog protein 1 OS=Homo sapiens OX=9606 GN=NOTCH1 PE=1 SV=4	1	1286	FP062822_9.3220.3220.4	high-energy collision-induced dissociation	0	3811.62	3811.55	1	11 | 18357
2	HexNAc(1)Hex(1)Fuc(1)NeuAc(1); Hex(1)Pent(1)	35.7	5	763.33	3812.62	763.317	3812.56	controllerType=0 controllerNumber=1 scan=3530	16.262	D.VNECGQKPGLCRHGGTCHNEVGSY.R	16;23	VNECGQKPGLCRHGGTCHNEVGSY,DR,4@57.02146,11@57.02146,16@802.28552,17@57.02146,23@294.09508	T16(OGlycan / 802.2855); S23(OGlycan / 294.0951)	14.6611	D.VNEC[+57.02146]GQKPGLC[+57.02146]RHGGT[+802.28552]C[+57.02146]HNEVGS[+294.09508]Y.R	C4(Carbamidomethyl / 57.0215); C11(Carbamidomethyl / 57.0215); C17(Carbamidomethyl / 57.0215)	0.99	0.99	0.0076	0.0076	0.017	0.017	0.1	0.1	0.005	35.7	0		NRagged	5.8	>sp|P46531|NOTC1_HUMAN Neurogenic locus notch homolog protein 1 OS=Homo sapiens OX=9606 GN=NOTCH1 PE=1 SV=4	1	1597	FP062822_9.3530.3530.5	high-energy collision-induced dissociation	0	3811.61	3811.55	1	12 | 20043
2	HexNAc(1)Hex(1)Fuc(1)NeuAc(1); Hex(1)Pent(1)	35	5	763.332	3812.63	763.317	3812.56	controllerType=0 controllerNumber=1 scan=3576	19.704	D.VNECGQKPGLCRHGGTCHNEVGSY.R	16;23	VNECGQKPGLCRHGGTCHNEVGSY,DR,4@57.02146,11@57.02146,16@802.28552,17@57.02146,23@294.09508	T16(OGlycan / 802.2855); S23(OGlycan / 294.0951)	14.7683	D.VNEC[+57.02146]GQKPGLC[+57.02146]RHGGT[+802.28552]C[+57.02146]HNEVGS[+294.09508]Y.R	C4(Carbamidomethyl / 57.0215); C11(Carbamidomethyl / 57.0215); C17(Carbamidomethyl / 57.0215)	1	1	0.0074	0.0074	0.017	0.017	0.13	0.13	0.002	35	0		NRagged	5.2	>sp|P46531|NOTC1_HUMAN Neurogenic locus notch homolog protein 1 OS=Homo sapiens OX=9606 GN=NOTCH1 PE=1 SV=4	1	1652	FP062822_9.3576.3576.5	high-energy collision-induced dissociation	0	3811.63	3811.55	1	13 | 20227
2	HexNAc(1)Hex(1)Fuc(1)NeuAc(1); Fuc(1)	202.7	4	917.145	3665.56	917.132	3665.5	controllerType=0 controllerNumber=1 scan=3198	14.786	D.VNECGQKPGLCRHGGTCHNEVGSY.R	16;23	VNECGQKPGLCRHGGTCHNEVGSY,DR,4@57.02146,6@0.98402,11@57.02146,16@802.28552,17@57.02146,23@146.05791	Q6(Deamidated / 0.984); T16(OGlycan / 802.2855); S23(OGlycan / 146.0579)	13.8636	D.VNEC[+57.02146]GQ[+0.98402]KPGLC[+57.02146]RHGGT[+802.28552]C[+57.02146]HNEVGS[+146.05791]Y.R	C4(Carbamidomethyl / 57.0215); C11(Carbamidomethyl / 57.0215); C17(Carbamidomethyl / 57.0215)	0.98	0.98	0.0079	0.0079	0.017	0.017	0.076	0.076	0.008	202.7	9.6		NRagged	6.2	>sp|P46531|NOTC1_HUMAN Neurogenic locus notch homolog protein 1 OS=Homo sapiens OX=9606 GN=NOTCH1 PE=1 SV=4	1	1266	FP062822_9.3198.3198.4	high-energy collision-induced dissociation	0	3664.55	3664.5	1	14 | 17977
26		424.2	4	534.241	2133.94	534.243	2133.95	controllerType=0 controllerNumber=1 scan=2780	-3.779	Y.RCVCRATHTGPNCERPY.V		RCVCRATHTGPNCERPY,YV,2@57.02146,4@57.02146,13@57.02146		12.8058	Y.RC[+57.02146]VC[+57.02146]RATHTGPNC[+57.02146]ERPY.V	C2(Carbamidomethyl / 57.0215); C4(Carbamidomethyl / 57.0215); C13(Carbamidomethyl / 57.0215)	0.00025	0.00026	0	0	0	0	1.3e-05	1.3e-05	3.594	377.6	377.6		Specific	9.1	>sp|P46531|NOTC1_HUMAN Neurogenic locus notch homolog protein 1 OS=Homo sapiens OX=9606 GN=NOTCH1 PE=1 SV=4	1	871	FP062822_9.2780.2780.4	high-energy collision-induced dissociation	3.59	2132.93	2132.94	1	15 | 944
26		384.5	4	534.24	2133.94	534.243	2133.95	controllerType=0 controllerNumber=1 scan=2814	-4.123	Y.RCVCRATHTGPNCERPY.V		RCVCRATHTGPNCERPY,YV,2@57.02146,4@57.02146,13@57.02146		12.9112	Y.RC[+57.02146]VC[+57.02146]RATHTGPNC[+57.02146]ERPY.V	C2(Carbamidomethyl / 57.0215); C4(Carbamidomethyl / 57.0215); C13(Carbamidomethyl / 57.0215)	0.0059	0.006	0	0	0	0	0.00017	0.00017	2.226	374.3	374.3		Specific	7.8	>sp|P46531|NOTC1_HUMAN Neurogenic locus notch homolog protein 1 OS=Homo sapiens OX=9606 GN=NOTCH1 PE=1 SV=4	1	894	FP062822_9.2814.2814.4	high-energy collision-induced dissociation	2.22	2132.93	2132.94	1	16 | 956
26		382.5	3	711.983	2133.93	711.988	2133.95	controllerType=0 controllerNumber=1 scan=2788	-6.605	Y.RCVCRATHTGPNCERPY.V		RCVCRATHTGPNCERPY,YV,2@57.02146,4@57.02146,13@57.02146		12.8325	Y.RC[+57.02146]VC[+57.02146]RATHTGPNC[+57.02146]ERPY.V	C2(Carbamidomethyl / 57.0215); C4(Carbamidomethyl / 57.0215); C13(Carbamidomethyl / 57.0215)	0.087	0.088	0	0	0	0	0.0032	0.0033	1.063	382.5	382.5		Specific	6.8	>sp|P46531|NOTC1_HUMAN Neurogenic locus notch homolog protein 1 OS=Homo sapiens OX=9606 GN=NOTCH1 PE=1 SV=4	1	877	FP062822_9.2788.2788.3	high-energy collision-induced dissociation	1.43	2132.93	2132.94	1	17 | 950
26		314.1	4	534.24	2133.94	534.243	2133.95	controllerType=0 controllerNumber=1 scan=2871	-5.038	Y.RCVCRATHTGPNCERPY.V		RCVCRATHTGPNCERPY,YV,2@57.02146,4@57.02146,13@57.02146		13.0535	Y.RC[+57.02146]VC[+57.02146]RATHTGPNC[+57.02146]ERPY.V	C2(Carbamidomethyl / 57.0215); C4(Carbamidomethyl / 57.0215); C13(Carbamidomethyl / 57.0215)	0.046	0.046	0	0	0	0	0.0021	0.0021	1.341	314.1	314.1		Specific	7.7	>sp|P46531|NOTC1_HUMAN Neurogenic locus notch homolog protein 1 OS=Homo sapiens OX=9606 GN=NOTCH1 PE=1 SV=4	1	954	FP062822_9.2871.2871.4	high-energy collision-induced dissociation	1.8	2132.93	2132.94	1	18 | 973
26		184.2	4	534.239	2133.94	534.243	2133.95	controllerType=0 controllerNumber=1 scan=2882	-6.411	Y.RCVCRATHTGPNCERPY.V		RCVCRATHTGPNCERPY,YV,2@57.02146,4@57.02146,13@57.02146		13.0788	Y.RC[+57.02146]VC[+57.02146]RATHTGPNC[+57.02146]ERPY.V	C2(Carbamidomethyl / 57.0215); C4(Carbamidomethyl / 57.0215); C13(Carbamidomethyl / 57.0215)	0.7	0.7	0	0	0	0	0.032	0.033	0.158	184.2	184.2		Specific	7.2	>sp|P46531|NOTC1_HUMAN Neurogenic locus notch homolog protein 1 OS=Homo sapiens OX=9606 GN=NOTCH1 PE=1 SV=4	1	966	FP062822_9.2882.2882.4	high-energy collision-induced dissociation	0.24	2132.93	2132.94	1	19 | 1003
26		113	4	534.241	2133.94	534.243	2133.95	controllerType=0 controllerNumber=1 scan=2837	-3.665	Y.RCVCRATHTGPNCERPY.V		RCVCRATHTGPNCERPY,YV,2@57.02146,4@57.02146,13@57.02146		12.9706	Y.RC[+57.02146]VC[+57.02146]RATHTGPNC[+57.02146]ERPY.V	C2(Carbamidomethyl / 57.0215); C4(Carbamidomethyl / 57.0215); C13(Carbamidomethyl / 57.0215)	0.31	0.31	0	0	0	0	0.015	0.015	0.509	113	113		Specific	7.9	>sp|P46531|NOTC1_HUMAN Neurogenic locus notch homolog protein 1 OS=Homo sapiens OX=9606 GN=NOTCH1 PE=1 SV=4	1	917	FP062822_9.2837.2837.4	high-energy collision-induced dissociation	0.51	2132.93	2132.94	1	20 | 962
103	HexNAc(1)Hex(1)Fuc(1)NeuAc(1)	137.2	4	1402.78	5608.11	1402.78	5608.12	controllerType=0 controllerNumber=1 scan=4968	-0.973	Y.NCRCPPEWTGQYCTEDVDECQLMPNACQNGGTCHNTHGGY.N	36	NCRCPPEWTGQYCTEDVDECQLMPNACQNGGTCHNTHGGY,YN,2@57.02146,4@57.02146,13@57.02146,20@57.02146,23@15.99492,27@57.02146,33@57.02146,36@802.28552,37@15.99492	M23(Oxidation / 15.9949); T36(OGlycan / 802.2855); H37(Oxidation / 15.9949)	18.0163	Y.NC[+57.02146]RC[+57.02146]PPEWTGQYC[+57.02146]TEDVDEC[+57.02146]QLM[+15.99492]PNAC[+57.02146]QNGGTC[+57.02146]HNT[+802.28552]H[+15.99492]GGY.N	C2(Carbamidomethyl / 57.0215); C4(Carbamidomethyl / 57.0215); C13(Carbamidomethyl / 57.0215); C20(Carbamidomethyl / 57.0215); C27(Carbamidomethyl / 57.0215); C33(Carbamidomethyl / 57.0215)	0.21	0.21	0	0	0	0	0.01	0.01	0.688	137.2	0		Specific	17.2	>sp|P46531|NOTC1_HUMAN Neurogenic locus notch homolog protein 1 OS=Homo sapiens OX=9606 GN=NOTCH1 PE=1 SV=4	1	3486	FP062822_9.4968.4968.4	high-energy collision-induced dissociation	0.09	5607.1	5607.11	1	21 | 51606
103	HexNAc(1)Fuc(1)	1070.4	4	1289.49	5154.95	1289.5	5154.97	controllerType=0 controllerNumber=1 scan=4705	-3.18	Y.NCRCPPEWTGQYCTEDVDECQLMPNACQNGGTCHNTHGGY.N	14	NCRCPPEWTGQYCTEDVDECQLMPNACQNGGTCHNTHGGY,YN,2@57.02146,4@57.02146,13@57.02146,14@349.13728,20@57.02146,23@15.99492,27@57.02146,33@57.02146,35@15.99492	T14(OGlycan / 349.1373); M23(Oxidation / 15.9949); N35(Oxidation / 15.9949)	17.3985	Y.NC[+57.02146]RC[+57.02146]PPEWTGQYC[+57.02146]T[+349.13728]EDVDEC[+57.02146]QLM[+15.99492]PNAC[+57.02146]QNGGTC[+57.02146]HN[+15.99492]THGGY.N	C2(Carbamidomethyl / 57.0215); C4(Carbamidomethyl / 57.0215); C13(Carbamidomethyl / 57.0215); C20(Carbamidomethyl / 57.0215); C27(Carbamidomethyl / 57.0215); C33(Carbamidomethyl / 57.0215)	3.3e-16	3.3e-16	0	0	0	0	1.6e-16	1.7e-16	15.483	1070.4	4.4		Specific	31.1	>sp|P46531|NOTC1_HUMAN Neurogenic locus notch homolog protein 1 OS=Homo sapiens OX=9606 GN=NOTCH1 PE=1 SV=4	1	3126	FP062822_9.4705.4705.4	high-energy collision-induced dissociation	14.25	5153.95	5153.96	1	22 | 24837
103	HexNAc(1)Fuc(1)	893.6	4	1289.49	5154.95	1289.5	5154.97	controllerType=0 controllerNumber=1 scan=4654	-3.275	Y.NCRCPPEWTGQYCTEDVDECQLMPNACQNGGTCHNTHGGY.N	14	NCRCPPEWTGQYCTEDVDECQLMPNACQNGGTCHNTHGGY,YN,2@57.02146,4@57.02146,13@57.02146,14@349.13728,20@57.02146,23@15.99492,27@57.02146,33@57.02146,35@15.99492	T14(OGlycan / 349.1373); M23(Oxidation / 15.9949); N35(Oxidation / 15.9949)	17.2768	Y.NC[+57.02146]RC[+57.02146]PPEWTGQYC[+57.02146]T[+349.13728]EDVDEC[+57.02146]QLM[+15.99492]PNAC[+57.02146]QNGGTC[+57.02146]HN[+15.99492]THGGY.N	C2(Carbamidomethyl / 57.0215); C4(Carbamidomethyl / 57.0215); C13(Carbamidomethyl / 57.0215); C20(Carbamidomethyl / 57.0215); C27(Carbamidomethyl / 57.0215); C33(Carbamidomethyl / 57.0215)	3.3e-12	3.3e-12	0	0	0	0	1.1e-12	1.1e-12	11.482	893.6	4.4		Specific	32.4	>sp|P46531|NOTC1_HUMAN Neurogenic locus notch homolog protein 1 OS=Homo sapiens OX=9606 GN=NOTCH1 PE=1 SV=4	1	3063	FP062822_9.4654.4654.4	high-energy collision-induced dissociation	10.25	5153.95	5153.96	1	23 | 24757
103	HexNAc(1)Fuc(1)	496.4	4	1289.75	5155.96	1289.5	5154.97	controllerType=0 controllerNumber=1 scan=4760	-2.316	Y.NCRCPPEWTGQYCTEDVDECQLMPNACQNGGTCHNTHGGY.N	14	NCRCPPEWTGQYCTEDVDECQLMPNACQNGGTCHNTHGGY,YN,2@57.02146,4@57.02146,13@57.02146,14@349.13728,20@57.02146,23@15.99492,27@57.02146,33@57.02146,35@15.99492	T14(OGlycan / 349.1373); M23(Oxidation / 15.9949); N35(Oxidation / 15.9949)	17.5263	Y.NC[+57.02146]RC[+57.02146]PPEWTGQYC[+57.02146]T[+349.13728]EDVDEC[+57.02146]QLM[+15.99492]PNAC[+57.02146]QNGGTC[+57.02146]HN[+15.99492]THGGY.N	C2(Carbamidomethyl / 57.0215); C4(Carbamidomethyl / 57.0215); C13(Carbamidomethyl / 57.0215); C20(Carbamidomethyl / 57.0215); C27(Carbamidomethyl / 57.0215); C33(Carbamidomethyl / 57.0215)	3.7e-05	3.8e-05	0	0	0	0	2.3e-06	2.4e-06	4.431	496.4	2.6	1	Specific	23.6	>sp|P46531|NOTC1_HUMAN Neurogenic locus notch homolog protein 1 OS=Homo sapiens OX=9606 GN=NOTCH1 PE=1 SV=4	1	3199	FP062822_9.4760.4760.4	high-energy collision-induced dissociation	3.49	5154.95	5153.96	1	24 | 25159
103	Fuc(1)	846.9	4	1238.72	4951.85	1238.73	4951.89	controllerType=0 controllerNumber=1 scan=4671	-7.2	Y.NCRCPPEWTGQYCTEDVDECQLMPNACQNGGTCHNTHGGY.N	14	NCRCPPEWTGQYCTEDVDECQLMPNACQNGGTCHNTHGGY,YN,2@57.02146,4@57.02146,13@57.02146,14@146.05791,20@57.02146,23@15.99492,27@57.02146,33@57.02146,35@15.99492	T14(OGlycan / 146.0579); M23(Oxidation / 15.9949); N35(Oxidation / 15.9949)	17.3175	Y.NC[+57.02146]RC[+57.02146]PPEWTGQYC[+57.02146]T[+146.05791]EDVDEC[+57.02146]QLM[+15.99492]PNAC[+57.02146]QNGGTC[+57.02146]HN[+15.99492]THGGY.N	C2(Carbamidomethyl / 57.0215); C4(Carbamidomethyl / 57.0215); C13(Carbamidomethyl / 57.0215); C20(Carbamidomethyl / 57.0215); C27(Carbamidomethyl / 57.0215); C33(Carbamidomethyl / 57.0215)	5.7e-11	5.8e-11	0	0	0	0	1.6e-11	1.6e-11	10.244	846.9	0.8		Specific	28.1	>sp|P46531|NOTC1_HUMAN Neurogenic locus notch homolog protein 1 OS=Homo sapiens OX=9606 GN=NOTCH1 PE=1 SV=4	1	3087	FP062822_9.4671.4671.4	high-energy collision-induced dissociation	11.01	4950.85	4950.88	1	25 | 24797
103	Fuc(1)	680.5	4	1238.72	4951.87	1238.73	4951.89	controllerType=0 controllerNumber=1 scan=4726	-3.552	Y.NCRCPPEWTGQYCTEDVDECQLMPNACQNGGTCHNTHGGY.N	14	NCRCPPEWTGQYCTEDVDECQLMPNACQNGGTCHNTHGGY,YN,2@57.02146,4@57.02146,13@57.02146,14@146.05791,20@57.02146,23@15.99492,27@57.02146,33@57.02146,35@15.99492	T14(OGlycan / 146.0579); M23(Oxidation / 15.9949); N35(Oxidation / 15.9949)	17.4485	Y.NC[+57.02146]RC[+57.02146]PPEWTGQYC[+57.02146]T[+146.05791]EDVDEC[+57.02146]QLM[+15.99492]PNAC[+57.02146]QNGGTC[+57.02146]HN[+15.99492]THGGY.N	C2(Carbamidomethyl / 57.0215); C4(Carbamidomethyl / 57.0215); C13(Carbamidomethyl / 57.0215); C20(Carbamidomethyl / 57.0215); C27(Carbamidomethyl / 57.0215); C33(Carbamidomethyl / 57.0215)	1.1e-08	1.1e-08	0	0	0	0	1.2e-09	1.2e-09	7.951	680.5	0		Specific	25.4	>sp|P46531|NOTC1_HUMAN Neurogenic locus notch homolog protein 1 OS=Homo sapiens OX=9606 GN=NOTCH1 PE=1 SV=4	1	3151	FP062822_9.4726.4726.4	high-energy collision-induced dissociation	8.72	4950.86	4950.88	1	26 | 24957
103	Fuc(1)	151.3	4	1238.97	4952.87	1238.73	4951.89	controllerType=0 controllerNumber=1 scan=4781	-3.736	Y.NCRCPPEWTGQYCTEDVDECQLMPNACQNGGTCHNTHGGY.N	14	NCRCPPEWTGQYCTEDVDECQLMPNACQNGGTCHNTHGGY,YN,2@57.02146,4@57.02146,13@57.02146,14@146.05791,20@57.02146,23@15.99492,27@57.02146,33@57.02146,35@15.99492	T14(OGlycan / 146.0579); M23(Oxidation / 15.9949); N35(Oxidation / 15.9949)	17.5757	Y.NC[+57.02146]RC[+57.02146]PPEWTGQYC[+57.02146]T[+146.05791]EDVDEC[+57.02146]QLM[+15.99492]PNAC[+57.02146]QNGGTC[+57.02146]HN[+15.99492]THGGY.N	C2(Carbamidomethyl / 57.0215); C4(Carbamidomethyl / 57.0215); C13(Carbamidomethyl / 57.0215); C20(Carbamidomethyl / 57.0215); C27(Carbamidomethyl / 57.0215); C33(Carbamidomethyl / 57.0215)	0.031	0.032	0	0	0	0	0.0007	0.00071	1.505	151.3	0	1	Specific	16.1	>sp|P46531|NOTC1_HUMAN Neurogenic locus notch homolog protein 1 OS=Homo sapiens OX=9606 GN=NOTCH1 PE=1 SV=4	1	3232	FP062822_9.4781.4781.4	high-energy collision-induced dissociation	0.45	4951.87	4950.88	1	27 | 25279
103	Fuc(1)	230.7	4	1235.22	4937.88	1234.98	4936.88	controllerType=0 controllerNumber=1 scan=4721	-1.211	Y.NCRCPPEWTGQYCTEDVDECQLMPNACQNGGTCHNTHGGY.N	14	NCRCPPEWTGQYCTEDVDECQLMPNACQNGGTCHNTHGGY,YN,2@57.02146,4@57.02146,13@57.02146,14@146.05791,20@57.02146,21@0.98402,23@15.99492,27@57.02146,33@57.02146	T14(OGlycan / 146.0579); Q21(Deamidated / 0.984); M23(Oxidation / 15.9949)	17.4351	Y.NC[+57.02146]RC[+57.02146]PPEWTGQYC[+57.02146]T[+146.05791]EDVDEC[+57.02146]Q[+0.98402]LM[+15.99492]PNAC[+57.02146]QNGGTC[+57.02146]HNTHGGY.N	C2(Carbamidomethyl / 57.0215); C4(Carbamidomethyl / 57.0215); C13(Carbamidomethyl / 57.0215); C20(Carbamidomethyl / 57.0215); C27(Carbamidomethyl / 57.0215); C33(Carbamidomethyl / 57.0215)	0.048	0.049	0	0	0	0	0.0025	0.0025	1.317	230.7	0.8	1	Specific	17.8	>sp|P46531|NOTC1_HUMAN Neurogenic locus notch homolog protein 1 OS=Homo sapiens OX=9606 GN=NOTCH1 PE=1 SV=4	1	3147	FP062822_9.4721.4721.4	high-energy collision-induced dissociation	0.39	4936.87	4935.87	1	28 | 24917
103	Fuc(1)	272.9	4	1234.73	4935.88	1234.73	4935.89	controllerType=0 controllerNumber=1 scan=4721	-2.979	Y.NCRCPPEWTGQYCTEDVDECQLMPNACQNGGTCHNTHGGY.N	14	NCRCPPEWTGQYCTEDVDECQLMPNACQNGGTCHNTHGGY,YN,2@57.02146,4@57.02146,13@57.02146,14@146.05791,20@57.02146,23@15.99492,27@57.02146,33@57.02146	T14(OGlycan / 146.0579); M23(Oxidation / 15.9949)	17.4351	Y.NC[+57.02146]RC[+57.02146]PPEWTGQYC[+57.02146]T[+146.05791]EDVDEC[+57.02146]QLM[+15.99492]PNAC[+57.02146]QNGGTC[+57.02146]HNTHGGY.N	C2(Carbamidomethyl / 57.0215); C4(Carbamidomethyl / 57.0215); C13(Carbamidomethyl / 57.0215); C20(Carbamidomethyl / 57.0215); C27(Carbamidomethyl / 57.0215); C33(Carbamidomethyl / 57.0215)	0.017	0.017	0	0	0	0	0.0004	0.00041	1.774	272.9	0.8		Specific	18.3	>sp|P46531|NOTC1_HUMAN Neurogenic locus notch homolog protein 1 OS=Homo sapiens OX=9606 GN=NOTCH1 PE=1 SV=4	1	3146	FP062822_9.4721.4721.4	high-energy collision-induced dissociation	0.94	4934.87	4934.89	1	29 | 24877
103		623.3	2	784.323	1567.64	784.324	1567.64	controllerType=0 controllerNumber=1 scan=4397	-1.395	Y.NCRCPPEWTGQY.C		NCRCPPEWTGQY,YC,2@57.02146,4@57.02146		16.6778	Y.NC[+57.02146]RC[+57.02146]PPEWTGQY.C	C2(Carbamidomethyl / 57.0215); C4(Carbamidomethyl / 57.0215)	1.7e-08	1.7e-08	0	0	0	0	1.8e-09	1.8e-09	7.777	408.9	408.9		Specific	14.2	>sp|P46531|NOTC1_HUMAN Neurogenic locus notch homolog protein 1 OS=Homo sapiens OX=9606 GN=NOTCH1 PE=1 SV=4	1	2687	FP062822_9.4397.4397.2	high-energy collision-induced dissociation	8.77	1566.63	1566.63	1	30 | 638
103		450.7	2	784.322	1567.64	784.324	1567.64	controllerType=0 controllerNumber=1 scan=4348	-2.641	Y.NCRCPPEWTGQY.C		NCRCPPEWTGQY,YC,2@57.02146,4@57.02146		16.5616	Y.NC[+57.02146]RC[+57.02146]PPEWTGQY.C	C2(Carbamidomethyl / 57.0215); C4(Carbamidomethyl / 57.0215)	2.6e-05	2.6e-05	0	0	0	0	1.9e-06	1.9e-06	4.59	362.6	362.6		Specific	12.7	>sp|P46531|NOTC1_HUMAN Neurogenic locus notch homolog protein 1 OS=Homo sapiens OX=9606 GN=NOTCH1 PE=1 SV=4	1	2620	FP062822_9.4348.4348.2	high-energy collision-induced dissociation	4.74	1566.63	1566.63	1	31 | 633
103		391.5	2	784.325	1567.64	784.324	1567.64	controllerType=0 controllerNumber=1 scan=4501	0.941	Y.NCRCPPEWTGQY.C		NCRCPPEWTGQY,YC,2@57.02146,4@57.02146		16.9189	Y.NC[+57.02146]RC[+57.02146]PPEWTGQY.C	C2(Carbamidomethyl / 57.0215); C4(Carbamidomethyl / 57.0215)	0.0015	0.0016	0	0	0	0	8.5e-05	8.6e-05	2.811	355.3	355.3		Specific	10.1	>sp|P46531|NOTC1_HUMAN Neurogenic locus notch homolog protein 1 OS=Homo sapiens OX=9606 GN=NOTCH1 PE=1 SV=4	1	2841	FP062822_9.4501.4501.2	high-energy collision-induced dissociation	2.97	1566.64	1566.63	1	32 | 643
169	Fuc(1)	515.8	5	596.467	2978.31	596.465	2978.3	controllerType=0 controllerNumber=1 scan=3965	2.662	F.HSATCHDRVASFYCECPHGRTGLL.C	11	HSATCHDRVASFYCECPHGRTGLL,FC,5@57.02146,8@0.98402,11@146.05791,14@57.02146,16@57.02146	R8(Deamidated / 0.984); S11(OGlycan / 146.0579)	15.6865	F.HSATC[+57.02146]HDR[+0.98402]VAS[+146.05791]FYC[+57.02146]EC[+57.02146]PHGRTGLL.C	C5(Carbamidomethyl / 57.0215); C14(Carbamidomethyl / 57.0215); C16(Carbamidomethyl / 57.0215)	0.00099	0.001	0	0	0	0	4.7e-05	4.8e-05	3.006	515.8	6.8		Specific	11.1	>sp|P46531|NOTC1_HUMAN Neurogenic locus notch homolog protein 1 OS=Homo sapiens OX=9606 GN=NOTCH1 PE=1 SV=4	1	2131	FP062822_9.3965.3965.5	high-energy collision-induced dissociation	3.02	2977.3	2977.29	1	33 | 4694
169		771.2	5	567.054	2831.24	567.057	2831.26	controllerType=0 controllerNumber=1 scan=4016	-4.747	F.HSATCHDRVASFYCECPHGRTGLL.C		HSATCHDRVASFYCECPHGRTGLL,FC,5@57.02146,14@57.02146,16@57.02146		15.8036	F.HSATC[+57.02146]HDRVASFYC[+57.02146]EC[+57.02146]PHGRTGLL.C	C5(Carbamidomethyl / 57.0215); C14(Carbamidomethyl / 57.0215); C16(Carbamidomethyl / 57.0215)	1.2e-10	1.2e-10	0	0	0	0	2.8e-11	2.8e-11	9.917	771.2	771.2		Specific	12.8	>sp|P46531|NOTC1_HUMAN Neurogenic locus notch homolog protein 1 OS=Homo sapiens OX=9606 GN=NOTCH1 PE=1 SV=4	1	2198	FP062822_9.4016.4016.5	high-energy collision-induced dissociation	10.91	2830.24	2830.25	1	34 | 4714
169	HexNAc(1)Hex(1)Fuc(1)NeuAc(1)	413.7	4	588.994	2352.95	588.997	2352.97	controllerType=0 controllerNumber=1 scan=3634	-5.265	F.HSATCHDRVASFY.C	4	HSATCHDRVASFY,FC,4@802.28552,5@57.02146	T4(OGlycan / 802.2855)	14.9124	F.HSAT[+802.28552]C[+57.02146]HDRVASFY.C	C5(Carbamidomethyl / 57.0215)	1.5e-06	1.6e-06	0	0	0	0	1.4e-07	1.4e-07	5.811	405.5	1.2		Specific	13.6	>sp|P46531|NOTC1_HUMAN Neurogenic locus notch homolog protein 1 OS=Homo sapiens OX=9606 GN=NOTCH1 PE=1 SV=4	1	1719	FP062822_9.3634.3634.4	high-energy collision-induced dissociation	6.04	2351.95	2351.96	1	35 | 4390
169	HexNAc(1)Hex(1)Fuc(1)NeuAc(1)	364.2	3	784.991	2352.96	784.994	2352.97	controllerType=0 controllerNumber=1 scan=3675	-3.133	F.HSATCHDRVASFY.C	2	HSATCHDRVASFY,FC,2@802.28552,5@57.02146	S2(OGlycan / 802.2855)	15.0154	F.HS[+802.28552]ATC[+57.02146]HDRVASFY.C	C5(Carbamidomethyl / 57.0215)	4.2e-05	4.2e-05	0	0	0	0	2.8e-06	2.8e-06	4.38	357	1.6		Specific	13.7	>sp|P46531|NOTC1_HUMAN Neurogenic locus notch homolog protein 1 OS=Homo sapiens OX=9606 GN=NOTCH1 PE=1 SV=4	1	1756	FP062822_9.3675.3675.3	high-energy collision-induced dissociation	4.54	2351.95	2351.96	1	36 | 4430
169	HexNAc(1)Hex(1)Fuc(1)NeuAc(1); Hex(1)	111.6	3	784.655	2351.95	784.657	2351.96	controllerType=0 controllerNumber=1 scan=3630	-2.378	F.HSATCHDRVASF.Y	4;11	HSATCHDRVASF,FY,4@802.28552,5@57.02146,11@162.05282	T4(OGlycan / 802.2855); S11(OGlycan / 162.0528)	14.9002	F.HSAT[+802.28552]C[+57.02146]HDRVAS[+162.05282]F.Y	C5(Carbamidomethyl / 57.0215)	0.13	0.13	0	0	0	0	0.0052	0.0053	0.88	111.6	2.4		Specific	8.5	>sp|P46531|NOTC1_HUMAN Neurogenic locus notch homolog protein 1 OS=Homo sapiens OX=9606 GN=NOTCH1 PE=1 SV=4	1	1713	FP062822_9.3630.3630.3	high-energy collision-induced dissociation	0.65	2350.94	2350.95	1	37 | 4350
169	HexNAc(1)Hex(1)Fuc(1)NeuAc(1)	510.8	3	730.637	2189.9	730.639	2189.9	controllerType=0 controllerNumber=1 scan=3204	-3.015	F.HSATCHDRVASF.Y	2	HSATCHDRVASF,FY,2@802.28552,5@57.02146	S2(OGlycan / 802.2855)	13.8752	F.HS[+802.28552]ATC[+57.02146]HDRVASF.Y	C5(Carbamidomethyl / 57.0215)	1.2e-06	1.2e-06	0	0	0	0	1e-07	1e-07	5.914	436.7	1.6		Specific	14.7	>sp|P46531|NOTC1_HUMAN Neurogenic locus notch homolog protein 1 OS=Homo sapiens OX=9606 GN=NOTCH1 PE=1 SV=4	1	1272	FP062822_9.3204.3204.3	high-energy collision-induced dissociation	6.2	2188.89	2188.9	1	38 | 4137
169	HexNAc(1)Hex(1)Fuc(1)NeuAc(1)	484	3	730.636	2189.89	730.639	2189.9	controllerType=0 controllerNumber=1 scan=3197	-3.935	F.HSATCHDRVASF.Y	4	HSATCHDRVASF,FY,4@802.28552,5@57.02146	T4(OGlycan / 802.2855)	13.8618	F.HSAT[+802.28552]C[+57.02146]HDRVASF.Y	C5(Carbamidomethyl / 57.0215)	4.1e-07	4.2e-07	0	0	0	0	3.7e-08	3.8e-08	6.383	458	2.4		Specific	14.2	>sp|P46531|NOTC1_HUMAN Neurogenic locus notch homolog protein 1 OS=Homo sapiens OX=9606 GN=NOTCH1 PE=1 SV=4	1	1263	FP062822_9.3197.3197.3	high-energy collision-induced dissociation	6.67	2188.89	2188.9	1	39 | 4131
169	HexNAc(1)Hex(1)Fuc(1)	214.3	3	688.293	2062.86	688.29	2062.85	controllerType=0 controllerNumber=1 scan=3323	4.244	F.HSATCHDRVASFY.C	11	HSATCHDRVASFY,FC,5@57.02146,8@0.98402,11@511.19010	R8(Deamidated / 0.984); S11(OGlycan / 511.1901)	14.1572	F.HSATC[+57.02146]HDR[+0.98402]VAS[+511.19010]FY.C	C5(Carbamidomethyl / 57.0215)	0.19	0.19	0	0	0	0	0.0068	0.0069	0.718	206	0		Specific	10.4	>sp|P46531|NOTC1_HUMAN Neurogenic locus notch homolog protein 1 OS=Homo sapiens OX=9606 GN=NOTCH1 PE=1 SV=4	1	1391	FP062822_9.3323.3323.3	high-energy collision-induced dissociation	0.67	2061.86	2061.85	1	40 | 1343
169	Fuc(1); Hex(1)Pent(2)	182.5	3	654.271	1960.8	654.27	1960.8	controllerType=0 controllerNumber=1 scan=2935	1.454	F.HSATCHDRVASF.Y	2;11	HSATCHDRVASF,FY,2@146.05791,5@57.02146,8@0.98402,11@426.13734	S2(OGlycan / 146.0579); R8(Deamidated / 0.984); S11(OGlycan / 426.1373)	13.2405	F.HS[+146.05791]ATC[+57.02146]HDR[+0.98402]VAS[+426.13734]F.Y	C5(Carbamidomethyl / 57.0215)	0.095	0.096	0	0	0	0	0.0041	0.0041	1.021	182.5	1.6		Specific	9.7	>sp|P46531|NOTC1_HUMAN Neurogenic locus notch homolog protein 1 OS=Homo sapiens OX=9606 GN=NOTCH1 PE=1 SV=4	1	1003	FP062822_9.2935.2935.3	high-energy collision-induced dissociation	0.52	1959.79	1959.79	1	41 | 1115
169	HexNAc(1)Fuc(1)	599.6	3	633.943	1899.81	633.944	1899.82	controllerType=0 controllerNumber=1 scan=3337	-2.185	F.HSATCHDRVASFY.C	4	HSATCHDRVASFY,FC,4@349.13728,5@57.02146	T4(OGlycan / 349.1373)	14.1914	F.HSAT[+349.13728]C[+57.02146]HDRVASFY.C	C5(Carbamidomethyl / 57.0215)	1.1e-07	1.1e-07	0	0	0	0	8.4e-09	8.5e-09	6.964	540.1	3.5		Specific	16.7	>sp|P46531|NOTC1_HUMAN Neurogenic locus notch homolog protein 1 OS=Homo sapiens OX=9606 GN=NOTCH1 PE=1 SV=4	1	1401	FP062822_9.3337.3337.3	high-energy collision-induced dissociation	7.96	1898.81	1898.81	1	42 | 1430
169	HexNAc(1)Hex(1)Fuc(1)	680	3	633.605	1898.8	633.607	1898.81	controllerType=0 controllerNumber=1 scan=2918	-3.371	F.HSATCHDRVASF.Y	11	HSATCHDRVASF,FY,5@57.02146,11@511.19010	S11(OGlycan / 511.1901)	13.1974	F.HSATC[+57.02146]HDRVAS[+511.19010]F.Y	C5(Carbamidomethyl / 57.0215)	3.7e-10	3.7e-10	0	0	0	0	7.7e-11	7.8e-11	9.434	610.3	2.9		Specific	18.3	>sp|P46531|NOTC1_HUMAN Neurogenic locus notch homolog protein 1 OS=Homo sapiens OX=9606 GN=NOTCH1 PE=1 SV=4	1	987	FP062822_9.2918.2918.3	high-energy collision-induced dissociation	10.43	1897.79	1897.8	1	43 | 1033
169	HexNAc(1)Hex(1)Fuc(1)	455.7	3	633.605	1898.8	633.607	1898.81	controllerType=0 controllerNumber=1 scan=2962	-4.239	F.HSATCHDRVASF.Y	2	HSATCHDRVASF,FY,2@511.19010,5@57.02146	S2(OGlycan / 511.1901)	13.3091	F.HS[+511.19010]ATC[+57.02146]HDRVASF.Y	C5(Carbamidomethyl / 57.0215)	5.9e-07	6e-07	0	0	0	0	5.9e-08	6e-08	6.23	423.8	4		Specific	16.1	>sp|P46531|NOTC1_HUMAN Neurogenic locus notch homolog protein 1 OS=Homo sapiens OX=9606 GN=NOTCH1 PE=1 SV=4	1	1032	FP062822_9.2962.2962.3	high-energy collision-induced dissociation	6.38	1897.79	1897.8	1	44 | 1158
169	Fuc(1); Hex(1)	650.8	3	620.265	1858.78	620.269	1858.79	controllerType=0 controllerNumber=1 scan=3283	-5.714	F.HSATCHDRVASFY.C	4;11	HSATCHDRVASFY,FC,4@146.05791,5@57.02146,11@162.05282	T4(OGlycan / 146.0579); S11(OGlycan / 162.0528)	14.0707	F.HSAT[+146.05791]C[+57.02146]HDRVAS[+162.05282]FY.C	C5(Carbamidomethyl / 57.0215)	1.9e-09	1.9e-09	0	0	0	0	3.7e-10	3.7e-10	8.727	650.8	9.4		Specific	16.2	>sp|P46531|NOTC1_HUMAN Neurogenic locus notch homolog protein 1 OS=Homo sapiens OX=9606 GN=NOTCH1 PE=1 SV=4	1	1347	FP062822_9.3283.3283.3	high-energy collision-induced dissociation	8.44	1857.77	1857.78	1	45 | 1266
169	Fuc(1); Hex(1)	560.9	3	620.267	1858.78	620.269	1858.79	controllerType=0 controllerNumber=1 scan=3333	-3.35	F.HSATCHDRVASFY.C	4;11	HSATCHDRVASFY,FC,4@146.05791,5@57.02146,11@162.05282	T4(OGlycan / 146.0579); S11(OGlycan / 162.0528)	14.1812	F.HSAT[+146.05791]C[+57.02146]HDRVAS[+162.05282]FY.C	C5(Carbamidomethyl / 57.0215)	3.7e-08	3.7e-08	0	0	0	0	4.6e-09	4.6e-09	7.434	560.9	8.9		Specific	16.4	>sp|P46531|NOTC1_HUMAN Neurogenic locus notch homolog protein 1 OS=Homo sapiens OX=9606 GN=NOTCH1 PE=1 SV=4	1	1398	FP062822_9.3333.3333.3	high-energy collision-induced dissociation	8.15	1857.78	1857.78	1	46 | 1383
169	HexNAc(1)Fuc(1)	654.6	3	579.588	1736.75	579.59	1736.75	controllerType=0 controllerNumber=1 scan=2922	-3.683	F.HSATCHDRVASF.Y	4	HSATCHDRVASF,FY,4@349.13728,5@57.02146	T4(OGlycan / 349.1373)	13.207	F.HSAT[+349.13728]C[+57.02146]HDRVASF.Y	C5(Carbamidomethyl / 57.0215)	3.7e-10	3.7e-10	0	0	0	0	8.9e-11	9e-11	9.434	570.8	0		Specific	17.6	>sp|P46531|NOTC1_HUMAN Neurogenic locus notch homolog protein 1 OS=Homo sapiens OX=9606 GN=NOTCH1 PE=1 SV=4	1	991	FP062822_9.2922.2922.3	high-energy collision-induced dissociation	9.43	1735.74	1735.75	1	47 | 1097
169	HexNAc(1)Fuc(1)	556	3	579.587	1736.75	579.59	1736.75	controllerType=0 controllerNumber=1 scan=2966	-3.894	F.HSATCHDRVASF.Y	4	HSATCHDRVASF,FY,4@349.13728,5@57.02146	T4(OGlycan / 349.1373)	13.3193	F.HSAT[+349.13728]C[+57.02146]HDRVASF.Y	C5(Carbamidomethyl / 57.0215)	2.1e-07	2.1e-07	0	0	0	0	1.4e-08	1.5e-08	6.677	532.2	0		Specific	15.9	>sp|P46531|NOTC1_HUMAN Neurogenic locus notch homolog protein 1 OS=Homo sapiens OX=9606 GN=NOTCH1 PE=1 SV=4	1	1036	FP062822_9.2966.2966.3	high-energy collision-induced dissociation	7.43	1735.74	1735.75	1	48 | 1200
169	Fuc(1)	438.5	3	571.581	1712.73	571.583	1712.73	controllerType=0 controllerNumber=1 scan=3475	-3.266	F.HSATCHDRVASFY.C	4	HSATCHDRVASFY,FC,4@146.05791,5@57.02146,7@15.99492	T4(OGlycan / 146.0579); D7(Oxidation / 15.9949)	14.5286	F.HSAT[+146.05791]C[+57.02146]HD[+15.99492]RVASFY.C	C5(Carbamidomethyl / 57.0215)	1.9e-05	1.9e-05	0	0	0	0	1.1e-06	1.1e-06	4.718	417.8	0		Specific	10.5	>sp|P46531|NOTC1_HUMAN Neurogenic locus notch homolog protein 1 OS=Homo sapiens OX=9606 GN=NOTCH1 PE=1 SV=4	1	1542	FP062822_9.3475.3475.3	high-energy collision-induced dissociation	4.67	1711.72	1711.73	1	49 | 1650
169	Fuc(1)	575.7	2	848.869	1696.73	848.873	1696.74	controllerType=0 controllerNumber=1 scan=3344	-4.271	F.HSATCHDRVASFY.C	4	HSATCHDRVASFY,FC,4@146.05791,5@57.02146	T4(OGlycan / 146.0579)	14.2106	F.HSAT[+146.05791]C[+57.02146]HDRVASFY.C	C5(Carbamidomethyl / 57.0215)	5.2e-07	5.3e-07	0	0	0	0	5.1e-08	5.2e-08	6.28	460.2	9.5		Specific	13.7	>sp|P46531|NOTC1_HUMAN Neurogenic locus notch homolog protein 1 OS=Homo sapiens OX=9606 GN=NOTCH1 PE=1 SV=4	1	1407	FP062822_9.3344.3344.2	high-energy collision-induced dissociation	7.27	1695.72	1695.73	1	50 | 1471
169	Fuc(1)	557.2	3	566.248	1696.73	566.251	1696.74	controllerType=0 controllerNumber=1 scan=3316	-4.639	F.HSATCHDRVASFY.C	4	HSATCHDRVASFY,FC,4@146.05791,5@57.02146	T4(OGlycan / 146.0579)	14.1434	F.HSAT[+146.05791]C[+57.02146]HDRVASFY.C	C5(Carbamidomethyl / 57.0215)	1.4e-06	1.4e-06	0	0	0	0	1.2e-07	1.2e-07	5.866	442.1	5.2		Specific	10.8	>sp|P46531|NOTC1_HUMAN Neurogenic locus notch homolog protein 1 OS=Homo sapiens OX=9606 GN=NOTCH1 PE=1 SV=4	1	1384	FP062822_9.3316.3316.3	high-energy collision-induced dissociation	7.62	1695.72	1695.73	1	51 | 1304
169	Fuc(1)	531.8	3	566.249	1696.73	566.251	1696.74	controllerType=0 controllerNumber=1 scan=3362	-3.884	F.HSATCHDRVASFY.C	4	HSATCHDRVASFY,FC,4@146.05791,5@57.02146	T4(OGlycan / 146.0579)	14.2527	F.HSAT[+146.05791]C[+57.02146]HDRVASFY.C	C5(Carbamidomethyl / 57.0215)	2.1e-07	2.1e-07	0	0	0	0	2.1e-08	2.2e-08	6.677	451.7	9.9		Specific	12.6	>sp|P46531|NOTC1_HUMAN Neurogenic locus notch homolog protein 1 OS=Homo sapiens OX=9606 GN=NOTCH1 PE=1 SV=4	1	1420	FP062822_9.3362.3362.3	high-energy collision-induced dissociation	7.43	1695.72	1695.73	1	52 | 1526
169	Fuc(1)	503.9	3	566.248	1696.73	566.251	1696.74	controllerType=0 controllerNumber=1 scan=3450	-4.747	F.HSATCHDRVASFY.C	4	HSATCHDRVASFY,FC,4@146.05791,5@57.02146	T4(OGlycan / 146.0579)	14.4737	F.HSAT[+146.05791]C[+57.02146]HDRVASFY.C	C5(Carbamidomethyl / 57.0215)	2.7e-06	2.7e-06	0	0	0	0	2.2e-07	2.2e-07	5.572	404.4	9.9		Specific	10.6	>sp|P46531|NOTC1_HUMAN Neurogenic locus notch homolog protein 1 OS=Homo sapiens OX=9606 GN=NOTCH1 PE=1 SV=4	1	1513	FP062822_9.3450.3450.3	high-energy collision-induced dissociation	5.86	1695.72	1695.73	1	53 | 1611
169	Fuc(1)	495.9	3	566.249	1696.73	566.251	1696.74	controllerType=0 controllerNumber=1 scan=3399	-4.207	F.HSATCHDRVASFY.C	4	HSATCHDRVASFY,FC,4@146.05791,5@57.02146	T4(OGlycan / 146.0579)	14.3581	F.HSAT[+146.05791]C[+57.02146]HDRVASFY.C	C5(Carbamidomethyl / 57.0215)	4.1e-07	4.2e-07	0	0	0	0	4.3e-08	4.4e-08	6.383	436.1	5.7		Specific	12.4	>sp|P46531|NOTC1_HUMAN Neurogenic locus notch homolog protein 1 OS=Homo sapiens OX=9606 GN=NOTCH1 PE=1 SV=4	1	1450	FP062822_9.3399.3399.3	high-energy collision-induced dissociation	6.67	1695.72	1695.73	1	54 | 1565
169	Fuc(1)	173.3	3	566.247	1696.73	566.251	1696.74	controllerType=0 controllerNumber=1 scan=3523	-6.689	F.HSATCHDRVASFY.C	2	HSATCHDRVASFY,FC,2@146.05791,5@57.02146	S2(OGlycan / 146.0579)	14.6447	F.HS[+146.05791]ATC[+57.02146]HDRVASFY.C	C5(Carbamidomethyl / 57.0215)	0.2	0.2	0	0	0	0	0.0085	0.0086	0.707	173.3	3.6		Specific	7.3	>sp|P46531|NOTC1_HUMAN Neurogenic locus notch homolog protein 1 OS=Homo sapiens OX=9606 GN=NOTCH1 PE=1 SV=4	1	1589	FP062822_9.3523.3523.3	high-energy collision-induced dissociation	0.7	1695.72	1695.73	1	55 | 1690
169	Fuc(1); Hex(1)	694.7	3	565.91	1695.72	565.914	1695.73	controllerType=0 controllerNumber=1 scan=2879	-6.508	F.HSATCHDRVASF.Y	4;11	HSATCHDRVASF,FY,4@146.05791,5@57.02146,11@162.05282	T4(OGlycan / 146.0579); S11(OGlycan / 162.0528)	13.0721	F.HSAT[+146.05791]C[+57.02146]HDRVAS[+162.05282]F.Y	C5(Carbamidomethyl / 57.0215)	1.9e-09	1.9e-09	0	0	0	0	3.2e-10	3.3e-10	8.727	573.8	7		Specific	16	>sp|P46531|NOTC1_HUMAN Neurogenic locus notch homolog protein 1 OS=Homo sapiens OX=9606 GN=NOTCH1 PE=1 SV=4	1	963	FP062822_9.2879.2879.3	high-energy collision-induced dissociation	9.44	1694.71	1694.72	1	56 | 979
169	Fuc(1); Hex(1)	687.8	3	565.912	1695.72	565.914	1695.73	controllerType=0 controllerNumber=1 scan=2910	-3.809	F.HSATCHDRVASF.Y	4;11	HSATCHDRVASF,FY,4@146.05791,5@57.02146,11@162.05282	T4(OGlycan / 146.0579); S11(OGlycan / 162.0528)	13.1758	F.HSAT[+146.05791]C[+57.02146]HDRVAS[+162.05282]F.Y	C5(Carbamidomethyl / 57.0215)	3.7e-10	3.7e-10	0	0	0	0	6.5e-11	6.5e-11	9.434	602.7	8.5		Specific	17.9	>sp|P46531|NOTC1_HUMAN Neurogenic locus notch homolog protein 1 OS=Homo sapiens OX=9606 GN=NOTCH1 PE=1 SV=4	1	980	FP062822_9.2910.2910.3	high-energy collision-induced dissociation	10.15	1694.71	1694.72	1	57 | 1009
169	Fuc(1); Hex(1)	643.3	3	565.912	1695.72	565.914	1695.73	controllerType=0 controllerNumber=1 scan=2954	-3.485	F.HSATCHDRVASF.Y	4;11	HSATCHDRVASF,FY,4@146.05791,5@57.02146,11@162.05282	T4(OGlycan / 146.0579); S11(OGlycan / 162.0528)	13.287	F.HSAT[+146.05791]C[+57.02146]HDRVAS[+162.05282]F.Y	C5(Carbamidomethyl / 57.0215)	3.7e-09	3.7e-09	0	0	0	0	8.3e-10	8.4e-10	8.434	570.3	5.6		Specific	14.6	>sp|P46531|NOTC1_HUMAN Neurogenic locus notch homolog protein 1 OS=Homo sapiens OX=9606 GN=NOTCH1 PE=1 SV=4	1	1022	FP062822_9.2954.2954.3	high-energy collision-induced dissociation	9.15	1694.71	1694.72	1	58 | 1134
169		520	3	522.894	1566.67	522.897	1566.68	controllerType=0 controllerNumber=1 scan=3433	-4.982	F.HSATCHDRVASFY.C		HSATCHDRVASFY,FC,5@57.02146,7@15.99492	D7(Oxidation / 15.9949)	14.4357	F.HSATC[+57.02146]HD[+15.99492]RVASFY.C	C5(Carbamidomethyl / 57.0215)	1.1e-05	1.1e-05	0	0	0	0	7.2e-07	7.2e-07	4.949	393.4	56.4		Specific	9.6	>sp|P46531|NOTC1_HUMAN Neurogenic locus notch homolog protein 1 OS=Homo sapiens OX=9606 GN=NOTCH1 PE=1 SV=4	1	1493	FP062822_9.3433.3433.3	high-energy collision-induced dissociation	5.24	1565.66	1565.67	1	59 | 449
169		412.4	3	522.895	1566.67	522.897	1566.68	controllerType=0 controllerNumber=1 scan=3482	-3.696	F.HSATCHDRVASFY.C		HSATCHDRVASFY,FC,5@57.02146,7@15.99492	D7(Oxidation / 15.9949)	14.5475	F.HSATC[+57.02146]HD[+15.99492]RVASFY.C	C5(Carbamidomethyl / 57.0215)	0.0012	0.0013	0	0	0	0	7.1e-05	7.2e-05	2.904	320.3	36.2		Specific	8.8	>sp|P46531|NOTC1_HUMAN Neurogenic locus notch homolog protein 1 OS=Homo sapiens OX=9606 GN=NOTCH1 PE=1 SV=4	1	1547	FP062822_9.3482.3482.3	high-energy collision-induced dissociation	3.13	1565.66	1565.67	1	60 | 504
169		838.9	2	775.841	1550.67	775.844	1550.68	controllerType=0 controllerNumber=1 scan=3330	-3.698	F.HSATCHDRVASFY.C		HSATCHDRVASFY,FC,5@57.02146		14.1745	F.HSATC[+57.02146]HDRVASFY.C	C5(Carbamidomethyl / 57.0215)	3.4e-11	3.4e-11	0	0	0	0	6.7e-12	6.8e-12	10.469	553.3	553.3		Specific	11	>sp|P46531|NOTC1_HUMAN Neurogenic locus notch homolog protein 1 OS=Homo sapiens OX=9606 GN=NOTCH1 PE=1 SV=4	1	1396	FP062822_9.3330.3330.2	high-energy collision-induced dissociation	10.46	1549.67	1549.67	1	61 | 365
169		512.6	3	517.563	1550.67	517.565	1550.68	controllerType=0 controllerNumber=1 scan=3349	-3.668	F.HSATCHDRVASFY.C		HSATCHDRVASFY,FC,5@57.02146		14.2245	F.HSATC[+57.02146]HDRVASFY.C	C5(Carbamidomethyl / 57.0215)	3.7e-06	3.7e-06	0	0	0	0	3e-07	3e-07	5.435	405.9	405.9		Specific	10.3	>sp|P46531|NOTC1_HUMAN Neurogenic locus notch homolog protein 1 OS=Homo sapiens OX=9606 GN=NOTCH1 PE=1 SV=4	1	1410	FP062822_9.3349.3349.3	high-energy collision-induced dissociation	5.72	1549.67	1549.67	1	62 | 393
169		440.9	3	517.563	1550.67	517.565	1550.68	controllerType=0 controllerNumber=1 scan=3387	-4.258	F.HSATCHDRVASFY.C		HSATCHDRVASFY,FC,5@57.02146		14.3302	F.HSATC[+57.02146]HDRVASFY.C	C5(Carbamidomethyl / 57.0215)	0.00013	0.00014	0	0	0	0	6.6e-06	6.7e-06	3.874	317.5	317.5		Specific	10	>sp|P46531|NOTC1_HUMAN Neurogenic locus notch homolog protein 1 OS=Homo sapiens OX=9606 GN=NOTCH1 PE=1 SV=4	1	1437	FP062822_9.3387.3387.3	high-energy collision-induced dissociation	4.02	1549.67	1549.67	1	63 | 421
169		405.3	3	517.563	1550.67	517.565	1550.68	controllerType=0 controllerNumber=1 scan=3302	-4.494	F.HSATCHDRVASFY.C		HSATCHDRVASFY,FC,5@57.02146		14.1137	F.HSATC[+57.02146]HDRVASFY.C	C5(Carbamidomethyl / 57.0215)	0.0012	0.0012	0	0	0	0	5.9e-05	5.9e-05	2.934	300.8	300.8		Specific	9	>sp|P46531|NOTC1_HUMAN Neurogenic locus notch homolog protein 1 OS=Homo sapiens OX=9606 GN=NOTCH1 PE=1 SV=4	1	1369	FP062822_9.3302.3302.3	high-energy collision-induced dissociation	3.16	1549.67	1549.67	1	64 | 337
169		398.7	3	517.562	1550.67	517.565	1550.68	controllerType=0 controllerNumber=1 scan=3439	-4.848	F.HSATCHDRVASFY.C		HSATCHDRVASFY,FC,5@57.02146		14.4499	F.HSATC[+57.02146]HDRVASFY.C	C5(Carbamidomethyl / 57.0215)	0.00056	0.00056	0	0	0	0	2.2e-05	2.2e-05	3.254	300.7	300.7		Specific	9.8	>sp|P46531|NOTC1_HUMAN Neurogenic locus notch homolog protein 1 OS=Homo sapiens OX=9606 GN=NOTCH1 PE=1 SV=4	1	1500	FP062822_9.3439.3439.3	high-energy collision-induced dissociation	3.41	1549.67	1549.67	1	65 | 472
169		149.8	3	517.564	1550.68	517.565	1550.68	controllerType=0 controllerNumber=1 scan=3812	-2.723	F.HSATCHDRVASFY.C		HSATCHDRVASFY,FC,5@57.02146		15.3298	F.HSATC[+57.02146]HDRVASFY.C	C5(Carbamidomethyl / 57.0215)	0.23	0.23	0	0	0	0	0.012	0.012	0.64	149.8	149.8		Specific	6.8	>sp|P46531|NOTC1_HUMAN Neurogenic locus notch homolog protein 1 OS=Homo sapiens OX=9606 GN=NOTCH1 PE=1 SV=4	1	1934	FP062822_9.3812.3812.3	high-energy collision-induced dissociation	0.64	1549.67	1549.67	1	66 | 564
169		11.6	3	517.564	1550.68	517.565	1550.68	controllerType=0 controllerNumber=1 scan=4115	-1.778	F.HSATCHDRVASFY.C		HSATCHDRVASFY,FC,5@57.02146		16.0306	F.HSATC[+57.02146]HDRVASFY.C	C5(Carbamidomethyl / 57.0215)	0.68	0.68	0	0	0	0	0.027	0.027	0.168	11.6	11.6		Specific	4.4	>sp|P46531|NOTC1_HUMAN Neurogenic locus notch homolog protein 1 OS=Homo sapiens OX=9606 GN=NOTCH1 PE=1 SV=4	1	2325	FP062822_9.4115.4115.3	high-energy collision-induced dissociation	0.17	1549.67	1549.67	1	67 | 605
169	Fuc(1)	635.3	3	517.226	1549.66	517.228	1549.67	controllerType=0 controllerNumber=1 scan=2986	-4.059	F.HSATCHDRVASF.Y	4	HSATCHDRVASF,FY,4@146.05791,5@57.02146,7@15.99492	T4(OGlycan / 146.0579); D7(Oxidation / 15.9949)	13.3642	F.HSAT[+146.05791]C[+57.02146]HD[+15.99492]RVASF.Y	C5(Carbamidomethyl / 57.0215)	3.7e-09	3.7e-09	0	0	0	0	9e-10	9.1e-10	8.434	550.7	0		Specific	15.3	>sp|P46531|NOTC1_HUMAN Neurogenic locus notch homolog protein 1 OS=Homo sapiens OX=9606 GN=NOTCH1 PE=1 SV=4	1	1062	FP062822_9.2986.2986.3	high-energy collision-induced dissociation	9.15	1548.66	1548.66	1	68 | 275
169	Hex(1)	555	3	517.226	1549.66	517.228	1549.67	controllerType=0 controllerNumber=1 scan=2820	-3.35	F.HSATCHDRVASF.Y	4	HSATCHDRVASF,FY,4@162.05282,5@57.02146	T4(OGlycan / 162.0528)	12.9295	F.HSAT[+162.05282]C[+57.02146]HDRVASF.Y	C5(Carbamidomethyl / 57.0215)	6.2e-07	6.3e-07	0	0	0	0	6.8e-08	6.9e-08	6.208	494.4	0		Specific	13.2	>sp|P46531|NOTC1_HUMAN Neurogenic locus notch homolog protein 1 OS=Homo sapiens OX=9606 GN=NOTCH1 PE=1 SV=4	1	900	FP062822_9.2820.2820.3	high-energy collision-induced dissociation	6.96	1548.66	1548.66	1	69 | 199
169	Fuc(1)	138.2	3	512.229	1534.67	512.225	1534.66	controllerType=0 controllerNumber=1 scan=3291	8.918	F.HSATCHDRVASF.Y	2	HSATCHDRVASF,FY,2@146.05791,5@57.02146,8@0.98402	S2(OGlycan / 146.0579); R8(Deamidated / 0.984)	14.0895	F.HS[+146.05791]ATC[+57.02146]HDR[+0.98402]VASF.Y	C5(Carbamidomethyl / 57.0215)	0.9	0.9	0	0	0	0	0.046	0.047	0.045	113.7	4		Specific	5.5	>sp|P46531|NOTC1_HUMAN Neurogenic locus notch homolog protein 1 OS=Homo sapiens OX=9606 GN=NOTCH1 PE=1 SV=4	1	1358	FP062822_9.3291.3291.3	high-energy collision-induced dissociation	0.02	1533.67	1533.65	1	70 | 330
169	Fuc(1)	661.2	3	511.894	1533.67	511.897	1533.68	controllerType=0 controllerNumber=1 scan=2944	-4.392	F.HSATCHDRVASF.Y	4	HSATCHDRVASF,FY,4@146.05791,5@57.02146	T4(OGlycan / 146.0579)	13.2605	F.HSAT[+146.05791]C[+57.02146]HDRVASF.Y	C5(Carbamidomethyl / 57.0215)	3.7e-10	3.7e-10	0	0	0	0	1e-10	1e-10	9.434	603.1	10.2		Specific	16.1	>sp|P46531|NOTC1_HUMAN Neurogenic locus notch homolog protein 1 OS=Homo sapiens OX=9606 GN=NOTCH1 PE=1 SV=4	1	1011	FP062822_9.2944.2944.3	high-energy collision-induced dissociation	10.43	1532.66	1532.67	1	71 | 254
169	Fuc(1)	646.9	3	511.894	1533.67	511.897	1533.68	controllerType=0 controllerNumber=1 scan=2901	-5.586	F.HSATCHDRVASF.Y	4	HSATCHDRVASF,FY,4@146.05791,5@57.02146	T4(OGlycan / 146.0579)	13.1459	F.HSAT[+146.05791]C[+57.02146]HDRVASF.Y	C5(Carbamidomethyl / 57.0215)	3.7e-09	3.7e-09	0	0	0	0	7.6e-10	7.7e-10	8.434	535.4	4.9		Specific	14	>sp|P46531|NOTC1_HUMAN Neurogenic locus notch homolog protein 1 OS=Homo sapiens OX=9606 GN=NOTCH1 PE=1 SV=4	1	976	FP062822_9.2901.2901.3	high-energy collision-induced dissociation	9.43	1532.66	1532.67	1	72 | 230
169	Fuc(1)	634.7	2	767.337	1533.67	767.341	1533.68	controllerType=0 controllerNumber=1 scan=2920	-5.537	F.HSATCHDRVASF.Y	4	HSATCHDRVASF,FY,4@146.05791,5@57.02146	T4(OGlycan / 146.0579)	13.203	F.HSAT[+146.05791]C[+57.02146]HDRVASF.Y	C5(Carbamidomethyl / 57.0215)	5.2e-08	5.3e-08	0	0	0	0	5.5e-09	5.6e-09	7.28	624.3	9.4		Specific	12.4	>sp|P46531|NOTC1_HUMAN Neurogenic locus notch homolog protein 1 OS=Homo sapiens OX=9606 GN=NOTCH1 PE=1 SV=4	1	988	FP062822_9.2920.2920.2	high-energy collision-induced dissociation	8.27	1532.66	1532.67	1	73 | 240
169	Fuc(1)	630.3	3	511.894	1533.67	511.897	1533.68	controllerType=0 controllerNumber=1 scan=2994	-4.213	F.HSATCHDRVASF.Y	4	HSATCHDRVASF,FY,4@146.05791,5@57.02146	T4(OGlycan / 146.0579)	13.3828	F.HSAT[+146.05791]C[+57.02146]HDRVASF.Y	C5(Carbamidomethyl / 57.0215)	3.7e-09	3.7e-09	0	0	0	0	9.6e-10	9.7e-10	8.434	552.2	3.9		Specific	13.9	>sp|P46531|NOTC1_HUMAN Neurogenic locus notch homolog protein 1 OS=Homo sapiens OX=9606 GN=NOTCH1 PE=1 SV=4	1	1071	FP062822_9.2994.2994.3	high-energy collision-induced dissociation	9.43	1532.66	1532.67	1	74 | 299
169	Fuc(1)	558.7	3	511.894	1533.67	511.897	1533.68	controllerType=0 controllerNumber=1 scan=3088	-4.81	F.HSATCHDRVASF.Y	4	HSATCHDRVASF,FY,4@146.05791,5@57.02146	T4(OGlycan / 146.0579)	13.6002	F.HSAT[+146.05791]C[+57.02146]HDRVASF.Y	C5(Carbamidomethyl / 57.0215)	2.1e-07	2.1e-07	0	0	0	0	1.8e-08	1.8e-08	6.677	448.4	4.3		Specific	11.7	>sp|P46531|NOTC1_HUMAN Neurogenic locus notch homolog protein 1 OS=Homo sapiens OX=9606 GN=NOTCH1 PE=1 SV=4	1	1161	FP062822_9.3088.3088.3	high-energy collision-induced dissociation	7.43	1532.66	1532.67	1	75 | 320
169		700.2	3	468.541	1403.61	468.542	1403.61	controllerType=0 controllerNumber=1 scan=2936	-3.447	F.HSATCHDRVASF.Y		HSATCHDRVASF,FY,5@57.02146,7@15.99492	D7(Oxidation / 15.9949)	13.2417	F.HSATC[+57.02146]HD[+15.99492]RVASF.Y	C5(Carbamidomethyl / 57.0215)	2.4e-10	2.4e-10	0	0	0	0	3.8e-11	3.8e-11	9.623	414.5	58.8		Specific	11	>sp|P46531|NOTC1_HUMAN Neurogenic locus notch homolog protein 1 OS=Homo sapiens OX=9606 GN=NOTCH1 PE=1 SV=4	1	1004	FP062822_9.2936.2936.3	high-energy collision-induced dissociation	9.62	1402.6	1402.6	1	76 | 246
169		666.3	3	468.54	1403.6	468.542	1403.61	controllerType=0 controllerNumber=1 scan=2980	-5.078	F.HSATCHDRVASF.Y		HSATCHDRVASF,FY,5@57.02146,7@15.99492	D7(Oxidation / 15.9949)	13.3524	F.HSATC[+57.02146]HD[+15.99492]RVASF.Y	C5(Carbamidomethyl / 57.0215)	3.3e-09	3.3e-09	0	0	0	0	6.8e-10	6.9e-10	8.486	424.9	52.6		Specific	10.2	>sp|P46531|NOTC1_HUMAN Neurogenic locus notch homolog protein 1 OS=Homo sapiens OX=9606 GN=NOTCH1 PE=1 SV=4	1	1055	FP062822_9.2980.2980.3	high-energy collision-induced dissociation	9.48	1402.6	1402.6	1	77 | 267
169		328.2	3	463.543	1388.61	463.539	1388.6	controllerType=0 controllerNumber=1 scan=3038	9.375	F.HSATCHDRVASF.Y		HSATCHDRVASF,FY,5@57.02146,8@0.98402	R8(Deamidated / 0.984)	13.4764	F.HSATC[+57.02146]HDR[+0.98402]VASF.Y	C5(Carbamidomethyl / 57.0215)	0.35	0.35	0	0	0	0	0.017	0.018	0.454	279.4	279.4		Specific	6.3	>sp|P46531|NOTC1_HUMAN Neurogenic locus notch homolog protein 1 OS=Homo sapiens OX=9606 GN=NOTCH1 PE=1 SV=4	1	1118	FP062822_9.3038.3038.3	high-energy collision-induced dissociation	0.68	1387.61	1387.59	1	78 | 307
169		829.8	2	694.309	1387.61	694.312	1387.62	controllerType=0 controllerNumber=1 scan=2883	-3.975	F.HSATCHDRVASF.Y		HSATCHDRVASF,FY,5@57.02146		13.0808	F.HSATC[+57.02146]HDRVASF.Y	C5(Carbamidomethyl / 57.0215)	4.6e-11	4.7e-11	0	0	0	0	1.3e-11	1.3e-11	10.333	612.4	612.4		Specific	10.3	>sp|P46531|NOTC1_HUMAN Neurogenic locus notch homolog protein 1 OS=Homo sapiens OX=9606 GN=NOTCH1 PE=1 SV=4	1	968	FP062822_9.2883.2883.2	high-energy collision-induced dissociation	11.33	1386.6	1386.61	1	79 | 226
169		822.4	2	694.309	1387.61	694.312	1387.62	controllerType=0 controllerNumber=1 scan=2917	-4.415	F.HSATCHDRVASF.Y		HSATCHDRVASF,FY,5@57.02146		13.1952	F.HSATC[+57.02146]HDRVASF.Y	C5(Carbamidomethyl / 57.0215)	5.2e-12	5.3e-12	0	0	0	0	1.7e-12	1.7e-12	11.28	608.1	608.1		Specific	11.6	>sp|P46531|NOTC1_HUMAN Neurogenic locus notch homolog protein 1 OS=Homo sapiens OX=9606 GN=NOTCH1 PE=1 SV=4	1	986	FP062822_9.2917.2917.2	high-energy collision-induced dissociation	12.27	1386.6	1386.61	1	80 | 238
169		786.2	2	694.309	1387.61	694.312	1387.62	controllerType=0 controllerNumber=1 scan=2915	-4.415	F.HSATCHDRVASF.Y		HSATCHDRVASF,FY,5@57.02146		13.1919	F.HSATC[+57.02146]HDRVASF.Y	C5(Carbamidomethyl / 57.0215)	4.6e-10	4.7e-10	0	0	0	0	1.1e-10	1.1e-10	9.333	595.9	595.9		Specific	10.1	>sp|P46531|NOTC1_HUMAN Neurogenic locus notch homolog protein 1 OS=Homo sapiens OX=9606 GN=NOTCH1 PE=1 SV=4	1	984	FP062822_9.2915.2915.2	high-energy collision-induced dissociation	10.33	1386.6	1386.61	1	81 | 236
169		743.8	3	463.208	1387.61	463.211	1387.62	controllerType=0 controllerNumber=1 scan=2865	-4.864	F.HSATCHDRVASF.Y		HSATCHDRVASF,FY,5@57.02146		13.0402	F.HSATC[+57.02146]HDRVASF.Y	C5(Carbamidomethyl / 57.0215)	3.7e-11	3.7e-11	0	0	0	0	8.9e-12	9e-12	10.434	493.2	493.2		Specific	11.3	>sp|P46531|NOTC1_HUMAN Neurogenic locus notch homolog protein 1 OS=Homo sapiens OX=9606 GN=NOTCH1 PE=1 SV=4	1	947	FP062822_9.2865.2865.3	high-energy collision-induced dissociation	11.43	1386.6	1386.61	1	82 | 224
169		721.9	3	463.208	1387.61	463.211	1387.62	controllerType=0 controllerNumber=1 scan=3035	-4.892	F.HSATCHDRVASF.Y		HSATCHDRVASF,FY,5@57.02146		13.4691	F.HSATC[+57.02146]HDRVASF.Y	C5(Carbamidomethyl / 57.0215)	3.3e-10	3.3e-10	0	0	0	0	5.1e-11	5.1e-11	9.486	385.6	385.6		Specific	10.1	>sp|P46531|NOTC1_HUMAN Neurogenic locus notch homolog protein 1 OS=Homo sapiens OX=9606 GN=NOTCH1 PE=1 SV=4	1	1116	FP062822_9.3035.3035.3	high-energy collision-induced dissociation	10.48	1386.6	1386.61	1	83 | 305
169		718.9	3	463.208	1387.61	463.211	1387.62	controllerType=0 controllerNumber=1 scan=3146	-6.25	F.HSATCHDRVASF.Y		HSATCHDRVASF,FY,5@57.02146		13.747	F.HSATC[+57.02146]HDRVASF.Y	C5(Carbamidomethyl / 57.0215)	1.2e-09	1.2e-09	0	0	0	0	2e-10	2e-10	8.916	469.8	469.8		Specific	10.7	>sp|P46531|NOTC1_HUMAN Neurogenic locus notch homolog protein 1 OS=Homo sapiens OX=9606 GN=NOTCH1 PE=1 SV=4	1	1210	FP062822_9.3146.3146.3	high-energy collision-induced dissociation	9.91	1386.6	1386.61	1	84 | 326
169		714.1	3	463.208	1387.61	463.211	1387.62	controllerType=0 controllerNumber=1 scan=2939	-4.6	F.HSATCHDRVASF.Y		HSATCHDRVASF,FY,5@57.02146		13.2494	F.HSATC[+57.02146]HDRVASF.Y	C5(Carbamidomethyl / 57.0215)	3.7e-11	3.7e-11	0	0	0	0	1.1e-11	1.1e-11	10.434	496.2	496.2		Specific	12	>sp|P46531|NOTC1_HUMAN Neurogenic locus notch homolog protein 1 OS=Homo sapiens OX=9606 GN=NOTCH1 PE=1 SV=4	1	1006	FP062822_9.2939.2939.3	high-energy collision-induced dissociation	11.43	1386.6	1386.61	1	85 | 252
169		686.9	3	463.209	1387.61	463.211	1387.62	controllerType=0 controllerNumber=1 scan=3078	-4.072	F.HSATCHDRVASF.Y		HSATCHDRVASF,FY,5@57.02146		13.5784	F.HSATC[+57.02146]HDRVASF.Y	C5(Carbamidomethyl / 57.0215)	2.4e-09	2.4e-09	0	0	0	0	4.3e-10	4.3e-10	8.623	384	384		Specific	10.6	>sp|P46531|NOTC1_HUMAN Neurogenic locus notch homolog protein 1 OS=Homo sapiens OX=9606 GN=NOTCH1 PE=1 SV=4	1	1151	FP062822_9.3078.3078.3	high-energy collision-induced dissociation	9.62	1386.6	1386.61	1	86 | 313
169		635.8	3	463.209	1387.61	463.211	1387.62	controllerType=0 controllerNumber=1 scan=2900	-4.006	F.HSATCHDRVASF.Y		HSATCHDRVASF,FY,5@57.02146		13.1442	F.HSATC[+57.02146]HDRVASF.Y	C5(Carbamidomethyl / 57.0215)	3.3e-08	3.3e-08	0	0	0	0	3.4e-09	3.4e-09	7.486	472.2	472.2		Specific	10.2	>sp|P46531|NOTC1_HUMAN Neurogenic locus notch homolog protein 1 OS=Homo sapiens OX=9606 GN=NOTCH1 PE=1 SV=4	1	975	FP062822_9.2900.2900.3	high-energy collision-induced dissociation	8.48	1386.6	1386.61	1	87 | 228
169		630.8	3	463.208	1387.61	463.211	1387.62	controllerType=0 controllerNumber=1 scan=2983	-4.93	F.HSATCHDRVASF.Y		HSATCHDRVASF,FY,5@57.02146		13.3601	F.HSATC[+57.02146]HDRVASF.Y	C5(Carbamidomethyl / 57.0215)	3.3e-08	3.3e-08	0	0	0	0	3.9e-09	4e-09	7.486	423	423		Specific	10.3	>sp|P46531|NOTC1_HUMAN Neurogenic locus notch homolog protein 1 OS=Homo sapiens OX=9606 GN=NOTCH1 PE=1 SV=4	1	1057	FP062822_9.2983.2983.3	high-energy collision-induced dissociation	8.48	1386.6	1386.61	1	88 | 273
181		773.4	2	731.83	1462.65	731.832	1462.66	controllerType=0 controllerNumber=1 scan=3606	-2.175	F.YCECPHGRTGLL.C		YCECPHGRTGLL,FC,2@57.02146,4@57.02146		14.8392	F.YC[+57.02146]EC[+57.02146]PHGRTGLL.C	C2(Carbamidomethyl / 57.0215); C4(Carbamidomethyl / 57.0215)	1.1e-11	1.1e-11	0	0	0	0	4.5e-12	4.5e-12	10.964	592.2	592.2		Specific	12.2	>sp|P46531|NOTC1_HUMAN Neurogenic locus notch homolog protein 1 OS=Homo sapiens OX=9606 GN=NOTCH1 PE=1 SV=4	1	1688	FP062822_9.3606.3606.2	high-energy collision-induced dissociation	10.96	1461.65	1461.65	1	89 | 548
181		702.1	2	731.83	1462.65	731.832	1462.66	controllerType=0 controllerNumber=1 scan=3645	-2.889	F.YCECPHGRTGLL.C		YCECPHGRTGLL,FC,2@57.02146,4@57.02146		14.9422	F.YC[+57.02146]EC[+57.02146]PHGRTGLL.C	C2(Carbamidomethyl / 57.0215); C4(Carbamidomethyl / 57.0215)	7e-10	7.1e-10	0	0	0	0	1.3e-10	1.4e-10	9.153	584.7	584.7		Specific	10.7	>sp|P46531|NOTC1_HUMAN Neurogenic locus notch homolog protein 1 OS=Homo sapiens OX=9606 GN=NOTCH1 PE=1 SV=4	1	1727	FP062822_9.3645.3645.2	high-energy collision-induced dissociation	9.15	1461.65	1461.65	1	90 | 554
181		499.6	3	488.222	1462.65	488.224	1462.66	controllerType=0 controllerNumber=1 scan=3575	-4.083	F.YCECPHGRTGLL.C		YCECPHGRTGLL,FC,2@57.02146,4@57.02146		14.7662	F.YC[+57.02146]EC[+57.02146]PHGRTGLL.C	C2(Carbamidomethyl / 57.0215); C4(Carbamidomethyl / 57.0215)	0.00014	0.00015	0	0	0	0	8.1e-06	8.2e-06	3.839	316	316		Specific	9.9	>sp|P46531|NOTC1_HUMAN Neurogenic locus notch homolog protein 1 OS=Homo sapiens OX=9606 GN=NOTCH1 PE=1 SV=4	1	1651	FP062822_9.3575.3575.3	high-energy collision-induced dissociation	4.13	1461.64	1461.65	1	91 | 545
181		489.1	3	488.222	1462.65	488.224	1462.66	controllerType=0 controllerNumber=1 scan=3621	-3.832	F.YCECPHGRTGLL.C		YCECPHGRTGLL,FC,2@57.02146,4@57.02146		14.8776	F.YC[+57.02146]EC[+57.02146]PHGRTGLL.C	C2(Carbamidomethyl / 57.0215); C4(Carbamidomethyl / 57.0215)	5.4e-05	5.5e-05	0	0	0	0	3.4e-06	3.4e-06	4.265	360.4	360.4		Specific	9.8	>sp|P46531|NOTC1_HUMAN Neurogenic locus notch homolog protein 1 OS=Homo sapiens OX=9606 GN=NOTCH1 PE=1 SV=4	1	1703	FP062822_9.3621.3621.3	high-energy collision-induced dissociation	4.55	1461.64	1461.65	1	92 | 551
181		475.3	3	488.222	1462.65	488.224	1462.66	controllerType=0 controllerNumber=1 scan=3661	-4.208	F.YCECPHGRTGLL.C		YCECPHGRTGLL,FC,2@57.02146,4@57.02146		14.985	F.YC[+57.02146]EC[+57.02146]PHGRTGLL.C	C2(Carbamidomethyl / 57.0215); C4(Carbamidomethyl / 57.0215)	2.3e-05	2.4e-05	0	0	0	0	1.6e-06	1.7e-06	4.633	322.1	322.1		Specific	11.3	>sp|P46531|NOTC1_HUMAN Neurogenic locus notch homolog protein 1 OS=Homo sapiens OX=9606 GN=NOTCH1 PE=1 SV=4	1	1741	FP062822_9.3661.3661.3	high-energy collision-induced dissociation	4.78	1461.64	1461.65	1	93 | 557
181		474.3	3	488.221	1462.65	488.224	1462.66	controllerType=0 controllerNumber=1 scan=3709	-4.959	F.YCECPHGRTGLL.C		YCECPHGRTGLL,FC,2@57.02146,4@57.02146		15.0935	F.YC[+57.02146]EC[+57.02146]PHGRTGLL.C	C2(Carbamidomethyl / 57.0215); C4(Carbamidomethyl / 57.0215)	0.00017	0.00017	0	0	0	0	9.9e-06	1e-05	3.773	349.4	349.4		Specific	10.4	>sp|P46531|NOTC1_HUMAN Neurogenic locus notch homolog protein 1 OS=Homo sapiens OX=9606 GN=NOTCH1 PE=1 SV=4	1	1798	FP062822_9.3709.3709.3	high-energy collision-induced dissociation	3.92	1461.64	1461.65	1	94 | 560
181		555.4	3	450.527	1349.57	450.529	1349.57	controllerType=0 controllerNumber=1 scan=3041	-4.799	F.YCECPHGRTGL.L		YCECPHGRTGL,FL,2@57.02146,4@57.02146		13.4851	F.YC[+57.02146]EC[+57.02146]PHGRTGL.L	C2(Carbamidomethyl / 57.0215); C4(Carbamidomethyl / 57.0215)	0.00068	0.00069	0	0	0	0	2.9e-05	2.9e-05	3.169	283.5	283.5		Specific	10.4	>sp|P46531|NOTC1_HUMAN Neurogenic locus notch homolog protein 1 OS=Homo sapiens OX=9606 GN=NOTCH1 PE=1 SV=4	1	1120	FP062822_9.3041.3041.3	high-energy collision-induced dissociation	3.92	1348.56	1348.57	1	95 | 309
181		508.3	3	450.527	1349.57	450.529	1349.57	controllerType=0 controllerNumber=1 scan=3084	-3.713	F.YCECPHGRTGL.L		YCECPHGRTGL,FL,2@57.02146,4@57.02146		13.5906	F.YC[+57.02146]EC[+57.02146]PHGRTGL.L	C2(Carbamidomethyl / 57.0215); C4(Carbamidomethyl / 57.0215)	7.5e-05	7.6e-05	0	0	0	0	4.2e-06	4.3e-06	4.125	334.8	334.8		Specific	12.2	>sp|P46531|NOTC1_HUMAN Neurogenic locus notch homolog protein 1 OS=Homo sapiens OX=9606 GN=NOTCH1 PE=1 SV=4	1	1157	FP062822_9.3084.3084.3	high-energy collision-induced dissociation	4.41	1348.56	1348.57	1	96 | 316
182		740.2	2	650.298	1299.59	650.3	1299.59	controllerType=0 controllerNumber=1 scan=3306	-4.158	Y.CECPHGRTGLL.C		CECPHGRTGLL,YC,1@57.02146,3@57.02146		14.1222	Y.C[+57.02146]EC[+57.02146]PHGRTGLL.C	C1(Carbamidomethyl / 57.0215); C3(Carbamidomethyl / 57.0215)	1.3e-09	1.4e-09	0	0	0	0	2.4e-10	2.4e-10	8.875	740.2	740.2		Specific	10.9	>sp|P46531|NOTC1_HUMAN Neurogenic locus notch homolog protein 1 OS=Homo sapiens OX=9606 GN=NOTCH1 PE=1 SV=4	1	1373	FP062822_9.3306.3306.2	high-energy collision-induced dissociation	9.87	1298.58	1298.59	1	97 | 95
182		663.1	3	433.868	1299.59	433.869	1299.59	controllerType=0 controllerNumber=1 scan=3371	-2.313	Y.CECPHGRTGLL.C		CECPHGRTGLL,YC,1@57.02146,3@57.02146		14.2838	Y.C[+57.02146]EC[+57.02146]PHGRTGLL.C	C1(Carbamidomethyl / 57.0215); C3(Carbamidomethyl / 57.0215)	6.1e-08	6.1e-08	0	0	0	0	6.5e-09	6.6e-09	7.218	663.1	663.1		Specific	10.4	>sp|P46531|NOTC1_HUMAN Neurogenic locus notch homolog protein 1 OS=Homo sapiens OX=9606 GN=NOTCH1 PE=1 SV=4	1	1424	FP062822_9.3371.3371.3	high-energy collision-induced dissociation	8.21	1298.58	1298.59	1	98 | 97
182		605.7	3	433.867	1299.59	433.869	1299.59	controllerType=0 controllerNumber=1 scan=3284	-6.328	Y.CECPHGRTGLL.C		CECPHGRTGLL,YC,1@57.02146,3@57.02146		14.0719	Y.C[+57.02146]EC[+57.02146]PHGRTGLL.C	C1(Carbamidomethyl / 57.0215); C3(Carbamidomethyl / 57.0215)	1e-06	1.1e-06	0	0	0	0	8.3e-08	8.4e-08	5.98	605.7	605.7		Specific	10.6	>sp|P46531|NOTC1_HUMAN Neurogenic locus notch homolog protein 1 OS=Homo sapiens OX=9606 GN=NOTCH1 PE=1 SV=4	1	1348	FP062822_9.3284.3284.3	high-energy collision-induced dissociation	6.97	1298.58	1298.59	1	99 | 94
182		598.3	3	433.867	1299.59	433.869	1299.59	controllerType=0 controllerNumber=1 scan=3332	-4.637	Y.CECPHGRTGLL.C		CECPHGRTGLL,YC,1@57.02146,3@57.02146		14.1801	Y.C[+57.02146]EC[+57.02146]PHGRTGLL.C	C1(Carbamidomethyl / 57.0215); C3(Carbamidomethyl / 57.0215)	3.2e-07	3.2e-07	0	0	0	0	3.1e-08	3.1e-08	6.498	598.3	598.3		Specific	12.1	>sp|P46531|NOTC1_HUMAN Neurogenic locus notch homolog protein 1 OS=Homo sapiens OX=9606 GN=NOTCH1 PE=1 SV=4	1	1397	FP062822_9.3332.3332.3	high-energy collision-induced dissociation	7.49	1298.58	1298.59	1	100 | 96
182		594.5	3	433.867	1299.59	433.869	1299.59	controllerType=0 controllerNumber=1 scan=3413	-4.708	Y.CECPHGRTGLL.C		CECPHGRTGLL,YC,1@57.02146,3@57.02146		14.3898	Y.C[+57.02146]EC[+57.02146]PHGRTGLL.C	C1(Carbamidomethyl / 57.0215); C3(Carbamidomethyl / 57.0215)	2.8e-06	2.9e-06	0	0	0	0	2.5e-07	2.6e-07	5.55	594.5	594.5		Specific	9.8	>sp|P46531|NOTC1_HUMAN Neurogenic locus notch homolog protein 1 OS=Homo sapiens OX=9606 GN=NOTCH1 PE=1 SV=4	1	1468	FP062822_9.3413.3413.3	high-energy collision-induced dissociation	6.54	1298.58	1298.59	1	101 | 100
182		585.8	2	593.755	1186.5	593.758	1186.51	controllerType=0 controllerNumber=1 scan=2687	-4.799	Y.CECPHGRTGL.L		CECPHGRTGL,YL,1@57.02146,3@57.02146		12.584	Y.C[+57.02146]EC[+57.02146]PHGRTGL.L	C1(Carbamidomethyl / 57.0215); C3(Carbamidomethyl / 57.0215)	1.8e-06	1.9e-06	0	0	0	0	1.8e-07	1.9e-07	5.738	585.8	585.8		Specific	10.1	>sp|P46531|NOTC1_HUMAN Neurogenic locus notch homolog protein 1 OS=Homo sapiens OX=9606 GN=NOTCH1 PE=1 SV=4	1	751	FP062822_9.2687.2687.2	high-energy collision-induced dissociation	6.73	1185.5	1185.5	1	102 | 86
336	Hex(1)Pent(2)	116.4	4	1210.24	4837.92	1210.23	4837.91	controllerType=0 controllerNumber=1 scan=5002	0.967	F.QCECPTGFTGHLCQYDVDECASTPCKNGAKCLDGPNTY.T	22	QCECPTGFTGHLCQYDVDECASTPCKNGAKCLDGPNTY,FT,2@57.02146,4@57.02146,13@57.02146,14@0.98402,20@57.02146,22@426.13734,25@57.02146,31@57.02146	Q14(Deamidated / 0.984); S22(OGlycan / 426.1373)	18.0962	F.QC[+57.02146]EC[+57.02146]PTGFTGHLC[+57.02146]Q[+0.98402]YDVDEC[+57.02146]AS[+426.13734]TPC[+57.02146]KNGAKC[+57.02146]LDGPNTY.T	C2(Carbamidomethyl / 57.0215); C4(Carbamidomethyl / 57.0215); C13(Carbamidomethyl / 57.0215); C20(Carbamidomethyl / 57.0215); C25(Carbamidomethyl / 57.0215); C31(Carbamidomethyl / 57.0215)	0.88	0.88	0	0	0	0	0.039	0.04	0.058	116.4	0		Specific	10.9	>sp|P46531|NOTC1_HUMAN Neurogenic locus notch homolog protein 1 OS=Homo sapiens OX=9606 GN=NOTCH1 PE=1 SV=4	1	3536	FP062822_9.5002.5002.4	high-energy collision-induced dissociation	0.03	4836.91	4836.91	1	103 | 25760
336		493.7	2	499.688	998.369	499.689	998.371	controllerType=0 controllerNumber=1 scan=4158	-2.089	F.QCECPTGF.T		QCECPTGF,FT,2@57.02146,4@57.02146		16.1276	F.QC[+57.02146]EC[+57.02146]PTGF.T	C2(Carbamidomethyl / 57.0215); C4(Carbamidomethyl / 57.0215)	0.0082	0.0084	0	0	0	0	0.00024	0.00025	2.084	304.4	304.4		Specific	11.2	>sp|P46531|NOTC1_HUMAN Neurogenic locus notch homolog protein 1 OS=Homo sapiens OX=9606 GN=NOTCH1 PE=1 SV=4	1	2377	FP062822_9.4158.4158.2	high-energy collision-induced dissociation	2.08	997.361	997.363	1	104 | 105
344	HexNAc(1); Hex(1)Pent(1)	38.4	4	983.398	3930.57	983.401	3930.58	controllerType=0 controllerNumber=1 scan=4017	-2.76	F.TGHLCQYDVDECASTPCKNGAKCLDGPNTY.T	14;15	TGHLCQYDVDECASTPCKNGAKCLDGPNTY,FT,5@57.02146,6@0.98402,12@57.02146,14@203.07937,15@294.09508,17@57.02146,19@0.98402,23@57.02146	Q6(Deamidated / 0.984); S14(OGlycan / 203.0794); T15(OGlycan / 294.0951); N19(Deamidated / 0.984)	15.8058	F.TGHLC[+57.02146]Q[+0.98402]YDVDEC[+57.02146]AS[+203.07937]T[+294.09508]PC[+57.02146]KN[+0.98402]GAKC[+57.02146]LDGPNTY.T	C5(Carbamidomethyl / 57.0215); C12(Carbamidomethyl / 57.0215); C17(Carbamidomethyl / 57.0215); C23(Carbamidomethyl / 57.0215)	0.52	0.52	0	0	0	0	0.022	0.022	0.285	38.4	0		Specific	7.2	>sp|P46531|NOTC1_HUMAN Neurogenic locus notch homolog protein 1 OS=Homo sapiens OX=9606 GN=NOTCH1 PE=1 SV=4	1	2199	FP062822_9.4017.4017.4	high-energy collision-induced dissociation	0.09	3929.56	3929.57	1	105 | 21878
344	Hex(1)Pent(2)	818.5	4	969.393	3874.55	969.394	3874.56	controllerType=0 controllerNumber=1 scan=4210	-1.075	F.TGHLCQYDVDECASTPCKNGAKCLDGPNTY.T	29	TGHLCQYDVDECASTPCKNGAKCLDGPNTY,FT,5@57.02146,12@57.02146,17@57.02146,19@0.98402,23@57.02146,25@15.99492,29@426.13734	N19(Deamidated / 0.984); D25(Oxidation / 15.9949); T29(OGlycan / 426.1373)	16.2456	F.TGHLC[+57.02146]QYDVDEC[+57.02146]ASTPC[+57.02146]KN[+0.98402]GAKC[+57.02146]LD[+15.99492]GPNT[+426.13734]Y.T	C5(Carbamidomethyl / 57.0215); C12(Carbamidomethyl / 57.0215); C17(Carbamidomethyl / 57.0215); C23(Carbamidomethyl / 57.0215)	8.2e-12	8.4e-12	0	0	0	0	3.4e-12	3.4e-12	11.084	818.5	2.9		Specific	14.9	>sp|P46531|NOTC1_HUMAN Neurogenic locus notch homolog protein 1 OS=Homo sapiens OX=9606 GN=NOTCH1 PE=1 SV=4	1	2443	FP062822_9.4210.4210.4	high-energy collision-induced dissociation	11.48	3873.54	3873.55	1	106 | 23226
344	Hex(1)Pent(2)	374	4	969.395	3874.56	969.394	3874.56	controllerType=0 controllerNumber=1 scan=4320	0.752	F.TGHLCQYDVDECASTPCKNGAKCLDGPNTY.T	14	TGHLCQYDVDECASTPCKNGAKCLDGPNTY,FT,5@57.02146,12@57.02146,14@426.13734,17@57.02146,23@57.02146,25@15.99492,28@0.98402	S14(OGlycan / 426.1373); D25(Oxidation / 15.9949); N28(Deamidated / 0.984)	16.4967	F.TGHLC[+57.02146]QYDVDEC[+57.02146]AS[+426.13734]TPC[+57.02146]KNGAKC[+57.02146]LD[+15.99492]GPN[+0.98402]TY.T	C5(Carbamidomethyl / 57.0215); C12(Carbamidomethyl / 57.0215); C17(Carbamidomethyl / 57.0215); C23(Carbamidomethyl / 57.0215)	0.00086	0.00087	0	0	0	0	3.7e-05	3.8e-05	3.066	374	0		Specific	13.3	>sp|P46531|NOTC1_HUMAN Neurogenic locus notch homolog protein 1 OS=Homo sapiens OX=9606 GN=NOTCH1 PE=1 SV=4	1	2581	FP062822_9.4320.4320.4	high-energy collision-induced dissociation	2.63	3873.55	3873.55	1	107 | 23666
344	Hex(1)Pent(2)	232.1	4	969.395	3874.56	969.394	3874.56	controllerType=0 controllerNumber=1 scan=4380	0.311	F.TGHLCQYDVDECASTPCKNGAKCLDGPNTY.T	1	TGHLCQYDVDECASTPCKNGAKCLDGPNTY,FT,1@426.13734,5@57.02146,12@57.02146,17@57.02146,19@0.98402,23@57.02146,25@15.99492	T1(OGlycan / 426.1373); N19(Deamidated / 0.984); D25(Oxidation / 15.9949)	16.6366	F.T[+426.13734]GHLC[+57.02146]QYDVDEC[+57.02146]ASTPC[+57.02146]KN[+0.98402]GAKC[+57.02146]LD[+15.99492]GPNTY.T	C5(Carbamidomethyl / 57.0215); C12(Carbamidomethyl / 57.0215); C17(Carbamidomethyl / 57.0215); C23(Carbamidomethyl / 57.0215)	0.033	0.034	0	0	0	0	0.001	0.001	1.478	232.1	1.6		Specific	12.3	>sp|P46531|NOTC1_HUMAN Neurogenic locus notch homolog protein 1 OS=Homo sapiens OX=9606 GN=NOTCH1 PE=1 SV=4	1	2665	FP062822_9.4380.4380.4	high-energy collision-induced dissociation	1.11	3873.55	3873.55	1	108 | 24026
344	Hex(1)Pent(2)	1063.3	3	1291.86	3873.56	1291.86	3873.57	controllerType=0 controllerNumber=1 scan=4018	-3.386	F.TGHLCQYDVDECASTPCKNGAKCLDGPNTY.T	14	TGHLCQYDVDECASTPCKNGAKCLDGPNTY,FT,5@57.02146,12@57.02146,14@426.13734,17@57.02146,23@57.02146,25@15.99492	S14(OGlycan / 426.1373); D25(Oxidation / 15.9949)	15.808	F.TGHLC[+57.02146]QYDVDEC[+57.02146]AS[+426.13734]TPC[+57.02146]KNGAKC[+57.02146]LD[+15.99492]GPNTY.T	C5(Carbamidomethyl / 57.0215); C12(Carbamidomethyl / 57.0215); C17(Carbamidomethyl / 57.0215); C23(Carbamidomethyl / 57.0215)	9.9e-31	1.8e-19	0	0	0	0	9.9e-31	1.8e-19	30.006	1003.5	0		Specific	24.1	>sp|P46531|NOTC1_HUMAN Neurogenic locus notch homolog protein 1 OS=Homo sapiens OX=9606 GN=NOTCH1 PE=1 SV=4	1	2200	FP062822_9.4018.4018.3	high-energy collision-induced dissociation	18.46	3872.55	3872.56	1	109 | 21918
344	Hex(1)Pent(2)	859.1	4	969.145	3873.56	969.148	3873.57	controllerType=0 controllerNumber=1 scan=4046	-3.563	F.TGHLCQYDVDECASTPCKNGAKCLDGPNTY.T	14	TGHLCQYDVDECASTPCKNGAKCLDGPNTY,FT,5@57.02146,12@57.02146,14@426.13734,17@57.02146,23@57.02146,25@15.99492	S14(OGlycan / 426.1373); D25(Oxidation / 15.9949)	15.8733	F.TGHLC[+57.02146]QYDVDEC[+57.02146]AS[+426.13734]TPC[+57.02146]KNGAKC[+57.02146]LD[+15.99492]GPNTY.T	C5(Carbamidomethyl / 57.0215); C12(Carbamidomethyl / 57.0215); C17(Carbamidomethyl / 57.0215); C23(Carbamidomethyl / 57.0215)	2.8e-13	2.8e-13	0	0	0	0	9.1e-14	9.2e-14	12.553	847.3	0		Specific	15.5	>sp|P46531|NOTC1_HUMAN Neurogenic locus notch homolog protein 1 OS=Homo sapiens OX=9606 GN=NOTCH1 PE=1 SV=4	1	2232	FP062822_9.4046.4046.4	high-energy collision-induced dissociation	13.27	3872.55	3872.56	1	110 | 22238
344	Hex(1)Pent(2)	823.7	3	1291.86	3873.56	1291.86	3873.57	controllerType=0 controllerNumber=1 scan=4075	-2.346	F.TGHLCQYDVDECASTPCKNGAKCLDGPNTY.T	14	TGHLCQYDVDECASTPCKNGAKCLDGPNTY,FT,5@57.02146,12@57.02146,14@426.13734,17@57.02146,23@57.02146,25@15.99492	S14(OGlycan / 426.1373); D25(Oxidation / 15.9949)	15.9375	F.TGHLC[+57.02146]QYDVDEC[+57.02146]AS[+426.13734]TPC[+57.02146]KNGAKC[+57.02146]LD[+15.99492]GPNTY.T	C5(Carbamidomethyl / 57.0215); C12(Carbamidomethyl / 57.0215); C17(Carbamidomethyl / 57.0215); C23(Carbamidomethyl / 57.0215)	5.4e-12	5.4e-12	0	0	0	0	2.1e-12	2.2e-12	11.271	823.7	0		Specific	21.1	>sp|P46531|NOTC1_HUMAN Neurogenic locus notch homolog protein 1 OS=Homo sapiens OX=9606 GN=NOTCH1 PE=1 SV=4	1	2271	FP062822_9.4075.4075.3	high-energy collision-induced dissociation	12.99	3872.56	3872.56	1	111 | 22518
344	Hex(1)Pent(2)	789.4	4	969.145	3873.56	969.148	3873.57	controllerType=0 controllerNumber=1 scan=4101	-3.059	F.TGHLCQYDVDECASTPCKNGAKCLDGPNTY.T	14	TGHLCQYDVDECASTPCKNGAKCLDGPNTY,FT,5@57.02146,12@57.02146,14@426.13734,17@57.02146,23@57.02146,25@15.99492	S14(OGlycan / 426.1373); D25(Oxidation / 15.9949)	15.9987	F.TGHLC[+57.02146]QYDVDEC[+57.02146]AS[+426.13734]TPC[+57.02146]KNGAKC[+57.02146]LD[+15.99492]GPNTY.T	C5(Carbamidomethyl / 57.0215); C12(Carbamidomethyl / 57.0215); C17(Carbamidomethyl / 57.0215); C23(Carbamidomethyl / 57.0215)	8.2e-11	8.4e-11	0	0	0	0	2.3e-11	2.3e-11	10.084	754.1	0		Specific	14.7	>sp|P46531|NOTC1_HUMAN Neurogenic locus notch homolog protein 1 OS=Homo sapiens OX=9606 GN=NOTCH1 PE=1 SV=4	1	2304	FP062822_9.4101.4101.4	high-energy collision-induced dissociation	11.8	3872.55	3872.56	1	112 | 22598
344	Hex(1)Pent(2)	720.8	4	969.142	3873.55	969.148	3873.57	controllerType=0 controllerNumber=1 scan=4156	-6.714	F.TGHLCQYDVDECASTPCKNGAKCLDGPNTY.T	14	TGHLCQYDVDECASTPCKNGAKCLDGPNTY,FT,5@57.02146,12@57.02146,14@426.13734,17@57.02146,23@57.02146,25@15.99492	S14(OGlycan / 426.1373); D25(Oxidation / 15.9949)	16.1234	F.TGHLC[+57.02146]QYDVDEC[+57.02146]AS[+426.13734]TPC[+57.02146]KNGAKC[+57.02146]LD[+15.99492]GPNTY.T	C5(Carbamidomethyl / 57.0215); C12(Carbamidomethyl / 57.0215); C17(Carbamidomethyl / 57.0215); C23(Carbamidomethyl / 57.0215)	1.4e-09	1.4e-09	0	0	0	0	2.7e-10	2.8e-10	8.846	720.8	0		Specific	14.2	>sp|P46531|NOTC1_HUMAN Neurogenic locus notch homolog protein 1 OS=Homo sapiens OX=9606 GN=NOTCH1 PE=1 SV=4	1	2375	FP062822_9.4156.4156.4	high-energy collision-induced dissociation	10.56	3872.54	3872.56	1	113 | 22918
344	Hex(1)Pent(2)	695	4	969.144	3873.55	969.148	3873.57	controllerType=0 controllerNumber=1 scan=3994	-4.698	F.TGHLCQYDVDECASTPCKNGAKCLDGPNTY.T	14	TGHLCQYDVDECASTPCKNGAKCLDGPNTY,FT,5@57.02146,12@57.02146,14@426.13734,17@57.02146,23@57.02146,25@15.99492	S14(OGlycan / 426.1373); D25(Oxidation / 15.9949)	15.7527	F.TGHLC[+57.02146]QYDVDEC[+57.02146]AS[+426.13734]TPC[+57.02146]KNGAKC[+57.02146]LD[+15.99492]GPNTY.T	C5(Carbamidomethyl / 57.0215); C12(Carbamidomethyl / 57.0215); C17(Carbamidomethyl / 57.0215); C23(Carbamidomethyl / 57.0215)	2.8e-09	2.8e-09	0	0	0	0	4.9e-10	5e-10	8.553	695	0		Specific	13.2	>sp|P46531|NOTC1_HUMAN Neurogenic locus notch homolog protein 1 OS=Homo sapiens OX=9606 GN=NOTCH1 PE=1 SV=4	1	2169	FP062822_9.3994.3994.4	high-energy collision-induced dissociation	9.27	3872.55	3872.56	1	114 | 21638
344	Hex(1)Pent(2)	542.7	4	969.144	3873.55	969.148	3873.57	controllerType=0 controllerNumber=1 scan=4268	-4.887	F.TGHLCQYDVDECASTPCKNGAKCLDGPNTY.T	14	TGHLCQYDVDECASTPCKNGAKCLDGPNTY,FT,5@57.02146,12@57.02146,14@426.13734,17@57.02146,23@57.02146,25@15.99492	S14(OGlycan / 426.1373); D25(Oxidation / 15.9949)	16.3775	F.TGHLC[+57.02146]QYDVDEC[+57.02146]AS[+426.13734]TPC[+57.02146]KNGAKC[+57.02146]LD[+15.99492]GPNTY.T	C5(Carbamidomethyl / 57.0215); C12(Carbamidomethyl / 57.0215); C17(Carbamidomethyl / 57.0215); C23(Carbamidomethyl / 57.0215)	1.6e-06	1.6e-06	0	0	0	0	1.6e-07	1.6e-07	5.796	542.7	0		Specific	15.3	>sp|P46531|NOTC1_HUMAN Neurogenic locus notch homolog protein 1 OS=Homo sapiens OX=9606 GN=NOTCH1 PE=1 SV=4	1	2519	FP062822_9.4268.4268.4	high-energy collision-induced dissociation	6.27	3872.55	3872.56	1	115 | 23386
344	Hex(1)Pent(2)	75.7	4	969.142	3873.55	969.148	3873.57	controllerType=0 controllerNumber=1 scan=4567	-6.399	F.TGHLCQYDVDECASTPCKNGAKCLDGPNTY.T	14	TGHLCQYDVDECASTPCKNGAKCLDGPNTY,FT,5@57.02146,12@57.02146,14@426.13734,17@57.02146,23@57.02146,28@15.99492	S14(OGlycan / 426.1373); N28(Oxidation / 15.9949)	17.0728	F.TGHLC[+57.02146]QYDVDEC[+57.02146]AS[+426.13734]TPC[+57.02146]KNGAKC[+57.02146]LDGPN[+15.99492]TY.T	C5(Carbamidomethyl / 57.0215); C12(Carbamidomethyl / 57.0215); C17(Carbamidomethyl / 57.0215); C23(Carbamidomethyl / 57.0215)	0.039	0.04	0	0	0	0	0.0017	0.0017	1.404	75.7	0		Specific	11.4	>sp|P46531|NOTC1_HUMAN Neurogenic locus notch homolog protein 1 OS=Homo sapiens OX=9606 GN=NOTCH1 PE=1 SV=4	1	2941	FP062822_9.4567.4567.4	high-energy collision-induced dissociation	1.14	3872.54	3872.56	1	116 | 24625
344	Hex(1)Pent(2)	667.8	3	1287.19	3859.55	1287.19	3859.54	controllerType=0 controllerNumber=1 scan=4004	2.08	F.TGHLCQYDVDECASTPCKNGAKCLDGPNTY.T	15	TGHLCQYDVDECASTPCKNGAKCLDGPNTY,FT,5@57.02146,6@0.98402,12@57.02146,15@426.13734,17@57.02146,19@0.98402,23@57.02146	Q6(Deamidated / 0.984); T15(OGlycan / 426.1373); N19(Deamidated / 0.984)	15.7763	F.TGHLC[+57.02146]Q[+0.98402]YDVDEC[+57.02146]AST[+426.13734]PC[+57.02146]KN[+0.98402]GAKC[+57.02146]LDGPNTY.T	C5(Carbamidomethyl / 57.0215); C12(Carbamidomethyl / 57.0215); C17(Carbamidomethyl / 57.0215); C23(Carbamidomethyl / 57.0215)	2e-08	2.1e-08	0	0	0	0	2.2e-09	2.2e-09	7.692	667.8	0		Specific	16.8	>sp|P46531|NOTC1_HUMAN Neurogenic locus notch homolog protein 1 OS=Homo sapiens OX=9606 GN=NOTCH1 PE=1 SV=4	1	2183	FP062822_9.4004.4004.3	high-energy collision-induced dissociation	8.08	3858.55	3858.54	1	117 | 21758
344	Hex(1)Pent(2)	922.8	4	965.393	3858.55	965.396	3858.56	controllerType=0 controllerNumber=1 scan=4200	-2.904	F.TGHLCQYDVDECASTPCKNGAKCLDGPNTY.T	15	TGHLCQYDVDECASTPCKNGAKCLDGPNTY,FT,5@57.02146,12@57.02146,15@426.13734,17@57.02146,19@0.98402,23@57.02146	T15(OGlycan / 426.1373); N19(Deamidated / 0.984)	16.2225	F.TGHLC[+57.02146]QYDVDEC[+57.02146]AST[+426.13734]PC[+57.02146]KN[+0.98402]GAKC[+57.02146]LDGPNTY.T	C5(Carbamidomethyl / 57.0215); C12(Carbamidomethyl / 57.0215); C17(Carbamidomethyl / 57.0215); C23(Carbamidomethyl / 57.0215)	8.2e-14	8.3e-14	0	0	0	0	2.8e-14	2.8e-14	13.084	922.8	0		Specific	16.7	>sp|P46531|NOTC1_HUMAN Neurogenic locus notch homolog protein 1 OS=Homo sapiens OX=9606 GN=NOTCH1 PE=1 SV=4	1	2430	FP062822_9.4200.4200.4	high-energy collision-induced dissociation	14.81	3857.54	3857.55	1	118 | 23186
344	Hex(1)Pent(2)	419.7	3	1286.85	3858.54	1286.86	3858.56	controllerType=0 controllerNumber=1 scan=4185	-5.605	F.TGHLCQYDVDECASTPCKNGAKCLDGPNTY.T	15	TGHLCQYDVDECASTPCKNGAKCLDGPNTY,FT,5@57.02146,12@57.02146,15@426.13734,17@57.02146,19@0.98402,23@57.02146	T15(OGlycan / 426.1373); N19(Deamidated / 0.984)	16.189	F.TGHLC[+57.02146]QYDVDEC[+57.02146]AST[+426.13734]PC[+57.02146]KN[+0.98402]GAKC[+57.02146]LDGPNTY.T	C5(Carbamidomethyl / 57.0215); C12(Carbamidomethyl / 57.0215); C17(Carbamidomethyl / 57.0215); C23(Carbamidomethyl / 57.0215)	4.9e-06	5e-06	0	0	0	0	3.6e-07	3.7e-07	5.305	419.7	0		Specific	20.5	>sp|P46531|NOTC1_HUMAN Neurogenic locus notch homolog protein 1 OS=Homo sapiens OX=9606 GN=NOTCH1 PE=1 SV=4	1	2412	FP062822_9.4185.4185.3	high-energy collision-induced dissociation	5.25	3857.53	3857.55	1	119 | 23078
344	Hex(1)Pent(2)	231.3	4	965.396	3858.56	965.396	3858.56	controllerType=0 controllerNumber=1 scan=4404	0.323	F.TGHLCQYDVDECASTPCKNGAKCLDGPNTY.T	15	TGHLCQYDVDECASTPCKNGAKCLDGPNTY,FT,5@57.02146,12@57.02146,15@426.13734,17@57.02146,19@0.98402,23@57.02146	T15(OGlycan / 426.1373); N19(Deamidated / 0.984)	16.693	F.TGHLC[+57.02146]QYDVDEC[+57.02146]AST[+426.13734]PC[+57.02146]KN[+0.98402]GAKC[+57.02146]LDGPNTY.T	C5(Carbamidomethyl / 57.0215); C12(Carbamidomethyl / 57.0215); C17(Carbamidomethyl / 57.0215); C23(Carbamidomethyl / 57.0215)	0.033	0.034	0	0	0	0	0.0013	0.0013	1.478	231.3	0		Specific	11.9	>sp|P46531|NOTC1_HUMAN Neurogenic locus notch homolog protein 1 OS=Homo sapiens OX=9606 GN=NOTCH1 PE=1 SV=4	1	2699	FP062822_9.4404.4404.4	high-energy collision-induced dissociation	1.42	3857.55	3857.55	1	120 | 24106
344	Hex(1)Pent(2)	830.8	4	965.146	3857.56	965.15	3857.58	controllerType=0 controllerNumber=1 scan=3982	-3.504	F.TGHLCQYDVDECASTPCKNGAKCLDGPNTY.T	15	TGHLCQYDVDECASTPCKNGAKCLDGPNTY,FT,5@57.02146,12@57.02146,15@426.13734,17@57.02146,23@57.02146	T15(OGlycan / 426.1373)	15.7265	F.TGHLC[+57.02146]QYDVDEC[+57.02146]AST[+426.13734]PC[+57.02146]KNGAKC[+57.02146]LDGPNTY.T	C5(Carbamidomethyl / 57.0215); C12(Carbamidomethyl / 57.0215); C17(Carbamidomethyl / 57.0215); C23(Carbamidomethyl / 57.0215)	2.8e-12	2.8e-12	0	0	0	0	6.3e-13	6.4e-13	11.553	830.8	0		Specific	14.7	>sp|P46531|NOTC1_HUMAN Neurogenic locus notch homolog protein 1 OS=Homo sapiens OX=9606 GN=NOTCH1 PE=1 SV=4	1	2154	FP062822_9.3982.3982.4	high-energy collision-induced dissociation	13.55	3856.56	3856.57	1	121 | 21558
344	Hex(1)Pent(2)	814.7	3	1286.52	3857.55	1286.53	3857.58	controllerType=0 controllerNumber=1 scan=4058	-5.795	F.TGHLCQYDVDECASTPCKNGAKCLDGPNTY.T	15	TGHLCQYDVDECASTPCKNGAKCLDGPNTY,FT,5@57.02146,12@57.02146,15@426.13734,17@57.02146,23@57.02146	T15(OGlycan / 426.1373)	15.8996	F.TGHLC[+57.02146]QYDVDEC[+57.02146]AST[+426.13734]PC[+57.02146]KNGAKC[+57.02146]LDGPNTY.T	C5(Carbamidomethyl / 57.0215); C12(Carbamidomethyl / 57.0215); C17(Carbamidomethyl / 57.0215); C23(Carbamidomethyl / 57.0215)	9.2e-12	9.4e-12	0	0	0	0	3.9e-12	3.9e-12	11.034	814.7	0		Specific	23.7	>sp|P46531|NOTC1_HUMAN Neurogenic locus notch homolog protein 1 OS=Homo sapiens OX=9606 GN=NOTCH1 PE=1 SV=4	1	2247	FP062822_9.4058.4058.3	high-energy collision-induced dissociation	12.03	3856.55	3856.57	1	122 | 22358
344	Hex(1)Pent(2)	802.5	4	965.147	3857.57	965.15	3857.58	controllerType=0 controllerNumber=1 scan=4090	-2.491	F.TGHLCQYDVDECASTPCKNGAKCLDGPNTY.T	14	TGHLCQYDVDECASTPCKNGAKCLDGPNTY,FT,5@57.02146,12@57.02146,14@426.13734,17@57.02146,23@57.02146	S14(OGlycan / 426.1373)	15.9729	F.TGHLC[+57.02146]QYDVDEC[+57.02146]AS[+426.13734]TPC[+57.02146]KNGAKC[+57.02146]LDGPNTY.T	C5(Carbamidomethyl / 57.0215); C12(Carbamidomethyl / 57.0215); C17(Carbamidomethyl / 57.0215); C23(Carbamidomethyl / 57.0215)	8.2e-12	8.4e-12	0	0	0	0	2.8e-12	2.8e-12	11.084	802.5	0		Specific	14.5	>sp|P46531|NOTC1_HUMAN Neurogenic locus notch homolog protein 1 OS=Homo sapiens OX=9606 GN=NOTCH1 PE=1 SV=4	1	2290	FP062822_9.4090.4090.4	high-energy collision-induced dissociation	12.08	3856.56	3856.57	1	123 | 22558
344	Hex(1)Pent(2)	794.4	4	965.147	3857.57	965.15	3857.58	controllerType=0 controllerNumber=1 scan=4035	-2.808	F.TGHLCQYDVDECASTPCKNGAKCLDGPNTY.T	14	TGHLCQYDVDECASTPCKNGAKCLDGPNTY,FT,5@57.02146,12@57.02146,14@426.13734,17@57.02146,23@57.02146	S14(OGlycan / 426.1373)	15.8477	F.TGHLC[+57.02146]QYDVDEC[+57.02146]AS[+426.13734]TPC[+57.02146]KNGAKC[+57.02146]LDGPNTY.T	C5(Carbamidomethyl / 57.0215); C12(Carbamidomethyl / 57.0215); C17(Carbamidomethyl / 57.0215); C23(Carbamidomethyl / 57.0215)	8.2e-11	8.4e-11	0	0	0	0	1.9e-11	2e-11	10.084	794.4	0		Specific	14.9	>sp|P46531|NOTC1_HUMAN Neurogenic locus notch homolog protein 1 OS=Homo sapiens OX=9606 GN=NOTCH1 PE=1 SV=4	1	2218	FP062822_9.4035.4035.4	high-energy collision-induced dissociation	12.08	3856.56	3856.57	1	124 | 22118
344	Hex(1)Pent(2)	678.1	4	965.144	3857.55	965.15	3857.58	controllerType=0 controllerNumber=1 scan=4146	-6.162	F.TGHLCQYDVDECASTPCKNGAKCLDGPNTY.T	15	TGHLCQYDVDECASTPCKNGAKCLDGPNTY,FT,5@57.02146,12@57.02146,15@426.13734,17@57.02146,23@57.02146	T15(OGlycan / 426.1373)	16.1003	F.TGHLC[+57.02146]QYDVDEC[+57.02146]AST[+426.13734]PC[+57.02146]KNGAKC[+57.02146]LDGPNTY.T	C5(Carbamidomethyl / 57.0215); C12(Carbamidomethyl / 57.0215); C17(Carbamidomethyl / 57.0215); C23(Carbamidomethyl / 57.0215)	1.4e-08	1.4e-08	0	0	0	0	1.5e-09	1.5e-09	7.846	678.1	0		Specific	12.7	>sp|P46531|NOTC1_HUMAN Neurogenic locus notch homolog protein 1 OS=Homo sapiens OX=9606 GN=NOTCH1 PE=1 SV=4	1	2364	FP062822_9.4146.4146.4	high-energy collision-induced dissociation	8.84	3856.55	3856.57	1	125 | 22838
344	Hex(1)Pent(2)	631.3	3	1286.53	3857.57	1286.53	3857.58	controllerType=0 controllerNumber=1 scan=3984	-0.573	F.TGHLCQYDVDECASTPCKNGAKCLDGPNTY.T	15	TGHLCQYDVDECASTPCKNGAKCLDGPNTY,FT,5@57.02146,12@57.02146,15@426.13734,17@57.02146,23@57.02146	T15(OGlycan / 426.1373)	15.7309	F.TGHLC[+57.02146]QYDVDEC[+57.02146]AST[+426.13734]PC[+57.02146]KNGAKC[+57.02146]LDGPNTY.T	C5(Carbamidomethyl / 57.0215); C12(Carbamidomethyl / 57.0215); C17(Carbamidomethyl / 57.0215); C23(Carbamidomethyl / 57.0215)	1.5e-07	1.5e-07	0	0	0	0	1.1e-08	1.1e-08	6.838	631.3	0		Specific	22.7	>sp|P46531|NOTC1_HUMAN Neurogenic locus notch homolog protein 1 OS=Homo sapiens OX=9606 GN=NOTCH1 PE=1 SV=4	1	2157	FP062822_9.3984.3984.3	high-energy collision-induced dissociation	7.83	3856.57	3856.57	1	126 | 21598
344	Hex(1)Pent(2)	528	4	965.143	3857.55	965.15	3857.58	controllerType=0 controllerNumber=1 scan=4259	-7.174	F.TGHLCQYDVDECASTPCKNGAKCLDGPNTY.T	15	TGHLCQYDVDECASTPCKNGAKCLDGPNTY,FT,5@57.02146,12@57.02146,15@426.13734,17@57.02146,23@57.02146	T15(OGlycan / 426.1373)	16.3561	F.TGHLC[+57.02146]QYDVDEC[+57.02146]AST[+426.13734]PC[+57.02146]KNGAKC[+57.02146]LDGPNTY.T	C5(Carbamidomethyl / 57.0215); C12(Carbamidomethyl / 57.0215); C17(Carbamidomethyl / 57.0215); C23(Carbamidomethyl / 57.0215)	8.1e-06	8.2e-06	0	0	0	0	4.6e-07	4.7e-07	5.09	528	0		Specific	12	>sp|P46531|NOTC1_HUMAN Neurogenic locus notch homolog protein 1 OS=Homo sapiens OX=9606 GN=NOTCH1 PE=1 SV=4	1	2505	FP062822_9.4259.4259.4	high-energy collision-induced dissociation	5.84	3856.54	3856.57	1	127 | 23346
344	Hex(1)Pent(2)	337.6	4	965.142	3857.55	965.15	3857.58	controllerType=0 controllerNumber=1 scan=4309	-7.807	F.TGHLCQYDVDECASTPCKNGAKCLDGPNTY.T	14	TGHLCQYDVDECASTPCKNGAKCLDGPNTY,FT,5@57.02146,12@57.02146,14@426.13734,17@57.02146,23@57.02146	S14(OGlycan / 426.1373)	16.4709	F.TGHLC[+57.02146]QYDVDEC[+57.02146]AS[+426.13734]TPC[+57.02146]KNGAKC[+57.02146]LDGPNTY.T	C5(Carbamidomethyl / 57.0215); C12(Carbamidomethyl / 57.0215); C17(Carbamidomethyl / 57.0215); C23(Carbamidomethyl / 57.0215)	0.0025	0.0025	0	0	0	0	0.00011	0.00011	2.602	337.6	0		Specific	13.1	>sp|P46531|NOTC1_HUMAN Neurogenic locus notch homolog protein 1 OS=Homo sapiens OX=9606 GN=NOTCH1 PE=1 SV=4	1	2566	FP062822_9.4309.4309.4	high-energy collision-induced dissociation	2.92	3856.54	3856.57	1	128 | 23626
344	Hex(1)Pent(1)	420.2	4	932.388	3726.53	932.385	3726.52	controllerType=0 controllerNumber=1 scan=4063	3.42	F.TGHLCQYDVDECASTPCKNGAKCLDGPNTY.T	15	TGHLCQYDVDECASTPCKNGAKCLDGPNTY,FT,5@57.02146,12@57.02146,15@294.09508,17@57.02146,19@0.98402,23@57.02146	T15(OGlycan / 294.0951); N19(Deamidated / 0.984)	15.9105	F.TGHLC[+57.02146]QYDVDEC[+57.02146]AST[+294.09508]PC[+57.02146]KN[+0.98402]GAKC[+57.02146]LDGPNTY.T	C5(Carbamidomethyl / 57.0215); C12(Carbamidomethyl / 57.0215); C17(Carbamidomethyl / 57.0215); C23(Carbamidomethyl / 57.0215)	8.5e-05	8.6e-05	0	0	0	0	5.1e-06	5.2e-06	4.069	420.2	0		Specific	12.7	>sp|P46531|NOTC1_HUMAN Neurogenic locus notch homolog protein 1 OS=Homo sapiens OX=9606 GN=NOTCH1 PE=1 SV=4	1	2254	FP062822_9.4063.4063.4	high-energy collision-induced dissociation	4.02	3725.52	3725.51	1	129 | 22398
344	Hex(1)Pent(1)	400.1	4	932.383	3726.51	932.385	3726.52	controllerType=0 controllerNumber=1 scan=4182	-2.149	F.TGHLCQYDVDECASTPCKNGAKCLDGPNTY.T	14	TGHLCQYDVDECASTPCKNGAKCLDGPNTY,FT,5@57.02146,12@57.02146,14@294.09508,17@57.02146,19@0.98402,23@57.02146	S14(OGlycan / 294.0951); N19(Deamidated / 0.984)	16.1824	F.TGHLC[+57.02146]QYDVDEC[+57.02146]AS[+294.09508]TPC[+57.02146]KN[+0.98402]GAKC[+57.02146]LDGPNTY.T	C5(Carbamidomethyl / 57.0215); C12(Carbamidomethyl / 57.0215); C17(Carbamidomethyl / 57.0215); C23(Carbamidomethyl / 57.0215)	2.2e-05	2.3e-05	0	0	0	0	1.4e-06	1.4e-06	4.648	400.1	0		Specific	13.5	>sp|P46531|NOTC1_HUMAN Neurogenic locus notch homolog protein 1 OS=Homo sapiens OX=9606 GN=NOTCH1 PE=1 SV=4	1	2408	FP062822_9.4182.4182.4	high-energy collision-induced dissociation	4.6	3725.5	3725.51	1	130 | 23038
344	Hex(1)Pent(1)	612.3	4	932.134	3725.51	932.139	3725.53	controllerType=0 controllerNumber=1 scan=4005	-5.522	F.TGHLCQYDVDECASTPCKNGAKCLDGPNTY.T	15	TGHLCQYDVDECASTPCKNGAKCLDGPNTY,FT,5@57.02146,12@57.02146,15@294.09508,17@57.02146,23@57.02146	T15(OGlycan / 294.0951)	15.7785	F.TGHLC[+57.02146]QYDVDEC[+57.02146]AST[+294.09508]PC[+57.02146]KNGAKC[+57.02146]LDGPNTY.T	C5(Carbamidomethyl / 57.0215); C12(Carbamidomethyl / 57.0215); C17(Carbamidomethyl / 57.0215); C23(Carbamidomethyl / 57.0215)	2.8e-08	2.8e-08	0	0	0	0	2.7e-09	2.8e-09	7.553	612.3	0		Specific	14	>sp|P46531|NOTC1_HUMAN Neurogenic locus notch homolog protein 1 OS=Homo sapiens OX=9606 GN=NOTCH1 PE=1 SV=4	1	2184	FP062822_9.4005.4005.4	high-energy collision-induced dissociation	8.55	3724.51	3724.53	1	131 | 21798
344	Hex(1)	450.4	4	899.373	3594.47	899.375	3594.48	controllerType=0 controllerNumber=1 scan=4197	-1.678	F.TGHLCQYDVDECASTPCKNGAKCLDGPNTY.T	15	TGHLCQYDVDECASTPCKNGAKCLDGPNTY,FT,5@57.02146,12@57.02146,15@162.05282,17@57.02146,19@0.98402,23@57.02146	T15(OGlycan / 162.0528); N19(Deamidated / 0.984)	16.2147	F.TGHLC[+57.02146]QYDVDEC[+57.02146]AST[+162.05282]PC[+57.02146]KN[+0.98402]GAKC[+57.02146]LDGPNTY.T	C5(Carbamidomethyl / 57.0215); C12(Carbamidomethyl / 57.0215); C17(Carbamidomethyl / 57.0215); C23(Carbamidomethyl / 57.0215)	1.3e-05	1.3e-05	0	0	0	0	8.7e-07	8.8e-07	4.88	450.4	1.2		Specific	12.9	>sp|P46531|NOTC1_HUMAN Neurogenic locus notch homolog protein 1 OS=Homo sapiens OX=9606 GN=NOTCH1 PE=1 SV=4	1	2427	FP062822_9.4197.4197.4	high-energy collision-induced dissociation	4.75	3593.46	3593.47	1	132 | 23118
344	Hex(1)	688.9	4	899.125	3593.48	899.129	3593.49	controllerType=0 controllerNumber=1 scan=4048	-4.088	F.TGHLCQYDVDECASTPCKNGAKCLDGPNTY.T	15	TGHLCQYDVDECASTPCKNGAKCLDGPNTY,FT,5@57.02146,12@57.02146,15@162.05282,17@57.02146,23@57.02146	T15(OGlycan / 162.0528)	15.8767	F.TGHLC[+57.02146]QYDVDEC[+57.02146]AST[+162.05282]PC[+57.02146]KNGAKC[+57.02146]LDGPNTY.T	C5(Carbamidomethyl / 57.0215); C12(Carbamidomethyl / 57.0215); C17(Carbamidomethyl / 57.0215); C23(Carbamidomethyl / 57.0215)	2.8e-09	2.8e-09	0	0	0	0	6.1e-10	6.2e-10	8.553	517.1	1.2		Specific	12.4	>sp|P46531|NOTC1_HUMAN Neurogenic locus notch homolog protein 1 OS=Homo sapiens OX=9606 GN=NOTCH1 PE=1 SV=4	1	2234	FP062822_9.4048.4048.4	high-energy collision-induced dissociation	9.55	3592.47	3592.49	1	133 | 22278
344	Hex(1)	683.4	4	899.125	3593.48	899.129	3593.49	controllerType=0 controllerNumber=1 scan=3997	-3.817	F.TGHLCQYDVDECASTPCKNGAKCLDGPNTY.T	15	TGHLCQYDVDECASTPCKNGAKCLDGPNTY,FT,5@57.02146,12@57.02146,15@162.05282,17@57.02146,23@57.02146	T15(OGlycan / 162.0528)	15.7592	F.TGHLC[+57.02146]QYDVDEC[+57.02146]AST[+162.05282]PC[+57.02146]KNGAKC[+57.02146]LDGPNTY.T	C5(Carbamidomethyl / 57.0215); C12(Carbamidomethyl / 57.0215); C17(Carbamidomethyl / 57.0215); C23(Carbamidomethyl / 57.0215)	2.8e-09	2.8e-09	0	0	0	0	5.5e-10	5.6e-10	8.553	517.4	1.2		Specific	14.5	>sp|P46531|NOTC1_HUMAN Neurogenic locus notch homolog protein 1 OS=Homo sapiens OX=9606 GN=NOTCH1 PE=1 SV=4	1	2174	FP062822_9.3997.3997.4	high-energy collision-induced dissociation	9.55	3592.47	3592.49	1	134 | 21718
344		445.4	4	858.862	3432.43	858.861	3432.42	controllerType=0 controllerNumber=1 scan=4279	0.662	F.TGHLCQYDVDECASTPCKNGAKCLDGPNTY.T		TGHLCQYDVDECASTPCKNGAKCLDGPNTY,FT,5@57.02146,12@57.02146,17@57.02146,19@0.98402,23@57.02146	N19(Deamidated / 0.984)	16.4032	F.TGHLC[+57.02146]QYDVDEC[+57.02146]ASTPC[+57.02146]KN[+0.98402]GAKC[+57.02146]LDGPNTY.T	C5(Carbamidomethyl / 57.0215); C12(Carbamidomethyl / 57.0215); C17(Carbamidomethyl / 57.0215); C23(Carbamidomethyl / 57.0215)	0.00034	0.00035	0	0	0	0	1.6e-05	1.6e-05	3.463	367.7	26.5		Specific	11.9	>sp|P46531|NOTC1_HUMAN Neurogenic locus notch homolog protein 1 OS=Homo sapiens OX=9606 GN=NOTCH1 PE=1 SV=4	1	2533	FP062822_9.4279.4279.4	high-energy collision-induced dissociation	3.61	3431.42	3431.42	1	135 | 23426
344		483.4	4	858.613	3431.43	858.615	3431.44	controllerType=0 controllerNumber=1 scan=4114	-2.431	F.TGHLCQYDVDECASTPCKNGAKCLDGPNTY.T		TGHLCQYDVDECASTPCKNGAKCLDGPNTY,FT,5@57.02146,12@57.02146,17@57.02146,23@57.02146		16.0284	F.TGHLC[+57.02146]QYDVDEC[+57.02146]ASTPC[+57.02146]KNGAKC[+57.02146]LDGPNTY.T	C5(Carbamidomethyl / 57.0215); C12(Carbamidomethyl / 57.0215); C17(Carbamidomethyl / 57.0215); C23(Carbamidomethyl / 57.0215)	9.3e-06	9.4e-06	0	0	0	0	5.8e-07	5.9e-07	5.033	483.4	483.4		Specific	13.7	>sp|P46531|NOTC1_HUMAN Neurogenic locus notch homolog protein 1 OS=Homo sapiens OX=9606 GN=NOTCH1 PE=1 SV=4	1	2324	FP062822_9.4114.4114.4	high-energy collision-induced dissociation	5.32	3430.42	3430.43	1	136 | 22678
351	Hex(1)Pent(2)	718.9	3	1005.4	3014.19	1005.41	3014.21	controllerType=0 controllerNumber=1 scan=3703	-4.752	Y.DVDECASTPCKNGAKCLDGPNTY.T	8	DVDECASTPCKNGAKCLDGPNTY,YT,5@57.02146,8@426.13734,10@57.02146,16@57.02146,18@15.99492	T8(OGlycan / 426.1373); D18(Oxidation / 15.9949)	15.0795	Y.DVDEC[+57.02146]AST[+426.13734]PC[+57.02146]KNGAKC[+57.02146]LD[+15.99492]GPNTY.T	C5(Carbamidomethyl / 57.0215); C10(Carbamidomethyl / 57.0215); C16(Carbamidomethyl / 57.0215)	1.1e-09	1.1e-09	0	0	0	0	1.7e-10	1.7e-10	8.975	708.4	5.9		Specific	19.4	>sp|P46531|NOTC1_HUMAN Neurogenic locus notch homolog protein 1 OS=Homo sapiens OX=9606 GN=NOTCH1 PE=1 SV=4	1	1793	FP062822_9.3703.3703.3	high-energy collision-induced dissociation	9.69	3013.19	3013.2	1	137 | 4470
351	Hex(1)Pent(2)	637.1	3	1000.07	2998.2	1000.08	2998.21	controllerType=0 controllerNumber=1 scan=3704	-2.727	Y.DVDECASTPCKNGAKCLDGPNTY.T	8	DVDECASTPCKNGAKCLDGPNTY,YT,5@57.02146,8@426.13734,10@57.02146,16@57.02146	T8(OGlycan / 426.1373)	15.0817	Y.DVDEC[+57.02146]AST[+426.13734]PC[+57.02146]KNGAKC[+57.02146]LDGPNTY.T	C5(Carbamidomethyl / 57.0215); C10(Carbamidomethyl / 57.0215); C16(Carbamidomethyl / 57.0215)	3.1e-07	3.2e-07	0	0	0	0	2.6e-08	2.6e-08	6.506	613.4	0.4		Specific	18.1	>sp|P46531|NOTC1_HUMAN Neurogenic locus notch homolog protein 1 OS=Homo sapiens OX=9606 GN=NOTCH1 PE=1 SV=4	1	1794	FP062822_9.3704.3704.3	high-energy collision-induced dissociation	7.5	2997.2	2997.2	1	138 | 4510

## Sheet: FP062822_10
Pos.	Glycans	Score	z	Obs._x000D_ m/z	Obs._x000D_ MH	Calc._x000D_ m/z	Calc._x000D_ MH	Scan #	ppm_x000D_ err.	SequenceOriginalDebug	Glycans_x000D_ Pos.	PeptideParseFriendly	Mods_x000D_ (variable)	Scan_x000D_ Time	Sequence	Mods_x000D_ (fixed)	PEP_x000D_ 2D	PEP_x000D_ 1D	FDR_x000D_ 2D	FDR_x000D_ 1D	FDR uniq._x000D_ 2D	FDR uniq._x000D_ 1D	q-value_x000D_ 2D	q-value_x000D_ 1D	|Log Prob|	Delta_x000D_ Score	Delta Mod._x000D_ Score	Off-_x000D_ By-X	Cleavage	Z-Score	Protein_x000D_ Name	Prot._x000D_ Id	QID	Comment	Fragment_x000D_ Type	|LogProbOld|	Obs.M	Calc.M	Prot._x000D_ Rank	PID
1		15.8	2	608.787	1216.57	608.785	1216.56	controllerType=0 controllerNumber=1 scan=3642	2.938	-.DVNECGQKPGL.C		DVNECGQKPGL,-C,5@57.02146		14.5835	-.DVNEC[+57.02146]GQKPGL.C	C5(Carbamidomethyl / 57.0215)	0.76	0.76	0	0	0	0	0.061	0.062	0.119	15.8	15.8		Specific	1.9	>sp|P46531|NOTC1_HUMAN Neurogenic locus notch homolog protein 1 OS=Homo sapiens OX=9606 GN=NOTCH1 PE=1 SV=4	1	1932	FP062822_10.3642.3642.2	high-energy collision-induced dissociation	0.12	1215.56	1215.56	1	1 | 206
103		398.9	2	784.321	1567.63	784.324	1567.64	controllerType=0 controllerNumber=1 scan=4514	-4.277	Y.NCRCPPEWTGQY.C		NCRCPPEWTGQY,YC,2@57.02146,4@57.02146		16.751	Y.NC[+57.02146]RC[+57.02146]PPEWTGQY.C	C2(Carbamidomethyl / 57.0215); C4(Carbamidomethyl / 57.0215)	8.3e-06	8.4e-06	0	0	0	0	1.8e-06	1.9e-06	5.079	398.9	398.9		Specific	16.4	>sp|P46531|NOTC1_HUMAN Neurogenic locus notch homolog protein 1 OS=Homo sapiens OX=9606 GN=NOTCH1 PE=1 SV=4	1	2868	FP062822_10.4514.4514.2	high-energy collision-induced dissociation	5.07	1566.63	1566.63	1	2 | 388
103		186	2	784.323	1567.64	784.324	1567.64	controllerType=0 controllerNumber=1 scan=4558	-2.243	Y.NCRCPPEWTGQY.C		NCRCPPEWTGQY,YC,2@57.02146,4@57.02146		16.8582	Y.NC[+57.02146]RC[+57.02146]PPEWTGQY.C	C2(Carbamidomethyl / 57.0215); C4(Carbamidomethyl / 57.0215)	0.041	0.041	0	0	0	0	0.0073	0.0074	1.388	186	186		Specific	9.7	>sp|P46531|NOTC1_HUMAN Neurogenic locus notch homolog protein 1 OS=Homo sapiens OX=9606 GN=NOTCH1 PE=1 SV=4	1	2912	FP062822_10.4558.4558.2	high-energy collision-induced dissociation	1.38	1566.63	1566.63	1	3 | 401
103		150.2	2	784.322	1567.64	784.324	1567.64	controllerType=0 controllerNumber=1 scan=4470	-2.875	Y.NCRCPPEWTGQY.C		NCRCPPEWTGQY,YC,2@57.02146,4@57.02146		16.6451	Y.NC[+57.02146]RC[+57.02146]PPEWTGQY.C	C2(Carbamidomethyl / 57.0215); C4(Carbamidomethyl / 57.0215)	0.0094	0.0095	0	0	0	0	0.0016	0.0016	2.027	150.2	150.2		Specific	10.1	>sp|P46531|NOTC1_HUMAN Neurogenic locus notch homolog protein 1 OS=Homo sapiens OX=9606 GN=NOTCH1 PE=1 SV=4	1	2824	FP062822_10.4470.4470.2	high-energy collision-induced dissociation	2.02	1566.63	1566.63	1	4 | 382
169	HexNAc(1)Hex(1)Fuc(1)NeuAc(1)	176.1	3	784.991	2352.96	784.994	2352.97	controllerType=0 controllerNumber=1 scan=3873	-3.366	F.HSATCHDRVASFY.C	2	HSATCHDRVASFY,FC,2@802.28552,5@57.02146	S2(OGlycan / 802.2855)	15.1506	F.HS[+802.28552]ATC[+57.02146]HDRVASFY.C	C5(Carbamidomethyl / 57.0215)	0.0012	0.0012	0	0	0	0	0.00019	0.00019	2.932	176.1	1.6		Specific	12.2	>sp|P46531|NOTC1_HUMAN Neurogenic locus notch homolog protein 1 OS=Homo sapiens OX=9606 GN=NOTCH1 PE=1 SV=4	1	2199	FP062822_10.3873.3873.3	high-energy collision-induced dissociation	2.97	2351.95	2351.96	1	5 | 2286
169	HexNAc(1)Hex(1)Fuc(1)NeuAc(1)	323.9	3	730.637	2189.9	730.639	2189.9	controllerType=0 controllerNumber=1 scan=3448	-3.349	F.HSATCHDRVASF.Y	2	HSATCHDRVASF,FY,2@802.28552,5@57.02146	S2(OGlycan / 802.2855)	14.123	F.HS[+802.28552]ATC[+57.02146]HDRVASF.Y	C5(Carbamidomethyl / 57.0215)	0.00017	0.00017	0	0	0	0	4.7e-05	4.8e-05	3.768	283.7	1.6		Specific	14.9	>sp|P46531|NOTC1_HUMAN Neurogenic locus notch homolog protein 1 OS=Homo sapiens OX=9606 GN=NOTCH1 PE=1 SV=4	1	1704	FP062822_10.3448.3448.3	high-energy collision-induced dissociation	3.92	2188.89	2188.9	1	6 | 1637
169	HexNAc(1)Hex(1)Fuc(1)NeuAc(1)	128.6	4	548.23	2189.9	548.231	2189.9	controllerType=0 controllerNumber=1 scan=3451	-2.491	F.HSATCHDRVASF.Y	2	HSATCHDRVASF,FY,2@802.28552,5@57.02146	S2(OGlycan / 802.2855)	14.1295	F.HS[+802.28552]ATC[+57.02146]HDRVASF.Y	C5(Carbamidomethyl / 57.0215)	0.019	0.019	0	0	0	0	0.0029	0.003	1.717	121.6	1.6		Specific	11	>sp|P46531|NOTC1_HUMAN Neurogenic locus notch homolog protein 1 OS=Homo sapiens OX=9606 GN=NOTCH1 PE=1 SV=4	1	1707	FP062822_10.3451.3451.4	high-energy collision-induced dissociation	1.51	2188.89	2188.9	1	7 | 1643
169	HexNAc(1)Hex(1)Fuc(1)NeuAc(1)	99.2	4	548.229	2189.89	548.231	2189.9	controllerType=0 controllerNumber=1 scan=3401	-3.941	F.HSATCHDRVASF.Y	2	HSATCHDRVASF,FY,2@802.28552,5@57.02146	S2(OGlycan / 802.2855)	14.0112	F.HS[+802.28552]ATC[+57.02146]HDRVASF.Y	C5(Carbamidomethyl / 57.0215)	0.0035	0.0036	0	0	0	0	0.00044	0.00045	2.451	79.8	1.6		Specific	11.1	>sp|P46531|NOTC1_HUMAN Neurogenic locus notch homolog protein 1 OS=Homo sapiens OX=9606 GN=NOTCH1 PE=1 SV=4	1	1645	FP062822_10.3401.3401.4	high-energy collision-induced dissociation	2.24	2188.89	2188.9	1	8 | 1589
169	HexNAc(1)Hex(1)Fuc(1)NeuAc(1)	86.2	3	730.636	2189.89	730.639	2189.9	controllerType=0 controllerNumber=1 scan=3499	-4.436	F.HSATCHDRVASF.Y	2	HSATCHDRVASF,FY,2@802.28552,5@57.02146	S2(OGlycan / 802.2855)	14.2428	F.HS[+802.28552]ATC[+57.02146]HDRVASF.Y	C5(Carbamidomethyl / 57.0215)	0.013	0.014	0	0	0	0	0.0019	0.0019	1.872	86.2	1.6		Specific	11.1	>sp|P46531|NOTC1_HUMAN Neurogenic locus notch homolog protein 1 OS=Homo sapiens OX=9606 GN=NOTCH1 PE=1 SV=4	1	1767	FP062822_10.3499.3499.3	high-energy collision-induced dissociation	1.66	2188.89	2188.9	1	9 | 1772
169	HexNAc(1)Hex(1)Fuc(1)	239.8	3	633.604	1898.8	633.607	1898.81	controllerType=0 controllerNumber=1 scan=3431	-5.781	F.HSATCHDRVASF.Y	2	HSATCHDRVASF,FY,2@511.19010,5@57.02146	S2(OGlycan / 511.1901)	14.0818	F.HS[+511.19010]ATC[+57.02146]HDRVASF.Y	C5(Carbamidomethyl / 57.0215)	0.00088	0.00089	0	0	0	0	0.00015	0.00015	3.057	239.8	4		Specific	14.3	>sp|P46531|NOTC1_HUMAN Neurogenic locus notch homolog protein 1 OS=Homo sapiens OX=9606 GN=NOTCH1 PE=1 SV=4	1	1682	FP062822_10.3431.3431.3	high-energy collision-induced dissociation	3.09	1897.79	1897.8	1	10 | 1597
169	HexNAc(1)Hex(1)Fuc(1)	212.9	3	633.605	1898.8	633.607	1898.81	controllerType=0 controllerNumber=1 scan=3310	-3.949	F.HSATCHDRVASF.Y	2	HSATCHDRVASF,FY,2@511.19010,5@57.02146	S2(OGlycan / 511.1901)	13.7918	F.HS[+511.19010]ATC[+57.02146]HDRVASF.Y	C5(Carbamidomethyl / 57.0215)	0.00032	0.00032	0	0	0	0	6.9e-05	6.9e-05	3.496	212.9	4		Specific	13.7	>sp|P46531|NOTC1_HUMAN Neurogenic locus notch homolog protein 1 OS=Homo sapiens OX=9606 GN=NOTCH1 PE=1 SV=4	1	1547	FP062822_10.3310.3310.3	high-energy collision-induced dissociation	3.53	1897.79	1897.8	1	11 | 1431
169	HexNAc(1)Hex(1)Fuc(1)	141.9	3	633.606	1898.8	633.607	1898.81	controllerType=0 controllerNumber=1 scan=3265	-2.503	F.HSATCHDRVASF.Y	2	HSATCHDRVASF,FY,2@511.19010,5@57.02146	S2(OGlycan / 511.1901)	13.6723	F.HS[+511.19010]ATC[+57.02146]HDRVASF.Y	C5(Carbamidomethyl / 57.0215)	0.0026	0.0027	0	0	0	0	0.00034	0.00034	2.581	141.9	4		Specific	11.9	>sp|P46531|NOTC1_HUMAN Neurogenic locus notch homolog protein 1 OS=Homo sapiens OX=9606 GN=NOTCH1 PE=1 SV=4	1	1510	FP062822_10.3265.3265.3	high-energy collision-induced dissociation	2.37	1897.8	1897.8	1	12 | 1367
169	HexNAc(1)Hex(1)Fuc(1)	21.7	3	633.605	1898.8	633.607	1898.81	controllerType=0 controllerNumber=1 scan=3365	-3.564	F.HSATCHDRVASF.Y	2	HSATCHDRVASF,FY,2@511.19010,5@57.02146	S2(OGlycan / 511.1901)	13.9253	F.HS[+511.19010]ATC[+57.02146]HDRVASF.Y	C5(Carbamidomethyl / 57.0215)	0.0042	0.0043	0	0	0	0	0.00067	0.00068	2.375	21.7	4		Specific	8.9	>sp|P46531|NOTC1_HUMAN Neurogenic locus notch homolog protein 1 OS=Homo sapiens OX=9606 GN=NOTCH1 PE=1 SV=4	1	1605	FP062822_10.3365.3365.3	high-energy collision-induced dissociation	2.16	1897.79	1897.8	1	13 | 1528
169	Fuc(1); Hex(1)	45.5	3	620.267	1858.79	620.269	1858.79	controllerType=0 controllerNumber=1 scan=3773	-2.759	F.HSATCHDRVASFY.C	2;4	HSATCHDRVASFY,FC,2@146.05791,4@162.05282,5@57.02146	S2(OGlycan / 146.0579); T4(OGlycan / 162.0528)	14.8926	F.HS[+146.05791]AT[+162.05282]C[+57.02146]HDRVASFY.C	C5(Carbamidomethyl / 57.0215)	0.033	0.033	0	0	0	0	0.0047	0.0047	1.485	45.5	0		Specific	6.8	>sp|P46531|NOTC1_HUMAN Neurogenic locus notch homolog protein 1 OS=Homo sapiens OX=9606 GN=NOTCH1 PE=1 SV=4	1	2099	FP062822_10.3773.3773.3	high-energy collision-induced dissociation	0.97	1857.78	1857.78	1	14 | 2209
169	HexNAc(1)Fuc(1)	41.6	3	579.589	1736.75	579.59	1736.75	controllerType=0 controllerNumber=1 scan=3357	-1.785	F.HSATCHDRVASF.Y	2	HSATCHDRVASF,FY,2@349.13728,5@57.02146	S2(OGlycan / 349.1373)	13.9061	F.HS[+349.13728]ATC[+57.02146]HDRVASF.Y	C5(Carbamidomethyl / 57.0215)	0.028	0.029	0	0	0	0	0.004	0.0041	1.548	41.6	4		Specific	8.5	>sp|P46531|NOTC1_HUMAN Neurogenic locus notch homolog protein 1 OS=Homo sapiens OX=9606 GN=NOTCH1 PE=1 SV=4	1	1596	FP062822_10.3357.3357.3	high-energy collision-induced dissociation	1.34	1735.74	1735.75	1	15 | 1510
169	Fuc(1); Hex(1)	343.7	3	565.912	1695.72	565.914	1695.73	controllerType=0 controllerNumber=1 scan=3241	-3.917	F.HSATCHDRVASF.Y	2;11	HSATCHDRVASF,FY,2@146.05791,5@57.02146,11@162.05282	S2(OGlycan / 146.0579); S11(OGlycan / 162.0528)	13.6165	F.HS[+146.05791]ATC[+57.02146]HDRVAS[+162.05282]F.Y	C5(Carbamidomethyl / 57.0215)	4.6e-05	4.6e-05	0	0	0	0	1.2e-05	1.2e-05	4.34	343.7	0		Specific	14.3	>sp|P46531|NOTC1_HUMAN Neurogenic locus notch homolog protein 1 OS=Homo sapiens OX=9606 GN=NOTCH1 PE=1 SV=4	1	1481	FP062822_10.3241.3241.3	high-energy collision-induced dissociation	4.16	1694.71	1694.72	1	16 | 1343
169	Fuc(1); Hex(1)	235.7	3	565.912	1695.72	565.914	1695.73	controllerType=0 controllerNumber=1 scan=3289	-4.133	F.HSATCHDRVASF.Y	2;11	HSATCHDRVASF,FY,2@146.05791,5@57.02146,11@162.05282	S2(OGlycan / 146.0579); S11(OGlycan / 162.0528)	13.7304	F.HS[+146.05791]ATC[+57.02146]HDRVAS[+162.05282]F.Y	C5(Carbamidomethyl / 57.0215)	0.00038	0.00038	0	0	0	0	8.1e-05	8.2e-05	3.425	235.7	0		Specific	12.6	>sp|P46531|NOTC1_HUMAN Neurogenic locus notch homolog protein 1 OS=Homo sapiens OX=9606 GN=NOTCH1 PE=1 SV=4	1	1532	FP062822_10.3289.3289.3	high-energy collision-induced dissociation	3.12	1694.71	1694.72	1	17 | 1407
169	Fuc(1); Hex(1)	130.8	3	565.912	1695.72	565.914	1695.73	controllerType=0 controllerNumber=1 scan=3187	-3.701	F.HSATCHDRVASF.Y	2;4	HSATCHDRVASF,FY,2@146.05791,4@162.05282,5@57.02146	S2(OGlycan / 146.0579); T4(OGlycan / 162.0528)	13.487	F.HS[+146.05791]AT[+162.05282]C[+57.02146]HDRVASF.Y	C5(Carbamidomethyl / 57.0215)	0.004	0.0041	0	0	0	0	0.00056	0.00056	2.395	130.8	0		Specific	9.9	>sp|P46531|NOTC1_HUMAN Neurogenic locus notch homolog protein 1 OS=Homo sapiens OX=9606 GN=NOTCH1 PE=1 SV=4	1	1419	FP062822_10.3187.3187.3	high-energy collision-induced dissociation	1.85	1694.71	1694.72	1	18 | 1279
169		361.3	3	517.563	1550.68	517.565	1550.68	controllerType=0 controllerNumber=1 scan=3878	-3.077	F.HSATCHDRVASFY.C		HSATCHDRVASFY,FC,5@57.02146		15.1639	F.HSATC[+57.02146]HDRVASFY.C	C5(Carbamidomethyl / 57.0215)	0.00041	0.00042	0	0	0	0	9.5e-05	9.6e-05	3.382	307.5	307.5		Specific	8.8	>sp|P46531|NOTC1_HUMAN Neurogenic locus notch homolog protein 1 OS=Homo sapiens OX=9606 GN=NOTCH1 PE=1 SV=4	1	2203	FP062822_10.3878.3878.3	high-energy collision-induced dissociation	3.3	1549.67	1549.67	1	19 | 276
169		341.3	3	517.563	1550.67	517.565	1550.68	controllerType=0 controllerNumber=1 scan=3838	-4.14	F.HSATCHDRVASFY.C		HSATCHDRVASFY,FC,5@57.02146		15.0544	F.HSATC[+57.02146]HDRVASFY.C	C5(Carbamidomethyl / 57.0215)	0.00085	0.00086	0	0	0	0	0.00012	0.00013	3.072	332.2	332.2		Specific	9.1	>sp|P46531|NOTC1_HUMAN Neurogenic locus notch homolog protein 1 OS=Homo sapiens OX=9606 GN=NOTCH1 PE=1 SV=4	1	2169	FP062822_10.3838.3838.3	high-energy collision-induced dissociation	3.43	1549.67	1549.67	1	20 | 244
169		259.3	3	517.563	1550.68	517.565	1550.68	controllerType=0 controllerNumber=1 scan=3925	-2.959	F.HSATCHDRVASFY.C		HSATCHDRVASFY,FC,5@57.02146		15.2746	F.HSATC[+57.02146]HDRVASFY.C	C5(Carbamidomethyl / 57.0215)	0.0048	0.0049	0	0	0	0	0.00079	0.0008	2.316	256.8	256.8		Specific	8.1	>sp|P46531|NOTC1_HUMAN Neurogenic locus notch homolog protein 1 OS=Homo sapiens OX=9606 GN=NOTCH1 PE=1 SV=4	1	2255	FP062822_10.3925.3925.3	high-energy collision-induced dissociation	2.06	1549.67	1549.67	1	21 | 309
169		151.8	3	517.564	1550.68	517.565	1550.68	controllerType=0 controllerNumber=1 scan=3794	-2.133	F.HSATCHDRVASFY.C		HSATCHDRVASFY,FC,5@57.02146		14.9436	F.HSATC[+57.02146]HDRVASFY.C	C5(Carbamidomethyl / 57.0215)	0.098	0.099	0	0	0	0	0.011	0.012	1.008	151.8	151.8		Specific	7.7	>sp|P46531|NOTC1_HUMAN Neurogenic locus notch homolog protein 1 OS=Homo sapiens OX=9606 GN=NOTCH1 PE=1 SV=4	1	2122	FP062822_10.3794.3794.3	high-energy collision-induced dissociation	1	1549.67	1549.67	1	22 | 212
169		58.1	3	517.564	1550.68	517.565	1550.68	controllerType=0 controllerNumber=1 scan=3987	-2.251	F.HSATCHDRVASFY.C		HSATCHDRVASFY,FC,5@57.02146		15.423	F.HSATC[+57.02146]HDRVASFY.C	C5(Carbamidomethyl / 57.0215)	0.22	0.23	0	0	0	0	0.015	0.016	0.648	58.1	58.1		Specific	5.6	>sp|P46531|NOTC1_HUMAN Neurogenic locus notch homolog protein 1 OS=Homo sapiens OX=9606 GN=NOTCH1 PE=1 SV=4	1	2322	FP062822_10.3987.3987.3	high-energy collision-induced dissociation	0.64	1549.67	1549.67	1	23 | 341
169	Fuc(1)	583.7	3	511.895	1533.67	511.897	1533.68	controllerType=0 controllerNumber=1 scan=3361	-2.959	F.HSATCHDRVASF.Y	4	HSATCHDRVASF,FY,4@146.05791,5@57.02146	T4(OGlycan / 146.0579)	13.9166	F.HSAT[+146.05791]C[+57.02146]HDRVASF.Y	C5(Carbamidomethyl / 57.0215)	2.8e-07	2.9e-07	0	0	0	0	1.3e-07	1.4e-07	6.55	564.1	5.7		Specific	16.9	>sp|P46531|NOTC1_HUMAN Neurogenic locus notch homolog protein 1 OS=Homo sapiens OX=9606 GN=NOTCH1 PE=1 SV=4	1	1600	FP062822_10.3361.3361.3	high-energy collision-induced dissociation	8.34	1532.66	1532.67	1	24 | 151
169	Fuc(1)	496.9	3	511.895	1533.67	511.897	1533.68	controllerType=0 controllerNumber=1 scan=3312	-3.258	F.HSATCHDRVASF.Y	4	HSATCHDRVASF,FY,4@146.05791,5@57.02146	T4(OGlycan / 146.0579)	13.7974	F.HSAT[+146.05791]C[+57.02146]HDRVASF.Y	C5(Carbamidomethyl / 57.0215)	2.1e-06	2.1e-06	0	0	0	0	8.4e-07	8.5e-07	5.675	454.5	8.9		Specific	14.2	>sp|P46531|NOTC1_HUMAN Neurogenic locus notch homolog protein 1 OS=Homo sapiens OX=9606 GN=NOTCH1 PE=1 SV=4	1	1549	FP062822_10.3312.3312.3	high-energy collision-induced dissociation	6.16	1532.66	1532.67	1	25 | 143
169	Fuc(1)	459.7	3	511.895	1533.67	511.897	1533.68	controllerType=0 controllerNumber=1 scan=3270	-2.84	F.HSATCHDRVASF.Y	2	HSATCHDRVASF,FY,2@146.05791,5@57.02146	S2(OGlycan / 146.0579)	13.6856	F.HS[+146.05791]ATC[+57.02146]HDRVASF.Y	C5(Carbamidomethyl / 57.0215)	2.3e-06	2.3e-06	0	0	0	0	1e-06	1e-06	5.647	459.7	4		Specific	13.2	>sp|P46531|NOTC1_HUMAN Neurogenic locus notch homolog protein 1 OS=Homo sapiens OX=9606 GN=NOTCH1 PE=1 SV=4	1	1514	FP062822_10.3270.3270.3	high-energy collision-induced dissociation	5.78	1532.66	1532.67	1	26 | 133
169	Fuc(1)	309.9	3	511.895	1533.67	511.897	1533.68	controllerType=0 controllerNumber=1 scan=3409	-3.138	F.HSATCHDRVASF.Y	2	HSATCHDRVASF,FY,2@146.05791,5@57.02146	S2(OGlycan / 146.0579)	14.031	F.HS[+146.05791]ATC[+57.02146]HDRVASF.Y	C5(Carbamidomethyl / 57.0215)	0.00012	0.00012	0	0	0	0	2.1e-05	2.2e-05	3.931	309.9	4		Specific	11.3	>sp|P46531|NOTC1_HUMAN Neurogenic locus notch homolog protein 1 OS=Homo sapiens OX=9606 GN=NOTCH1 PE=1 SV=4	1	1655	FP062822_10.3409.3409.3	high-energy collision-induced dissociation	3.87	1532.66	1532.67	1	27 | 159
169	Fuc(1)	167.5	3	511.895	1533.67	511.897	1533.68	controllerType=0 controllerNumber=1 scan=3225	-2.959	F.HSATCHDRVASF.Y	2	HSATCHDRVASF,FY,2@146.05791,5@57.02146	S2(OGlycan / 146.0579)	13.5772	F.HS[+146.05791]ATC[+57.02146]HDRVASF.Y	C5(Carbamidomethyl / 57.0215)	0.0052	0.0052	0	0	0	0	0.00091	0.00093	2.288	167.5	4		Specific	8.8	>sp|P46531|NOTC1_HUMAN Neurogenic locus notch homolog protein 1 OS=Homo sapiens OX=9606 GN=NOTCH1 PE=1 SV=4	1	1465	FP062822_10.3225.3225.3	high-energy collision-induced dissociation	2.08	1532.66	1532.67	1	28 | 121
169	Fuc(1)	124.6	3	511.894	1533.67	511.897	1533.68	controllerType=0 controllerNumber=1 scan=3460	-4.273	F.HSATCHDRVASF.Y	2	HSATCHDRVASF,FY,2@146.05791,5@57.02146	S2(OGlycan / 146.0579)	14.1509	F.HS[+146.05791]ATC[+57.02146]HDRVASF.Y	C5(Carbamidomethyl / 57.0215)	0.0066	0.0067	0	0	0	0	0.0012	0.0012	2.179	124.6	4		Specific	9.1	>sp|P46531|NOTC1_HUMAN Neurogenic locus notch homolog protein 1 OS=Homo sapiens OX=9606 GN=NOTCH1 PE=1 SV=4	1	1719	FP062822_10.3460.3460.3	high-energy collision-induced dissociation	1.97	1532.66	1532.67	1	29 | 191
169		87.2	3	468.541	1403.61	468.542	1403.61	controllerType=0 controllerNumber=1 scan=3202	-3.382	F.HSATCHDRVASF.Y		HSATCHDRVASF,FY,5@57.02146,7@15.99492	D7(Oxidation / 15.9949)	13.5235	F.HSATC[+57.02146]HD[+15.99492]RVASF.Y	C5(Carbamidomethyl / 57.0215)	0.037	0.037	0	0	0	0	0.0059	0.006	1.436	87.2	59.1		Specific	7.1	>sp|P46531|NOTC1_HUMAN Neurogenic locus notch homolog protein 1 OS=Homo sapiens OX=9606 GN=NOTCH1 PE=1 SV=4	1	1436	FP062822_10.3202.3202.3	high-energy collision-induced dissociation	1.23	1402.6	1402.6	1	30 | 113
169		662.8	3	463.209	1387.61	463.211	1387.62	controllerType=0 controllerNumber=1 scan=3360	-3.676	F.HSATCHDRVASF.Y		HSATCHDRVASF,FY,5@57.02146		13.9144	F.HSATC[+57.02146]HDRVASF.Y	C5(Carbamidomethyl / 57.0215)	2.3e-09	2.3e-09	0	0	0	0	2.3e-09	2.3e-09	8.637	434.7	434.7		Specific	11.8	>sp|P46531|NOTC1_HUMAN Neurogenic locus notch homolog protein 1 OS=Homo sapiens OX=9606 GN=NOTCH1 PE=1 SV=4	1	1599	FP062822_10.3360.3360.3	high-energy collision-induced dissociation	8.63	1386.6	1386.61	1	31 | 149
169		643.7	3	463.209	1387.61	463.211	1387.62	controllerType=0 controllerNumber=1 scan=3267	-3.94	F.HSATCHDRVASF.Y		HSATCHDRVASF,FY,5@57.02146		13.6779	F.HSATC[+57.02146]HDRVASF.Y	C5(Carbamidomethyl / 57.0215)	1.2e-07	1.2e-07	0	0	0	0	6.1e-08	6.2e-08	6.924	425.1	425.1		Specific	11.1	>sp|P46531|NOTC1_HUMAN Neurogenic locus notch homolog protein 1 OS=Homo sapiens OX=9606 GN=NOTCH1 PE=1 SV=4	1	1511	FP062822_10.3267.3267.3	high-energy collision-induced dissociation	6.92	1386.6	1386.61	1	32 | 131
169		635.4	3	463.209	1387.61	463.211	1387.62	controllerType=0 controllerNumber=1 scan=3220	-4.072	F.HSATCHDRVASF.Y		HSATCHDRVASF,FY,5@57.02146		13.5664	F.HSATC[+57.02146]HDRVASF.Y	C5(Carbamidomethyl / 57.0215)	3.1e-07	3.1e-07	0	0	0	0	1.8e-07	1.8e-07	6.514	390.8	390.8		Specific	10	>sp|P46531|NOTC1_HUMAN Neurogenic locus notch homolog protein 1 OS=Homo sapiens OX=9606 GN=NOTCH1 PE=1 SV=4	1	1458	FP062822_10.3220.3220.3	high-energy collision-induced dissociation	6.51	1386.6	1386.61	1	33 | 119
169		600.6	3	463.208	1387.61	463.211	1387.62	controllerType=0 controllerNumber=1 scan=3308	-4.666	F.HSATCHDRVASF.Y		HSATCHDRVASF,FY,5@57.02146		13.7872	F.HSATC[+57.02146]HDRVASF.Y	C5(Carbamidomethyl / 57.0215)	1.1e-06	1.1e-06	0	0	0	0	3.7e-07	3.7e-07	5.95	404.5	404.5		Specific	9.1	>sp|P46531|NOTC1_HUMAN Neurogenic locus notch homolog protein 1 OS=Homo sapiens OX=9606 GN=NOTCH1 PE=1 SV=4	1	1545	FP062822_10.3308.3308.3	high-energy collision-induced dissociation	5.94	1386.6	1386.61	1	34 | 141
169		578.9	3	463.209	1387.61	463.211	1387.62	controllerType=0 controllerNumber=1 scan=3408	-3.874	F.HSATCHDRVASF.Y		HSATCHDRVASF,FY,5@57.02146		14.0288	F.HSATC[+57.02146]HDRVASF.Y	C5(Carbamidomethyl / 57.0215)	1.9e-06	2e-06	0	0	0	0	6.3e-07	6.4e-07	5.71	378.4	378.4		Specific	9.9	>sp|P46531|NOTC1_HUMAN Neurogenic locus notch homolog protein 1 OS=Homo sapiens OX=9606 GN=NOTCH1 PE=1 SV=4	1	1653	FP062822_10.3408.3408.3	high-energy collision-induced dissociation	7.7	1386.6	1386.61	1	35 | 157
169		559.3	3	463.209	1387.61	463.211	1387.62	controllerType=0 controllerNumber=1 scan=3459	-4.336	F.HSATCHDRVASF.Y		HSATCHDRVASF,FY,5@57.02146		14.1488	F.HSATC[+57.02146]HDRVASF.Y	C5(Carbamidomethyl / 57.0215)	1.2e-05	1.2e-05	0	0	0	0	2.8e-06	2.9e-06	4.933	434.3	434.3		Specific	9.3	>sp|P46531|NOTC1_HUMAN Neurogenic locus notch homolog protein 1 OS=Homo sapiens OX=9606 GN=NOTCH1 PE=1 SV=4	1	1717	FP062822_10.3459.3459.3	high-energy collision-induced dissociation	6.49	1386.6	1386.61	1	36 | 189
169		481.5	3	463.209	1387.61	463.211	1387.62	controllerType=0 controllerNumber=1 scan=3169	-3.215	F.HSATCHDRVASF.Y		HSATCHDRVASF,FY,5@57.02146		13.4446	F.HSATC[+57.02146]HDRVASF.Y	C5(Carbamidomethyl / 57.0215)	0.00027	0.00027	0	0	0	0	5.7e-05	5.8e-05	3.569	300.5	300.5		Specific	8.9	>sp|P46531|NOTC1_HUMAN Neurogenic locus notch homolog protein 1 OS=Homo sapiens OX=9606 GN=NOTCH1 PE=1 SV=4	1	1398	FP062822_10.3169.3169.3	high-energy collision-induced dissociation	4.26	1386.61	1386.61	1	37 | 111
169		215.4	3	463.208	1387.61	463.211	1387.62	controllerType=0 controllerNumber=1 scan=3122	-5.722	F.HSATCHDRVASF.Y		HSATCHDRVASF,FY,5@57.02146		13.3307	F.HSATC[+57.02146]HDRVASF.Y	C5(Carbamidomethyl / 57.0215)	0.035	0.035	0	0	0	0	0.0053	0.0054	1.456	215.4	215.4		Specific	7.7	>sp|P46531|NOTC1_HUMAN Neurogenic locus notch homolog protein 1 OS=Homo sapiens OX=9606 GN=NOTCH1 PE=1 SV=4	1	1347	FP062822_10.3122.3122.3	high-energy collision-induced dissociation	1.69	1386.6	1386.61	1	38 | 103
181		128.4	3	488.556	1463.65	488.552	1463.64	controllerType=0 controllerNumber=1 scan=3843	8.738	F.YCECPHGRTGLL.C		YCECPHGRTGLL,FC,2@57.02146,4@57.02146,8@0.98402	R8(Deamidated / 0.984)	15.0729	F.YC[+57.02146]EC[+57.02146]PHGR[+0.98402]TGLL.C	C2(Carbamidomethyl / 57.0215); C4(Carbamidomethyl / 57.0215)	0.26	0.26	0	0	0	0	0.02	0.02	0.585	128.4	128.4		Specific	5.4	>sp|P46531|NOTC1_HUMAN Neurogenic locus notch homolog protein 1 OS=Homo sapiens OX=9606 GN=NOTCH1 PE=1 SV=4	1	2173	FP062822_10.3843.3843.3	high-energy collision-induced dissociation	0.44	1462.65	1462.63	1	39 | 275
181		481.7	3	488.222	1462.65	488.224	1462.66	controllerType=0 controllerNumber=1 scan=3887	-2.581	F.YCECPHGRTGLL.C		YCECPHGRTGLL,FC,2@57.02146,4@57.02146		15.1859	F.YC[+57.02146]EC[+57.02146]PHGRTGLL.C	C2(Carbamidomethyl / 57.0215); C4(Carbamidomethyl / 57.0215)	6.3e-05	6.4e-05	0	0	0	0	1.5e-05	1.6e-05	4.2	364.7	364.7		Specific	11.8	>sp|P46531|NOTC1_HUMAN Neurogenic locus notch homolog protein 1 OS=Homo sapiens OX=9606 GN=NOTCH1 PE=1 SV=4	1	2212	FP062822_10.3887.3887.3	high-energy collision-induced dissociation	4.33	1461.65	1461.65	1	40 | 305
181		476.6	3	488.222	1462.65	488.224	1462.66	controllerType=0 controllerNumber=1 scan=3843	-3.77	F.YCECPHGRTGLL.C		YCECPHGRTGLL,FC,2@57.02146,4@57.02146		15.0729	F.YC[+57.02146]EC[+57.02146]PHGRTGLL.C	C2(Carbamidomethyl / 57.0215); C4(Carbamidomethyl / 57.0215)	3.7e-05	3.7e-05	0	0	0	0	9.7e-06	9.8e-06	4.435	318.5	318.5		Specific	11.9	>sp|P46531|NOTC1_HUMAN Neurogenic locus notch homolog protein 1 OS=Homo sapiens OX=9606 GN=NOTCH1 PE=1 SV=4	1	2172	FP062822_10.3843.3843.3	high-energy collision-induced dissociation	4.63	1461.64	1461.65	1	41 | 272
181		421.8	3	488.223	1462.65	488.224	1462.66	controllerType=0 controllerNumber=1 scan=3935	-1.391	F.YCECPHGRTGLL.C		YCECPHGRTGLL,FC,2@57.02146,4@57.02146		15.2982	F.YC[+57.02146]EC[+57.02146]PHGRTGLL.C	C2(Carbamidomethyl / 57.0215); C4(Carbamidomethyl / 57.0215)	1.7e-05	1.8e-05	0	0	0	0	4.1e-06	4.2e-06	4.76	404.3	404.3		Specific	12.7	>sp|P46531|NOTC1_HUMAN Neurogenic locus notch homolog protein 1 OS=Homo sapiens OX=9606 GN=NOTCH1 PE=1 SV=4	1	2267	FP062822_10.3935.3935.3	high-energy collision-induced dissociation	5.01	1461.65	1461.65	1	42 | 337
181		400.3	3	450.528	1349.57	450.529	1349.57	controllerType=0 controllerNumber=1 scan=3262	-2.967	F.YCECPHGRTGL.L		YCECPHGRTGL,FL,2@57.02146,4@57.02146		13.6658	F.YC[+57.02146]EC[+57.02146]PHGRTGL.L	C2(Carbamidomethyl / 57.0215); C4(Carbamidomethyl / 57.0215)	0.0023	0.0024	0	0	0	0	0.00026	0.00026	2.634	303.2	303.2		Specific	11.2	>sp|P46531|NOTC1_HUMAN Neurogenic locus notch homolog protein 1 OS=Homo sapiens OX=9606 GN=NOTCH1 PE=1 SV=4	1	1506	FP062822_10.3262.3262.3	high-energy collision-induced dissociation	2.88	1348.56	1348.57	1	43 | 127
182		594.7	3	433.868	1299.59	433.869	1299.59	controllerType=0 controllerNumber=1 scan=3561	-3.229	Y.CECPHGRTGLL.C		CECPHGRTGLL,YC,1@57.02146,3@57.02146		14.3916	Y.C[+57.02146]EC[+57.02146]PHGRTGLL.C	C1(Carbamidomethyl / 57.0215); C3(Carbamidomethyl / 57.0215)	2.3e-05	2.3e-05	0	0	0	0	5.7e-06	5.7e-06	4.646	594.7	594.7		Specific	11.2	>sp|P46531|NOTC1_HUMAN Neurogenic locus notch homolog protein 1 OS=Homo sapiens OX=9606 GN=NOTCH1 PE=1 SV=4	1	1839	FP062822_10.3561.3561.3	high-energy collision-induced dissociation	4.64	1298.58	1298.59	1	44 | 199
182		463.7	3	433.868	1299.59	433.869	1299.59	controllerType=0 controllerNumber=1 scan=3610	-3.581	Y.CECPHGRTGLL.C		CECPHGRTGLL,YC,1@57.02146,3@57.02146		14.5079	Y.C[+57.02146]EC[+57.02146]PHGRTGLL.C	C1(Carbamidomethyl / 57.0215); C3(Carbamidomethyl / 57.0215)	0.00017	0.00017	0	0	0	0	4.1e-05	4.1e-05	3.772	463.7	463.7		Specific	9.2	>sp|P46531|NOTC1_HUMAN Neurogenic locus notch homolog protein 1 OS=Homo sapiens OX=9606 GN=NOTCH1 PE=1 SV=4	1	1893	FP062822_10.3610.3610.3	high-energy collision-induced dissociation	3.97	1298.58	1298.59	1	45 | 204
182		451.8	3	433.868	1299.59	433.869	1299.59	controllerType=0 controllerNumber=1 scan=3517	-3.792	Y.CECPHGRTGLL.C		CECPHGRTGLL,YC,1@57.02146,3@57.02146		14.2862	Y.C[+57.02146]EC[+57.02146]PHGRTGLL.C	C1(Carbamidomethyl / 57.0215); C3(Carbamidomethyl / 57.0215)	0.00016	0.00016	0	0	0	0	3.4e-05	3.5e-05	3.792	451.8	451.8		Specific	10	>sp|P46531|NOTC1_HUMAN Neurogenic locus notch homolog protein 1 OS=Homo sapiens OX=9606 GN=NOTCH1 PE=1 SV=4	1	1787	FP062822_10.3517.3517.3	high-energy collision-induced dissociation	3.99	1298.58	1298.59	1	46 | 198
336		164.9	2	499.688	998.368	499.689	998.371	controllerType=0 controllerNumber=1 scan=4304	-2.891	F.QCECPTGF.T		QCECPTGF,FT,2@57.02146,4@57.02146		16.1902	F.QC[+57.02146]EC[+57.02146]PTGF.T	C2(Carbamidomethyl / 57.0215); C4(Carbamidomethyl / 57.0215)	0.091	0.092	0	0	0	0	0.0098	0.0099	1.039	164.9	164.9		Specific	9.3	>sp|P46531|NOTC1_HUMAN Neurogenic locus notch homolog protein 1 OS=Homo sapiens OX=9606 GN=NOTCH1 PE=1 SV=4	1	2662	FP062822_10.4304.4304.2	high-energy collision-induced dissociation	1.03	997.36	997.363	1	47 | 31
344	Hex(1)Pent(2)	142.7	4	969.392	3874.55	969.394	3874.56	controllerType=0 controllerNumber=1 scan=4322	-2.713	F.TGHLCQYDVDECASTPCKNGAKCLDGPNTY.T	14	TGHLCQYDVDECASTPCKNGAKCLDGPNTY,FT,5@57.02146,12@57.02146,14@426.13734,17@57.02146,23@57.02146,25@15.99492,28@0.98402	S14(OGlycan / 426.1373); D25(Oxidation / 15.9949); N28(Deamidated / 0.984)	16.233	F.TGHLC[+57.02146]QYDVDEC[+57.02146]AS[+426.13734]TPC[+57.02146]KNGAKC[+57.02146]LD[+15.99492]GPN[+0.98402]TY.T	C5(Carbamidomethyl / 57.0215); C12(Carbamidomethyl / 57.0215); C17(Carbamidomethyl / 57.0215); C23(Carbamidomethyl / 57.0215)	0.018	0.018	0	0	0	0	0.0026	0.0026	1.748	142.7	0		Specific	12.3	>sp|P46531|NOTC1_HUMAN Neurogenic locus notch homolog protein 1 OS=Homo sapiens OX=9606 GN=NOTCH1 PE=1 SV=4	1	2682	FP062822_10.4322.4322.4	high-energy collision-induced dissociation	1.22	3873.54	3873.55	1	48 | 11663
344	Hex(1)Pent(2)	418.3	4	969.145	3873.56	969.148	3873.57	controllerType=0 controllerNumber=1 scan=4228	-2.996	F.TGHLCQYDVDECASTPCKNGAKCLDGPNTY.T	14	TGHLCQYDVDECASTPCKNGAKCLDGPNTY,FT,5@57.02146,12@57.02146,14@426.13734,17@57.02146,23@57.02146,25@15.99492	S14(OGlycan / 426.1373); D25(Oxidation / 15.9949)	16.0047	F.TGHLC[+57.02146]QYDVDEC[+57.02146]AS[+426.13734]TPC[+57.02146]KNGAKC[+57.02146]LD[+15.99492]GPNTY.T	C5(Carbamidomethyl / 57.0215); C12(Carbamidomethyl / 57.0215); C17(Carbamidomethyl / 57.0215); C23(Carbamidomethyl / 57.0215)	0.00012	0.00013	0	0	0	0	2.7e-05	2.7e-05	3.903	418.3	0		Specific	13.8	>sp|P46531|NOTC1_HUMAN Neurogenic locus notch homolog protein 1 OS=Homo sapiens OX=9606 GN=NOTCH1 PE=1 SV=4	1	2584	FP062822_10.4228.4228.4	high-energy collision-induced dissociation	3.61	3872.55	3872.56	1	49 | 11143
344	Hex(1)Pent(2)	163.4	4	969.147	3873.57	969.148	3873.57	controllerType=0 controllerNumber=1 scan=4175	-1.483	F.TGHLCQYDVDECASTPCKNGAKCLDGPNTY.T	1	TGHLCQYDVDECASTPCKNGAKCLDGPNTY,FT,1@426.13734,5@57.02146,12@57.02146,17@57.02146,23@57.02146,25@15.99492	T1(OGlycan / 426.1373); D25(Oxidation / 15.9949)	15.8794	F.T[+426.13734]GHLC[+57.02146]QYDVDEC[+57.02146]ASTPC[+57.02146]KNGAKC[+57.02146]LD[+15.99492]GPNTY.T	C5(Carbamidomethyl / 57.0215); C12(Carbamidomethyl / 57.0215); C17(Carbamidomethyl / 57.0215); C23(Carbamidomethyl / 57.0215)	0.039	0.04	0	0	0	0	0.0066	0.0067	1.406	163.4	0.1		Specific	12	>sp|P46531|NOTC1_HUMAN Neurogenic locus notch homolog protein 1 OS=Homo sapiens OX=9606 GN=NOTCH1 PE=1 SV=4	1	2521	FP062822_10.4175.4175.4	high-energy collision-induced dissociation	0.9	3872.56	3872.56	1	50 | 10863
344	Hex(1)Pent(2)	109.9	4	969.143	3873.55	969.148	3873.57	controllerType=0 controllerNumber=1 scan=4275	-6.084	F.TGHLCQYDVDECASTPCKNGAKCLDGPNTY.T	14	TGHLCQYDVDECASTPCKNGAKCLDGPNTY,FT,5@57.02146,12@57.02146,14@426.13734,17@57.02146,23@57.02146,25@15.99492	S14(OGlycan / 426.1373); D25(Oxidation / 15.9949)	16.1195	F.TGHLC[+57.02146]QYDVDEC[+57.02146]AS[+426.13734]TPC[+57.02146]KNGAKC[+57.02146]LD[+15.99492]GPNTY.T	C5(Carbamidomethyl / 57.0215); C12(Carbamidomethyl / 57.0215); C17(Carbamidomethyl / 57.0215); C23(Carbamidomethyl / 57.0215)	0.052	0.052	0	0	0	0	0.0082	0.0083	1.287	109.9	0		Specific	11.5	>sp|P46531|NOTC1_HUMAN Neurogenic locus notch homolog protein 1 OS=Homo sapiens OX=9606 GN=NOTCH1 PE=1 SV=4	1	2631	FP062822_10.4275.4275.4	high-energy collision-induced dissociation	0.79	3872.54	3872.56	1	51 | 11303
344	Hex(1)Pent(2)	344.1	4	965.148	3857.57	965.15	3857.58	controllerType=0 controllerNumber=1 scan=4217	-1.985	F.TGHLCQYDVDECASTPCKNGAKCLDGPNTY.T	15	TGHLCQYDVDECASTPCKNGAKCLDGPNTY,FT,5@57.02146,12@57.02146,15@426.13734,17@57.02146,23@57.02146	T15(OGlycan / 426.1373)	15.9789	F.TGHLC[+57.02146]QYDVDEC[+57.02146]AST[+426.13734]PC[+57.02146]KNGAKC[+57.02146]LDGPNTY.T	C5(Carbamidomethyl / 57.0215); C12(Carbamidomethyl / 57.0215); C17(Carbamidomethyl / 57.0215); C23(Carbamidomethyl / 57.0215)	0.0077	0.0078	0	0	0	0	0.0014	0.0014	2.111	344.1	0		Specific	11.9	>sp|P46531|NOTC1_HUMAN Neurogenic locus notch homolog protein 1 OS=Homo sapiens OX=9606 GN=NOTCH1 PE=1 SV=4	1	2572	FP062822_10.4217.4217.4	high-energy collision-induced dissociation	2.26	3856.56	3856.57	1	52 | 11023
344	Hex(1)Pent(2)	162.5	4	965.146	3857.56	965.15	3857.58	controllerType=0 controllerNumber=1 scan=4171	-3.757	F.TGHLCQYDVDECASTPCKNGAKCLDGPNTY.T	15	TGHLCQYDVDECASTPCKNGAKCLDGPNTY,FT,5@57.02146,12@57.02146,15@426.13734,17@57.02146,23@57.02146	T15(OGlycan / 426.1373)	15.8688	F.TGHLC[+57.02146]QYDVDEC[+57.02146]AST[+426.13734]PC[+57.02146]KNGAKC[+57.02146]LDGPNTY.T	C5(Carbamidomethyl / 57.0215); C12(Carbamidomethyl / 57.0215); C17(Carbamidomethyl / 57.0215); C23(Carbamidomethyl / 57.0215)	0.015	0.015	0	0	0	0	0.0022	0.0022	1.834	162.5	0		Specific	11.2	>sp|P46531|NOTC1_HUMAN Neurogenic locus notch homolog protein 1 OS=Homo sapiens OX=9606 GN=NOTCH1 PE=1 SV=4	1	2517	FP062822_10.4171.4171.4	high-energy collision-induced dissociation	1.62	3856.56	3856.57	1	53 | 10823
344	Hex(1)Pent(2)	109.7	4	965.147	3857.56	965.15	3857.58	controllerType=0 controllerNumber=1 scan=4263	-3.124	F.TGHLCQYDVDECASTPCKNGAKCLDGPNTY.T	1	TGHLCQYDVDECASTPCKNGAKCLDGPNTY,FT,1@426.13734,5@57.02146,12@57.02146,17@57.02146,23@57.02146	T1(OGlycan / 426.1373)	16.0904	F.T[+426.13734]GHLC[+57.02146]QYDVDEC[+57.02146]ASTPC[+57.02146]KNGAKC[+57.02146]LDGPNTY.T	C5(Carbamidomethyl / 57.0215); C12(Carbamidomethyl / 57.0215); C17(Carbamidomethyl / 57.0215); C23(Carbamidomethyl / 57.0215)	0.027	0.027	0	0	0	0	0.0035	0.0035	1.576	109.7	1.6		Specific	11.7	>sp|P46531|NOTC1_HUMAN Neurogenic locus notch homolog protein 1 OS=Homo sapiens OX=9606 GN=NOTCH1 PE=1 SV=4	1	2619	FP062822_10.4263.4263.4	high-energy collision-induced dissociation	1.37	3856.56	3856.57	1	54 | 11223
344	Hex(1)Pent(2)	7.3	4	965.143	3857.55	965.15	3857.58	controllerType=0 controllerNumber=1 scan=4313	-7.301	F.TGHLCQYDVDECASTPCKNGAKCLDGPNTY.T	14	TGHLCQYDVDECASTPCKNGAKCLDGPNTY,FT,5@57.02146,12@57.02146,14@426.13734,17@57.02146,23@57.02146	S14(OGlycan / 426.1373)	16.211	F.TGHLC[+57.02146]QYDVDEC[+57.02146]AS[+426.13734]TPC[+57.02146]KNGAKC[+57.02146]LDGPNTY.T	C5(Carbamidomethyl / 57.0215); C12(Carbamidomethyl / 57.0215); C17(Carbamidomethyl / 57.0215); C23(Carbamidomethyl / 57.0215)	0.32	0.32	0	0	0	0	0.025	0.025	0.501	7.3	0		Specific	10.3	>sp|P46531|NOTC1_HUMAN Neurogenic locus notch homolog protein 1 OS=Homo sapiens OX=9606 GN=NOTCH1 PE=1 SV=4	1	2673	FP062822_10.4313.4313.4	high-energy collision-induced dissociation	0.37	3856.54	3856.57	1	55 | 11503
344		191.9	2	439.694	878.381	439.695	878.383	controllerType=0 controllerNumber=1 scan=3214	-1.75	F.TGHLCQY.D		TGHLCQY,FD,5@57.02146		13.5513	F.TGHLC[+57.02146]QY.D	C5(Carbamidomethyl / 57.0215)	0.69	0.69	0	0	0	0	0.037	0.037	0.162	191.9	191.9		Specific	6.9	>sp|P46531|NOTC1_HUMAN Neurogenic locus notch homolog protein 1 OS=Homo sapiens OX=9606 GN=NOTCH1 PE=1 SV=4	1	1452	FP062822_10.3214.3214.2	high-energy collision-induced dissociation	0.16	877.374	877.375	1	56 | 3
351	Hex(1)Pent(2)	230.1	3	1005.4	3014.2	1005.41	3014.21	controllerType=0 controllerNumber=1 scan=3859	-3.84	Y.DVDECASTPCKNGAKCLDGPNTY.T	8	DVDECASTPCKNGAKCLDGPNTY,YT,5@57.02146,8@426.13734,10@57.02146,16@57.02146,18@15.99492	T8(OGlycan / 426.1373); D18(Oxidation / 15.9949)	15.1178	Y.DVDEC[+57.02146]AST[+426.13734]PC[+57.02146]KNGAKC[+57.02146]LD[+15.99492]GPNTY.T	C5(Carbamidomethyl / 57.0215); C10(Carbamidomethyl / 57.0215); C16(Carbamidomethyl / 57.0215)	0.0055	0.0055	0	0	0	0	0.001	0.0011	2.261	230.1	0.4		Specific	13.3	>sp|P46531|NOTC1_HUMAN Neurogenic locus notch homolog protein 1 OS=Homo sapiens OX=9606 GN=NOTCH1 PE=1 SV=4	1	2186	FP062822_10.3859.3859.3	high-energy collision-induced dissociation	1.96	3013.19	3013.2	1	57 | 9457
351	Hex(1)Pent(2)	509.3	3	1000.07	2998.2	1000.08	2998.21	controllerType=0 controllerNumber=1 scan=3847	-4.254	Y.DVDECASTPCKNGAKCLDGPNTY.T	8	DVDECASTPCKNGAKCLDGPNTY,YT,5@57.02146,8@426.13734,10@57.02146,16@57.02146	T8(OGlycan / 426.1373)	15.0853	Y.DVDEC[+57.02146]AST[+426.13734]PC[+57.02146]KNGAKC[+57.02146]LDGPNTY.T	C5(Carbamidomethyl / 57.0215); C10(Carbamidomethyl / 57.0215); C16(Carbamidomethyl / 57.0215)	3.1e-05	3.2e-05	0	0	0	0	7.6e-06	7.7e-06	4.505	509.3	0.4		Specific	19.5	>sp|P46531|NOTC1_HUMAN Neurogenic locus notch homolog protein 1 OS=Homo sapiens OX=9606 GN=NOTCH1 PE=1 SV=4	1	2176	FP062822_10.3847.3847.3	high-energy collision-induced dissociation	4.29	2997.19	2997.2	1	58 | 9281

## Sheet: FP070522_8
Pos.	Glycans	Score	z	Obs._x000D_ m/z	Obs._x000D_ MH	Calc._x000D_ m/z	Calc._x000D_ MH	Scan #	ppm_x000D_ err.	SequenceOriginalDebug	Glycans_x000D_ Pos.	PeptideParseFriendly	Mods_x000D_ (variable)	Scan_x000D_ Time	Sequence	Mods_x000D_ (fixed)	PEP_x000D_ 2D	PEP_x000D_ 1D	FDR_x000D_ 2D	FDR_x000D_ 1D	FDR uniq._x000D_ 2D	FDR uniq._x000D_ 1D	q-value_x000D_ 2D	q-value_x000D_ 1D	|Log Prob|	Delta_x000D_ Score	Delta Mod._x000D_ Score	Off-_x000D_ By-X	Cleavage	Z-Score	Protein_x000D_ Name	Prot._x000D_ Id	QID	Comment	Fragment_x000D_ Type	|LogProbOld|	Obs.M	Calc.M	Prot._x000D_ Rank	PID
1	HexNAc(1)Hex(1)Fuc(1); HexNAc(1)	55.4	3	1183.17	3547.51	1183.15	3547.44	controllerType=0 controllerNumber=1 scan=3293	19.362	-.DVNECGQKPGLCRHGGTCHNEVGSY.R	17;24	DVNECGQKPGLCRHGGTCHNEVGSY,-R,3@0.98402,5@57.02146,7@0.98402,12@57.02146,17@511.19010,18@57.02146,24@203.07937	N3(Deamidated / 0.984); Q7(Deamidated / 0.984); T17(OGlycan / 511.1901); S24(OGlycan / 203.0794)	12.0843	-.DVN[+0.98402]EC[+57.02146]GQ[+0.98402]KPGLC[+57.02146]RHGGT[+511.19010]C[+57.02146]HNEVGS[+203.07937]Y.R	C5(Carbamidomethyl / 57.0215); C12(Carbamidomethyl / 57.0215); C18(Carbamidomethyl / 57.0215)	0.99	0.99	0.0056	0.0056	0.012	0.012	0.11	0.12	0.004	55.4	0		Specific	4.8	>sp|P46531|NOTC1_HUMAN Neurogenic locus notch homolog protein 1 OS=Homo sapiens OX=9606 GN=NOTCH1 PE=1 SV=4	1	2067	FP070522_8.3293.3293.3	high-energy collision-induced dissociation	0	3546.5	3546.43	1	1 | 25974
1	Hex(1)Pent(2); Fuc(1)	25.2	5	684.698	3419.46	684.685	3419.39	controllerType=0 controllerNumber=1 scan=3189	19.246	-.DVNECGQKPGLCRHGGTCHNEVGSY.R	17;24	DVNECGQKPGLCRHGGTCHNEVGSY,-R,5@57.02146,12@57.02146,14@15.99492,17@426.13734,18@57.02146,24@146.05791	H14(Oxidation / 15.9949); T17(OGlycan / 426.1373); S24(OGlycan / 146.0579)	11.8521	-.DVNEC[+57.02146]GQKPGLC[+57.02146]RH[+15.99492]GGT[+426.13734]C[+57.02146]HNEVGS[+146.05791]Y.R	C5(Carbamidomethyl / 57.0215); C12(Carbamidomethyl / 57.0215); C18(Carbamidomethyl / 57.0215)	0.96	0.97	0.0058	0.0058	0.013	0.013	0.09	0.09	0.016	25.2	7.8		Specific	4.5	>sp|P46531|NOTC1_HUMAN Neurogenic locus notch homolog protein 1 OS=Homo sapiens OX=9606 GN=NOTCH1 PE=1 SV=4	1	1945	FP070522_8.3189.3189.5	high-energy collision-induced dissociation	0	3418.45	3418.39	1	2 | 7514
1	Hex(1)Pent(2); Fuc(1)	214.5	4	851.62	3403.46	851.605	3403.4	controllerType=0 controllerNumber=1 scan=3451	17.344	-.DVNECGQKPGLCRHGGTCHNEVGSY.R	17;24	DVNECGQKPGLCRHGGTCHNEVGSY,-R,5@57.02146,12@57.02146,17@426.13734,18@57.02146,24@146.05791	T17(OGlycan / 426.1373); S24(OGlycan / 146.0579)	12.4585	-.DVNEC[+57.02146]GQKPGLC[+57.02146]RHGGT[+426.13734]C[+57.02146]HNEVGS[+146.05791]Y.R	C5(Carbamidomethyl / 57.0215); C12(Carbamidomethyl / 57.0215); C18(Carbamidomethyl / 57.0215)	0.42	0.42	0	0	0	0	0.012	0.012	0.379	214.5	1.2		Specific	5.1	>sp|P46531|NOTC1_HUMAN Neurogenic locus notch homolog protein 1 OS=Homo sapiens OX=9606 GN=NOTCH1 PE=1 SV=4	1	2202	FP070522_8.3451.3451.4	high-energy collision-induced dissociation	0.21	3402.45	3402.39	1	3 | 8981
1	Hex(1)Pent(2); Fuc(1)	213	4	851.62	3403.46	851.605	3403.4	controllerType=0 controllerNumber=1 scan=3454	17.344	-.DVNECGQKPGLCRHGGTCHNEVGSY.R	17;24	DVNECGQKPGLCRHGGTCHNEVGSY,-R,5@57.02146,12@57.02146,17@426.13734,18@57.02146,24@146.05791	T17(OGlycan / 426.1373); S24(OGlycan / 146.0579)	12.4636	-.DVNEC[+57.02146]GQKPGLC[+57.02146]RHGGT[+426.13734]C[+57.02146]HNEVGS[+146.05791]Y.R	C5(Carbamidomethyl / 57.0215); C12(Carbamidomethyl / 57.0215); C18(Carbamidomethyl / 57.0215)	0.42	0.42	0	0	0	0	0.014	0.015	0.379	213	1.2		Specific	5.3	>sp|P46531|NOTC1_HUMAN Neurogenic locus notch homolog protein 1 OS=Homo sapiens OX=9606 GN=NOTCH1 PE=1 SV=4	1	2205	FP070522_8.3454.3454.4	high-energy collision-induced dissociation	0.21	3402.45	3402.39	1	4 | 9021
1	Fuc(1); Hex(1)Pent(2)	148.8	4	851.621	3403.46	851.605	3403.4	controllerType=0 controllerNumber=1 scan=3608	18.994	-.DVNECGQKPGLCRHGGTCHNEVGSY.R	17;24	DVNECGQKPGLCRHGGTCHNEVGSY,-R,5@57.02146,12@57.02146,17@146.05791,18@57.02146,24@426.13734	T17(OGlycan / 146.0579); S24(OGlycan / 426.1373)	12.8052	-.DVNEC[+57.02146]GQKPGLC[+57.02146]RHGGT[+146.05791]C[+57.02146]HNEVGS[+426.13734]Y.R	C5(Carbamidomethyl / 57.0215); C12(Carbamidomethyl / 57.0215); C18(Carbamidomethyl / 57.0215)	0.78	0.78	0	0	0	0	0.037	0.037	0.109	148.8	14.7		Specific	5.1	>sp|P46531|NOTC1_HUMAN Neurogenic locus notch homolog protein 1 OS=Homo sapiens OX=9606 GN=NOTCH1 PE=1 SV=4	1	2346	FP070522_8.3608.3608.4	high-energy collision-induced dissociation	0.05	3402.46	3402.39	1	5 | 9315
1	Hex(1)Pent(2); Fuc(1)	16.7	5	681.499	3403.47	681.486	3403.4	controllerType=0 controllerNumber=1 scan=3872	19.375	-.DVNECGQKPGLCRHGGTCHNEVGSY.R	17;24	DVNECGQKPGLCRHGGTCHNEVGSY,-R,5@57.02146,12@57.02146,17@426.13734,18@57.02146,24@146.05791	T17(OGlycan / 426.1373); S24(OGlycan / 146.0579)	13.4225	-.DVNEC[+57.02146]GQKPGLC[+57.02146]RHGGT[+426.13734]C[+57.02146]HNEVGS[+146.05791]Y.R	C5(Carbamidomethyl / 57.0215); C12(Carbamidomethyl / 57.0215); C18(Carbamidomethyl / 57.0215)	0.96	0.97	0.0057	0.0057	0	0	0.095	0.095	0.016	16.7	1.2		Specific	4.5	>sp|P46531|NOTC1_HUMAN Neurogenic locus notch homolog protein 1 OS=Homo sapiens OX=9606 GN=NOTCH1 PE=1 SV=4	1	2605	FP070522_8.3872.3872.5	high-energy collision-induced dissociation	0.01	3402.46	3402.39	1	6 | 9927
2	HexNAc(1)Fuc(1); HexNAc(1)Hex(1)Fuc(1)NeuAc(1)	2.9	5	777.532	3883.63	777.525	3883.59	controllerType=0 controllerNumber=1 scan=3923	9.882	D.VNECGQKPGLCRHGGTCHNEVGSY.R	16;23	VNECGQKPGLCRHGGTCHNEVGSY,DR,2@15.99492,4@57.02146,11@57.02146,16@349.13728,17@57.02146,23@802.28552	N2(Oxidation / 15.9949); T16(OGlycan / 349.1373); S23(OGlycan / 802.2855)	13.5409	D.VN[+15.99492]EC[+57.02146]GQKPGLC[+57.02146]RHGGT[+349.13728]C[+57.02146]HNEVGS[+802.28552]Y.R	C4(Carbamidomethyl / 57.0215); C11(Carbamidomethyl / 57.0215); C17(Carbamidomethyl / 57.0215)	0.96	0.96	0.0058	0.0058	0.013	0.013	0.085	0.085	0.017	2.9	0		NRagged	5.5	>sp|P46531|NOTC1_HUMAN Neurogenic locus notch homolog protein 1 OS=Homo sapiens OX=9606 GN=NOTCH1 PE=1 SV=4	1	2663	FP070522_8.3923.3923.5	high-energy collision-induced dissociation	0	3882.63	3882.59	1	7 | 32155
2	HexNAc(1)Hex(1)Fuc(1)NeuAc(1); Hex(1)Pent(1)	240.5	3	1271.55	3812.63	1271.52	3812.56	controllerType=0 controllerNumber=1 scan=3503	18.126	D.VNECGQKPGLCRHGGTCHNEVGSY.R	16;23	VNECGQKPGLCRHGGTCHNEVGSY,DR,4@57.02146,11@57.02146,16@802.28552,17@57.02146,23@294.09508	T16(OGlycan / 802.2855); S23(OGlycan / 294.0951)	12.5799	D.VNEC[+57.02146]GQKPGLC[+57.02146]RHGGT[+802.28552]C[+57.02146]HNEVGS[+294.09508]Y.R	C4(Carbamidomethyl / 57.0215); C11(Carbamidomethyl / 57.0215); C17(Carbamidomethyl / 57.0215)	0.51	0.51	0	0	0	0	0.02	0.02	0.293	240.5	0		NRagged	6.8	>sp|P46531|NOTC1_HUMAN Neurogenic locus notch homolog protein 1 OS=Homo sapiens OX=9606 GN=NOTCH1 PE=1 SV=4	1	2249	FP070522_8.3503.3503.3	high-energy collision-induced dissociation	0.16	3811.62	3811.55	1	8 | 28661
2	HexNAc(1)Hex(1)Fuc(1)NeuAc(1); Hex(1)Pent(1)	197.7	4	953.911	3812.62	953.895	3812.56	controllerType=0 controllerNumber=1 scan=3579	16.73	D.VNECGQKPGLCRHGGTCHNEVGSY.R	16;23	VNECGQKPGLCRHGGTCHNEVGSY,DR,4@57.02146,11@57.02146,16@802.28552,17@57.02146,23@294.09508	T16(OGlycan / 802.2855); S23(OGlycan / 294.0951)	12.743	D.VNEC[+57.02146]GQKPGLC[+57.02146]RHGGT[+802.28552]C[+57.02146]HNEVGS[+294.09508]Y.R	C4(Carbamidomethyl / 57.0215); C11(Carbamidomethyl / 57.0215); C17(Carbamidomethyl / 57.0215)	0.22	0.22	0	0	0	0	0.004	0.004	0.661	197.7	0		NRagged	7	>sp|P46531|NOTC1_HUMAN Neurogenic locus notch homolog protein 1 OS=Homo sapiens OX=9606 GN=NOTCH1 PE=1 SV=4	1	2318	FP070522_8.3579.3579.4	high-energy collision-induced dissociation	0.42	3811.61	3811.55	1	9 | 29345
2	HexNAc(1)Hex(1)Fuc(1)NeuAc(1); Hex(1)Pent(1)	181.8	4	953.914	3812.63	953.895	3812.56	controllerType=0 controllerNumber=1 scan=3434	19.804	D.VNECGQKPGLCRHGGTCHNEVGSY.R	16;23	VNECGQKPGLCRHGGTCHNEVGSY,DR,4@57.02146,11@57.02146,16@802.28552,17@57.02146,23@294.09508	T16(OGlycan / 802.2855); S23(OGlycan / 294.0951)	12.425	D.VNEC[+57.02146]GQKPGLC[+57.02146]RHGGT[+802.28552]C[+57.02146]HNEVGS[+294.09508]Y.R	C4(Carbamidomethyl / 57.0215); C11(Carbamidomethyl / 57.0215); C17(Carbamidomethyl / 57.0215)	0.45	0.45	0	0	0	0	0.017	0.017	0.347	181.8	0		NRagged	6.3	>sp|P46531|NOTC1_HUMAN Neurogenic locus notch homolog protein 1 OS=Homo sapiens OX=9606 GN=NOTCH1 PE=1 SV=4	1	2185	FP070522_8.3434.3434.4	high-energy collision-induced dissociation	0.19	3811.63	3811.55	1	10 | 27415
2	HexNAc(1)Hex(1)Fuc(1)NeuAc(1); Hex(1)Pent(1)	170	4	953.911	3812.62	953.895	3812.56	controllerType=0 controllerNumber=1 scan=3628	17.05	D.VNECGQKPGLCRHGGTCHNEVGSY.R	16;23	VNECGQKPGLCRHGGTCHNEVGSY,DR,4@57.02146,11@57.02146,16@802.28552,17@57.02146,23@294.09508	T16(OGlycan / 802.2855); S23(OGlycan / 294.0951)	12.8515	D.VNEC[+57.02146]GQKPGLC[+57.02146]RHGGT[+802.28552]C[+57.02146]HNEVGS[+294.09508]Y.R	C4(Carbamidomethyl / 57.0215); C11(Carbamidomethyl / 57.0215); C17(Carbamidomethyl / 57.0215)	0.31	0.31	0	0	0	0	0.0092	0.0093	0.51	170	0		NRagged	6.9	>sp|P46531|NOTC1_HUMAN Neurogenic locus notch homolog protein 1 OS=Homo sapiens OX=9606 GN=NOTCH1 PE=1 SV=4	1	2367	FP070522_8.3628.3628.4	high-energy collision-induced dissociation	0.31	3811.62	3811.55	1	11 | 29763
2	HexNAc(1)Hex(1)Fuc(1)NeuAc(1); Hex(1)Pent(1)	155.2	5	763.332	3812.63	763.317	3812.56	controllerType=0 controllerNumber=1 scan=3782	18.824	D.VNECGQKPGLCRHGGTCHNEVGSY.R	16;23	VNECGQKPGLCRHGGTCHNEVGSY,DR,4@57.02146,11@57.02146,16@802.28552,17@57.02146,23@294.09508	T16(OGlycan / 802.2855); S23(OGlycan / 294.0951)	13.2039	D.VNEC[+57.02146]GQKPGLC[+57.02146]RHGGT[+802.28552]C[+57.02146]HNEVGS[+294.09508]Y.R	C4(Carbamidomethyl / 57.0215); C11(Carbamidomethyl / 57.0215); C17(Carbamidomethyl / 57.0215)	0.54	0.54	0	0	0	0	0.023	0.024	0.271	155.2	0		NRagged	6	>sp|P46531|NOTC1_HUMAN Neurogenic locus notch homolog protein 1 OS=Homo sapiens OX=9606 GN=NOTCH1 PE=1 SV=4	1	2521	FP070522_8.3782.3782.5	high-energy collision-induced dissociation	0.15	3811.62	3811.55	1	12 | 31004
2	HexNAc(1)Hex(1)Fuc(1)NeuAc(1); Hex(1)Pent(1)	149.1	5	763.329	3812.62	763.317	3812.56	controllerType=0 controllerNumber=1 scan=3967	15.062	D.VNECGQKPGLCRHGGTCHNEVGSY.R	16;23	VNECGQKPGLCRHGGTCHNEVGSY,DR,4@57.02146,11@57.02146,16@802.28552,17@57.02146,23@294.09508	T16(OGlycan / 802.2855); S23(OGlycan / 294.0951)	13.6459	D.VNEC[+57.02146]GQKPGLC[+57.02146]RHGGT[+802.28552]C[+57.02146]HNEVGS[+294.09508]Y.R	C4(Carbamidomethyl / 57.0215); C11(Carbamidomethyl / 57.0215); C17(Carbamidomethyl / 57.0215)	0.89	0.89	0	0	0	0	0.074	0.075	0.053	149.1	0		NRagged	6.6	>sp|P46531|NOTC1_HUMAN Neurogenic locus notch homolog protein 1 OS=Homo sapiens OX=9606 GN=NOTCH1 PE=1 SV=4	1	2714	FP070522_8.3967.3967.5	high-energy collision-induced dissociation	0.03	3811.61	3811.55	1	13 | 32601
2	HexNAc(1)Hex(1)Fuc(1)NeuAc(1); Hex(1)Pent(1)	109.7	5	763.331	3812.63	763.317	3812.56	controllerType=0 controllerNumber=1 scan=4014	17.863	D.VNECGQKPGLCRHGGTCHNEVGSY.R	16;23	VNECGQKPGLCRHGGTCHNEVGSY,DR,4@57.02146,11@57.02146,16@802.28552,17@57.02146,23@294.09508	T16(OGlycan / 802.2855); S23(OGlycan / 294.0951)	13.7595	D.VNEC[+57.02146]GQKPGLC[+57.02146]RHGGT[+802.28552]C[+57.02146]HNEVGS[+294.09508]Y.R	C4(Carbamidomethyl / 57.0215); C11(Carbamidomethyl / 57.0215); C17(Carbamidomethyl / 57.0215)	0.76	0.77	0	0	0	0	0.032	0.032	0.117	109.7	0		NRagged	6.6	>sp|P46531|NOTC1_HUMAN Neurogenic locus notch homolog protein 1 OS=Homo sapiens OX=9606 GN=NOTCH1 PE=1 SV=4	1	2762	FP070522_8.4014.4014.5	high-energy collision-induced dissociation	0.06	3811.62	3811.55	1	14 | 32763
2	HexNAc(1)Hex(1)Fuc(1)NeuAc(1); Hex(1)Pent(1)	102.4	5	763.331	3812.63	763.317	3812.56	controllerType=0 controllerNumber=1 scan=3921	18.184	D.VNECGQKPGLCRHGGTCHNEVGSY.R	16;23	VNECGQKPGLCRHGGTCHNEVGSY,DR,4@57.02146,11@57.02146,16@802.28552,17@57.02146,23@294.09508	T16(OGlycan / 802.2855); S23(OGlycan / 294.0951)	13.5366	D.VNEC[+57.02146]GQKPGLC[+57.02146]RHGGT[+802.28552]C[+57.02146]HNEVGS[+294.09508]Y.R	C4(Carbamidomethyl / 57.0215); C11(Carbamidomethyl / 57.0215); C17(Carbamidomethyl / 57.0215)	0.86	0.86	0	0	0	0	0.06	0.06	0.068	102.4	0		NRagged	5.8	>sp|P46531|NOTC1_HUMAN Neurogenic locus notch homolog protein 1 OS=Homo sapiens OX=9606 GN=NOTCH1 PE=1 SV=4	1	2659	FP070522_8.3921.3921.5	high-energy collision-induced dissociation	0.03	3811.62	3811.55	1	15 | 32067
2	HexNAc(1)Hex(1)Fuc(1)NeuAc(1); Hex(1)Pent(1)	95.1	4	953.912	3812.63	953.895	3812.56	controllerType=0 controllerNumber=1 scan=3729	18.267	D.VNECGQKPGLCRHGGTCHNEVGSY.R	16;23	VNECGQKPGLCRHGGTCHNEVGSY,DR,4@57.02146,11@57.02146,16@802.28552,17@57.02146,23@294.09508	T16(OGlycan / 802.2855); S23(OGlycan / 294.0951)	13.0822	D.VNEC[+57.02146]GQKPGLC[+57.02146]RHGGT[+802.28552]C[+57.02146]HNEVGS[+294.09508]Y.R	C4(Carbamidomethyl / 57.0215); C11(Carbamidomethyl / 57.0215); C17(Carbamidomethyl / 57.0215)	0.7	0.7	0	0	0	0	0.028	0.028	0.157	95.1	0		NRagged	6.6	>sp|P46531|NOTC1_HUMAN Neurogenic locus notch homolog protein 1 OS=Homo sapiens OX=9606 GN=NOTCH1 PE=1 SV=4	1	2470	FP070522_8.3729.3729.4	high-energy collision-induced dissociation	0.08	3811.62	3811.55	1	16 | 30556
2	HexNAc(1)Hex(1)Fuc(1)NeuAc(1); Hex(1)Pent(1)	94.8	5	763.33	3812.62	763.317	3812.56	controllerType=0 controllerNumber=1 scan=3871	16.102	D.VNECGQKPGLCRHGGTCHNEVGSY.R	16;23	VNECGQKPGLCRHGGTCHNEVGSY,DR,4@57.02146,11@57.02146,16@802.28552,17@57.02146,23@294.09508	T16(OGlycan / 802.2855); S23(OGlycan / 294.0951)	13.4203	D.VNEC[+57.02146]GQKPGLC[+57.02146]RHGGT[+802.28552]C[+57.02146]HNEVGS[+294.09508]Y.R	C4(Carbamidomethyl / 57.0215); C11(Carbamidomethyl / 57.0215); C17(Carbamidomethyl / 57.0215)	0.86	0.86	0	0	0	0	0.055	0.056	0.068	94.8	0		NRagged	5.8	>sp|P46531|NOTC1_HUMAN Neurogenic locus notch homolog protein 1 OS=Homo sapiens OX=9606 GN=NOTCH1 PE=1 SV=4	1	2603	FP070522_8.3871.3871.5	high-energy collision-induced dissociation	0.03	3811.61	3811.55	1	17 | 31690
2	HexNAc(1)Hex(1)Fuc(1)NeuAc(1); Hex(1)Pent(1)	2.6	5	763.33	3812.62	763.317	3812.56	controllerType=0 controllerNumber=1 scan=4214	17.063	D.VNECGQKPGLCRHGGTCHNEVGSY.R	16;23	VNECGQKPGLCRHGGTCHNEVGSY,DR,4@57.02146,11@57.02146,16@802.28552,17@57.02146,23@294.09508	T16(OGlycan / 802.2855); S23(OGlycan / 294.0951)	14.2303	D.VNEC[+57.02146]GQKPGLC[+57.02146]RHGGT[+802.28552]C[+57.02146]HNEVGS[+294.09508]Y.R	C4(Carbamidomethyl / 57.0215); C11(Carbamidomethyl / 57.0215); C17(Carbamidomethyl / 57.0215)	0.81	0.82	0	0	0	0	0.05	0.051	0.089	2.6	0		NRagged	6	>sp|P46531|NOTC1_HUMAN Neurogenic locus notch homolog protein 1 OS=Homo sapiens OX=9606 GN=NOTCH1 PE=1 SV=4	1	2991	FP070522_8.4214.4214.5	high-energy collision-induced dissociation	0.04	3811.62	3811.55	1	18 | 34243
2	HexNAc(1)Hex(1)Fuc(1)NeuAc(1); Fuc(1)	139.8	5	733.921	3665.58	733.907	3665.5	controllerType=0 controllerNumber=1 scan=3696	19.395	D.VNECGQKPGLCRHGGTCHNEVGSY.R	16;23	VNECGQKPGLCRHGGTCHNEVGSY,DR,2@0.98402,4@57.02146,11@57.02146,16@802.28552,17@57.02146,23@146.05791	N2(Deamidated / 0.984); T16(OGlycan / 802.2855); S23(OGlycan / 146.0579)	13.0044	D.VN[+0.98402]EC[+57.02146]GQKPGLC[+57.02146]RHGGT[+802.28552]C[+57.02146]HNEVGS[+146.05791]Y.R	C4(Carbamidomethyl / 57.0215); C11(Carbamidomethyl / 57.0215); C17(Carbamidomethyl / 57.0215)	0.78	0.78	0	0	0	0	0.041	0.042	0.109	139.8	6.3		NRagged	5.9	>sp|P46531|NOTC1_HUMAN Neurogenic locus notch homolog protein 1 OS=Homo sapiens OX=9606 GN=NOTCH1 PE=1 SV=4	1	2439	FP070522_8.3696.3696.5	high-energy collision-induced dissociation	0.01	3664.57	3664.5	1	19 | 30415
2	HexNAc(1)Hex(1)Fuc(1)NeuAc(1); Fuc(1)	46.5	5	733.919	3665.57	733.907	3665.5	controllerType=0 controllerNumber=1 scan=3810	16.814	D.VNECGQKPGLCRHGGTCHNEVGSY.R	16;23	VNECGQKPGLCRHGGTCHNEVGSY,DR,4@57.02146,6@0.98402,11@57.02146,16@802.28552,17@57.02146,23@146.05791	Q6(Deamidated / 0.984); T16(OGlycan / 802.2855); S23(OGlycan / 146.0579)	13.277	D.VNEC[+57.02146]GQ[+0.98402]KPGLC[+57.02146]RHGGT[+802.28552]C[+57.02146]HNEVGS[+146.05791]Y.R	C4(Carbamidomethyl / 57.0215); C11(Carbamidomethyl / 57.0215); C17(Carbamidomethyl / 57.0215)	0.86	0.86	0	0	0	0	0.065	0.065	0.065	46.5	8.7		NRagged	5.6	>sp|P46531|NOTC1_HUMAN Neurogenic locus notch homolog protein 1 OS=Homo sapiens OX=9606 GN=NOTCH1 PE=1 SV=4	1	2546	FP070522_8.3810.3810.5	high-energy collision-induced dissociation	0.01	3664.56	3664.5	1	20 | 31188
2	HexNAc(1)Hex(1)Fuc(1); Hex(1)	141.2	3	1135.82	3405.46	1135.81	3405.42	controllerType=0 controllerNumber=1 scan=3365	12.433	D.VNECGQKPGLCRHGGTCHNEVGSY.R	16;23	VNECGQKPGLCRHGGTCHNEVGSY,DR,2@15.99492,4@57.02146,11@57.02146,16@511.19010,17@57.02146,23@162.05282	N2(Oxidation / 15.9949); T16(OGlycan / 511.1901); S23(OGlycan / 162.0528)	12.2547	D.VN[+15.99492]EC[+57.02146]GQKPGLC[+57.02146]RHGGT[+511.19010]C[+57.02146]HNEVGS[+162.05282]Y.R	C4(Carbamidomethyl / 57.0215); C11(Carbamidomethyl / 57.0215); C17(Carbamidomethyl / 57.0215)	0.97	0.97	0.0057	0.0057	0.013	0.013	0.1	0.1	0.014	141.2	8.4		NRagged	7	>sp|P46531|NOTC1_HUMAN Neurogenic locus notch homolog protein 1 OS=Homo sapiens OX=9606 GN=NOTCH1 PE=1 SV=4	1	2126	FP070522_8.3365.3365.3	high-energy collision-induced dissociation	0	3404.45	3404.41	1	21 | 8748
26		177.4	5	427.794	2134.94	427.792	2134.93	controllerType=0 controllerNumber=1 scan=3147	3.82	Y.RCVCRATHTGPNCERPY.V		RCVCRATHTGPNCERPY,YV,2@57.02146,4@57.02146,12@0.98402,13@57.02146	N12(Deamidated / 0.984)	11.7379	Y.RC[+57.02146]VC[+57.02146]RATHTGPN[+0.98402]C[+57.02146]ERPY.V	C2(Carbamidomethyl / 57.0215); C4(Carbamidomethyl / 57.0215); C13(Carbamidomethyl / 57.0215)	0.23	0.23	0	0	0	0	0.0054	0.0055	0.641	177.4	43.5		Specific	7.6	>sp|P46531|NOTC1_HUMAN Neurogenic locus notch homolog protein 1 OS=Homo sapiens OX=9606 GN=NOTCH1 PE=1 SV=4	1	1904	FP070522_8.3147.3147.5	high-energy collision-induced dissociation	0.64	2133.93	2133.93	1	22 | 2457
26		98.1	5	427.792	2134.93	427.792	2134.93	controllerType=0 controllerNumber=1 scan=3192	0.215	Y.RCVCRATHTGPNCERPY.V		RCVCRATHTGPNCERPY,YV,2@57.02146,4@57.02146,12@0.98402,13@57.02146	N12(Deamidated / 0.984)	11.8599	Y.RC[+57.02146]VC[+57.02146]RATHTGPN[+0.98402]C[+57.02146]ERPY.V	C2(Carbamidomethyl / 57.0215); C4(Carbamidomethyl / 57.0215); C13(Carbamidomethyl / 57.0215)	0.79	0.79	0	0	0	0	0.046	0.046	0.105	98.1	29.8		Specific	6.3	>sp|P46531|NOTC1_HUMAN Neurogenic locus notch homolog protein 1 OS=Homo sapiens OX=9606 GN=NOTCH1 PE=1 SV=4	1	1947	FP070522_8.3192.3192.5	high-energy collision-induced dissociation	0.07	2133.93	2133.93	1	23 | 2483
26		446.5	4	534.24	2133.94	534.243	2133.95	controllerType=0 controllerNumber=1 scan=3139	-4.466	Y.RCVCRATHTGPNCERPY.V		RCVCRATHTGPNCERPY,YV,2@57.02146,4@57.02146,13@57.02146		11.7166	Y.RC[+57.02146]VC[+57.02146]RATHTGPNC[+57.02146]ERPY.V	C2(Carbamidomethyl / 57.0215); C4(Carbamidomethyl / 57.0215); C13(Carbamidomethyl / 57.0215)	1.1e-05	1.2e-05	0	0	0	0	6.8e-07	6.9e-07	4.941	417	417		Specific	8.4	>sp|P46531|NOTC1_HUMAN Neurogenic locus notch homolog protein 1 OS=Homo sapiens OX=9606 GN=NOTCH1 PE=1 SV=4	1	1896	FP070522_8.3139.3139.4	high-energy collision-induced dissociation	4.94	2132.93	2132.94	1	24 | 2451
26		385.2	4	534.24	2133.94	534.243	2133.95	controllerType=0 controllerNumber=1 scan=3180	-4.237	Y.RCVCRATHTGPNCERPY.V		RCVCRATHTGPNCERPY,YV,2@57.02146,4@57.02146,13@57.02146		11.8262	Y.RC[+57.02146]VC[+57.02146]RATHTGPNC[+57.02146]ERPY.V	C2(Carbamidomethyl / 57.0215); C4(Carbamidomethyl / 57.0215); C13(Carbamidomethyl / 57.0215)	0.00024	0.00024	0	0	0	0	8.5e-06	8.6e-06	3.617	359.5	359.5		Specific	8	>sp|P46531|NOTC1_HUMAN Neurogenic locus notch homolog protein 1 OS=Homo sapiens OX=9606 GN=NOTCH1 PE=1 SV=4	1	1936	FP070522_8.3180.3180.4	high-energy collision-induced dissociation	3.61	2132.93	2132.94	1	25 | 2477
26		367.7	4	534.24	2133.94	534.243	2133.95	controllerType=0 controllerNumber=1 scan=3228	-4.123	Y.RCVCRATHTGPNCERPY.V		RCVCRATHTGPNCERPY,YV,2@57.02146,4@57.02146,13@57.02146		11.9412	Y.RC[+57.02146]VC[+57.02146]RATHTGPNC[+57.02146]ERPY.V	C2(Carbamidomethyl / 57.0215); C4(Carbamidomethyl / 57.0215); C13(Carbamidomethyl / 57.0215)	0.00042	0.00042	0	0	0	0	1.2e-05	1.2e-05	3.378	347.1	347.1		Specific	7.7	>sp|P46531|NOTC1_HUMAN Neurogenic locus notch homolog protein 1 OS=Homo sapiens OX=9606 GN=NOTCH1 PE=1 SV=4	1	1992	FP070522_8.3228.3228.4	high-energy collision-induced dissociation	3.37	2132.93	2132.94	1	26 | 2545
26		363.5	4	534.241	2133.94	534.243	2133.95	controllerType=0 controllerNumber=1 scan=3102	-3.779	Y.RCVCRATHTGPNCERPY.V		RCVCRATHTGPNCERPY,YV,2@57.02146,4@57.02146,13@57.02146		11.6148	Y.RC[+57.02146]VC[+57.02146]RATHTGPNC[+57.02146]ERPY.V	C2(Carbamidomethyl / 57.0215); C4(Carbamidomethyl / 57.0215); C13(Carbamidomethyl / 57.0215)	0.00024	0.00024	0	0	0	0	6.6e-06	6.7e-06	3.617	332.1	332.1		Specific	8.1	>sp|P46531|NOTC1_HUMAN Neurogenic locus notch homolog protein 1 OS=Homo sapiens OX=9606 GN=NOTCH1 PE=1 SV=4	1	1860	FP070522_8.3102.3102.4	high-energy collision-induced dissociation	3.61	2132.93	2132.94	1	27 | 2431
26		348.8	3	711.983	2133.93	711.988	2133.95	controllerType=0 controllerNumber=1 scan=3125	-6.776	Y.RCVCRATHTGPNCERPY.V		RCVCRATHTGPNCERPY,YV,2@57.02146,4@57.02146,13@57.02146		11.6785	Y.RC[+57.02146]VC[+57.02146]RATHTGPNC[+57.02146]ERPY.V	C2(Carbamidomethyl / 57.0215); C4(Carbamidomethyl / 57.0215); C13(Carbamidomethyl / 57.0215)	0.037	0.037	0	0	0	0	0.0017	0.0017	1.432	321.9	321.9		Specific	6.5	>sp|P46531|NOTC1_HUMAN Neurogenic locus notch homolog protein 1 OS=Homo sapiens OX=9606 GN=NOTCH1 PE=1 SV=4	1	1884	FP070522_8.3125.3125.3	high-energy collision-induced dissociation	1.7	2132.93	2132.94	1	28 | 2437
26		345.8	3	711.983	2133.94	711.988	2133.95	controllerType=0 controllerNumber=1 scan=3149	-6.347	Y.RCVCRATHTGPNCERPY.V		RCVCRATHTGPNCERPY,YV,2@57.02146,4@57.02146,13@57.02146		11.7422	Y.RC[+57.02146]VC[+57.02146]RATHTGPNC[+57.02146]ERPY.V	C2(Carbamidomethyl / 57.0215); C4(Carbamidomethyl / 57.0215); C13(Carbamidomethyl / 57.0215)	0.026	0.027	0	0	0	0	0.0011	0.0011	1.581	345.8	345.8		Specific	6.7	>sp|P46531|NOTC1_HUMAN Neurogenic locus notch homolog protein 1 OS=Homo sapiens OX=9606 GN=NOTCH1 PE=1 SV=4	1	1907	FP070522_8.3149.3149.3	high-energy collision-induced dissociation	1.85	2132.93	2132.94	1	29 | 2465
103	HexNAc(1)Hex(1)Fuc(1)NeuAc(1)	42.5	4	1398.53	5591.11	1398.79	5592.12	controllerType=0 controllerNumber=1 scan=5154	-0.761	Y.NCRCPPEWTGQYCTEDVDECQLMPNACQNGGTCHNTHGGY.N	14	NCRCPPEWTGQYCTEDVDECQLMPNACQNGGTCHNTHGGY,YN,2@57.02146,4@57.02146,13@57.02146,14@802.28552,20@57.02146,27@57.02146,29@15.99492,33@57.02146	T14(OGlycan / 802.2855); N29(Oxidation / 15.9949)	16.4633	Y.NC[+57.02146]RC[+57.02146]PPEWTGQYC[+57.02146]T[+802.28552]EDVDEC[+57.02146]QLMPNAC[+57.02146]QN[+15.99492]GGTC[+57.02146]HNTHGGY.N	C2(Carbamidomethyl / 57.0215); C4(Carbamidomethyl / 57.0215); C13(Carbamidomethyl / 57.0215); C20(Carbamidomethyl / 57.0215); C27(Carbamidomethyl / 57.0215); C33(Carbamidomethyl / 57.0215)	0.29	0.29	0	0	0	0	0.0073	0.0073	0.54	42.5	0	-1	Specific	14.8	>sp|P46531|NOTC1_HUMAN Neurogenic locus notch homolog protein 1 OS=Homo sapiens OX=9606 GN=NOTCH1 PE=1 SV=4	1	4161	FP070522_8.5154.5154.4	high-energy collision-induced dissociation	0.33	5590.11	5591.12	1	30 | 68684
103	HexNAc(1); Hex(1)	76.5	4	1289.99	5156.94	1289.74	5155.95	controllerType=0 controllerNumber=1 scan=4641	-3.098	Y.NCRCPPEWTGQYCTEDVDECQLMPNACQNGGTCHNTHGGY.N	14;32	NCRCPPEWTGQYCTEDVDECQLMPNACQNGGTCHNTHGGY,YN,2@57.02146,4@57.02146,13@57.02146,14@203.07937,20@57.02146,27@57.02146,29@0.98402,32@162.05282,33@57.02146,34@15.99492	T14(OGlycan / 203.0794); N29(Deamidated / 0.984); T32(OGlycan / 162.0528); H34(Oxidation / 15.9949)	15.238	Y.NC[+57.02146]RC[+57.02146]PPEWTGQYC[+57.02146]T[+203.07937]EDVDEC[+57.02146]QLMPNAC[+57.02146]QN[+0.98402]GGT[+162.05282]C[+57.02146]H[+15.99492]NTHGGY.N	C2(Carbamidomethyl / 57.0215); C4(Carbamidomethyl / 57.0215); C13(Carbamidomethyl / 57.0215); C20(Carbamidomethyl / 57.0215); C27(Carbamidomethyl / 57.0215); C33(Carbamidomethyl / 57.0215)	0.0017	0.0017	0	0	0	0	6.8e-05	6.9e-05	2.771	76.5	0	1	Specific	14.9	>sp|P46531|NOTC1_HUMAN Neurogenic locus notch homolog protein 1 OS=Homo sapiens OX=9606 GN=NOTCH1 PE=1 SV=4	1	3515	FP070522_8.4641.4641.4	high-energy collision-induced dissociation	1.72	5155.93	5154.95	1	31 | 37030
103	HexNAc(1)Fuc(1)	1169.4	4	1289.49	5154.95	1289.5	5154.97	controllerType=0 controllerNumber=1 scan=4554	-4.222	Y.NCRCPPEWTGQYCTEDVDECQLMPNACQNGGTCHNTHGGY.N	14	NCRCPPEWTGQYCTEDVDECQLMPNACQNGGTCHNTHGGY,YN,2@57.02146,4@57.02146,13@57.02146,14@349.13728,20@57.02146,23@15.99492,27@57.02146,33@57.02146,35@15.99492	T14(OGlycan / 349.1373); M23(Oxidation / 15.9949); N35(Oxidation / 15.9949)	15.0344	Y.NC[+57.02146]RC[+57.02146]PPEWTGQYC[+57.02146]T[+349.13728]EDVDEC[+57.02146]QLM[+15.99492]PNAC[+57.02146]QNGGTC[+57.02146]HN[+15.99492]THGGY.N	C2(Carbamidomethyl / 57.0215); C4(Carbamidomethyl / 57.0215); C13(Carbamidomethyl / 57.0215); C20(Carbamidomethyl / 57.0215); C27(Carbamidomethyl / 57.0215); C33(Carbamidomethyl / 57.0215)	9.9e-31	4.4e-22	0	0	0	0	9.9e-31	4.4e-22	30.006	1169.4	4.4		Specific	35.7	>sp|P46531|NOTC1_HUMAN Neurogenic locus notch homolog protein 1 OS=Homo sapiens OX=9606 GN=NOTCH1 PE=1 SV=4	1	3407	FP070522_8.4554.4554.4	high-energy collision-induced dissociation	19.56	5153.94	5153.96	1	32 | 36563
103	HexNAc(1)Fuc(1)	1026.4	4	1289.49	5154.95	1289.5	5154.97	controllerType=0 controllerNumber=1 scan=4505	-3.843	Y.NCRCPPEWTGQYCTEDVDECQLMPNACQNGGTCHNTHGGY.N	14	NCRCPPEWTGQYCTEDVDECQLMPNACQNGGTCHNTHGGY,YN,2@57.02146,4@57.02146,13@57.02146,14@349.13728,20@57.02146,23@15.99492,27@57.02146,33@57.02146,35@15.99492	T14(OGlycan / 349.1373); M23(Oxidation / 15.9949); N35(Oxidation / 15.9949)	14.9191	Y.NC[+57.02146]RC[+57.02146]PPEWTGQYC[+57.02146]T[+349.13728]EDVDEC[+57.02146]QLM[+15.99492]PNAC[+57.02146]QNGGTC[+57.02146]HN[+15.99492]THGGY.N	C2(Carbamidomethyl / 57.0215); C4(Carbamidomethyl / 57.0215); C13(Carbamidomethyl / 57.0215); C20(Carbamidomethyl / 57.0215); C27(Carbamidomethyl / 57.0215); C33(Carbamidomethyl / 57.0215)	9.9e-31	4.4e-19	0	0	0	0	9.9e-31	2.2e-19	30.006	1026.4	5.6		Specific	31.1	>sp|P46531|NOTC1_HUMAN Neurogenic locus notch homolog protein 1 OS=Homo sapiens OX=9606 GN=NOTCH1 PE=1 SV=4	1	3340	FP070522_8.4505.4505.4	high-energy collision-induced dissociation	14.56	5153.94	5153.96	1	33 | 36243
103	HexNAc(1)Fuc(1)	6.8	4	1286	5140.97	1285.75	5139.96	controllerType=0 controllerNumber=1 scan=4974	1.698	Y.NCRCPPEWTGQYCTEDVDECQLMPNACQNGGTCHNTHGGY.N	14	NCRCPPEWTGQYCTEDVDECQLMPNACQNGGTCHNTHGGY,YN,2@57.02146,4@57.02146,13@57.02146,14@349.13728,20@57.02146,25@15.99492,27@57.02146,29@0.98402,33@57.02146	T14(OGlycan / 349.1373); N25(Oxidation / 15.9949); N29(Deamidated / 0.984)	16.0368	Y.NC[+57.02146]RC[+57.02146]PPEWTGQYC[+57.02146]T[+349.13728]EDVDEC[+57.02146]QLMPN[+15.99492]AC[+57.02146]QN[+0.98402]GGTC[+57.02146]HNTHGGY.N	C2(Carbamidomethyl / 57.0215); C4(Carbamidomethyl / 57.0215); C13(Carbamidomethyl / 57.0215); C20(Carbamidomethyl / 57.0215); C27(Carbamidomethyl / 57.0215); C33(Carbamidomethyl / 57.0215)	0.032	0.033	0	0	0	0	0.0015	0.0015	1.489	6.8	0	1	Specific	13.2	>sp|P46531|NOTC1_HUMAN Neurogenic locus notch homolog protein 1 OS=Homo sapiens OX=9606 GN=NOTCH1 PE=1 SV=4	1	3925	FP070522_8.4974.4974.4	high-energy collision-induced dissociation	0.56	5139.96	5138.95	1	34 | 38670
103	HexNAc(1)Fuc(1)	919.8	4	1285.74	5139.96	1285.5	5138.97	controllerType=0 controllerNumber=1 scan=4900	-3.787	Y.NCRCPPEWTGQYCTEDVDECQLMPNACQNGGTCHNTHGGY.N	14	NCRCPPEWTGQYCTEDVDECQLMPNACQNGGTCHNTHGGY,YN,2@57.02146,4@57.02146,13@57.02146,14@349.13728,20@57.02146,27@57.02146,33@57.02146,35@15.99492	T14(OGlycan / 349.1373); N35(Oxidation / 15.9949)	15.8638	Y.NC[+57.02146]RC[+57.02146]PPEWTGQYC[+57.02146]T[+349.13728]EDVDEC[+57.02146]QLMPNAC[+57.02146]QNGGTC[+57.02146]HN[+15.99492]THGGY.N	C2(Carbamidomethyl / 57.0215); C4(Carbamidomethyl / 57.0215); C13(Carbamidomethyl / 57.0215); C20(Carbamidomethyl / 57.0215); C27(Carbamidomethyl / 57.0215); C33(Carbamidomethyl / 57.0215)	4.3e-15	4.3e-15	0	0	0	0	1.4e-15	1.4e-15	14.369	919.8	8.9	1	Specific	30.6	>sp|P46531|NOTC1_HUMAN Neurogenic locus notch homolog protein 1 OS=Homo sapiens OX=9606 GN=NOTCH1 PE=1 SV=4	1	3821	FP070522_8.4900.4900.4	high-energy collision-induced dissociation	15	5138.95	5137.97	1	35 | 38270
103	HexNAc(1)Fuc(1)	350	4	1285.24	5137.95	1285.5	5138.97	controllerType=0 controllerNumber=1 scan=4850	-4.192	Y.NCRCPPEWTGQYCTEDVDECQLMPNACQNGGTCHNTHGGY.N	14	NCRCPPEWTGQYCTEDVDECQLMPNACQNGGTCHNTHGGY,YN,2@57.02146,4@57.02146,13@57.02146,14@349.13728,20@57.02146,27@57.02146,33@57.02146,37@15.99492	T14(OGlycan / 349.1373); H37(Oxidation / 15.9949)	15.7456	Y.NC[+57.02146]RC[+57.02146]PPEWTGQYC[+57.02146]T[+349.13728]EDVDEC[+57.02146]QLMPNAC[+57.02146]QNGGTC[+57.02146]HNTH[+15.99492]GGY.N	C2(Carbamidomethyl / 57.0215); C4(Carbamidomethyl / 57.0215); C13(Carbamidomethyl / 57.0215); C20(Carbamidomethyl / 57.0215); C27(Carbamidomethyl / 57.0215); C33(Carbamidomethyl / 57.0215)	0.0017	0.0017	0	0	0	0	8e-05	8.1e-05	2.769	350	0	-1	Specific	21	>sp|P46531|NOTC1_HUMAN Neurogenic locus notch homolog protein 1 OS=Homo sapiens OX=9606 GN=NOTCH1 PE=1 SV=4	1	3748	FP070522_8.4850.4850.4	high-energy collision-induced dissociation	2.71	5136.94	5137.97	1	36 | 37990
103	Fuc(1)	952.1	4	1238.72	4951.86	1238.73	4951.89	controllerType=0 controllerNumber=1 scan=4523	-6.116	Y.NCRCPPEWTGQYCTEDVDECQLMPNACQNGGTCHNTHGGY.N	14	NCRCPPEWTGQYCTEDVDECQLMPNACQNGGTCHNTHGGY,YN,2@57.02146,4@57.02146,13@57.02146,14@146.05791,20@57.02146,23@15.99492,27@57.02146,33@57.02146,35@15.99492	T14(OGlycan / 146.0579); M23(Oxidation / 15.9949); N35(Oxidation / 15.9949)	14.9619	Y.NC[+57.02146]RC[+57.02146]PPEWTGQYC[+57.02146]T[+146.05791]EDVDEC[+57.02146]QLM[+15.99492]PNAC[+57.02146]QNGGTC[+57.02146]HN[+15.99492]THGGY.N	C2(Carbamidomethyl / 57.0215); C4(Carbamidomethyl / 57.0215); C13(Carbamidomethyl / 57.0215); C20(Carbamidomethyl / 57.0215); C27(Carbamidomethyl / 57.0215); C33(Carbamidomethyl / 57.0215)	2.4e-15	2.4e-15	0	0	0	0	7.1e-16	7.2e-16	14.618	952.1	7.7		Specific	29.2	>sp|P46531|NOTC1_HUMAN Neurogenic locus notch homolog protein 1 OS=Homo sapiens OX=9606 GN=NOTCH1 PE=1 SV=4	1	3364	FP070522_8.4523.4523.4	high-energy collision-induced dissociation	13.81	4950.85	4950.88	1	37 | 36323
103	Fuc(1)	857.5	4	1238.73	4951.88	1238.73	4951.89	controllerType=0 controllerNumber=1 scan=4513	-1.876	Y.NCRCPPEWTGQYCTEDVDECQLMPNACQNGGTCHNTHGGY.N	14	NCRCPPEWTGQYCTEDVDECQLMPNACQNGGTCHNTHGGY,YN,2@57.02146,4@57.02146,13@57.02146,14@146.05791,20@57.02146,23@15.99492,27@57.02146,33@57.02146,35@15.99492	T14(OGlycan / 146.0579); M23(Oxidation / 15.9949); N35(Oxidation / 15.9949)	14.9383	Y.NC[+57.02146]RC[+57.02146]PPEWTGQYC[+57.02146]T[+146.05791]EDVDEC[+57.02146]QLM[+15.99492]PNAC[+57.02146]QNGGTC[+57.02146]HN[+15.99492]THGGY.N	C2(Carbamidomethyl / 57.0215); C4(Carbamidomethyl / 57.0215); C13(Carbamidomethyl / 57.0215); C20(Carbamidomethyl / 57.0215); C27(Carbamidomethyl / 57.0215); C33(Carbamidomethyl / 57.0215)	1.7e-13	1.7e-13	0	0	0	0	3.1e-14	3.1e-14	12.767	857.5	5.7		Specific	28.9	>sp|P46531|NOTC1_HUMAN Neurogenic locus notch homolog protein 1 OS=Homo sapiens OX=9606 GN=NOTCH1 PE=1 SV=4	1	3350	FP070522_8.4513.4513.4	high-energy collision-induced dissociation	11.96	4950.87	4950.88	1	38 | 36283
103	Fuc(1)	588.6	4	1235.22	4937.87	1234.98	4936.88	controllerType=0 controllerNumber=1 scan=4571	-1.607	Y.NCRCPPEWTGQYCTEDVDECQLMPNACQNGGTCHNTHGGY.N	32	NCRCPPEWTGQYCTEDVDECQLMPNACQNGGTCHNTHGGY,YN,2@57.02146,4@57.02146,13@57.02146,20@57.02146,23@15.99492,25@0.98402,27@57.02146,32@146.05791,33@57.02146	M23(Oxidation / 15.9949); N25(Deamidated / 0.984); T32(OGlycan / 146.0579)	15.0732	Y.NC[+57.02146]RC[+57.02146]PPEWTGQYC[+57.02146]TEDVDEC[+57.02146]QLM[+15.99492]PN[+0.98402]AC[+57.02146]QNGGT[+146.05791]C[+57.02146]HNTHGGY.N	C2(Carbamidomethyl / 57.0215); C4(Carbamidomethyl / 57.0215); C13(Carbamidomethyl / 57.0215); C20(Carbamidomethyl / 57.0215); C27(Carbamidomethyl / 57.0215); C33(Carbamidomethyl / 57.0215)	1.7e-07	1.7e-07	0	0	0	0	9.5e-09	9.7e-09	6.767	588.6	1.1	1	Specific	25.1	>sp|P46531|NOTC1_HUMAN Neurogenic locus notch homolog protein 1 OS=Homo sapiens OX=9606 GN=NOTCH1 PE=1 SV=4	1	3432	FP070522_8.4571.4571.4	high-energy collision-induced dissociation	6.96	4936.87	4935.87	1	39 | 36683
103	Fuc(1)	989.2	4	1234.73	4935.89	1234.73	4935.89	controllerType=0 controllerNumber=1 scan=4534	-1.89	Y.NCRCPPEWTGQYCTEDVDECQLMPNACQNGGTCHNTHGGY.N	14	NCRCPPEWTGQYCTEDVDECQLMPNACQNGGTCHNTHGGY,YN,2@57.02146,4@57.02146,13@57.02146,14@146.05791,20@57.02146,23@15.99492,27@57.02146,33@57.02146	T14(OGlycan / 146.0579); M23(Oxidation / 15.9949)	14.9877	Y.NC[+57.02146]RC[+57.02146]PPEWTGQYC[+57.02146]T[+146.05791]EDVDEC[+57.02146]QLM[+15.99492]PNAC[+57.02146]QNGGTC[+57.02146]HNTHGGY.N	C2(Carbamidomethyl / 57.0215); C4(Carbamidomethyl / 57.0215); C13(Carbamidomethyl / 57.0215); C20(Carbamidomethyl / 57.0215); C27(Carbamidomethyl / 57.0215); C33(Carbamidomethyl / 57.0215)	1.8e-15	1.8e-15	0	0	0	0	3.7e-16	3.8e-16	14.756	989.2	2.8		Specific	28	>sp|P46531|NOTC1_HUMAN Neurogenic locus notch homolog protein 1 OS=Homo sapiens OX=9606 GN=NOTCH1 PE=1 SV=4	1	3379	FP070522_8.4534.4534.4	high-energy collision-induced dissociation	15.65	4934.88	4934.89	1	40 | 36443
103	Fuc(1)	520.3	4	1234.72	4935.87	1234.73	4935.89	controllerType=0 controllerNumber=1 scan=4871	-5.056	Y.NCRCPPEWTGQYCTEDVDECQLMPNACQNGGTCHNTHGGY.N	14	NCRCPPEWTGQYCTEDVDECQLMPNACQNGGTCHNTHGGY,YN,2@57.02146,4@57.02146,13@57.02146,14@146.05791,20@57.02146,27@57.02146,29@15.99492,33@57.02146	T14(OGlycan / 146.0579); N29(Oxidation / 15.9949)	15.7949	Y.NC[+57.02146]RC[+57.02146]PPEWTGQYC[+57.02146]T[+146.05791]EDVDEC[+57.02146]QLMPNAC[+57.02146]QN[+15.99492]GGTC[+57.02146]HNTHGGY.N	C2(Carbamidomethyl / 57.0215); C4(Carbamidomethyl / 57.0215); C13(Carbamidomethyl / 57.0215); C20(Carbamidomethyl / 57.0215); C27(Carbamidomethyl / 57.0215); C33(Carbamidomethyl / 57.0215)	3.7e-07	3.7e-07	0	0	0	0	3.2e-08	3.2e-08	6.432	520.3	0		Specific	25.3	>sp|P46531|NOTC1_HUMAN Neurogenic locus notch homolog protein 1 OS=Homo sapiens OX=9606 GN=NOTCH1 PE=1 SV=4	1	3777	FP070522_8.4871.4871.4	high-energy collision-induced dissociation	8.03	4934.86	4934.89	1	41 | 38110
103	Fuc(1)	464.1	4	1234.73	4935.88	1234.73	4935.89	controllerType=0 controllerNumber=1 scan=4919	-2.682	Y.NCRCPPEWTGQYCTEDVDECQLMPNACQNGGTCHNTHGGY.N	14	NCRCPPEWTGQYCTEDVDECQLMPNACQNGGTCHNTHGGY,YN,2@57.02146,4@57.02146,13@57.02146,14@146.05791,20@57.02146,27@57.02146,33@57.02146,35@15.99492	T14(OGlycan / 146.0579); N35(Oxidation / 15.9949)	15.9076	Y.NC[+57.02146]RC[+57.02146]PPEWTGQYC[+57.02146]T[+146.05791]EDVDEC[+57.02146]QLMPNAC[+57.02146]QNGGTC[+57.02146]HN[+15.99492]THGGY.N	C2(Carbamidomethyl / 57.0215); C4(Carbamidomethyl / 57.0215); C13(Carbamidomethyl / 57.0215); C20(Carbamidomethyl / 57.0215); C27(Carbamidomethyl / 57.0215); C33(Carbamidomethyl / 57.0215)	3.3e-06	3.3e-06	0	0	0	0	2e-07	2e-07	5.483	464.1	0		Specific	22.5	>sp|P46531|NOTC1_HUMAN Neurogenic locus notch homolog protein 1 OS=Homo sapiens OX=9606 GN=NOTCH1 PE=1 SV=4	1	3844	FP070522_8.4919.4919.4	high-energy collision-induced dissociation	5.27	4934.87	4934.89	1	42 | 38430
103	Fuc(1)	131.1	4	1231.23	4921.89	1230.98	4920.88	controllerType=0 controllerNumber=1 scan=4960	-0.462	Y.NCRCPPEWTGQYCTEDVDECQLMPNACQNGGTCHNTHGGY.N	14	NCRCPPEWTGQYCTEDVDECQLMPNACQNGGTCHNTHGGY,YN,2@57.02146,4@57.02146,13@57.02146,14@146.05791,20@57.02146,21@0.98402,27@57.02146,33@57.02146	T14(OGlycan / 146.0579); Q21(Deamidated / 0.984)	16.005	Y.NC[+57.02146]RC[+57.02146]PPEWTGQYC[+57.02146]T[+146.05791]EDVDEC[+57.02146]Q[+0.98402]LMPNAC[+57.02146]QNGGTC[+57.02146]HNTHGGY.N	C2(Carbamidomethyl / 57.0215); C4(Carbamidomethyl / 57.0215); C13(Carbamidomethyl / 57.0215); C20(Carbamidomethyl / 57.0215); C27(Carbamidomethyl / 57.0215); C33(Carbamidomethyl / 57.0215)	0.0053	0.0054	0	0	0	0	0.00014	0.00014	2.272	131.1	0.8	1	Specific	16	>sp|P46531|NOTC1_HUMAN Neurogenic locus notch homolog protein 1 OS=Homo sapiens OX=9606 GN=NOTCH1 PE=1 SV=4	1	3903	FP070522_8.4960.4960.2	high-energy collision-induced dissociation	1.94	4920.88	4919.88	1	43 | 38630
103	Fuc(1)	508.9	4	1230.73	4919.89	1230.73	4919.9	controllerType=0 controllerNumber=1 scan=4880	-3.029	Y.NCRCPPEWTGQYCTEDVDECQLMPNACQNGGTCHNTHGGY.N	14	NCRCPPEWTGQYCTEDVDECQLMPNACQNGGTCHNTHGGY,YN,2@57.02146,4@57.02146,13@57.02146,14@146.05791,20@57.02146,27@57.02146,33@57.02146	T14(OGlycan / 146.0579)	15.8164	Y.NC[+57.02146]RC[+57.02146]PPEWTGQYC[+57.02146]T[+146.05791]EDVDEC[+57.02146]QLMPNAC[+57.02146]QNGGTC[+57.02146]HNTHGGY.N	C2(Carbamidomethyl / 57.0215); C4(Carbamidomethyl / 57.0215); C13(Carbamidomethyl / 57.0215); C20(Carbamidomethyl / 57.0215); C27(Carbamidomethyl / 57.0215); C33(Carbamidomethyl / 57.0215)	6.2e-07	6.3e-07	0	0	0	0	4.6e-08	4.6e-08	6.205	471.1	0.8		Specific	22.6	>sp|P46531|NOTC1_HUMAN Neurogenic locus notch homolog protein 1 OS=Homo sapiens OX=9606 GN=NOTCH1 PE=1 SV=4	1	3790	FP070522_8.4880.4880.4	high-energy collision-induced dissociation	7.19	4918.88	4918.89	1	44 | 38190
103		833.1	4	1198.7	4791.79	1198.46	4790.82	controllerType=0 controllerNumber=1 scan=4650	-7.302	Y.NCRCPPEWTGQYCTEDVDECQLMPNACQNGGTCHNTHGGY.N		NCRCPPEWTGQYCTEDVDECQLMPNACQNGGTCHNTHGGY,YN,2@57.02146,4@57.02146,13@57.02146,20@57.02146,23@15.99492,27@57.02146,29@0.98402,33@57.02146	M23(Oxidation / 15.9949); N29(Deamidated / 0.984)	15.2595	Y.NC[+57.02146]RC[+57.02146]PPEWTGQYC[+57.02146]TEDVDEC[+57.02146]QLM[+15.99492]PNAC[+57.02146]QN[+0.98402]GGTC[+57.02146]HNTHGGY.N	C2(Carbamidomethyl / 57.0215); C4(Carbamidomethyl / 57.0215); C13(Carbamidomethyl / 57.0215); C20(Carbamidomethyl / 57.0215); C27(Carbamidomethyl / 57.0215); C33(Carbamidomethyl / 57.0215)	2.4e-12	2.5e-12	0	0	0	0	3.1e-13	3.1e-13	11.612	833.1	0.5	1	Specific	26.6	>sp|P46531|NOTC1_HUMAN Neurogenic locus notch homolog protein 1 OS=Homo sapiens OX=9606 GN=NOTCH1 PE=1 SV=4	1	3524	FP070522_8.4650.4650.4	high-energy collision-induced dissociation	12.53	4790.78	4789.81	1	45 | 37110
103		630.9	4	1198.46	4790.81	1198.46	4790.82	controllerType=0 controllerNumber=1 scan=4696	-2.729	Y.NCRCPPEWTGQYCTEDVDECQLMPNACQNGGTCHNTHGGY.N		NCRCPPEWTGQYCTEDVDECQLMPNACQNGGTCHNTHGGY,YN,2@57.02146,4@57.02146,13@57.02146,20@57.02146,23@15.99492,27@57.02146,29@0.98402,33@57.02146	M23(Oxidation / 15.9949); N29(Deamidated / 0.984)	15.3708	Y.NC[+57.02146]RC[+57.02146]PPEWTGQYC[+57.02146]TEDVDEC[+57.02146]QLM[+15.99492]PNAC[+57.02146]QN[+0.98402]GGTC[+57.02146]HNTHGGY.N	C2(Carbamidomethyl / 57.0215); C4(Carbamidomethyl / 57.0215); C13(Carbamidomethyl / 57.0215); C20(Carbamidomethyl / 57.0215); C27(Carbamidomethyl / 57.0215); C33(Carbamidomethyl / 57.0215)	1.7e-08	1.7e-08	0	0	0	0	1.2e-09	1.2e-09	7.767	630.9	8		Specific	25.5	>sp|P46531|NOTC1_HUMAN Neurogenic locus notch homolog protein 1 OS=Homo sapiens OX=9606 GN=NOTCH1 PE=1 SV=4	1	3573	FP070522_8.4696.4696.4	high-energy collision-induced dissociation	8.68	4789.8	4789.81	1	46 | 37230
103		627.1	4	1198.71	4791.82	1198.46	4790.82	controllerType=0 controllerNumber=1 scan=4597	-1.901	Y.NCRCPPEWTGQYCTEDVDECQLMPNACQNGGTCHNTHGGY.N		NCRCPPEWTGQYCTEDVDECQLMPNACQNGGTCHNTHGGY,YN,2@57.02146,4@57.02146,11@0.98402,13@57.02146,20@57.02146,23@15.99492,27@57.02146,33@57.02146	Q11(Deamidated / 0.984); M23(Oxidation / 15.9949)	15.136	Y.NC[+57.02146]RC[+57.02146]PPEWTGQ[+0.98402]YC[+57.02146]TEDVDEC[+57.02146]QLM[+15.99492]PNAC[+57.02146]QNGGTC[+57.02146]HNTHGGY.N	C2(Carbamidomethyl / 57.0215); C4(Carbamidomethyl / 57.0215); C13(Carbamidomethyl / 57.0215); C20(Carbamidomethyl / 57.0215); C27(Carbamidomethyl / 57.0215); C33(Carbamidomethyl / 57.0215)	1.7e-08	1.7e-08	0	0	0	0	1e-09	1e-09	7.767	627.1	32.8	1	Specific	24	>sp|P46531|NOTC1_HUMAN Neurogenic locus notch homolog protein 1 OS=Homo sapiens OX=9606 GN=NOTCH1 PE=1 SV=4	1	3461	FP070522_8.4597.4597.4	high-energy collision-induced dissociation	8.68	4790.81	4789.81	1	47 | 36843
103		866	4	1198.21	4789.83	1198.21	4789.84	controllerType=0 controllerNumber=1 scan=4546	-2.295	Y.NCRCPPEWTGQYCTEDVDECQLMPNACQNGGTCHNTHGGY.N		NCRCPPEWTGQYCTEDVDECQLMPNACQNGGTCHNTHGGY,YN,2@57.02146,4@57.02146,13@57.02146,20@57.02146,23@15.99492,27@57.02146,33@57.02146	M23(Oxidation / 15.9949)	15.0151	Y.NC[+57.02146]RC[+57.02146]PPEWTGQYC[+57.02146]TEDVDEC[+57.02146]QLM[+15.99492]PNAC[+57.02146]QNGGTC[+57.02146]HNTHGGY.N	C2(Carbamidomethyl / 57.0215); C4(Carbamidomethyl / 57.0215); C13(Carbamidomethyl / 57.0215); C20(Carbamidomethyl / 57.0215); C27(Carbamidomethyl / 57.0215); C33(Carbamidomethyl / 57.0215)	1.7e-13	1.7e-13	0	0	0	0	4.1e-14	4.1e-14	12.767	866	93.3		Specific	26.8	>sp|P46531|NOTC1_HUMAN Neurogenic locus notch homolog protein 1 OS=Homo sapiens OX=9606 GN=NOTCH1 PE=1 SV=4	1	3396	FP070522_8.4546.4546.4	high-energy collision-induced dissociation	12.85	4788.82	4788.83	1	48 | 36483
103		176.5	4	1194.96	4776.83	1194.71	4775.81	controllerType=0 controllerNumber=1 scan=4996	3.917	Y.NCRCPPEWTGQYCTEDVDECQLMPNACQNGGTCHNTHGGY.N		NCRCPPEWTGQYCTEDVDECQLMPNACQNGGTCHNTHGGY,YN,2@57.02146,4@57.02146,11@0.98402,13@57.02146,20@57.02146,27@57.02146,29@0.98402,33@57.02146	Q11(Deamidated / 0.984); N29(Deamidated / 0.984)	16.0904	Y.NC[+57.02146]RC[+57.02146]PPEWTGQ[+0.98402]YC[+57.02146]TEDVDEC[+57.02146]QLMPNAC[+57.02146]QN[+0.98402]GGTC[+57.02146]HNTHGGY.N	C2(Carbamidomethyl / 57.0215); C4(Carbamidomethyl / 57.0215); C13(Carbamidomethyl / 57.0215); C20(Carbamidomethyl / 57.0215); C27(Carbamidomethyl / 57.0215); C33(Carbamidomethyl / 57.0215)	0.0087	0.0088	0	0	0	0	0.0003	0.00031	2.059	176.5	6.3	1	Specific	15.7	>sp|P46531|NOTC1_HUMAN Neurogenic locus notch homolog protein 1 OS=Homo sapiens OX=9606 GN=NOTCH1 PE=1 SV=4	1	3954	FP070522_8.4996.4996.4	high-energy collision-induced dissociation	1.72	4775.82	4774.8	1	49 | 38710
103		403.2	4	1194.21	4773.83	1194.22	4773.84	controllerType=0 controllerNumber=1 scan=4947	-1.731	Y.NCRCPPEWTGQYCTEDVDECQLMPNACQNGGTCHNTHGGY.N		NCRCPPEWTGQYCTEDVDECQLMPNACQNGGTCHNTHGGY,YN,2@57.02146,4@57.02146,13@57.02146,20@57.02146,27@57.02146,33@57.02146		15.9747	Y.NC[+57.02146]RC[+57.02146]PPEWTGQYC[+57.02146]TEDVDEC[+57.02146]QLMPNAC[+57.02146]QNGGTC[+57.02146]HNTHGGY.N	C2(Carbamidomethyl / 57.0215); C4(Carbamidomethyl / 57.0215); C13(Carbamidomethyl / 57.0215); C20(Carbamidomethyl / 57.0215); C27(Carbamidomethyl / 57.0215); C33(Carbamidomethyl / 57.0215)	6e-06	6.1e-06	0	0	0	0	3.8e-07	3.8e-07	5.224	403.2	71.1		Specific	21	>sp|P46531|NOTC1_HUMAN Neurogenic locus notch homolog protein 1 OS=Homo sapiens OX=9606 GN=NOTCH1 PE=1 SV=4	1	3886	FP070522_8.4947.4947.4	high-energy collision-induced dissociation	5.48	4772.83	4772.83	1	50 | 38550
103		370.8	4	1194.22	4773.84	1194.22	4773.84	controllerType=0 controllerNumber=1 scan=4902	-0.708	Y.NCRCPPEWTGQYCTEDVDECQLMPNACQNGGTCHNTHGGY.N		NCRCPPEWTGQYCTEDVDECQLMPNACQNGGTCHNTHGGY,YN,2@57.02146,4@57.02146,13@57.02146,20@57.02146,27@57.02146,33@57.02146		15.8681	Y.NC[+57.02146]RC[+57.02146]PPEWTGQYC[+57.02146]TEDVDEC[+57.02146]QLMPNAC[+57.02146]QNGGTC[+57.02146]HNTHGGY.N	C2(Carbamidomethyl / 57.0215); C4(Carbamidomethyl / 57.0215); C13(Carbamidomethyl / 57.0215); C20(Carbamidomethyl / 57.0215); C27(Carbamidomethyl / 57.0215); C33(Carbamidomethyl / 57.0215)	7.2e-06	7.3e-06	0	0	0	0	4.9e-07	5e-07	5.144	370.8	71.4		Specific	18.4	>sp|P46531|NOTC1_HUMAN Neurogenic locus notch homolog protein 1 OS=Homo sapiens OX=9606 GN=NOTCH1 PE=1 SV=4	1	3823	FP070522_8.4902.4902.4	high-energy collision-induced dissociation	5.48	4772.83	4772.83	1	51 | 38310
103		594.2	2	784.321	1567.63	784.324	1567.64	controllerType=0 controllerNumber=1 scan=4357	-4.977	Y.NCRCPPEWTGQY.C		NCRCPPEWTGQY,YC,2@57.02146,4@57.02146		14.5714	Y.NC[+57.02146]RC[+57.02146]PPEWTGQY.C	C2(Carbamidomethyl / 57.0215); C4(Carbamidomethyl / 57.0215)	5.3e-09	5.4e-09	0	0	0	0	5.2e-10	5.3e-10	8.275	387.1	387.1		Specific	11.9	>sp|P46531|NOTC1_HUMAN Neurogenic locus notch homolog protein 1 OS=Homo sapiens OX=9606 GN=NOTCH1 PE=1 SV=4	1	3155	FP070522_8.4357.4357.2	high-energy collision-induced dissociation	9.27	1566.63	1566.63	1	52 | 1137
103		432.3	2	784.322	1567.64	784.324	1567.64	controllerType=0 controllerNumber=1 scan=4459	-3.731	Y.NCRCPPEWTGQY.C		NCRCPPEWTGQY,YC,2@57.02146,4@57.02146		14.8117	Y.NC[+57.02146]RC[+57.02146]PPEWTGQY.C	C2(Carbamidomethyl / 57.0215); C4(Carbamidomethyl / 57.0215)	1.2e-05	1.2e-05	0	0	0	0	7.8e-07	7.9e-07	4.925	328.3	328.3		Specific	10.8	>sp|P46531|NOTC1_HUMAN Neurogenic locus notch homolog protein 1 OS=Homo sapiens OX=9606 GN=NOTCH1 PE=1 SV=4	1	3284	FP070522_8.4459.4459.2	high-energy collision-induced dissociation	5.18	1566.63	1566.63	1	53 | 1148
103		425.2	2	784.322	1567.64	784.324	1567.64	controllerType=0 controllerNumber=1 scan=4457	-3.731	Y.NCRCPPEWTGQY.C		NCRCPPEWTGQY,YC,2@57.02146,4@57.02146		14.8074	Y.NC[+57.02146]RC[+57.02146]PPEWTGQY.C	C2(Carbamidomethyl / 57.0215); C4(Carbamidomethyl / 57.0215)	1.9e-07	1.9e-07	0	0	0	0	1.2e-08	1.2e-08	6.731	378.2	378.2		Specific	11.7	>sp|P46531|NOTC1_HUMAN Neurogenic locus notch homolog protein 1 OS=Homo sapiens OX=9606 GN=NOTCH1 PE=1 SV=4	1	3281	FP070522_8.4457.4457.2	high-energy collision-induced dissociation	6.98	1566.63	1566.63	1	54 | 1143
169		695.6	5	567.253	2832.24	567.254	2832.24	controllerType=0 controllerNumber=1 scan=4109	-1.128	F.HSATCHDRVASFYCECPHGRTGLL.C		HSATCHDRVASFYCECPHGRTGLL,FC,5@57.02146,8@0.98402,14@57.02146,16@57.02146	R8(Deamidated / 0.984)	13.9841	F.HSATC[+57.02146]HDR[+0.98402]VASFYC[+57.02146]EC[+57.02146]PHGRTGLL.C	C5(Carbamidomethyl / 57.0215); C14(Carbamidomethyl / 57.0215); C16(Carbamidomethyl / 57.0215)	1.5e-08	1.5e-08	0	0	0	0	8.1e-10	8.2e-10	7.825	695.6	316.8		Specific	10.4	>sp|P46531|NOTC1_HUMAN Neurogenic locus notch homolog protein 1 OS=Homo sapiens OX=9606 GN=NOTCH1 PE=1 SV=4	1	2869	FP070522_8.4109.4109.5	high-energy collision-induced dissociation	8.65	2831.23	2831.23	1	55 | 10342
169		909.4	5	567.057	2831.25	567.057	2831.26	controllerType=0 controllerNumber=1 scan=4169	-0.328	F.HSATCHDRVASFYCECPHGRTGLL.C		HSATCHDRVASFYCECPHGRTGLL,FC,5@57.02146,14@57.02146,16@57.02146		14.1264	F.HSATC[+57.02146]HDRVASFYC[+57.02146]EC[+57.02146]PHGRTGLL.C	C5(Carbamidomethyl / 57.0215); C14(Carbamidomethyl / 57.0215); C16(Carbamidomethyl / 57.0215)	2.1e-14	2.1e-14	0	0	0	0	3.6e-15	3.6e-15	13.684	909.4	909.4		Specific	13.5	>sp|P46531|NOTC1_HUMAN Neurogenic locus notch homolog protein 1 OS=Homo sapiens OX=9606 GN=NOTCH1 PE=1 SV=4	1	2938	FP070522_8.4169.4169.5	high-energy collision-induced dissociation	13.68	2830.25	2830.25	1	56 | 10519
169		878.5	5	567.054	2831.24	567.057	2831.26	controllerType=0 controllerNumber=1 scan=4119	-4.424	F.HSATCHDRVASFYCECPHGRTGLL.C		HSATCHDRVASFYCECPHGRTGLL,FC,5@57.02146,14@57.02146,16@57.02146		14.0083	F.HSATC[+57.02146]HDRVASFYC[+57.02146]EC[+57.02146]PHGRTGLL.C	C5(Carbamidomethyl / 57.0215); C14(Carbamidomethyl / 57.0215); C16(Carbamidomethyl / 57.0215)	5.3e-14	5.3e-14	0	0	0	0	1e-14	1e-14	13.28	878.5	878.5		Specific	12.5	>sp|P46531|NOTC1_HUMAN Neurogenic locus notch homolog protein 1 OS=Homo sapiens OX=9606 GN=NOTCH1 PE=1 SV=4	1	2879	FP070522_8.4119.4119.5	high-energy collision-induced dissociation	13.27	2830.24	2830.25	1	57 | 10352
169		869.6	5	567.054	2831.24	567.057	2831.26	controllerType=0 controllerNumber=1 scan=4219	-5.825	F.HSATCHDRVASFYCECPHGRTGLL.C		HSATCHDRVASFYCECPHGRTGLL,FC,5@57.02146,14@57.02146,16@57.02146		14.243	F.HSATC[+57.02146]HDRVASFYC[+57.02146]EC[+57.02146]PHGRTGLL.C	C5(Carbamidomethyl / 57.0215); C14(Carbamidomethyl / 57.0215); C16(Carbamidomethyl / 57.0215)	3e-13	3e-13	0	0	0	0	1e-13	1.1e-13	12.528	869.6	869.6		Specific	13.4	>sp|P46531|NOTC1_HUMAN Neurogenic locus notch homolog protein 1 OS=Homo sapiens OX=9606 GN=NOTCH1 PE=1 SV=4	1	2998	FP070522_8.4219.4219.5	high-energy collision-induced dissociation	12.52	2830.23	2830.25	1	58 | 10665
169		666.4	5	567.056	2831.25	567.057	2831.26	controllerType=0 controllerNumber=1 scan=4282	-2.376	F.HSATCHDRVASFYCECPHGRTGLL.C		HSATCHDRVASFYCECPHGRTGLL,FC,5@57.02146,14@57.02146,16@57.02146		14.392	F.HSATC[+57.02146]HDRVASFYC[+57.02146]EC[+57.02146]PHGRTGLL.C	C5(Carbamidomethyl / 57.0215); C14(Carbamidomethyl / 57.0215); C16(Carbamidomethyl / 57.0215)	2.1e-09	2.1e-09	0	0	0	0	2.5e-10	2.5e-10	8.683	666.4	666.4		Specific	11.8	>sp|P46531|NOTC1_HUMAN Neurogenic locus notch homolog protein 1 OS=Homo sapiens OX=9606 GN=NOTCH1 PE=1 SV=4	1	3070	FP070522_8.4282.4282.5	high-energy collision-induced dissociation	9.68	2830.24	2830.25	1	59 | 10865
169		600.8	4	708.566	2831.24	708.569	2831.26	controllerType=0 controllerNumber=1 scan=4226	-4.829	F.HSATCHDRVASFYCECPHGRTGLL.C		HSATCHDRVASFYCECPHGRTGLL,FC,5@57.02146,14@57.02146,16@57.02146		14.2594	F.HSATC[+57.02146]HDRVASFYC[+57.02146]EC[+57.02146]PHGRTGLL.C	C5(Carbamidomethyl / 57.0215); C14(Carbamidomethyl / 57.0215); C16(Carbamidomethyl / 57.0215)	4.6e-07	4.7e-07	0	0	0	0	4e-08	4e-08	6.336	600.8	600.8		Specific	9.5	>sp|P46531|NOTC1_HUMAN Neurogenic locus notch homolog protein 1 OS=Homo sapiens OX=9606 GN=NOTCH1 PE=1 SV=4	1	3006	FP070522_8.4226.4226.4	high-energy collision-induced dissociation	6.33	2830.23	2830.25	1	60 | 10668
169	HexNAc(1)Hex(1)Fuc(1)NeuAc(1)	175.6	3	785.325	2353.96	785.322	2353.95	controllerType=0 controllerNumber=1 scan=3830	4.955	F.HSATCHDRVASFY.C	4	HSATCHDRVASFY,FC,4@802.28552,5@57.02146,8@0.98402	T4(OGlycan / 802.2855); R8(Deamidated / 0.984)	13.3237	F.HSAT[+802.28552]C[+57.02146]HDR[+0.98402]VASFY.C	C5(Carbamidomethyl / 57.0215)	0.012	0.012	0	0	0	0	0.00039	0.00039	1.911	175.6	1.2		Specific	9.3	>sp|P46531|NOTC1_HUMAN Neurogenic locus notch homolog protein 1 OS=Homo sapiens OX=9606 GN=NOTCH1 PE=1 SV=4	1	2563	FP070522_8.3830.3830.3	high-energy collision-induced dissociation	1.58	2352.95	2352.94	1	61 | 2867
169	HexNAc(1)Hex(1)Fuc(1)NeuAc(1)	421.6	4	588.995	2352.96	588.997	2352.97	controllerType=0 controllerNumber=1 scan=3845	-2.464	F.HSATCHDRVASFY.C	2	HSATCHDRVASFY,FC,2@802.28552,5@57.02146	S2(OGlycan / 802.2855)	13.3598	F.HS[+802.28552]ATC[+57.02146]HDRVASFY.C	C5(Carbamidomethyl / 57.0215)	7.3e-07	7.4e-07	0	0	0	0	5.3e-08	5.4e-08	6.134	399.3	1.6		Specific	14.8	>sp|P46531|NOTC1_HUMAN Neurogenic locus notch homolog protein 1 OS=Homo sapiens OX=9606 GN=NOTCH1 PE=1 SV=4	1	2579	FP070522_8.3845.3845.4	high-energy collision-induced dissociation	6.22	2351.95	2351.96	1	62 | 2907
169	HexNAc(1)Hex(1)Fuc(1)NeuAc(1)	410.2	3	730.636	2189.89	730.639	2189.9	controllerType=0 controllerNumber=1 scan=3422	-4.854	F.HSATCHDRVASF.Y	4	HSATCHDRVASF,FY,4@802.28552,5@57.02146	T4(OGlycan / 802.2855)	12.3932	F.HSAT[+802.28552]C[+57.02146]HDRVASF.Y	C5(Carbamidomethyl / 57.0215)	9.3e-08	9.4e-08	0	0	0	0	6e-09	6.1e-09	7.034	408.6	2.4		Specific	13.2	>sp|P46531|NOTC1_HUMAN Neurogenic locus notch homolog protein 1 OS=Homo sapiens OX=9606 GN=NOTCH1 PE=1 SV=4	1	2174	FP070522_8.3422.3422.3	high-energy collision-induced dissociation	7.12	2188.88	2188.9	1	63 | 2599
169	Fuc(1); Hex(1)Pent(2)	579.5	3	653.94	1959.81	653.942	1959.81	controllerType=0 controllerNumber=1 scan=3214	-3.4	F.HSATCHDRVASF.Y	4;11	HSATCHDRVASF,FY,4@146.05791,5@57.02146,11@426.13734	T4(OGlycan / 146.0579); S11(OGlycan / 426.1373)	11.9104	F.HSAT[+146.05791]C[+57.02146]HDRVAS[+426.13734]F.Y	C5(Carbamidomethyl / 57.0215)	2.6e-09	2.7e-09	0	0	0	0	2.9e-10	2.9e-10	8.577	540	17.2		Specific	17	>sp|P46531|NOTC1_HUMAN Neurogenic locus notch homolog protein 1 OS=Homo sapiens OX=9606 GN=NOTCH1 PE=1 SV=4	1	1978	FP070522_8.3214.3214.3	high-energy collision-induced dissociation	9.24	1958.8	1958.81	1	64 | 2531
169	HexNAc(1)Hex(1)Fuc(1)	601	3	633.605	1898.8	633.607	1898.81	controllerType=0 controllerNumber=1 scan=3194	-3.949	F.HSATCHDRVASF.Y	4	HSATCHDRVASF,FY,4@511.19010,5@57.02146	T4(OGlycan / 511.1901)	11.8642	F.HSAT[+511.19010]C[+57.02146]HDRVASF.Y	C5(Carbamidomethyl / 57.0215)	2.6e-10	2.7e-10	0	0	0	0	4.1e-11	4.2e-11	9.577	555.6	0		Specific	15.5	>sp|P46531|NOTC1_HUMAN Neurogenic locus notch homolog protein 1 OS=Homo sapiens OX=9606 GN=NOTCH1 PE=1 SV=4	1	1952	FP070522_8.3194.3194.3	high-energy collision-induced dissociation	9.4	1897.79	1897.8	1	65 | 2491
169	HexNAc(1)Hex(1)Fuc(1)	484.3	3	633.604	1898.8	633.607	1898.81	controllerType=0 controllerNumber=1 scan=3246	-4.624	F.HSATCHDRVASF.Y	4	HSATCHDRVASF,FY,4@511.19010,5@57.02146	T4(OGlycan / 511.1901)	11.9832	F.HSAT[+511.19010]C[+57.02146]HDRVASF.Y	C5(Carbamidomethyl / 57.0215)	3.8e-08	3.9e-08	0	0	0	0	2.7e-09	2.7e-09	7.418	471.4	0.5		Specific	15.7	>sp|P46531|NOTC1_HUMAN Neurogenic locus notch homolog protein 1 OS=Homo sapiens OX=9606 GN=NOTCH1 PE=1 SV=4	1	2014	FP070522_8.3246.3246.3	high-energy collision-induced dissociation	7.47	1897.79	1897.8	1	66 | 2551
169	Fuc(1); Hex(1)	745.8	3	620.267	1858.79	620.269	1858.79	controllerType=0 controllerNumber=1 scan=3501	-3.054	F.HSATCHDRVASFY.C	4;11	HSATCHDRVASFY,FC,4@146.05791,5@57.02146,11@162.05282	T4(OGlycan / 146.0579); S11(OGlycan / 162.0528)	12.5769	F.HSAT[+146.05791]C[+57.02146]HDRVAS[+162.05282]FY.C	C5(Carbamidomethyl / 57.0215)	3.8e-12	3.8e-12	0	0	0	0	5.6e-13	5.7e-13	11.425	737.6	9.6		Specific	15.9	>sp|P46531|NOTC1_HUMAN Neurogenic locus notch homolog protein 1 OS=Homo sapiens OX=9606 GN=NOTCH1 PE=1 SV=4	1	2247	FP070522_8.3501.3501.3	high-energy collision-induced dissociation	12.09	1857.78	1857.78	1	67 | 2659
169	HexNAc(1)Fuc(1)	604.1	3	579.587	1736.75	579.59	1736.75	controllerType=0 controllerNumber=1 scan=3249	-4.21	F.HSATCHDRVASF.Y	4	HSATCHDRVASF,FY,4@349.13728,5@57.02146	T4(OGlycan / 349.1373)	11.9899	F.HSAT[+349.13728]C[+57.02146]HDRVASF.Y	C5(Carbamidomethyl / 57.0215)	2.6e-10	2.7e-10	0	0	0	0	5.4e-11	5.4e-11	9.577	558.5	0		Specific	17.5	>sp|P46531|NOTC1_HUMAN Neurogenic locus notch homolog protein 1 OS=Homo sapiens OX=9606 GN=NOTCH1 PE=1 SV=4	1	2016	FP070522_8.3249.3249.3	high-energy collision-induced dissociation	9.4	1735.74	1735.75	1	68 | 518
169	HexNAc(1)Fuc(1)	601.4	3	579.587	1736.75	579.59	1736.75	controllerType=0 controllerNumber=1 scan=3203	-4.843	F.HSATCHDRVASF.Y	4	HSATCHDRVASF,FY,4@349.13728,5@57.02146	T4(OGlycan / 349.1373)	11.8847	F.HSAT[+349.13728]C[+57.02146]HDRVASF.Y	C5(Carbamidomethyl / 57.0215)	2.6e-10	2.7e-10	0	0	0	0	4.6e-11	4.6e-11	9.577	544.2	0		Specific	17.4	>sp|P46531|NOTC1_HUMAN Neurogenic locus notch homolog protein 1 OS=Homo sapiens OX=9606 GN=NOTCH1 PE=1 SV=4	1	1960	FP070522_8.3203.3203.3	high-energy collision-induced dissociation	9.4	1735.74	1735.75	1	69 | 431
169	Fuc(1)	465.3	3	571.58	1712.73	571.583	1712.73	controllerType=0 controllerNumber=1 scan=3669	-4.228	F.HSATCHDRVASFY.C	4	HSATCHDRVASFY,FC,4@146.05791,5@57.02146,7@15.99492	T4(OGlycan / 146.0579); D7(Oxidation / 15.9949)	12.9428	F.HSAT[+146.05791]C[+57.02146]HD[+15.99492]RVASFY.C	C5(Carbamidomethyl / 57.0215)	3.4e-07	3.4e-07	0	0	0	0	2.5e-08	2.5e-08	6.474	459.6	7.8		Specific	10.9	>sp|P46531|NOTC1_HUMAN Neurogenic locus notch homolog protein 1 OS=Homo sapiens OX=9606 GN=NOTCH1 PE=1 SV=4	1	2409	FP070522_8.3669.3669.3	high-energy collision-induced dissociation	6.26	1711.72	1711.73	1	70 | 885
169	Hex(1); Fuc(1)	524.4	3	571.243	1711.72	571.246	1711.72	controllerType=0 controllerNumber=1 scan=3182	-4.475	F.HSATCHDRVASF.Y	4;11	HSATCHDRVASF,FY,4@162.05282,5@57.02146,7@15.99492,11@146.05791	T4(OGlycan / 162.0528); D7(Oxidation / 15.9949); S11(OGlycan / 146.0579)	11.8296	F.HSAT[+162.05282]C[+57.02146]HD[+15.99492]RVAS[+146.05791]F.Y	C5(Carbamidomethyl / 57.0215)	2.3e-08	2.3e-08	0	0	0	0	1.5e-09	1.5e-09	7.645	524.4	0		Specific	13	>sp|P46531|NOTC1_HUMAN Neurogenic locus notch homolog protein 1 OS=Homo sapiens OX=9606 GN=NOTCH1 PE=1 SV=4	1	1938	FP070522_8.3182.3182.3	high-energy collision-induced dissociation	7.52	1710.71	1710.72	1	71 | 358
169	Fuc(1)	565.2	3	566.248	1696.73	566.251	1696.74	controllerType=0 controllerNumber=1 scan=3542	-4.747	F.HSATCHDRVASFY.C	4	HSATCHDRVASFY,FC,4@146.05791,5@57.02146	T4(OGlycan / 146.0579)	12.6568	F.HSAT[+146.05791]C[+57.02146]HDRVASFY.C	C5(Carbamidomethyl / 57.0215)	3.8e-09	3.8e-09	0	0	0	0	4e-10	4.1e-10	8.425	462.1	9.3		Specific	12.7	>sp|P46531|NOTC1_HUMAN Neurogenic locus notch homolog protein 1 OS=Homo sapiens OX=9606 GN=NOTCH1 PE=1 SV=4	1	2288	FP070522_8.3542.3542.3	high-energy collision-induced dissociation	9.25	1695.72	1695.73	1	72 | 630
169	Fuc(1)	553.8	3	566.249	1696.73	566.251	1696.74	controllerType=0 controllerNumber=1 scan=3588	-4.099	F.HSATCHDRVASFY.C	4	HSATCHDRVASFY,FC,4@146.05791,5@57.02146	T4(OGlycan / 146.0579)	12.7616	F.HSAT[+146.05791]C[+57.02146]HDRVASFY.C	C5(Carbamidomethyl / 57.0215)	3.2e-08	3.3e-08	0	0	0	0	2.3e-09	2.3e-09	7.493	398.3	7.7		Specific	11.7	>sp|P46531|NOTC1_HUMAN Neurogenic locus notch homolog protein 1 OS=Homo sapiens OX=9606 GN=NOTCH1 PE=1 SV=4	1	2326	FP070522_8.3588.3588.3	high-energy collision-induced dissociation	8.25	1695.72	1695.73	1	73 | 698
169	Fuc(1)	523.6	3	566.249	1696.73	566.251	1696.74	controllerType=0 controllerNumber=1 scan=3646	-4.207	F.HSATCHDRVASFY.C	2	HSATCHDRVASFY,FC,2@146.05791,5@57.02146	S2(OGlycan / 146.0579)	12.8906	F.HS[+146.05791]ATC[+57.02146]HDRVASFY.C	C5(Carbamidomethyl / 57.0215)	1.5e-07	1.5e-07	0	0	0	0	7.7e-09	7.8e-09	6.826	429.3	4		Specific	11	>sp|P46531|NOTC1_HUMAN Neurogenic locus notch homolog protein 1 OS=Homo sapiens OX=9606 GN=NOTCH1 PE=1 SV=4	1	2385	FP070522_8.3646.3646.3	high-energy collision-induced dissociation	7.58	1695.72	1695.73	1	74 | 795
169	Fuc(1)	316.4	3	566.249	1696.73	566.251	1696.74	controllerType=0 controllerNumber=1 scan=3888	-3.56	F.HSATCHDRVASFY.C	2	HSATCHDRVASFY,FC,2@146.05791,5@57.02146	S2(OGlycan / 146.0579)	13.4604	F.HS[+146.05791]ATC[+57.02146]HDRVASFY.C	C5(Carbamidomethyl / 57.0215)	0.00016	0.00016	0	0	0	0	4.8e-06	4.8e-06	3.798	316.4	6.9		Specific	8.7	>sp|P46531|NOTC1_HUMAN Neurogenic locus notch homolog protein 1 OS=Homo sapiens OX=9606 GN=NOTCH1 PE=1 SV=4	1	2622	FP070522_8.3888.3888.3	high-energy collision-induced dissociation	3.89	1695.73	1695.73	1	75 | 1051
169	Fuc(1); Hex(1)	680.6	3	565.912	1695.72	565.914	1695.73	controllerType=0 controllerNumber=1 scan=3160	-4.025	F.HSATCHDRVASF.Y	4;11	HSATCHDRVASF,FY,4@146.05791,5@57.02146,11@162.05282	T4(OGlycan / 146.0579); S11(OGlycan / 162.0528)	11.7709	F.HSAT[+146.05791]C[+57.02146]HDRVAS[+162.05282]F.Y	C5(Carbamidomethyl / 57.0215)	2.6e-11	2.7e-11	0	0	0	0	4.9e-12	4.9e-12	10.577	626.4	9.6		Specific	19	>sp|P46531|NOTC1_HUMAN Neurogenic locus notch homolog protein 1 OS=Homo sapiens OX=9606 GN=NOTCH1 PE=1 SV=4	1	1916	FP070522_8.3160.3160.3	high-energy collision-induced dissociation	11.24	1694.71	1694.72	1	76 | 325
169	Fuc(1); Hex(1)	671.7	3	565.911	1695.72	565.914	1695.73	controllerType=0 controllerNumber=1 scan=3121	-5.429	F.HSATCHDRVASF.Y	4;11	HSATCHDRVASF,FY,4@146.05791,5@57.02146,11@162.05282	T4(OGlycan / 146.0579); S11(OGlycan / 162.0528)	11.6686	F.HSAT[+146.05791]C[+57.02146]HDRVAS[+162.05282]F.Y	C5(Carbamidomethyl / 57.0215)	2.6e-11	2.7e-11	0	0	0	0	4.2e-12	4.2e-12	10.577	604.7	10.5		Specific	15.2	>sp|P46531|NOTC1_HUMAN Neurogenic locus notch homolog protein 1 OS=Homo sapiens OX=9606 GN=NOTCH1 PE=1 SV=4	1	1881	FP070522_8.3121.3121.3	high-energy collision-induced dissociation	11.24	1694.71	1694.72	1	77 | 291
169	Fuc(1); Hex(1)	667	3	565.912	1695.72	565.914	1695.73	controllerType=0 controllerNumber=1 scan=3198	-4.457	F.HSATCHDRVASF.Y	4;11	HSATCHDRVASF,FY,4@146.05791,5@57.02146,11@162.05282	T4(OGlycan / 146.0579); S11(OGlycan / 162.0528)	11.8741	F.HSAT[+146.05791]C[+57.02146]HDRVAS[+162.05282]F.Y	C5(Carbamidomethyl / 57.0215)	2.6e-11	2.7e-11	0	0	0	0	6.1e-12	6.2e-12	10.577	593.6	8.8		Specific	17.5	>sp|P46531|NOTC1_HUMAN Neurogenic locus notch homolog protein 1 OS=Homo sapiens OX=9606 GN=NOTCH1 PE=1 SV=4	1	1956	FP070522_8.3198.3198.3	high-energy collision-induced dissociation	11.24	1694.71	1694.72	1	78 | 399
169	Fuc(1); Hex(1)	569.2	3	565.912	1695.72	565.914	1695.73	controllerType=0 controllerNumber=1 scan=3245	-4.673	F.HSATCHDRVASF.Y	2;11	HSATCHDRVASF,FY,2@146.05791,5@57.02146,11@162.05282	S2(OGlycan / 146.0579); S11(OGlycan / 162.0528)	11.982	F.HS[+146.05791]ATC[+57.02146]HDRVAS[+162.05282]F.Y	C5(Carbamidomethyl / 57.0215)	2.6e-09	2.7e-09	0	0	0	0	3.2e-10	3.3e-10	8.577	503.4	1.6		Specific	16.1	>sp|P46531|NOTC1_HUMAN Neurogenic locus notch homolog protein 1 OS=Homo sapiens OX=9606 GN=NOTCH1 PE=1 SV=4	1	2012	FP070522_8.3245.3245.3	high-energy collision-induced dissociation	9.24	1694.71	1694.72	1	79 | 488
169		497.8	3	522.894	1566.67	522.897	1566.68	controllerType=0 controllerNumber=1 scan=3657	-4.865	F.HSATCHDRVASFY.C		HSATCHDRVASFY,FC,5@57.02146,7@15.99492	D7(Oxidation / 15.9949)	12.9161	F.HSATC[+57.02146]HD[+15.99492]RVASFY.C	C5(Carbamidomethyl / 57.0215)	8.8e-07	8.9e-07	0	0	0	0	6.8e-08	6.9e-08	6.055	379.2	42.5		Specific	9.6	>sp|P46531|NOTC1_HUMAN Neurogenic locus notch homolog protein 1 OS=Homo sapiens OX=9606 GN=NOTCH1 PE=1 SV=4	1	2395	FP070522_8.3657.3657.3	high-energy collision-induced dissociation	6.11	1565.66	1565.67	1	80 | 834
169		350.1	3	522.895	1566.67	522.897	1566.68	controllerType=0 controllerNumber=1 scan=3705	-3.723	F.HSATCHDRVASFY.C		HSATCHDRVASFY,FC,5@57.02146,7@15.99492	D7(Oxidation / 15.9949)	13.0261	F.HSATC[+57.02146]HD[+15.99492]RVASFY.C	C5(Carbamidomethyl / 57.0215)	5.7e-05	5.7e-05	0	0	0	0	2.4e-06	2.5e-06	4.247	293.2	42.1		Specific	9.6	>sp|P46531|NOTC1_HUMAN Neurogenic locus notch homolog protein 1 OS=Homo sapiens OX=9606 GN=NOTCH1 PE=1 SV=4	1	2447	FP070522_8.3705.3705.3	high-energy collision-induced dissociation	4.28	1565.66	1565.67	1	81 | 925
169		213.9	3	522.897	1566.68	522.897	1566.68	controllerType=0 controllerNumber=1 scan=7905	1.096	F.HSATCHDRVASFY.C		HSATCHDRVASFY,FC,5@57.02146,6@15.99492	H6(Oxidation / 15.9949)	23.0585	F.HSATC[+57.02146]H[+15.99492]DRVASFY.C	C5(Carbamidomethyl / 57.0215)	0.02	0.021	0	0	0	0	0.00077	0.00078	1.694	198.3	33.6		Specific	7.6	>sp|P46531|NOTC1_HUMAN Neurogenic locus notch homolog protein 1 OS=Homo sapiens OX=9606 GN=NOTCH1 PE=1 SV=4	1	7722	FP070522_8.7905.7905.3	high-energy collision-induced dissociation	1.69	1565.67	1565.67	1	82 | 1335
169		778.4	2	775.841	1550.68	775.844	1550.68	controllerType=0 controllerNumber=1 scan=3541	-3.226	F.HSATCHDRVASFY.C		HSATCHDRVASFY,FC,5@57.02146		12.6557	F.HSATC[+57.02146]HDRVASFY.C	C5(Carbamidomethyl / 57.0215)	9.5e-12	9.6e-12	0	0	0	0	1.2e-12	1.2e-12	11.024	490.6	490.6		Specific	10.8	>sp|P46531|NOTC1_HUMAN Neurogenic locus notch homolog protein 1 OS=Homo sapiens OX=9606 GN=NOTCH1 PE=1 SV=4	1	2285	FP070522_8.3541.3541.2	high-energy collision-induced dissociation	12.02	1549.67	1549.67	1	83 | 602
169		735.5	2	775.84	1550.67	775.844	1550.68	controllerType=0 controllerNumber=1 scan=3589	-4.564	F.HSATCHDRVASFY.C		HSATCHDRVASFY,FC,5@57.02146		12.7632	F.HSATC[+57.02146]HDRVASFY.C	C5(Carbamidomethyl / 57.0215)	3.3e-10	3.4e-10	0	0	0	0	6.6e-11	6.7e-11	9.481	494.4	494.4		Specific	9.6	>sp|P46531|NOTC1_HUMAN Neurogenic locus notch homolog protein 1 OS=Homo sapiens OX=9606 GN=NOTCH1 PE=1 SV=4	1	2327	FP070522_8.3589.3589.2	high-energy collision-induced dissociation	10.47	1549.67	1549.67	1	84 | 737
169		543.8	3	517.564	1550.68	517.565	1550.68	controllerType=0 controllerNumber=1 scan=3518	-2.369	F.HSATCHDRVASFY.C		HSATCHDRVASFY,FC,5@57.02146		12.6088	F.HSATC[+57.02146]HDRVASFY.C	C5(Carbamidomethyl / 57.0215)	2.1e-06	2.1e-06	0	0	0	0	1.2e-07	1.2e-07	5.686	419.5	419.5		Specific	9.4	>sp|P46531|NOTC1_HUMAN Neurogenic locus notch homolog protein 1 OS=Homo sapiens OX=9606 GN=NOTCH1 PE=1 SV=4	1	2263	FP070522_8.3518.3518.3	high-energy collision-induced dissociation	6.61	1549.67	1549.67	1	85 | 569
169		512.6	3	517.563	1550.67	517.565	1550.68	controllerType=0 controllerNumber=1 scan=3569	-4.022	F.HSATCHDRVASFY.C		HSATCHDRVASFY,FC,5@57.02146		12.7154	F.HSATC[+57.02146]HDRVASFY.C	C5(Carbamidomethyl / 57.0215)	2.5e-07	2.6e-07	0	0	0	0	1.9e-08	1.9e-08	6.599	383.8	383.8		Specific	10.6	>sp|P46531|NOTC1_HUMAN Neurogenic locus notch homolog protein 1 OS=Homo sapiens OX=9606 GN=NOTCH1 PE=1 SV=4	1	2312	FP070522_8.3569.3569.3	high-energy collision-induced dissociation	6.82	1549.67	1549.67	1	86 | 669
169		510	3	517.563	1550.67	517.565	1550.68	controllerType=0 controllerNumber=1 scan=3661	-4.022	F.HSATCHDRVASFY.C		HSATCHDRVASFY,FC,5@57.02146		12.9258	F.HSATC[+57.02146]HDRVASFY.C	C5(Carbamidomethyl / 57.0215)	3.9e-07	4e-07	0	0	0	0	3.6e-08	3.6e-08	6.407	403	403		Specific	10	>sp|P46531|NOTC1_HUMAN Neurogenic locus notch homolog protein 1 OS=Homo sapiens OX=9606 GN=NOTCH1 PE=1 SV=4	1	2399	FP070522_8.3661.3661.3	high-energy collision-induced dissociation	6.63	1549.67	1549.67	1	87 | 857
169		501.2	3	517.563	1550.67	517.565	1550.68	controllerType=0 controllerNumber=1 scan=3711	-3.786	F.HSATCHDRVASFY.C		HSATCHDRVASFY,FC,5@57.02146		13.0394	F.HSATC[+57.02146]HDRVASFY.C	C5(Carbamidomethyl / 57.0215)	2.5e-07	2.6e-07	0	0	0	0	2.1e-08	2.2e-08	6.599	369.9	369.9		Specific	10.6	>sp|P46531|NOTC1_HUMAN Neurogenic locus notch homolog protein 1 OS=Homo sapiens OX=9606 GN=NOTCH1 PE=1 SV=4	1	2453	FP070522_8.3711.3711.3	high-energy collision-induced dissociation	6.82	1549.67	1549.67	1	88 | 948
169		464.2	3	517.563	1550.67	517.565	1550.68	controllerType=0 controllerNumber=1 scan=3613	-4.14	F.HSATCHDRVASFY.C		HSATCHDRVASFY,FC,5@57.02146		12.8175	F.HSATC[+57.02146]HDRVASFY.C	C5(Carbamidomethyl / 57.0215)	1.1e-05	1.2e-05	0	0	0	0	5.9e-07	5.9e-07	4.944	343.8	343.8		Specific	9.1	>sp|P46531|NOTC1_HUMAN Neurogenic locus notch homolog protein 1 OS=Homo sapiens OX=9606 GN=NOTCH1 PE=1 SV=4	1	2351	FP070522_8.3613.3613.3	high-energy collision-induced dissociation	5.06	1549.67	1549.67	1	89 | 765
169		446.8	3	517.563	1550.67	517.565	1550.68	controllerType=0 controllerNumber=1 scan=3759	-4.022	F.HSATCHDRVASFY.C		HSATCHDRVASFY,FC,5@57.02146		13.151	F.HSATC[+57.02146]HDRVASFY.C	C5(Carbamidomethyl / 57.0215)	3.2e-06	3.3e-06	0	0	0	0	1.7e-07	1.7e-07	5.488	350.1	350.1		Specific	10.6	>sp|P46531|NOTC1_HUMAN Neurogenic locus notch homolog protein 1 OS=Homo sapiens OX=9606 GN=NOTCH1 PE=1 SV=4	1	2499	FP070522_8.3759.3759.3	high-energy collision-induced dissociation	5.61	1549.67	1549.67	1	90 | 979
169		443.1	3	517.563	1550.67	517.565	1550.68	controllerType=0 controllerNumber=1 scan=3806	-4.73	F.HSATCHDRVASFY.C		HSATCHDRVASFY,FC,5@57.02146		13.2668	F.HSATC[+57.02146]HDRVASFY.C	C5(Carbamidomethyl / 57.0215)	2.5e-05	2.5e-05	0	0	0	0	1.1e-06	1.2e-06	4.604	316.4	316.4		Specific	8.6	>sp|P46531|NOTC1_HUMAN Neurogenic locus notch homolog protein 1 OS=Homo sapiens OX=9606 GN=NOTCH1 PE=1 SV=4	1	2543	FP070522_8.3806.3806.3	high-energy collision-induced dissociation	4.72	1549.67	1549.67	1	91 | 1013
169		317.1	3	517.565	1550.68	517.565	1550.68	controllerType=0 controllerNumber=1 scan=7915	0.583	F.HSATCHDRVASFY.C		HSATCHDRVASFY,FC,5@57.02146		23.0821	F.HSATC[+57.02146]HDRVASFY.C	C5(Carbamidomethyl / 57.0215)	0.0027	0.0027	0	0	0	0	9.9e-05	0.0001	2.571	270.2	270.2		Specific	10.2	>sp|P46531|NOTC1_HUMAN Neurogenic locus notch homolog protein 1 OS=Homo sapiens OX=9606 GN=NOTCH1 PE=1 SV=4	1	7735	FP070522_8.7915.7915.3	high-energy collision-induced dissociation	2.83	1549.67	1549.67	1	92 | 1358
169		247	3	517.563	1550.67	517.565	1550.68	controllerType=0 controllerNumber=1 scan=3928	-4.494	F.HSATCHDRVASFY.C		HSATCHDRVASFY,FC,5@57.02146		13.5518	F.HSATC[+57.02146]HDRVASFY.C	C5(Carbamidomethyl / 57.0215)	0.00072	0.00073	0	0	0	0	1.7e-05	1.7e-05	3.143	228.8	228.8		Specific	7.5	>sp|P46531|NOTC1_HUMAN Neurogenic locus notch homolog protein 1 OS=Homo sapiens OX=9606 GN=NOTCH1 PE=1 SV=4	1	2669	FP070522_8.3928.3928.3	high-energy collision-induced dissociation	2.98	1549.67	1549.67	1	93 | 1095
169		136.2	3	517.563	1550.67	517.565	1550.68	controllerType=0 controllerNumber=1 scan=4573	-3.904	F.HSATCHDRVASFY.C		HSATCHDRVASFY,FC,5@57.02146		15.0775	F.HSATC[+57.02146]HDRVASFY.C	C5(Carbamidomethyl / 57.0215)	0.0067	0.0068	0	0	0	0	0.00018	0.00019	2.176	136.2	136.2		Specific	6.4	>sp|P46531|NOTC1_HUMAN Neurogenic locus notch homolog protein 1 OS=Homo sapiens OX=9606 GN=NOTCH1 PE=1 SV=4	1	3435	FP070522_8.4573.4573.3	high-energy collision-induced dissociation	2.17	1549.67	1549.67	1	94 | 1153
169		134.8	3	517.564	1550.68	517.565	1550.68	controllerType=0 controllerNumber=1 scan=7964	-1.188	F.HSATCHDRVASFY.C		HSATCHDRVASFY,FC,5@57.02146		23.1987	F.HSATC[+57.02146]HDRVASFY.C	C5(Carbamidomethyl / 57.0215)	0.02	0.02	0	0	0	0	0.00064	0.00065	1.703	134.8	134.8		Specific	7.4	>sp|P46531|NOTC1_HUMAN Neurogenic locus notch homolog protein 1 OS=Homo sapiens OX=9606 GN=NOTCH1 PE=1 SV=4	1	7804	FP070522_8.7964.7964.3	high-energy collision-induced dissociation	1.7	1549.67	1549.67	1	95 | 1415
169	Fuc(1)	645.2	3	517.226	1549.66	517.228	1549.67	controllerType=0 controllerNumber=1 scan=3210	-3.468	F.HSATCHDRVASF.Y	4	HSATCHDRVASF,FY,4@146.05791,5@57.02146,7@15.99492	T4(OGlycan / 146.0579); D7(Oxidation / 15.9949)	11.8998	F.HSAT[+146.05791]C[+57.02146]HD[+15.99492]RVASF.Y	C5(Carbamidomethyl / 57.0215)	2.6e-10	2.7e-10	0	0	0	0	5e-11	5e-11	9.577	574.7	0		Specific	14.4	>sp|P46531|NOTC1_HUMAN Neurogenic locus notch homolog protein 1 OS=Homo sapiens OX=9606 GN=NOTCH1 PE=1 SV=4	1	1974	FP070522_8.3210.3210.3	high-energy collision-induced dissociation	10.24	1548.66	1548.66	1	96 | 455
169	Hex(1)	468.7	3	517.226	1549.66	517.228	1549.67	controllerType=0 controllerNumber=1 scan=2994	-3.704	F.HSATCHDRVASF.Y	4	HSATCHDRVASF,FY,4@162.05282,5@57.02146	T4(OGlycan / 162.0528)	11.2979	F.HSAT[+162.05282]C[+57.02146]HDRVASF.Y	C5(Carbamidomethyl / 57.0215)	5.1e-08	5.2e-08	0	0	0	0	3.3e-09	3.3e-09	7.293	468.7	0		Specific	12.8	>sp|P46531|NOTC1_HUMAN Neurogenic locus notch homolog protein 1 OS=Homo sapiens OX=9606 GN=NOTCH1 PE=1 SV=4	1	1746	FP070522_8.2994.2994.3	high-energy collision-induced dissociation	7.24	1548.66	1548.66	1	97 | 239
169	Fuc(1)	664.3	3	511.894	1533.67	511.897	1533.68	controllerType=0 controllerNumber=1 scan=3201	-4.213	F.HSATCHDRVASF.Y	4	HSATCHDRVASF,FY,4@146.05791,5@57.02146	T4(OGlycan / 146.0579)	11.8811	F.HSAT[+146.05791]C[+57.02146]HDRVASF.Y	C5(Carbamidomethyl / 57.0215)	2.6e-11	2.7e-11	0	0	0	0	6.7e-12	6.7e-12	10.577	552.6	8.8		Specific	14.9	>sp|P46531|NOTC1_HUMAN Neurogenic locus notch homolog protein 1 OS=Homo sapiens OX=9606 GN=NOTCH1 PE=1 SV=4	1	1958	FP070522_8.3201.3201.3	high-energy collision-induced dissociation	11.4	1532.66	1532.67	1	98 | 425
169	Fuc(1)	658.2	3	511.894	1533.67	511.897	1533.68	controllerType=0 controllerNumber=1 scan=3248	-4.153	F.HSATCHDRVASF.Y	4	HSATCHDRVASF,FY,4@146.05791,5@57.02146	T4(OGlycan / 146.0579)	11.9887	F.HSAT[+146.05791]C[+57.02146]HDRVASF.Y	C5(Carbamidomethyl / 57.0215)	2.6e-11	2.7e-11	0	0	0	0	7.2e-12	7.3e-12	10.577	559	10.4		Specific	15.3	>sp|P46531|NOTC1_HUMAN Neurogenic locus notch homolog protein 1 OS=Homo sapiens OX=9606 GN=NOTCH1 PE=1 SV=4	1	2015	FP070522_8.3248.3248.3	high-energy collision-induced dissociation	10.4	1532.66	1532.67	1	99 | 512
169	Fuc(1)	645.3	3	511.894	1533.67	511.897	1533.68	controllerType=0 controllerNumber=1 scan=3295	-5.825	F.HSATCHDRVASF.Y	4	HSATCHDRVASF,FY,4@146.05791,5@57.02146	T4(OGlycan / 146.0579)	12.0898	F.HSAT[+146.05791]C[+57.02146]HDRVASF.Y	C5(Carbamidomethyl / 57.0215)	1.5e-09	1.5e-09	0	0	0	0	1.4e-10	1.5e-10	8.826	525.3	8.9		Specific	14.2	>sp|P46531|NOTC1_HUMAN Neurogenic locus notch homolog protein 1 OS=Homo sapiens OX=9606 GN=NOTCH1 PE=1 SV=4	1	2068	FP070522_8.3295.3295.3	high-energy collision-induced dissociation	9.65	1532.66	1532.67	1	100 | 550
169	Fuc(1)	633.6	3	511.895	1533.67	511.897	1533.68	controllerType=0 controllerNumber=1 scan=3163	-2.362	F.HSATCHDRVASF.Y	4	HSATCHDRVASF,FY,4@146.05791,5@57.02146	T4(OGlycan / 146.0579)	11.7777	F.HSAT[+146.05791]C[+57.02146]HDRVASF.Y	C5(Carbamidomethyl / 57.0215)	1e-09	1.1e-09	0	0	0	0	1e-10	1.1e-10	8.981	497.8	8.4		Specific	15	>sp|P46531|NOTC1_HUMAN Neurogenic locus notch homolog protein 1 OS=Homo sapiens OX=9606 GN=NOTCH1 PE=1 SV=4	1	1922	FP070522_8.3163.3163.3	high-energy collision-induced dissociation	9.81	1532.66	1532.67	1	101 | 349
169	Fuc(1)	575.7	3	511.895	1533.67	511.897	1533.68	controllerType=0 controllerNumber=1 scan=3338	-3.377	F.HSATCHDRVASF.Y	4	HSATCHDRVASF,FY,4@146.05791,5@57.02146	T4(OGlycan / 146.0579)	12.199	F.HSAT[+146.05791]C[+57.02146]HDRVASF.Y	C5(Carbamidomethyl / 57.0215)	2.6e-09	2.7e-09	0	0	0	0	3.5e-10	3.6e-10	8.577	527.3	9.6		Specific	14.7	>sp|P46531|NOTC1_HUMAN Neurogenic locus notch homolog protein 1 OS=Homo sapiens OX=9606 GN=NOTCH1 PE=1 SV=4	1	2102	FP070522_8.3338.3338.3	high-energy collision-induced dissociation	9.4	1532.66	1532.67	1	102 | 558
169	Fuc(1)	506.8	2	767.338	1533.67	767.341	1533.68	controllerType=0 controllerNumber=1 scan=3223	-4.105	F.HSATCHDRVASF.Y	4	HSATCHDRVASF,FY,4@146.05791,5@57.02146	T4(OGlycan / 146.0579)	11.9291	F.HSAT[+146.05791]C[+57.02146]HDRVASF.Y	C5(Carbamidomethyl / 57.0215)	2.1e-07	2.1e-07	0	0	0	0	1.4e-08	1.4e-08	6.684	506.8	8.6		Specific	11.9	>sp|P46531|NOTC1_HUMAN Neurogenic locus notch homolog protein 1 OS=Homo sapiens OX=9606 GN=NOTCH1 PE=1 SV=4	1	1987	FP070522_8.3223.3223.2	high-energy collision-induced dissociation	6.74	1532.66	1532.67	1	103 | 481
169		687.6	3	468.54	1403.61	468.542	1403.61	controllerType=0 controllerNumber=1 scan=3107	-4.686	F.HSATCHDRVASF.Y		HSATCHDRVASF,FY,5@57.02146,7@15.99492	D7(Oxidation / 15.9949)	11.6268	F.HSATC[+57.02146]HD[+15.99492]RVASF.Y	C5(Carbamidomethyl / 57.0215)	1.8e-09	1.9e-09	0	0	0	0	1.7e-10	1.7e-10	8.733	344.9	38.1		Specific	10	>sp|P46531|NOTC1_HUMAN Neurogenic locus notch homolog protein 1 OS=Homo sapiens OX=9606 GN=NOTCH1 PE=1 SV=4	1	1866	FP070522_8.3107.3107.3	high-energy collision-induced dissociation	9.56	1402.6	1402.6	1	104 | 283
169		526.9	3	468.539	1403.6	468.542	1403.61	controllerType=0 controllerNumber=1 scan=3146	-5.795	F.HSATCHDRVASF.Y		HSATCHDRVASF,FY,5@57.02146,7@15.99492	D7(Oxidation / 15.9949)	11.7363	F.HSATC[+57.02146]HD[+15.99492]RVASF.Y	C5(Carbamidomethyl / 57.0215)	2.1e-06	2.1e-06	0	0	0	0	1.4e-07	1.4e-07	5.683	388.2	47.6		Specific	9.6	>sp|P46531|NOTC1_HUMAN Neurogenic locus notch homolog protein 1 OS=Homo sapiens OX=9606 GN=NOTCH1 PE=1 SV=4	1	1903	FP070522_8.3146.3146.3	high-energy collision-induced dissociation	6.44	1402.6	1402.6	1	105 | 317
169		218.6	3	468.543	1403.61	468.542	1403.61	controllerType=0 controllerNumber=1 scan=7904	1.249	F.HSATCHDRVASF.Y		HSATCHDRVASF,FY,5@57.02146,6@15.99492	H6(Oxidation / 15.9949)	23.0569	F.HSATC[+57.02146]H[+15.99492]DRVASF.Y	C5(Carbamidomethyl / 57.0215)	0.0083	0.0084	0	0	0	0	0.00024	0.00025	2.08	218.6	50.4		Specific	8	>sp|P46531|NOTC1_HUMAN Neurogenic locus notch homolog protein 1 OS=Homo sapiens OX=9606 GN=NOTCH1 PE=1 SV=4	1	7721	FP070522_8.7904.7904.3	high-energy collision-induced dissociation	1.93	1402.61	1402.6	1	106 | 1329
169		161.2	3	468.541	1403.61	468.542	1403.61	controllerType=0 controllerNumber=1 scan=3007	-3.643	F.HSATCHDRVASF.Y		HSATCHDRVASF,FY,5@57.02146,6@15.99492	H6(Oxidation / 15.9949)	11.3291	F.HSATC[+57.02146]H[+15.99492]DRVASF.Y	C5(Carbamidomethyl / 57.0215)	0.0015	0.0016	0	0	0	0	5.6e-05	5.7e-05	2.81	161.2	56		Specific	6.5	>sp|P46531|NOTC1_HUMAN Neurogenic locus notch homolog protein 1 OS=Homo sapiens OX=9606 GN=NOTCH1 PE=1 SV=4	1	1763	FP070522_8.3007.3007.3	high-energy collision-induced dissociation	2.64	1402.6	1402.6	1	107 | 265
169		302.2	3	463.542	1388.61	463.539	1388.6	controllerType=0 controllerNumber=1 scan=3636	7.414	F.HSATCHDRVASF.Y		HSATCHDRVASF,FY,5@57.02146,8@0.98402	R8(Deamidated / 0.984)	12.8699	F.HSATC[+57.02146]HDR[+0.98402]VASF.Y	C5(Carbamidomethyl / 57.0215)	0.043	0.043	0	0	0	0	0.002	0.002	1.369	207.3	207.3		Specific	6	>sp|P46531|NOTC1_HUMAN Neurogenic locus notch homolog protein 1 OS=Homo sapiens OX=9606 GN=NOTCH1 PE=1 SV=4	1	2377	FP070522_8.3636.3636.3	high-energy collision-induced dissociation	1.45	1387.6	1387.59	1	108 | 793
169		779.3	3	463.208	1387.61	463.211	1387.62	controllerType=0 controllerNumber=1 scan=3270	-5.326	F.HSATCHDRVASF.Y		HSATCHDRVASF,FY,5@57.02146		12.0346	F.HSATC[+57.02146]HDRVASF.Y	C5(Carbamidomethyl / 57.0215)	2.6e-13	2.7e-13	0	0	0	0	5.6e-14	5.6e-14	12.577	532.6	532.6		Specific	13	>sp|P46531|NOTC1_HUMAN Neurogenic locus notch homolog protein 1 OS=Homo sapiens OX=9606 GN=NOTCH1 PE=1 SV=4	1	2041	FP070522_8.3270.3270.3	high-energy collision-induced dissociation	13.57	1386.6	1386.61	1	109 | 536
169		757.7	3	463.208	1387.61	463.211	1387.62	controllerType=0 controllerNumber=1 scan=3410	-5.194	F.HSATCHDRVASF.Y		HSATCHDRVASF,FY,5@57.02146		12.3617	F.HSATC[+57.02146]HDRVASF.Y	C5(Carbamidomethyl / 57.0215)	2.6e-13	2.7e-13	0	0	0	0	6.9e-14	7e-14	12.577	480.4	480.4		Specific	11.3	>sp|P46531|NOTC1_HUMAN Neurogenic locus notch homolog protein 1 OS=Homo sapiens OX=9606 GN=NOTCH1 PE=1 SV=4	1	2164	FP070522_8.3410.3410.3	high-energy collision-induced dissociation	12.57	1386.6	1386.61	1	110 | 567
169		730.3	3	463.208	1387.61	463.211	1387.62	controllerType=0 controllerNumber=1 scan=3037	-4.666	F.HSATCHDRVASF.Y		HSATCHDRVASF,FY,5@57.02146		11.4005	F.HSATC[+57.02146]HDRVASF.Y	C5(Carbamidomethyl / 57.0215)	1.2e-11	1.2e-11	0	0	0	0	1.6e-12	1.6e-12	10.911	474.4	474.4		Specific	10.8	>sp|P46531|NOTC1_HUMAN Neurogenic locus notch homolog protein 1 OS=Homo sapiens OX=9606 GN=NOTCH1 PE=1 SV=4	1	1805	FP070522_8.3037.3037.3	high-energy collision-induced dissociation	11.91	1386.6	1386.61	1	111 | 271
169		728.2	2	694.31	1387.61	694.312	1387.62	controllerType=0 controllerNumber=1 scan=3199	-3.447	F.HSATCHDRVASF.Y		HSATCHDRVASF,FY,5@57.02146		11.8755	F.HSATC[+57.02146]HDRVASF.Y	C5(Carbamidomethyl / 57.0215)	6.7e-11	6.7e-11	0	0	0	0	1.1e-11	1.1e-11	10.177	550.3	550.3		Specific	10.4	>sp|P46531|NOTC1_HUMAN Neurogenic locus notch homolog protein 1 OS=Homo sapiens OX=9606 GN=NOTCH1 PE=1 SV=4	1	1957	FP070522_8.3199.3199.2	high-energy collision-induced dissociation	11.17	1386.61	1386.61	1	112 | 423
169		722.2	2	694.309	1387.61	694.312	1387.62	controllerType=0 controllerNumber=1 scan=3082	-4.327	F.HSATCHDRVASF.Y		HSATCHDRVASF,FY,5@57.02146		11.5426	F.HSATC[+57.02146]HDRVASF.Y	C5(Carbamidomethyl / 57.0215)	1e-10	1e-10	0	0	0	0	1.4e-11	1.5e-11	9.985	592.7	592.7		Specific	9.8	>sp|P46531|NOTC1_HUMAN Neurogenic locus notch homolog protein 1 OS=Homo sapiens OX=9606 GN=NOTCH1 PE=1 SV=4	1	1847	FP070522_8.3082.3082.2	high-energy collision-induced dissociation	10.98	1386.6	1386.61	1	113 | 279
169		716.3	2	694.309	1387.61	694.312	1387.62	controllerType=0 controllerNumber=1 scan=3155	-4.591	F.HSATCHDRVASF.Y		HSATCHDRVASF,FY,5@57.02146		11.7588	F.HSATC[+57.02146]HDRVASF.Y	C5(Carbamidomethyl / 57.0215)	1e-10	1e-10	0	0	0	0	1.6e-11	1.7e-11	9.985	550	550		Specific	9.8	>sp|P46531|NOTC1_HUMAN Neurogenic locus notch homolog protein 1 OS=Homo sapiens OX=9606 GN=NOTCH1 PE=1 SV=4	1	1912	FP070522_8.3155.3155.2	high-energy collision-induced dissociation	10.98	1386.6	1386.61	1	114 | 323
169		708.6	3	463.209	1387.61	463.211	1387.62	controllerType=0 controllerNumber=1 scan=3136	-4.27	F.HSATCHDRVASF.Y		HSATCHDRVASF,FY,5@57.02146		11.7085	F.HSATC[+57.02146]HDRVASF.Y	C5(Carbamidomethyl / 57.0215)	1.2e-11	1.2e-11	0	0	0	0	2e-12	2e-12	10.911	444.2	444.2		Specific	11.2	>sp|P46531|NOTC1_HUMAN Neurogenic locus notch homolog protein 1 OS=Homo sapiens OX=9606 GN=NOTCH1 PE=1 SV=4	1	1894	FP070522_8.3136.3136.3	high-energy collision-induced dissociation	10.91	1386.6	1386.61	1	115 | 315
169		708.4	2	694.31	1387.61	694.312	1387.62	controllerType=0 controllerNumber=1 scan=3116	-2.479	F.HSATCHDRVASF.Y		HSATCHDRVASF,FY,5@57.02146		11.6538	F.HSATC[+57.02146]HDRVASF.Y	C5(Carbamidomethyl / 57.0215)	4.1e-10	4.1e-10	0	0	0	0	7.2e-11	7.3e-11	9.389	558	558		Specific	10.3	>sp|P46531|NOTC1_HUMAN Neurogenic locus notch homolog protein 1 OS=Homo sapiens OX=9606 GN=NOTCH1 PE=1 SV=4	1	1874	FP070522_8.3116.3116.2	high-energy collision-induced dissociation	9.38	1386.61	1386.61	1	116 | 289
169		707.1	3	463.207	1387.61	463.211	1387.62	controllerType=0 controllerNumber=1 scan=3364	-7.107	F.HSATCHDRVASF.Y		HSATCHDRVASF,FY,5@57.02146		12.2525	F.HSATC[+57.02146]HDRVASF.Y	C5(Carbamidomethyl / 57.0215)	2.4e-10	2.5e-10	0	0	0	0	3.7e-11	3.7e-11	9.615	427.8	427.8		Specific	9.5	>sp|P46531|NOTC1_HUMAN Neurogenic locus notch homolog protein 1 OS=Homo sapiens OX=9606 GN=NOTCH1 PE=1 SV=4	1	2125	FP070522_8.3364.3364.3	high-energy collision-induced dissociation	9.61	1386.6	1386.61	1	117 | 565
169		686.1	3	463.208	1387.61	463.211	1387.62	controllerType=0 controllerNumber=1 scan=3176	-4.534	F.HSATCHDRVASF.Y		HSATCHDRVASF,FY,5@57.02146		11.8169	F.HSATC[+57.02146]HDRVASF.Y	C5(Carbamidomethyl / 57.0215)	2.6e-11	2.7e-11	0	0	0	0	5.5e-12	5.6e-12	10.577	465.8	465.8		Specific	12	>sp|P46531|NOTC1_HUMAN Neurogenic locus notch homolog protein 1 OS=Homo sapiens OX=9606 GN=NOTCH1 PE=1 SV=4	1	1933	FP070522_8.3176.3176.3	high-energy collision-induced dissociation	11.57	1386.6	1386.61	1	118 | 356
169		667.7	3	463.209	1387.61	463.211	1387.62	controllerType=0 controllerNumber=1 scan=3099	-4.336	F.HSATCHDRVASF.Y		HSATCHDRVASF,FY,5@57.02146		11.6055	F.HSATC[+57.02146]HDRVASF.Y	C5(Carbamidomethyl / 57.0215)	1.2e-10	1.2e-10	0	0	0	0	1.9e-11	1.9e-11	9.911	481.1	481.1		Specific	11.1	>sp|P46531|NOTC1_HUMAN Neurogenic locus notch homolog protein 1 OS=Homo sapiens OX=9606 GN=NOTCH1 PE=1 SV=4	1	1857	FP070522_8.3099.3099.3	high-energy collision-induced dissociation	10.91	1386.6	1386.61	1	119 | 281
169		661.9	2	694.309	1387.61	694.312	1387.62	controllerType=0 controllerNumber=1 scan=3053	-4.503	F.HSATCHDRVASF.Y		HSATCHDRVASF,FY,5@57.02146		11.44	F.HSATC[+57.02146]HDRVASF.Y	C5(Carbamidomethyl / 57.0215)	1e-09	1e-09	0	0	0	0	8.8e-11	8.9e-11	8.985	496.4	496.4		Specific	9.7	>sp|P46531|NOTC1_HUMAN Neurogenic locus notch homolog protein 1 OS=Homo sapiens OX=9606 GN=NOTCH1 PE=1 SV=4	1	1826	FP070522_8.3053.3053.2	high-energy collision-induced dissociation	9.98	1386.6	1386.61	1	120 | 274
169		657	3	463.209	1387.61	463.211	1387.62	controllerType=0 controllerNumber=1 scan=3072	-4.138	F.HSATCHDRVASF.Y		HSATCHDRVASF,FY,5@57.02146		11.5025	F.HSATC[+57.02146]HDRVASF.Y	C5(Carbamidomethyl / 57.0215)	1.9e-10	1.9e-10	0	0	0	0	2.5e-11	2.6e-11	9.719	456.8	456.8		Specific	10.4	>sp|P46531|NOTC1_HUMAN Neurogenic locus notch homolog protein 1 OS=Homo sapiens OX=9606 GN=NOTCH1 PE=1 SV=4	1	1843	FP070522_8.3072.3072.3	high-energy collision-induced dissociation	9.71	1386.6	1386.61	1	121 | 276
169		651	3	463.208	1387.61	463.211	1387.62	controllerType=0 controllerNumber=1 scan=3320	-5.062	F.HSATCHDRVASF.Y		HSATCHDRVASF,FY,5@57.02146		12.1478	F.HSATC[+57.02146]HDRVASF.Y	C5(Carbamidomethyl / 57.0215)	1.9e-10	1.9e-10	0	0	0	0	2.9e-11	2.9e-11	9.719	416.3	416.3		Specific	10.3	>sp|P46531|NOTC1_HUMAN Neurogenic locus notch homolog protein 1 OS=Homo sapiens OX=9606 GN=NOTCH1 PE=1 SV=4	1	2088	FP070522_8.3320.3320.3	high-energy collision-induced dissociation	9.71	1386.6	1386.61	1	122 | 556
169		627.4	3	463.209	1387.61	463.211	1387.62	controllerType=0 controllerNumber=1 scan=3522	-3.811	F.HSATCHDRVASF.Y		HSATCHDRVASF,FY,5@57.02146		12.6171	F.HSATC[+57.02146]HDRVASF.Y	C5(Carbamidomethyl / 57.0215)	1.9e-09	1.9e-09	0	0	0	0	2e-10	2e-10	8.719	400	400		Specific	9.8	>sp|P46531|NOTC1_HUMAN Neurogenic locus notch homolog protein 1 OS=Homo sapiens OX=9606 GN=NOTCH1 PE=1 SV=4	1	2266	FP070522_8.3522.3522.3	high-energy collision-induced dissociation	9.71	1386.6	1386.61	1	123 | 597
169		621.8	3	463.208	1387.61	463.211	1387.62	controllerType=0 controllerNumber=1 scan=3220	-4.864	F.HSATCHDRVASF.Y		HSATCHDRVASF,FY,5@57.02146		11.9243	F.HSATC[+57.02146]HDRVASF.Y	C5(Carbamidomethyl / 57.0215)	1.2e-09	1.2e-09	0	0	0	0	1.2e-10	1.2e-10	8.911	391	391		Specific	10.5	>sp|P46531|NOTC1_HUMAN Neurogenic locus notch homolog protein 1 OS=Homo sapiens OX=9606 GN=NOTCH1 PE=1 SV=4	1	1983	FP070522_8.3220.3220.3	high-energy collision-induced dissociation	9.91	1386.6	1386.61	1	124 | 479
169		603.7	3	463.209	1387.61	463.211	1387.62	controllerType=0 controllerNumber=1 scan=3716	-2.753	F.HSATCHDRVASF.Y		HSATCHDRVASF,FY,5@57.02146		13.0514	F.HSATC[+57.02146]HDRVASF.Y	C5(Carbamidomethyl / 57.0215)	7.3e-08	7.4e-08	0	0	0	0	4.1e-09	4.2e-09	7.137	364.3	364.3		Specific	9.6	>sp|P46531|NOTC1_HUMAN Neurogenic locus notch homolog protein 1 OS=Homo sapiens OX=9606 GN=NOTCH1 PE=1 SV=4	1	2458	FP070522_8.3716.3716.3	high-energy collision-induced dissociation	7.13	1386.61	1386.61	1	125 | 976
169		525.6	3	463.208	1387.61	463.211	1387.62	controllerType=0 controllerNumber=1 scan=3891	-6.514	F.HSATCHDRVASF.Y		HSATCHDRVASF,FY,5@57.02146		13.4669	F.HSATC[+57.02146]HDRVASF.Y	C5(Carbamidomethyl / 57.0215)	4.4e-05	4.5e-05	0	0	0	0	2e-06	2e-06	4.357	318.8	318.8		Specific	8.6	>sp|P46531|NOTC1_HUMAN Neurogenic locus notch homolog protein 1 OS=Homo sapiens OX=9606 GN=NOTCH1 PE=1 SV=4	1	2625	FP070522_8.3891.3891.3	high-energy collision-induced dissociation	5.28	1386.6	1386.61	1	126 | 1090
181		233.8	3	488.555	1463.65	488.552	1463.64	controllerType=0 controllerNumber=1 scan=3863	6.987	F.YCECPHGRTGLL.C		YCECPHGRTGLL,FC,2@57.02146,4@57.02146,8@0.98402	R8(Deamidated / 0.984)	13.4011	F.YC[+57.02146]EC[+57.02146]PHGR[+0.98402]TGLL.C	C2(Carbamidomethyl / 57.0215); C4(Carbamidomethyl / 57.0215)	0.087	0.088	0	0	0	0	0.0025	0.0026	1.061	233.8	233.8		Specific	6.3	>sp|P46531|NOTC1_HUMAN Neurogenic locus notch homolog protein 1 OS=Homo sapiens OX=9606 GN=NOTCH1 PE=1 SV=4	1	2596	FP070522_8.3863.3863.3	high-energy collision-induced dissociation	1.06	1462.64	1462.63	1	127 | 1050
181		768	2	731.829	1462.65	731.832	1462.66	controllerType=0 controllerNumber=1 scan=3785	-3.344	F.YCECPHGRTGLL.C		YCECPHGRTGLL,FC,2@57.02146,4@57.02146		13.2095	F.YC[+57.02146]EC[+57.02146]PHGRTGLL.C	C2(Carbamidomethyl / 57.0215); C4(Carbamidomethyl / 57.0215)	3.8e-13	3.8e-13	0	0	0	0	1.2e-13	1.2e-13	12.425	593.9	593.9		Specific	12	>sp|P46531|NOTC1_HUMAN Neurogenic locus notch homolog protein 1 OS=Homo sapiens OX=9606 GN=NOTCH1 PE=1 SV=4	1	2524	FP070522_8.3785.3785.2	high-energy collision-induced dissociation	13.42	1461.64	1461.65	1	128 | 1010
181		561.4	3	488.222	1462.65	488.224	1462.66	controllerType=0 controllerNumber=1 scan=3768	-4.083	F.YCECPHGRTGLL.C		YCECPHGRTGLL,FC,2@57.02146,4@57.02146		13.1708	F.YC[+57.02146]EC[+57.02146]PHGRTGLL.C	C2(Carbamidomethyl / 57.0215); C4(Carbamidomethyl / 57.0215)	3.4e-07	3.4e-07	0	0	0	0	2.8e-08	2.9e-08	6.468	305.6	305.6		Specific	10.8	>sp|P46531|NOTC1_HUMAN Neurogenic locus notch homolog protein 1 OS=Homo sapiens OX=9606 GN=NOTCH1 PE=1 SV=4	1	2508	FP070522_8.3768.3768.3	high-energy collision-induced dissociation	7.46	1461.64	1461.65	1	129 | 1007
181		492.7	3	488.221	1462.65	488.224	1462.66	controllerType=0 controllerNumber=1 scan=3910	-4.521	F.YCECPHGRTGLL.C		YCECPHGRTGLL,FC,2@57.02146,4@57.02146		13.5102	F.YC[+57.02146]EC[+57.02146]PHGRTGLL.C	C2(Carbamidomethyl / 57.0215); C4(Carbamidomethyl / 57.0215)	5.4e-06	5.4e-06	0	0	0	0	3.3e-07	3.3e-07	5.271	328.9	328.9		Specific	9.9	>sp|P46531|NOTC1_HUMAN Neurogenic locus notch homolog protein 1 OS=Homo sapiens OX=9606 GN=NOTCH1 PE=1 SV=4	1	2647	FP070522_8.3910.3910.3	high-energy collision-induced dissociation	5.49	1461.64	1461.65	1	130 | 1092
181		475.6	3	488.222	1462.65	488.224	1462.66	controllerType=0 controllerNumber=1 scan=3812	-4.145	F.YCECPHGRTGLL.C		YCECPHGRTGLL,FC,2@57.02146,4@57.02146		13.2826	F.YC[+57.02146]EC[+57.02146]PHGRTGLL.C	C2(Carbamidomethyl / 57.0215); C4(Carbamidomethyl / 57.0215)	7.4e-07	7.5e-07	0	0	0	0	6e-08	6e-08	6.132	387.6	387.6		Specific	10.4	>sp|P46531|NOTC1_HUMAN Neurogenic locus notch homolog protein 1 OS=Homo sapiens OX=9606 GN=NOTCH1 PE=1 SV=4	1	2547	FP070522_8.3812.3812.3	high-energy collision-induced dissociation	6.25	1461.64	1461.65	1	131 | 1041
181		440.9	3	488.221	1462.65	488.224	1462.66	controllerType=0 controllerNumber=1 scan=3959	-5.745	F.YCECPHGRTGLL.C		YCECPHGRTGLL,FC,2@57.02146,4@57.02146		13.6261	F.YC[+57.02146]EC[+57.02146]PHGRTGLL.C	C2(Carbamidomethyl / 57.0215); C4(Carbamidomethyl / 57.0215)	3.7e-05	3.7e-05	0	0	0	0	1.6e-06	1.7e-06	4.433	320.1	320.1		Specific	11.1	>sp|P46531|NOTC1_HUMAN Neurogenic locus notch homolog protein 1 OS=Homo sapiens OX=9606 GN=NOTCH1 PE=1 SV=4	1	2707	FP070522_8.3959.3959.3	high-energy collision-induced dissociation	4.55	1461.64	1461.65	1	132 | 1123
181		555.4	3	450.527	1349.57	450.529	1349.57	controllerType=0 controllerNumber=1 scan=3272	-5.138	F.YCECPHGRTGL.L		YCECPHGRTGL,FL,2@57.02146,4@57.02146		12.038	F.YC[+57.02146]EC[+57.02146]PHGRTGL.L	C2(Carbamidomethyl / 57.0215); C4(Carbamidomethyl / 57.0215)	1.2e-06	1.2e-06	0	0	0	0	7.9e-08	8e-08	5.926	373.3	373.3		Specific	10.5	>sp|P46531|NOTC1_HUMAN Neurogenic locus notch homolog protein 1 OS=Homo sapiens OX=9606 GN=NOTCH1 PE=1 SV=4	1	2044	FP070522_8.3272.3272.3	high-energy collision-induced dissociation	6.85	1348.56	1348.57	1	133 | 85
181		530.6	3	450.526	1349.56	450.529	1349.57	controllerType=0 controllerNumber=1 scan=3318	-6.902	F.YCECPHGRTGL.L		YCECPHGRTGL,FL,2@57.02146,4@57.02146		12.1454	F.YC[+57.02146]EC[+57.02146]PHGRTGL.L	C2(Carbamidomethyl / 57.0215); C4(Carbamidomethyl / 57.0215)	2e-05	2e-05	0	0	0	0	9.4e-07	9.5e-07	4.701	313.7	313.7		Specific	11.9	>sp|P46531|NOTC1_HUMAN Neurogenic locus notch homolog protein 1 OS=Homo sapiens OX=9606 GN=NOTCH1 PE=1 SV=4	1	2086	FP070522_8.3318.3318.3	high-energy collision-induced dissociation	5.63	1348.56	1348.57	1	134 | 89
182		797	2	650.296	1299.59	650.3	1299.59	controllerType=0 controllerNumber=1 scan=3514	-6.036	Y.CECPHGRTGLL.C		CECPHGRTGLL,YC,1@57.02146,3@57.02146		12.6008	Y.C[+57.02146]EC[+57.02146]PHGRTGLL.C	C1(Carbamidomethyl / 57.0215); C3(Carbamidomethyl / 57.0215)	7.9e-11	8e-11	0	0	0	0	1.2e-11	1.2e-11	10.104	797	797		Specific	10.5	>sp|P46531|NOTC1_HUMAN Neurogenic locus notch homolog protein 1 OS=Homo sapiens OX=9606 GN=NOTCH1 PE=1 SV=4	1	2260	FP070522_8.3514.3514.2	high-energy collision-induced dissociation	11.1	1298.58	1298.59	1	135 | 94
182		690.6	3	433.867	1299.59	433.869	1299.59	controllerType=0 controllerNumber=1 scan=3494	-4.708	Y.CECPHGRTGLL.C		CECPHGRTGLL,YC,1@57.02146,3@57.02146		12.5621	Y.C[+57.02146]EC[+57.02146]PHGRTGLL.C	C1(Carbamidomethyl / 57.0215); C3(Carbamidomethyl / 57.0215)	2e-09	2e-09	0	0	0	0	2.2e-10	2.3e-10	8.705	690.6	690.6		Specific	10.4	>sp|P46531|NOTC1_HUMAN Neurogenic locus notch homolog protein 1 OS=Homo sapiens OX=9606 GN=NOTCH1 PE=1 SV=4	1	2241	FP070522_8.3494.3494.3	high-energy collision-induced dissociation	10.7	1298.58	1298.59	1	136 | 93
182		645.3	3	433.867	1299.59	433.869	1299.59	controllerType=0 controllerNumber=1 scan=3604	-5.412	Y.CECPHGRTGLL.C		CECPHGRTGLL,YC,1@57.02146,3@57.02146		12.7967	Y.C[+57.02146]EC[+57.02146]PHGRTGLL.C	C1(Carbamidomethyl / 57.0215); C3(Carbamidomethyl / 57.0215)	4.3e-09	4.3e-09	0	0	0	0	4.6e-10	4.6e-10	8.372	645.3	645.3		Specific	11.3	>sp|P46531|NOTC1_HUMAN Neurogenic locus notch homolog protein 1 OS=Homo sapiens OX=9606 GN=NOTCH1 PE=1 SV=4	1	2341	FP070522_8.3604.3604.3	high-energy collision-induced dissociation	9.37	1298.58	1298.59	1	137 | 96
182		612.7	3	433.867	1299.59	433.869	1299.59	controllerType=0 controllerNumber=1 scan=3549	-4.637	Y.CECPHGRTGLL.C		CECPHGRTGLL,YC,1@57.02146,3@57.02146		12.6722	Y.C[+57.02146]EC[+57.02146]PHGRTGLL.C	C1(Carbamidomethyl / 57.0215); C3(Carbamidomethyl / 57.0215)	3.1e-08	3.1e-08	0	0	0	0	1.9e-09	1.9e-09	7.513	612.7	612.7		Specific	10.2	>sp|P46531|NOTC1_HUMAN Neurogenic locus notch homolog protein 1 OS=Homo sapiens OX=9606 GN=NOTCH1 PE=1 SV=4	1	2295	FP070522_8.3549.3549.3	high-energy collision-induced dissociation	8.51	1298.58	1298.59	1	138 | 95
182		480.9	2	593.756	1186.5	593.758	1186.51	controllerType=0 controllerNumber=1 scan=2727	-3.77	Y.CECPHGRTGL.L		CECPHGRTGL,YL,1@57.02146,3@57.02146		10.6366	Y.C[+57.02146]EC[+57.02146]PHGRTGL.L	C1(Carbamidomethyl / 57.0215); C3(Carbamidomethyl / 57.0215)	1.4e-06	1.4e-06	0	0	0	0	1e-07	1.1e-07	5.849	480.9	480.9		Specific	10.6	>sp|P46531|NOTC1_HUMAN Neurogenic locus notch homolog protein 1 OS=Homo sapiens OX=9606 GN=NOTCH1 PE=1 SV=4	1	1418	FP070522_8.2727.2727.2	high-energy collision-induced dissociation	6.07	1185.5	1185.5	1	139 | 75
182		418.8	2	593.756	1186.51	593.758	1186.51	controllerType=0 controllerNumber=1 scan=2772	-3.05	Y.CECPHGRTGL.L		CECPHGRTGL,YL,1@57.02146,3@57.02146		10.7449	Y.C[+57.02146]EC[+57.02146]PHGRTGL.L	C1(Carbamidomethyl / 57.0215); C3(Carbamidomethyl / 57.0215)	5.3e-06	5.4e-06	0	0	0	0	2.8e-07	2.8e-07	5.272	418.8	418.8		Specific	9.7	>sp|P46531|NOTC1_HUMAN Neurogenic locus notch homolog protein 1 OS=Homo sapiens OX=9606 GN=NOTCH1 PE=1 SV=4	1	1469	FP070522_8.2772.2772.2	high-energy collision-induced dissociation	5.53	1185.5	1185.5	1	140 | 76
330		202.9	2	872.868	1744.73	872.869	1744.73	controllerType=0 controllerNumber=1 scan=5273	-0.76	L.DKINEFQCECPTGF.T		DKINEFQCECPTGF,LT,8@57.02146,10@57.02146		16.7479	L.DKINEFQC[+57.02146]EC[+57.02146]PTGF.T	C8(Carbamidomethyl / 57.0215); C10(Carbamidomethyl / 57.0215)	0.00097	0.00099	0	0	0	0	2.5e-05	2.5e-05	3.012	202.9	202.9		Specific	9.9	>sp|P46531|NOTC1_HUMAN Neurogenic locus notch homolog protein 1 OS=Homo sapiens OX=9606 GN=NOTCH1 PE=1 SV=4	1	4319	FP070522_8.5273.5273.2	high-energy collision-induced dissociation	3.18	1743.72	1743.72	1	141 | 1209
336	Hex(1)Pent(2)	28	4	1209.98	4836.91	1210.23	4837.91	controllerType=0 controllerNumber=1 scan=4803	-0.257	F.QCECPTGFTGHLCQYDVDECASTPCKNGAKCLDGPNTY.T	23	QCECPTGFTGHLCQYDVDECASTPCKNGAKCLDGPNTY,FT,2@57.02146,4@57.02146,13@57.02146,20@57.02146,23@426.13734,25@57.02146,27@0.98402,31@57.02146	T23(OGlycan / 426.1373); N27(Deamidated / 0.984)	15.6339	F.QC[+57.02146]EC[+57.02146]PTGFTGHLC[+57.02146]QYDVDEC[+57.02146]AST[+426.13734]PC[+57.02146]KN[+0.98402]GAKC[+57.02146]LDGPNTY.T	C2(Carbamidomethyl / 57.0215); C4(Carbamidomethyl / 57.0215); C13(Carbamidomethyl / 57.0215); C20(Carbamidomethyl / 57.0215); C25(Carbamidomethyl / 57.0215); C31(Carbamidomethyl / 57.0215)	0.99	0.99	0.0056	0.0056	0.012	0.012	0.11	0.11	0.005	28	0	-1	Specific	10.2	>sp|P46531|NOTC1_HUMAN Neurogenic locus notch homolog protein 1 OS=Homo sapiens OX=9606 GN=NOTCH1 PE=1 SV=4	1	3690	FP070522_8.4803.4803.4	high-energy collision-induced dissociation	0	4835.9	4836.91	1	142 | 37750
336	Hex(1)Pent(2)	703.3	4	1209.98	4836.9	1209.99	4836.93	controllerType=0 controllerNumber=1 scan=4758	-5.163	F.QCECPTGFTGHLCQYDVDECASTPCKNGAKCLDGPNTY.T	23	QCECPTGFTGHLCQYDVDECASTPCKNGAKCLDGPNTY,FT,2@57.02146,4@57.02146,13@57.02146,20@57.02146,23@426.13734,25@57.02146,31@57.02146	T23(OGlycan / 426.1373)	15.5278	F.QC[+57.02146]EC[+57.02146]PTGFTGHLC[+57.02146]QYDVDEC[+57.02146]AST[+426.13734]PC[+57.02146]KNGAKC[+57.02146]LDGPNTY.T	C2(Carbamidomethyl / 57.0215); C4(Carbamidomethyl / 57.0215); C13(Carbamidomethyl / 57.0215); C20(Carbamidomethyl / 57.0215); C25(Carbamidomethyl / 57.0215); C31(Carbamidomethyl / 57.0215)	2.4e-10	2.5e-10	0	0	0	0	3.3e-11	3.3e-11	9.616	703.3	0		Specific	20.7	>sp|P46531|NOTC1_HUMAN Neurogenic locus notch homolog protein 1 OS=Homo sapiens OX=9606 GN=NOTCH1 PE=1 SV=4	1	3642	FP070522_8.4758.4758.4	high-energy collision-induced dissociation	9.44	4835.9	4835.92	1	143 | 37590
336		493.6	2	499.686	998.366	499.689	998.371	controllerType=0 controllerNumber=1 scan=4286	-5.03	F.QCECPTGF.T		QCECPTGF,FT,2@57.02146,4@57.02146		14.401	F.QC[+57.02146]EC[+57.02146]PTGF.T	C2(Carbamidomethyl / 57.0215); C4(Carbamidomethyl / 57.0215)	0.00014	0.00014	0	0	0	0	3.5e-06	3.6e-06	3.864	316.1	316.1		Specific	13.4	>sp|P46531|NOTC1_HUMAN Neurogenic locus notch homolog protein 1 OS=Homo sapiens OX=9606 GN=NOTCH1 PE=1 SV=4	1	3073	FP070522_8.4286.4286.2	high-energy collision-induced dissociation	4.09	997.358	997.363	1	144 | 97
344	Hex(1)Pent(1); HexNAc(1)Hex(1)Fuc(1)NeuAc(1)	92.9	4	974.883	3896.51	974.895	3896.56	controllerType=0 controllerNumber=1 scan=4097	-12.91	F.TGHLCQYDVDECASTPCKNGAKCL.D	14;15	TGHLCQYDVDECASTPCKNGAKCL,FD,5@57.02146,12@57.02146,14@294.09508,15@802.28552,17@57.02146,19@15.99492,23@57.02146	S14(OGlycan / 294.0951); T15(OGlycan / 802.2855); N19(Oxidation / 15.9949)	13.9562	F.TGHLC[+57.02146]QYDVDEC[+57.02146]AS[+294.09508]T[+802.28552]PC[+57.02146]KN[+15.99492]GAKC[+57.02146]L.D	C5(Carbamidomethyl / 57.0215); C12(Carbamidomethyl / 57.0215); C17(Carbamidomethyl / 57.0215); C23(Carbamidomethyl / 57.0215)	0.97	0.97	0.0057	0.0057	0.013	0.013	0.1	0.11	0.012	92.9	1.2		Specific	7	>sp|P46531|NOTC1_HUMAN Neurogenic locus notch homolog protein 1 OS=Homo sapiens OX=9606 GN=NOTCH1 PE=1 SV=4	1	2853	FP070522_8.4097.4097.3	high-energy collision-induced dissociation	0	3895.5	3895.55	1	145 | 33283
344	Hex(1)Pent(2)	879.5	4	969.392	3874.55	969.394	3874.56	controllerType=0 controllerNumber=1 scan=4190	-2.272	F.TGHLCQYDVDECASTPCKNGAKCLDGPNTY.T	29	TGHLCQYDVDECASTPCKNGAKCLDGPNTY,FT,5@57.02146,12@57.02146,17@57.02146,19@0.98402,23@57.02146,25@15.99492,29@426.13734	N19(Deamidated / 0.984); D25(Oxidation / 15.9949); T29(OGlycan / 426.1373)	14.175	F.TGHLC[+57.02146]QYDVDEC[+57.02146]ASTPC[+57.02146]KN[+0.98402]GAKC[+57.02146]LD[+15.99492]GPNT[+426.13734]Y.T	C5(Carbamidomethyl / 57.0215); C12(Carbamidomethyl / 57.0215); C17(Carbamidomethyl / 57.0215); C23(Carbamidomethyl / 57.0215)	1.1e-13	1.2e-13	0	0	0	0	1.9e-14	1.9e-14	12.943	879.5	4.8		Specific	17.6	>sp|P46531|NOTC1_HUMAN Neurogenic locus notch homolog protein 1 OS=Homo sapiens OX=9606 GN=NOTCH1 PE=1 SV=4	1	2961	FP070522_8.4190.4190.4	high-energy collision-induced dissociation	13.89	3873.54	3873.55	1	146 | 34003
344	Hex(1)Pent(2)	429	4	969.393	3874.55	969.394	3874.56	controllerType=0 controllerNumber=1 scan=4291	-1.39	F.TGHLCQYDVDECASTPCKNGAKCLDGPNTY.T	14	TGHLCQYDVDECASTPCKNGAKCLDGPNTY,FT,5@57.02146,12@57.02146,14@426.13734,17@57.02146,19@0.98402,23@57.02146,25@15.99492	S14(OGlycan / 426.1373); N19(Deamidated / 0.984); D25(Oxidation / 15.9949)	14.4131	F.TGHLC[+57.02146]QYDVDEC[+57.02146]AS[+426.13734]TPC[+57.02146]KN[+0.98402]GAKC[+57.02146]LD[+15.99492]GPNTY.T	C5(Carbamidomethyl / 57.0215); C12(Carbamidomethyl / 57.0215); C17(Carbamidomethyl / 57.0215); C23(Carbamidomethyl / 57.0215)	4e-06	4e-06	0	0	0	0	2.3e-07	2.4e-07	5.4	429	0		Specific	11.6	>sp|P46531|NOTC1_HUMAN Neurogenic locus notch homolog protein 1 OS=Homo sapiens OX=9606 GN=NOTCH1 PE=1 SV=4	1	3077	FP070522_8.4291.4291.4	high-energy collision-induced dissociation	4.6	3873.54	3873.55	1	147 | 34563
344	Hex(1)Pent(2)	1033.1	3	1291.86	3873.56	1291.86	3873.57	controllerType=0 controllerNumber=1 scan=4115	-4.143	F.TGHLCQYDVDECASTPCKNGAKCLDGPNTY.T	14	TGHLCQYDVDECASTPCKNGAKCLDGPNTY,FT,5@57.02146,12@57.02146,14@426.13734,17@57.02146,23@57.02146,25@15.99492	S14(OGlycan / 426.1373); D25(Oxidation / 15.9949)	13.9985	F.TGHLC[+57.02146]QYDVDEC[+57.02146]AS[+426.13734]TPC[+57.02146]KNGAKC[+57.02146]LD[+15.99492]GPNTY.T	C5(Carbamidomethyl / 57.0215); C12(Carbamidomethyl / 57.0215); C17(Carbamidomethyl / 57.0215); C23(Carbamidomethyl / 57.0215)	9.9e-31	2.1e-19	0	0	0	0	9.9e-31	1e-19	30.006	1033.1	0		Specific	21.3	>sp|P46531|NOTC1_HUMAN Neurogenic locus notch homolog protein 1 OS=Homo sapiens OX=9606 GN=NOTCH1 PE=1 SV=4	1	2876	FP070522_8.4115.4115.3	high-energy collision-induced dissociation	20.35	3872.55	3872.56	1	148 | 33403
344	Hex(1)Pent(2)	888.2	4	969.145	3873.56	969.148	3873.57	controllerType=0 controllerNumber=1 scan=4088	-3.689	F.TGHLCQYDVDECASTPCKNGAKCLDGPNTY.T	14	TGHLCQYDVDECASTPCKNGAKCLDGPNTY,FT,5@57.02146,12@57.02146,14@426.13734,17@57.02146,23@57.02146,25@15.99492	S14(OGlycan / 426.1373); D25(Oxidation / 15.9949)	13.935	F.TGHLC[+57.02146]QYDVDEC[+57.02146]AS[+426.13734]TPC[+57.02146]KNGAKC[+57.02146]LD[+15.99492]GPNTY.T	C5(Carbamidomethyl / 57.0215); C12(Carbamidomethyl / 57.0215); C17(Carbamidomethyl / 57.0215); C23(Carbamidomethyl / 57.0215)	2.9e-14	2.9e-14	0	0	0	0	6.1e-15	6.2e-15	13.54	888.2	0		Specific	14.6	>sp|P46531|NOTC1_HUMAN Neurogenic locus notch homolog protein 1 OS=Homo sapiens OX=9606 GN=NOTCH1 PE=1 SV=4	1	2841	FP070522_8.4088.4088.4	high-energy collision-induced dissociation	15.18	3872.55	3872.56	1	149 | 33163
344	Hex(1)Pent(2)	706	4	969.141	3873.54	969.148	3873.57	controllerType=0 controllerNumber=1 scan=4237	-8.101	F.TGHLCQYDVDECASTPCKNGAKCLDGPNTY.T	14	TGHLCQYDVDECASTPCKNGAKCLDGPNTY,FT,5@57.02146,12@57.02146,14@426.13734,17@57.02146,23@57.02146,25@15.99492	S14(OGlycan / 426.1373); D25(Oxidation / 15.9949)	14.2871	F.TGHLC[+57.02146]QYDVDEC[+57.02146]AS[+426.13734]TPC[+57.02146]KNGAKC[+57.02146]LD[+15.99492]GPNTY.T	C5(Carbamidomethyl / 57.0215); C12(Carbamidomethyl / 57.0215); C17(Carbamidomethyl / 57.0215); C23(Carbamidomethyl / 57.0215)	1.6e-10	1.6e-10	0	0	0	0	2.2e-11	2.2e-11	9.788	706	0		Specific	13.3	>sp|P46531|NOTC1_HUMAN Neurogenic locus notch homolog protein 1 OS=Homo sapiens OX=9606 GN=NOTCH1 PE=1 SV=4	1	3016	FP070522_8.4237.4237.4	high-energy collision-induced dissociation	9.45	3872.53	3872.56	1	150 | 34363
344	Hex(1)Pent(2)	688.8	4	969.145	3873.56	969.148	3873.57	controllerType=0 controllerNumber=1 scan=4140	-3.815	F.TGHLCQYDVDECASTPCKNGAKCLDGPNTY.T	14	TGHLCQYDVDECASTPCKNGAKCLDGPNTY,FT,5@57.02146,12@57.02146,14@426.13734,17@57.02146,23@57.02146,25@15.99492	S14(OGlycan / 426.1373); D25(Oxidation / 15.9949)	14.0594	F.TGHLC[+57.02146]QYDVDEC[+57.02146]AS[+426.13734]TPC[+57.02146]KNGAKC[+57.02146]LD[+15.99492]GPNTY.T	C5(Carbamidomethyl / 57.0215); C12(Carbamidomethyl / 57.0215); C17(Carbamidomethyl / 57.0215); C23(Carbamidomethyl / 57.0215)	2.9e-10	2.9e-10	0	0	0	0	5.8e-11	5.8e-11	9.54	688.8	0		Specific	14.1	>sp|P46531|NOTC1_HUMAN Neurogenic locus notch homolog protein 1 OS=Homo sapiens OX=9606 GN=NOTCH1 PE=1 SV=4	1	2903	FP070522_8.4140.4140.4	high-energy collision-induced dissociation	10.2	3872.55	3872.56	1	151 | 33563
344	Hex(1)Pent(2)	325.2	4	969.144	3873.55	969.148	3873.57	controllerType=0 controllerNumber=1 scan=4338	-4.95	F.TGHLCQYDVDECASTPCKNGAKCLDGPNTY.T	1	TGHLCQYDVDECASTPCKNGAKCLDGPNTY,FT,1@426.13734,5@57.02146,12@57.02146,17@57.02146,23@57.02146,25@15.99492	T1(OGlycan / 426.1373); D25(Oxidation / 15.9949)	14.5265	F.T[+426.13734]GHLC[+57.02146]QYDVDEC[+57.02146]ASTPC[+57.02146]KNGAKC[+57.02146]LD[+15.99492]GPNTY.T	C5(Carbamidomethyl / 57.0215); C12(Carbamidomethyl / 57.0215); C17(Carbamidomethyl / 57.0215); C23(Carbamidomethyl / 57.0215)	2.7e-05	2.7e-05	0	0	0	0	1.4e-06	1.4e-06	4.572	325.2	1.6		Specific	11.9	>sp|P46531|NOTC1_HUMAN Neurogenic locus notch homolog protein 1 OS=Homo sapiens OX=9606 GN=NOTCH1 PE=1 SV=4	1	3133	FP070522_8.4338.4338.4	high-energy collision-induced dissociation	4.44	3872.55	3872.56	1	152 | 34883
344	Hex(1)Pent(2)	80	4	969.147	3873.57	969.148	3873.57	controllerType=0 controllerNumber=1 scan=4466	-1.609	F.TGHLCQYDVDECASTPCKNGAKCLDGPNTY.T	14	TGHLCQYDVDECASTPCKNGAKCLDGPNTY,FT,5@57.02146,12@57.02146,14@426.13734,17@57.02146,23@57.02146,25@15.99492	S14(OGlycan / 426.1373); D25(Oxidation / 15.9949)	14.827	F.TGHLC[+57.02146]QYDVDEC[+57.02146]AS[+426.13734]TPC[+57.02146]KNGAKC[+57.02146]LD[+15.99492]GPNTY.T	C5(Carbamidomethyl / 57.0215); C12(Carbamidomethyl / 57.0215); C17(Carbamidomethyl / 57.0215); C23(Carbamidomethyl / 57.0215)	0.027	0.028	0	0	0	0	0.0013	0.0013	1.564	80	0		Specific	11.1	>sp|P46531|NOTC1_HUMAN Neurogenic locus notch homolog protein 1 OS=Homo sapiens OX=9606 GN=NOTCH1 PE=1 SV=4	1	3294	FP070522_8.4466.4466.4	high-energy collision-induced dissociation	1.24	3872.56	3872.56	1	153 | 36043
344	Hex(1)Pent(2)	939.9	4	965.392	3858.55	965.396	3858.56	controllerType=0 controllerNumber=1 scan=4210	-3.473	F.TGHLCQYDVDECASTPCKNGAKCLDGPNTY.T	29	TGHLCQYDVDECASTPCKNGAKCLDGPNTY,FT,5@57.02146,12@57.02146,17@57.02146,19@0.98402,23@57.02146,29@426.13734	N19(Deamidated / 0.984); T29(OGlycan / 426.1373)	14.2216	F.TGHLC[+57.02146]QYDVDEC[+57.02146]ASTPC[+57.02146]KN[+0.98402]GAKC[+57.02146]LDGPNT[+426.13734]Y.T	C5(Carbamidomethyl / 57.0215); C12(Carbamidomethyl / 57.0215); C17(Carbamidomethyl / 57.0215); C23(Carbamidomethyl / 57.0215)	2.8e-15	2.9e-15	0	0	0	0	1e-15	1e-15	14.545	939.9	1.2		Specific	16.5	>sp|P46531|NOTC1_HUMAN Neurogenic locus notch homolog protein 1 OS=Homo sapiens OX=9606 GN=NOTCH1 PE=1 SV=4	1	2986	FP070522_8.4210.4210.4	high-energy collision-induced dissociation	15.96	3857.54	3857.55	1	154 | 34123
344	Hex(1)Pent(2)	792	3	1286.86	3858.55	1286.86	3858.56	controllerType=0 controllerNumber=1 scan=4078	-1.619	F.TGHLCQYDVDECASTPCKNGAKCLDGPNTY.T	15	TGHLCQYDVDECASTPCKNGAKCLDGPNTY,FT,5@57.02146,12@57.02146,15@426.13734,17@57.02146,19@0.98402,23@57.02146	T15(OGlycan / 426.1373); N19(Deamidated / 0.984)	13.9121	F.TGHLC[+57.02146]QYDVDEC[+57.02146]AST[+426.13734]PC[+57.02146]KN[+0.98402]GAKC[+57.02146]LDGPNTY.T	C5(Carbamidomethyl / 57.0215); C12(Carbamidomethyl / 57.0215); C17(Carbamidomethyl / 57.0215); C23(Carbamidomethyl / 57.0215)	8.1e-12	8.2e-12	0	0	0	0	8.6e-13	8.7e-13	11.093	792	0		Specific	19.2	>sp|P46531|NOTC1_HUMAN Neurogenic locus notch homolog protein 1 OS=Homo sapiens OX=9606 GN=NOTCH1 PE=1 SV=4	1	2828	FP070522_8.4078.4078.3	high-energy collision-induced dissociation	11.75	3857.55	3857.55	1	155 | 33043
344	Hex(1)Pent(2)	771.1	3	1286.85	3858.54	1286.86	3858.56	controllerType=0 controllerNumber=1 scan=4216	-5.036	F.TGHLCQYDVDECASTPCKNGAKCLDGPNTY.T	15	TGHLCQYDVDECASTPCKNGAKCLDGPNTY,FT,5@57.02146,12@57.02146,15@426.13734,17@57.02146,19@0.98402,23@57.02146	T15(OGlycan / 426.1373); N19(Deamidated / 0.984)	14.2347	F.TGHLC[+57.02146]QYDVDEC[+57.02146]AST[+426.13734]PC[+57.02146]KN[+0.98402]GAKC[+57.02146]LDGPNTY.T	C5(Carbamidomethyl / 57.0215); C12(Carbamidomethyl / 57.0215); C17(Carbamidomethyl / 57.0215); C23(Carbamidomethyl / 57.0215)	2e-12	2.1e-12	0	0	0	0	2.1e-13	2.1e-13	11.69	771.1	0		Specific	23.2	>sp|P46531|NOTC1_HUMAN Neurogenic locus notch homolog protein 1 OS=Homo sapiens OX=9606 GN=NOTCH1 PE=1 SV=4	1	2994	FP070522_8.4216.4216.3	high-energy collision-induced dissociation	12.35	3857.53	3857.55	1	156 | 34283
344	Hex(1)Pent(2)	1046.2	3	1286.52	3857.54	1286.53	3857.58	controllerType=0 controllerNumber=1 scan=4096	-9.022	F.TGHLCQYDVDECASTPCKNGAKCLDGPNTY.T	15	TGHLCQYDVDECASTPCKNGAKCLDGPNTY,FT,5@57.02146,12@57.02146,15@426.13734,17@57.02146,23@57.02146	T15(OGlycan / 426.1373)	13.954	F.TGHLC[+57.02146]QYDVDEC[+57.02146]AST[+426.13734]PC[+57.02146]KNGAKC[+57.02146]LDGPNTY.T	C5(Carbamidomethyl / 57.0215); C12(Carbamidomethyl / 57.0215); C17(Carbamidomethyl / 57.0215); C23(Carbamidomethyl / 57.0215)	1.1e-16	1.1e-16	0	0	0	0	2.7e-17	2.8e-17	15.96	1010.8	0		Specific	22.3	>sp|P46531|NOTC1_HUMAN Neurogenic locus notch homolog protein 1 OS=Homo sapiens OX=9606 GN=NOTCH1 PE=1 SV=4	1	2851	FP070522_8.4096.4096.3	high-energy collision-induced dissociation	15.65	3856.53	3856.57	1	157 | 33243
344	Hex(1)Pent(2)	786.7	4	965.146	3857.56	965.15	3857.58	controllerType=0 controllerNumber=1 scan=4113	-3.567	F.TGHLCQYDVDECASTPCKNGAKCLDGPNTY.T	15	TGHLCQYDVDECASTPCKNGAKCLDGPNTY,FT,5@57.02146,12@57.02146,15@426.13734,17@57.02146,23@57.02146	T15(OGlycan / 426.1373)	13.9941	F.TGHLC[+57.02146]QYDVDEC[+57.02146]AST[+426.13734]PC[+57.02146]KNGAKC[+57.02146]LDGPNTY.T	C5(Carbamidomethyl / 57.0215); C12(Carbamidomethyl / 57.0215); C17(Carbamidomethyl / 57.0215); C23(Carbamidomethyl / 57.0215)	2.9e-12	2.9e-12	0	0	0	0	4.2e-13	4.3e-13	11.54	786.7	0		Specific	15	>sp|P46531|NOTC1_HUMAN Neurogenic locus notch homolog protein 1 OS=Homo sapiens OX=9606 GN=NOTCH1 PE=1 SV=4	1	2873	FP070522_8.4113.4113.4	high-energy collision-induced dissociation	12.37	3856.56	3856.57	1	158 | 33363
344	Hex(1)Pent(2)	784.1	4	965.144	3857.56	965.15	3857.58	controllerType=0 controllerNumber=1 scan=4161	-5.466	F.TGHLCQYDVDECASTPCKNGAKCLDGPNTY.T	15	TGHLCQYDVDECASTPCKNGAKCLDGPNTY,FT,5@57.02146,12@57.02146,15@426.13734,17@57.02146,23@57.02146	T15(OGlycan / 426.1373)	14.1078	F.TGHLC[+57.02146]QYDVDEC[+57.02146]AST[+426.13734]PC[+57.02146]KNGAKC[+57.02146]LDGPNTY.T	C5(Carbamidomethyl / 57.0215); C12(Carbamidomethyl / 57.0215); C17(Carbamidomethyl / 57.0215); C23(Carbamidomethyl / 57.0215)	1.6e-11	1.6e-11	0	0	0	0	2.9e-12	3e-12	10.788	784.1	0		Specific	13.7	>sp|P46531|NOTC1_HUMAN Neurogenic locus notch homolog protein 1 OS=Homo sapiens OX=9606 GN=NOTCH1 PE=1 SV=4	1	2928	FP070522_8.4161.4161.4	high-energy collision-induced dissociation	11.61	3856.55	3856.57	1	159 | 33803
344	Hex(1)Pent(2)	783.1	4	965.144	3857.55	965.15	3857.58	controllerType=0 controllerNumber=1 scan=4063	-6.288	F.TGHLCQYDVDECASTPCKNGAKCLDGPNTY.T	14	TGHLCQYDVDECASTPCKNGAKCLDGPNTY,FT,5@57.02146,12@57.02146,14@426.13734,17@57.02146,23@57.02146	S14(OGlycan / 426.1373)	13.877	F.TGHLC[+57.02146]QYDVDEC[+57.02146]AS[+426.13734]TPC[+57.02146]KNGAKC[+57.02146]LDGPNTY.T	C5(Carbamidomethyl / 57.0215); C12(Carbamidomethyl / 57.0215); C17(Carbamidomethyl / 57.0215); C23(Carbamidomethyl / 57.0215)	1.6e-11	1.6e-11	0	0	0	0	2.5e-12	2.5e-12	10.788	780.2	0		Specific	14.9	>sp|P46531|NOTC1_HUMAN Neurogenic locus notch homolog protein 1 OS=Homo sapiens OX=9606 GN=NOTCH1 PE=1 SV=4	1	2809	FP070522_8.4063.4063.4	high-energy collision-induced dissociation	11.61	3856.55	3856.57	1	160 | 32883
344	Hex(1)Pent(2)	702.6	4	965.145	3857.56	965.15	3857.58	controllerType=0 controllerNumber=1 scan=4257	-5.276	F.TGHLCQYDVDECASTPCKNGAKCLDGPNTY.T	14	TGHLCQYDVDECASTPCKNGAKCLDGPNTY,FT,5@57.02146,12@57.02146,14@426.13734,17@57.02146,23@57.02146	S14(OGlycan / 426.1373)	14.3333	F.TGHLC[+57.02146]QYDVDEC[+57.02146]AS[+426.13734]TPC[+57.02146]KNGAKC[+57.02146]LDGPNTY.T	C5(Carbamidomethyl / 57.0215); C12(Carbamidomethyl / 57.0215); C17(Carbamidomethyl / 57.0215); C23(Carbamidomethyl / 57.0215)	2.9e-11	2.9e-11	0	0	0	0	9.3e-12	9.4e-12	10.54	694.4	0		Specific	13.1	>sp|P46531|NOTC1_HUMAN Neurogenic locus notch homolog protein 1 OS=Homo sapiens OX=9606 GN=NOTCH1 PE=1 SV=4	1	3042	FP070522_8.4257.4257.4	high-energy collision-induced dissociation	10.37	3856.55	3856.57	1	161 | 34443
344	Hex(1)Pent(2)	552.1	4	965.143	3857.55	965.15	3857.58	controllerType=0 controllerNumber=1 scan=4303	-6.668	F.TGHLCQYDVDECASTPCKNGAKCLDGPNTY.T	14	TGHLCQYDVDECASTPCKNGAKCLDGPNTY,FT,5@57.02146,12@57.02146,14@426.13734,17@57.02146,23@57.02146	S14(OGlycan / 426.1373)	14.4442	F.TGHLC[+57.02146]QYDVDEC[+57.02146]AS[+426.13734]TPC[+57.02146]KNGAKC[+57.02146]LDGPNTY.T	C5(Carbamidomethyl / 57.0215); C12(Carbamidomethyl / 57.0215); C17(Carbamidomethyl / 57.0215); C23(Carbamidomethyl / 57.0215)	1.4e-06	1.4e-06	0	0	0	0	9.2e-08	9.3e-08	5.856	552.1	0		Specific	12.8	>sp|P46531|NOTC1_HUMAN Neurogenic locus notch homolog protein 1 OS=Homo sapiens OX=9606 GN=NOTCH1 PE=1 SV=4	1	3091	FP070522_8.4303.4303.4	high-energy collision-induced dissociation	6.61	3856.54	3856.57	1	162 | 34643
344	Hex(1)Pent(1)	701.1	4	932.382	3726.51	932.385	3726.52	controllerType=0 controllerNumber=1 scan=4220	-3.525	F.TGHLCQYDVDECASTPCKNGAKCLDGPNTY.T	14	TGHLCQYDVDECASTPCKNGAKCLDGPNTY,FT,5@57.02146,12@57.02146,14@294.09508,17@57.02146,19@0.98402,23@57.02146	S14(OGlycan / 294.0951); N19(Deamidated / 0.984)	14.2452	F.TGHLC[+57.02146]QYDVDEC[+57.02146]AS[+294.09508]TPC[+57.02146]KN[+0.98402]GAKC[+57.02146]LDGPNTY.T	C5(Carbamidomethyl / 57.0215); C12(Carbamidomethyl / 57.0215); C17(Carbamidomethyl / 57.0215); C23(Carbamidomethyl / 57.0215)	2.9e-11	2.9e-11	0	0	0	0	8.8e-12	8.9e-12	10.54	701.1	0		Specific	13.8	>sp|P46531|NOTC1_HUMAN Neurogenic locus notch homolog protein 1 OS=Homo sapiens OX=9606 GN=NOTCH1 PE=1 SV=4	1	2999	FP070522_8.4220.4220.4	high-energy collision-induced dissociation	10.2	3725.5	3725.51	1	163 | 34323
344	Hex(1)Pent(1)	397.2	4	932.38	3726.5	932.385	3726.52	controllerType=0 controllerNumber=1 scan=4171	-5.883	F.TGHLCQYDVDECASTPCKNGAKCLDGPNTY.T	15	TGHLCQYDVDECASTPCKNGAKCLDGPNTY,FT,5@57.02146,12@57.02146,15@294.09508,17@57.02146,19@0.98402,23@57.02146	T15(OGlycan / 294.0951); N19(Deamidated / 0.984)	14.1308	F.TGHLC[+57.02146]QYDVDEC[+57.02146]AST[+294.09508]PC[+57.02146]KN[+0.98402]GAKC[+57.02146]LDGPNTY.T	C5(Carbamidomethyl / 57.0215); C12(Carbamidomethyl / 57.0215); C17(Carbamidomethyl / 57.0215); C23(Carbamidomethyl / 57.0215)	6.8e-06	6.9e-06	0	0	0	0	4.3e-07	4.4e-07	5.166	397.2	0		Specific	11.5	>sp|P46531|NOTC1_HUMAN Neurogenic locus notch homolog protein 1 OS=Homo sapiens OX=9606 GN=NOTCH1 PE=1 SV=4	1	2940	FP070522_8.4171.4171.4	high-energy collision-induced dissociation	4.91	3725.49	3725.51	1	164 | 33923
344	Hex(1)Pent(1)	815.1	4	932.136	3725.52	932.139	3725.53	controllerType=0 controllerNumber=1 scan=4077	-3.163	F.TGHLCQYDVDECASTPCKNGAKCLDGPNTY.T	15	TGHLCQYDVDECASTPCKNGAKCLDGPNTY,FT,5@57.02146,12@57.02146,15@294.09508,17@57.02146,23@57.02146	T15(OGlycan / 294.0951)	13.9099	F.TGHLC[+57.02146]QYDVDEC[+57.02146]AST[+294.09508]PC[+57.02146]KNGAKC[+57.02146]LDGPNTY.T	C5(Carbamidomethyl / 57.0215); C12(Carbamidomethyl / 57.0215); C17(Carbamidomethyl / 57.0215); C23(Carbamidomethyl / 57.0215)	2.9e-13	2.9e-13	0	0	0	0	8.2e-14	8.3e-14	12.54	815.1	0		Specific	14.9	>sp|P46531|NOTC1_HUMAN Neurogenic locus notch homolog protein 1 OS=Homo sapiens OX=9606 GN=NOTCH1 PE=1 SV=4	1	2826	FP070522_8.4077.4077.4	high-energy collision-induced dissociation	13.37	3724.52	3724.53	1	165 | 33003
344	Hex(1)Pent(1)	741.9	4	932.135	3725.52	932.139	3725.53	controllerType=0 controllerNumber=1 scan=4123	-4.408	F.TGHLCQYDVDECASTPCKNGAKCLDGPNTY.T	14	TGHLCQYDVDECASTPCKNGAKCLDGPNTY,FT,5@57.02146,12@57.02146,14@294.09508,17@57.02146,23@57.02146	S14(OGlycan / 294.0951)	14.0183	F.TGHLC[+57.02146]QYDVDEC[+57.02146]AS[+294.09508]TPC[+57.02146]KNGAKC[+57.02146]LDGPNTY.T	C5(Carbamidomethyl / 57.0215); C12(Carbamidomethyl / 57.0215); C17(Carbamidomethyl / 57.0215); C23(Carbamidomethyl / 57.0215)	2.9e-11	2.9e-11	0	0	0	0	8.3e-12	8.4e-12	10.54	741.9	0		Specific	13.8	>sp|P46531|NOTC1_HUMAN Neurogenic locus notch homolog protein 1 OS=Homo sapiens OX=9606 GN=NOTCH1 PE=1 SV=4	1	2883	FP070522_8.4123.4123.4	high-energy collision-induced dissociation	11.37	3724.51	3724.53	1	166 | 33483
344	Hex(1)	230.8	4	899.62	3595.46	899.621	3595.46	controllerType=0 controllerNumber=1 scan=4259	-0.423	F.TGHLCQYDVDECASTPCKNGAKCLDGPNTY.T	15	TGHLCQYDVDECASTPCKNGAKCLDGPNTY,FT,5@57.02146,6@0.98402,12@57.02146,15@162.05282,17@57.02146,19@0.98402,23@57.02146	Q6(Deamidated / 0.984); T15(OGlycan / 162.0528); N19(Deamidated / 0.984)	14.3376	F.TGHLC[+57.02146]Q[+0.98402]YDVDEC[+57.02146]AST[+162.05282]PC[+57.02146]KN[+0.98402]GAKC[+57.02146]LDGPNTY.T	C5(Carbamidomethyl / 57.0215); C12(Carbamidomethyl / 57.0215); C17(Carbamidomethyl / 57.0215); C23(Carbamidomethyl / 57.0215)	0.02	0.021	0	0	0	0	0.00091	0.00092	1.692	52.4	1.2		Specific	10.8	>sp|P46531|NOTC1_HUMAN Neurogenic locus notch homolog protein 1 OS=Homo sapiens OX=9606 GN=NOTCH1 PE=1 SV=4	1	3046	FP070522_8.4259.4259.4	high-energy collision-induced dissociation	0.86	3594.45	3594.45	1	167 | 34483
344	Hex(1)	812.1	4	899.371	3594.46	899.375	3594.48	controllerType=0 controllerNumber=1 scan=4211	-3.784	F.TGHLCQYDVDECASTPCKNGAKCLDGPNTY.T	15	TGHLCQYDVDECASTPCKNGAKCLDGPNTY,FT,5@57.02146,12@57.02146,15@162.05282,17@57.02146,19@0.98402,23@57.02146	T15(OGlycan / 162.0528); N19(Deamidated / 0.984)	14.2238	F.TGHLC[+57.02146]QYDVDEC[+57.02146]AST[+162.05282]PC[+57.02146]KN[+0.98402]GAKC[+57.02146]LDGPNTY.T	C5(Carbamidomethyl / 57.0215); C12(Carbamidomethyl / 57.0215); C17(Carbamidomethyl / 57.0215); C23(Carbamidomethyl / 57.0215)	2.9e-13	2.9e-13	0	0	0	0	9.3e-14	9.4e-14	12.54	812.1	1.2		Specific	13.6	>sp|P46531|NOTC1_HUMAN Neurogenic locus notch homolog protein 1 OS=Homo sapiens OX=9606 GN=NOTCH1 PE=1 SV=4	1	2988	FP070522_8.4211.4211.4	high-energy collision-induced dissociation	13.2	3593.46	3593.47	1	168 | 34203
344	Hex(1)	736.6	4	899.124	3593.47	899.129	3593.49	controllerType=0 controllerNumber=1 scan=4117	-5.175	F.TGHLCQYDVDECASTPCKNGAKCLDGPNTY.T	15	TGHLCQYDVDECASTPCKNGAKCLDGPNTY,FT,5@57.02146,12@57.02146,15@162.05282,17@57.02146,23@57.02146	T15(OGlycan / 162.0528)	14.004	F.TGHLC[+57.02146]QYDVDEC[+57.02146]AST[+162.05282]PC[+57.02146]KNGAKC[+57.02146]LDGPNTY.T	C5(Carbamidomethyl / 57.0215); C12(Carbamidomethyl / 57.0215); C17(Carbamidomethyl / 57.0215); C23(Carbamidomethyl / 57.0215)	2.9e-11	2.9e-11	0	0	0	0	7.8e-12	7.9e-12	10.54	530.7	1.2		Specific	12.6	>sp|P46531|NOTC1_HUMAN Neurogenic locus notch homolog protein 1 OS=Homo sapiens OX=9606 GN=NOTCH1 PE=1 SV=4	1	2877	FP070522_8.4117.4117.4	high-energy collision-induced dissociation	11.37	3592.47	3592.49	1	169 | 33443
344	Hex(1)	616.9	4	899.121	3593.46	899.129	3593.49	controllerType=0 controllerNumber=1 scan=4211	-7.961	F.TGHLCQYDVDECASTPCKNGAKCLDGPNTY.T	15	TGHLCQYDVDECASTPCKNGAKCLDGPNTY,FT,5@57.02146,12@57.02146,15@162.05282,17@57.02146,23@57.02146	T15(OGlycan / 162.0528)	14.2238	F.TGHLC[+57.02146]QYDVDEC[+57.02146]AST[+162.05282]PC[+57.02146]KNGAKC[+57.02146]LDGPNTY.T	C5(Carbamidomethyl / 57.0215); C12(Carbamidomethyl / 57.0215); C17(Carbamidomethyl / 57.0215); C23(Carbamidomethyl / 57.0215)	7.6e-08	7.7e-08	0	0	0	0	5e-09	5e-09	7.122	469.4	1.2		Specific	11.1	>sp|P46531|NOTC1_HUMAN Neurogenic locus notch homolog protein 1 OS=Homo sapiens OX=9606 GN=NOTCH1 PE=1 SV=4	1	2987	FP070522_8.4211.4211.4	high-energy collision-induced dissociation	7.95	3592.46	3592.49	1	170 | 34163
344	Hex(1)	533.8	4	899.125	3593.48	899.129	3593.49	controllerType=0 controllerNumber=1 scan=4165	-3.953	F.TGHLCQYDVDECASTPCKNGAKCLDGPNTY.T	15	TGHLCQYDVDECASTPCKNGAKCLDGPNTY,FT,5@57.02146,12@57.02146,15@162.05282,17@57.02146,23@57.02146	T15(OGlycan / 162.0528)	14.1165	F.TGHLC[+57.02146]QYDVDEC[+57.02146]AST[+162.05282]PC[+57.02146]KNGAKC[+57.02146]LDGPNTY.T	C5(Carbamidomethyl / 57.0215); C12(Carbamidomethyl / 57.0215); C17(Carbamidomethyl / 57.0215); C23(Carbamidomethyl / 57.0215)	2.5e-07	2.5e-07	0	0	0	0	1.6e-08	1.7e-08	6.608	400.2	1.2		Specific	12.3	>sp|P46531|NOTC1_HUMAN Neurogenic locus notch homolog protein 1 OS=Homo sapiens OX=9606 GN=NOTCH1 PE=1 SV=4	1	2935	FP070522_8.4165.4165.4	high-energy collision-induced dissociation	7.37	3592.47	3592.49	1	171 | 33883
344		345.8	4	859.107	3433.41	859.107	3433.41	controllerType=0 controllerNumber=1 scan=4262	-0.727	F.TGHLCQYDVDECASTPCKNGAKCLDGPNTY.T		TGHLCQYDVDECASTPCKNGAKCLDGPNTY,FT,5@57.02146,6@0.98402,12@57.02146,17@57.02146,19@0.98402,23@57.02146	Q6(Deamidated / 0.984); N19(Deamidated / 0.984)	14.3442	F.TGHLC[+57.02146]Q[+0.98402]YDVDEC[+57.02146]ASTPC[+57.02146]KN[+0.98402]GAKC[+57.02146]LDGPNTY.T	C5(Carbamidomethyl / 57.0215); C12(Carbamidomethyl / 57.0215); C17(Carbamidomethyl / 57.0215); C23(Carbamidomethyl / 57.0215)	0.017	0.017	0	0	0	0	0.0005	0.00051	1.778	43.7	15.2		Specific	10	>sp|P46531|NOTC1_HUMAN Neurogenic locus notch homolog protein 1 OS=Homo sapiens OX=9606 GN=NOTCH1 PE=1 SV=4	1	3051	FP070522_8.4262.4262.4	high-energy collision-induced dissociation	1.65	3432.4	3432.4	1	172 | 10763
344		380.1	4	858.861	3432.42	858.861	3432.42	controllerType=0 controllerNumber=1 scan=4203	-0.263	F.TGHLCQYDVDECASTPCKNGAKCLDGPNTY.T		TGHLCQYDVDECASTPCKNGAKCLDGPNTY,FT,5@57.02146,12@57.02146,17@57.02146,19@0.98402,23@57.02146	N19(Deamidated / 0.984)	14.2051	F.TGHLC[+57.02146]QYDVDEC[+57.02146]ASTPC[+57.02146]KN[+0.98402]GAKC[+57.02146]LDGPNTY.T	C5(Carbamidomethyl / 57.0215); C12(Carbamidomethyl / 57.0215); C17(Carbamidomethyl / 57.0215); C23(Carbamidomethyl / 57.0215)	0.0014	0.0014	0	0	0	0	4.5e-05	4.5e-05	2.851	279.2	18		Specific	9.7	>sp|P46531|NOTC1_HUMAN Neurogenic locus notch homolog protein 1 OS=Homo sapiens OX=9606 GN=NOTCH1 PE=1 SV=4	1	2976	FP070522_8.4203.4203.4	high-energy collision-induced dissociation	2.76	3431.42	3431.42	1	173 | 10625
344		688.9	4	858.612	3431.43	858.615	3431.44	controllerType=0 controllerNumber=1 scan=4153	-3.711	F.TGHLCQYDVDECASTPCKNGAKCLDGPNTY.T		TGHLCQYDVDECASTPCKNGAKCLDGPNTY,FT,5@57.02146,12@57.02146,17@57.02146,23@57.02146		14.0885	F.TGHLC[+57.02146]QYDVDEC[+57.02146]ASTPC[+57.02146]KNGAKC[+57.02146]LDGPNTY.T	C5(Carbamidomethyl / 57.0215); C12(Carbamidomethyl / 57.0215); C17(Carbamidomethyl / 57.0215); C23(Carbamidomethyl / 57.0215)	2.9e-10	2.9e-10	0	0	0	0	6.2e-11	6.3e-11	9.54	637.2	637.2		Specific	12.6	>sp|P46531|NOTC1_HUMAN Neurogenic locus notch homolog protein 1 OS=Homo sapiens OX=9606 GN=NOTCH1 PE=1 SV=4	1	2919	FP070522_8.4153.4153.4	high-energy collision-induced dissociation	10.53	3430.42	3430.43	1	174 | 10447
344		304.3	4	858.609	3431.41	858.615	3431.44	controllerType=0 controllerNumber=1 scan=4313	-7.553	F.TGHLCQYDVDECASTPCKNGAKCLDGPNTY.T		TGHLCQYDVDECASTPCKNGAKCLDGPNTY,FT,5@57.02146,12@57.02146,17@57.02146,23@57.02146		14.4679	F.TGHLC[+57.02146]QYDVDEC[+57.02146]ASTPC[+57.02146]KNGAKC[+57.02146]LDGPNTY.T	C5(Carbamidomethyl / 57.0215); C12(Carbamidomethyl / 57.0215); C17(Carbamidomethyl / 57.0215); C23(Carbamidomethyl / 57.0215)	0.0013	0.0013	0	0	0	0	3.4e-05	3.5e-05	2.893	304.3	304.3		Specific	10.5	>sp|P46531|NOTC1_HUMAN Neurogenic locus notch homolog protein 1 OS=Homo sapiens OX=9606 GN=NOTCH1 PE=1 SV=4	1	3105	FP070522_8.4313.4313.4	high-energy collision-induced dissociation	3.15	3430.41	3430.43	1	175 | 10956
351	HexNAc(1); HexNAc(1)Hex(1)Fuc(1)NeuAc(1)	97.1	4	895.13	3577.5	895.115	3577.44	controllerType=0 controllerNumber=1 scan=4442	16.737	Y.DVDECASTPCKNGAKCLDGPNTY.T	7;8	DVDECASTPCKNGAKCLDGPNTY,YT,5@57.02146,7@203.07937,8@802.28552,10@57.02146,16@57.02146	S7(OGlycan / 203.0794); T8(OGlycan / 802.2855)	14.7704	Y.DVDEC[+57.02146]AS[+203.07937]T[+802.28552]PC[+57.02146]KNGAKC[+57.02146]LDGPNTY.T	C5(Carbamidomethyl / 57.0215); C10(Carbamidomethyl / 57.0215); C16(Carbamidomethyl / 57.0215)	0.99	0.99	0.0056	0.0056	0.012	0.012	0.12	0.12	0.004	83.6	0		Specific	8.3	>sp|P46531|NOTC1_HUMAN Neurogenic locus notch homolog protein 1 OS=Homo sapiens OX=9606 GN=NOTCH1 PE=1 SV=4	1	3266	FP070522_8.4442.4442.4	high-energy collision-induced dissociation	0	3576.49	3576.43	1	176 | 35763
351	Hex(1)Pent(2)	670	3	1005.41	3014.2	1005.41	3014.21	controllerType=0 controllerNumber=1 scan=3924	-1.107	Y.DVDECASTPCKNGAKCLDGPNTY.T	22	DVDECASTPCKNGAKCLDGPNTY,YT,5@57.02146,10@57.02146,16@57.02146,18@15.99492,22@426.13734	D18(Oxidation / 15.9949); T22(OGlycan / 426.1373)	13.5431	Y.DVDEC[+57.02146]ASTPC[+57.02146]KNGAKC[+57.02146]LD[+15.99492]GPNT[+426.13734]Y.T	C5(Carbamidomethyl / 57.0215); C10(Carbamidomethyl / 57.0215); C16(Carbamidomethyl / 57.0215)	7.6e-09	7.7e-09	0	0	0	0	6.2e-10	6.3e-10	8.122	670	4.4		Specific	20	>sp|P46531|NOTC1_HUMAN Neurogenic locus notch homolog protein 1 OS=Homo sapiens OX=9606 GN=NOTCH1 PE=1 SV=4	1	2664	FP070522_8.3924.3924.3	high-energy collision-induced dissociation	8.78	3013.2	3013.2	1	177 | 10043
351	Hex(1)Pent(2)	796.1	3	1000.07	2998.2	1000.08	2998.21	controllerType=0 controllerNumber=1 scan=3901	-4.376	Y.DVDECASTPCKNGAKCLDGPNTY.T	22	DVDECASTPCKNGAKCLDGPNTY,YT,5@57.02146,10@57.02146,16@57.02146,22@426.13734	T22(OGlycan / 426.1373)	13.4889	Y.DVDEC[+57.02146]ASTPC[+57.02146]KNGAKC[+57.02146]LDGPNT[+426.13734]Y.T	C5(Carbamidomethyl / 57.0215); C10(Carbamidomethyl / 57.0215); C16(Carbamidomethyl / 57.0215)	1.9e-11	1.9e-11	0	0	0	0	3.5e-12	3.5e-12	10.718	680.5	3		Specific	16.3	>sp|P46531|NOTC1_HUMAN Neurogenic locus notch homolog protein 1 OS=Homo sapiens OX=9606 GN=NOTCH1 PE=1 SV=4	1	2637	FP070522_8.3901.3901.3	high-energy collision-induced dissociation	11.54	2997.19	2997.2	1	178 | 9967
