# Supplementary material for: Cancer-associated Notch receptor variants lead to O-fucosylation defects that deregulate Notch signaling
Source: J Biol Chem. 2022 Oct 18;298(12):102616. doi: 10.1016/j.jbc.2022.102616 (PMC9672452; doi:10.1016/j.jbc.2022.102616)
Supplement: Table S15 [file mmc14.xlsx]

## Sheet: Table S15
	Table S15: Chymotrypsin digestion of hN1 EGF5-14 T349P + EV analyzed for Figure 7.
	Chymotrypsin digestion
	Tab			Biological replicate number						The peptides used to generate the EICs are highlighted in red and bold
	FP062822_11			1
	FP062822_12			2
	FP062822_13			3

## Sheet: FP062822_11
Pos.	Glycans	Score	z	Obs._x000D_ m/z	Obs._x000D_ MH	Calc._x000D_ m/z	Calc._x000D_ MH	Scan #	ppm_x000D_ err.	SequenceOriginalDebug	Glycans_x000D_ Pos.	PeptideParseFriendly	Mods_x000D_ (variable)	Scan_x000D_ Time	Sequence	Mods_x000D_ (fixed)	PEP_x000D_ 2D	PEP_x000D_ 1D	FDR_x000D_ 2D	FDR_x000D_ 1D	FDR uniq._x000D_ 2D	FDR uniq._x000D_ 1D	q-value_x000D_ 2D	q-value_x000D_ 1D	|Log Prob|	Delta_x000D_ Score	Delta Mod._x000D_ Score	Off-_x000D_ By-X	Cleavage	Z-Score	Protein_x000D_ Name	Prot._x000D_ Id	QID	Comment	Fragment_x000D_ Type	|LogProbOld|	Obs.M	Calc.M	Prot._x000D_ Rank	PID
1	HexNAc(1)Hex(1)Fuc(1); HexNAc(1)Hex(1)Fuc(1)	73.9	5	774.737	3869.65	774.722	3869.58	controllerType=0 controllerNumber=1 scan=3443	19.42	-.DVNECGQKPGLCRHGGTCHNEVGSY.R	17;24	DVNECGQKPGLCRHGGTCHNEVGSY,-R,1@15.99492,5@57.02146,12@57.02146,17@511.19010,18@57.02146,24@511.19010	D1(Oxidation / 15.9949); T17(OGlycan / 511.1901); S24(OGlycan / 511.1901)	13.837	-.D[+15.99492]VNEC[+57.02146]GQKPGLC[+57.02146]RHGGT[+511.19010]C[+57.02146]HNEVGS[+511.19010]Y.R	C5(Carbamidomethyl / 57.0215); C12(Carbamidomethyl / 57.0215); C18(Carbamidomethyl / 57.0215)	0.94	0.94	0.0051	0.0051	0.011	0.011	0.073	0.074	0.026	73.9	22.3		Specific	5.1	>sp|P46531|NOTC1_HUMAN Neurogenic locus notch homolog protein 1 OS=Homo sapiens OX=9606 GN=NOTCH1 PE=1 SV=4	1	1825	FP062822_11.3443.3443.5	high-energy collision-induced dissociation	0.01	3868.65	3868.57	1	1 | 27472
1	Fuc(1); Hex(1)Pent(2)	279.5	3	1135.15	3403.44	1135.14	3403.4	controllerType=0 controllerNumber=1 scan=3298	12.774	-.DVNECGQKPGLCRHGGTCHNEVGSY.R	17;24	DVNECGQKPGLCRHGGTCHNEVGSY,-R,5@57.02146,12@57.02146,17@146.05791,18@57.02146,24@426.13734	T17(OGlycan / 146.0579); S24(OGlycan / 426.1373)	13.553	-.DVNEC[+57.02146]GQKPGLC[+57.02146]RHGGT[+146.05791]C[+57.02146]HNEVGS[+426.13734]Y.R	C5(Carbamidomethyl / 57.0215); C12(Carbamidomethyl / 57.0215); C18(Carbamidomethyl / 57.0215)	0.5	0.5	0	0	0	0	0.016	0.016	0.303	279.5	9.3		Specific	6.8	>sp|P46531|NOTC1_HUMAN Neurogenic locus notch homolog protein 1 OS=Homo sapiens OX=9606 GN=NOTCH1 PE=1 SV=4	1	1668	FP062822_11.3298.3298.3	high-energy collision-induced dissociation	0.16	3402.44	3402.39	1	2 | 25400
1	Hex(1)Pent(2); Fuc(1)	238.4	4	851.621	3403.46	851.605	3403.4	controllerType=0 controllerNumber=1 scan=3403	18.061	-.DVNECGQKPGLCRHGGTCHNEVGSY.R	17;24	DVNECGQKPGLCRHGGTCHNEVGSY,-R,5@57.02146,12@57.02146,17@426.13734,18@57.02146,24@146.05791	T17(OGlycan / 426.1373); S24(OGlycan / 146.0579)	13.7629	-.DVNEC[+57.02146]GQKPGLC[+57.02146]RHGGT[+426.13734]C[+57.02146]HNEVGS[+146.05791]Y.R	C5(Carbamidomethyl / 57.0215); C12(Carbamidomethyl / 57.0215); C18(Carbamidomethyl / 57.0215)	0.56	0.57	0	0	0	0	0.02	0.02	0.249	238.4	1.2		Specific	5.5	>sp|P46531|NOTC1_HUMAN Neurogenic locus notch homolog protein 1 OS=Homo sapiens OX=9606 GN=NOTCH1 PE=1 SV=4	1	1783	FP062822_11.3403.3403.4	high-energy collision-induced dissociation	0.12	3402.45	3402.39	1	3 | 27027
1	Hex(1)Pent(2); Fuc(1)	223.2	4	851.618	3403.45	851.605	3403.4	controllerType=0 controllerNumber=1 scan=3290	14.546	-.DVNECGQKPGLCRHGGTCHNEVGSY.R	17;24	DVNECGQKPGLCRHGGTCHNEVGSY,-R,5@57.02146,12@57.02146,17@426.13734,18@57.02146,24@146.05791	T17(OGlycan / 426.1373); S24(OGlycan / 146.0579)	13.5397	-.DVNEC[+57.02146]GQKPGLC[+57.02146]RHGGT[+426.13734]C[+57.02146]HNEVGS[+146.05791]Y.R	C5(Carbamidomethyl / 57.0215); C12(Carbamidomethyl / 57.0215); C18(Carbamidomethyl / 57.0215)	0.48	0.48	0	0	0	0	0.014	0.015	0.32	223.2	1.2		Specific	5.8	>sp|P46531|NOTC1_HUMAN Neurogenic locus notch homolog protein 1 OS=Homo sapiens OX=9606 GN=NOTCH1 PE=1 SV=4	1	1660	FP062822_11.3290.3290.4	high-energy collision-induced dissociation	0.17	3402.44	3402.39	1	4 | 25292
1	Hex(1)Pent(2); Fuc(1)	52	5	681.496	3403.45	681.486	3403.4	controllerType=0 controllerNumber=1 scan=3279	15.044	-.DVNECGQKPGLCRHGGTCHNEVGSY.R	17;24	DVNECGQKPGLCRHGGTCHNEVGSY,-R,5@57.02146,12@57.02146,17@426.13734,18@57.02146,24@146.05791	T17(OGlycan / 426.1373); S24(OGlycan / 146.0579)	13.5172	-.DVNEC[+57.02146]GQKPGLC[+57.02146]RHGGT[+426.13734]C[+57.02146]HNEVGS[+146.05791]Y.R	C5(Carbamidomethyl / 57.0215); C12(Carbamidomethyl / 57.0215); C18(Carbamidomethyl / 57.0215)	0.99	0.99	0.017	0.017	0	0	0.099	0.099	0.006	52	1.2		Specific	4.7	>sp|P46531|NOTC1_HUMAN Neurogenic locus notch homolog protein 1 OS=Homo sapiens OX=9606 GN=NOTCH1 PE=1 SV=4	1	1648	FP062822_11.3279.3279.5	high-energy collision-induced dissociation	0	3402.44	3402.39	1	5 | 25092
1	Hex(1)Pent(2); Fuc(1)	40.1	5	681.499	3403.47	681.486	3403.4	controllerType=0 controllerNumber=1 scan=3721	19.259	-.DVNECGQKPGLCRHGGTCHNEVGSY.R	17;24	DVNECGQKPGLCRHGGTCHNEVGSY,-R,5@57.02146,12@57.02146,17@426.13734,18@57.02146,24@146.05791	T17(OGlycan / 426.1373); S24(OGlycan / 146.0579)	14.4313	-.DVNEC[+57.02146]GQKPGLC[+57.02146]RHGGT[+426.13734]C[+57.02146]HNEVGS[+146.05791]Y.R	C5(Carbamidomethyl / 57.0215); C12(Carbamidomethyl / 57.0215); C18(Carbamidomethyl / 57.0215)	0.96	0.96	0.005	0.005	0	0	0.078	0.078	0.016	40.1	1.2		Specific	4.9	>sp|P46531|NOTC1_HUMAN Neurogenic locus notch homolog protein 1 OS=Homo sapiens OX=9606 GN=NOTCH1 PE=1 SV=4	1	2127	FP062822_11.3721.3721.5	high-energy collision-induced dissociation	0.01	3402.46	3402.39	1	6 | 29143
2	HexNAc(1)Hex(1)Fuc(1)NeuAc(1); Hex(1)Pent(1)	255.5	3	1271.55	3812.62	1271.52	3812.56	controllerType=0 controllerNumber=1 scan=3446	17.358	D.VNECGQKPGLCRHGGTCHNEVGSY.R	16;23	VNECGQKPGLCRHGGTCHNEVGSY,DR,4@57.02146,11@57.02146,16@802.28552,17@57.02146,23@294.09508	T16(OGlycan / 802.2855); S23(OGlycan / 294.0951)	13.8414	D.VNEC[+57.02146]GQKPGLC[+57.02146]RHGGT[+802.28552]C[+57.02146]HNEVGS[+294.09508]Y.R	C4(Carbamidomethyl / 57.0215); C11(Carbamidomethyl / 57.0215); C17(Carbamidomethyl / 57.0215)	0.33	0.33	0	0	0	0	0.011	0.011	0.48	255.5	0		NRagged	7	>sp|P46531|NOTC1_HUMAN Neurogenic locus notch homolog protein 1 OS=Homo sapiens OX=9606 GN=NOTCH1 PE=1 SV=4	1	1829	FP062822_11.3446.3446.3	high-energy collision-induced dissociation	0.27	3811.62	3811.55	1	7 | 27512
2	HexNAc(1)Hex(1)Fuc(1)NeuAc(1); Hex(1)Pent(1)	242.4	3	1271.55	3812.62	1271.52	3812.56	controllerType=0 controllerNumber=1 scan=3385	17.166	D.VNECGQKPGLCRHGGTCHNEVGSY.R	16;23	VNECGQKPGLCRHGGTCHNEVGSY,DR,4@57.02146,11@57.02146,16@802.28552,17@57.02146,23@294.09508	T16(OGlycan / 802.2855); S23(OGlycan / 294.0951)	13.7255	D.VNEC[+57.02146]GQKPGLC[+57.02146]RHGGT[+802.28552]C[+57.02146]HNEVGS[+294.09508]Y.R	C4(Carbamidomethyl / 57.0215); C11(Carbamidomethyl / 57.0215); C17(Carbamidomethyl / 57.0215)	0.38	0.39	0	0	0	0	0.012	0.012	0.418	242.4	0		NRagged	7.2	>sp|P46531|NOTC1_HUMAN Neurogenic locus notch homolog protein 1 OS=Homo sapiens OX=9606 GN=NOTCH1 PE=1 SV=4	1	1764	FP062822_11.3385.3385.3	high-energy collision-induced dissociation	0.23	3811.62	3811.55	1	8 | 26705
2	HexNAc(1)Hex(1)Fuc(1)NeuAc(1); Hex(1)Pent(1)	162.9	4	953.912	3812.63	953.895	3812.56	controllerType=0 controllerNumber=1 scan=3542	17.691	D.VNECGQKPGLCRHGGTCHNEVGSY.R	16;23	VNECGQKPGLCRHGGTCHNEVGSY,DR,4@57.02146,11@57.02146,16@802.28552,17@57.02146,23@294.09508	T16(OGlycan / 802.2855); S23(OGlycan / 294.0951)	14.036	D.VNEC[+57.02146]GQKPGLC[+57.02146]RHGGT[+802.28552]C[+57.02146]HNEVGS[+294.09508]Y.R	C4(Carbamidomethyl / 57.0215); C11(Carbamidomethyl / 57.0215); C17(Carbamidomethyl / 57.0215)	0.46	0.47	0	0	0	0	0.013	0.013	0.335	162.9	0		NRagged	7.5	>sp|P46531|NOTC1_HUMAN Neurogenic locus notch homolog protein 1 OS=Homo sapiens OX=9606 GN=NOTCH1 PE=1 SV=4	1	1931	FP062822_11.3542.3542.4	high-energy collision-induced dissociation	0.17	3811.62	3811.55	1	9 | 28303
2	HexNAc(1)Hex(1)Fuc(1)NeuAc(1); Hex(1)Pent(1)	162.3	5	763.332	3812.63	763.317	3812.56	controllerType=0 controllerNumber=1 scan=3730	19.384	D.VNECGQKPGLCRHGGTCHNEVGSY.R	16;23	VNECGQKPGLCRHGGTCHNEVGSY,DR,4@57.02146,11@57.02146,16@802.28552,17@57.02146,23@294.09508	T16(OGlycan / 802.2855); S23(OGlycan / 294.0951)	14.4513	D.VNEC[+57.02146]GQKPGLC[+57.02146]RHGGT[+802.28552]C[+57.02146]HNEVGS[+294.09508]Y.R	C4(Carbamidomethyl / 57.0215); C11(Carbamidomethyl / 57.0215); C17(Carbamidomethyl / 57.0215)	0.66	0.66	0	0	0	0	0.028	0.028	0.181	162.3	3.6		NRagged	6	>sp|P46531|NOTC1_HUMAN Neurogenic locus notch homolog protein 1 OS=Homo sapiens OX=9606 GN=NOTCH1 PE=1 SV=4	1	2137	FP062822_11.3730.3730.5	high-energy collision-induced dissociation	0.09	3811.62	3811.55	1	10 | 29193
2	HexNAc(1)Hex(1)Fuc(1)NeuAc(1); Hex(1)Pent(1)	125.5	4	953.91	3812.62	953.895	3812.56	controllerType=0 controllerNumber=1 scan=3734	16.282	D.VNECGQKPGLCRHGGTCHNEVGSY.R	16;23	VNECGQKPGLCRHGGTCHNEVGSY,DR,4@57.02146,11@57.02146,16@802.28552,17@57.02146,23@294.09508	T16(OGlycan / 802.2855); S23(OGlycan / 294.0951)	14.46	D.VNEC[+57.02146]GQKPGLC[+57.02146]RHGGT[+802.28552]C[+57.02146]HNEVGS[+294.09508]Y.R	C4(Carbamidomethyl / 57.0215); C11(Carbamidomethyl / 57.0215); C17(Carbamidomethyl / 57.0215)	0.77	0.77	0.0026	0.0026	0	0	0.041	0.041	0.114	125.5	0		NRagged	6.5	>sp|P46531|NOTC1_HUMAN Neurogenic locus notch homolog protein 1 OS=Homo sapiens OX=9606 GN=NOTCH1 PE=1 SV=4	1	2145	FP062822_11.3734.3734.4	high-energy collision-induced dissociation	0.05	3811.61	3811.55	1	11 | 29387
2	HexNAc(1)Hex(1)Fuc(1)NeuAc(1); Hex(1)Pent(1)	121	4	953.91	3812.62	953.895	3812.56	controllerType=0 controllerNumber=1 scan=3487	15.578	D.VNECGQKPGLCRHGGTCHNEVGSY.R	16;23	VNECGQKPGLCRHGGTCHNEVGSY,DR,4@57.02146,11@57.02146,16@802.28552,17@57.02146,23@294.09508	T16(OGlycan / 802.2855); S23(OGlycan / 294.0951)	13.9268	D.VNEC[+57.02146]GQKPGLC[+57.02146]RHGGT[+802.28552]C[+57.02146]HNEVGS[+294.09508]Y.R	C4(Carbamidomethyl / 57.0215); C11(Carbamidomethyl / 57.0215); C17(Carbamidomethyl / 57.0215)	0.9	0.9	0.0051	0.0051	0	0	0.062	0.062	0.045	121	0		NRagged	6.3	>sp|P46531|NOTC1_HUMAN Neurogenic locus notch homolog protein 1 OS=Homo sapiens OX=9606 GN=NOTCH1 PE=1 SV=4	1	1874	FP062822_11.3487.3487.4	high-energy collision-induced dissociation	0.02	3811.61	3811.55	1	12 | 27846
2	HexNAc(1)Hex(1)Fuc(1)NeuAc(1); Hex(1)Pent(1)	120.3	5	763.332	3812.63	763.317	3812.56	controllerType=0 controllerNumber=1 scan=3683	19.624	D.VNECGQKPGLCRHGGTCHNEVGSY.R	16;23	VNECGQKPGLCRHGGTCHNEVGSY,DR,4@57.02146,11@57.02146,16@802.28552,17@57.02146,23@294.09508	T16(OGlycan / 802.2855); S23(OGlycan / 294.0951)	14.3442	D.VNEC[+57.02146]GQKPGLC[+57.02146]RHGGT[+802.28552]C[+57.02146]HNEVGS[+294.09508]Y.R	C4(Carbamidomethyl / 57.0215); C11(Carbamidomethyl / 57.0215); C17(Carbamidomethyl / 57.0215)	0.89	0.89	0.0052	0.0052	0	0	0.056	0.056	0.053	120.3	0		NRagged	6.2	>sp|P46531|NOTC1_HUMAN Neurogenic locus notch homolog protein 1 OS=Homo sapiens OX=9606 GN=NOTCH1 PE=1 SV=4	1	2078	FP062822_11.3683.3683.5	high-energy collision-induced dissociation	0.02	3811.63	3811.55	1	13 | 28823
2	HexNAc(1)Hex(1)Fuc(1)NeuAc(1); Hex(1)Pent(1)	111	5	763.331	3812.63	763.317	3812.56	controllerType=0 controllerNumber=1 scan=3779	18.344	D.VNECGQKPGLCRHGGTCHNEVGSY.R	16;23	VNECGQKPGLCRHGGTCHNEVGSY,DR,4@57.02146,11@57.02146,16@802.28552,17@57.02146,23@294.09508	T16(OGlycan / 802.2855); S23(OGlycan / 294.0951)	14.5655	D.VNEC[+57.02146]GQKPGLC[+57.02146]RHGGT[+802.28552]C[+57.02146]HNEVGS[+294.09508]Y.R	C4(Carbamidomethyl / 57.0215); C11(Carbamidomethyl / 57.0215); C17(Carbamidomethyl / 57.0215)	0.89	0.89	0.0052	0.0052	0	0	0.058	0.058	0.053	111	0		NRagged	5.7	>sp|P46531|NOTC1_HUMAN Neurogenic locus notch homolog protein 1 OS=Homo sapiens OX=9606 GN=NOTCH1 PE=1 SV=4	1	2203	FP062822_11.3779.3779.5	high-energy collision-induced dissociation	0.02	3811.62	3811.55	1	14 | 29587
2	HexNAc(1)Hex(1)Fuc(1)NeuAc(1); Hex(1)Pent(1)	37.6	4	953.913	3812.63	953.895	3812.56	controllerType=0 controllerNumber=1 scan=3374	18.523	D.VNECGQKPGLCRHGGTCHNEVGSY.R	16;23	VNECGQKPGLCRHGGTCHNEVGSY,DR,4@57.02146,11@57.02146,16@802.28552,17@57.02146,23@294.09508	T16(OGlycan / 802.2855); S23(OGlycan / 294.0951)	13.7066	D.VNEC[+57.02146]GQKPGLC[+57.02146]RHGGT[+802.28552]C[+57.02146]HNEVGS[+294.09508]Y.R	C4(Carbamidomethyl / 57.0215); C11(Carbamidomethyl / 57.0215); C17(Carbamidomethyl / 57.0215)	0.97	0.97	0.01	0.01	0	0	0.085	0.085	0.013	37.6	0		NRagged	4.9	>sp|P46531|NOTC1_HUMAN Neurogenic locus notch homolog protein 1 OS=Homo sapiens OX=9606 GN=NOTCH1 PE=1 SV=4	1	1749	FP062822_11.3374.3374.4	high-energy collision-induced dissociation	0.01	3811.62	3811.55	1	15 | 26465
2	Hex(1)Pent(1); HexNAc(1)Hex(1)Fuc(1)NeuAc(1)	17	6	636.278	3812.63	636.266	3812.56	controllerType=0 controllerNumber=1 scan=3693	18.74	D.VNECGQKPGLCRHGGTCHNEVGSY.R	16;23	VNECGQKPGLCRHGGTCHNEVGSY,DR,4@57.02146,11@57.02146,16@294.09508,17@57.02146,23@802.28552	T16(OGlycan / 294.0951); S23(OGlycan / 802.2855)	14.3671	D.VNEC[+57.02146]GQKPGLC[+57.02146]RHGGT[+294.09508]C[+57.02146]HNEVGS[+802.28552]Y.R	C4(Carbamidomethyl / 57.0215); C11(Carbamidomethyl / 57.0215); C17(Carbamidomethyl / 57.0215)	0.99	0.99	0.017	0.017	0	0	0.1	0.1	0.006	17	0		NRagged	4.9	>sp|P46531|NOTC1_HUMAN Neurogenic locus notch homolog protein 1 OS=Homo sapiens OX=9606 GN=NOTCH1 PE=1 SV=4	1	2094	FP062822_11.3693.3693.6	high-energy collision-induced dissociation	0	3811.62	3811.55	1	16 | 28903
2	Hex(1)Pent(2); Hex(1)Pent(2)	35.7	5	714.509	3568.51	714.496	3568.45	controllerType=0 controllerNumber=1 scan=3141	17.36	D.VNECGQKPGLCRHGGTCHNEVGSY.R	16;23	VNECGQKPGLCRHGGTCHNEVGSY,DR,4@57.02146,11@57.02146,16@426.13734,17@57.02146,23@426.13734	T16(OGlycan / 426.1373); S23(OGlycan / 426.1373)	13.2449	D.VNEC[+57.02146]GQKPGLC[+57.02146]RHGGT[+426.13734]C[+57.02146]HNEVGS[+426.13734]Y.R	C4(Carbamidomethyl / 57.0215); C11(Carbamidomethyl / 57.0215); C17(Carbamidomethyl / 57.0215)	0.96	0.96	0.0051	0.0051	0.011	0.011	0.076	0.076	0.016	35.7	35.7		NRagged	5.4	>sp|P46531|NOTC1_HUMAN Neurogenic locus notch homolog protein 1 OS=Homo sapiens OX=9606 GN=NOTCH1 PE=1 SV=4	1	1503	FP062822_11.3141.3141.5	high-energy collision-induced dissociation	0.01	3567.51	3567.44	1	17 | 23621
26	HexNAc(1)Hex(1)Fuc(1)	63.2	10	926.981	9260.74	926.783	9258.77	controllerType=0 controllerNumber=1 scan=4901	-3.253	Y.RCVCRATHTGPNCERPYVPCSPSPCQNGGTCRPTGDVTHECACLPGFTGQNCEENIDDCPGNNCKNGGACVDGVNTY.N	21	RCVCRATHTGPNCERPYVPCSPSPCQNGGTCRPTGDVTHECACLPGFTGQNCEENIDDCPGNNCKNGGACVDGVNTY,YN,2@57.02146,4@57.02146,13@57.02146,20@57.02146,21@511.19010,25@57.02146,31@57.02146,32@0.98402,41@57.02146,43@57.02146,52@57.02146,59@57.02146,64@57.02146,70@57.02146	S21(OGlycan / 511.1901); R32(Deamidated / 0.984)	17.2403	Y.RC[+57.02146]VC[+57.02146]RATHTGPNC[+57.02146]ERPYVPC[+57.02146]S[+511.19010]PSPC[+57.02146]QNGGTC[+57.02146]R[+0.98402]PTGDVTHEC[+57.02146]AC[+57.02146]LPGFTGQNC[+57.02146]EENIDDC[+57.02146]PGNNC[+57.02146]KNGGAC[+57.02146]VDGVNTY.N	C2(Carbamidomethyl / 57.0215); C4(Carbamidomethyl / 57.0215); C13(Carbamidomethyl / 57.0215); C20(Carbamidomethyl / 57.0215); C25(Carbamidomethyl / 57.0215); C31(Carbamidomethyl / 57.0215); C41(Carbamidomethyl / 57.0215); C43(Carbamidomethyl / 57.0215); C52(Carbamidomethyl / 57.0215); C59(Carbamidomethyl / 57.0215); C64(Carbamidomethyl / 57.0215); C70(Carbamidomethyl / 57.0215)	0.81	0.82	0.0026	0.0026	0.0057	0.0057	0.043	0.043	0.089	63.2	0	2	Specific	8.2	>sp|P46531|NOTC1_HUMAN Neurogenic locus notch homolog protein 1 OS=Homo sapiens OX=9606 GN=NOTCH1 PE=1 SV=4	1	3441	FP062822_11.4901.4901.2	high-energy collision-induced dissociation	0.04	9259.74	9257.76	1	18 | 73740
26	HexNAc(1)Hex(1)Fuc(1)	144.6	10	926.481	9255.74	926.685	9257.78	controllerType=0 controllerNumber=1 scan=4884	-3.662	Y.RCVCRATHTGPNCERPYVPCSPSPCQNGGTCRPTGDVTHECACLPGFTGQNCEENIDDCPGNNCKNGGACVDGVNTY.N	21	RCVCRATHTGPNCERPYVPCSPSPCQNGGTCRPTGDVTHECACLPGFTGQNCEENIDDCPGNNCKNGGACVDGVNTY,YN,2@57.02146,4@57.02146,13@57.02146,20@57.02146,21@511.19010,25@57.02146,31@57.02146,41@57.02146,43@57.02146,52@57.02146,59@57.02146,64@57.02146,70@57.02146	S21(OGlycan / 511.1901)	17.191	Y.RC[+57.02146]VC[+57.02146]RATHTGPNC[+57.02146]ERPYVPC[+57.02146]S[+511.19010]PSPC[+57.02146]QNGGTC[+57.02146]RPTGDVTHEC[+57.02146]AC[+57.02146]LPGFTGQNC[+57.02146]EENIDDC[+57.02146]PGNNC[+57.02146]KNGGAC[+57.02146]VDGVNTY.N	C2(Carbamidomethyl / 57.0215); C4(Carbamidomethyl / 57.0215); C13(Carbamidomethyl / 57.0215); C20(Carbamidomethyl / 57.0215); C25(Carbamidomethyl / 57.0215); C31(Carbamidomethyl / 57.0215); C41(Carbamidomethyl / 57.0215); C43(Carbamidomethyl / 57.0215); C52(Carbamidomethyl / 57.0215); C59(Carbamidomethyl / 57.0215); C64(Carbamidomethyl / 57.0215); C70(Carbamidomethyl / 57.0215)	0.69	0.69	0	0	0	0	0.031	0.032	0.163	144.6	0	-2	Specific	9.9	>sp|P46531|NOTC1_HUMAN Neurogenic locus notch homolog protein 1 OS=Homo sapiens OX=9606 GN=NOTCH1 PE=1 SV=4	1	3426	FP062822_11.4884.4884.5	high-energy collision-induced dissociation	0.11	9254.73	9256.78	1	19 | 73620
26	HexNAc(1)Fuc(1)	179.5	6	1519.62	9112.7	1519.62	9112.71	controllerType=0 controllerNumber=1 scan=4982	-1.433	Y.RCVCRATHTGPNCERPYVPCSPSPCQNGGTCRPTGDVTHECACLPGFTGQNCEENIDDCPGNNCKNGGACVDGVNTY.N	21	RCVCRATHTGPNCERPYVPCSPSPCQNGGTCRPTGDVTHECACLPGFTGQNCEENIDDCPGNNCKNGGACVDGVNTY,YN,2@57.02146,4@57.02146,13@57.02146,20@57.02146,21@349.13728,25@57.02146,31@57.02146,41@57.02146,43@57.02146,50@0.98402,52@57.02146,59@57.02146,64@57.02146,70@57.02146,72@15.99492	S21(OGlycan / 349.1373); Q50(Deamidated / 0.984); D72(Oxidation / 15.9949)	17.4428	Y.RC[+57.02146]VC[+57.02146]RATHTGPNC[+57.02146]ERPYVPC[+57.02146]S[+349.13728]PSPC[+57.02146]QNGGTC[+57.02146]RPTGDVTHEC[+57.02146]AC[+57.02146]LPGFTGQ[+0.98402]NC[+57.02146]EENIDDC[+57.02146]PGNNC[+57.02146]KNGGAC[+57.02146]VD[+15.99492]GVNTY.N	C2(Carbamidomethyl / 57.0215); C4(Carbamidomethyl / 57.0215); C13(Carbamidomethyl / 57.0215); C20(Carbamidomethyl / 57.0215); C25(Carbamidomethyl / 57.0215); C31(Carbamidomethyl / 57.0215); C41(Carbamidomethyl / 57.0215); C43(Carbamidomethyl / 57.0215); C52(Carbamidomethyl / 57.0215); C59(Carbamidomethyl / 57.0215); C64(Carbamidomethyl / 57.0215); C70(Carbamidomethyl / 57.0215)	0.0015	0.0015	0	0	0	0	8.9e-05	9e-05	2.838	179.5	0		Specific	11.9	>sp|P46531|NOTC1_HUMAN Neurogenic locus notch homolog protein 1 OS=Homo sapiens OX=9606 GN=NOTCH1 PE=1 SV=4	1	3525	FP062822_11.4982.4982.6	high-energy collision-induced dissociation	2.48	9111.69	9111.7	1	20 | 74460
26	HexNAc(1)Fuc(1)	220	6	1519.62	9112.71	1519.46	9111.72	controllerType=0 controllerNumber=1 scan=4862	-1.867	Y.RCVCRATHTGPNCERPYVPCSPSPCQNGGTCRPTGDVTHECACLPGFTGQNCEENIDDCPGNNCKNGGACVDGVNTY.N	21	RCVCRATHTGPNCERPYVPCSPSPCQNGGTCRPTGDVTHECACLPGFTGQNCEENIDDCPGNNCKNGGACVDGVNTY,YN,2@57.02146,4@57.02146,13@57.02146,20@57.02146,21@349.13728,25@57.02146,31@57.02146,41@57.02146,43@57.02146,52@57.02146,59@57.02146,64@57.02146,70@57.02146,72@15.99492	S21(OGlycan / 349.1373); D72(Oxidation / 15.9949)	17.1233	Y.RC[+57.02146]VC[+57.02146]RATHTGPNC[+57.02146]ERPYVPC[+57.02146]S[+349.13728]PSPC[+57.02146]QNGGTC[+57.02146]RPTGDVTHEC[+57.02146]AC[+57.02146]LPGFTGQNC[+57.02146]EENIDDC[+57.02146]PGNNC[+57.02146]KNGGAC[+57.02146]VD[+15.99492]GVNTY.N	C2(Carbamidomethyl / 57.0215); C4(Carbamidomethyl / 57.0215); C13(Carbamidomethyl / 57.0215); C20(Carbamidomethyl / 57.0215); C25(Carbamidomethyl / 57.0215); C31(Carbamidomethyl / 57.0215); C41(Carbamidomethyl / 57.0215); C43(Carbamidomethyl / 57.0215); C52(Carbamidomethyl / 57.0215); C59(Carbamidomethyl / 57.0215); C64(Carbamidomethyl / 57.0215); C70(Carbamidomethyl / 57.0215)	0.0012	0.0012	0	0	0	0	6e-05	6.1e-05	2.935	220	0	1	Specific	11.6	>sp|P46531|NOTC1_HUMAN Neurogenic locus notch homolog protein 1 OS=Homo sapiens OX=9606 GN=NOTCH1 PE=1 SV=4	1	3408	FP062822_11.4862.4862.6	high-energy collision-induced dissociation	2.82	9111.7	9110.72	1	21 | 73540
26	HexNAc(1)Fuc(1)	198.8	6	1519.45	9111.68	1519.46	9111.72	controllerType=0 controllerNumber=1 scan=4896	-4.366	Y.RCVCRATHTGPNCERPYVPCSPSPCQNGGTCRPTGDVTHECACLPGFTGQNCEENIDDCPGNNCKNGGACVDGVNTY.N	21	RCVCRATHTGPNCERPYVPCSPSPCQNGGTCRPTGDVTHECACLPGFTGQNCEENIDDCPGNNCKNGGACVDGVNTY,YN,2@57.02146,4@57.02146,13@57.02146,20@57.02146,21@349.13728,25@57.02146,31@57.02146,41@57.02146,43@57.02146,52@57.02146,59@57.02146,64@57.02146,70@57.02146,72@15.99492	S21(OGlycan / 349.1373); D72(Oxidation / 15.9949)	17.2264	Y.RC[+57.02146]VC[+57.02146]RATHTGPNC[+57.02146]ERPYVPC[+57.02146]S[+349.13728]PSPC[+57.02146]QNGGTC[+57.02146]RPTGDVTHEC[+57.02146]AC[+57.02146]LPGFTGQNC[+57.02146]EENIDDC[+57.02146]PGNNC[+57.02146]KNGGAC[+57.02146]VD[+15.99492]GVNTY.N	C2(Carbamidomethyl / 57.0215); C4(Carbamidomethyl / 57.0215); C13(Carbamidomethyl / 57.0215); C20(Carbamidomethyl / 57.0215); C25(Carbamidomethyl / 57.0215); C31(Carbamidomethyl / 57.0215); C41(Carbamidomethyl / 57.0215); C43(Carbamidomethyl / 57.0215); C52(Carbamidomethyl / 57.0215); C59(Carbamidomethyl / 57.0215); C64(Carbamidomethyl / 57.0215); C70(Carbamidomethyl / 57.0215)	0.032	0.033	0	0	0	0	0.00088	0.00089	1.489	198.8	0		Specific	10.4	>sp|P46531|NOTC1_HUMAN Neurogenic locus notch homolog protein 1 OS=Homo sapiens OX=9606 GN=NOTCH1 PE=1 SV=4	1	3435	FP062822_11.4896.4896.6	high-energy collision-induced dissociation	1.14	9110.68	9110.72	1	22 | 73700
26	HexNAc(1)Fuc(1)	164.9	6	1517.12	9097.7	1517.12	9097.7	controllerType=0 controllerNumber=1 scan=4936	-0.076	Y.RCVCRATHTGPNCERPYVPCSPSPCQNGGTCRPTGDVTHECACLPGFTGQNCEENIDDCPGNNCKNGGACVDGVNTY.N	21	RCVCRATHTGPNCERPYVPCSPSPCQNGGTCRPTGDVTHECACLPGFTGQNCEENIDDCPGNNCKNGGACVDGVNTY,YN,2@57.02146,4@57.02146,13@57.02146,20@57.02146,21@349.13728,25@57.02146,26@0.98402,31@57.02146,41@57.02146,43@57.02146,52@57.02146,59@57.02146,62@0.98402,64@57.02146,70@57.02146	S21(OGlycan / 349.1373); Q26(Deamidated / 0.984); N62(Deamidated / 0.984)	17.3302	Y.RC[+57.02146]VC[+57.02146]RATHTGPNC[+57.02146]ERPYVPC[+57.02146]S[+349.13728]PSPC[+57.02146]Q[+0.98402]NGGTC[+57.02146]RPTGDVTHEC[+57.02146]AC[+57.02146]LPGFTGQNC[+57.02146]EENIDDC[+57.02146]PGN[+0.98402]NC[+57.02146]KNGGAC[+57.02146]VDGVNTY.N	C2(Carbamidomethyl / 57.0215); C4(Carbamidomethyl / 57.0215); C13(Carbamidomethyl / 57.0215); C20(Carbamidomethyl / 57.0215); C25(Carbamidomethyl / 57.0215); C31(Carbamidomethyl / 57.0215); C41(Carbamidomethyl / 57.0215); C43(Carbamidomethyl / 57.0215); C52(Carbamidomethyl / 57.0215); C59(Carbamidomethyl / 57.0215); C64(Carbamidomethyl / 57.0215); C70(Carbamidomethyl / 57.0215)	0.079	0.08	0	0	0	0	0.0029	0.003	1.102	164.9	0		Specific	10.3	>sp|P46531|NOTC1_HUMAN Neurogenic locus notch homolog protein 1 OS=Homo sapiens OX=9606 GN=NOTCH1 PE=1 SV=4	1	3477	FP062822_11.4936.4936.6	high-energy collision-induced dissociation	0.78	9096.69	9096.69	1	23 | 73980
26	HexNAc(1)Fuc(1)	152.1	6	1517.29	9098.68	1516.96	9096.71	controllerType=0 controllerNumber=1 scan=5027	-4.772	Y.RCVCRATHTGPNCERPYVPCSPSPCQNGGTCRPTGDVTHECACLPGFTGQNCEENIDDCPGNNCKNGGACVDGVNTY.N	21	RCVCRATHTGPNCERPYVPCSPSPCQNGGTCRPTGDVTHECACLPGFTGQNCEENIDDCPGNNCKNGGACVDGVNTY,YN,2@57.02146,4@57.02146,13@57.02146,20@57.02146,21@349.13728,25@57.02146,31@57.02146,41@57.02146,43@57.02146,52@57.02146,59@57.02146,64@57.02146,66@0.98402,70@57.02146	S21(OGlycan / 349.1373); N66(Deamidated / 0.984)	17.5513	Y.RC[+57.02146]VC[+57.02146]RATHTGPNC[+57.02146]ERPYVPC[+57.02146]S[+349.13728]PSPC[+57.02146]QNGGTC[+57.02146]RPTGDVTHEC[+57.02146]AC[+57.02146]LPGFTGQNC[+57.02146]EENIDDC[+57.02146]PGNNC[+57.02146]KN[+0.98402]GGAC[+57.02146]VDGVNTY.N	C2(Carbamidomethyl / 57.0215); C4(Carbamidomethyl / 57.0215); C13(Carbamidomethyl / 57.0215); C20(Carbamidomethyl / 57.0215); C25(Carbamidomethyl / 57.0215); C31(Carbamidomethyl / 57.0215); C41(Carbamidomethyl / 57.0215); C43(Carbamidomethyl / 57.0215); C52(Carbamidomethyl / 57.0215); C59(Carbamidomethyl / 57.0215); C64(Carbamidomethyl / 57.0215); C70(Carbamidomethyl / 57.0215)	0.063	0.064	0	0	0	0	0.0023	0.0023	1.202	152.1	0	2	Specific	11	>sp|P46531|NOTC1_HUMAN Neurogenic locus notch homolog protein 1 OS=Homo sapiens OX=9606 GN=NOTCH1 PE=1 SV=4	1	3574	FP062822_11.5027.5027.6	high-energy collision-induced dissociation	0.87	9097.67	9095.71	1	24 | 75020
26	HexNAc(1)Fuc(1)	125.5	6	1516.79	9095.71	1516.96	9096.71	controllerType=0 controllerNumber=1 scan=5072	-0.445	Y.RCVCRATHTGPNCERPYVPCSPSPCQNGGTCRPTGDVTHECACLPGFTGQNCEENIDDCPGNNCKNGGACVDGVNTY.N	21	RCVCRATHTGPNCERPYVPCSPSPCQNGGTCRPTGDVTHECACLPGFTGQNCEENIDDCPGNNCKNGGACVDGVNTY,YN,2@57.02146,4@57.02146,13@57.02146,20@57.02146,21@349.13728,25@57.02146,31@57.02146,41@57.02146,43@57.02146,52@57.02146,59@57.02146,64@57.02146,66@0.98402,70@57.02146	S21(OGlycan / 349.1373); N66(Deamidated / 0.984)	17.6601	Y.RC[+57.02146]VC[+57.02146]RATHTGPNC[+57.02146]ERPYVPC[+57.02146]S[+349.13728]PSPC[+57.02146]QNGGTC[+57.02146]RPTGDVTHEC[+57.02146]AC[+57.02146]LPGFTGQNC[+57.02146]EENIDDC[+57.02146]PGNNC[+57.02146]KN[+0.98402]GGAC[+57.02146]VDGVNTY.N	C2(Carbamidomethyl / 57.0215); C4(Carbamidomethyl / 57.0215); C13(Carbamidomethyl / 57.0215); C20(Carbamidomethyl / 57.0215); C25(Carbamidomethyl / 57.0215); C31(Carbamidomethyl / 57.0215); C41(Carbamidomethyl / 57.0215); C43(Carbamidomethyl / 57.0215); C52(Carbamidomethyl / 57.0215); C59(Carbamidomethyl / 57.0215); C64(Carbamidomethyl / 57.0215); C70(Carbamidomethyl / 57.0215)	0.7	0.71	0	0	0	0	0.033	0.034	0.153	125.5	0	-1	Specific	10.8	>sp|P46531|NOTC1_HUMAN Neurogenic locus notch homolog protein 1 OS=Homo sapiens OX=9606 GN=NOTCH1 PE=1 SV=4	1	3623	FP062822_11.5072.5072.6	high-energy collision-induced dissociation	0.07	9094.7	9095.71	1	25 | 75500
26	HexNAc(1)Fuc(1)	77.7	6	1517.12	9097.69	1516.96	9096.71	controllerType=0 controllerNumber=1 scan=4981	-2.444	Y.RCVCRATHTGPNCERPYVPCSPSPCQNGGTCRPTGDVTHECACLPGFTGQNCEENIDDCPGNNCKNGGACVDGVNTY.N	21	RCVCRATHTGPNCERPYVPCSPSPCQNGGTCRPTGDVTHECACLPGFTGQNCEENIDDCPGNNCKNGGACVDGVNTY,YN,2@57.02146,4@57.02146,13@57.02146,20@57.02146,21@349.13728,25@57.02146,31@57.02146,41@57.02146,43@57.02146,52@57.02146,59@57.02146,64@57.02146,66@0.98402,70@57.02146	S21(OGlycan / 349.1373); N66(Deamidated / 0.984)	17.4406	Y.RC[+57.02146]VC[+57.02146]RATHTGPNC[+57.02146]ERPYVPC[+57.02146]S[+349.13728]PSPC[+57.02146]QNGGTC[+57.02146]RPTGDVTHEC[+57.02146]AC[+57.02146]LPGFTGQNC[+57.02146]EENIDDC[+57.02146]PGNNC[+57.02146]KN[+0.98402]GGAC[+57.02146]VDGVNTY.N	C2(Carbamidomethyl / 57.0215); C4(Carbamidomethyl / 57.0215); C13(Carbamidomethyl / 57.0215); C20(Carbamidomethyl / 57.0215); C25(Carbamidomethyl / 57.0215); C31(Carbamidomethyl / 57.0215); C41(Carbamidomethyl / 57.0215); C43(Carbamidomethyl / 57.0215); C52(Carbamidomethyl / 57.0215); C59(Carbamidomethyl / 57.0215); C64(Carbamidomethyl / 57.0215); C70(Carbamidomethyl / 57.0215)	0.12	0.12	0	0	0	0	0.0041	0.0042	0.915	77.7	0	1	Specific	11.1	>sp|P46531|NOTC1_HUMAN Neurogenic locus notch homolog protein 1 OS=Homo sapiens OX=9606 GN=NOTCH1 PE=1 SV=4	1	3523	FP062822_11.4981.4981.6	high-energy collision-induced dissociation	0.61	9096.69	9095.71	1	26 | 74420
26	HexNAc(1)Fuc(1)	244.9	6	1516.79	9095.71	1516.79	9095.73	controllerType=0 controllerNumber=1 scan=4859	-2.651	Y.RCVCRATHTGPNCERPYVPCSPSPCQNGGTCRPTGDVTHECACLPGFTGQNCEENIDDCPGNNCKNGGACVDGVNTY.N	76	RCVCRATHTGPNCERPYVPCSPSPCQNGGTCRPTGDVTHECACLPGFTGQNCEENIDDCPGNNCKNGGACVDGVNTY,YN,2@57.02146,4@57.02146,13@57.02146,20@57.02146,25@57.02146,31@57.02146,41@57.02146,43@57.02146,52@57.02146,59@57.02146,64@57.02146,70@57.02146,76@349.13728	T76(OGlycan / 349.1373)	17.1156	Y.RC[+57.02146]VC[+57.02146]RATHTGPNC[+57.02146]ERPYVPC[+57.02146]SPSPC[+57.02146]QNGGTC[+57.02146]RPTGDVTHEC[+57.02146]AC[+57.02146]LPGFTGQNC[+57.02146]EENIDDC[+57.02146]PGNNC[+57.02146]KNGGAC[+57.02146]VDGVNT[+349.13728]Y.N	C2(Carbamidomethyl / 57.0215); C4(Carbamidomethyl / 57.0215); C13(Carbamidomethyl / 57.0215); C20(Carbamidomethyl / 57.0215); C25(Carbamidomethyl / 57.0215); C31(Carbamidomethyl / 57.0215); C41(Carbamidomethyl / 57.0215); C43(Carbamidomethyl / 57.0215); C52(Carbamidomethyl / 57.0215); C59(Carbamidomethyl / 57.0215); C64(Carbamidomethyl / 57.0215); C70(Carbamidomethyl / 57.0215)	0.00052	0.00052	0	0	0	0	2e-05	2e-05	3.288	244.9	0.1		Specific	12.6	>sp|P46531|NOTC1_HUMAN Neurogenic locus notch homolog protein 1 OS=Homo sapiens OX=9606 GN=NOTCH1 PE=1 SV=4	1	3406	FP062822_11.4859.4859.6	high-energy collision-induced dissociation	2.97	9094.7	9094.72	1	27 | 73500
26	HexNAc(1)Fuc(1)	237	6	1516.79	9095.72	1516.79	9095.73	controllerType=0 controllerNumber=1 scan=4821	-1.282	Y.RCVCRATHTGPNCERPYVPCSPSPCQNGGTCRPTGDVTHECACLPGFTGQNCEENIDDCPGNNCKNGGACVDGVNTY.N	21	RCVCRATHTGPNCERPYVPCSPSPCQNGGTCRPTGDVTHECACLPGFTGQNCEENIDDCPGNNCKNGGACVDGVNTY,YN,2@57.02146,4@57.02146,13@57.02146,20@57.02146,21@349.13728,25@57.02146,31@57.02146,41@57.02146,43@57.02146,52@57.02146,59@57.02146,64@57.02146,70@57.02146	S21(OGlycan / 349.1373)	17.0048	Y.RC[+57.02146]VC[+57.02146]RATHTGPNC[+57.02146]ERPYVPC[+57.02146]S[+349.13728]PSPC[+57.02146]QNGGTC[+57.02146]RPTGDVTHEC[+57.02146]AC[+57.02146]LPGFTGQNC[+57.02146]EENIDDC[+57.02146]PGNNC[+57.02146]KNGGAC[+57.02146]VDGVNTY.N	C2(Carbamidomethyl / 57.0215); C4(Carbamidomethyl / 57.0215); C13(Carbamidomethyl / 57.0215); C20(Carbamidomethyl / 57.0215); C25(Carbamidomethyl / 57.0215); C31(Carbamidomethyl / 57.0215); C41(Carbamidomethyl / 57.0215); C43(Carbamidomethyl / 57.0215); C52(Carbamidomethyl / 57.0215); C59(Carbamidomethyl / 57.0215); C64(Carbamidomethyl / 57.0215); C70(Carbamidomethyl / 57.0215)	0.0012	0.0012	0	0	0	0	5.6e-05	5.7e-05	2.935	237	0		Specific	13	>sp|P46531|NOTC1_HUMAN Neurogenic locus notch homolog protein 1 OS=Homo sapiens OX=9606 GN=NOTCH1 PE=1 SV=4	1	3374	FP062822_11.4821.4821.6	high-energy collision-induced dissociation	2.98	9094.71	9094.72	1	28 | 73340
26	HexNAc(1)Fuc(1)	198.7	6	1516.79	9095.69	1516.79	9095.73	controllerType=0 controllerNumber=1 scan=4893	-4.423	Y.RCVCRATHTGPNCERPYVPCSPSPCQNGGTCRPTGDVTHECACLPGFTGQNCEENIDDCPGNNCKNGGACVDGVNTY.N	21	RCVCRATHTGPNCERPYVPCSPSPCQNGGTCRPTGDVTHECACLPGFTGQNCEENIDDCPGNNCKNGGACVDGVNTY,YN,2@57.02146,4@57.02146,13@57.02146,20@57.02146,21@349.13728,25@57.02146,31@57.02146,41@57.02146,43@57.02146,52@57.02146,59@57.02146,64@57.02146,70@57.02146	S21(OGlycan / 349.1373)	17.2192	Y.RC[+57.02146]VC[+57.02146]RATHTGPNC[+57.02146]ERPYVPC[+57.02146]S[+349.13728]PSPC[+57.02146]QNGGTC[+57.02146]RPTGDVTHEC[+57.02146]AC[+57.02146]LPGFTGQNC[+57.02146]EENIDDC[+57.02146]PGNNC[+57.02146]KNGGAC[+57.02146]VDGVNTY.N	C2(Carbamidomethyl / 57.0215); C4(Carbamidomethyl / 57.0215); C13(Carbamidomethyl / 57.0215); C20(Carbamidomethyl / 57.0215); C25(Carbamidomethyl / 57.0215); C31(Carbamidomethyl / 57.0215); C41(Carbamidomethyl / 57.0215); C43(Carbamidomethyl / 57.0215); C52(Carbamidomethyl / 57.0215); C59(Carbamidomethyl / 57.0215); C64(Carbamidomethyl / 57.0215); C70(Carbamidomethyl / 57.0215)	0.0042	0.0043	0	0	0	0	0.00024	0.00025	2.377	198.7	0		Specific	11.8	>sp|P46531|NOTC1_HUMAN Neurogenic locus notch homolog protein 1 OS=Homo sapiens OX=9606 GN=NOTCH1 PE=1 SV=4	1	3433	FP062822_11.4893.4893.6	high-energy collision-induced dissociation	2.17	9094.68	9094.72	1	29 | 73660
26	HexNAc(1)Fuc(1)	84.4	6	1516.79	9095.71	1516.79	9095.73	controllerType=0 controllerNumber=1 scan=5073	-2.571	Y.RCVCRATHTGPNCERPYVPCSPSPCQNGGTCRPTGDVTHECACLPGFTGQNCEENIDDCPGNNCKNGGACVDGVNTY.N	21	RCVCRATHTGPNCERPYVPCSPSPCQNGGTCRPTGDVTHECACLPGFTGQNCEENIDDCPGNNCKNGGACVDGVNTY,YN,2@57.02146,4@57.02146,13@57.02146,20@57.02146,21@349.13728,25@57.02146,31@57.02146,41@57.02146,43@57.02146,52@57.02146,59@57.02146,64@57.02146,70@57.02146	S21(OGlycan / 349.1373)	17.6623	Y.RC[+57.02146]VC[+57.02146]RATHTGPNC[+57.02146]ERPYVPC[+57.02146]S[+349.13728]PSPC[+57.02146]QNGGTC[+57.02146]RPTGDVTHEC[+57.02146]AC[+57.02146]LPGFTGQNC[+57.02146]EENIDDC[+57.02146]PGNNC[+57.02146]KNGGAC[+57.02146]VDGVNTY.N	C2(Carbamidomethyl / 57.0215); C4(Carbamidomethyl / 57.0215); C13(Carbamidomethyl / 57.0215); C20(Carbamidomethyl / 57.0215); C25(Carbamidomethyl / 57.0215); C31(Carbamidomethyl / 57.0215); C41(Carbamidomethyl / 57.0215); C43(Carbamidomethyl / 57.0215); C52(Carbamidomethyl / 57.0215); C59(Carbamidomethyl / 57.0215); C64(Carbamidomethyl / 57.0215); C70(Carbamidomethyl / 57.0215)	0.12	0.12	0	0	0	0	0.0045	0.0045	0.915	84.4	0		Specific	11.2	>sp|P46531|NOTC1_HUMAN Neurogenic locus notch homolog protein 1 OS=Homo sapiens OX=9606 GN=NOTCH1 PE=1 SV=4	1	3624	FP062822_11.5073.5073.6	high-energy collision-induced dissociation	0.74	9094.7	9094.72	1	30 | 75540
26	HexNAc(1)	300.9	6	1492.77	8951.61	1492.78	8951.64	controllerType=0 controllerNumber=1 scan=5028	-3.372	Y.RCVCRATHTGPNCERPYVPCSPSPCQNGGTCRPTGDVTHECACLPGFTGQNCEENIDDCPGNNCKNGGACVDGVNTY.N	21	RCVCRATHTGPNCERPYVPCSPSPCQNGGTCRPTGDVTHECACLPGFTGQNCEENIDDCPGNNCKNGGACVDGVNTY,YN,2@57.02146,4@57.02146,13@57.02146,20@57.02146,21@203.07937,25@57.02146,26@0.98402,31@57.02146,41@57.02146,43@57.02146,52@57.02146,59@57.02146,64@57.02146,66@0.98402,70@57.02146	S21(OGlycan / 203.0794); Q26(Deamidated / 0.984); N66(Deamidated / 0.984)	17.5535	Y.RC[+57.02146]VC[+57.02146]RATHTGPNC[+57.02146]ERPYVPC[+57.02146]S[+203.07937]PSPC[+57.02146]Q[+0.98402]NGGTC[+57.02146]RPTGDVTHEC[+57.02146]AC[+57.02146]LPGFTGQNC[+57.02146]EENIDDC[+57.02146]PGNNC[+57.02146]KN[+0.98402]GGAC[+57.02146]VDGVNTY.N	C2(Carbamidomethyl / 57.0215); C4(Carbamidomethyl / 57.0215); C13(Carbamidomethyl / 57.0215); C20(Carbamidomethyl / 57.0215); C25(Carbamidomethyl / 57.0215); C31(Carbamidomethyl / 57.0215); C41(Carbamidomethyl / 57.0215); C43(Carbamidomethyl / 57.0215); C52(Carbamidomethyl / 57.0215); C59(Carbamidomethyl / 57.0215); C64(Carbamidomethyl / 57.0215); C70(Carbamidomethyl / 57.0215)	0.00039	0.00039	0	0	0	0	1.5e-05	1.5e-05	3.412	300.9	0		Specific	13.3	>sp|P46531|NOTC1_HUMAN Neurogenic locus notch homolog protein 1 OS=Homo sapiens OX=9606 GN=NOTCH1 PE=1 SV=4	1	3575	FP062822_11.5028.5028.6	high-energy collision-induced dissociation	3	8950.6	8950.63	1	31 | 75060
26	HexNAc(1)	108.5	6	1492.78	8951.63	1492.78	8951.64	controllerType=0 controllerNumber=1 scan=4983	-1.245	Y.RCVCRATHTGPNCERPYVPCSPSPCQNGGTCRPTGDVTHECACLPGFTGQNCEENIDDCPGNNCKNGGACVDGVNTY.N	21	RCVCRATHTGPNCERPYVPCSPSPCQNGGTCRPTGDVTHECACLPGFTGQNCEENIDDCPGNNCKNGGACVDGVNTY,YN,2@57.02146,4@57.02146,13@57.02146,20@57.02146,21@203.07937,25@57.02146,31@57.02146,41@57.02146,43@57.02146,50@0.98402,52@57.02146,59@57.02146,64@57.02146,66@0.98402,70@57.02146	S21(OGlycan / 203.0794); Q50(Deamidated / 0.984); N66(Deamidated / 0.984)	17.4444	Y.RC[+57.02146]VC[+57.02146]RATHTGPNC[+57.02146]ERPYVPC[+57.02146]S[+203.07937]PSPC[+57.02146]QNGGTC[+57.02146]RPTGDVTHEC[+57.02146]AC[+57.02146]LPGFTGQ[+0.98402]NC[+57.02146]EENIDDC[+57.02146]PGNNC[+57.02146]KN[+0.98402]GGAC[+57.02146]VDGVNTY.N	C2(Carbamidomethyl / 57.0215); C4(Carbamidomethyl / 57.0215); C13(Carbamidomethyl / 57.0215); C20(Carbamidomethyl / 57.0215); C25(Carbamidomethyl / 57.0215); C31(Carbamidomethyl / 57.0215); C41(Carbamidomethyl / 57.0215); C43(Carbamidomethyl / 57.0215); C52(Carbamidomethyl / 57.0215); C59(Carbamidomethyl / 57.0215); C64(Carbamidomethyl / 57.0215); C70(Carbamidomethyl / 57.0215)	0.011	0.012	0	0	0	0	0.00045	0.00046	1.94	108.5	0		Specific	11.8	>sp|P46531|NOTC1_HUMAN Neurogenic locus notch homolog protein 1 OS=Homo sapiens OX=9606 GN=NOTCH1 PE=1 SV=4	1	3526	FP062822_11.4983.4983.6	high-energy collision-induced dissociation	1.58	8950.62	8950.63	1	32 | 74500
26	HexNAc(1)	204.2	6	1492.62	8950.66	1492.62	8950.66	controllerType=0 controllerNumber=1 scan=4914	0.924	Y.RCVCRATHTGPNCERPYVPCSPSPCQNGGTCRPTGDVTHECACLPGFTGQNCEENIDDCPGNNCKNGGACVDGVNTY.N	21	RCVCRATHTGPNCERPYVPCSPSPCQNGGTCRPTGDVTHECACLPGFTGQNCEENIDDCPGNNCKNGGACVDGVNTY,YN,2@57.02146,4@57.02146,13@57.02146,20@57.02146,21@203.07937,25@57.02146,31@57.02146,41@57.02146,43@57.02146,52@57.02146,59@57.02146,64@57.02146,66@0.98402,70@57.02146	S21(OGlycan / 203.0794); N66(Deamidated / 0.984)	17.2729	Y.RC[+57.02146]VC[+57.02146]RATHTGPNC[+57.02146]ERPYVPC[+57.02146]S[+203.07937]PSPC[+57.02146]QNGGTC[+57.02146]RPTGDVTHEC[+57.02146]AC[+57.02146]LPGFTGQNC[+57.02146]EENIDDC[+57.02146]PGNNC[+57.02146]KN[+0.98402]GGAC[+57.02146]VDGVNTY.N	C2(Carbamidomethyl / 57.0215); C4(Carbamidomethyl / 57.0215); C13(Carbamidomethyl / 57.0215); C20(Carbamidomethyl / 57.0215); C25(Carbamidomethyl / 57.0215); C31(Carbamidomethyl / 57.0215); C41(Carbamidomethyl / 57.0215); C43(Carbamidomethyl / 57.0215); C52(Carbamidomethyl / 57.0215); C59(Carbamidomethyl / 57.0215); C64(Carbamidomethyl / 57.0215); C70(Carbamidomethyl / 57.0215)	0.0041	0.0042	0	0	0	0	0.00023	0.00023	2.387	204.2	0		Specific	12.3	>sp|P46531|NOTC1_HUMAN Neurogenic locus notch homolog protein 1 OS=Homo sapiens OX=9606 GN=NOTCH1 PE=1 SV=4	1	3452	FP062822_11.4914.4914.6	high-energy collision-induced dissociation	2.27	8949.66	8949.65	1	33 | 73820
26	HexNAc(1)	149.1	6	1492.94	8952.62	1492.62	8950.66	controllerType=0 controllerNumber=1 scan=4956	-4.953	Y.RCVCRATHTGPNCERPYVPCSPSPCQNGGTCRPTGDVTHECACLPGFTGQNCEENIDDCPGNNCKNGGACVDGVNTY.N	21	RCVCRATHTGPNCERPYVPCSPSPCQNGGTCRPTGDVTHECACLPGFTGQNCEENIDDCPGNNCKNGGACVDGVNTY,YN,2@57.02146,4@57.02146,13@57.02146,20@57.02146,21@203.07937,25@57.02146,26@0.98402,31@57.02146,41@57.02146,43@57.02146,52@57.02146,59@57.02146,64@57.02146,70@57.02146	S21(OGlycan / 203.0794); Q26(Deamidated / 0.984)	17.3819	Y.RC[+57.02146]VC[+57.02146]RATHTGPNC[+57.02146]ERPYVPC[+57.02146]S[+203.07937]PSPC[+57.02146]Q[+0.98402]NGGTC[+57.02146]RPTGDVTHEC[+57.02146]AC[+57.02146]LPGFTGQNC[+57.02146]EENIDDC[+57.02146]PGNNC[+57.02146]KNGGAC[+57.02146]VDGVNTY.N	C2(Carbamidomethyl / 57.0215); C4(Carbamidomethyl / 57.0215); C13(Carbamidomethyl / 57.0215); C20(Carbamidomethyl / 57.0215); C25(Carbamidomethyl / 57.0215); C31(Carbamidomethyl / 57.0215); C41(Carbamidomethyl / 57.0215); C43(Carbamidomethyl / 57.0215); C52(Carbamidomethyl / 57.0215); C59(Carbamidomethyl / 57.0215); C64(Carbamidomethyl / 57.0215); C70(Carbamidomethyl / 57.0215)	0.063	0.064	0	0	0	0	0.0021	0.0022	1.202	149.1	0	2	Specific	10.9	>sp|P46531|NOTC1_HUMAN Neurogenic locus notch homolog protein 1 OS=Homo sapiens OX=9606 GN=NOTCH1 PE=1 SV=4	1	3497	FP062822_11.4956.4956.6	high-energy collision-induced dissociation	0.87	8951.61	8949.65	1	34 | 74140
26	HexNAc(1)	15.9	6	1492.6	8950.56	1492.62	8950.66	controllerType=0 controllerNumber=1 scan=5076	-10.532	Y.RCVCRATHTGPNCERPYVPCSPSPCQNGGTCRPTGDVTHECACLPGFTGQNCEENIDDCPGNNCKNGGACVDGVNTY.N	21	RCVCRATHTGPNCERPYVPCSPSPCQNGGTCRPTGDVTHECACLPGFTGQNCEENIDDCPGNNCKNGGACVDGVNTY,YN,2@57.02146,4@57.02146,13@57.02146,20@57.02146,21@203.07937,25@57.02146,31@57.02146,41@57.02146,43@57.02146,52@57.02146,59@57.02146,64@57.02146,66@0.98402,70@57.02146	S21(OGlycan / 203.0794); N66(Deamidated / 0.984)	17.6689	Y.RC[+57.02146]VC[+57.02146]RATHTGPNC[+57.02146]ERPYVPC[+57.02146]S[+203.07937]PSPC[+57.02146]QNGGTC[+57.02146]RPTGDVTHEC[+57.02146]AC[+57.02146]LPGFTGQNC[+57.02146]EENIDDC[+57.02146]PGNNC[+57.02146]KN[+0.98402]GGAC[+57.02146]VDGVNTY.N	C2(Carbamidomethyl / 57.0215); C4(Carbamidomethyl / 57.0215); C13(Carbamidomethyl / 57.0215); C20(Carbamidomethyl / 57.0215); C25(Carbamidomethyl / 57.0215); C31(Carbamidomethyl / 57.0215); C41(Carbamidomethyl / 57.0215); C43(Carbamidomethyl / 57.0215); C52(Carbamidomethyl / 57.0215); C59(Carbamidomethyl / 57.0215); C64(Carbamidomethyl / 57.0215); C70(Carbamidomethyl / 57.0215)	0.82	0.82	0.0026	0.0026	0	0	0.045	0.045	0.086	15.9	0		Specific	11.1	>sp|P46531|NOTC1_HUMAN Neurogenic locus notch homolog protein 1 OS=Homo sapiens OX=9606 GN=NOTCH1 PE=1 SV=4	1	3630	FP062822_11.5076.5076.6	high-energy collision-induced dissociation	0.04	8949.55	8949.65	1	35 | 75580
26	HexNAc(1)	204	8	1119.71	8950.62	1119.59	8949.67	controllerType=0 controllerNumber=1 scan=4849	-5.891	Y.RCVCRATHTGPNCERPYVPCSPSPCQNGGTCRPTGDVTHECACLPGFTGQNCEENIDDCPGNNCKNGGACVDGVNTY.N	21	RCVCRATHTGPNCERPYVPCSPSPCQNGGTCRPTGDVTHECACLPGFTGQNCEENIDDCPGNNCKNGGACVDGVNTY,YN,2@57.02146,4@57.02146,13@57.02146,20@57.02146,21@203.07937,25@57.02146,31@57.02146,41@57.02146,43@57.02146,52@57.02146,59@57.02146,64@57.02146,70@57.02146	S21(OGlycan / 203.0794)	17.0879	Y.RC[+57.02146]VC[+57.02146]RATHTGPNC[+57.02146]ERPYVPC[+57.02146]S[+203.07937]PSPC[+57.02146]QNGGTC[+57.02146]RPTGDVTHEC[+57.02146]AC[+57.02146]LPGFTGQNC[+57.02146]EENIDDC[+57.02146]PGNNC[+57.02146]KNGGAC[+57.02146]VDGVNTY.N	C2(Carbamidomethyl / 57.0215); C4(Carbamidomethyl / 57.0215); C13(Carbamidomethyl / 57.0215); C20(Carbamidomethyl / 57.0215); C25(Carbamidomethyl / 57.0215); C31(Carbamidomethyl / 57.0215); C41(Carbamidomethyl / 57.0215); C43(Carbamidomethyl / 57.0215); C52(Carbamidomethyl / 57.0215); C59(Carbamidomethyl / 57.0215); C64(Carbamidomethyl / 57.0215); C70(Carbamidomethyl / 57.0215)	0.011	0.011	0	0	0	0	0.00038	0.00039	1.959	204	0	1	Specific	9.7	>sp|P46531|NOTC1_HUMAN Neurogenic locus notch homolog protein 1 OS=Homo sapiens OX=9606 GN=NOTCH1 PE=1 SV=4	1	3398	FP062822_11.4849.4849.4	high-energy collision-induced dissociation	2	8949.62	8948.66	1	36 | 73460
26	HexNAc(1)	185.4	6	1492.28	8948.63	1492.45	8949.67	controllerType=0 controllerNumber=1 scan=4873	-4.115	Y.RCVCRATHTGPNCERPYVPCSPSPCQNGGTCRPTGDVTHECACLPGFTGQNCEENIDDCPGNNCKNGGACVDGVNTY.N	21	RCVCRATHTGPNCERPYVPCSPSPCQNGGTCRPTGDVTHECACLPGFTGQNCEENIDDCPGNNCKNGGACVDGVNTY,YN,2@57.02146,4@57.02146,13@57.02146,20@57.02146,21@203.07937,25@57.02146,31@57.02146,41@57.02146,43@57.02146,52@57.02146,59@57.02146,64@57.02146,70@57.02146	S21(OGlycan / 203.0794)	17.1644	Y.RC[+57.02146]VC[+57.02146]RATHTGPNC[+57.02146]ERPYVPC[+57.02146]S[+203.07937]PSPC[+57.02146]QNGGTC[+57.02146]RPTGDVTHEC[+57.02146]AC[+57.02146]LPGFTGQNC[+57.02146]EENIDDC[+57.02146]PGNNC[+57.02146]KNGGAC[+57.02146]VDGVNTY.N	C2(Carbamidomethyl / 57.0215); C4(Carbamidomethyl / 57.0215); C13(Carbamidomethyl / 57.0215); C20(Carbamidomethyl / 57.0215); C25(Carbamidomethyl / 57.0215); C31(Carbamidomethyl / 57.0215); C41(Carbamidomethyl / 57.0215); C43(Carbamidomethyl / 57.0215); C52(Carbamidomethyl / 57.0215); C59(Carbamidomethyl / 57.0215); C64(Carbamidomethyl / 57.0215); C70(Carbamidomethyl / 57.0215)	0.013	0.013	0	0	0	0	0.00052	0.00053	1.885	185.4	0	-1	Specific	12.9	>sp|P46531|NOTC1_HUMAN Neurogenic locus notch homolog protein 1 OS=Homo sapiens OX=9606 GN=NOTCH1 PE=1 SV=4	1	3416	FP062822_11.4873.4873.6	high-energy collision-induced dissociation	1.68	8947.62	8948.66	1	37 | 73580
26		46.1	6	1461.1	8761.55	1461.43	8763.57	controllerType=0 controllerNumber=1 scan=5012	-2.109	Y.RCVCRATHTGPNCERPYVPCSPSPCQNGGTCRPTGDVTHECACLPGFTGQNCEENIDDCPGNNCKNGGACVDGVNTY.N		RCVCRATHTGPNCERPYVPCSPSPCQNGGTCRPTGDVTHECACLPGFTGQNCEENIDDCPGNNCKNGGACVDGVNTY,YN,2@57.02146,4@57.02146,13@57.02146,20@57.02146,25@57.02146,26@0.98402,31@57.02146,41@57.02146,43@57.02146,51@15.99492,52@57.02146,59@57.02146,64@57.02146,70@57.02146	Q26(Deamidated / 0.984); N51(Oxidation / 15.9949)	17.5156	Y.RC[+57.02146]VC[+57.02146]RATHTGPNC[+57.02146]ERPYVPC[+57.02146]SPSPC[+57.02146]Q[+0.98402]NGGTC[+57.02146]RPTGDVTHEC[+57.02146]AC[+57.02146]LPGFTGQN[+15.99492]C[+57.02146]EENIDDC[+57.02146]PGNNC[+57.02146]KNGGAC[+57.02146]VDGVNTY.N	C2(Carbamidomethyl / 57.0215); C4(Carbamidomethyl / 57.0215); C13(Carbamidomethyl / 57.0215); C20(Carbamidomethyl / 57.0215); C25(Carbamidomethyl / 57.0215); C31(Carbamidomethyl / 57.0215); C41(Carbamidomethyl / 57.0215); C43(Carbamidomethyl / 57.0215); C52(Carbamidomethyl / 57.0215); C59(Carbamidomethyl / 57.0215); C64(Carbamidomethyl / 57.0215); C70(Carbamidomethyl / 57.0215)	0.21	0.21	0	0	0	0	0.0069	0.007	0.68	46.1	0	-2	Specific	11.6	>sp|P46531|NOTC1_HUMAN Neurogenic locus notch homolog protein 1 OS=Homo sapiens OX=9606 GN=NOTCH1 PE=1 SV=4	1	3559	FP062822_11.5012.5012.6	high-energy collision-induced dissociation	0.42	8760.54	8762.56	1	38 | 74860
26		238.4	6	1458.93	8748.56	1458.77	8747.58	controllerType=0 controllerNumber=1 scan=5159	-2.728	Y.RCVCRATHTGPNCERPYVPCSPSPCQNGGTCRPTGDVTHECACLPGFTGQNCEENIDDCPGNNCKNGGACVDGVNTY.N		RCVCRATHTGPNCERPYVPCSPSPCQNGGTCRPTGDVTHECACLPGFTGQNCEENIDDCPGNNCKNGGACVDGVNTY,YN,2@57.02146,4@57.02146,13@57.02146,20@57.02146,25@57.02146,31@57.02146,41@57.02146,43@57.02146,52@57.02146,59@57.02146,64@57.02146,66@0.98402,70@57.02146	N66(Deamidated / 0.984)	17.8679	Y.RC[+57.02146]VC[+57.02146]RATHTGPNC[+57.02146]ERPYVPC[+57.02146]SPSPC[+57.02146]QNGGTC[+57.02146]RPTGDVTHEC[+57.02146]AC[+57.02146]LPGFTGQNC[+57.02146]EENIDDC[+57.02146]PGNNC[+57.02146]KN[+0.98402]GGAC[+57.02146]VDGVNTY.N	C2(Carbamidomethyl / 57.0215); C4(Carbamidomethyl / 57.0215); C13(Carbamidomethyl / 57.0215); C20(Carbamidomethyl / 57.0215); C25(Carbamidomethyl / 57.0215); C31(Carbamidomethyl / 57.0215); C41(Carbamidomethyl / 57.0215); C43(Carbamidomethyl / 57.0215); C52(Carbamidomethyl / 57.0215); C59(Carbamidomethyl / 57.0215); C64(Carbamidomethyl / 57.0215); C70(Carbamidomethyl / 57.0215)	0.0012	0.0012	0	0	0	0	6.4e-05	6.5e-05	2.935	238.4	29	1	Specific	12.4	>sp|P46531|NOTC1_HUMAN Neurogenic locus notch homolog protein 1 OS=Homo sapiens OX=9606 GN=NOTCH1 PE=1 SV=4	1	3721	FP062822_11.5159.5159.6	high-energy collision-induced dissociation	2.98	8747.55	8746.57	1	39 | 76260
26		188.9	6	1458.76	8747.54	1458.77	8747.58	controllerType=0 controllerNumber=1 scan=5009	-3.907	Y.RCVCRATHTGPNCERPYVPCSPSPCQNGGTCRPTGDVTHECACLPGFTGQNCEENIDDCPGNNCKNGGACVDGVNTY.N		RCVCRATHTGPNCERPYVPCSPSPCQNGGTCRPTGDVTHECACLPGFTGQNCEENIDDCPGNNCKNGGACVDGVNTY,YN,2@57.02146,4@57.02146,13@57.02146,20@57.02146,25@57.02146,31@57.02146,41@57.02146,43@57.02146,52@57.02146,59@57.02146,64@57.02146,66@0.98402,70@57.02146	N66(Deamidated / 0.984)	17.509	Y.RC[+57.02146]VC[+57.02146]RATHTGPNC[+57.02146]ERPYVPC[+57.02146]SPSPC[+57.02146]QNGGTC[+57.02146]RPTGDVTHEC[+57.02146]AC[+57.02146]LPGFTGQNC[+57.02146]EENIDDC[+57.02146]PGNNC[+57.02146]KN[+0.98402]GGAC[+57.02146]VDGVNTY.N	C2(Carbamidomethyl / 57.0215); C4(Carbamidomethyl / 57.0215); C13(Carbamidomethyl / 57.0215); C20(Carbamidomethyl / 57.0215); C25(Carbamidomethyl / 57.0215); C31(Carbamidomethyl / 57.0215); C41(Carbamidomethyl / 57.0215); C43(Carbamidomethyl / 57.0215); C52(Carbamidomethyl / 57.0215); C59(Carbamidomethyl / 57.0215); C64(Carbamidomethyl / 57.0215); C70(Carbamidomethyl / 57.0215)	0.011	0.012	0	0	0	0	0.00042	0.00042	1.943	188.9	12.7		Specific	10.9	>sp|P46531|NOTC1_HUMAN Neurogenic locus notch homolog protein 1 OS=Homo sapiens OX=9606 GN=NOTCH1 PE=1 SV=4	1	3555	FP062822_11.5009.5009.6	high-energy collision-induced dissociation	1.74	8746.54	8746.57	1	40 | 74780
26		167.8	6	1458.6	8746.56	1458.77	8747.58	controllerType=0 controllerNumber=1 scan=4960	-1.152	Y.RCVCRATHTGPNCERPYVPCSPSPCQNGGTCRPTGDVTHECACLPGFTGQNCEENIDDCPGNNCKNGGACVDGVNTY.N		RCVCRATHTGPNCERPYVPCSPSPCQNGGTCRPTGDVTHECACLPGFTGQNCEENIDDCPGNNCKNGGACVDGVNTY,YN,2@57.02146,4@57.02146,13@57.02146,20@57.02146,25@57.02146,31@57.02146,41@57.02146,43@57.02146,51@0.98402,52@57.02146,59@57.02146,64@57.02146,70@57.02146	N51(Deamidated / 0.984)	17.3921	Y.RC[+57.02146]VC[+57.02146]RATHTGPNC[+57.02146]ERPYVPC[+57.02146]SPSPC[+57.02146]QNGGTC[+57.02146]RPTGDVTHEC[+57.02146]AC[+57.02146]LPGFTGQN[+0.98402]C[+57.02146]EENIDDC[+57.02146]PGNNC[+57.02146]KNGGAC[+57.02146]VDGVNTY.N	C2(Carbamidomethyl / 57.0215); C4(Carbamidomethyl / 57.0215); C13(Carbamidomethyl / 57.0215); C20(Carbamidomethyl / 57.0215); C25(Carbamidomethyl / 57.0215); C31(Carbamidomethyl / 57.0215); C41(Carbamidomethyl / 57.0215); C43(Carbamidomethyl / 57.0215); C52(Carbamidomethyl / 57.0215); C59(Carbamidomethyl / 57.0215); C64(Carbamidomethyl / 57.0215); C70(Carbamidomethyl / 57.0215)	0.095	0.096	0	0	0	0	0.0032	0.0032	1.023	167.8	0	-1	Specific	10.8	>sp|P46531|NOTC1_HUMAN Neurogenic locus notch homolog protein 1 OS=Homo sapiens OX=9606 GN=NOTCH1 PE=1 SV=4	1	3501	FP062822_11.4960.4960.6	high-energy collision-induced dissociation	0.84	8745.56	8746.57	1	41 | 74180
26		149	6	1458.93	8748.55	1458.77	8747.58	controllerType=0 controllerNumber=1 scan=5106	-3.314	Y.RCVCRATHTGPNCERPYVPCSPSPCQNGGTCRPTGDVTHECACLPGFTGQNCEENIDDCPGNNCKNGGACVDGVNTY.N		RCVCRATHTGPNCERPYVPCSPSPCQNGGTCRPTGDVTHECACLPGFTGQNCEENIDDCPGNNCKNGGACVDGVNTY,YN,2@57.02146,4@57.02146,13@57.02146,20@57.02146,25@57.02146,31@57.02146,41@57.02146,43@57.02146,52@57.02146,59@57.02146,64@57.02146,66@0.98402,70@57.02146	N66(Deamidated / 0.984)	17.7422	Y.RC[+57.02146]VC[+57.02146]RATHTGPNC[+57.02146]ERPYVPC[+57.02146]SPSPC[+57.02146]QNGGTC[+57.02146]RPTGDVTHEC[+57.02146]AC[+57.02146]LPGFTGQNC[+57.02146]EENIDDC[+57.02146]PGNNC[+57.02146]KN[+0.98402]GGAC[+57.02146]VDGVNTY.N	C2(Carbamidomethyl / 57.0215); C4(Carbamidomethyl / 57.0215); C13(Carbamidomethyl / 57.0215); C20(Carbamidomethyl / 57.0215); C25(Carbamidomethyl / 57.0215); C31(Carbamidomethyl / 57.0215); C41(Carbamidomethyl / 57.0215); C43(Carbamidomethyl / 57.0215); C52(Carbamidomethyl / 57.0215); C59(Carbamidomethyl / 57.0215); C64(Carbamidomethyl / 57.0215); C70(Carbamidomethyl / 57.0215)	0.0029	0.0029	0	0	0	0	0.00015	0.00016	2.538	149	4.3	1	Specific	13.6	>sp|P46531|NOTC1_HUMAN Neurogenic locus notch homolog protein 1 OS=Homo sapiens OX=9606 GN=NOTCH1 PE=1 SV=4	1	3660	FP062822_11.5106.5106.6	high-energy collision-induced dissociation	2.33	8747.54	8746.57	1	42 | 75780
26		57.5	6	1458.93	8748.53	1458.77	8747.58	controllerType=0 controllerNumber=1 scan=5219	-5.491	Y.RCVCRATHTGPNCERPYVPCSPSPCQNGGTCRPTGDVTHECACLPGFTGQNCEENIDDCPGNNCKNGGACVDGVNTY.N		RCVCRATHTGPNCERPYVPCSPSPCQNGGTCRPTGDVTHECACLPGFTGQNCEENIDDCPGNNCKNGGACVDGVNTY,YN,2@57.02146,4@57.02146,13@57.02146,20@57.02146,25@57.02146,31@57.02146,41@57.02146,43@57.02146,52@57.02146,59@57.02146,64@57.02146,66@0.98402,70@57.02146	N66(Deamidated / 0.984)	18.0083	Y.RC[+57.02146]VC[+57.02146]RATHTGPNC[+57.02146]ERPYVPC[+57.02146]SPSPC[+57.02146]QNGGTC[+57.02146]RPTGDVTHEC[+57.02146]AC[+57.02146]LPGFTGQNC[+57.02146]EENIDDC[+57.02146]PGNNC[+57.02146]KN[+0.98402]GGAC[+57.02146]VDGVNTY.N	C2(Carbamidomethyl / 57.0215); C4(Carbamidomethyl / 57.0215); C13(Carbamidomethyl / 57.0215); C20(Carbamidomethyl / 57.0215); C25(Carbamidomethyl / 57.0215); C31(Carbamidomethyl / 57.0215); C41(Carbamidomethyl / 57.0215); C43(Carbamidomethyl / 57.0215); C52(Carbamidomethyl / 57.0215); C59(Carbamidomethyl / 57.0215); C64(Carbamidomethyl / 57.0215); C70(Carbamidomethyl / 57.0215)	0.048	0.049	0	0	0	0	0.0013	0.0013	1.317	57.5	13.8	1	Specific	11.3	>sp|P46531|NOTC1_HUMAN Neurogenic locus notch homolog protein 1 OS=Homo sapiens OX=9606 GN=NOTCH1 PE=1 SV=4	1	3795	FP062822_11.5219.5219.6	high-energy collision-induced dissociation	1.12	8747.52	8746.57	1	43 | 76900
26		248.9	6	1458.6	8746.56	1458.6	8746.59	controllerType=0 controllerNumber=1 scan=4920	-3.614	Y.RCVCRATHTGPNCERPYVPCSPSPCQNGGTCRPTGDVTHECACLPGFTGQNCEENIDDCPGNNCKNGGACVDGVNTY.N		RCVCRATHTGPNCERPYVPCSPSPCQNGGTCRPTGDVTHECACLPGFTGQNCEENIDDCPGNNCKNGGACVDGVNTY,YN,2@57.02146,4@57.02146,13@57.02146,20@57.02146,25@57.02146,31@57.02146,41@57.02146,43@57.02146,52@57.02146,59@57.02146,64@57.02146,70@57.02146		17.2898	Y.RC[+57.02146]VC[+57.02146]RATHTGPNC[+57.02146]ERPYVPC[+57.02146]SPSPC[+57.02146]QNGGTC[+57.02146]RPTGDVTHEC[+57.02146]AC[+57.02146]LPGFTGQNC[+57.02146]EENIDDC[+57.02146]PGNNC[+57.02146]KNGGAC[+57.02146]VDGVNTY.N	C2(Carbamidomethyl / 57.0215); C4(Carbamidomethyl / 57.0215); C13(Carbamidomethyl / 57.0215); C20(Carbamidomethyl / 57.0215); C25(Carbamidomethyl / 57.0215); C31(Carbamidomethyl / 57.0215); C41(Carbamidomethyl / 57.0215); C43(Carbamidomethyl / 57.0215); C52(Carbamidomethyl / 57.0215); C59(Carbamidomethyl / 57.0215); C64(Carbamidomethyl / 57.0215); C70(Carbamidomethyl / 57.0215)	0.00052	0.00052	0	0	0	0	2.1e-05	2.2e-05	3.288	248.9	19.3		Specific	11.5	>sp|P46531|NOTC1_HUMAN Neurogenic locus notch homolog protein 1 OS=Homo sapiens OX=9606 GN=NOTCH1 PE=1 SV=4	1	3459	FP062822_11.4920.4920.6	high-energy collision-induced dissociation	3.17	8745.55	8745.59	1	44 | 73860
26		115.2	6	1458.93	8748.55	1458.6	8746.59	controllerType=0 controllerNumber=1 scan=5059	-5.777	Y.RCVCRATHTGPNCERPYVPCSPSPCQNGGTCRPTGDVTHECACLPGFTGQNCEENIDDCPGNNCKNGGACVDGVNTY.N		RCVCRATHTGPNCERPYVPCSPSPCQNGGTCRPTGDVTHECACLPGFTGQNCEENIDDCPGNNCKNGGACVDGVNTY,YN,2@57.02146,4@57.02146,13@57.02146,20@57.02146,25@57.02146,31@57.02146,41@57.02146,43@57.02146,52@57.02146,59@57.02146,64@57.02146,70@57.02146		17.6297	Y.RC[+57.02146]VC[+57.02146]RATHTGPNC[+57.02146]ERPYVPC[+57.02146]SPSPC[+57.02146]QNGGTC[+57.02146]RPTGDVTHEC[+57.02146]AC[+57.02146]LPGFTGQNC[+57.02146]EENIDDC[+57.02146]PGNNC[+57.02146]KNGGAC[+57.02146]VDGVNTY.N	C2(Carbamidomethyl / 57.0215); C4(Carbamidomethyl / 57.0215); C13(Carbamidomethyl / 57.0215); C20(Carbamidomethyl / 57.0215); C25(Carbamidomethyl / 57.0215); C31(Carbamidomethyl / 57.0215); C41(Carbamidomethyl / 57.0215); C43(Carbamidomethyl / 57.0215); C52(Carbamidomethyl / 57.0215); C59(Carbamidomethyl / 57.0215); C64(Carbamidomethyl / 57.0215); C70(Carbamidomethyl / 57.0215)	0.033	0.033	0	0	0	0	0.00097	0.00099	1.486	115.2	29.8	2	Specific	11.5	>sp|P46531|NOTC1_HUMAN Neurogenic locus notch homolog protein 1 OS=Homo sapiens OX=9606 GN=NOTCH1 PE=1 SV=4	1	3609	FP062822_11.5059.5059.6	high-energy collision-induced dissociation	1.48	8747.54	8745.59	1	45 | 75340
26		21.6	4	538.241	2149.94	538.241	2149.94	controllerType=0 controllerNumber=1 scan=2858	-0.705	Y.RCVCRATHTGPNCERPY.V		RCVCRATHTGPNCERPY,YV,2@57.02146,4@57.02146,12@15.99492,13@57.02146	N12(Oxidation / 15.9949)	12.5266	Y.RC[+57.02146]VC[+57.02146]RATHTGPN[+15.99492]C[+57.02146]ERPY.V	C2(Carbamidomethyl / 57.0215); C4(Carbamidomethyl / 57.0215); C13(Carbamidomethyl / 57.0215)	0.64	0.64	0	0	0	0	0.026	0.027	0.196	21.6	21.6		Specific	4.9	>sp|P46531|NOTC1_HUMAN Neurogenic locus notch homolog protein 1 OS=Homo sapiens OX=9606 GN=NOTCH1 PE=1 SV=4	1	1180	FP062822_11.2858.2858.4	high-energy collision-induced dissociation	0.13	2148.93	2148.94	1	46 | 1981
26		174.4	5	427.795	2134.94	427.792	2134.93	controllerType=0 controllerNumber=1 scan=2930	5.504	Y.RCVCRATHTGPNCERPY.V		RCVCRATHTGPNCERPY,YV,2@57.02146,4@57.02146,12@0.98402,13@57.02146	N12(Deamidated / 0.984)	12.7277	Y.RC[+57.02146]VC[+57.02146]RATHTGPN[+0.98402]C[+57.02146]ERPY.V	C2(Carbamidomethyl / 57.0215); C4(Carbamidomethyl / 57.0215); C13(Carbamidomethyl / 57.0215)	0.14	0.14	0	0	0	0	0.0055	0.0056	0.868	174.4	48.1		Specific	7.8	>sp|P46531|NOTC1_HUMAN Neurogenic locus notch homolog protein 1 OS=Homo sapiens OX=9606 GN=NOTCH1 PE=1 SV=4	1	1250	FP062822_11.2930.2930.5	high-energy collision-induced dissociation	0.91	2133.94	2133.93	1	47 | 2032
26		499.3	3	711.988	2133.95	711.988	2133.95	controllerType=0 controllerNumber=1 scan=2907	0.603	Y.RCVCRATHTGPNCERPY.V		RCVCRATHTGPNCERPY,YV,2@57.02146,4@57.02146,13@57.02146		12.654	Y.RC[+57.02146]VC[+57.02146]RATHTGPNC[+57.02146]ERPY.V	C2(Carbamidomethyl / 57.0215); C4(Carbamidomethyl / 57.0215); C13(Carbamidomethyl / 57.0215)	0.0012	0.0012	0	0	0	0	6.8e-05	6.9e-05	2.929	477.8	477.8		Specific	7.3	>sp|P46531|NOTC1_HUMAN Neurogenic locus notch homolog protein 1 OS=Homo sapiens OX=9606 GN=NOTCH1 PE=1 SV=4	1	1234	FP062822_11.2907.2907.3	high-energy collision-induced dissociation	2.92	2132.94	2132.94	1	48 | 2014
26		429.4	4	534.241	2133.94	534.243	2133.95	controllerType=0 controllerNumber=1 scan=2902	-2.521	Y.RCVCRATHTGPNCERPY.V		RCVCRATHTGPNCERPY,YV,2@57.02146,4@57.02146,13@57.02146		12.6431	Y.RC[+57.02146]VC[+57.02146]RATHTGPNC[+57.02146]ERPY.V	C2(Carbamidomethyl / 57.0215); C4(Carbamidomethyl / 57.0215); C13(Carbamidomethyl / 57.0215)	0.00014	0.00014	0	0	0	0	7.1e-06	7.2e-06	3.86	414.4	414.4		Specific	8.5	>sp|P46531|NOTC1_HUMAN Neurogenic locus notch homolog protein 1 OS=Homo sapiens OX=9606 GN=NOTCH1 PE=1 SV=4	1	1229	FP062822_11.2902.2902.4	high-energy collision-induced dissociation	4.32	2132.94	2132.94	1	49 | 2001
26		391.8	4	534.238	2133.93	534.243	2133.95	controllerType=0 controllerNumber=1 scan=3029	-9.385	Y.RCVCRATHTGPNCERPY.V		RCVCRATHTGPNCERPY,YV,2@57.02146,4@57.02146,13@57.02146		12.9868	Y.RC[+57.02146]VC[+57.02146]RATHTGPNC[+57.02146]ERPY.V	C2(Carbamidomethyl / 57.0215); C4(Carbamidomethyl / 57.0215); C13(Carbamidomethyl / 57.0215)	0.0031	0.0031	0	0	0	0	0.00016	0.00017	2.512	365	365		Specific	8.4	>sp|P46531|NOTC1_HUMAN Neurogenic locus notch homolog protein 1 OS=Homo sapiens OX=9606 GN=NOTCH1 PE=1 SV=4	1	1368	FP062822_11.3029.3029.4	high-energy collision-induced dissociation	2.83	2132.92	2132.94	1	50 | 2098
26		370	4	534.24	2133.94	534.243	2133.95	controllerType=0 controllerNumber=1 scan=2985	-4.123	Y.RCVCRATHTGPNCERPY.V		RCVCRATHTGPNCERPY,YV,2@57.02146,4@57.02146,13@57.02146		12.8736	Y.RC[+57.02146]VC[+57.02146]RATHTGPNC[+57.02146]ERPY.V	C2(Carbamidomethyl / 57.0215); C4(Carbamidomethyl / 57.0215); C13(Carbamidomethyl / 57.0215)	0.0015	0.0015	0	0	0	0	9.4e-05	9.5e-05	2.828	329	329		Specific	8.1	>sp|P46531|NOTC1_HUMAN Neurogenic locus notch homolog protein 1 OS=Homo sapiens OX=9606 GN=NOTCH1 PE=1 SV=4	1	1313	FP062822_11.2985.2985.4	high-energy collision-induced dissociation	3.15	2132.93	2132.94	1	51 | 2062
26		362.5	4	534.241	2133.94	534.243	2133.95	controllerType=0 controllerNumber=1 scan=2938	-3.207	Y.RCVCRATHTGPNCERPY.V		RCVCRATHTGPNCERPY,YV,2@57.02146,4@57.02146,13@57.02146		12.7519	Y.RC[+57.02146]VC[+57.02146]RATHTGPNC[+57.02146]ERPY.V	C2(Carbamidomethyl / 57.0215); C4(Carbamidomethyl / 57.0215); C13(Carbamidomethyl / 57.0215)	0.0019	0.0019	0	0	0	0	0.00012	0.00012	2.726	301	301		Specific	8.5	>sp|P46531|NOTC1_HUMAN Neurogenic locus notch homolog protein 1 OS=Homo sapiens OX=9606 GN=NOTCH1 PE=1 SV=4	1	1255	FP062822_11.2938.2938.4	high-energy collision-induced dissociation	3.05	2132.93	2132.94	1	52 | 2040
26		331.1	3	711.987	2133.95	711.988	2133.95	controllerType=0 controllerNumber=1 scan=2940	-1.113	Y.RCVCRATHTGPNCERPY.V		RCVCRATHTGPNCERPY,YV,2@57.02146,4@57.02146,13@57.02146		12.7575	Y.RC[+57.02146]VC[+57.02146]RATHTGPNC[+57.02146]ERPY.V	C2(Carbamidomethyl / 57.0215); C4(Carbamidomethyl / 57.0215); C13(Carbamidomethyl / 57.0215)	0.018	0.018	0	0	0	0	0.00066	0.00067	1.752	331.1	331.1		Specific	6.6	>sp|P46531|NOTC1_HUMAN Neurogenic locus notch homolog protein 1 OS=Homo sapiens OX=9606 GN=NOTCH1 PE=1 SV=4	1	1256	FP062822_11.2940.2940.3	high-energy collision-induced dissociation	1.95	2132.94	2132.94	1	53 | 2046
26		206.2	5	427.594	2133.94	427.596	2133.95	controllerType=0 controllerNumber=1 scan=2919	-3.228	Y.RCVCRATHTGPNCERPY.V		RCVCRATHTGPNCERPY,YV,2@57.02146,4@57.02146,13@57.02146		12.69	Y.RC[+57.02146]VC[+57.02146]RATHTGPNC[+57.02146]ERPY.V	C2(Carbamidomethyl / 57.0215); C4(Carbamidomethyl / 57.0215); C13(Carbamidomethyl / 57.0215)	0.006	0.006	0	0	0	0	0.0003	0.00031	2.225	206.2	206.2		Specific	8.8	>sp|P46531|NOTC1_HUMAN Neurogenic locus notch homolog protein 1 OS=Homo sapiens OX=9606 GN=NOTCH1 PE=1 SV=4	1	1243	FP062822_11.2919.2919.5	high-energy collision-induced dissociation	2.37	2132.93	2132.94	1	54 | 2026
26		187.8	5	427.594	2133.94	427.596	2133.95	controllerType=0 controllerNumber=1 scan=2914	-4.729	Y.RCVCRATHTGPNCERPY.V		RCVCRATHTGPNCERPY,YV,2@57.02146,4@57.02146,13@57.02146		12.6708	Y.RC[+57.02146]VC[+57.02146]RATHTGPNC[+57.02146]ERPY.V	C2(Carbamidomethyl / 57.0215); C4(Carbamidomethyl / 57.0215); C13(Carbamidomethyl / 57.0215)	0.054	0.055	0	0	0	0	0.0016	0.0016	1.266	187.8	187.8		Specific	7.8	>sp|P46531|NOTC1_HUMAN Neurogenic locus notch homolog protein 1 OS=Homo sapiens OX=9606 GN=NOTCH1 PE=1 SV=4	1	1239	FP062822_11.2914.2914.5	high-energy collision-induced dissociation	1.51	2132.93	2132.94	1	55 | 2020
26		102.6	5	427.594	2133.94	427.596	2133.95	controllerType=0 controllerNumber=1 scan=2947	-3.657	Y.RCVCRATHTGPNCERPY.V		RCVCRATHTGPNCERPY,YV,2@57.02146,4@57.02146,13@57.02146		12.7779	Y.RC[+57.02146]VC[+57.02146]RATHTGPNC[+57.02146]ERPY.V	C2(Carbamidomethyl / 57.0215); C4(Carbamidomethyl / 57.0215); C13(Carbamidomethyl / 57.0215)	0.13	0.13	0	0	0	0	0.0051	0.0052	0.876	102.6	102.6		Specific	6.6	>sp|P46531|NOTC1_HUMAN Neurogenic locus notch homolog protein 1 OS=Homo sapiens OX=9606 GN=NOTCH1 PE=1 SV=4	1	1262	FP062822_11.2947.2947.5	high-energy collision-induced dissociation	0.87	2132.93	2132.94	1	56 | 2052
26		95.6	5	427.594	2133.94	427.596	2133.95	controllerType=0 controllerNumber=1 scan=2994	-4.229	Y.RCVCRATHTGPNCERPY.V		RCVCRATHTGPNCERPY,YV,2@57.02146,4@57.02146,13@57.02146		12.8917	Y.RC[+57.02146]VC[+57.02146]RATHTGPNC[+57.02146]ERPY.V	C2(Carbamidomethyl / 57.0215); C4(Carbamidomethyl / 57.0215); C13(Carbamidomethyl / 57.0215)	0.3	0.3	0	0	0	0	0.01	0.01	0.528	95.6	95.6		Specific	6.2	>sp|P46531|NOTC1_HUMAN Neurogenic locus notch homolog protein 1 OS=Homo sapiens OX=9606 GN=NOTCH1 PE=1 SV=4	1	1324	FP062822_11.2994.2994.5	high-energy collision-induced dissociation	0.52	2132.93	2132.94	1	57 | 2068
43	Hex(1); HexNAc(1)	116.4	5	1403.57	7013.83	1403.36	7012.79	controllerType=0 controllerNumber=1 scan=5440	5.308	Y.VPCSPSPCQNGGTCRPTGDVTHECACLPGFTGQNCEENIDDCPGNNCKNGGACVDGVNTY.N	17;21	VPCSPSPCQNGGTCRPTGDVTHECACLPGFTGQNCEENIDDCPGNNCKNGGACVDGVNTY,YN,3@57.02146,8@57.02146,14@57.02146,17@162.05282,21@203.07937,24@57.02146,26@57.02146,35@57.02146,42@57.02146,46@15.99492,47@57.02146,53@57.02146	T17(OGlycan / 162.0528); T21(OGlycan / 203.0794); N46(Oxidation / 15.9949)	18.5269	Y.VPC[+57.02146]SPSPC[+57.02146]QNGGTC[+57.02146]RPT[+162.05282]GDVT[+203.07937]HEC[+57.02146]AC[+57.02146]LPGFTGQNC[+57.02146]EENIDDC[+57.02146]PGNN[+15.99492]C[+57.02146]KNGGAC[+57.02146]VDGVNTY.N	C3(Carbamidomethyl / 57.0215); C8(Carbamidomethyl / 57.0215); C14(Carbamidomethyl / 57.0215); C24(Carbamidomethyl / 57.0215); C26(Carbamidomethyl / 57.0215); C35(Carbamidomethyl / 57.0215); C42(Carbamidomethyl / 57.0215); C47(Carbamidomethyl / 57.0215); C53(Carbamidomethyl / 57.0215)	0.019	0.02	0	0	0	0	0.00071	0.00072	1.714	116.4	0	1	Specific	13.3	>sp|P46531|NOTC1_HUMAN Neurogenic locus notch homolog protein 1 OS=Homo sapiens OX=9606 GN=NOTCH1 PE=1 SV=4	1	4062	FP062822_11.5440.5440.5	high-energy collision-induced dissociation	1.36	7012.82	7011.78	1	58 | 79380
43	HexNAc(1)Fuc(1)	700	5	1400.56	6998.79	1400.36	6997.78	controllerType=0 controllerNumber=1 scan=5470	1.382	Y.VPCSPSPCQNGGTCRPTGDVTHECACLPGFTGQNCEENIDDCPGNNCKNGGACVDGVNTY.N	6	VPCSPSPCQNGGTCRPTGDVTHECACLPGFTGQNCEENIDDCPGNNCKNGGACVDGVNTY,YN,3@57.02146,6@349.13728,8@57.02146,14@57.02146,24@57.02146,26@57.02146,34@0.98402,35@57.02146,42@57.02146,47@57.02146,53@57.02146,55@15.99492	S6(OGlycan / 349.1373); N34(Deamidated / 0.984); D55(Oxidation / 15.9949)	18.5954	Y.VPC[+57.02146]SPS[+349.13728]PC[+57.02146]QNGGTC[+57.02146]RPTGDVTHEC[+57.02146]AC[+57.02146]LPGFTGQN[+0.98402]C[+57.02146]EENIDDC[+57.02146]PGNNC[+57.02146]KNGGAC[+57.02146]VD[+15.99492]GVNTY.N	C3(Carbamidomethyl / 57.0215); C8(Carbamidomethyl / 57.0215); C14(Carbamidomethyl / 57.0215); C24(Carbamidomethyl / 57.0215); C26(Carbamidomethyl / 57.0215); C35(Carbamidomethyl / 57.0215); C42(Carbamidomethyl / 57.0215); C47(Carbamidomethyl / 57.0215); C53(Carbamidomethyl / 57.0215)	4.3e-10	4.3e-10	0	0	0	0	2.1e-11	2.1e-11	9.368	700	1.2	1	Specific	18.9	>sp|P46531|NOTC1_HUMAN Neurogenic locus notch homolog protein 1 OS=Homo sapiens OX=9606 GN=NOTCH1 PE=1 SV=4	1	4102	FP062822_11.5470.5470.5	high-energy collision-induced dissociation	10.01	6997.78	6996.77	1	59 | 79740
43	HexNAc(1)Fuc(1)	305.8	4	1750.45	6998.78	1750.2	6997.78	controllerType=0 controllerNumber=1 scan=5425	-0.7	Y.VPCSPSPCQNGGTCRPTGDVTHECACLPGFTGQNCEENIDDCPGNNCKNGGACVDGVNTY.N	17	VPCSPSPCQNGGTCRPTGDVTHECACLPGFTGQNCEENIDDCPGNNCKNGGACVDGVNTY,YN,3@57.02146,8@57.02146,14@57.02146,17@349.13728,24@57.02146,26@57.02146,35@57.02146,38@0.98402,42@57.02146,47@57.02146,53@57.02146,55@15.99492	T17(OGlycan / 349.1373); N38(Deamidated / 0.984); D55(Oxidation / 15.9949)	18.4917	Y.VPC[+57.02146]SPSPC[+57.02146]QNGGTC[+57.02146]RPT[+349.13728]GDVTHEC[+57.02146]AC[+57.02146]LPGFTGQNC[+57.02146]EEN[+0.98402]IDDC[+57.02146]PGNNC[+57.02146]KNGGAC[+57.02146]VD[+15.99492]GVNTY.N	C3(Carbamidomethyl / 57.0215); C8(Carbamidomethyl / 57.0215); C14(Carbamidomethyl / 57.0215); C24(Carbamidomethyl / 57.0215); C26(Carbamidomethyl / 57.0215); C35(Carbamidomethyl / 57.0215); C42(Carbamidomethyl / 57.0215); C47(Carbamidomethyl / 57.0215); C53(Carbamidomethyl / 57.0215)	2.9e-05	2.9e-05	0	0	0	0	1.7e-06	1.7e-06	4.541	305.8	0	1	Specific	17.3	>sp|P46531|NOTC1_HUMAN Neurogenic locus notch homolog protein 1 OS=Homo sapiens OX=9606 GN=NOTCH1 PE=1 SV=4	1	4042	FP062822_11.5425.5425.4	high-energy collision-induced dissociation	4.28	6997.77	6996.77	1	60 | 79180
43	HexNAc(1)Fuc(1)	288	5	1400.36	6997.79	1400.36	6997.78	controllerType=0 controllerNumber=1 scan=5522	2.158	Y.VPCSPSPCQNGGTCRPTGDVTHECACLPGFTGQNCEENIDDCPGNNCKNGGACVDGVNTY.N	17	VPCSPSPCQNGGTCRPTGDVTHECACLPGFTGQNCEENIDDCPGNNCKNGGACVDGVNTY,YN,3@57.02146,8@57.02146,14@57.02146,17@349.13728,24@57.02146,26@57.02146,35@57.02146,38@0.98402,42@57.02146,47@57.02146,49@15.99492,53@57.02146	T17(OGlycan / 349.1373); N38(Deamidated / 0.984); N49(Oxidation / 15.9949)	18.7171	Y.VPC[+57.02146]SPSPC[+57.02146]QNGGTC[+57.02146]RPT[+349.13728]GDVTHEC[+57.02146]AC[+57.02146]LPGFTGQNC[+57.02146]EEN[+0.98402]IDDC[+57.02146]PGNNC[+57.02146]KN[+15.99492]GGAC[+57.02146]VDGVNTY.N	C3(Carbamidomethyl / 57.0215); C8(Carbamidomethyl / 57.0215); C14(Carbamidomethyl / 57.0215); C24(Carbamidomethyl / 57.0215); C26(Carbamidomethyl / 57.0215); C35(Carbamidomethyl / 57.0215); C42(Carbamidomethyl / 57.0215); C47(Carbamidomethyl / 57.0215); C53(Carbamidomethyl / 57.0215)	0.00023	0.00024	0	0	0	0	1.1e-05	1.1e-05	3.63	288	0		Specific	15.3	>sp|P46531|NOTC1_HUMAN Neurogenic locus notch homolog protein 1 OS=Homo sapiens OX=9606 GN=NOTCH1 PE=1 SV=4	1	4161	FP062822_11.5522.5522.5	high-energy collision-induced dissociation	3.37	6996.79	6996.77	1	61 | 80220
43	HexNAc(1)Fuc(1)	568.1	5	1399.96	6995.79	1400.16	6996.79	controllerType=0 controllerNumber=1 scan=5416	-0.711	Y.VPCSPSPCQNGGTCRPTGDVTHECACLPGFTGQNCEENIDDCPGNNCKNGGACVDGVNTY.N	17	VPCSPSPCQNGGTCRPTGDVTHECACLPGFTGQNCEENIDDCPGNNCKNGGACVDGVNTY,YN,3@57.02146,8@57.02146,14@57.02146,17@349.13728,24@57.02146,26@57.02146,35@57.02146,42@57.02146,47@57.02146,53@57.02146,55@15.99492	T17(OGlycan / 349.1373); D55(Oxidation / 15.9949)	18.471	Y.VPC[+57.02146]SPSPC[+57.02146]QNGGTC[+57.02146]RPT[+349.13728]GDVTHEC[+57.02146]AC[+57.02146]LPGFTGQNC[+57.02146]EENIDDC[+57.02146]PGNNC[+57.02146]KNGGAC[+57.02146]VD[+15.99492]GVNTY.N	C3(Carbamidomethyl / 57.0215); C8(Carbamidomethyl / 57.0215); C14(Carbamidomethyl / 57.0215); C24(Carbamidomethyl / 57.0215); C26(Carbamidomethyl / 57.0215); C35(Carbamidomethyl / 57.0215); C42(Carbamidomethyl / 57.0215); C47(Carbamidomethyl / 57.0215); C53(Carbamidomethyl / 57.0215)	1.4e-06	1.4e-06	0	0	0	0	9e-08	9.1e-08	5.862	568.1	0	-1	Specific	15.5	>sp|P46531|NOTC1_HUMAN Neurogenic locus notch homolog protein 1 OS=Homo sapiens OX=9606 GN=NOTCH1 PE=1 SV=4	1	4034	FP062822_11.5416.5416.5	high-energy collision-induced dissociation	6.49	6994.78	6995.79	1	62 | 79060
43	HexNAc(1)Fuc(1)	99.4	4	1749.7	6995.77	1749.95	6996.79	controllerType=0 controllerNumber=1 scan=5421	-2.724	Y.VPCSPSPCQNGGTCRPTGDVTHECACLPGFTGQNCEENIDDCPGNNCKNGGACVDGVNTY.N	21	VPCSPSPCQNGGTCRPTGDVTHECACLPGFTGQNCEENIDDCPGNNCKNGGACVDGVNTY,YN,3@57.02146,8@57.02146,14@57.02146,21@349.13728,24@57.02146,26@57.02146,35@57.02146,42@57.02146,45@15.99492,47@57.02146,53@57.02146	T21(OGlycan / 349.1373); N45(Oxidation / 15.9949)	18.482	Y.VPC[+57.02146]SPSPC[+57.02146]QNGGTC[+57.02146]RPTGDVT[+349.13728]HEC[+57.02146]AC[+57.02146]LPGFTGQNC[+57.02146]EENIDDC[+57.02146]PGN[+15.99492]NC[+57.02146]KNGGAC[+57.02146]VDGVNTY.N	C3(Carbamidomethyl / 57.0215); C8(Carbamidomethyl / 57.0215); C14(Carbamidomethyl / 57.0215); C24(Carbamidomethyl / 57.0215); C26(Carbamidomethyl / 57.0215); C35(Carbamidomethyl / 57.0215); C42(Carbamidomethyl / 57.0215); C47(Carbamidomethyl / 57.0215); C53(Carbamidomethyl / 57.0215)	0.0078	0.0079	0	0	0	0	0.00033	0.00033	2.109	99.4	0	-1	Specific	14.7	>sp|P46531|NOTC1_HUMAN Neurogenic locus notch homolog protein 1 OS=Homo sapiens OX=9606 GN=NOTCH1 PE=1 SV=4	1	4039	FP062822_11.5421.5421.4	high-energy collision-induced dissociation	1.74	6994.76	6995.79	1	63 | 79140
43	HexNAc(1)Fuc(1)	48.9	4	1749.69	6995.75	1749.95	6996.79	controllerType=0 controllerNumber=1 scan=5484	-5.585	Y.VPCSPSPCQNGGTCRPTGDVTHECACLPGFTGQNCEENIDDCPGNNCKNGGACVDGVNTY.N	17	VPCSPSPCQNGGTCRPTGDVTHECACLPGFTGQNCEENIDDCPGNNCKNGGACVDGVNTY,YN,3@57.02146,8@57.02146,14@57.02146,17@349.13728,24@57.02146,26@57.02146,35@57.02146,42@57.02146,47@57.02146,53@57.02146,55@15.99492	T17(OGlycan / 349.1373); D55(Oxidation / 15.9949)	18.6273	Y.VPC[+57.02146]SPSPC[+57.02146]QNGGTC[+57.02146]RPT[+349.13728]GDVTHEC[+57.02146]AC[+57.02146]LPGFTGQNC[+57.02146]EENIDDC[+57.02146]PGNNC[+57.02146]KNGGAC[+57.02146]VD[+15.99492]GVNTY.N	C3(Carbamidomethyl / 57.0215); C8(Carbamidomethyl / 57.0215); C14(Carbamidomethyl / 57.0215); C24(Carbamidomethyl / 57.0215); C26(Carbamidomethyl / 57.0215); C35(Carbamidomethyl / 57.0215); C42(Carbamidomethyl / 57.0215); C47(Carbamidomethyl / 57.0215); C53(Carbamidomethyl / 57.0215)	0.033	0.033	0	0	0	0	0.0011	0.0011	1.482	48.9	0	-1	Specific	14.8	>sp|P46531|NOTC1_HUMAN Neurogenic locus notch homolog protein 1 OS=Homo sapiens OX=9606 GN=NOTCH1 PE=1 SV=4	1	4119	FP062822_11.5484.5484.4	high-energy collision-induced dissociation	1.13	6994.74	6995.79	1	64 | 79860
43	Hex(1); HexNAc(1)	148.8	5	1400.37	6997.84	1400.16	6996.79	controllerType=0 controllerNumber=1 scan=5395	6.286	Y.VPCSPSPCQNGGTCRPTGDVTHECACLPGFTGQNCEENIDDCPGNNCKNGGACVDGVNTY.N	4;6	VPCSPSPCQNGGTCRPTGDVTHECACLPGFTGQNCEENIDDCPGNNCKNGGACVDGVNTY,YN,3@57.02146,4@162.05282,6@203.07937,8@57.02146,14@57.02146,24@57.02146,26@57.02146,35@57.02146,42@57.02146,47@57.02146,53@57.02146	S4(OGlycan / 162.0528); S6(OGlycan / 203.0794)	18.4222	Y.VPC[+57.02146]S[+162.05282]PS[+203.07937]PC[+57.02146]QNGGTC[+57.02146]RPTGDVTHEC[+57.02146]AC[+57.02146]LPGFTGQNC[+57.02146]EENIDDC[+57.02146]PGNNC[+57.02146]KNGGAC[+57.02146]VDGVNTY.N	C3(Carbamidomethyl / 57.0215); C8(Carbamidomethyl / 57.0215); C14(Carbamidomethyl / 57.0215); C24(Carbamidomethyl / 57.0215); C26(Carbamidomethyl / 57.0215); C35(Carbamidomethyl / 57.0215); C42(Carbamidomethyl / 57.0215); C47(Carbamidomethyl / 57.0215); C53(Carbamidomethyl / 57.0215)	0.0049	0.005	0	0	0	0	0.00027	0.00027	2.31	148.8	2.4	1	Specific	14.5	>sp|P46531|NOTC1_HUMAN Neurogenic locus notch homolog protein 1 OS=Homo sapiens OX=9606 GN=NOTCH1 PE=1 SV=4	1	4008	FP062822_11.5395.5395.5	high-energy collision-induced dissociation	1.94	6996.83	6995.79	1	65 | 78860
43	HexNAc(1)Fuc(1)	601.5	5	1397.16	6981.77	1397.36	6982.77	controllerType=0 controllerNumber=1 scan=5571	1.355	Y.VPCSPSPCQNGGTCRPTGDVTHECACLPGFTGQNCEENIDDCPGNNCKNGGACVDGVNTY.N	6	VPCSPSPCQNGGTCRPTGDVTHECACLPGFTGQNCEENIDDCPGNNCKNGGACVDGVNTY,YN,3@57.02146,6@349.13728,8@57.02146,9@0.98402,14@57.02146,24@57.02146,26@57.02146,35@57.02146,42@57.02146,47@57.02146,49@0.98402,53@57.02146	S6(OGlycan / 349.1373); Q9(Deamidated / 0.984); N49(Deamidated / 0.984)	18.8296	Y.VPC[+57.02146]SPS[+349.13728]PC[+57.02146]Q[+0.98402]NGGTC[+57.02146]RPTGDVTHEC[+57.02146]AC[+57.02146]LPGFTGQNC[+57.02146]EENIDDC[+57.02146]PGNNC[+57.02146]KN[+0.98402]GGAC[+57.02146]VDGVNTY.N	C3(Carbamidomethyl / 57.0215); C8(Carbamidomethyl / 57.0215); C14(Carbamidomethyl / 57.0215); C24(Carbamidomethyl / 57.0215); C26(Carbamidomethyl / 57.0215); C35(Carbamidomethyl / 57.0215); C42(Carbamidomethyl / 57.0215); C47(Carbamidomethyl / 57.0215); C53(Carbamidomethyl / 57.0215)	3.9e-07	3.9e-07	0	0	0	0	2.4e-08	2.4e-08	6.41	601.5	1.5	-1	Specific	19	>sp|P46531|NOTC1_HUMAN Neurogenic locus notch homolog protein 1 OS=Homo sapiens OX=9606 GN=NOTCH1 PE=1 SV=4	1	4224	FP062822_11.5571.5571.5	high-energy collision-induced dissociation	7.05	6980.77	6981.76	1	66 | 80780
43	HexNAc(1)Fuc(1)	259.6	4	1746.2	6981.77	1746.45	6982.77	controllerType=0 controllerNumber=1 scan=5573	1.54	Y.VPCSPSPCQNGGTCRPTGDVTHECACLPGFTGQNCEENIDDCPGNNCKNGGACVDGVNTY.N	17	VPCSPSPCQNGGTCRPTGDVTHECACLPGFTGQNCEENIDDCPGNNCKNGGACVDGVNTY,YN,3@57.02146,8@57.02146,9@0.98402,14@57.02146,17@349.13728,24@57.02146,26@57.02146,35@57.02146,42@57.02146,47@57.02146,49@0.98402,53@57.02146	Q9(Deamidated / 0.984); T17(OGlycan / 349.1373); N49(Deamidated / 0.984)	18.834	Y.VPC[+57.02146]SPSPC[+57.02146]Q[+0.98402]NGGTC[+57.02146]RPT[+349.13728]GDVTHEC[+57.02146]AC[+57.02146]LPGFTGQNC[+57.02146]EENIDDC[+57.02146]PGNNC[+57.02146]KN[+0.98402]GGAC[+57.02146]VDGVNTY.N	C3(Carbamidomethyl / 57.0215); C8(Carbamidomethyl / 57.0215); C14(Carbamidomethyl / 57.0215); C24(Carbamidomethyl / 57.0215); C26(Carbamidomethyl / 57.0215); C35(Carbamidomethyl / 57.0215); C42(Carbamidomethyl / 57.0215); C47(Carbamidomethyl / 57.0215); C53(Carbamidomethyl / 57.0215)	0.00098	0.001	0	0	0	0	4.9e-05	5e-05	3.008	259.6	0	-1	Specific	18.3	>sp|P46531|NOTC1_HUMAN Neurogenic locus notch homolog protein 1 OS=Homo sapiens OX=9606 GN=NOTCH1 PE=1 SV=4	1	4226	FP062822_11.5573.5573.4	high-energy collision-induced dissociation	2.49	6980.77	6981.76	1	67 | 80860
43	HexNAc(1)Fuc(1)	842.1	5	1396.96	6980.78	1397.16	6981.78	controllerType=0 controllerNumber=1 scan=5515	-0.375	Y.VPCSPSPCQNGGTCRPTGDVTHECACLPGFTGQNCEENIDDCPGNNCKNGGACVDGVNTY.N	6	VPCSPSPCQNGGTCRPTGDVTHECACLPGFTGQNCEENIDDCPGNNCKNGGACVDGVNTY,YN,3@57.02146,6@349.13728,8@57.02146,14@57.02146,24@57.02146,26@57.02146,35@57.02146,42@57.02146,46@0.98402,47@57.02146,53@57.02146	S6(OGlycan / 349.1373); N46(Deamidated / 0.984)	18.6999	Y.VPC[+57.02146]SPS[+349.13728]PC[+57.02146]QNGGTC[+57.02146]RPTGDVTHEC[+57.02146]AC[+57.02146]LPGFTGQNC[+57.02146]EENIDDC[+57.02146]PGNN[+0.98402]C[+57.02146]KNGGAC[+57.02146]VDGVNTY.N	C3(Carbamidomethyl / 57.0215); C8(Carbamidomethyl / 57.0215); C14(Carbamidomethyl / 57.0215); C24(Carbamidomethyl / 57.0215); C26(Carbamidomethyl / 57.0215); C35(Carbamidomethyl / 57.0215); C42(Carbamidomethyl / 57.0215); C47(Carbamidomethyl / 57.0215); C53(Carbamidomethyl / 57.0215)	3.9e-11	3.9e-11	0	0	0	0	3e-12	3e-12	10.41	842.1	3.1	-1	Specific	20.6	>sp|P46531|NOTC1_HUMAN Neurogenic locus notch homolog protein 1 OS=Homo sapiens OX=9606 GN=NOTCH1 PE=1 SV=4	1	4155	FP062822_11.5515.5515.5	high-energy collision-induced dissociation	12.04	6979.77	6980.78	1	68 | 80060
43	HexNAc(1)Fuc(1)	364.6	4	1745.95	6980.77	1746.2	6981.78	controllerType=0 controllerNumber=1 scan=5517	-2.078	Y.VPCSPSPCQNGGTCRPTGDVTHECACLPGFTGQNCEENIDDCPGNNCKNGGACVDGVNTY.N	17	VPCSPSPCQNGGTCRPTGDVTHECACLPGFTGQNCEENIDDCPGNNCKNGGACVDGVNTY,YN,3@57.02146,8@57.02146,14@57.02146,17@349.13728,24@57.02146,26@57.02146,35@57.02146,38@0.98402,42@57.02146,47@57.02146,53@57.02146	T17(OGlycan / 349.1373); N38(Deamidated / 0.984)	18.7043	Y.VPC[+57.02146]SPSPC[+57.02146]QNGGTC[+57.02146]RPT[+349.13728]GDVTHEC[+57.02146]AC[+57.02146]LPGFTGQNC[+57.02146]EEN[+0.98402]IDDC[+57.02146]PGNNC[+57.02146]KNGGAC[+57.02146]VDGVNTY.N	C3(Carbamidomethyl / 57.0215); C8(Carbamidomethyl / 57.0215); C14(Carbamidomethyl / 57.0215); C24(Carbamidomethyl / 57.0215); C26(Carbamidomethyl / 57.0215); C35(Carbamidomethyl / 57.0215); C42(Carbamidomethyl / 57.0215); C47(Carbamidomethyl / 57.0215); C53(Carbamidomethyl / 57.0215)	1.7e-05	1.7e-05	0	0	0	0	9e-07	9.1e-07	4.765	364.6	0	-1	Specific	20.6	>sp|P46531|NOTC1_HUMAN Neurogenic locus notch homolog protein 1 OS=Homo sapiens OX=9606 GN=NOTCH1 PE=1 SV=4	1	4157	FP062822_11.5517.5517.4	high-energy collision-induced dissociation	4.72	6979.76	6980.78	1	69 | 80100
43	HexNAc(1)Fuc(1)	1060	5	1396.96	6980.78	1396.97	6980.8	controllerType=0 controllerNumber=1 scan=5458	-2.096	Y.VPCSPSPCQNGGTCRPTGDVTHECACLPGFTGQNCEENIDDCPGNNCKNGGACVDGVNTY.N	6	VPCSPSPCQNGGTCRPTGDVTHECACLPGFTGQNCEENIDDCPGNNCKNGGACVDGVNTY,YN,3@57.02146,6@349.13728,8@57.02146,14@57.02146,24@57.02146,26@57.02146,35@57.02146,42@57.02146,47@57.02146,53@57.02146	S6(OGlycan / 349.1373)	18.5681	Y.VPC[+57.02146]SPS[+349.13728]PC[+57.02146]QNGGTC[+57.02146]RPTGDVTHEC[+57.02146]AC[+57.02146]LPGFTGQNC[+57.02146]EENIDDC[+57.02146]PGNNC[+57.02146]KNGGAC[+57.02146]VDGVNTY.N	C3(Carbamidomethyl / 57.0215); C8(Carbamidomethyl / 57.0215); C14(Carbamidomethyl / 57.0215); C24(Carbamidomethyl / 57.0215); C26(Carbamidomethyl / 57.0215); C35(Carbamidomethyl / 57.0215); C42(Carbamidomethyl / 57.0215); C47(Carbamidomethyl / 57.0215); C53(Carbamidomethyl / 57.0215)	9.9e-31	1.5e-19	0	0	0	0	9.9e-31	1.7e-20	30.006	1060	1.2		Specific	21.3	>sp|P46531|NOTC1_HUMAN Neurogenic locus notch homolog protein 1 OS=Homo sapiens OX=9606 GN=NOTCH1 PE=1 SV=4	1	4086	FP062822_11.5458.5458.5	high-energy collision-induced dissociation	18.61	6979.78	6979.79	1	70 | 79580
43	HexNAc(1)Fuc(1)	955.7	4	1745.95	6980.78	1745.96	6980.8	controllerType=0 controllerNumber=1 scan=5459	-3.24	Y.VPCSPSPCQNGGTCRPTGDVTHECACLPGFTGQNCEENIDDCPGNNCKNGGACVDGVNTY.N	13	VPCSPSPCQNGGTCRPTGDVTHECACLPGFTGQNCEENIDDCPGNNCKNGGACVDGVNTY,YN,3@57.02146,8@57.02146,13@349.13728,14@57.02146,24@57.02146,26@57.02146,35@57.02146,42@57.02146,47@57.02146,53@57.02146	T13(OGlycan / 349.1373)	18.5703	Y.VPC[+57.02146]SPSPC[+57.02146]QNGGT[+349.13728]C[+57.02146]RPTGDVTHEC[+57.02146]AC[+57.02146]LPGFTGQNC[+57.02146]EENIDDC[+57.02146]PGNNC[+57.02146]KNGGAC[+57.02146]VDGVNTY.N	C3(Carbamidomethyl / 57.0215); C8(Carbamidomethyl / 57.0215); C14(Carbamidomethyl / 57.0215); C24(Carbamidomethyl / 57.0215); C26(Carbamidomethyl / 57.0215); C35(Carbamidomethyl / 57.0215); C42(Carbamidomethyl / 57.0215); C47(Carbamidomethyl / 57.0215); C53(Carbamidomethyl / 57.0215)	5.5e-16	5.5e-16	0	0	0	0	2e-17	2e-17	15.261	955.7	0.1		Specific	25.6	>sp|P46531|NOTC1_HUMAN Neurogenic locus notch homolog protein 1 OS=Homo sapiens OX=9606 GN=NOTCH1 PE=1 SV=4	1	4087	FP062822_11.5459.5459.4	high-energy collision-induced dissociation	15.96	6979.77	6979.79	1	71 | 79620
43	HexNAc(1)Fuc(1)	951.1	5	1396.96	6980.77	1396.97	6980.8	controllerType=0 controllerNumber=1 scan=5406	-3.845	Y.VPCSPSPCQNGGTCRPTGDVTHECACLPGFTGQNCEENIDDCPGNNCKNGGACVDGVNTY.N	6	VPCSPSPCQNGGTCRPTGDVTHECACLPGFTGQNCEENIDDCPGNNCKNGGACVDGVNTY,YN,3@57.02146,6@349.13728,8@57.02146,14@57.02146,24@57.02146,26@57.02146,35@57.02146,42@57.02146,47@57.02146,53@57.02146	S6(OGlycan / 349.1373)	18.4472	Y.VPC[+57.02146]SPS[+349.13728]PC[+57.02146]QNGGTC[+57.02146]RPTGDVTHEC[+57.02146]AC[+57.02146]LPGFTGQNC[+57.02146]EENIDDC[+57.02146]PGNNC[+57.02146]KNGGAC[+57.02146]VDGVNTY.N	C3(Carbamidomethyl / 57.0215); C8(Carbamidomethyl / 57.0215); C14(Carbamidomethyl / 57.0215); C24(Carbamidomethyl / 57.0215); C26(Carbamidomethyl / 57.0215); C35(Carbamidomethyl / 57.0215); C42(Carbamidomethyl / 57.0215); C47(Carbamidomethyl / 57.0215); C53(Carbamidomethyl / 57.0215)	1.5e-15	1.6e-15	0	0	0	0	6.4e-17	6.5e-17	14.814	951.1	1.5		Specific	21.9	>sp|P46531|NOTC1_HUMAN Neurogenic locus notch homolog protein 1 OS=Homo sapiens OX=9606 GN=NOTCH1 PE=1 SV=4	1	4021	FP062822_11.5406.5406.5	high-energy collision-induced dissociation	15.65	6979.76	6979.79	1	72 | 78940
43	HexNAc(1)Fuc(1)	403.5	4	1745.96	6980.8	1745.96	6980.8	controllerType=0 controllerNumber=1 scan=5410	0.258	Y.VPCSPSPCQNGGTCRPTGDVTHECACLPGFTGQNCEENIDDCPGNNCKNGGACVDGVNTY.N	21	VPCSPSPCQNGGTCRPTGDVTHECACLPGFTGQNCEENIDDCPGNNCKNGGACVDGVNTY,YN,3@57.02146,8@57.02146,14@57.02146,21@349.13728,24@57.02146,26@57.02146,35@57.02146,42@57.02146,47@57.02146,53@57.02146	T21(OGlycan / 349.1373)	18.456	Y.VPC[+57.02146]SPSPC[+57.02146]QNGGTC[+57.02146]RPTGDVT[+349.13728]HEC[+57.02146]AC[+57.02146]LPGFTGQNC[+57.02146]EENIDDC[+57.02146]PGNNC[+57.02146]KNGGAC[+57.02146]VDGVNTY.N	C3(Carbamidomethyl / 57.0215); C8(Carbamidomethyl / 57.0215); C14(Carbamidomethyl / 57.0215); C24(Carbamidomethyl / 57.0215); C26(Carbamidomethyl / 57.0215); C35(Carbamidomethyl / 57.0215); C42(Carbamidomethyl / 57.0215); C47(Carbamidomethyl / 57.0215); C53(Carbamidomethyl / 57.0215)	4.7e-06	4.8e-06	0	0	0	0	3.2e-07	3.3e-07	5.324	403.5	0		Specific	18.7	>sp|P46531|NOTC1_HUMAN Neurogenic locus notch homolog protein 1 OS=Homo sapiens OX=9606 GN=NOTCH1 PE=1 SV=4	1	4027	FP062822_11.5410.5410.4	high-energy collision-induced dissociation	5.58	6979.79	6979.79	1	73 | 78980
43	HexNAc(1)Fuc(1)	267.4	6	1164.31	6980.8	1164.31	6980.8	controllerType=0 controllerNumber=1 scan=5450	-0.358	Y.VPCSPSPCQNGGTCRPTGDVTHECACLPGFTGQNCEENIDDCPGNNCKNGGACVDGVNTY.N	17	VPCSPSPCQNGGTCRPTGDVTHECACLPGFTGQNCEENIDDCPGNNCKNGGACVDGVNTY,YN,3@57.02146,8@57.02146,14@57.02146,17@349.13728,24@57.02146,26@57.02146,35@57.02146,42@57.02146,47@57.02146,53@57.02146	T17(OGlycan / 349.1373)	18.5506	Y.VPC[+57.02146]SPSPC[+57.02146]QNGGTC[+57.02146]RPT[+349.13728]GDVTHEC[+57.02146]AC[+57.02146]LPGFTGQNC[+57.02146]EENIDDC[+57.02146]PGNNC[+57.02146]KNGGAC[+57.02146]VDGVNTY.N	C3(Carbamidomethyl / 57.0215); C8(Carbamidomethyl / 57.0215); C14(Carbamidomethyl / 57.0215); C24(Carbamidomethyl / 57.0215); C26(Carbamidomethyl / 57.0215); C35(Carbamidomethyl / 57.0215); C42(Carbamidomethyl / 57.0215); C47(Carbamidomethyl / 57.0215); C53(Carbamidomethyl / 57.0215)	0.0034	0.0035	0	0	0	0	0.00018	0.00019	2.467	267.4	0		Specific	15.1	>sp|P46531|NOTC1_HUMAN Neurogenic locus notch homolog protein 1 OS=Homo sapiens OX=9606 GN=NOTCH1 PE=1 SV=4	1	4076	FP062822_11.5450.5450.6	high-energy collision-induced dissociation	2.1	6979.79	6979.79	1	74 | 79500
43	HexNAc(1)	130.3	5	1368.35	6837.74	1368.15	6836.71	controllerType=0 controllerNumber=1 scan=5560	3.391	Y.VPCSPSPCQNGGTCRPTGDVTHECACLPGFTGQNCEENIDDCPGNNCKNGGACVDGVNTY.N	17	VPCSPSPCQNGGTCRPTGDVTHECACLPGFTGQNCEENIDDCPGNNCKNGGACVDGVNTY,YN,3@57.02146,8@57.02146,14@57.02146,15@0.98402,17@203.07937,24@57.02146,26@57.02146,35@57.02146,42@57.02146,47@57.02146,49@0.98402,53@57.02146	R15(Deamidated / 0.984); T17(OGlycan / 203.0794); N49(Deamidated / 0.984)	18.8049	Y.VPC[+57.02146]SPSPC[+57.02146]QNGGTC[+57.02146]R[+0.98402]PT[+203.07937]GDVTHEC[+57.02146]AC[+57.02146]LPGFTGQNC[+57.02146]EENIDDC[+57.02146]PGNNC[+57.02146]KN[+0.98402]GGAC[+57.02146]VDGVNTY.N	C3(Carbamidomethyl / 57.0215); C8(Carbamidomethyl / 57.0215); C14(Carbamidomethyl / 57.0215); C24(Carbamidomethyl / 57.0215); C26(Carbamidomethyl / 57.0215); C35(Carbamidomethyl / 57.0215); C42(Carbamidomethyl / 57.0215); C47(Carbamidomethyl / 57.0215); C53(Carbamidomethyl / 57.0215)	0.0049	0.005	0	0	0	0	0.00028	0.00029	2.31	130.3	0	1	Specific	14.4	>sp|P46531|NOTC1_HUMAN Neurogenic locus notch homolog protein 1 OS=Homo sapiens OX=9606 GN=NOTCH1 PE=1 SV=4	1	4208	FP062822_11.5560.5560.5	high-energy collision-induced dissociation	1.95	6836.73	6835.7	1	75 | 80540
43	HexNAc(1)	288.6	5	1367.75	6834.74	1367.95	6835.73	controllerType=0 controllerNumber=1 scan=5520	2.231	Y.VPCSPSPCQNGGTCRPTGDVTHECACLPGFTGQNCEENIDDCPGNNCKNGGACVDGVNTY.N	17	VPCSPSPCQNGGTCRPTGDVTHECACLPGFTGQNCEENIDDCPGNNCKNGGACVDGVNTY,YN,3@57.02146,8@57.02146,14@57.02146,17@203.07937,24@57.02146,26@57.02146,34@0.98402,35@57.02146,42@57.02146,47@57.02146,53@57.02146	T17(OGlycan / 203.0794); N34(Deamidated / 0.984)	18.7108	Y.VPC[+57.02146]SPSPC[+57.02146]QNGGTC[+57.02146]RPT[+203.07937]GDVTHEC[+57.02146]AC[+57.02146]LPGFTGQN[+0.98402]C[+57.02146]EENIDDC[+57.02146]PGNNC[+57.02146]KNGGAC[+57.02146]VDGVNTY.N	C3(Carbamidomethyl / 57.0215); C8(Carbamidomethyl / 57.0215); C14(Carbamidomethyl / 57.0215); C24(Carbamidomethyl / 57.0215); C26(Carbamidomethyl / 57.0215); C35(Carbamidomethyl / 57.0215); C42(Carbamidomethyl / 57.0215); C47(Carbamidomethyl / 57.0215); C53(Carbamidomethyl / 57.0215)	0.0021	0.0022	0	0	0	0	0.00013	0.00013	2.672	288.6	0	-1	Specific	16.1	>sp|P46531|NOTC1_HUMAN Neurogenic locus notch homolog protein 1 OS=Homo sapiens OX=9606 GN=NOTCH1 PE=1 SV=4	1	4160	FP062822_11.5520.5520.5	high-energy collision-induced dissociation	2.4	6833.73	6834.72	1	76 | 80180
43	HexNAc(1)	628.2	5	1367.75	6834.74	1367.75	6834.74	controllerType=0 controllerNumber=1 scan=5465	-0.777	Y.VPCSPSPCQNGGTCRPTGDVTHECACLPGFTGQNCEENIDDCPGNNCKNGGACVDGVNTY.N	21	VPCSPSPCQNGGTCRPTGDVTHECACLPGFTGQNCEENIDDCPGNNCKNGGACVDGVNTY,YN,3@57.02146,8@57.02146,14@57.02146,21@203.07937,24@57.02146,26@57.02146,35@57.02146,42@57.02146,47@57.02146,53@57.02146	T21(OGlycan / 203.0794)	18.5826	Y.VPC[+57.02146]SPSPC[+57.02146]QNGGTC[+57.02146]RPTGDVT[+203.07937]HEC[+57.02146]AC[+57.02146]LPGFTGQNC[+57.02146]EENIDDC[+57.02146]PGNNC[+57.02146]KNGGAC[+57.02146]VDGVNTY.N	C3(Carbamidomethyl / 57.0215); C8(Carbamidomethyl / 57.0215); C14(Carbamidomethyl / 57.0215); C24(Carbamidomethyl / 57.0215); C26(Carbamidomethyl / 57.0215); C35(Carbamidomethyl / 57.0215); C42(Carbamidomethyl / 57.0215); C47(Carbamidomethyl / 57.0215); C53(Carbamidomethyl / 57.0215)	1.5e-08	1.5e-08	0	0	0	0	8e-10	8.1e-10	7.82	628.2	0		Specific	18.8	>sp|P46531|NOTC1_HUMAN Neurogenic locus notch homolog protein 1 OS=Homo sapiens OX=9606 GN=NOTCH1 PE=1 SV=4	1	4095	FP062822_11.5465.5465.5	high-energy collision-induced dissociation	9.61	6833.73	6833.73	1	77 | 79700
43	HexNAc(1)	188.3	4	1709.19	6833.73	1709.44	6834.74	controllerType=0 controllerNumber=1 scan=5474	-0.489	Y.VPCSPSPCQNGGTCRPTGDVTHECACLPGFTGQNCEENIDDCPGNNCKNGGACVDGVNTY.N	21	VPCSPSPCQNGGTCRPTGDVTHECACLPGFTGQNCEENIDDCPGNNCKNGGACVDGVNTY,YN,3@57.02146,8@57.02146,14@57.02146,21@203.07937,24@57.02146,26@57.02146,35@57.02146,42@57.02146,47@57.02146,53@57.02146	T21(OGlycan / 203.0794)	18.6042	Y.VPC[+57.02146]SPSPC[+57.02146]QNGGTC[+57.02146]RPTGDVT[+203.07937]HEC[+57.02146]AC[+57.02146]LPGFTGQNC[+57.02146]EENIDDC[+57.02146]PGNNC[+57.02146]KNGGAC[+57.02146]VDGVNTY.N	C3(Carbamidomethyl / 57.0215); C8(Carbamidomethyl / 57.0215); C14(Carbamidomethyl / 57.0215); C24(Carbamidomethyl / 57.0215); C26(Carbamidomethyl / 57.0215); C35(Carbamidomethyl / 57.0215); C42(Carbamidomethyl / 57.0215); C47(Carbamidomethyl / 57.0215); C53(Carbamidomethyl / 57.0215)	0.0028	0.0028	0	0	0	0	0.00015	0.00015	2.558	188.3	0	-1	Specific	17.7	>sp|P46531|NOTC1_HUMAN Neurogenic locus notch homolog protein 1 OS=Homo sapiens OX=9606 GN=NOTCH1 PE=1 SV=4	1	4106	FP062822_11.5474.5474.4	high-energy collision-induced dissociation	2.6	6832.73	6833.73	1	78 | 79780
43		290.3	5	1327.53	6633.63	1327.33	6632.65	controllerType=0 controllerNumber=1 scan=5607	-2.383	Y.VPCSPSPCQNGGTCRPTGDVTHECACLPGFTGQNCEENIDDCPGNNCKNGGACVDGVNTY.N		VPCSPSPCQNGGTCRPTGDVTHECACLPGFTGQNCEENIDDCPGNNCKNGGACVDGVNTY,YN,3@57.02146,8@57.02146,14@57.02146,24@57.02146,26@57.02146,33@0.98402,35@57.02146,42@57.02146,47@57.02146,53@57.02146	Q33(Deamidated / 0.984)	18.9157	Y.VPC[+57.02146]SPSPC[+57.02146]QNGGTC[+57.02146]RPTGDVTHEC[+57.02146]AC[+57.02146]LPGFTGQ[+0.98402]NC[+57.02146]EENIDDC[+57.02146]PGNNC[+57.02146]KNGGAC[+57.02146]VDGVNTY.N	C3(Carbamidomethyl / 57.0215); C8(Carbamidomethyl / 57.0215); C14(Carbamidomethyl / 57.0215); C24(Carbamidomethyl / 57.0215); C26(Carbamidomethyl / 57.0215); C35(Carbamidomethyl / 57.0215); C42(Carbamidomethyl / 57.0215); C47(Carbamidomethyl / 57.0215); C53(Carbamidomethyl / 57.0215)	8.3e-05	8.4e-05	0	0	0	0	4.3e-06	4.4e-06	4.082	290.3	4.1	1	Specific	14.5	>sp|P46531|NOTC1_HUMAN Neurogenic locus notch homolog protein 1 OS=Homo sapiens OX=9606 GN=NOTCH1 PE=1 SV=4	1	4272	FP062822_11.5607.5607.5	high-energy collision-induced dissociation	3.97	6632.63	6631.64	1	79 | 81060
43		86.4	4	1658.91	6632.63	1658.92	6632.65	controllerType=0 controllerNumber=1 scan=5617	-2.511	Y.VPCSPSPCQNGGTCRPTGDVTHECACLPGFTGQNCEENIDDCPGNNCKNGGACVDGVNTY.N		VPCSPSPCQNGGTCRPTGDVTHECACLPGFTGQNCEENIDDCPGNNCKNGGACVDGVNTY,YN,3@57.02146,8@57.02146,14@57.02146,24@57.02146,26@57.02146,35@57.02146,42@57.02146,47@57.02146,53@57.02146,58@0.98402	N58(Deamidated / 0.984)	18.9394	Y.VPC[+57.02146]SPSPC[+57.02146]QNGGTC[+57.02146]RPTGDVTHEC[+57.02146]AC[+57.02146]LPGFTGQNC[+57.02146]EENIDDC[+57.02146]PGNNC[+57.02146]KNGGAC[+57.02146]VDGVN[+0.98402]TY.N	C3(Carbamidomethyl / 57.0215); C8(Carbamidomethyl / 57.0215); C14(Carbamidomethyl / 57.0215); C24(Carbamidomethyl / 57.0215); C26(Carbamidomethyl / 57.0215); C35(Carbamidomethyl / 57.0215); C42(Carbamidomethyl / 57.0215); C47(Carbamidomethyl / 57.0215); C53(Carbamidomethyl / 57.0215)	0.0013	0.0013	0	0	0	0	7.6e-05	7.7e-05	2.889	86.4	13.6		Specific	15.2	>sp|P46531|NOTC1_HUMAN Neurogenic locus notch homolog protein 1 OS=Homo sapiens OX=9606 GN=NOTCH1 PE=1 SV=4	1	4286	FP062822_11.5617.5617.4	high-energy collision-induced dissociation	2.68	6631.62	6631.64	1	80 | 81220
43		320.3	5	1327.34	6632.65	1327.14	6631.66	controllerType=0 controllerNumber=1 scan=5561	-2.18	Y.VPCSPSPCQNGGTCRPTGDVTHECACLPGFTGQNCEENIDDCPGNNCKNGGACVDGVNTY.N		VPCSPSPCQNGGTCRPTGDVTHECACLPGFTGQNCEENIDDCPGNNCKNGGACVDGVNTY,YN,3@57.02146,8@57.02146,14@57.02146,24@57.02146,26@57.02146,35@57.02146,42@57.02146,47@57.02146,53@57.02146		18.8072	Y.VPC[+57.02146]SPSPC[+57.02146]QNGGTC[+57.02146]RPTGDVTHEC[+57.02146]AC[+57.02146]LPGFTGQNC[+57.02146]EENIDDC[+57.02146]PGNNC[+57.02146]KNGGAC[+57.02146]VDGVNTY.N	C3(Carbamidomethyl / 57.0215); C8(Carbamidomethyl / 57.0215); C14(Carbamidomethyl / 57.0215); C24(Carbamidomethyl / 57.0215); C26(Carbamidomethyl / 57.0215); C35(Carbamidomethyl / 57.0215); C42(Carbamidomethyl / 57.0215); C47(Carbamidomethyl / 57.0215); C53(Carbamidomethyl / 57.0215)	9.3e-05	9.4e-05	0	0	0	0	5e-06	5.1e-06	4.031	320.3	38.1	1	Specific	16	>sp|P46531|NOTC1_HUMAN Neurogenic locus notch homolog protein 1 OS=Homo sapiens OX=9606 GN=NOTCH1 PE=1 SV=4	1	4210	FP062822_11.5561.5561.5	high-energy collision-induced dissociation	4.23	6631.64	6630.65	1	81 | 80620
43		162.2	5	1327.13	6631.63	1327.14	6631.66	controllerType=0 controllerNumber=1 scan=5663	-5.135	Y.VPCSPSPCQNGGTCRPTGDVTHECACLPGFTGQNCEENIDDCPGNNCKNGGACVDGVNTY.N		VPCSPSPCQNGGTCRPTGDVTHECACLPGFTGQNCEENIDDCPGNNCKNGGACVDGVNTY,YN,3@57.02146,8@57.02146,14@57.02146,24@57.02146,26@57.02146,35@57.02146,42@57.02146,47@57.02146,53@57.02146		19.0491	Y.VPC[+57.02146]SPSPC[+57.02146]QNGGTC[+57.02146]RPTGDVTHEC[+57.02146]AC[+57.02146]LPGFTGQNC[+57.02146]EENIDDC[+57.02146]PGNNC[+57.02146]KNGGAC[+57.02146]VDGVNTY.N	C3(Carbamidomethyl / 57.0215); C8(Carbamidomethyl / 57.0215); C14(Carbamidomethyl / 57.0215); C24(Carbamidomethyl / 57.0215); C26(Carbamidomethyl / 57.0215); C35(Carbamidomethyl / 57.0215); C42(Carbamidomethyl / 57.0215); C47(Carbamidomethyl / 57.0215); C53(Carbamidomethyl / 57.0215)	0.0018	0.0018	0	0	0	0	9.9e-05	0.0001	2.745	162.2	0.5		Specific	12	>sp|P46531|NOTC1_HUMAN Neurogenic locus notch homolog protein 1 OS=Homo sapiens OX=9606 GN=NOTCH1 PE=1 SV=4	1	4344	FP062822_11.5663.5663.5	high-energy collision-induced dissociation	3	6630.62	6630.65	1	82 | 81540
43		84.8	4	1658.41	6630.63	1658.67	6631.66	controllerType=0 controllerNumber=1 scan=5575	-3.532	Y.VPCSPSPCQNGGTCRPTGDVTHECACLPGFTGQNCEENIDDCPGNNCKNGGACVDGVNTY.N		VPCSPSPCQNGGTCRPTGDVTHECACLPGFTGQNCEENIDDCPGNNCKNGGACVDGVNTY,YN,3@57.02146,8@57.02146,14@57.02146,24@57.02146,26@57.02146,35@57.02146,42@57.02146,47@57.02146,53@57.02146		18.8384	Y.VPC[+57.02146]SPSPC[+57.02146]QNGGTC[+57.02146]RPTGDVTHEC[+57.02146]AC[+57.02146]LPGFTGQNC[+57.02146]EENIDDC[+57.02146]PGNNC[+57.02146]KNGGAC[+57.02146]VDGVNTY.N	C3(Carbamidomethyl / 57.0215); C8(Carbamidomethyl / 57.0215); C14(Carbamidomethyl / 57.0215); C24(Carbamidomethyl / 57.0215); C26(Carbamidomethyl / 57.0215); C35(Carbamidomethyl / 57.0215); C42(Carbamidomethyl / 57.0215); C47(Carbamidomethyl / 57.0215); C53(Carbamidomethyl / 57.0215)	0.012	0.012	0	0	0	0	0.00049	0.00049	1.935	84.8	84.8	-1	Specific	14.5	>sp|P46531|NOTC1_HUMAN Neurogenic locus notch homolog protein 1 OS=Homo sapiens OX=9606 GN=NOTCH1 PE=1 SV=4	1	4229	FP062822_11.5575.5575.4	high-energy collision-induced dissociation	1.93	6629.63	6630.65	1	83 | 80900
70	Hex(1)Pent(1); HexNAc(1)Hex(1)Fuc(1)	58	4	1114.71	4455.8	1114.43	4454.72	controllerType=0 controllerNumber=1 scan=4879	17.575	L.PGFTGQNCEENIDDCPGNNCKNGGACVDGVNTY.N	4;32	PGFTGQNCEENIDDCPGNNCKNGGACVDGVNTY,LN,4@294.09508,8@57.02146,13@15.99492,15@57.02146,20@57.02146,26@57.02146,32@511.19010	T4(OGlycan / 294.0951); D13(Oxidation / 15.9949); T32(OGlycan / 511.1901)	17.1788	L.PGFT[+294.09508]GQNC[+57.02146]EENID[+15.99492]DC[+57.02146]PGNNC[+57.02146]KNGGAC[+57.02146]VDGVNT[+511.19010]Y.N	C8(Carbamidomethyl / 57.0215); C15(Carbamidomethyl / 57.0215); C20(Carbamidomethyl / 57.0215); C26(Carbamidomethyl / 57.0215)	0.98	0.98	0.015	0.015	0.032	0.032	0.094	0.094	0.009	58	0	1	Specific	7	>sp|P46531|NOTC1_HUMAN Neurogenic locus notch homolog protein 1 OS=Homo sapiens OX=9606 GN=NOTCH1 PE=1 SV=4	1	3421	FP062822_11.4879.4879.4	high-energy collision-induced dissociation	0	4454.79	4453.71	1	84 | 35458
103	HexNAc(1)Fuc(1); HexNAc(1)	109.1	6	1053.25	6314.46	1053.41	6315.44	controllerType=0 controllerNumber=1 scan=6126	3.415	Y.NCRCPPEWTGQYCTEDVDECQLMPNACQNGGTCHNTHGGYNCVCVNGW.T	14;32	NCRCPPEWTGQYCTEDVDECQLMPNACQNGGTCHNTHGGYNCVCVNGW,YT,2@57.02146,4@57.02146,13@57.02146,14@349.13728,20@57.02146,27@57.02146,32@203.07937,33@57.02146,42@57.02146,44@57.02146	T14(OGlycan / 349.1373); T32(OGlycan / 203.0794)	20.1534	Y.NC[+57.02146]RC[+57.02146]PPEWTGQYC[+57.02146]T[+349.13728]EDVDEC[+57.02146]QLMPNAC[+57.02146]QNGGT[+203.07937]C[+57.02146]HNTHGGYNC[+57.02146]VC[+57.02146]VNGW.T	C2(Carbamidomethyl / 57.0215); C4(Carbamidomethyl / 57.0215); C13(Carbamidomethyl / 57.0215); C20(Carbamidomethyl / 57.0215); C27(Carbamidomethyl / 57.0215); C33(Carbamidomethyl / 57.0215); C42(Carbamidomethyl / 57.0215); C44(Carbamidomethyl / 57.0215)	0.86	0.86	0.0052	0.0052	0.011	0.011	0.049	0.05	0.066	109.1	0	-1	Specific	13.7	>sp|P46531|NOTC1_HUMAN Neurogenic locus notch homolog protein 1 OS=Homo sapiens OX=9606 GN=NOTCH1 PE=1 SV=4	1	4948	FP062822_11.6126.6126.3	high-energy collision-induced dissociation	0.03	6313.45	6314.44	1	85 | 82990
103	HexNAc(1)Hex(1)Fuc(1)NeuAc(1)	588.3	4	1402.78	5608.08	1402.78	5608.12	controllerType=0 controllerNumber=1 scan=5156	-6.11	Y.NCRCPPEWTGQYCTEDVDECQLMPNACQNGGTCHNTHGGY.N	36	NCRCPPEWTGQYCTEDVDECQLMPNACQNGGTCHNTHGGY,YN,2@57.02146,4@57.02146,13@57.02146,20@57.02146,23@15.99492,27@57.02146,33@57.02146,36@802.28552,37@15.99492	M23(Oxidation / 15.9949); T36(OGlycan / 802.2855); H37(Oxidation / 15.9949)	17.8594	Y.NC[+57.02146]RC[+57.02146]PPEWTGQYC[+57.02146]TEDVDEC[+57.02146]QLM[+15.99492]PNAC[+57.02146]QNGGTC[+57.02146]HNT[+802.28552]H[+15.99492]GGY.N	C2(Carbamidomethyl / 57.0215); C4(Carbamidomethyl / 57.0215); C13(Carbamidomethyl / 57.0215); C20(Carbamidomethyl / 57.0215); C27(Carbamidomethyl / 57.0215); C33(Carbamidomethyl / 57.0215)	5e-08	5.1e-08	0	0	0	0	3.3e-09	3.4e-09	7.3	588.3	0		Specific	25.5	>sp|P46531|NOTC1_HUMAN Neurogenic locus notch homolog protein 1 OS=Homo sapiens OX=9606 GN=NOTCH1 PE=1 SV=4	1	3719	FP062822_11.5156.5156.4	high-energy collision-induced dissociation	8.31	5607.08	5607.11	1	86 | 76220
103	HexNAc(1)Hex(1)Fuc(1); Hex(1)Pent(1)	151.4	4	1399.29	5594.13	1399.54	5595.12	controllerType=0 controllerNumber=1 scan=5731	1.671	Y.NCRCPPEWTGQYCTEDVDECQLMPNACQNGGTCHNTHGGY.N	9;14	NCRCPPEWTGQYCTEDVDECQLMPNACQNGGTCHNTHGGY,YN,2@57.02146,4@57.02146,9@511.19010,13@57.02146,14@294.09508,20@57.02146,27@57.02146,33@57.02146,37@15.99492	T9(OGlycan / 511.1901); T14(OGlycan / 294.0951); H37(Oxidation / 15.9949)	19.2112	Y.NC[+57.02146]RC[+57.02146]PPEWT[+511.19010]GQYC[+57.02146]T[+294.09508]EDVDEC[+57.02146]QLMPNAC[+57.02146]QNGGTC[+57.02146]HNTH[+15.99492]GGY.N	C2(Carbamidomethyl / 57.0215); C4(Carbamidomethyl / 57.0215); C13(Carbamidomethyl / 57.0215); C20(Carbamidomethyl / 57.0215); C27(Carbamidomethyl / 57.0215); C33(Carbamidomethyl / 57.0215)	0.0018	0.0018	0	0	0	0	0.00011	0.00011	2.74	151.4	0	-1	Specific	17.5	>sp|P46531|NOTC1_HUMAN Neurogenic locus notch homolog protein 1 OS=Homo sapiens OX=9606 GN=NOTCH1 PE=1 SV=4	1	4430	FP062822_11.5731.5731.4	high-energy collision-induced dissociation	2.38	5593.12	5594.11	1	87 | 81820
103	HexNAc(1)Hex(1)Fuc(1)NeuAc(1)	1125.4	4	1398.78	5592.11	1398.79	5592.12	controllerType=0 controllerNumber=1 scan=5627	-1.448	Y.NCRCPPEWTGQYCTEDVDECQLMPNACQNGGTCHNTHGGY.N	14	NCRCPPEWTGQYCTEDVDECQLMPNACQNGGTCHNTHGGY,YN,2@57.02146,4@57.02146,13@57.02146,14@802.28552,20@57.02146,27@57.02146,33@57.02146,35@15.99492	T14(OGlycan / 802.2855); N35(Oxidation / 15.9949)	18.9631	Y.NC[+57.02146]RC[+57.02146]PPEWTGQYC[+57.02146]T[+802.28552]EDVDEC[+57.02146]QLMPNAC[+57.02146]QNGGTC[+57.02146]HN[+15.99492]THGGY.N	C2(Carbamidomethyl / 57.0215); C4(Carbamidomethyl / 57.0215); C13(Carbamidomethyl / 57.0215); C20(Carbamidomethyl / 57.0215); C27(Carbamidomethyl / 57.0215); C33(Carbamidomethyl / 57.0215)	9.9e-31	1.7e-21	0	0	0	0	9.9e-31	2.7e-22	30.006	1125.4	0.8		Specific	36.1	>sp|P46531|NOTC1_HUMAN Neurogenic locus notch homolog protein 1 OS=Homo sapiens OX=9606 GN=NOTCH1 PE=1 SV=4	1	4300	FP062822_11.5627.5627.4	high-energy collision-induced dissociation	22.39	5591.11	5591.12	1	88 | 81260
103	HexNAc(1)Hex(1)Fuc(1)NeuAc(1)	948.7	4	1398.79	5592.12	1398.79	5592.12	controllerType=0 controllerNumber=1 scan=5679	0.298	Y.NCRCPPEWTGQYCTEDVDECQLMPNACQNGGTCHNTHGGY.N	14	NCRCPPEWTGQYCTEDVDECQLMPNACQNGGTCHNTHGGY,YN,2@57.02146,4@57.02146,13@57.02146,14@802.28552,20@57.02146,27@57.02146,33@57.02146,35@15.99492	T14(OGlycan / 802.2855); N35(Oxidation / 15.9949)	19.0871	Y.NC[+57.02146]RC[+57.02146]PPEWTGQYC[+57.02146]T[+802.28552]EDVDEC[+57.02146]QLMPNAC[+57.02146]QNGGTC[+57.02146]HN[+15.99492]THGGY.N	C2(Carbamidomethyl / 57.0215); C4(Carbamidomethyl / 57.0215); C13(Carbamidomethyl / 57.0215); C20(Carbamidomethyl / 57.0215); C27(Carbamidomethyl / 57.0215); C33(Carbamidomethyl / 57.0215)	4.9e-15	5e-15	0	0	0	0	4.9e-16	4.1e-16	14.307	948.7	5.4		Specific	30.8	>sp|P46531|NOTC1_HUMAN Neurogenic locus notch homolog protein 1 OS=Homo sapiens OX=9606 GN=NOTCH1 PE=1 SV=4	1	4364	FP062822_11.5679.5679.4	high-energy collision-induced dissociation	15.95	5591.12	5591.12	1	89 | 81660
103	HexNAc(1)Hex(1)Fuc(1)NeuAc(1)	592.3	5	1119.03	5591.11	1119.23	5592.12	controllerType=0 controllerNumber=1 scan=5637	-1.298	Y.NCRCPPEWTGQYCTEDVDECQLMPNACQNGGTCHNTHGGY.N	14	NCRCPPEWTGQYCTEDVDECQLMPNACQNGGTCHNTHGGY,YN,2@57.02146,4@57.02146,13@57.02146,14@802.28552,20@57.02146,27@57.02146,33@57.02146,37@15.99492	T14(OGlycan / 802.2855); H37(Oxidation / 15.9949)	18.9868	Y.NC[+57.02146]RC[+57.02146]PPEWTGQYC[+57.02146]T[+802.28552]EDVDEC[+57.02146]QLMPNAC[+57.02146]QNGGTC[+57.02146]HNTH[+15.99492]GGY.N	C2(Carbamidomethyl / 57.0215); C4(Carbamidomethyl / 57.0215); C13(Carbamidomethyl / 57.0215); C20(Carbamidomethyl / 57.0215); C27(Carbamidomethyl / 57.0215); C33(Carbamidomethyl / 57.0215)	4.5e-07	4.6e-07	0	0	0	0	3.1e-08	3.1e-08	6.345	592.3	0	-1	Specific	22.7	>sp|P46531|NOTC1_HUMAN Neurogenic locus notch homolog protein 1 OS=Homo sapiens OX=9606 GN=NOTCH1 PE=1 SV=4	1	4313	FP062822_11.5637.5637.5	high-energy collision-induced dissociation	7.97	5590.1	5591.12	1	90 | 81460
103	HexNAc(1)Fuc(1)	1052.8	4	1285.5	5138.97	1285.5	5138.97	controllerType=0 controllerNumber=1 scan=5342	0.096	Y.NCRCPPEWTGQYCTEDVDECQLMPNACQNGGTCHNTHGGY.N	14	NCRCPPEWTGQYCTEDVDECQLMPNACQNGGTCHNTHGGY,YN,2@57.02146,4@57.02146,13@57.02146,14@349.13728,20@57.02146,27@57.02146,33@57.02146,35@15.99492	T14(OGlycan / 349.1373); N35(Oxidation / 15.9949)	18.2979	Y.NC[+57.02146]RC[+57.02146]PPEWTGQYC[+57.02146]T[+349.13728]EDVDEC[+57.02146]QLMPNAC[+57.02146]QNGGTC[+57.02146]HN[+15.99492]THGGY.N	C2(Carbamidomethyl / 57.0215); C4(Carbamidomethyl / 57.0215); C13(Carbamidomethyl / 57.0215); C20(Carbamidomethyl / 57.0215); C27(Carbamidomethyl / 57.0215); C33(Carbamidomethyl / 57.0215)	9.9e-31	5e-20	0	0	0	0	9.9e-31	3.5e-21	30.006	1052.8	4.4		Specific	34	>sp|P46531|NOTC1_HUMAN Neurogenic locus notch homolog protein 1 OS=Homo sapiens OX=9606 GN=NOTCH1 PE=1 SV=4	1	3946	FP062822_11.5342.5342.4	high-energy collision-induced dissociation	19.94	5137.97	5137.97	1	91 | 78300
103	HexNAc(1)Fuc(1)	846.3	4	1285.49	5138.94	1285.5	5138.97	controllerType=0 controllerNumber=1 scan=5394	-6.365	Y.NCRCPPEWTGQYCTEDVDECQLMPNACQNGGTCHNTHGGY.N	14	NCRCPPEWTGQYCTEDVDECQLMPNACQNGGTCHNTHGGY,YN,2@57.02146,4@57.02146,13@57.02146,14@349.13728,20@57.02146,27@57.02146,33@57.02146,35@15.99492	T14(OGlycan / 349.1373); N35(Oxidation / 15.9949)	18.42	Y.NC[+57.02146]RC[+57.02146]PPEWTGQYC[+57.02146]T[+349.13728]EDVDEC[+57.02146]QLMPNAC[+57.02146]QNGGTC[+57.02146]HN[+15.99492]THGGY.N	C2(Carbamidomethyl / 57.0215); C4(Carbamidomethyl / 57.0215); C13(Carbamidomethyl / 57.0215); C20(Carbamidomethyl / 57.0215); C27(Carbamidomethyl / 57.0215); C33(Carbamidomethyl / 57.0215)	5e-13	5.1e-13	0	0	0	0	7.2e-14	7.3e-14	12.3	846.3	4.4		Specific	29.2	>sp|P46531|NOTC1_HUMAN Neurogenic locus notch homolog protein 1 OS=Homo sapiens OX=9606 GN=NOTCH1 PE=1 SV=4	1	4007	FP062822_11.5394.5394.4	high-energy collision-induced dissociation	13.93	5137.93	5137.97	1	92 | 78820
103	Fuc(1); Hex(1)	630.1	4	1275.24	5097.93	1275.24	5097.95	controllerType=0 controllerNumber=1 scan=5341	-4.369	Y.NCRCPPEWTGQYCTEDVDECQLMPNACQNGGTCHNTHGGY.N	9;14	NCRCPPEWTGQYCTEDVDECQLMPNACQNGGTCHNTHGGY,YN,2@57.02146,4@57.02146,9@146.05791,13@57.02146,14@162.05282,20@57.02146,27@57.02146,33@57.02146,35@15.99492	T9(OGlycan / 146.0579); T14(OGlycan / 162.0528); N35(Oxidation / 15.9949)	18.2957	Y.NC[+57.02146]RC[+57.02146]PPEWT[+146.05791]GQYC[+57.02146]T[+162.05282]EDVDEC[+57.02146]QLMPNAC[+57.02146]QNGGTC[+57.02146]HN[+15.99492]THGGY.N	C2(Carbamidomethyl / 57.0215); C4(Carbamidomethyl / 57.0215); C13(Carbamidomethyl / 57.0215); C20(Carbamidomethyl / 57.0215); C27(Carbamidomethyl / 57.0215); C33(Carbamidomethyl / 57.0215)	5e-09	5.1e-09	0	0	0	0	4e-10	4e-10	8.3	630.1	0		Specific	23	>sp|P46531|NOTC1_HUMAN Neurogenic locus notch homolog protein 1 OS=Homo sapiens OX=9606 GN=NOTCH1 PE=1 SV=4	1	3945	FP062822_11.5341.5341.4	high-energy collision-induced dissociation	9.94	5096.92	5096.94	1	93 | 78260
103	HexNAc(1)	696.9	5	999.386	4992.9	999.586	4993.9	controllerType=0 controllerNumber=1 scan=4545	0.825	Y.NCRCPPEWTGQYCTEDVDECQLMPNACQNGGTCHNTHGGY.N	14	NCRCPPEWTGQYCTEDVDECQLMPNACQNGGTCHNTHGGY,YN,2@57.02146,4@57.02146,13@57.02146,14@203.07937,20@57.02146,21@0.98402,27@57.02146,33@57.02146,35@15.99492	T14(OGlycan / 203.0794); Q21(Deamidated / 0.984); N35(Oxidation / 15.9949)	16.3606	Y.NC[+57.02146]RC[+57.02146]PPEWTGQYC[+57.02146]T[+203.07937]EDVDEC[+57.02146]Q[+0.98402]LMPNAC[+57.02146]QNGGTC[+57.02146]HN[+15.99492]THGGY.N	C2(Carbamidomethyl / 57.0215); C4(Carbamidomethyl / 57.0215); C13(Carbamidomethyl / 57.0215); C20(Carbamidomethyl / 57.0215); C27(Carbamidomethyl / 57.0215); C33(Carbamidomethyl / 57.0215)	1.3e-08	1.3e-08	0	0	0	0	6.2e-10	6.3e-10	7.893	696.9	5.1	-1	Specific	17	>sp|P46531|NOTC1_HUMAN Neurogenic locus notch homolog protein 1 OS=Homo sapiens OX=9606 GN=NOTCH1 PE=1 SV=4	1	3018	FP062822_11.4545.4545.5	high-energy collision-induced dissociation	9.53	4991.89	4992.89	1	94 | 71140
103	HexNAc(1)	642.7	5	999.385	4992.9	999.586	4993.9	controllerType=0 controllerNumber=1 scan=4684	-0.275	Y.NCRCPPEWTGQYCTEDVDECQLMPNACQNGGTCHNTHGGY.N	14	NCRCPPEWTGQYCTEDVDECQLMPNACQNGGTCHNTHGGY,YN,2@57.02146,4@57.02146,13@57.02146,14@203.07937,20@57.02146,21@0.98402,27@57.02146,33@57.02146,35@15.99492	T14(OGlycan / 203.0794); Q21(Deamidated / 0.984); N35(Oxidation / 15.9949)	16.6818	Y.NC[+57.02146]RC[+57.02146]PPEWTGQYC[+57.02146]T[+203.07937]EDVDEC[+57.02146]Q[+0.98402]LMPNAC[+57.02146]QNGGTC[+57.02146]HN[+15.99492]THGGY.N	C2(Carbamidomethyl / 57.0215); C4(Carbamidomethyl / 57.0215); C13(Carbamidomethyl / 57.0215); C20(Carbamidomethyl / 57.0215); C27(Carbamidomethyl / 57.0215); C33(Carbamidomethyl / 57.0215)	1.3e-07	1.3e-07	0	0	0	0	7e-09	7.1e-09	6.893	642.7	5.6	-1	Specific	17.7	>sp|P46531|NOTC1_HUMAN Neurogenic locus notch homolog protein 1 OS=Homo sapiens OX=9606 GN=NOTCH1 PE=1 SV=4	1	3201	FP062822_11.4684.4684.5	high-energy collision-induced dissociation	8.53	4991.89	4992.89	1	95 | 72380
103	HexNAc(1)	366.8	5	999.585	4993.89	999.586	4993.9	controllerType=0 controllerNumber=1 scan=4495	-1.362	Y.NCRCPPEWTGQYCTEDVDECQLMPNACQNGGTCHNTHGGY.N	14	NCRCPPEWTGQYCTEDVDECQLMPNACQNGGTCHNTHGGY,YN,2@57.02146,4@57.02146,13@57.02146,14@203.07937,20@57.02146,21@0.98402,27@57.02146,33@57.02146,35@15.99492	T14(OGlycan / 203.0794); Q21(Deamidated / 0.984); N35(Oxidation / 15.9949)	16.2443	Y.NC[+57.02146]RC[+57.02146]PPEWTGQYC[+57.02146]T[+203.07937]EDVDEC[+57.02146]Q[+0.98402]LMPNAC[+57.02146]QNGGTC[+57.02146]HN[+15.99492]THGGY.N	C2(Carbamidomethyl / 57.0215); C4(Carbamidomethyl / 57.0215); C13(Carbamidomethyl / 57.0215); C20(Carbamidomethyl / 57.0215); C27(Carbamidomethyl / 57.0215); C33(Carbamidomethyl / 57.0215)	1.8e-06	1.8e-06	0	0	0	0	1.3e-07	1.3e-07	5.748	366.8	9.4		Specific	15.3	>sp|P46531|NOTC1_HUMAN Neurogenic locus notch homolog protein 1 OS=Homo sapiens OX=9606 GN=NOTCH1 PE=1 SV=4	1	2955	FP062822_11.4495.4495.5	high-energy collision-induced dissociation	5.44	4992.89	4992.89	1	96 | 70577
103	HexNAc(1)	245.6	4	1248.98	4992.9	1249.23	4993.9	controllerType=0 controllerNumber=1 scan=4532	1.39	Y.NCRCPPEWTGQYCTEDVDECQLMPNACQNGGTCHNTHGGY.N	14	NCRCPPEWTGQYCTEDVDECQLMPNACQNGGTCHNTHGGY,YN,2@57.02146,4@57.02146,13@57.02146,14@203.07937,20@57.02146,21@0.98402,27@57.02146,33@57.02146,35@15.99492	T14(OGlycan / 203.0794); Q21(Deamidated / 0.984); N35(Oxidation / 15.9949)	16.3285	Y.NC[+57.02146]RC[+57.02146]PPEWTGQYC[+57.02146]T[+203.07937]EDVDEC[+57.02146]Q[+0.98402]LMPNAC[+57.02146]QNGGTC[+57.02146]HN[+15.99492]THGGY.N	C2(Carbamidomethyl / 57.0215); C4(Carbamidomethyl / 57.0215); C13(Carbamidomethyl / 57.0215); C20(Carbamidomethyl / 57.0215); C27(Carbamidomethyl / 57.0215); C33(Carbamidomethyl / 57.0215)	0.00032	0.00033	0	0	0	0	1.3e-05	1.3e-05	3.491	245.6	3.9	-1	Specific	15.1	>sp|P46531|NOTC1_HUMAN Neurogenic locus notch homolog protein 1 OS=Homo sapiens OX=9606 GN=NOTCH1 PE=1 SV=4	1	3004	FP062822_11.4532.4532.4	high-energy collision-induced dissociation	3.02	4991.9	4992.89	1	97 | 70980
103	HexNAc(1)	200.8	5	999.383	4992.89	999.586	4993.9	controllerType=0 controllerNumber=1 scan=4769	-2.231	Y.NCRCPPEWTGQYCTEDVDECQLMPNACQNGGTCHNTHGGY.N	14	NCRCPPEWTGQYCTEDVDECQLMPNACQNGGTCHNTHGGY,YN,2@57.02146,4@57.02146,13@57.02146,14@203.07937,20@57.02146,21@0.98402,27@57.02146,33@57.02146,37@15.99492	T14(OGlycan / 203.0794); Q21(Deamidated / 0.984); H37(Oxidation / 15.9949)	16.883	Y.NC[+57.02146]RC[+57.02146]PPEWTGQYC[+57.02146]T[+203.07937]EDVDEC[+57.02146]Q[+0.98402]LMPNAC[+57.02146]QNGGTC[+57.02146]HNTH[+15.99492]GGY.N	C2(Carbamidomethyl / 57.0215); C4(Carbamidomethyl / 57.0215); C13(Carbamidomethyl / 57.0215); C20(Carbamidomethyl / 57.0215); C27(Carbamidomethyl / 57.0215); C33(Carbamidomethyl / 57.0215)	0.00093	0.00094	0	0	0	0	4.6e-05	4.7e-05	3.034	200.8	0	-1	Specific	13.1	>sp|P46531|NOTC1_HUMAN Neurogenic locus notch homolog protein 1 OS=Homo sapiens OX=9606 GN=NOTCH1 PE=1 SV=4	1	3311	FP062822_11.4769.4769.5	high-energy collision-induced dissociation	2.93	4991.88	4992.89	1	98 | 73100
103	HexNAc(1)	298.4	5	999.184	4991.89	999.389	4992.92	controllerType=0 controllerNumber=1 scan=4737	-4.895	Y.NCRCPPEWTGQYCTEDVDECQLMPNACQNGGTCHNTHGGY.N	14	NCRCPPEWTGQYCTEDVDECQLMPNACQNGGTCHNTHGGY,YN,2@57.02146,4@57.02146,13@57.02146,14@203.07937,20@57.02146,27@57.02146,33@57.02146,35@15.99492	T14(OGlycan / 203.0794); N35(Oxidation / 15.9949)	16.8077	Y.NC[+57.02146]RC[+57.02146]PPEWTGQYC[+57.02146]T[+203.07937]EDVDEC[+57.02146]QLMPNAC[+57.02146]QNGGTC[+57.02146]HN[+15.99492]THGGY.N	C2(Carbamidomethyl / 57.0215); C4(Carbamidomethyl / 57.0215); C13(Carbamidomethyl / 57.0215); C20(Carbamidomethyl / 57.0215); C27(Carbamidomethyl / 57.0215); C33(Carbamidomethyl / 57.0215)	0.00072	0.00073	0	0	0	0	3.4e-05	3.5e-05	3.145	298.4	5.6	-1	Specific	13.2	>sp|P46531|NOTC1_HUMAN Neurogenic locus notch homolog protein 1 OS=Homo sapiens OX=9606 GN=NOTCH1 PE=1 SV=4	1	3267	FP062822_11.4737.4737.5	high-energy collision-induced dissociation	2.72	4990.88	4991.91	1	99 | 72860
103	HexNAc(1)	459.4	5	996.185	4976.9	996.19	4976.92	controllerType=0 controllerNumber=1 scan=4567	-4.705	Y.NCRCPPEWTGQYCTEDVDECQLMPNACQNGGTCHNTHGGY.N	14	NCRCPPEWTGQYCTEDVDECQLMPNACQNGGTCHNTHGGY,YN,2@57.02146,4@57.02146,13@57.02146,14@203.07937,20@57.02146,27@57.02146,33@57.02146	T14(OGlycan / 203.0794)	16.4118	Y.NC[+57.02146]RC[+57.02146]PPEWTGQYC[+57.02146]T[+203.07937]EDVDEC[+57.02146]QLMPNAC[+57.02146]QNGGTC[+57.02146]HNTHGGY.N	C2(Carbamidomethyl / 57.0215); C4(Carbamidomethyl / 57.0215); C13(Carbamidomethyl / 57.0215); C20(Carbamidomethyl / 57.0215); C27(Carbamidomethyl / 57.0215); C33(Carbamidomethyl / 57.0215)	2.4e-06	2.5e-06	0	0	0	0	1.8e-07	1.8e-07	5.611	459.4	5.1		Specific	13.6	>sp|P46531|NOTC1_HUMAN Neurogenic locus notch homolog protein 1 OS=Homo sapiens OX=9606 GN=NOTCH1 PE=1 SV=4	1	3045	FP062822_11.4567.4567.5	high-energy collision-induced dissociation	5.7	4975.89	4975.91	1	100 | 33282
103	HexNAc(1)	317.9	5	996.187	4976.9	996.19	4976.92	controllerType=0 controllerNumber=1 scan=4517	-3.418	Y.NCRCPPEWTGQYCTEDVDECQLMPNACQNGGTCHNTHGGY.N	14	NCRCPPEWTGQYCTEDVDECQLMPNACQNGGTCHNTHGGY,YN,2@57.02146,4@57.02146,13@57.02146,14@203.07937,20@57.02146,27@57.02146,33@57.02146	T14(OGlycan / 203.0794)	16.295	Y.NC[+57.02146]RC[+57.02146]PPEWTGQYC[+57.02146]T[+203.07937]EDVDEC[+57.02146]QLMPNAC[+57.02146]QNGGTC[+57.02146]HNTHGGY.N	C2(Carbamidomethyl / 57.0215); C4(Carbamidomethyl / 57.0215); C13(Carbamidomethyl / 57.0215); C20(Carbamidomethyl / 57.0215); C27(Carbamidomethyl / 57.0215); C33(Carbamidomethyl / 57.0215)	2.7e-05	2.8e-05	0	0	0	0	1.3e-06	1.3e-06	4.566	317.9	3.2		Specific	12.3	>sp|P46531|NOTC1_HUMAN Neurogenic locus notch homolog protein 1 OS=Homo sapiens OX=9606 GN=NOTCH1 PE=1 SV=4	1	2984	FP062822_11.4517.4517.5	high-energy collision-induced dissociation	4.3	4975.9	4975.91	1	101 | 32722
103	Hex(1)	357.7	4	1242.73	4967.88	1242.73	4967.88	controllerType=0 controllerNumber=1 scan=5209	-0.846	Y.NCRCPPEWTGQYCTEDVDECQLMPNACQNGGTCHNTHGGY.N	14	NCRCPPEWTGQYCTEDVDECQLMPNACQNGGTCHNTHGGY,YN,2@57.02146,4@57.02146,8@15.99492,13@57.02146,14@162.05282,20@57.02146,27@57.02146,33@57.02146,37@15.99492	W8(Oxidation / 15.9949); T14(OGlycan / 162.0528); H37(Oxidation / 15.9949)	17.9845	Y.NC[+57.02146]RC[+57.02146]PPEW[+15.99492]TGQYC[+57.02146]T[+162.05282]EDVDEC[+57.02146]QLMPNAC[+57.02146]QNGGTC[+57.02146]HNTH[+15.99492]GGY.N	C2(Carbamidomethyl / 57.0215); C4(Carbamidomethyl / 57.0215); C13(Carbamidomethyl / 57.0215); C20(Carbamidomethyl / 57.0215); C27(Carbamidomethyl / 57.0215); C33(Carbamidomethyl / 57.0215)	8.4e-06	8.5e-06	0	0	0	0	4.8e-07	4.9e-07	5.076	357.7	0		Specific	20.1	>sp|P46531|NOTC1_HUMAN Neurogenic locus notch homolog protein 1 OS=Homo sapiens OX=9606 GN=NOTCH1 PE=1 SV=4	1	3784	FP062822_11.5209.5209.4	high-energy collision-induced dissociation	4.87	4966.87	4966.88	1	102 | 37338
103	Fuc(1)	1323.2	4	1238.47	4950.86	1238.73	4951.89	controllerType=0 controllerNumber=1 scan=4889	-4.452	Y.NCRCPPEWTGQYCTEDVDECQLMPNACQNGGTCHNTHGGY.N	36	NCRCPPEWTGQYCTEDVDECQLMPNACQNGGTCHNTHGGY,YN,2@57.02146,4@57.02146,13@57.02146,20@57.02146,23@15.99492,27@57.02146,33@57.02146,35@15.99492,36@146.05791	M23(Oxidation / 15.9949); N35(Oxidation / 15.9949); T36(OGlycan / 146.0579)	17.2091	Y.NC[+57.02146]RC[+57.02146]PPEWTGQYC[+57.02146]TEDVDEC[+57.02146]QLM[+15.99492]PNAC[+57.02146]QNGGTC[+57.02146]HN[+15.99492]T[+146.05791]HGGY.N	C2(Carbamidomethyl / 57.0215); C4(Carbamidomethyl / 57.0215); C13(Carbamidomethyl / 57.0215); C20(Carbamidomethyl / 57.0215); C27(Carbamidomethyl / 57.0215); C33(Carbamidomethyl / 57.0215)	9.9e-31	4.6e-24	0	0	0	0	9.9e-31	6.3e-25	30.006	1323.2	4.1	-1	Specific	29	>sp|P46531|NOTC1_HUMAN Neurogenic locus notch homolog protein 1 OS=Homo sapiens OX=9606 GN=NOTCH1 PE=1 SV=4	1	3430	FP062822_11.4889.4889.4	high-energy collision-induced dissociation	24.35	4949.86	4950.88	1	103 | 35578
103	Fuc(1)	1272.5	4	1238.72	4951.87	1238.73	4951.89	controllerType=0 controllerNumber=1 scan=4929	-3.355	Y.NCRCPPEWTGQYCTEDVDECQLMPNACQNGGTCHNTHGGY.N	36	NCRCPPEWTGQYCTEDVDECQLMPNACQNGGTCHNTHGGY,YN,2@57.02146,4@57.02146,13@57.02146,20@57.02146,23@15.99492,27@57.02146,33@57.02146,35@15.99492,36@146.05791	M23(Oxidation / 15.9949); N35(Oxidation / 15.9949); T36(OGlycan / 146.0579)	17.3146	Y.NC[+57.02146]RC[+57.02146]PPEWTGQYC[+57.02146]TEDVDEC[+57.02146]QLM[+15.99492]PNAC[+57.02146]QNGGTC[+57.02146]HN[+15.99492]T[+146.05791]HGGY.N	C2(Carbamidomethyl / 57.0215); C4(Carbamidomethyl / 57.0215); C13(Carbamidomethyl / 57.0215); C20(Carbamidomethyl / 57.0215); C27(Carbamidomethyl / 57.0215); C33(Carbamidomethyl / 57.0215)	9.9e-31	1.7e-24	0	0	0	0	9.9e-31	1.4e-25	30.006	1272.5	4.7		Specific	27	>sp|P46531|NOTC1_HUMAN Neurogenic locus notch homolog protein 1 OS=Homo sapiens OX=9606 GN=NOTCH1 PE=1 SV=4	1	3469	FP062822_11.4929.4929.4	high-energy collision-induced dissociation	24.77	4950.87	4950.88	1	104 | 35898
103	Fuc(1)	1264.8	4	1238.72	4951.88	1238.73	4951.89	controllerType=0 controllerNumber=1 scan=4974	-2.566	Y.NCRCPPEWTGQYCTEDVDECQLMPNACQNGGTCHNTHGGY.N	36	NCRCPPEWTGQYCTEDVDECQLMPNACQNGGTCHNTHGGY,YN,2@57.02146,4@57.02146,13@57.02146,20@57.02146,23@15.99492,27@57.02146,33@57.02146,35@15.99492,36@146.05791	M23(Oxidation / 15.9949); N35(Oxidation / 15.9949); T36(OGlycan / 146.0579)	17.4257	Y.NC[+57.02146]RC[+57.02146]PPEWTGQYC[+57.02146]TEDVDEC[+57.02146]QLM[+15.99492]PNAC[+57.02146]QNGGTC[+57.02146]HN[+15.99492]T[+146.05791]HGGY.N	C2(Carbamidomethyl / 57.0215); C4(Carbamidomethyl / 57.0215); C13(Carbamidomethyl / 57.0215); C20(Carbamidomethyl / 57.0215); C27(Carbamidomethyl / 57.0215); C33(Carbamidomethyl / 57.0215)	9.9e-31	1.7e-24	0	0	0	0	9.9e-31	2.4e-25	30.006	1264.8	5.6		Specific	27.5	>sp|P46531|NOTC1_HUMAN Neurogenic locus notch homolog protein 1 OS=Homo sapiens OX=9606 GN=NOTCH1 PE=1 SV=4	1	3517	FP062822_11.4974.4974.4	high-energy collision-induced dissociation	23.77	4950.87	4950.88	1	105 | 36058
103	Fuc(1)	1098.9	4	1238.72	4951.86	1238.73	4951.89	controllerType=0 controllerNumber=1 scan=5030	-5.425	Y.NCRCPPEWTGQYCTEDVDECQLMPNACQNGGTCHNTHGGY.N	14	NCRCPPEWTGQYCTEDVDECQLMPNACQNGGTCHNTHGGY,YN,2@57.02146,4@57.02146,13@57.02146,14@146.05791,20@57.02146,23@15.99492,27@57.02146,33@57.02146,35@15.99492	T14(OGlycan / 146.0579); M23(Oxidation / 15.9949); N35(Oxidation / 15.9949)	17.5579	Y.NC[+57.02146]RC[+57.02146]PPEWTGQYC[+57.02146]T[+146.05791]EDVDEC[+57.02146]QLM[+15.99492]PNAC[+57.02146]QNGGTC[+57.02146]HN[+15.99492]THGGY.N	C2(Carbamidomethyl / 57.0215); C4(Carbamidomethyl / 57.0215); C13(Carbamidomethyl / 57.0215); C20(Carbamidomethyl / 57.0215); C27(Carbamidomethyl / 57.0215); C33(Carbamidomethyl / 57.0215)	9.9e-31	5.1e-20	0	0	0	0	9.9e-31	6.1e-21	30.006	1098.9	8.4		Specific	26.7	>sp|P46531|NOTC1_HUMAN Neurogenic locus notch homolog protein 1 OS=Homo sapiens OX=9606 GN=NOTCH1 PE=1 SV=4	1	3577	FP062822_11.5030.5030.4	high-energy collision-induced dissociation	20.31	4950.86	4950.88	1	106 | 36338
103	Fuc(1)	888.2	4	1238.72	4951.87	1238.73	4951.89	controllerType=0 controllerNumber=1 scan=5361	-3.453	Y.NCRCPPEWTGQYCTEDVDECQLMPNACQNGGTCHNTHGGY.N	32	NCRCPPEWTGQYCTEDVDECQLMPNACQNGGTCHNTHGGY,YN,2@57.02146,4@57.02146,13@57.02146,20@57.02146,23@15.99492,27@57.02146,32@146.05791,33@57.02146,35@15.99492	M23(Oxidation / 15.9949); T32(OGlycan / 146.0579); N35(Oxidation / 15.9949)	18.3425	Y.NC[+57.02146]RC[+57.02146]PPEWTGQYC[+57.02146]TEDVDEC[+57.02146]QLM[+15.99492]PNAC[+57.02146]QNGGT[+146.05791]C[+57.02146]HN[+15.99492]THGGY.N	C2(Carbamidomethyl / 57.0215); C4(Carbamidomethyl / 57.0215); C13(Carbamidomethyl / 57.0215); C20(Carbamidomethyl / 57.0215); C27(Carbamidomethyl / 57.0215); C33(Carbamidomethyl / 57.0215)	1.7e-14	1.7e-14	0	0	0	0	1.5e-15	1.5e-15	13.764	888.2	3.9		Specific	26.1	>sp|P46531|NOTC1_HUMAN Neurogenic locus notch homolog protein 1 OS=Homo sapiens OX=9606 GN=NOTCH1 PE=1 SV=4	1	3969	FP062822_11.5361.5361.4	high-energy collision-induced dissociation	14.78	4950.87	4950.88	1	107 | 38842
103	Fuc(1)	769.8	4	1238.72	4951.86	1238.73	4951.89	controllerType=0 controllerNumber=1 scan=5305	-6.017	Y.NCRCPPEWTGQYCTEDVDECQLMPNACQNGGTCHNTHGGY.N	14	NCRCPPEWTGQYCTEDVDECQLMPNACQNGGTCHNTHGGY,YN,2@57.02146,4@57.02146,13@57.02146,14@146.05791,20@57.02146,23@15.99492,27@57.02146,33@57.02146,35@15.99492	T14(OGlycan / 146.0579); M23(Oxidation / 15.9949); N35(Oxidation / 15.9949)	18.2114	Y.NC[+57.02146]RC[+57.02146]PPEWTGQYC[+57.02146]T[+146.05791]EDVDEC[+57.02146]QLM[+15.99492]PNAC[+57.02146]QNGGTC[+57.02146]HN[+15.99492]THGGY.N	C2(Carbamidomethyl / 57.0215); C4(Carbamidomethyl / 57.0215); C13(Carbamidomethyl / 57.0215); C20(Carbamidomethyl / 57.0215); C27(Carbamidomethyl / 57.0215); C33(Carbamidomethyl / 57.0215)	5e-12	5.1e-12	0	0	0	0	5.4e-13	5.4e-13	11.3	769.8	0.8		Specific	24	>sp|P46531|NOTC1_HUMAN Neurogenic locus notch homolog protein 1 OS=Homo sapiens OX=9606 GN=NOTCH1 PE=1 SV=4	1	3900	FP062822_11.5305.5305.4	high-energy collision-induced dissociation	11.31	4950.85	4950.88	1	108 | 38178
103	Fuc(1)	563.2	4	1238.97	4952.85	1238.73	4951.89	controllerType=0 controllerNumber=1 scan=5252	-8.371	Y.NCRCPPEWTGQYCTEDVDECQLMPNACQNGGTCHNTHGGY.N	14	NCRCPPEWTGQYCTEDVDECQLMPNACQNGGTCHNTHGGY,YN,2@57.02146,4@57.02146,13@57.02146,14@146.05791,18@15.99492,20@57.02146,27@57.02146,33@57.02146,35@15.99492	T14(OGlycan / 146.0579); D18(Oxidation / 15.9949); N35(Oxidation / 15.9949)	18.0858	Y.NC[+57.02146]RC[+57.02146]PPEWTGQYC[+57.02146]T[+146.05791]EDVD[+15.99492]EC[+57.02146]QLMPNAC[+57.02146]QNGGTC[+57.02146]HN[+15.99492]THGGY.N	C2(Carbamidomethyl / 57.0215); C4(Carbamidomethyl / 57.0215); C13(Carbamidomethyl / 57.0215); C20(Carbamidomethyl / 57.0215); C27(Carbamidomethyl / 57.0215); C33(Carbamidomethyl / 57.0215)	3.4e-07	3.5e-07	0	0	0	0	2.2e-08	2.2e-08	6.466	563.2	0	1	Specific	18.4	>sp|P46531|NOTC1_HUMAN Neurogenic locus notch homolog protein 1 OS=Homo sapiens OX=9606 GN=NOTCH1 PE=1 SV=4	1	3833	FP062822_11.5252.5252.4	high-energy collision-induced dissociation	7.1	4951.84	4950.88	1	109 | 37698
103	Fuc(1)	557.8	4	1238.97	4952.86	1238.73	4951.89	controllerType=0 controllerNumber=1 scan=5193	-5.906	Y.NCRCPPEWTGQYCTEDVDECQLMPNACQNGGTCHNTHGGY.N	14	NCRCPPEWTGQYCTEDVDECQLMPNACQNGGTCHNTHGGY,YN,2@57.02146,4@57.02146,13@57.02146,14@146.05791,20@57.02146,23@15.99492,27@57.02146,33@57.02146,34@15.99492	T14(OGlycan / 146.0579); M23(Oxidation / 15.9949); H34(Oxidation / 15.9949)	17.9476	Y.NC[+57.02146]RC[+57.02146]PPEWTGQYC[+57.02146]T[+146.05791]EDVDEC[+57.02146]QLM[+15.99492]PNAC[+57.02146]QNGGTC[+57.02146]H[+15.99492]NTHGGY.N	C2(Carbamidomethyl / 57.0215); C4(Carbamidomethyl / 57.0215); C13(Carbamidomethyl / 57.0215); C20(Carbamidomethyl / 57.0215); C27(Carbamidomethyl / 57.0215); C33(Carbamidomethyl / 57.0215)	4.3e-07	4.3e-07	0	0	0	0	2.6e-08	2.7e-08	6.371	557.8	0	1	Specific	20.6	>sp|P46531|NOTC1_HUMAN Neurogenic locus notch homolog protein 1 OS=Homo sapiens OX=9606 GN=NOTCH1 PE=1 SV=4	1	3765	FP062822_11.5193.5193.4	high-energy collision-induced dissociation	7.31	4951.86	4950.88	1	110 | 37178
103	Hex(1)	239.6	4	1235.47	4938.86	1235.22	4937.86	controllerType=0 controllerNumber=1 scan=5234	-0.644	Y.NCRCPPEWTGQYCTEDVDECQLMPNACQNGGTCHNTHGGY.N	14	NCRCPPEWTGQYCTEDVDECQLMPNACQNGGTCHNTHGGY,YN,2@57.02146,4@57.02146,13@57.02146,14@162.05282,20@57.02146,27@57.02146,28@0.98402,33@57.02146,35@0.98402	T14(OGlycan / 162.0528); Q28(Deamidated / 0.984); N35(Deamidated / 0.984)	18.0435	Y.NC[+57.02146]RC[+57.02146]PPEWTGQYC[+57.02146]T[+162.05282]EDVDEC[+57.02146]QLMPNAC[+57.02146]Q[+0.98402]NGGTC[+57.02146]HN[+0.98402]THGGY.N	C2(Carbamidomethyl / 57.0215); C4(Carbamidomethyl / 57.0215); C13(Carbamidomethyl / 57.0215); C20(Carbamidomethyl / 57.0215); C27(Carbamidomethyl / 57.0215); C33(Carbamidomethyl / 57.0215)	2.8e-05	2.9e-05	0	0	0	0	1.6e-06	1.6e-06	4.548	239.6	0.8	1	Specific	13.8	>sp|P46531|NOTC1_HUMAN Neurogenic locus notch homolog protein 1 OS=Homo sapiens OX=9606 GN=NOTCH1 PE=1 SV=4	1	3813	FP062822_11.5234.5234.4	high-energy collision-induced dissociation	4.33	4937.86	4936.86	1	111 | 37538
103	Hex(1)	199.7	5	988.584	4938.89	988.378	4937.86	controllerType=0 controllerNumber=1 scan=5507	5.361	Y.NCRCPPEWTGQYCTEDVDECQLMPNACQNGGTCHNTHGGY.N	14	NCRCPPEWTGQYCTEDVDECQLMPNACQNGGTCHNTHGGY,YN,2@57.02146,4@57.02146,13@57.02146,14@162.05282,20@57.02146,25@0.98402,27@57.02146,28@0.98402,33@57.02146	T14(OGlycan / 162.0528); N25(Deamidated / 0.984); Q28(Deamidated / 0.984)	18.6812	Y.NC[+57.02146]RC[+57.02146]PPEWTGQYC[+57.02146]T[+162.05282]EDVDEC[+57.02146]QLMPN[+0.98402]AC[+57.02146]Q[+0.98402]NGGTC[+57.02146]HNTHGGY.N	C2(Carbamidomethyl / 57.0215); C4(Carbamidomethyl / 57.0215); C13(Carbamidomethyl / 57.0215); C20(Carbamidomethyl / 57.0215); C27(Carbamidomethyl / 57.0215); C33(Carbamidomethyl / 57.0215)	0.00081	0.00082	0	0	0	0	4e-05	4e-05	3.092	199.7	0.8	1	Specific	12.1	>sp|P46531|NOTC1_HUMAN Neurogenic locus notch homolog protein 1 OS=Homo sapiens OX=9606 GN=NOTCH1 PE=1 SV=4	1	4145	FP062822_11.5507.5507.5	high-energy collision-induced dissociation	2.73	4937.89	4936.86	1	112 | 40542
103	Hex(1)	111.8	3	1646.97	4938.9	1646.63	4937.86	controllerType=0 controllerNumber=1 scan=5408	6.635	Y.NCRCPPEWTGQYCTEDVDECQLMPNACQNGGTCHNTHGGY.N	14	NCRCPPEWTGQYCTEDVDECQLMPNACQNGGTCHNTHGGY,YN,2@57.02146,4@57.02146,13@57.02146,14@162.05282,20@57.02146,25@0.98402,27@57.02146,28@0.98402,33@57.02146	T14(OGlycan / 162.0528); N25(Deamidated / 0.984); Q28(Deamidated / 0.984)	18.4516	Y.NC[+57.02146]RC[+57.02146]PPEWTGQYC[+57.02146]T[+162.05282]EDVDEC[+57.02146]QLMPN[+0.98402]AC[+57.02146]Q[+0.98402]NGGTC[+57.02146]HNTHGGY.N	C2(Carbamidomethyl / 57.0215); C4(Carbamidomethyl / 57.0215); C13(Carbamidomethyl / 57.0215); C20(Carbamidomethyl / 57.0215); C27(Carbamidomethyl / 57.0215); C33(Carbamidomethyl / 57.0215)	0.0027	0.0027	0	0	0	0	0.00014	0.00014	2.575	111.8	2	1	Specific	14.7	>sp|P46531|NOTC1_HUMAN Neurogenic locus notch homolog protein 1 OS=Homo sapiens OX=9606 GN=NOTCH1 PE=1 SV=4	1	4024	FP062822_11.5408.5408.3	high-energy collision-induced dissociation	2.22	4937.89	4936.86	1	113 | 39562
103	Fuc(1)	1415.9	4	1234.97	4936.87	1234.98	4936.88	controllerType=0 controllerNumber=1 scan=5511	-1.323	Y.NCRCPPEWTGQYCTEDVDECQLMPNACQNGGTCHNTHGGY.N	36	NCRCPPEWTGQYCTEDVDECQLMPNACQNGGTCHNTHGGY,YN,2@57.02146,4@57.02146,13@57.02146,20@57.02146,27@57.02146,29@0.98402,33@57.02146,35@15.99492,36@146.05791	N29(Deamidated / 0.984); N35(Oxidation / 15.9949); T36(OGlycan / 146.0579)	18.6919	Y.NC[+57.02146]RC[+57.02146]PPEWTGQYC[+57.02146]TEDVDEC[+57.02146]QLMPNAC[+57.02146]QN[+0.98402]GGTC[+57.02146]HN[+15.99492]T[+146.05791]HGGY.N	C2(Carbamidomethyl / 57.0215); C4(Carbamidomethyl / 57.0215); C13(Carbamidomethyl / 57.0215); C20(Carbamidomethyl / 57.0215); C27(Carbamidomethyl / 57.0215); C33(Carbamidomethyl / 57.0215)	9.9e-31	1.7e-27	0	0	0	0	9.9e-31	8.3e-28	30.006	1415.9	10.9		Specific	32.3	>sp|P46531|NOTC1_HUMAN Neurogenic locus notch homolog protein 1 OS=Homo sapiens OX=9606 GN=NOTCH1 PE=1 SV=4	1	4149	FP062822_11.5511.5511.4	high-energy collision-induced dissociation	27.4	4935.87	4935.87	1	114 | 40582
103	Fuc(1)	1318.9	4	1234.97	4936.87	1234.98	4936.88	controllerType=0 controllerNumber=1 scan=5568	-1.62	Y.NCRCPPEWTGQYCTEDVDECQLMPNACQNGGTCHNTHGGY.N	36	NCRCPPEWTGQYCTEDVDECQLMPNACQNGGTCHNTHGGY,YN,2@57.02146,4@57.02146,13@57.02146,20@57.02146,27@57.02146,29@0.98402,33@57.02146,35@15.99492,36@146.05791	N29(Deamidated / 0.984); N35(Oxidation / 15.9949); T36(OGlycan / 146.0579)	18.824	Y.NC[+57.02146]RC[+57.02146]PPEWTGQYC[+57.02146]TEDVDEC[+57.02146]QLMPNAC[+57.02146]QN[+0.98402]GGTC[+57.02146]HN[+15.99492]T[+146.05791]HGGY.N	C2(Carbamidomethyl / 57.0215); C4(Carbamidomethyl / 57.0215); C13(Carbamidomethyl / 57.0215); C20(Carbamidomethyl / 57.0215); C27(Carbamidomethyl / 57.0215); C33(Carbamidomethyl / 57.0215)	9.9e-31	1.7e-25	0	0	0	0	9.9e-31	2.1e-26	30.006	1318.9	4.2		Specific	29.7	>sp|P46531|NOTC1_HUMAN Neurogenic locus notch homolog protein 1 OS=Homo sapiens OX=9606 GN=NOTCH1 PE=1 SV=4	1	4220	FP062822_11.5568.5568.4	high-energy collision-induced dissociation	25.4	4935.86	4935.87	1	115 | 41022
103	Fuc(1)	1296.7	4	1234.97	4936.87	1234.98	4936.88	controllerType=0 controllerNumber=1 scan=5613	-1.422	Y.NCRCPPEWTGQYCTEDVDECQLMPNACQNGGTCHNTHGGY.N	14	NCRCPPEWTGQYCTEDVDECQLMPNACQNGGTCHNTHGGY,YN,2@57.02146,4@57.02146,13@57.02146,14@146.05791,20@57.02146,27@57.02146,29@0.98402,33@57.02146,35@15.99492	T14(OGlycan / 146.0579); N29(Deamidated / 0.984); N35(Oxidation / 15.9949)	18.9307	Y.NC[+57.02146]RC[+57.02146]PPEWTGQYC[+57.02146]T[+146.05791]EDVDEC[+57.02146]QLMPNAC[+57.02146]QN[+0.98402]GGTC[+57.02146]HN[+15.99492]THGGY.N	C2(Carbamidomethyl / 57.0215); C4(Carbamidomethyl / 57.0215); C13(Carbamidomethyl / 57.0215); C20(Carbamidomethyl / 57.0215); C27(Carbamidomethyl / 57.0215); C33(Carbamidomethyl / 57.0215)	9.9e-31	1.7e-24	0	0	0	0	9.9e-31	3.3e-25	30.006	1296.7	3.7		Specific	28.9	>sp|P46531|NOTC1_HUMAN Neurogenic locus notch homolog protein 1 OS=Homo sapiens OX=9606 GN=NOTCH1 PE=1 SV=4	1	4279	FP062822_11.5613.5613.4	high-energy collision-induced dissociation	25.4	4935.86	4935.87	1	116 | 41432
103	Fuc(1)	1266.6	4	1235.22	4937.86	1234.98	4936.88	controllerType=0 controllerNumber=1 scan=5017	-5.266	Y.NCRCPPEWTGQYCTEDVDECQLMPNACQNGGTCHNTHGGY.N	36	NCRCPPEWTGQYCTEDVDECQLMPNACQNGGTCHNTHGGY,YN,2@57.02146,4@57.02146,13@57.02146,20@57.02146,23@15.99492,27@57.02146,29@0.98402,33@57.02146,36@146.05791	M23(Oxidation / 15.9949); N29(Deamidated / 0.984); T36(OGlycan / 146.0579)	17.5279	Y.NC[+57.02146]RC[+57.02146]PPEWTGQYC[+57.02146]TEDVDEC[+57.02146]QLM[+15.99492]PNAC[+57.02146]QN[+0.98402]GGTC[+57.02146]HNT[+146.05791]HGGY.N	C2(Carbamidomethyl / 57.0215); C4(Carbamidomethyl / 57.0215); C13(Carbamidomethyl / 57.0215); C20(Carbamidomethyl / 57.0215); C27(Carbamidomethyl / 57.0215); C33(Carbamidomethyl / 57.0215)	9.9e-31	5.1e-24	0	0	0	0	9.9e-31	8.5e-25	30.006	1266.6	4.3	1	Specific	27.8	>sp|P46531|NOTC1_HUMAN Neurogenic locus notch homolog protein 1 OS=Homo sapiens OX=9606 GN=NOTCH1 PE=1 SV=4	1	3565	FP062822_11.5017.5017.4	high-energy collision-induced dissociation	23.31	4936.85	4935.87	1	117 | 36258
103	Fuc(1)	1205.7	4	1234.97	4936.87	1234.98	4936.88	controllerType=0 controllerNumber=1 scan=5006	-2.411	Y.NCRCPPEWTGQYCTEDVDECQLMPNACQNGGTCHNTHGGY.N	36	NCRCPPEWTGQYCTEDVDECQLMPNACQNGGTCHNTHGGY,YN,2@57.02146,4@57.02146,13@57.02146,20@57.02146,23@15.99492,27@57.02146,28@0.98402,33@57.02146,36@146.05791	M23(Oxidation / 15.9949); Q28(Deamidated / 0.984); T36(OGlycan / 146.0579)	17.5012	Y.NC[+57.02146]RC[+57.02146]PPEWTGQYC[+57.02146]TEDVDEC[+57.02146]QLM[+15.99492]PNAC[+57.02146]Q[+0.98402]NGGTC[+57.02146]HNT[+146.05791]HGGY.N	C2(Carbamidomethyl / 57.0215); C4(Carbamidomethyl / 57.0215); C13(Carbamidomethyl / 57.0215); C20(Carbamidomethyl / 57.0215); C27(Carbamidomethyl / 57.0215); C33(Carbamidomethyl / 57.0215)	9.9e-31	1.7e-23	0	0	0	0	9.9e-31	2.4e-24	30.006	1205.7	8.3		Specific	27.8	>sp|P46531|NOTC1_HUMAN Neurogenic locus notch homolog protein 1 OS=Homo sapiens OX=9606 GN=NOTCH1 PE=1 SV=4	1	3552	FP062822_11.5006.5006.4	high-energy collision-induced dissociation	22.77	4935.86	4935.87	1	118 | 36218
103	Fuc(1)	1193.9	4	1234.98	4936.88	1234.98	4936.88	controllerType=0 controllerNumber=1 scan=5660	0.359	Y.NCRCPPEWTGQYCTEDVDECQLMPNACQNGGTCHNTHGGY.N	14	NCRCPPEWTGQYCTEDVDECQLMPNACQNGGTCHNTHGGY,YN,2@57.02146,4@57.02146,13@57.02146,14@146.05791,20@57.02146,27@57.02146,29@0.98402,33@57.02146,35@15.99492	T14(OGlycan / 146.0579); N29(Deamidated / 0.984); N35(Oxidation / 15.9949)	19.0425	Y.NC[+57.02146]RC[+57.02146]PPEWTGQYC[+57.02146]T[+146.05791]EDVDEC[+57.02146]QLMPNAC[+57.02146]QN[+0.98402]GGTC[+57.02146]HN[+15.99492]THGGY.N	C2(Carbamidomethyl / 57.0215); C4(Carbamidomethyl / 57.0215); C13(Carbamidomethyl / 57.0215); C20(Carbamidomethyl / 57.0215); C27(Carbamidomethyl / 57.0215); C33(Carbamidomethyl / 57.0215)	9.9e-31	5e-22	0	0	0	0	9.9e-31	3e-23	30.006	1193.9	7.2		Specific	27.6	>sp|P46531|NOTC1_HUMAN Neurogenic locus notch homolog protein 1 OS=Homo sapiens OX=9606 GN=NOTCH1 PE=1 SV=4	1	4340	FP062822_11.5660.5660.4	high-energy collision-induced dissociation	22.95	4935.87	4935.87	1	119 | 41602
103	Fuc(1)	1147.6	4	1234.97	4936.86	1234.98	4936.88	controllerType=0 controllerNumber=1 scan=5077	-3.598	Y.NCRCPPEWTGQYCTEDVDECQLMPNACQNGGTCHNTHGGY.N	14	NCRCPPEWTGQYCTEDVDECQLMPNACQNGGTCHNTHGGY,YN,2@57.02146,4@57.02146,13@57.02146,14@146.05791,20@57.02146,23@15.99492,27@57.02146,28@0.98402,33@57.02146	T14(OGlycan / 146.0579); M23(Oxidation / 15.9949); Q28(Deamidated / 0.984)	17.6711	Y.NC[+57.02146]RC[+57.02146]PPEWTGQYC[+57.02146]T[+146.05791]EDVDEC[+57.02146]QLM[+15.99492]PNAC[+57.02146]Q[+0.98402]NGGTC[+57.02146]HNTHGGY.N	C2(Carbamidomethyl / 57.0215); C4(Carbamidomethyl / 57.0215); C13(Carbamidomethyl / 57.0215); C20(Carbamidomethyl / 57.0215); C27(Carbamidomethyl / 57.0215); C33(Carbamidomethyl / 57.0215)	9.9e-31	1.7e-21	0	0	0	0	9.9e-31	1.7e-22	30.006	1147.6	7.2		Specific	27.9	>sp|P46531|NOTC1_HUMAN Neurogenic locus notch homolog protein 1 OS=Homo sapiens OX=9606 GN=NOTCH1 PE=1 SV=4	1	3631	FP062822_11.5077.5077.4	high-energy collision-induced dissociation	21.77	4935.85	4935.87	1	120 | 36578
103	Fuc(1)	1063	4	1234.98	4936.88	1234.98	4936.88	controllerType=0 controllerNumber=1 scan=5710	0.062	Y.NCRCPPEWTGQYCTEDVDECQLMPNACQNGGTCHNTHGGY.N	14	NCRCPPEWTGQYCTEDVDECQLMPNACQNGGTCHNTHGGY,YN,2@57.02146,4@57.02146,13@57.02146,14@146.05791,20@57.02146,27@57.02146,29@0.98402,33@57.02146,35@15.99492	T14(OGlycan / 146.0579); N29(Deamidated / 0.984); N35(Oxidation / 15.9949)	19.161	Y.NC[+57.02146]RC[+57.02146]PPEWTGQYC[+57.02146]T[+146.05791]EDVDEC[+57.02146]QLMPNAC[+57.02146]QN[+0.98402]GGTC[+57.02146]HN[+15.99492]THGGY.N	C2(Carbamidomethyl / 57.0215); C4(Carbamidomethyl / 57.0215); C13(Carbamidomethyl / 57.0215); C20(Carbamidomethyl / 57.0215); C27(Carbamidomethyl / 57.0215); C33(Carbamidomethyl / 57.0215)	9.9e-31	5e-20	0	0	0	0	9.9e-31	4.8e-21	30.006	1063	2.7		Specific	28.9	>sp|P46531|NOTC1_HUMAN Neurogenic locus notch homolog protein 1 OS=Homo sapiens OX=9606 GN=NOTCH1 PE=1 SV=4	1	4404	FP062822_11.5710.5710.4	high-energy collision-induced dissociation	19.95	4935.87	4935.87	1	121 | 41896
103	Fuc(1)	940	4	1234.97	4936.86	1234.98	4936.88	controllerType=0 controllerNumber=1 scan=5764	-3.993	Y.NCRCPPEWTGQYCTEDVDECQLMPNACQNGGTCHNTHGGY.N	14	NCRCPPEWTGQYCTEDVDECQLMPNACQNGGTCHNTHGGY,YN,2@57.02146,4@57.02146,13@57.02146,14@146.05791,20@57.02146,27@57.02146,33@57.02146,34@15.99492,35@0.98402	T14(OGlycan / 146.0579); H34(Oxidation / 15.9949); N35(Deamidated / 0.984)	19.2891	Y.NC[+57.02146]RC[+57.02146]PPEWTGQYC[+57.02146]T[+146.05791]EDVDEC[+57.02146]QLMPNAC[+57.02146]QNGGTC[+57.02146]H[+15.99492]N[+0.98402]THGGY.N	C2(Carbamidomethyl / 57.0215); C4(Carbamidomethyl / 57.0215); C13(Carbamidomethyl / 57.0215); C20(Carbamidomethyl / 57.0215); C27(Carbamidomethyl / 57.0215); C33(Carbamidomethyl / 57.0215)	1.8e-15	1.8e-15	0	0	0	0	1.3e-16	1.3e-16	14.756	940	7		Specific	27.5	>sp|P46531|NOTC1_HUMAN Neurogenic locus notch homolog protein 1 OS=Homo sapiens OX=9606 GN=NOTCH1 PE=1 SV=4	1	4474	FP062822_11.5764.5764.4	high-energy collision-induced dissociation	18.4	4935.85	4935.87	1	122 | 42216
103	Fuc(1)	763.5	5	988.184	4936.89	988.182	4936.88	controllerType=0 controllerNumber=1 scan=5507	2.408	Y.NCRCPPEWTGQYCTEDVDECQLMPNACQNGGTCHNTHGGY.N	14	NCRCPPEWTGQYCTEDVDECQLMPNACQNGGTCHNTHGGY,YN,2@57.02146,4@57.02146,13@57.02146,14@146.05791,20@57.02146,27@57.02146,28@0.98402,33@57.02146,35@15.99492	T14(OGlycan / 146.0579); Q28(Deamidated / 0.984); N35(Oxidation / 15.9949)	18.6812	Y.NC[+57.02146]RC[+57.02146]PPEWTGQYC[+57.02146]T[+146.05791]EDVDEC[+57.02146]QLMPNAC[+57.02146]Q[+0.98402]NGGTC[+57.02146]HN[+15.99492]THGGY.N	C2(Carbamidomethyl / 57.0215); C4(Carbamidomethyl / 57.0215); C13(Carbamidomethyl / 57.0215); C20(Carbamidomethyl / 57.0215); C27(Carbamidomethyl / 57.0215); C33(Carbamidomethyl / 57.0215)	1.4e-11	1.4e-11	0	0	0	0	9.1e-13	9.3e-13	10.851	763.5	0.8		Specific	21.6	>sp|P46531|NOTC1_HUMAN Neurogenic locus notch homolog protein 1 OS=Homo sapiens OX=9606 GN=NOTCH1 PE=1 SV=4	1	4144	FP062822_11.5507.5507.5	high-energy collision-induced dissociation	11.49	4935.88	4935.87	1	123 | 40502
103	Fuc(1)	502	5	988.18	4936.87	988.182	4936.88	controllerType=0 controllerNumber=1 scan=5556	-1.548	Y.NCRCPPEWTGQYCTEDVDECQLMPNACQNGGTCHNTHGGY.N	14	NCRCPPEWTGQYCTEDVDECQLMPNACQNGGTCHNTHGGY,YN,2@57.02146,4@57.02146,13@57.02146,14@146.05791,20@57.02146,27@57.02146,28@0.98402,33@57.02146,34@15.99492	T14(OGlycan / 146.0579); Q28(Deamidated / 0.984); H34(Oxidation / 15.9949)	18.7962	Y.NC[+57.02146]RC[+57.02146]PPEWTGQYC[+57.02146]T[+146.05791]EDVDEC[+57.02146]QLMPNAC[+57.02146]Q[+0.98402]NGGTC[+57.02146]H[+15.99492]NTHGGY.N	C2(Carbamidomethyl / 57.0215); C4(Carbamidomethyl / 57.0215); C13(Carbamidomethyl / 57.0215); C20(Carbamidomethyl / 57.0215); C27(Carbamidomethyl / 57.0215); C33(Carbamidomethyl / 57.0215)	5.4e-07	5.5e-07	0	0	0	0	3.6e-08	3.6e-08	6.266	502	0		Specific	18.5	>sp|P46531|NOTC1_HUMAN Neurogenic locus notch homolog protein 1 OS=Homo sapiens OX=9606 GN=NOTCH1 PE=1 SV=4	1	4204	FP062822_11.5556.5556.5	high-energy collision-induced dissociation	6.94	4935.86	4935.87	1	124 | 40862
103	Fuc(1)	70.2	4	1234.98	4936.9	1234.98	4936.88	controllerType=0 controllerNumber=1 scan=5987	5.007	Y.NCRCPPEWTGQYCTEDVDECQLMPNACQNGGTCHNTHGGY.N	14	NCRCPPEWTGQYCTEDVDECQLMPNACQNGGTCHNTHGGY,YN,2@57.02146,4@57.02146,13@57.02146,14@146.05791,20@57.02146,25@0.98402,27@57.02146,29@15.99492,33@57.02146	T14(OGlycan / 146.0579); N25(Deamidated / 0.984); N29(Oxidation / 15.9949)	19.8226	Y.NC[+57.02146]RC[+57.02146]PPEWTGQYC[+57.02146]T[+146.05791]EDVDEC[+57.02146]QLMPN[+0.98402]AC[+57.02146]QN[+15.99492]GGTC[+57.02146]HNTHGGY.N	C2(Carbamidomethyl / 57.0215); C4(Carbamidomethyl / 57.0215); C13(Carbamidomethyl / 57.0215); C20(Carbamidomethyl / 57.0215); C27(Carbamidomethyl / 57.0215); C33(Carbamidomethyl / 57.0215)	0.0034	0.0034	0	0	0	0	0.00017	0.00018	2.474	70.2	0		Specific	13.1	>sp|P46531|NOTC1_HUMAN Neurogenic locus notch homolog protein 1 OS=Homo sapiens OX=9606 GN=NOTCH1 PE=1 SV=4	1	4759	FP062822_11.5987.5987.4	high-energy collision-induced dissociation	2.11	4935.9	4935.87	1	125 | 43296
103	Fuc(1)	1516.5	4	1234.73	4935.89	1234.73	4935.89	controllerType=0 controllerNumber=1 scan=5401	-1.099	Y.NCRCPPEWTGQYCTEDVDECQLMPNACQNGGTCHNTHGGY.N	36	NCRCPPEWTGQYCTEDVDECQLMPNACQNGGTCHNTHGGY,YN,2@57.02146,4@57.02146,13@57.02146,20@57.02146,27@57.02146,33@57.02146,35@15.99492,36@146.05791	N35(Oxidation / 15.9949); T36(OGlycan / 146.0579)	18.4372	Y.NC[+57.02146]RC[+57.02146]PPEWTGQYC[+57.02146]TEDVDEC[+57.02146]QLMPNAC[+57.02146]QNGGTC[+57.02146]HN[+15.99492]T[+146.05791]HGGY.N	C2(Carbamidomethyl / 57.0215); C4(Carbamidomethyl / 57.0215); C13(Carbamidomethyl / 57.0215); C20(Carbamidomethyl / 57.0215); C27(Carbamidomethyl / 57.0215); C33(Carbamidomethyl / 57.0215)	9.9e-31	1.8e-29	0	0	0	0	9.9e-31	1.8e-29	30.006	1516.5	0.1		Specific	34.7	>sp|P46531|NOTC1_HUMAN Neurogenic locus notch homolog protein 1 OS=Homo sapiens OX=9606 GN=NOTCH1 PE=1 SV=4	1	4015	FP062822_11.5401.5401.4	high-energy collision-induced dissociation	28.38	4934.88	4934.89	1	126 | 39402
103	Fuc(1)	1476.3	4	1234.73	4935.88	1234.73	4935.89	controllerType=0 controllerNumber=1 scan=5457	-2.088	Y.NCRCPPEWTGQYCTEDVDECQLMPNACQNGGTCHNTHGGY.N	36	NCRCPPEWTGQYCTEDVDECQLMPNACQNGGTCHNTHGGY,YN,2@57.02146,4@57.02146,13@57.02146,20@57.02146,27@57.02146,33@57.02146,35@15.99492,36@146.05791	N35(Oxidation / 15.9949); T36(OGlycan / 146.0579)	18.5668	Y.NC[+57.02146]RC[+57.02146]PPEWTGQYC[+57.02146]TEDVDEC[+57.02146]QLMPNAC[+57.02146]QNGGTC[+57.02146]HN[+15.99492]T[+146.05791]HGGY.N	C2(Carbamidomethyl / 57.0215); C4(Carbamidomethyl / 57.0215); C13(Carbamidomethyl / 57.0215); C20(Carbamidomethyl / 57.0215); C27(Carbamidomethyl / 57.0215); C33(Carbamidomethyl / 57.0215)	9.9e-31	1.8e-28	0	0	0	0	9.9e-31	9.7e-29	30.006	1476.3	3.9		Specific	32	>sp|P46531|NOTC1_HUMAN Neurogenic locus notch homolog protein 1 OS=Homo sapiens OX=9606 GN=NOTCH1 PE=1 SV=4	1	4085	FP062822_11.5457.5457.4	high-energy collision-induced dissociation	27.39	4934.88	4934.89	1	127 | 40020
103	Fuc(1)	1412.3	4	1234.73	4935.89	1234.73	4935.89	controllerType=0 controllerNumber=1 scan=5346	-1.099	Y.NCRCPPEWTGQYCTEDVDECQLMPNACQNGGTCHNTHGGY.N	36	NCRCPPEWTGQYCTEDVDECQLMPNACQNGGTCHNTHGGY,YN,2@57.02146,4@57.02146,13@57.02146,20@57.02146,27@57.02146,33@57.02146,35@15.99492,36@146.05791	N35(Oxidation / 15.9949); T36(OGlycan / 146.0579)	18.3087	Y.NC[+57.02146]RC[+57.02146]PPEWTGQYC[+57.02146]TEDVDEC[+57.02146]QLMPNAC[+57.02146]QNGGTC[+57.02146]HN[+15.99492]T[+146.05791]HGGY.N	C2(Carbamidomethyl / 57.0215); C4(Carbamidomethyl / 57.0215); C13(Carbamidomethyl / 57.0215); C20(Carbamidomethyl / 57.0215); C27(Carbamidomethyl / 57.0215); C33(Carbamidomethyl / 57.0215)	9.9e-31	1.7e-27	0	0	0	0	9.9e-31	4.6e-28	30.006	1412.3	8.2		Specific	30.4	>sp|P46531|NOTC1_HUMAN Neurogenic locus notch homolog protein 1 OS=Homo sapiens OX=9606 GN=NOTCH1 PE=1 SV=4	1	3949	FP062822_11.5346.5346.4	high-energy collision-induced dissociation	27.39	4934.88	4934.89	1	128 | 38627
103	Fuc(1)	1193.4	4	1234.72	4935.88	1234.73	4935.89	controllerType=0 controllerNumber=1 scan=4912	-3.671	Y.NCRCPPEWTGQYCTEDVDECQLMPNACQNGGTCHNTHGGY.N	9	NCRCPPEWTGQYCTEDVDECQLMPNACQNGGTCHNTHGGY,YN,2@57.02146,4@57.02146,9@146.05791,13@57.02146,20@57.02146,23@15.99492,27@57.02146,33@57.02146	T9(OGlycan / 146.0579); M23(Oxidation / 15.9949)	17.2673	Y.NC[+57.02146]RC[+57.02146]PPEWT[+146.05791]GQYC[+57.02146]TEDVDEC[+57.02146]QLM[+15.99492]PNAC[+57.02146]QNGGTC[+57.02146]HNTHGGY.N	C2(Carbamidomethyl / 57.0215); C4(Carbamidomethyl / 57.0215); C13(Carbamidomethyl / 57.0215); C20(Carbamidomethyl / 57.0215); C27(Carbamidomethyl / 57.0215); C33(Carbamidomethyl / 57.0215)	9.9e-31	1.7e-22	0	0	0	0	9.9e-31	1e-23	30.006	1193.4	2.2		Specific	26.4	>sp|P46531|NOTC1_HUMAN Neurogenic locus notch homolog protein 1 OS=Homo sapiens OX=9606 GN=NOTCH1 PE=1 SV=4	1	3451	FP062822_11.4912.4912.4	high-energy collision-induced dissociation	22.76	4934.87	4934.89	1	129 | 35778
103	Fuc(1)	1120.7	5	987.983	4935.89	987.985	4935.89	controllerType=0 controllerNumber=1 scan=5391	-1.769	Y.NCRCPPEWTGQYCTEDVDECQLMPNACQNGGTCHNTHGGY.N	32	NCRCPPEWTGQYCTEDVDECQLMPNACQNGGTCHNTHGGY,YN,2@57.02146,4@57.02146,13@57.02146,20@57.02146,27@57.02146,32@146.05791,33@57.02146,35@15.99492	T32(OGlycan / 146.0579); N35(Oxidation / 15.9949)	18.4134	Y.NC[+57.02146]RC[+57.02146]PPEWTGQYC[+57.02146]TEDVDEC[+57.02146]QLMPNAC[+57.02146]QNGGT[+146.05791]C[+57.02146]HN[+15.99492]THGGY.N	C2(Carbamidomethyl / 57.0215); C4(Carbamidomethyl / 57.0215); C13(Carbamidomethyl / 57.0215); C20(Carbamidomethyl / 57.0215); C27(Carbamidomethyl / 57.0215); C33(Carbamidomethyl / 57.0215)	9.9e-31	5e-21	0	0	0	0	9.9e-31	4.3e-22	30.006	1120.7	1.3		Specific	26.3	>sp|P46531|NOTC1_HUMAN Neurogenic locus notch homolog protein 1 OS=Homo sapiens OX=9606 GN=NOTCH1 PE=1 SV=4	1	4003	FP062822_11.5391.5391.5	high-energy collision-induced dissociation	21.93	4934.88	4934.89	1	130 | 39202
103	Fuc(1)	1003.6	5	987.985	4935.9	987.985	4935.89	controllerType=0 controllerNumber=1 scan=5445	0.456	Y.NCRCPPEWTGQYCTEDVDECQLMPNACQNGGTCHNTHGGY.N	14	NCRCPPEWTGQYCTEDVDECQLMPNACQNGGTCHNTHGGY,YN,2@57.02146,4@57.02146,13@57.02146,14@146.05791,20@57.02146,27@57.02146,33@57.02146,35@15.99492	T14(OGlycan / 146.0579); N35(Oxidation / 15.9949)	18.5397	Y.NC[+57.02146]RC[+57.02146]PPEWTGQYC[+57.02146]T[+146.05791]EDVDEC[+57.02146]QLMPNAC[+57.02146]QNGGTC[+57.02146]HN[+15.99492]THGGY.N	C2(Carbamidomethyl / 57.0215); C4(Carbamidomethyl / 57.0215); C13(Carbamidomethyl / 57.0215); C20(Carbamidomethyl / 57.0215); C27(Carbamidomethyl / 57.0215); C33(Carbamidomethyl / 57.0215)	1.1e-16	1.1e-16	0	0	0	0	4.7e-18	2.5e-18	15.96	1003.6	2.9		Specific	24.8	>sp|P46531|NOTC1_HUMAN Neurogenic locus notch homolog protein 1 OS=Homo sapiens OX=9606 GN=NOTCH1 PE=1 SV=4	1	4068	FP062822_11.5445.5445.5	high-energy collision-induced dissociation	18.48	4934.89	4934.89	1	131 | 39882
103	Fuc(1)	914.6	5	988.182	4936.88	987.985	4935.89	controllerType=0 controllerNumber=1 scan=5335	-3.921	Y.NCRCPPEWTGQYCTEDVDECQLMPNACQNGGTCHNTHGGY.N	14	NCRCPPEWTGQYCTEDVDECQLMPNACQNGGTCHNTHGGY,YN,2@57.02146,4@57.02146,13@57.02146,14@146.05791,20@57.02146,27@57.02146,33@57.02146,35@15.99492	T14(OGlycan / 146.0579); N35(Oxidation / 15.9949)	18.2826	Y.NC[+57.02146]RC[+57.02146]PPEWTGQYC[+57.02146]T[+146.05791]EDVDEC[+57.02146]QLMPNAC[+57.02146]QNGGTC[+57.02146]HN[+15.99492]THGGY.N	C2(Carbamidomethyl / 57.0215); C4(Carbamidomethyl / 57.0215); C13(Carbamidomethyl / 57.0215); C20(Carbamidomethyl / 57.0215); C27(Carbamidomethyl / 57.0215); C33(Carbamidomethyl / 57.0215)	4.9e-15	5e-15	0	0	0	0	4.1e-16	4.9e-16	14.307	914.6	0.8	1	Specific	24.7	>sp|P46531|NOTC1_HUMAN Neurogenic locus notch homolog protein 1 OS=Homo sapiens OX=9606 GN=NOTCH1 PE=1 SV=4	1	3937	FP062822_11.5335.5335.5	high-energy collision-induced dissociation	14.91	4935.87	4934.89	1	132 | 38458
103	Fuc(1)	787.3	4	1234.97	4936.88	1234.73	4935.89	controllerType=0 controllerNumber=1 scan=5296	-4.351	Y.NCRCPPEWTGQYCTEDVDECQLMPNACQNGGTCHNTHGGY.N	9	NCRCPPEWTGQYCTEDVDECQLMPNACQNGGTCHNTHGGY,YN,2@57.02146,4@57.02146,9@146.05791,13@57.02146,20@57.02146,27@57.02146,29@15.99492,33@57.02146	T9(OGlycan / 146.0579); N29(Oxidation / 15.9949)	18.1899	Y.NC[+57.02146]RC[+57.02146]PPEWT[+146.05791]GQYC[+57.02146]TEDVDEC[+57.02146]QLMPNAC[+57.02146]QN[+15.99492]GGTC[+57.02146]HNTHGGY.N	C2(Carbamidomethyl / 57.0215); C4(Carbamidomethyl / 57.0215); C13(Carbamidomethyl / 57.0215); C20(Carbamidomethyl / 57.0215); C27(Carbamidomethyl / 57.0215); C33(Carbamidomethyl / 57.0215)	5e-12	5.1e-12	0	0	0	0	4.9e-13	5e-13	11.3	787.3	6.6	1	Specific	23.6	>sp|P46531|NOTC1_HUMAN Neurogenic locus notch homolog protein 1 OS=Homo sapiens OX=9606 GN=NOTCH1 PE=1 SV=4	1	3890	FP062822_11.5296.5296.4	high-energy collision-induced dissociation	12.93	4935.87	4934.89	1	133 | 38138
103	Fuc(1)	555.3	4	1234.97	4936.87	1234.73	4935.89	controllerType=0 controllerNumber=1 scan=5810	-5.043	Y.NCRCPPEWTGQYCTEDVDECQLMPNACQNGGTCHNTHGGY.N	14	NCRCPPEWTGQYCTEDVDECQLMPNACQNGGTCHNTHGGY,YN,2@57.02146,4@57.02146,13@57.02146,14@146.05791,20@57.02146,27@57.02146,33@57.02146,35@15.99492	T14(OGlycan / 146.0579); N35(Oxidation / 15.9949)	19.3983	Y.NC[+57.02146]RC[+57.02146]PPEWTGQYC[+57.02146]T[+146.05791]EDVDEC[+57.02146]QLMPNAC[+57.02146]QNGGTC[+57.02146]HN[+15.99492]THGGY.N	C2(Carbamidomethyl / 57.0215); C4(Carbamidomethyl / 57.0215); C13(Carbamidomethyl / 57.0215); C20(Carbamidomethyl / 57.0215); C27(Carbamidomethyl / 57.0215); C33(Carbamidomethyl / 57.0215)	4.3e-07	4.3e-07	0	0	0	0	2.8e-08	2.9e-08	6.371	555.3	0	1	Specific	22.6	>sp|P46531|NOTC1_HUMAN Neurogenic locus notch homolog protein 1 OS=Homo sapiens OX=9606 GN=NOTCH1 PE=1 SV=4	1	4536	FP062822_11.5810.5810.4	high-energy collision-induced dissociation	7.93	4935.87	4934.89	1	134 | 42536
103	Fuc(1)	530.8	3	1646.3	4936.88	1645.97	4935.89	controllerType=0 controllerNumber=1 scan=5351	-3.94	Y.NCRCPPEWTGQYCTEDVDECQLMPNACQNGGTCHNTHGGY.N	14	NCRCPPEWTGQYCTEDVDECQLMPNACQNGGTCHNTHGGY,YN,2@57.02146,4@57.02146,13@57.02146,14@146.05791,20@57.02146,27@57.02146,33@57.02146,37@15.99492	T14(OGlycan / 146.0579); H37(Oxidation / 15.9949)	18.3187	Y.NC[+57.02146]RC[+57.02146]PPEWTGQYC[+57.02146]T[+146.05791]EDVDEC[+57.02146]QLMPNAC[+57.02146]QNGGTC[+57.02146]HNTH[+15.99492]GGY.N	C2(Carbamidomethyl / 57.0215); C4(Carbamidomethyl / 57.0215); C13(Carbamidomethyl / 57.0215); C20(Carbamidomethyl / 57.0215); C27(Carbamidomethyl / 57.0215); C33(Carbamidomethyl / 57.0215)	1.7e-07	1.8e-07	0	0	0	0	1.3e-08	1.3e-08	6.759	530.8	0	1	Specific	25.2	>sp|P46531|NOTC1_HUMAN Neurogenic locus notch homolog protein 1 OS=Homo sapiens OX=9606 GN=NOTCH1 PE=1 SV=4	1	3956	FP062822_11.5351.5351.3	high-energy collision-induced dissociation	8.32	4935.87	4934.89	1	135 | 38707
103	Fuc(1)	360.4	4	1231.48	4922.89	1231.22	4921.87	controllerType=0 controllerNumber=1 scan=5746	3.48	Y.NCRCPPEWTGQYCTEDVDECQLMPNACQNGGTCHNTHGGY.N	32	NCRCPPEWTGQYCTEDVDECQLMPNACQNGGTCHNTHGGY,YN,2@57.02146,4@57.02146,11@0.98402,13@57.02146,20@57.02146,27@57.02146,32@146.05791,33@57.02146,35@0.98402	Q11(Deamidated / 0.984); T32(OGlycan / 146.0579); N35(Deamidated / 0.984)	19.2456	Y.NC[+57.02146]RC[+57.02146]PPEWTGQ[+0.98402]YC[+57.02146]TEDVDEC[+57.02146]QLMPNAC[+57.02146]QNGGT[+146.05791]C[+57.02146]HN[+0.98402]THGGY.N	C2(Carbamidomethyl / 57.0215); C4(Carbamidomethyl / 57.0215); C13(Carbamidomethyl / 57.0215); C20(Carbamidomethyl / 57.0215); C27(Carbamidomethyl / 57.0215); C33(Carbamidomethyl / 57.0215)	4.7e-05	4.8e-05	0	0	0	0	2.3e-06	2.3e-06	4.328	360.4	3.5	1	Specific	20.4	>sp|P46531|NOTC1_HUMAN Neurogenic locus notch homolog protein 1 OS=Homo sapiens OX=9606 GN=NOTCH1 PE=1 SV=4	1	4451	FP062822_11.5746.5746.4	high-energy collision-induced dissociation	4.29	4921.88	4920.86	1	136 | 42136
103	Fuc(1)	1463.9	4	1230.97	4920.87	1230.98	4920.88	controllerType=0 controllerNumber=1 scan=5590	-2.757	Y.NCRCPPEWTGQYCTEDVDECQLMPNACQNGGTCHNTHGGY.N	36	NCRCPPEWTGQYCTEDVDECQLMPNACQNGGTCHNTHGGY,YN,2@57.02146,4@57.02146,13@57.02146,20@57.02146,27@57.02146,28@0.98402,33@57.02146,36@146.05791	Q28(Deamidated / 0.984); T36(OGlycan / 146.0579)	18.8755	Y.NC[+57.02146]RC[+57.02146]PPEWTGQYC[+57.02146]TEDVDEC[+57.02146]QLMPNAC[+57.02146]Q[+0.98402]NGGTC[+57.02146]HNT[+146.05791]HGGY.N	C2(Carbamidomethyl / 57.0215); C4(Carbamidomethyl / 57.0215); C13(Carbamidomethyl / 57.0215); C20(Carbamidomethyl / 57.0215); C27(Carbamidomethyl / 57.0215); C33(Carbamidomethyl / 57.0215)	9.9e-31	1.8e-28	0	0	0	0	9.9e-31	1.4e-28	30.006	1463.9	4.3		Specific	32.1	>sp|P46531|NOTC1_HUMAN Neurogenic locus notch homolog protein 1 OS=Homo sapiens OX=9606 GN=NOTCH1 PE=1 SV=4	1	4249	FP062822_11.5590.5590.4	high-energy collision-induced dissociation	28.38	4919.86	4919.88	1	137 | 41222
103	Fuc(1)	1441.1	4	1230.98	4920.88	1230.98	4920.88	controllerType=0 controllerNumber=1 scan=5479	-0.773	Y.NCRCPPEWTGQYCTEDVDECQLMPNACQNGGTCHNTHGGY.N	36	NCRCPPEWTGQYCTEDVDECQLMPNACQNGGTCHNTHGGY,YN,2@57.02146,4@57.02146,13@57.02146,20@57.02146,27@57.02146,28@0.98402,33@57.02146,36@146.05791	Q28(Deamidated / 0.984); T36(OGlycan / 146.0579)	18.6164	Y.NC[+57.02146]RC[+57.02146]PPEWTGQYC[+57.02146]TEDVDEC[+57.02146]QLMPNAC[+57.02146]Q[+0.98402]NGGTC[+57.02146]HNT[+146.05791]HGGY.N	C2(Carbamidomethyl / 57.0215); C4(Carbamidomethyl / 57.0215); C13(Carbamidomethyl / 57.0215); C20(Carbamidomethyl / 57.0215); C27(Carbamidomethyl / 57.0215); C33(Carbamidomethyl / 57.0215)	9.9e-31	1.7e-27	0	0	0	0	9.9e-31	6.7e-28	30.006	1441.1	2.7		Specific	29.1	>sp|P46531|NOTC1_HUMAN Neurogenic locus notch homolog protein 1 OS=Homo sapiens OX=9606 GN=NOTCH1 PE=1 SV=4	1	4111	FP062822_11.5479.5479.4	high-energy collision-induced dissociation	28.38	4919.87	4919.88	1	138 | 40220
103	Fuc(1)	1379.2	4	1230.97	4920.87	1230.98	4920.88	controllerType=0 controllerNumber=1 scan=5534	-2.063	Y.NCRCPPEWTGQYCTEDVDECQLMPNACQNGGTCHNTHGGY.N	36	NCRCPPEWTGQYCTEDVDECQLMPNACQNGGTCHNTHGGY,YN,2@57.02146,4@57.02146,13@57.02146,20@57.02146,27@57.02146,28@0.98402,33@57.02146,36@146.05791	Q28(Deamidated / 0.984); T36(OGlycan / 146.0579)	18.7443	Y.NC[+57.02146]RC[+57.02146]PPEWTGQYC[+57.02146]TEDVDEC[+57.02146]QLMPNAC[+57.02146]Q[+0.98402]NGGTC[+57.02146]HNT[+146.05791]HGGY.N	C2(Carbamidomethyl / 57.0215); C4(Carbamidomethyl / 57.0215); C13(Carbamidomethyl / 57.0215); C20(Carbamidomethyl / 57.0215); C27(Carbamidomethyl / 57.0215); C33(Carbamidomethyl / 57.0215)	9.9e-31	1.7e-26	0	0	0	0	9.9e-31	5.4e-27	30.006	1379.2	4.5		Specific	32.3	>sp|P46531|NOTC1_HUMAN Neurogenic locus notch homolog protein 1 OS=Homo sapiens OX=9606 GN=NOTCH1 PE=1 SV=4	1	4175	FP062822_11.5534.5534.4	high-energy collision-induced dissociation	27.39	4919.87	4919.88	1	139 | 40702
103	Fuc(1)	1038.2	4	1230.97	4920.88	1230.98	4920.88	controllerType=0 controllerNumber=1 scan=5636	-1.666	Y.NCRCPPEWTGQYCTEDVDECQLMPNACQNGGTCHNTHGGY.N	32	NCRCPPEWTGQYCTEDVDECQLMPNACQNGGTCHNTHGGY,YN,2@57.02146,4@57.02146,13@57.02146,20@57.02146,27@57.02146,28@0.98402,32@146.05791,33@57.02146	Q28(Deamidated / 0.984); T32(OGlycan / 146.0579)	18.9846	Y.NC[+57.02146]RC[+57.02146]PPEWTGQYC[+57.02146]TEDVDEC[+57.02146]QLMPNAC[+57.02146]Q[+0.98402]NGGT[+146.05791]C[+57.02146]HNTHGGY.N	C2(Carbamidomethyl / 57.0215); C4(Carbamidomethyl / 57.0215); C13(Carbamidomethyl / 57.0215); C20(Carbamidomethyl / 57.0215); C27(Carbamidomethyl / 57.0215); C33(Carbamidomethyl / 57.0215)	9.9e-31	1.7e-19	0	0	0	0	9.9e-31	2.5e-20	30.006	1038.2	4.8		Specific	28.4	>sp|P46531|NOTC1_HUMAN Neurogenic locus notch homolog protein 1 OS=Homo sapiens OX=9606 GN=NOTCH1 PE=1 SV=4	1	4312	FP062822_11.5636.5636.4	high-energy collision-induced dissociation	20.39	4919.87	4919.88	1	140 | 41562
103	Fuc(1)	809.5	5	984.984	4920.89	984.983	4920.88	controllerType=0 controllerNumber=1 scan=5506	1.742	Y.NCRCPPEWTGQYCTEDVDECQLMPNACQNGGTCHNTHGGY.N	14	NCRCPPEWTGQYCTEDVDECQLMPNACQNGGTCHNTHGGY,YN,2@57.02146,4@57.02146,13@57.02146,14@146.05791,20@57.02146,27@57.02146,28@0.98402,33@57.02146	T14(OGlycan / 146.0579); Q28(Deamidated / 0.984)	18.6791	Y.NC[+57.02146]RC[+57.02146]PPEWTGQYC[+57.02146]T[+146.05791]EDVDEC[+57.02146]QLMPNAC[+57.02146]Q[+0.98402]NGGTC[+57.02146]HNTHGGY.N	C2(Carbamidomethyl / 57.0215); C4(Carbamidomethyl / 57.0215); C13(Carbamidomethyl / 57.0215); C20(Carbamidomethyl / 57.0215); C27(Carbamidomethyl / 57.0215); C33(Carbamidomethyl / 57.0215)	1.4e-12	1.4e-12	0	0	0	0	1.2e-13	1.2e-13	11.851	809.5	0.8		Specific	24.5	>sp|P46531|NOTC1_HUMAN Neurogenic locus notch homolog protein 1 OS=Homo sapiens OX=9606 GN=NOTCH1 PE=1 SV=4	1	4143	FP062822_11.5506.5506.5	high-energy collision-induced dissociation	12.48	4919.89	4919.88	1	141 | 40462
103	Fuc(1)	711.4	4	1230.98	4920.89	1230.98	4920.88	controllerType=0 controllerNumber=1 scan=5690	1.013	Y.NCRCPPEWTGQYCTEDVDECQLMPNACQNGGTCHNTHGGY.N	14	NCRCPPEWTGQYCTEDVDECQLMPNACQNGGTCHNTHGGY,YN,2@57.02146,4@57.02146,13@57.02146,14@146.05791,20@57.02146,27@57.02146,29@0.98402,33@57.02146	T14(OGlycan / 146.0579); N29(Deamidated / 0.984)	19.1135	Y.NC[+57.02146]RC[+57.02146]PPEWTGQYC[+57.02146]T[+146.05791]EDVDEC[+57.02146]QLMPNAC[+57.02146]QN[+0.98402]GGTC[+57.02146]HNTHGGY.N	C2(Carbamidomethyl / 57.0215); C4(Carbamidomethyl / 57.0215); C13(Carbamidomethyl / 57.0215); C20(Carbamidomethyl / 57.0215); C27(Carbamidomethyl / 57.0215); C33(Carbamidomethyl / 57.0215)	4.9e-11	5e-11	0	0	0	0	5.8e-12	5.8e-12	10.311	711.4	0.8		Specific	25.2	>sp|P46531|NOTC1_HUMAN Neurogenic locus notch homolog protein 1 OS=Homo sapiens OX=9606 GN=NOTCH1 PE=1 SV=4	1	4381	FP062822_11.5690.5690.4	high-energy collision-induced dissociation	10.94	4919.88	4919.88	1	142 | 41736
103	Fuc(1)	404.8	5	985.18	4921.87	984.983	4920.88	controllerType=0 controllerNumber=1 scan=5574	-3.454	Y.NCRCPPEWTGQYCTEDVDECQLMPNACQNGGTCHNTHGGY.N	14	NCRCPPEWTGQYCTEDVDECQLMPNACQNGGTCHNTHGGY,YN,2@57.02146,4@57.02146,13@57.02146,14@146.05791,20@57.02146,27@57.02146,29@0.98402,33@57.02146	T14(OGlycan / 146.0579); N29(Deamidated / 0.984)	18.8362	Y.NC[+57.02146]RC[+57.02146]PPEWTGQYC[+57.02146]T[+146.05791]EDVDEC[+57.02146]QLMPNAC[+57.02146]QN[+0.98402]GGTC[+57.02146]HNTHGGY.N	C2(Carbamidomethyl / 57.0215); C4(Carbamidomethyl / 57.0215); C13(Carbamidomethyl / 57.0215); C20(Carbamidomethyl / 57.0215); C27(Carbamidomethyl / 57.0215); C33(Carbamidomethyl / 57.0215)	1.6e-06	1.6e-06	0	0	0	0	1.1e-07	1.1e-07	5.801	404.8	0.8	1	Specific	18	>sp|P46531|NOTC1_HUMAN Neurogenic locus notch homolog protein 1 OS=Homo sapiens OX=9606 GN=NOTCH1 PE=1 SV=4	1	4228	FP062822_11.5574.5574.5	high-energy collision-induced dissociation	5.7	4920.86	4919.88	1	143 | 41102
103	Fuc(1)	1392.7	4	1230.73	4919.9	1230.73	4919.9	controllerType=0 controllerNumber=1 scan=5368	0.047	Y.NCRCPPEWTGQYCTEDVDECQLMPNACQNGGTCHNTHGGY.N	36	NCRCPPEWTGQYCTEDVDECQLMPNACQNGGTCHNTHGGY,YN,2@57.02146,4@57.02146,13@57.02146,20@57.02146,27@57.02146,33@57.02146,36@146.05791	T36(OGlycan / 146.0579)	18.3598	Y.NC[+57.02146]RC[+57.02146]PPEWTGQYC[+57.02146]TEDVDEC[+57.02146]QLMPNAC[+57.02146]QNGGTC[+57.02146]HNT[+146.05791]HGGY.N	C2(Carbamidomethyl / 57.0215); C4(Carbamidomethyl / 57.0215); C13(Carbamidomethyl / 57.0215); C20(Carbamidomethyl / 57.0215); C27(Carbamidomethyl / 57.0215); C33(Carbamidomethyl / 57.0215)	9.9e-31	5e-26	0	0	0	0	9.9e-31	8.8e-27	30.006	971.3	1.7		Specific	32.1	>sp|P46531|NOTC1_HUMAN Neurogenic locus notch homolog protein 1 OS=Homo sapiens OX=9606 GN=NOTCH1 PE=1 SV=4	1	3976	FP062822_11.5368.5368.4	high-energy collision-induced dissociation	27.1	4918.89	4918.89	1	144 | 38922
103	Fuc(1)	1356.3	4	1230.73	4919.89	1230.73	4919.9	controllerType=0 controllerNumber=1 scan=5424	-1.938	Y.NCRCPPEWTGQYCTEDVDECQLMPNACQNGGTCHNTHGGY.N	36	NCRCPPEWTGQYCTEDVDECQLMPNACQNGGTCHNTHGGY,YN,2@57.02146,4@57.02146,13@57.02146,20@57.02146,27@57.02146,33@57.02146,36@146.05791	T36(OGlycan / 146.0579)	18.4895	Y.NC[+57.02146]RC[+57.02146]PPEWTGQYC[+57.02146]TEDVDEC[+57.02146]QLMPNAC[+57.02146]QNGGTC[+57.02146]HNT[+146.05791]HGGY.N	C2(Carbamidomethyl / 57.0215); C4(Carbamidomethyl / 57.0215); C13(Carbamidomethyl / 57.0215); C20(Carbamidomethyl / 57.0215); C27(Carbamidomethyl / 57.0215); C33(Carbamidomethyl / 57.0215)	9.9e-31	1.7e-26	0	0	0	0	9.9e-31	3e-27	30.006	710.2	5.1		Specific	30.3	>sp|P46531|NOTC1_HUMAN Neurogenic locus notch homolog protein 1 OS=Homo sapiens OX=9606 GN=NOTCH1 PE=1 SV=4	1	4041	FP062822_11.5424.5424.4	high-energy collision-induced dissociation	26.55	4918.88	4918.89	1	145 | 39682
103	Fuc(1)	1020.3	4	1230.73	4919.89	1230.73	4919.9	controllerType=0 controllerNumber=1 scan=5321	-1.441	Y.NCRCPPEWTGQYCTEDVDECQLMPNACQNGGTCHNTHGGY.N	14	NCRCPPEWTGQYCTEDVDECQLMPNACQNGGTCHNTHGGY,YN,2@57.02146,4@57.02146,13@57.02146,14@146.05791,20@57.02146,27@57.02146,33@57.02146	T14(OGlycan / 146.0579)	18.2477	Y.NC[+57.02146]RC[+57.02146]PPEWTGQYC[+57.02146]T[+146.05791]EDVDEC[+57.02146]QLMPNAC[+57.02146]QNGGTC[+57.02146]HNTHGGY.N	C2(Carbamidomethyl / 57.0215); C4(Carbamidomethyl / 57.0215); C13(Carbamidomethyl / 57.0215); C20(Carbamidomethyl / 57.0215); C27(Carbamidomethyl / 57.0215); C33(Carbamidomethyl / 57.0215)	9.9e-31	1.7e-19	0	0	0	0	9.9e-31	2.1e-20	30.006	625.1	0.8		Specific	27.8	>sp|P46531|NOTC1_HUMAN Neurogenic locus notch homolog protein 1 OS=Homo sapiens OX=9606 GN=NOTCH1 PE=1 SV=4	1	3922	FP062822_11.5321.5321.4	high-energy collision-induced dissociation	20.55	4918.89	4918.89	1	146 | 38338
103		1206.3	4	1198.46	4790.8	1198.46	4790.82	controllerType=0 controllerNumber=1 scan=5060	-4.054	Y.NCRCPPEWTGQYCTEDVDECQLMPNACQNGGTCHNTHGGY.N		NCRCPPEWTGQYCTEDVDECQLMPNACQNGGTCHNTHGGY,YN,2@57.02146,4@57.02146,13@57.02146,20@57.02146,23@15.99492,27@57.02146,28@0.98402,33@57.02146	M23(Oxidation / 15.9949); Q28(Deamidated / 0.984)	17.6319	Y.NC[+57.02146]RC[+57.02146]PPEWTGQYC[+57.02146]TEDVDEC[+57.02146]QLM[+15.99492]PNAC[+57.02146]Q[+0.98402]NGGTC[+57.02146]HNTHGGY.N	C2(Carbamidomethyl / 57.0215); C4(Carbamidomethyl / 57.0215); C13(Carbamidomethyl / 57.0215); C20(Carbamidomethyl / 57.0215); C27(Carbamidomethyl / 57.0215); C33(Carbamidomethyl / 57.0215)	9.9e-31	1.7e-23	0	0	0	0	9.9e-31	3e-24	30.006	1206.3	6.2		Specific	24.8	>sp|P46531|NOTC1_HUMAN Neurogenic locus notch homolog protein 1 OS=Homo sapiens OX=9606 GN=NOTCH1 PE=1 SV=4	1	3610	FP062822_11.5060.5060.4	high-energy collision-induced dissociation	22.76	4789.79	4789.81	1	147 | 36418
103		1104.5	4	1198.71	4791.81	1198.46	4790.82	controllerType=0 controllerNumber=1 scan=5117	-3.022	Y.NCRCPPEWTGQYCTEDVDECQLMPNACQNGGTCHNTHGGY.N		NCRCPPEWTGQYCTEDVDECQLMPNACQNGGTCHNTHGGY,YN,2@57.02146,4@57.02146,13@57.02146,20@57.02146,23@15.99492,27@57.02146,29@0.98402,33@57.02146	M23(Oxidation / 15.9949); N29(Deamidated / 0.984)	17.7677	Y.NC[+57.02146]RC[+57.02146]PPEWTGQYC[+57.02146]TEDVDEC[+57.02146]QLM[+15.99492]PNAC[+57.02146]QN[+0.98402]GGTC[+57.02146]HNTHGGY.N	C2(Carbamidomethyl / 57.0215); C4(Carbamidomethyl / 57.0215); C13(Carbamidomethyl / 57.0215); C20(Carbamidomethyl / 57.0215); C27(Carbamidomethyl / 57.0215); C33(Carbamidomethyl / 57.0215)	9.9e-31	1.7e-21	0	0	0	0	9.9e-31	2.2e-22	30.006	1104.5	1.1	1	Specific	27.1	>sp|P46531|NOTC1_HUMAN Neurogenic locus notch homolog protein 1 OS=Homo sapiens OX=9606 GN=NOTCH1 PE=1 SV=4	1	3670	FP062822_11.5117.5117.4	high-energy collision-induced dissociation	20.76	4790.8	4789.81	1	148 | 36658
103		801.1	4	1198.46	4790.81	1198.46	4790.82	controllerType=0 controllerNumber=1 scan=5525	-2.22	Y.NCRCPPEWTGQYCTEDVDECQLMPNACQNGGTCHNTHGGY.N		NCRCPPEWTGQYCTEDVDECQLMPNACQNGGTCHNTHGGY,YN,2@57.02146,4@57.02146,13@57.02146,20@57.02146,27@57.02146,29@0.98402,33@57.02146,35@15.99492	N29(Deamidated / 0.984); N35(Oxidation / 15.9949)	18.7237	Y.NC[+57.02146]RC[+57.02146]PPEWTGQYC[+57.02146]TEDVDEC[+57.02146]QLMPNAC[+57.02146]QN[+0.98402]GGTC[+57.02146]HN[+15.99492]THGGY.N	C2(Carbamidomethyl / 57.0215); C4(Carbamidomethyl / 57.0215); C13(Carbamidomethyl / 57.0215); C20(Carbamidomethyl / 57.0215); C27(Carbamidomethyl / 57.0215); C33(Carbamidomethyl / 57.0215)	1.7e-13	1.7e-13	0	0	0	0	1.2e-14	1.2e-14	12.763	801.1	3.6		Specific	25.2	>sp|P46531|NOTC1_HUMAN Neurogenic locus notch homolog protein 1 OS=Homo sapiens OX=9606 GN=NOTCH1 PE=1 SV=4	1	4165	FP062822_11.5525.5525.4	high-energy collision-induced dissociation	13.39	4789.8	4789.81	1	149 | 40662
103		499	4	1198.71	4791.8	1198.46	4790.82	controllerType=0 controllerNumber=1 scan=5254	-4.754	Y.NCRCPPEWTGQYCTEDVDECQLMPNACQNGGTCHNTHGGY.N		NCRCPPEWTGQYCTEDVDECQLMPNACQNGGTCHNTHGGY,YN,2@57.02146,4@57.02146,13@57.02146,18@15.99492,20@57.02146,27@57.02146,33@57.02146,35@0.98402	D18(Oxidation / 15.9949); N35(Deamidated / 0.984)	18.0902	Y.NC[+57.02146]RC[+57.02146]PPEWTGQYC[+57.02146]TEDVD[+15.99492]EC[+57.02146]QLMPNAC[+57.02146]QNGGTC[+57.02146]HN[+0.98402]THGGY.N	C2(Carbamidomethyl / 57.0215); C4(Carbamidomethyl / 57.0215); C13(Carbamidomethyl / 57.0215); C20(Carbamidomethyl / 57.0215); C27(Carbamidomethyl / 57.0215); C33(Carbamidomethyl / 57.0215)	5.5e-07	5.5e-07	0	0	0	0	3.8e-08	3.9e-08	6.262	499	44.6	1	Specific	19.7	>sp|P46531|NOTC1_HUMAN Neurogenic locus notch homolog protein 1 OS=Homo sapiens OX=9606 GN=NOTCH1 PE=1 SV=4	1	3835	FP062822_11.5254.5254.4	high-energy collision-induced dissociation	6.93	4790.79	4789.81	1	150 | 37738
103		274.5	4	1198.46	4790.8	1198.46	4790.82	controllerType=0 controllerNumber=1 scan=5322	-4.258	Y.NCRCPPEWTGQYCTEDVDECQLMPNACQNGGTCHNTHGGY.N		NCRCPPEWTGQYCTEDVDECQLMPNACQNGGTCHNTHGGY,YN,2@57.02146,4@57.02146,13@57.02146,18@15.99492,20@57.02146,27@57.02146,29@0.98402,33@57.02146	D18(Oxidation / 15.9949); N29(Deamidated / 0.984)	18.2499	Y.NC[+57.02146]RC[+57.02146]PPEWTGQYC[+57.02146]TEDVD[+15.99492]EC[+57.02146]QLMPNAC[+57.02146]QN[+0.98402]GGTC[+57.02146]HNTHGGY.N	C2(Carbamidomethyl / 57.0215); C4(Carbamidomethyl / 57.0215); C13(Carbamidomethyl / 57.0215); C20(Carbamidomethyl / 57.0215); C27(Carbamidomethyl / 57.0215); C33(Carbamidomethyl / 57.0215)	1.3e-05	1.3e-05	0	0	0	0	6.5e-07	6.6e-07	4.901	274.5	0		Specific	14.2	>sp|P46531|NOTC1_HUMAN Neurogenic locus notch homolog protein 1 OS=Homo sapiens OX=9606 GN=NOTCH1 PE=1 SV=4	1	3923	FP062822_11.5322.5322.4	high-energy collision-induced dissociation	4.42	4789.79	4789.81	1	151 | 38378
103		1231.4	4	1198.21	4789.82	1198.21	4789.84	controllerType=0 controllerNumber=1 scan=4925	-3.009	Y.NCRCPPEWTGQYCTEDVDECQLMPNACQNGGTCHNTHGGY.N		NCRCPPEWTGQYCTEDVDECQLMPNACQNGGTCHNTHGGY,YN,2@57.02146,4@57.02146,13@57.02146,20@57.02146,23@15.99492,27@57.02146,33@57.02146	M23(Oxidation / 15.9949)	17.3045	Y.NC[+57.02146]RC[+57.02146]PPEWTGQYC[+57.02146]TEDVDEC[+57.02146]QLM[+15.99492]PNAC[+57.02146]QNGGTC[+57.02146]HNTHGGY.N	C2(Carbamidomethyl / 57.0215); C4(Carbamidomethyl / 57.0215); C13(Carbamidomethyl / 57.0215); C20(Carbamidomethyl / 57.0215); C27(Carbamidomethyl / 57.0215); C33(Carbamidomethyl / 57.0215)	9.9e-31	1.7e-23	0	0	0	0	9.9e-31	1.6e-24	30.006	1231.4	88		Specific	28.2	>sp|P46531|NOTC1_HUMAN Neurogenic locus notch homolog protein 1 OS=Homo sapiens OX=9606 GN=NOTCH1 PE=1 SV=4	1	3465	FP062822_11.4925.4925.4	high-energy collision-induced dissociation	23.93	4788.82	4788.83	1	152 | 35858
103		1092.1	4	1198.47	4790.84	1198.21	4789.84	controllerType=0 controllerNumber=1 scan=4969	0.267	Y.NCRCPPEWTGQYCTEDVDECQLMPNACQNGGTCHNTHGGY.N		NCRCPPEWTGQYCTEDVDECQLMPNACQNGGTCHNTHGGY,YN,2@57.02146,4@57.02146,13@57.02146,20@57.02146,23@15.99492,27@57.02146,33@57.02146	M23(Oxidation / 15.9949)	17.4134	Y.NC[+57.02146]RC[+57.02146]PPEWTGQYC[+57.02146]TEDVDEC[+57.02146]QLM[+15.99492]PNAC[+57.02146]QNGGTC[+57.02146]HNTHGGY.N	C2(Carbamidomethyl / 57.0215); C4(Carbamidomethyl / 57.0215); C13(Carbamidomethyl / 57.0215); C20(Carbamidomethyl / 57.0215); C27(Carbamidomethyl / 57.0215); C33(Carbamidomethyl / 57.0215)	9.9e-31	5e-20	0	0	0	0	9.9e-31	2.1e-21	30.006	1092.1	42	1	Specific	21.8	>sp|P46531|NOTC1_HUMAN Neurogenic locus notch homolog protein 1 OS=Homo sapiens OX=9606 GN=NOTCH1 PE=1 SV=4	1	3511	FP062822_11.4969.4969.4	high-energy collision-induced dissociation	20.47	4789.83	4788.83	1	153 | 36018
103		720.3	4	1198.22	4789.84	1198.21	4789.84	controllerType=0 controllerNumber=1 scan=5420	0.763	Y.NCRCPPEWTGQYCTEDVDECQLMPNACQNGGTCHNTHGGY.N		NCRCPPEWTGQYCTEDVDECQLMPNACQNGGTCHNTHGGY,YN,2@57.02146,4@57.02146,13@57.02146,20@57.02146,27@57.02146,33@57.02146,35@15.99492	N35(Oxidation / 15.9949)	18.4797	Y.NC[+57.02146]RC[+57.02146]PPEWTGQYC[+57.02146]TEDVDEC[+57.02146]QLMPNAC[+57.02146]QNGGTC[+57.02146]HN[+15.99492]THGGY.N	C2(Carbamidomethyl / 57.0215); C4(Carbamidomethyl / 57.0215); C13(Carbamidomethyl / 57.0215); C20(Carbamidomethyl / 57.0215); C27(Carbamidomethyl / 57.0215); C33(Carbamidomethyl / 57.0215)	4.9e-11	5e-11	0	0	0	0	5.4e-12	5.5e-12	10.311	720.3	19.9		Specific	22.8	>sp|P46531|NOTC1_HUMAN Neurogenic locus notch homolog protein 1 OS=Homo sapiens OX=9606 GN=NOTCH1 PE=1 SV=4	1	4038	FP062822_11.5420.5420.4	high-energy collision-induced dissociation	12.1	4788.83	4788.83	1	154 | 39642
103		595.2	4	1198.46	4790.83	1198.21	4789.84	controllerType=0 controllerNumber=1 scan=5471	-3.097	Y.NCRCPPEWTGQYCTEDVDECQLMPNACQNGGTCHNTHGGY.N		NCRCPPEWTGQYCTEDVDECQLMPNACQNGGTCHNTHGGY,YN,2@57.02146,4@57.02146,13@57.02146,20@57.02146,25@15.99492,27@57.02146,33@57.02146	N25(Oxidation / 15.9949)	18.5976	Y.NC[+57.02146]RC[+57.02146]PPEWTGQYC[+57.02146]TEDVDEC[+57.02146]QLMPN[+15.99492]AC[+57.02146]QNGGTC[+57.02146]HNTHGGY.N	C2(Carbamidomethyl / 57.0215); C4(Carbamidomethyl / 57.0215); C13(Carbamidomethyl / 57.0215); C20(Carbamidomethyl / 57.0215); C27(Carbamidomethyl / 57.0215); C33(Carbamidomethyl / 57.0215)	1.7e-08	1.7e-08	0	0	0	0	1.3e-09	1.3e-09	7.763	595.2	0.2	1	Specific	21.1	>sp|P46531|NOTC1_HUMAN Neurogenic locus notch homolog protein 1 OS=Homo sapiens OX=9606 GN=NOTCH1 PE=1 SV=4	1	4103	FP062822_11.5471.5471.4	high-energy collision-induced dissociation	9.55	4789.82	4788.83	1	155 | 40140
103		463.4	4	1198.21	4789.82	1198.21	4789.84	controllerType=0 controllerNumber=1 scan=5371	-3.518	Y.NCRCPPEWTGQYCTEDVDECQLMPNACQNGGTCHNTHGGY.N		NCRCPPEWTGQYCTEDVDECQLMPNACQNGGTCHNTHGGY,YN,2@57.02146,4@57.02146,13@57.02146,20@57.02146,27@57.02146,33@57.02146,35@15.99492	N35(Oxidation / 15.9949)	18.3663	Y.NC[+57.02146]RC[+57.02146]PPEWTGQYC[+57.02146]TEDVDEC[+57.02146]QLMPNAC[+57.02146]QNGGTC[+57.02146]HN[+15.99492]THGGY.N	C2(Carbamidomethyl / 57.0215); C4(Carbamidomethyl / 57.0215); C13(Carbamidomethyl / 57.0215); C20(Carbamidomethyl / 57.0215); C27(Carbamidomethyl / 57.0215); C33(Carbamidomethyl / 57.0215)	2.9e-07	3e-07	0	0	0	0	1.7e-08	1.7e-08	6.533	463.4	20.3		Specific	17.7	>sp|P46531|NOTC1_HUMAN Neurogenic locus notch homolog protein 1 OS=Homo sapiens OX=9606 GN=NOTCH1 PE=1 SV=4	1	3979	FP062822_11.5371.5371.4	high-energy collision-induced dissociation	6.62	4788.81	4788.83	1	156 | 39002
103		1462	4	1194.46	4774.82	1194.46	4774.83	controllerType=0 controllerNumber=1 scan=5512	-1.042	Y.NCRCPPEWTGQYCTEDVDECQLMPNACQNGGTCHNTHGGY.N		NCRCPPEWTGQYCTEDVDECQLMPNACQNGGTCHNTHGGY,YN,2@57.02146,4@57.02146,13@57.02146,20@57.02146,27@57.02146,29@0.98402,33@57.02146	N29(Deamidated / 0.984)	18.6933	Y.NC[+57.02146]RC[+57.02146]PPEWTGQYC[+57.02146]TEDVDEC[+57.02146]QLMPNAC[+57.02146]QN[+0.98402]GGTC[+57.02146]HNTHGGY.N	C2(Carbamidomethyl / 57.0215); C4(Carbamidomethyl / 57.0215); C13(Carbamidomethyl / 57.0215); C20(Carbamidomethyl / 57.0215); C27(Carbamidomethyl / 57.0215); C33(Carbamidomethyl / 57.0215)	9.9e-31	1.8e-28	0	0	0	0	9.9e-31	1.2e-28	30.006	1462	14.9		Specific	32.2	>sp|P46531|NOTC1_HUMAN Neurogenic locus notch homolog protein 1 OS=Homo sapiens OX=9606 GN=NOTCH1 PE=1 SV=4	1	4150	FP062822_11.5512.5512.4	high-energy collision-induced dissociation	28.54	4773.81	4773.82	1	157 | 40622
103		1426.1	4	1194.46	4774.82	1194.46	4774.83	controllerType=0 controllerNumber=1 scan=5570	-1.656	Y.NCRCPPEWTGQYCTEDVDECQLMPNACQNGGTCHNTHGGY.N		NCRCPPEWTGQYCTEDVDECQLMPNACQNGGTCHNTHGGY,YN,2@57.02146,4@57.02146,13@57.02146,20@57.02146,27@57.02146,28@0.98402,33@57.02146	Q28(Deamidated / 0.984)	18.8274	Y.NC[+57.02146]RC[+57.02146]PPEWTGQYC[+57.02146]TEDVDEC[+57.02146]QLMPNAC[+57.02146]Q[+0.98402]NGGTC[+57.02146]HNTHGGY.N	C2(Carbamidomethyl / 57.0215); C4(Carbamidomethyl / 57.0215); C13(Carbamidomethyl / 57.0215); C20(Carbamidomethyl / 57.0215); C27(Carbamidomethyl / 57.0215); C33(Carbamidomethyl / 57.0215)	9.9e-31	1.7e-27	0	0	0	0	9.9e-31	9.4e-28	30.006	1426.1	5.1		Specific	30.3	>sp|P46531|NOTC1_HUMAN Neurogenic locus notch homolog protein 1 OS=Homo sapiens OX=9606 GN=NOTCH1 PE=1 SV=4	1	4223	FP062822_11.5570.5570.4	high-energy collision-induced dissociation	28.54	4773.81	4773.82	1	158 | 41062
103		1266.7	4	1194.46	4774.82	1194.46	4774.83	controllerType=0 controllerNumber=1 scan=5625	-2.065	Y.NCRCPPEWTGQYCTEDVDECQLMPNACQNGGTCHNTHGGY.N		NCRCPPEWTGQYCTEDVDECQLMPNACQNGGTCHNTHGGY,YN,2@57.02146,4@57.02146,13@57.02146,20@57.02146,27@57.02146,28@0.98402,33@57.02146	Q28(Deamidated / 0.984)	18.9587	Y.NC[+57.02146]RC[+57.02146]PPEWTGQYC[+57.02146]TEDVDEC[+57.02146]QLMPNAC[+57.02146]Q[+0.98402]NGGTC[+57.02146]HNTHGGY.N	C2(Carbamidomethyl / 57.0215); C4(Carbamidomethyl / 57.0215); C13(Carbamidomethyl / 57.0215); C20(Carbamidomethyl / 57.0215); C27(Carbamidomethyl / 57.0215); C33(Carbamidomethyl / 57.0215)	9.9e-31	1.7e-24	0	0	0	0	9.9e-31	4e-25	30.006	1266.7	0.6		Specific	28.6	>sp|P46531|NOTC1_HUMAN Neurogenic locus notch homolog protein 1 OS=Homo sapiens OX=9606 GN=NOTCH1 PE=1 SV=4	1	4297	FP062822_11.5625.5625.4	high-energy collision-induced dissociation	24.55	4773.81	4773.82	1	159 | 41512
103		961.2	4	1194.46	4774.82	1194.46	4774.83	controllerType=0 controllerNumber=1 scan=5671	-1.451	Y.NCRCPPEWTGQYCTEDVDECQLMPNACQNGGTCHNTHGGY.N		NCRCPPEWTGQYCTEDVDECQLMPNACQNGGTCHNTHGGY,YN,2@57.02146,4@57.02146,13@57.02146,20@57.02146,27@57.02146,29@0.98402,33@57.02146	N29(Deamidated / 0.984)	19.0685	Y.NC[+57.02146]RC[+57.02146]PPEWTGQYC[+57.02146]TEDVDEC[+57.02146]QLMPNAC[+57.02146]QN[+0.98402]GGTC[+57.02146]HNTHGGY.N	C2(Carbamidomethyl / 57.0215); C4(Carbamidomethyl / 57.0215); C13(Carbamidomethyl / 57.0215); C20(Carbamidomethyl / 57.0215); C27(Carbamidomethyl / 57.0215); C33(Carbamidomethyl / 57.0215)	2.2e-16	2.2e-16	0	0	0	0	9.1e-18	9.3e-18	15.659	961.2	9.3		Specific	28.7	>sp|P46531|NOTC1_HUMAN Neurogenic locus notch homolog protein 1 OS=Homo sapiens OX=9606 GN=NOTCH1 PE=1 SV=4	1	4352	FP062822_11.5671.5671.4	high-energy collision-induced dissociation	18.55	4773.81	4773.82	1	160 | 41656
103		831.5	5	955.971	4775.82	955.771	4774.83	controllerType=0 controllerNumber=1 scan=5537	-1.224	Y.NCRCPPEWTGQYCTEDVDECQLMPNACQNGGTCHNTHGGY.N		NCRCPPEWTGQYCTEDVDECQLMPNACQNGGTCHNTHGGY,YN,2@57.02146,4@57.02146,13@57.02146,20@57.02146,27@57.02146,29@0.98402,33@57.02146	N29(Deamidated / 0.984)	18.7509	Y.NC[+57.02146]RC[+57.02146]PPEWTGQYC[+57.02146]TEDVDEC[+57.02146]QLMPNAC[+57.02146]QN[+0.98402]GGTC[+57.02146]HNTHGGY.N	C2(Carbamidomethyl / 57.0215); C4(Carbamidomethyl / 57.0215); C13(Carbamidomethyl / 57.0215); C20(Carbamidomethyl / 57.0215); C27(Carbamidomethyl / 57.0215); C33(Carbamidomethyl / 57.0215)	5e-13	5e-13	0	0	0	0	6.7e-14	6.8e-14	12.304	831.5	12.7	1	Specific	24.8	>sp|P46531|NOTC1_HUMAN Neurogenic locus notch homolog protein 1 OS=Homo sapiens OX=9606 GN=NOTCH1 PE=1 SV=4	1	4181	FP062822_11.5537.5537.5	high-energy collision-induced dissociation	14.09	4774.82	4773.82	1	161 | 40742
103		677.4	5	955.969	4775.82	955.771	4774.83	controllerType=0 controllerNumber=1 scan=5396	-2.566	Y.NCRCPPEWTGQYCTEDVDECQLMPNACQNGGTCHNTHGGY.N		NCRCPPEWTGQYCTEDVDECQLMPNACQNGGTCHNTHGGY,YN,2@57.02146,4@57.02146,13@57.02146,20@57.02146,21@0.98402,27@57.02146,33@57.02146	Q21(Deamidated / 0.984)	18.4244	Y.NC[+57.02146]RC[+57.02146]PPEWTGQYC[+57.02146]TEDVDEC[+57.02146]Q[+0.98402]LMPNAC[+57.02146]QNGGTC[+57.02146]HNTHGGY.N	C2(Carbamidomethyl / 57.0215); C4(Carbamidomethyl / 57.0215); C13(Carbamidomethyl / 57.0215); C20(Carbamidomethyl / 57.0215); C27(Carbamidomethyl / 57.0215); C33(Carbamidomethyl / 57.0215)	5e-10	5e-10	0	0	0	0	2.4e-11	2.5e-11	9.304	677.4	48.8	1	Specific	19.8	>sp|P46531|NOTC1_HUMAN Neurogenic locus notch homolog protein 1 OS=Homo sapiens OX=9606 GN=NOTCH1 PE=1 SV=4	1	4010	FP062822_11.5396.5396.5	high-energy collision-induced dissociation	11.09	4774.81	4773.82	1	162 | 39322
103		378.5	4	1194.46	4774.82	1194.46	4774.83	controllerType=0 controllerNumber=1 scan=5779	-1.656	Y.NCRCPPEWTGQYCTEDVDECQLMPNACQNGGTCHNTHGGY.N		NCRCPPEWTGQYCTEDVDECQLMPNACQNGGTCHNTHGGY,YN,2@57.02146,4@57.02146,13@57.02146,20@57.02146,27@57.02146,29@0.98402,33@57.02146	N29(Deamidated / 0.984)	19.3237	Y.NC[+57.02146]RC[+57.02146]PPEWTGQYC[+57.02146]TEDVDEC[+57.02146]QLMPNAC[+57.02146]QN[+0.98402]GGTC[+57.02146]HNTHGGY.N	C2(Carbamidomethyl / 57.0215); C4(Carbamidomethyl / 57.0215); C13(Carbamidomethyl / 57.0215); C20(Carbamidomethyl / 57.0215); C27(Carbamidomethyl / 57.0215); C33(Carbamidomethyl / 57.0215)	6.2e-07	6.3e-07	0	0	0	0	4.1e-08	4.2e-08	6.207	378.5	16.2		Specific	20.6	>sp|P46531|NOTC1_HUMAN Neurogenic locus notch homolog protein 1 OS=Homo sapiens OX=9606 GN=NOTCH1 PE=1 SV=4	1	4495	FP062822_11.5779.5779.4	high-energy collision-induced dissociation	6.05	4773.81	4773.82	1	163 | 42296
103		343.8	5	955.567	4773.81	955.771	4774.83	controllerType=0 controllerNumber=1 scan=5594	-3.167	Y.NCRCPPEWTGQYCTEDVDECQLMPNACQNGGTCHNTHGGY.N		NCRCPPEWTGQYCTEDVDECQLMPNACQNGGTCHNTHGGY,YN,2@57.02146,4@57.02146,13@57.02146,20@57.02146,27@57.02146,29@0.98402,33@57.02146	N29(Deamidated / 0.984)	18.8843	Y.NC[+57.02146]RC[+57.02146]PPEWTGQYC[+57.02146]TEDVDEC[+57.02146]QLMPNAC[+57.02146]QN[+0.98402]GGTC[+57.02146]HNTHGGY.N	C2(Carbamidomethyl / 57.0215); C4(Carbamidomethyl / 57.0215); C13(Carbamidomethyl / 57.0215); C20(Carbamidomethyl / 57.0215); C27(Carbamidomethyl / 57.0215); C33(Carbamidomethyl / 57.0215)	0.00059	0.0006	0	0	0	0	2.5e-05	2.6e-05	3.227	210.4	19	-1	Specific	16.7	>sp|P46531|NOTC1_HUMAN Neurogenic locus notch homolog protein 1 OS=Homo sapiens OX=9606 GN=NOTCH1 PE=1 SV=4	1	4255	FP062822_11.5594.5594.5	high-energy collision-induced dissociation	3.17	4772.8	4773.82	1	164 | 41302
103		244.4	3	1592.28	4774.82	1592.28	4774.83	controllerType=0 controllerNumber=1 scan=5551	-1.768	Y.NCRCPPEWTGQYCTEDVDECQLMPNACQNGGTCHNTHGGY.N		NCRCPPEWTGQYCTEDVDECQLMPNACQNGGTCHNTHGGY,YN,2@57.02146,4@57.02146,13@57.02146,20@57.02146,27@57.02146,29@0.98402,33@57.02146	N29(Deamidated / 0.984)	18.7833	Y.NC[+57.02146]RC[+57.02146]PPEWTGQYC[+57.02146]TEDVDEC[+57.02146]QLMPNAC[+57.02146]QN[+0.98402]GGTC[+57.02146]HNTHGGY.N	C2(Carbamidomethyl / 57.0215); C4(Carbamidomethyl / 57.0215); C13(Carbamidomethyl / 57.0215); C20(Carbamidomethyl / 57.0215); C27(Carbamidomethyl / 57.0215); C33(Carbamidomethyl / 57.0215)	1.5e-05	1.5e-05	0	0	0	0	7.7e-07	7.8e-07	4.827	244.4	12.6		Specific	18.8	>sp|P46531|NOTC1_HUMAN Neurogenic locus notch homolog protein 1 OS=Homo sapiens OX=9606 GN=NOTCH1 PE=1 SV=4	1	4200	FP062822_11.5551.5551.3	high-energy collision-induced dissociation	4.51	4773.81	4773.82	1	165 | 40822
103		207.3	4	1194.21	4773.84	1194.46	4774.83	controllerType=0 controllerNumber=1 scan=5827	2.626	Y.NCRCPPEWTGQYCTEDVDECQLMPNACQNGGTCHNTHGGY.N		NCRCPPEWTGQYCTEDVDECQLMPNACQNGGTCHNTHGGY,YN,2@57.02146,4@57.02146,13@57.02146,20@57.02146,27@57.02146,28@0.98402,33@57.02146	Q28(Deamidated / 0.984)	19.4402	Y.NC[+57.02146]RC[+57.02146]PPEWTGQYC[+57.02146]TEDVDEC[+57.02146]QLMPNAC[+57.02146]Q[+0.98402]NGGTC[+57.02146]HNTHGGY.N	C2(Carbamidomethyl / 57.0215); C4(Carbamidomethyl / 57.0215); C13(Carbamidomethyl / 57.0215); C20(Carbamidomethyl / 57.0215); C27(Carbamidomethyl / 57.0215); C33(Carbamidomethyl / 57.0215)	0.0018	0.0018	0	0	0	0	0.00011	0.00011	2.74	162.9	0	-1	Specific	15.1	>sp|P46531|NOTC1_HUMAN Neurogenic locus notch homolog protein 1 OS=Homo sapiens OX=9606 GN=NOTCH1 PE=1 SV=4	1	4554	FP062822_11.5827.5827.4	high-energy collision-induced dissociation	2.79	4772.83	4773.82	1	166 | 42616
103		1447.2	4	1194.22	4773.84	1194.22	4773.84	controllerType=0 controllerNumber=1 scan=5402	-0.504	Y.NCRCPPEWTGQYCTEDVDECQLMPNACQNGGTCHNTHGGY.N		NCRCPPEWTGQYCTEDVDECQLMPNACQNGGTCHNTHGGY,YN,2@57.02146,4@57.02146,13@57.02146,20@57.02146,27@57.02146,33@57.02146		18.4384	Y.NC[+57.02146]RC[+57.02146]PPEWTGQYC[+57.02146]TEDVDEC[+57.02146]QLMPNAC[+57.02146]QNGGTC[+57.02146]HNTHGGY.N	C2(Carbamidomethyl / 57.0215); C4(Carbamidomethyl / 57.0215); C13(Carbamidomethyl / 57.0215); C20(Carbamidomethyl / 57.0215); C27(Carbamidomethyl / 57.0215); C33(Carbamidomethyl / 57.0215)	9.9e-31	5e-27	0	0	0	0	9.9e-31	1.4e-27	30.006	1195.2	185.8		Specific	27.5	>sp|P46531|NOTC1_HUMAN Neurogenic locus notch homolog protein 1 OS=Homo sapiens OX=9606 GN=NOTCH1 PE=1 SV=4	1	4016	FP062822_11.5402.5402.4	high-energy collision-induced dissociation	28.3	4772.83	4772.83	1	167 | 39442
103		1386.1	4	1194.21	4773.83	1194.22	4773.84	controllerType=0 controllerNumber=1 scan=5461	-1.936	Y.NCRCPPEWTGQYCTEDVDECQLMPNACQNGGTCHNTHGGY.N		NCRCPPEWTGQYCTEDVDECQLMPNACQNGGTCHNTHGGY,YN,2@57.02146,4@57.02146,13@57.02146,20@57.02146,27@57.02146,33@57.02146		18.5739	Y.NC[+57.02146]RC[+57.02146]PPEWTGQYC[+57.02146]TEDVDEC[+57.02146]QLMPNAC[+57.02146]QNGGTC[+57.02146]HNTHGGY.N	C2(Carbamidomethyl / 57.0215); C4(Carbamidomethyl / 57.0215); C13(Carbamidomethyl / 57.0215); C20(Carbamidomethyl / 57.0215); C27(Carbamidomethyl / 57.0215); C33(Carbamidomethyl / 57.0215)	9.9e-31	1.7e-26	0	0	0	0	9.9e-31	4.3e-27	30.006	929.6	91.6		Specific	30.7	>sp|P46531|NOTC1_HUMAN Neurogenic locus notch homolog protein 1 OS=Homo sapiens OX=9606 GN=NOTCH1 PE=1 SV=4	1	4090	FP062822_11.5461.5461.4	high-energy collision-induced dissociation	27.75	4772.83	4772.83	1	168 | 40100
103		716.3	4	1194.22	4773.84	1194.22	4773.84	controllerType=0 controllerNumber=1 scan=5353	-0.504	Y.NCRCPPEWTGQYCTEDVDECQLMPNACQNGGTCHNTHGGY.N		NCRCPPEWTGQYCTEDVDECQLMPNACQNGGTCHNTHGGY,YN,2@57.02146,4@57.02146,13@57.02146,20@57.02146,27@57.02146,33@57.02146		18.3231	Y.NC[+57.02146]RC[+57.02146]PPEWTGQYC[+57.02146]TEDVDEC[+57.02146]QLMPNAC[+57.02146]QNGGTC[+57.02146]HNTHGGY.N	C2(Carbamidomethyl / 57.0215); C4(Carbamidomethyl / 57.0215); C13(Carbamidomethyl / 57.0215); C20(Carbamidomethyl / 57.0215); C27(Carbamidomethyl / 57.0215); C33(Carbamidomethyl / 57.0215)	4.9e-11	5e-11	0	0	0	0	5e-12	5.1e-12	10.311	716.3	57.9		Specific	22.9	>sp|P46531|NOTC1_HUMAN Neurogenic locus notch homolog protein 1 OS=Homo sapiens OX=9606 GN=NOTCH1 PE=1 SV=4	1	3958	FP062822_11.5353.5353.4	high-energy collision-induced dissociation	11.31	4772.83	4772.83	1	169 | 38747
103		697.1	5	955.57	4773.82	955.574	4773.84	controllerType=0 controllerNumber=1 scan=5396	-4.406	Y.NCRCPPEWTGQYCTEDVDECQLMPNACQNGGTCHNTHGGY.N		NCRCPPEWTGQYCTEDVDECQLMPNACQNGGTCHNTHGGY,YN,2@57.02146,4@57.02146,13@57.02146,20@57.02146,27@57.02146,33@57.02146		18.4244	Y.NC[+57.02146]RC[+57.02146]PPEWTGQYC[+57.02146]TEDVDEC[+57.02146]QLMPNAC[+57.02146]QNGGTC[+57.02146]HNTHGGY.N	C2(Carbamidomethyl / 57.0215); C4(Carbamidomethyl / 57.0215); C13(Carbamidomethyl / 57.0215); C20(Carbamidomethyl / 57.0215); C27(Carbamidomethyl / 57.0215); C33(Carbamidomethyl / 57.0215)	1.4e-09	1.5e-09	0	0	0	0	8.9e-11	9e-11	8.841	565.8	15.7		Specific	21.9	>sp|P46531|NOTC1_HUMAN Neurogenic locus notch homolog protein 1 OS=Homo sapiens OX=9606 GN=NOTCH1 PE=1 SV=4	1	4009	FP062822_11.5396.5396.5	high-energy collision-induced dissociation	10.84	4772.81	4772.83	1	170 | 39282
103		617.9	2	784.322	1567.64	784.324	1567.64	controllerType=0 controllerNumber=1 scan=4622	-2.875	Y.NCRCPPEWTGQY.C		NCRCPPEWTGQY,YC,2@57.02146,4@57.02146		16.5408	Y.NC[+57.02146]RC[+57.02146]PPEWTGQY.C	C2(Carbamidomethyl / 57.0215); C4(Carbamidomethyl / 57.0215)	1.1e-09	1.1e-09	0	0	0	0	3.3e-11	3.3e-11	8.955	405.9	405.9		Specific	13.2	>sp|P46531|NOTC1_HUMAN Neurogenic locus notch homolog protein 1 OS=Homo sapiens OX=9606 GN=NOTCH1 PE=1 SV=4	1	3123	FP062822_11.4622.4622.2	high-energy collision-induced dissociation	9.95	1566.63	1566.63	1	171 | 859
103		588.2	2	784.318	1567.63	784.324	1567.64	controllerType=0 controllerNumber=1 scan=4571	-7.703	Y.NCRCPPEWTGQY.C		NCRCPPEWTGQY,YC,2@57.02146,4@57.02146		16.4203	Y.NC[+57.02146]RC[+57.02146]PPEWTGQY.C	C2(Carbamidomethyl / 57.0215); C4(Carbamidomethyl / 57.0215)	3.2e-08	3.3e-08	0	0	0	0	1.7e-09	1.7e-09	7.492	363.9	363.9		Specific	12.6	>sp|P46531|NOTC1_HUMAN Neurogenic locus notch homolog protein 1 OS=Homo sapiens OX=9606 GN=NOTCH1 PE=1 SV=4	1	3051	FP062822_11.4571.4571.2	high-energy collision-induced dissociation	8.49	1566.62	1566.63	1	172 | 845
103		571.6	2	784.32	1567.63	784.324	1567.64	controllerType=0 controllerNumber=1 scan=4677	-5.99	Y.NCRCPPEWTGQY.C		NCRCPPEWTGQY,YC,2@57.02146,4@57.02146		16.6682	Y.NC[+57.02146]RC[+57.02146]PPEWTGQY.C	C2(Carbamidomethyl / 57.0215); C4(Carbamidomethyl / 57.0215)	3.2e-06	3.2e-06	0	0	0	0	2.2e-07	2.2e-07	5.495	334.1	334.1		Specific	10.1	>sp|P46531|NOTC1_HUMAN Neurogenic locus notch homolog protein 1 OS=Homo sapiens OX=9606 GN=NOTCH1 PE=1 SV=4	1	3193	FP062822_11.4677.4677.2	high-energy collision-induced dissociation	6.49	1566.62	1566.63	1	173 | 864
103		525.5	2	784.322	1567.64	784.324	1567.64	controllerType=0 controllerNumber=1 scan=4766	-3.42	Y.NCRCPPEWTGQY.C		NCRCPPEWTGQY,YC,2@57.02146,4@57.02146		16.8765	Y.NC[+57.02146]RC[+57.02146]PPEWTGQY.C	C2(Carbamidomethyl / 57.0215); C4(Carbamidomethyl / 57.0215)	7.5e-07	7.6e-07	0	0	0	0	4.8e-08	4.9e-08	6.126	387.9	387.9		Specific	11.1	>sp|P46531|NOTC1_HUMAN Neurogenic locus notch homolog protein 1 OS=Homo sapiens OX=9606 GN=NOTCH1 PE=1 SV=4	1	3306	FP062822_11.4766.4766.2	high-energy collision-induced dissociation	7.05	1566.63	1566.63	1	174 | 901
111	Hex(1)Pent(2); HexNAc(1)Hex(1)Fuc(1)NeuAc(1)	431.6	4	1234.23	4933.88	1234.46	4934.82	controllerType=0 controllerNumber=1 scan=5568	12.964	W.TGQYCTEDVDECQLMPNACQNGGTCHNTHGGY.N	1;6	TGQYCTEDVDECQLMPNACQNGGTCHNTHGGY,WN,1@426.13734,5@57.02146,6@802.28552,8@15.99492,12@57.02146,19@57.02146,25@57.02146,27@15.99492	T1(OGlycan / 426.1373); T6(OGlycan / 802.2855); D8(Oxidation / 15.9949); N27(Oxidation / 15.9949)	18.824	W.T[+426.13734]GQYC[+57.02146]T[+802.28552]ED[+15.99492]VDEC[+57.02146]QLMPNAC[+57.02146]QNGGTC[+57.02146]HN[+15.99492]THGGY.N	C5(Carbamidomethyl / 57.0215); C12(Carbamidomethyl / 57.0215); C19(Carbamidomethyl / 57.0215); C25(Carbamidomethyl / 57.0215)	0.0037	0.0038	0	0	0	0	0.00021	0.00021	2.429	431.6	5.2	-1	Specific	15.4	>sp|P46531|NOTC1_HUMAN Neurogenic locus notch homolog protein 1 OS=Homo sapiens OX=9606 GN=NOTCH1 PE=1 SV=4	1	4219	FP062822_11.5568.5568.4	high-energy collision-induced dissociation	1.23	4932.88	4933.81	1	175 | 40982
143	HexNAc(1); Hex(1)Pent(2)	532.8	4	1244.73	4975.91	1244.73	4975.89	controllerType=0 controllerNumber=1 scan=5592	3.769	Y.NCVCVNGWTGEDCSENIDDCASAACFHGAPCHDRVASF.Y	14;22	NCVCVNGWTGEDCSENIDDCASAACFHGAPCHDRVASF,YY,2@57.02146,4@57.02146,13@57.02146,14@203.07937,20@57.02146,22@426.13734,25@57.02146,31@57.02146,34@0.98402	S14(OGlycan / 203.0794); S22(OGlycan / 426.1373); R34(Deamidated / 0.984)	18.8799	Y.NC[+57.02146]VC[+57.02146]VNGWTGEDC[+57.02146]S[+203.07937]ENIDDC[+57.02146]AS[+426.13734]AAC[+57.02146]FHGAPC[+57.02146]HDR[+0.98402]VASF.Y	C2(Carbamidomethyl / 57.0215); C4(Carbamidomethyl / 57.0215); C13(Carbamidomethyl / 57.0215); C20(Carbamidomethyl / 57.0215); C25(Carbamidomethyl / 57.0215); C31(Carbamidomethyl / 57.0215)	3.6e-06	3.7e-06	0	0	0	0	2.5e-07	2.5e-07	5.439	532.8	0		Specific	22.6	>sp|P46531|NOTC1_HUMAN Neurogenic locus notch homolog protein 1 OS=Homo sapiens OX=9606 GN=NOTCH1 PE=1 SV=4	1	4252	FP062822_11.5592.5592.4	high-energy collision-induced dissociation	6.01	4974.91	4974.89	1	176 | 41262
143	Hex(1)Pent(2)	480.3	4	1193.96	4772.82	1193.96	4772.82	controllerType=0 controllerNumber=1 scan=5721	1.769	Y.NCVCVNGWTGEDCSENIDDCASAACFHGAPCHDRVASF.Y	22	NCVCVNGWTGEDCSENIDDCASAACFHGAPCHDRVASF,YY,2@57.02146,4@57.02146,13@57.02146,16@0.98402,20@57.02146,22@426.13734,25@57.02146,31@57.02146	N16(Deamidated / 0.984); S22(OGlycan / 426.1373)	19.1874	Y.NC[+57.02146]VC[+57.02146]VNGWTGEDC[+57.02146]SEN[+0.98402]IDDC[+57.02146]AS[+426.13734]AAC[+57.02146]FHGAPC[+57.02146]HDRVASF.Y	C2(Carbamidomethyl / 57.0215); C4(Carbamidomethyl / 57.0215); C13(Carbamidomethyl / 57.0215); C20(Carbamidomethyl / 57.0215); C25(Carbamidomethyl / 57.0215); C31(Carbamidomethyl / 57.0215)	0.00065	0.00065	0	0	0	0	2.7e-05	2.8e-05	3.19	67.9	0		Specific	17.9	>sp|P46531|NOTC1_HUMAN Neurogenic locus notch homolog protein 1 OS=Homo sapiens OX=9606 GN=NOTCH1 PE=1 SV=4	1	4418	FP062822_11.5721.5721.4	high-energy collision-induced dissociation	2.93	4771.82	4771.81	1	177 | 42056
143	Hex(1)	588.1	4	1127.94	4508.75	1127.69	4507.75	controllerType=0 controllerNumber=1 scan=5754	-0.674	Y.NCVCVNGWTGEDCSENIDDCASAACFHGAPCHDRVASF.Y	9	NCVCVNGWTGEDCSENIDDCASAACFHGAPCHDRVASF,YY,2@57.02146,4@57.02146,9@162.05282,13@57.02146,20@57.02146,25@57.02146,31@57.02146	T9(OGlycan / 162.0528)	19.2655	Y.NC[+57.02146]VC[+57.02146]VNGWT[+162.05282]GEDC[+57.02146]SENIDDC[+57.02146]ASAAC[+57.02146]FHGAPC[+57.02146]HDRVASF.Y	C2(Carbamidomethyl / 57.0215); C4(Carbamidomethyl / 57.0215); C13(Carbamidomethyl / 57.0215); C20(Carbamidomethyl / 57.0215); C25(Carbamidomethyl / 57.0215); C31(Carbamidomethyl / 57.0215)	5.4e-08	5.5e-08	0	0	0	0	3.6e-09	3.7e-09	7.267	588.1	0.4	1	Specific	18.6	>sp|P46531|NOTC1_HUMAN Neurogenic locus notch homolog protein 1 OS=Homo sapiens OX=9606 GN=NOTCH1 PE=1 SV=4	1	4462	FP062822_11.5754.5754.4	high-energy collision-induced dissociation	8.06	4507.74	4506.74	1	178 | 42176
143	Hex(1)	415.9	4	1127.69	4507.75	1127.69	4507.75	controllerType=0 controllerNumber=1 scan=5704	1.587	Y.NCVCVNGWTGEDCSENIDDCASAACFHGAPCHDRVASF.Y	9	NCVCVNGWTGEDCSENIDDCASAACFHGAPCHDRVASF,YY,2@57.02146,4@57.02146,9@162.05282,13@57.02146,20@57.02146,25@57.02146,31@57.02146	T9(OGlycan / 162.0528)	19.1459	Y.NC[+57.02146]VC[+57.02146]VNGWT[+162.05282]GEDC[+57.02146]SENIDDC[+57.02146]ASAAC[+57.02146]FHGAPC[+57.02146]HDRVASF.Y	C2(Carbamidomethyl / 57.0215); C4(Carbamidomethyl / 57.0215); C13(Carbamidomethyl / 57.0215); C20(Carbamidomethyl / 57.0215); C25(Carbamidomethyl / 57.0215); C31(Carbamidomethyl / 57.0215)	4.9e-06	4.9e-06	0	0	0	0	3.4e-07	3.5e-07	5.312	415.9	0.4		Specific	23.1	>sp|P46531|NOTC1_HUMAN Neurogenic locus notch homolog protein 1 OS=Homo sapiens OX=9606 GN=NOTCH1 PE=1 SV=4	1	4399	FP062822_11.5704.5704.4	high-energy collision-induced dissociation	5.37	4506.75	4506.74	1	179 | 41816
143		773.9	4	1087.42	4346.68	1087.43	4346.68	controllerType=0 controllerNumber=1 scan=5844	-0.611	Y.NCVCVNGWTGEDCSENIDDCASAACFHGAPCHDRVASF.Y		NCVCVNGWTGEDCSENIDDCASAACFHGAPCHDRVASF,YY,2@57.02146,4@57.02146,6@0.98402,13@57.02146,20@57.02146,25@57.02146,31@57.02146	N6(Deamidated / 0.984)	19.4792	Y.NC[+57.02146]VC[+57.02146]VN[+0.98402]GWTGEDC[+57.02146]SENIDDC[+57.02146]ASAAC[+57.02146]FHGAPC[+57.02146]HDRVASF.Y	C2(Carbamidomethyl / 57.0215); C4(Carbamidomethyl / 57.0215); C13(Carbamidomethyl / 57.0215); C20(Carbamidomethyl / 57.0215); C25(Carbamidomethyl / 57.0215); C31(Carbamidomethyl / 57.0215)	1.5e-11	1.6e-11	0	0	0	0	1.1e-12	1.1e-12	10.815	773.9	27.7		Specific	24.7	>sp|P46531|NOTC1_HUMAN Neurogenic locus notch homolog protein 1 OS=Homo sapiens OX=9606 GN=NOTCH1 PE=1 SV=4	1	4574	FP062822_11.5844.5844.4	high-energy collision-induced dissociation	10.6	4345.67	4345.67	1	180 | 42776
151	Hex(1); HexNAc(1)Hex(1)Fuc(1)	309.1	4	1007.91	4028.62	1008.14	4029.55	controllerType=0 controllerNumber=1 scan=5340	17.404	W.TGEDCSENIDDCASAACFHGAPCHDRVASF.Y	6;14	TGEDCSENIDDCASAACFHGAPCHDRVASF,WY,5@57.02146,6@162.05282,12@57.02146,14@511.19010,17@57.02146,23@57.02146	S6(OGlycan / 162.0528); S14(OGlycan / 511.1901)	18.2935	W.TGEDC[+57.02146]S[+162.05282]ENIDDC[+57.02146]AS[+511.19010]AAC[+57.02146]FHGAPC[+57.02146]HDRVASF.Y	C5(Carbamidomethyl / 57.0215); C12(Carbamidomethyl / 57.0215); C17(Carbamidomethyl / 57.0215); C23(Carbamidomethyl / 57.0215)	0.0039	0.0039	0	0	0	0	0.00022	0.00022	2.412	309.1	1.2	-1	Specific	15.1	>sp|P46531|NOTC1_HUMAN Neurogenic locus notch homolog protein 1 OS=Homo sapiens OX=9606 GN=NOTCH1 PE=1 SV=4	1	3944	FP062822_11.5340.5340.4	high-energy collision-induced dissociation	1.99	4027.61	4028.55	1	181 | 38578
169		771.3	4	700.315	2798.24	700.314	2798.23	controllerType=0 controllerNumber=1 scan=4178	1.043	F.HGAPCHDRVASFYCECPHGRTGLL.C		HGAPCHDRVASFYCECPHGRTGLL,FC,5@57.02146,8@0.98402,14@57.02146,16@57.02146	R8(Deamidated / 0.984)	15.505	F.HGAPC[+57.02146]HDR[+0.98402]VASFYC[+57.02146]EC[+57.02146]PHGRTGLL.C	C5(Carbamidomethyl / 57.0215); C14(Carbamidomethyl / 57.0215); C16(Carbamidomethyl / 57.0215)	1.2e-09	1.2e-09	0	0	0	0	5.1e-11	5.1e-11	8.934	771.3	243.5		Specific	10.6	>sp|P46531|NOTC1_HUMAN Neurogenic locus notch homolog protein 1 OS=Homo sapiens OX=9606 GN=NOTCH1 PE=1 SV=4	1	2614	FP062822_11.4178.4178.4	high-energy collision-induced dissociation	9.72	2797.23	2797.23	1	182 | 9048
169		979.8	4	700.065	2797.24	700.068	2797.25	controllerType=0 controllerNumber=1 scan=4178	-4.67	F.HGAPCHDRVASFYCECPHGRTGLL.C		HGAPCHDRVASFYCECPHGRTGLL,FC,5@57.02146,14@57.02146,16@57.02146		15.505	F.HGAPC[+57.02146]HDRVASFYC[+57.02146]EC[+57.02146]PHGRTGLL.C	C5(Carbamidomethyl / 57.0215); C14(Carbamidomethyl / 57.0215); C16(Carbamidomethyl / 57.0215)	1.5e-14	1.5e-14	0	0	0	0	7.3e-16	7.4e-16	13.823	979.8	979.8		Specific	12.3	>sp|P46531|NOTC1_HUMAN Neurogenic locus notch homolog protein 1 OS=Homo sapiens OX=9606 GN=NOTCH1 PE=1 SV=4	1	2613	FP062822_11.4178.4178.4	high-energy collision-induced dissociation	13.82	2796.23	2796.24	1	183 | 9046
169		945.7	5	560.255	2797.25	560.256	2797.25	controllerType=0 controllerNumber=1 scan=4146	-1.729	F.HGAPCHDRVASFYCECPHGRTGLL.C		HGAPCHDRVASFYCECPHGRTGLL,FC,5@57.02146,14@57.02146,16@57.02146		15.4336	F.HGAPC[+57.02146]HDRVASFYC[+57.02146]EC[+57.02146]PHGRTGLL.C	C5(Carbamidomethyl / 57.0215); C14(Carbamidomethyl / 57.0215); C16(Carbamidomethyl / 57.0215)	1.6e-14	1.6e-14	0	0	0	0	9.8e-16	9.9e-16	13.808	945.7	945.7		Specific	13.4	>sp|P46531|NOTC1_HUMAN Neurogenic locus notch homolog protein 1 OS=Homo sapiens OX=9606 GN=NOTCH1 PE=1 SV=4	1	2578	FP062822_11.4146.4146.5	high-energy collision-induced dissociation	15.95	2796.24	2796.24	1	184 | 8984
169		913.6	5	560.254	2797.24	560.256	2797.25	controllerType=0 controllerNumber=1 scan=4193	-3.584	F.HGAPCHDRVASFYCECPHGRTGLL.C		HGAPCHDRVASFYCECPHGRTGLL,FC,5@57.02146,14@57.02146,16@57.02146		15.5395	F.HGAPC[+57.02146]HDRVASFYC[+57.02146]EC[+57.02146]PHGRTGLL.C	C5(Carbamidomethyl / 57.0215); C14(Carbamidomethyl / 57.0215); C16(Carbamidomethyl / 57.0215)	1.6e-14	1.6e-14	0	0	0	0	1.2e-15	1.2e-15	13.808	913.6	913.6		Specific	12.7	>sp|P46531|NOTC1_HUMAN Neurogenic locus notch homolog protein 1 OS=Homo sapiens OX=9606 GN=NOTCH1 PE=1 SV=4	1	2630	FP062822_11.4193.4193.5	high-energy collision-induced dissociation	14.81	2796.23	2796.24	1	185 | 9054
169		782.3	5	537.837	2685.15	537.836	2685.15	controllerType=0 controllerNumber=1 scan=3759	1.543	F.HGAPCHDRVASFYCECPHGRTGL.L		HGAPCHDRVASFYCECPHGRTGL,FL,5@57.02146,8@0.98402,14@57.02146,16@57.02146	R8(Deamidated / 0.984)	14.5202	F.HGAPC[+57.02146]HDR[+0.98402]VASFYC[+57.02146]EC[+57.02146]PHGRTGL.L	C5(Carbamidomethyl / 57.0215); C14(Carbamidomethyl / 57.0215); C16(Carbamidomethyl / 57.0215)	1.4e-10	1.4e-10	0	0	0	0	1.1e-11	1.1e-11	9.861	782.3	385.5		Specific	13.1	>sp|P46531|NOTC1_HUMAN Neurogenic locus notch homolog protein 1 OS=Homo sapiens OX=9606 GN=NOTCH1 PE=1 SV=4	1	2177	FP062822_11.3759.3759.5	high-energy collision-induced dissociation	10.65	2684.15	2684.14	1	186 | 8615
169	Hex(1)	555.4	3	560.245	1678.72	560.247	1678.73	controllerType=0 controllerNumber=1 scan=3471	-3.952	F.HGAPCHDRVASFY.C	11	HGAPCHDRVASFY,FC,5@57.02146,11@162.05282	S11(OGlycan / 162.0528)	13.8897	F.HGAPC[+57.02146]HDRVAS[+162.05282]FY.C	C5(Carbamidomethyl / 57.0215)	1.1e-07	1.1e-07	0	0	0	0	4.3e-09	4.3e-09	6.951	555.4	327.4		Specific	12.1	>sp|P46531|NOTC1_HUMAN Neurogenic locus notch homolog protein 1 OS=Homo sapiens OX=9606 GN=NOTCH1 PE=1 SV=4	1	1856	FP062822_11.3471.3471.3	high-energy collision-induced dissociation	7.67	1677.71	1677.72	1	187 | 545
169	Fuc(1)	85.7	3	555.25	1663.74	555.244	1663.72	controllerType=0 controllerNumber=1 scan=4005	11.508	F.HGAPCHDRVASFY.C	11	HGAPCHDRVASFY,FC,5@57.02146,8@0.98402,11@146.05791	R8(Deamidated / 0.984); S11(OGlycan / 146.0579)	15.0937	F.HGAPC[+57.02146]HDR[+0.98402]VAS[+146.05791]FY.C	C5(Carbamidomethyl / 57.0215)	0.93	0.93	0.0051	0.0051	0.011	0.011	0.067	0.067	0.031	85.7	85.7		Specific	4.2	>sp|P46531|NOTC1_HUMAN Neurogenic locus notch homolog protein 1 OS=Homo sapiens OX=9606 GN=NOTCH1 PE=1 SV=4	1	2434	FP062822_11.4005.4005.3	high-energy collision-induced dissociation	0.01	1662.73	1662.71	1	188 | 781
169		480.5	3	511.56	1532.67	511.561	1532.67	controllerType=0 controllerNumber=1 scan=3722	-3.023	F.HGAPCHDRVASFY.C		HGAPCHDRVASFY,FC,5@57.02146,7@15.99492	D7(Oxidation / 15.9949)	14.4325	F.HGAPC[+57.02146]HD[+15.99492]RVASFY.C	C5(Carbamidomethyl / 57.0215)	1.1e-06	1.2e-06	0	0	0	0	7.8e-08	7.9e-08	5.943	378.3	55.2		Specific	10.8	>sp|P46531|NOTC1_HUMAN Neurogenic locus notch homolog protein 1 OS=Homo sapiens OX=9606 GN=NOTCH1 PE=1 SV=4	1	2128	FP062822_11.3722.3722.3	high-energy collision-induced dissociation	5.84	1531.66	1531.66	1	189 | 666
169		432.3	3	511.56	1532.67	511.561	1532.67	controllerType=0 controllerNumber=1 scan=3769	-2.426	F.HGAPCHDRVASFY.C		HGAPCHDRVASFY,FC,5@57.02146,7@15.99492	D7(Oxidation / 15.9949)	14.5428	F.HGAPC[+57.02146]HD[+15.99492]RVASFY.C	C5(Carbamidomethyl / 57.0215)	4.2e-05	4.2e-05	0	0	0	0	2.1e-06	2.2e-06	4.38	327	53.4		Specific	9.9	>sp|P46531|NOTC1_HUMAN Neurogenic locus notch homolog protein 1 OS=Homo sapiens OX=9606 GN=NOTCH1 PE=1 SV=4	1	2190	FP062822_11.3769.3769.3	high-energy collision-induced dissociation	4.44	1531.66	1531.66	1	190 | 691
169		5.1	3	506.563	1517.67	506.558	1517.66	controllerType=0 controllerNumber=1 scan=5589	9.557	F.HGAPCHDRVASFY.C		HGAPCHDRVASFY,FC,5@57.02146,8@0.98402	R8(Deamidated / 0.984)	18.8733	F.HGAPC[+57.02146]HDR[+0.98402]VASFY.C	C5(Carbamidomethyl / 57.0215)	0.98	0.98	0.015	0.015	0.032	0.032	0.092	0.092	0.01	5.1	5.1		Specific	4.4	>sp|P46531|NOTC1_HUMAN Neurogenic locus notch homolog protein 1 OS=Homo sapiens OX=9606 GN=NOTCH1 PE=1 SV=4	1	4247	FP062822_11.5589.5589.3	high-energy collision-induced dissociation	0.01	1516.67	1516.65	1	191 | 943
169		777.8	2	758.838	1516.67	758.841	1516.67	controllerType=0 controllerNumber=1 scan=3567	-3.944	F.HGAPCHDRVASFY.C		HGAPCHDRVASFY,FC,5@57.02146		14.0862	F.HGAPC[+57.02146]HDRVASFY.C	C5(Carbamidomethyl / 57.0215)	3.5e-11	3.5e-11	0	0	0	0	2e-12	2e-12	10.458	525.8	525.8		Specific	10.5	>sp|P46531|NOTC1_HUMAN Neurogenic locus notch homolog protein 1 OS=Homo sapiens OX=9606 GN=NOTCH1 PE=1 SV=4	1	1959	FP062822_11.3567.3567.2	high-energy collision-induced dissociation	11.45	1515.66	1515.67	1	192 | 568
169		707.7	2	758.839	1516.67	758.841	1516.67	controllerType=0 controllerNumber=1 scan=3668	-3.14	F.HGAPCHDRVASFY.C		HGAPCHDRVASFY,FC,5@57.02146		14.311	F.HGAPC[+57.02146]HDRVASFY.C	C5(Carbamidomethyl / 57.0215)	3.5e-10	3.5e-10	0	0	0	0	1.7e-11	1.8e-11	9.458	484.6	484.6		Specific	10.5	>sp|P46531|NOTC1_HUMAN Neurogenic locus notch homolog protein 1 OS=Homo sapiens OX=9606 GN=NOTCH1 PE=1 SV=4	1	2057	FP062822_11.3668.3668.2	high-energy collision-induced dissociation	9.45	1515.66	1515.67	1	193 | 633
169		663.8	2	758.838	1516.67	758.841	1516.67	controllerType=0 controllerNumber=1 scan=3613	-3.864	F.HGAPCHDRVASFY.C		HGAPCHDRVASFY,FC,5@57.02146		14.1952	F.HGAPC[+57.02146]HDRVASFY.C	C5(Carbamidomethyl / 57.0215)	1.4e-08	1.5e-08	0	0	0	0	7.1e-10	7.2e-10	7.843	423.2	423.2		Specific	9.5	>sp|P46531|NOTC1_HUMAN Neurogenic locus notch homolog protein 1 OS=Homo sapiens OX=9606 GN=NOTCH1 PE=1 SV=4	1	2003	FP062822_11.3613.3613.2	high-energy collision-induced dissociation	8.84	1515.66	1515.67	1	194 | 603
169		481.8	3	506.228	1516.67	506.23	1516.67	controllerType=0 controllerNumber=1 scan=3702	-3.048	F.HGAPCHDRVASFY.C		HGAPCHDRVASFY,FC,5@57.02146		14.3891	F.HGAPC[+57.02146]HDRVASFY.C	C5(Carbamidomethyl / 57.0215)	1.1e-05	1.1e-05	0	0	0	0	6e-07	6.1e-07	4.962	352.6	352.6		Specific	10.5	>sp|P46531|NOTC1_HUMAN Neurogenic locus notch homolog protein 1 OS=Homo sapiens OX=9606 GN=NOTCH1 PE=1 SV=4	1	2104	FP062822_11.3702.3702.3	high-energy collision-induced dissociation	5.07	1515.66	1515.67	1	195 | 648
169		478.4	3	506.228	1516.67	506.23	1516.67	controllerType=0 controllerNumber=1 scan=3800	-3.651	F.HGAPCHDRVASFY.C		HGAPCHDRVASFY,FC,5@57.02146		14.6134	F.HGAPC[+57.02146]HDRVASFY.C	C5(Carbamidomethyl / 57.0215)	2.8e-05	2.9e-05	0	0	0	0	1.5e-06	1.5e-06	4.55	321.7	321.7		Specific	10.3	>sp|P46531|NOTC1_HUMAN Neurogenic locus notch homolog protein 1 OS=Homo sapiens OX=9606 GN=NOTCH1 PE=1 SV=4	1	2230	FP062822_11.3800.3800.3	high-energy collision-induced dissociation	4.74	1515.66	1515.67	1	196 | 703
169		472.5	3	506.228	1516.67	506.23	1516.67	controllerType=0 controllerNumber=1 scan=3558	-3.289	F.HGAPCHDRVASFY.C		HGAPCHDRVASFY,FC,5@57.02146		14.0682	F.HGAPC[+57.02146]HDRVASFY.C	C5(Carbamidomethyl / 57.0215)	8.5e-05	8.6e-05	0	0	0	0	4.7e-06	4.7e-06	4.069	317.3	317.3		Specific	8.5	>sp|P46531|NOTC1_HUMAN Neurogenic locus notch homolog protein 1 OS=Homo sapiens OX=9606 GN=NOTCH1 PE=1 SV=4	1	1949	FP062822_11.3558.3558.3	high-energy collision-induced dissociation	4.26	1515.66	1515.67	1	197 | 556
169		463.1	3	506.227	1516.67	506.23	1516.67	controllerType=0 controllerNumber=1 scan=3998	-5.221	F.HGAPCHDRVASFY.C		HGAPCHDRVASFY,FC,5@57.02146		15.0802	F.HGAPC[+57.02146]HDRVASFY.C	C5(Carbamidomethyl / 57.0215)	6.8e-06	6.9e-06	0	0	0	0	4.4e-07	4.5e-07	5.17	366.9	366.9		Specific	10.3	>sp|P46531|NOTC1_HUMAN Neurogenic locus notch homolog protein 1 OS=Homo sapiens OX=9606 GN=NOTCH1 PE=1 SV=4	1	2425	FP062822_11.3998.3998.3	high-energy collision-induced dissociation	5.36	1515.66	1515.67	1	198 | 769
169		462.2	3	506.228	1516.67	506.23	1516.67	controllerType=0 controllerNumber=1 scan=3754	-3.168	F.HGAPCHDRVASFY.C		HGAPCHDRVASFY,FC,5@57.02146		14.5082	F.HGAPC[+57.02146]HDRVASFY.C	C5(Carbamidomethyl / 57.0215)	2.3e-06	2.4e-06	0	0	0	0	1.7e-07	1.7e-07	5.633	361.7	361.7		Specific	9.8	>sp|P46531|NOTC1_HUMAN Neurogenic locus notch homolog protein 1 OS=Homo sapiens OX=9606 GN=NOTCH1 PE=1 SV=4	1	2172	FP062822_11.3754.3754.3	high-energy collision-induced dissociation	5.82	1515.66	1515.67	1	199 | 679
169		451.5	3	506.228	1516.67	506.23	1516.67	controllerType=0 controllerNumber=1 scan=3954	-4.376	F.HGAPCHDRVASFY.C		HGAPCHDRVASFY,FC,5@57.02146		14.9739	F.HGAPC[+57.02146]HDRVASFY.C	C5(Carbamidomethyl / 57.0215)	0.0002	0.0002	0	0	0	0	9.6e-06	9.7e-06	3.709	327.2	327.2		Specific	8.7	>sp|P46531|NOTC1_HUMAN Neurogenic locus notch homolog protein 1 OS=Homo sapiens OX=9606 GN=NOTCH1 PE=1 SV=4	1	2382	FP062822_11.3954.3954.3	high-energy collision-induced dissociation	3.89	1515.66	1515.67	1	200 | 754
169		443.7	3	506.228	1516.67	506.23	1516.67	controllerType=0 controllerNumber=1 scan=3654	-3.531	F.HGAPCHDRVASFY.C		HGAPCHDRVASFY,FC,5@57.02146		14.2807	F.HGAPC[+57.02146]HDRVASFY.C	C5(Carbamidomethyl / 57.0215)	2.8e-05	2.9e-05	0	0	0	0	1.4e-06	1.4e-06	4.55	309.9	309.9		Specific	9.6	>sp|P46531|NOTC1_HUMAN Neurogenic locus notch homolog protein 1 OS=Homo sapiens OX=9606 GN=NOTCH1 PE=1 SV=4	1	2041	FP062822_11.3654.3654.3	high-energy collision-induced dissociation	4.74	1515.66	1515.67	1	201 | 621
169		436.7	3	506.227	1516.67	506.23	1516.67	controllerType=0 controllerNumber=1 scan=4335	-5.523	F.HGAPCHDRVASFY.C		HGAPCHDRVASFY,FC,5@57.02146		15.874	F.HGAPC[+57.02146]HDRVASFY.C	C5(Carbamidomethyl / 57.0215)	0.00012	0.00012	0	0	0	0	6.1e-06	6.2e-06	3.917	330.7	330.7		Specific	10.2	>sp|P46531|NOTC1_HUMAN Neurogenic locus notch homolog protein 1 OS=Homo sapiens OX=9606 GN=NOTCH1 PE=1 SV=4	1	2770	FP062822_11.4335.4335.3	high-energy collision-induced dissociation	4.18	1515.66	1515.67	1	202 | 791
169		431.7	3	506.228	1516.67	506.23	1516.67	controllerType=0 controllerNumber=1 scan=4395	-3.47	F.HGAPCHDRVASFY.C		HGAPCHDRVASFY,FC,5@57.02146		16.01	F.HGAPC[+57.02146]HDRVASFY.C	C5(Carbamidomethyl / 57.0215)	0.00013	0.00013	0	0	0	0	6.6e-06	6.7e-06	3.883	336.9	336.9		Specific	9	>sp|P46531|NOTC1_HUMAN Neurogenic locus notch homolog protein 1 OS=Homo sapiens OX=9606 GN=NOTCH1 PE=1 SV=4	1	2841	FP062822_11.4395.4395.3	high-energy collision-induced dissociation	4.15	1515.66	1515.67	1	203 | 807
169		410.8	3	506.229	1516.67	506.23	1516.67	controllerType=0 controllerNumber=1 scan=4536	-2.082	F.HGAPCHDRVASFY.C		HGAPCHDRVASFY,FC,5@57.02146		16.3391	F.HGAPC[+57.02146]HDRVASFY.C	C5(Carbamidomethyl / 57.0215)	0.00017	0.00017	0	0	0	0	8.2e-06	8.3e-06	3.781	299.3	299.3		Specific	9.6	>sp|P46531|NOTC1_HUMAN Neurogenic locus notch homolog protein 1 OS=Homo sapiens OX=9606 GN=NOTCH1 PE=1 SV=4	1	3008	FP062822_11.4536.4536.3	high-energy collision-induced dissociation	4.05	1515.66	1515.67	1	204 | 833
169		404.3	3	506.228	1516.67	506.23	1516.67	controllerType=0 controllerNumber=1 scan=3602	-3.229	F.HGAPCHDRVASFY.C		HGAPCHDRVASFY,FC,5@57.02146		14.1745	F.HGAPC[+57.02146]HDRVASFY.C	C5(Carbamidomethyl / 57.0215)	5.3e-05	5.3e-05	0	0	0	0	2.7e-06	2.7e-06	4.277	313.6	313.6		Specific	9.9	>sp|P46531|NOTC1_HUMAN Neurogenic locus notch homolog protein 1 OS=Homo sapiens OX=9606 GN=NOTCH1 PE=1 SV=4	1	1992	FP062822_11.3602.3602.3	high-energy collision-induced dissociation	4.54	1515.66	1515.67	1	205 | 591
169		389.3	3	506.229	1516.67	506.23	1516.67	controllerType=0 controllerNumber=1 scan=4464	-2.323	F.HGAPCHDRVASFY.C		HGAPCHDRVASFY,FC,5@57.02146		16.1734	F.HGAPC[+57.02146]HDRVASFY.C	C5(Carbamidomethyl / 57.0215)	0.00014	0.00014	0	0	0	0	7.6e-06	7.7e-06	3.845	345.2	345.2		Specific	8.8	>sp|P46531|NOTC1_HUMAN Neurogenic locus notch homolog protein 1 OS=Homo sapiens OX=9606 GN=NOTCH1 PE=1 SV=4	1	2917	FP062822_11.4464.4464.3	high-energy collision-induced dissociation	3.89	1515.66	1515.67	1	206 | 821
169		351	3	506.228	1516.67	506.23	1516.67	controllerType=0 controllerNumber=1 scan=3896	-3.108	F.HGAPCHDRVASFY.C		HGAPCHDRVASFY,FC,5@57.02146		14.8399	F.HGAPC[+57.02146]HDRVASFY.C	C5(Carbamidomethyl / 57.0215)	0.00026	0.00026	0	0	0	0	1.2e-05	1.2e-05	3.592	300.9	300.9		Specific	8.1	>sp|P46531|NOTC1_HUMAN Neurogenic locus notch homolog protein 1 OS=Homo sapiens OX=9606 GN=NOTCH1 PE=1 SV=4	1	2322	FP062822_11.3896.3896.3	high-energy collision-induced dissociation	3.74	1515.66	1515.67	1	207 | 739
169		331.3	3	506.229	1516.67	506.23	1516.67	controllerType=0 controllerNumber=1 scan=4681	-2.565	F.HGAPCHDRVASFY.C		HGAPCHDRVASFY,FC,5@57.02146		16.6758	F.HGAPC[+57.02146]HDRVASFY.C	C5(Carbamidomethyl / 57.0215)	0.00044	0.00044	0	0	0	0	1.6e-05	1.6e-05	3.36	261	261		Specific	8.2	>sp|P46531|NOTC1_HUMAN Neurogenic locus notch homolog protein 1 OS=Homo sapiens OX=9606 GN=NOTCH1 PE=1 SV=4	1	3198	FP062822_11.4681.4681.3	high-energy collision-induced dissociation	3.51	1515.66	1515.67	1	208 | 867
169		331.3	3	506.229	1516.67	506.23	1516.67	controllerType=0 controllerNumber=1 scan=4592	-2.384	F.HGAPCHDRVASFY.C		HGAPCHDRVASFY,FC,5@57.02146		16.4698	F.HGAPC[+57.02146]HDRVASFY.C	C5(Carbamidomethyl / 57.0215)	0.00055	0.00055	0	0	0	0	2.3e-05	2.4e-05	3.263	240.6	240.6		Specific	8.8	>sp|P46531|NOTC1_HUMAN Neurogenic locus notch homolog protein 1 OS=Homo sapiens OX=9606 GN=NOTCH1 PE=1 SV=4	1	3079	FP062822_11.4592.4592.3	high-energy collision-induced dissociation	3.41	1515.66	1515.67	1	209 | 847
169		303.2	3	506.23	1516.68	506.23	1516.67	controllerType=0 controllerNumber=1 scan=5189	0.514	F.HGAPCHDRVASFY.C		HGAPCHDRVASFY,FC,5@57.02146		17.937	F.HGAPC[+57.02146]HDRVASFY.C	C5(Carbamidomethyl / 57.0215)	0.00067	0.00068	0	0	0	0	3e-05	3e-05	3.176	303.2	303.2		Specific	8.8	>sp|P46531|NOTC1_HUMAN Neurogenic locus notch homolog protein 1 OS=Homo sapiens OX=9606 GN=NOTCH1 PE=1 SV=4	1	3760	FP062822_11.5189.5189.3	high-energy collision-induced dissociation	3.12	1515.67	1515.67	1	210 | 927
169		249.9	3	506.228	1516.67	506.23	1516.67	controllerType=0 controllerNumber=1 scan=4784	-2.927	F.HGAPCHDRVASFY.C		HGAPCHDRVASFY,FC,5@57.02146		16.9173	F.HGAPC[+57.02146]HDRVASFY.C	C5(Carbamidomethyl / 57.0215)	0.00047	0.00048	0	0	0	0	1.8e-05	1.8e-05	3.326	189.6	189.6		Specific	8.1	>sp|P46531|NOTC1_HUMAN Neurogenic locus notch homolog protein 1 OS=Homo sapiens OX=9606 GN=NOTCH1 PE=1 SV=4	1	3330	FP062822_11.4784.4784.3	high-energy collision-induced dissociation	3.21	1515.66	1515.67	1	211 | 903
169		226.8	3	506.229	1516.67	506.23	1516.67	controllerType=0 controllerNumber=1 scan=5757	-1.84	F.HGAPCHDRVASFY.C		HGAPCHDRVASFY,FC,5@57.02146		19.2718	F.HGAPC[+57.02146]HDRVASFY.C	C5(Carbamidomethyl / 57.0215)	0.00023	0.00023	0	0	0	0	1e-05	1e-05	3.648	226.8	226.8		Specific	9.7	>sp|P46531|NOTC1_HUMAN Neurogenic locus notch homolog protein 1 OS=Homo sapiens OX=9606 GN=NOTCH1 PE=1 SV=4	1	4467	FP062822_11.5757.5757.3	high-energy collision-induced dissociation	3.9	1515.66	1515.67	1	212 | 970
169		221	3	506.229	1516.67	506.23	1516.67	controllerType=0 controllerNumber=1 scan=4748	-1.297	F.HGAPCHDRVASFY.C		HGAPCHDRVASFY,FC,5@57.02146		16.8329	F.HGAPC[+57.02146]HDRVASFY.C	C5(Carbamidomethyl / 57.0215)	0.00068	0.00069	0	0	0	0	3.2e-05	3.2e-05	3.166	221	221		Specific	8.6	>sp|P46531|NOTC1_HUMAN Neurogenic locus notch homolog protein 1 OS=Homo sapiens OX=9606 GN=NOTCH1 PE=1 SV=4	1	3283	FP062822_11.4748.4748.3	high-energy collision-induced dissociation	3.42	1515.67	1515.67	1	213 | 889
169		146	3	506.228	1516.67	506.23	1516.67	controllerType=0 controllerNumber=1 scan=5969	-3.108	F.HGAPCHDRVASFY.C		HGAPCHDRVASFY,FC,5@57.02146		19.7782	F.HGAPC[+57.02146]HDRVASFY.C	C5(Carbamidomethyl / 57.0215)	0.0044	0.0044	0	0	0	0	0.00026	0.00026	2.361	146	146		Specific	6.5	>sp|P46531|NOTC1_HUMAN Neurogenic locus notch homolog protein 1 OS=Homo sapiens OX=9606 GN=NOTCH1 PE=1 SV=4	1	4740	FP062822_11.5969.5969.3	high-energy collision-induced dissociation	2.36	1515.66	1515.67	1	214 | 985
169	Hex(1)	613.4	3	505.891	1515.66	505.893	1515.66	controllerType=0 controllerNumber=1 scan=3041	-4.293	F.HGAPCHDRVASF.Y	11	HGAPCHDRVASF,FY,5@57.02146,11@162.05282	S11(OGlycan / 162.0528)	13.0126	F.HGAPC[+57.02146]HDRVAS[+162.05282]F.Y	C5(Carbamidomethyl / 57.0215)	1.5e-09	1.5e-09	0	0	0	0	1e-10	1e-10	8.817	581	308.9		Specific	13.7	>sp|P46531|NOTC1_HUMAN Neurogenic locus notch homolog protein 1 OS=Homo sapiens OX=9606 GN=NOTCH1 PE=1 SV=4	1	1382	FP062822_11.3041.3041.3	high-energy collision-induced dissociation	9.61	1514.65	1514.66	1	215 | 509
169	Hex(1)	578.2	3	505.892	1515.66	505.893	1515.66	controllerType=0 controllerNumber=1 scan=3088	-2.964	F.HGAPCHDRVASF.Y	11	HGAPCHDRVASF,FY,5@57.02146,11@162.05282	S11(OGlycan / 162.0528)	13.122	F.HGAPC[+57.02146]HDRVAS[+162.05282]F.Y	C5(Carbamidomethyl / 57.0215)	1.5e-08	1.5e-08	0	0	0	0	9e-10	9.1e-10	7.817	578.2	273.3		Specific	13.4	>sp|P46531|NOTC1_HUMAN Neurogenic locus notch homolog protein 1 OS=Homo sapiens OX=9606 GN=NOTCH1 PE=1 SV=4	1	1448	FP062822_11.3088.3088.3	high-energy collision-induced dissociation	9.61	1514.65	1514.66	1	216 | 523
169	Fuc(1)	206.1	3	500.898	1500.68	500.889	1500.65	controllerType=0 controllerNumber=1 scan=3600	16.654	F.HGAPCHDRVASF.Y	11	HGAPCHDRVASF,FY,5@57.02146,8@0.98402,11@146.05791	R8(Deamidated / 0.984); S11(OGlycan / 146.0579)	14.1689	F.HGAPC[+57.02146]HDR[+0.98402]VAS[+146.05791]F.Y	C5(Carbamidomethyl / 57.0215)	0.54	0.54	0	0	0	0	0.017	0.017	0.27	111.3	111.3		Specific	5	>sp|P46531|NOTC1_HUMAN Neurogenic locus notch homolog protein 1 OS=Homo sapiens OX=9606 GN=NOTCH1 PE=1 SV=4	1	1991	FP062822_11.3600.3600.3	high-energy collision-induced dissociation	0.18	1499.67	1499.65	1	217 | 588
169		286	3	457.539	1370.6	457.535	1370.59	controllerType=0 controllerNumber=1 scan=3277	7.785	F.HGAPCHDRVASF.Y		HGAPCHDRVASF,FY,5@57.02146,7@15.99492,8@0.98402	D7(Oxidation / 15.9949); R8(Deamidated / 0.984)	13.5117	F.HGAPC[+57.02146]HD[+15.99492]R[+0.98402]VASF.Y	C5(Carbamidomethyl / 57.0215)	0.039	0.039	0	0	0	0	0.0012	0.0012	1.413	286	9.3		Specific	6.8	>sp|P46531|NOTC1_HUMAN Neurogenic locus notch homolog protein 1 OS=Homo sapiens OX=9606 GN=NOTCH1 PE=1 SV=4	1	1646	FP062822_11.3277.3277.3	high-energy collision-induced dissociation	1.16	1369.59	1369.58	1	218 | 135
169		688	3	457.204	1369.6	457.207	1369.61	controllerType=0 controllerNumber=1 scan=3207	-6.365	F.HGAPCHDRVASF.Y		HGAPCHDRVASF,FY,5@57.02146,7@15.99492	D7(Oxidation / 15.9949)	13.3826	F.HGAPC[+57.02146]HD[+15.99492]RVASF.Y	C5(Carbamidomethyl / 57.0215)	3.5e-09	3.6e-09	0	0	0	0	2.2e-10	2.2e-10	8.454	500.4	48.6		Specific	10.7	>sp|P46531|NOTC1_HUMAN Neurogenic locus notch homolog protein 1 OS=Homo sapiens OX=9606 GN=NOTCH1 PE=1 SV=4	1	1571	FP062822_11.3207.3207.3	high-energy collision-induced dissociation	9.24	1368.59	1368.6	1	219 | 123
169		274.6	3	457.206	1369.6	457.207	1369.61	controllerType=0 controllerNumber=1 scan=3145	-2.93	F.HGAPCHDRVASF.Y		HGAPCHDRVASF,FY,5@57.02146,6@15.99492	H6(Oxidation / 15.9949)	13.255	F.HGAPC[+57.02146]H[+15.99492]DRVASF.Y	C5(Carbamidomethyl / 57.0215)	0.00092	0.00094	0	0	0	0	4.3e-05	4.3e-05	3.035	267.6	40.9		Specific	7.7	>sp|P46531|NOTC1_HUMAN Neurogenic locus notch homolog protein 1 OS=Homo sapiens OX=9606 GN=NOTCH1 PE=1 SV=4	1	1506	FP062822_11.3145.3145.3	high-energy collision-induced dissociation	2.66	1368.6	1368.6	1	220 | 113
169		230.8	3	457.205	1369.6	457.207	1369.61	controllerType=0 controllerNumber=1 scan=3042	-3.891	F.HGAPCHDRVASF.Y		HGAPCHDRVASF,FY,5@57.02146,6@15.99492	H6(Oxidation / 15.9949)	13.0147	F.HGAPC[+57.02146]H[+15.99492]DRVASF.Y	C5(Carbamidomethyl / 57.0215)	0.014	0.014	0	0	0	0	0.00056	0.00057	1.863	162.2	49.7		Specific	6.4	>sp|P46531|NOTC1_HUMAN Neurogenic locus notch homolog protein 1 OS=Homo sapiens OX=9606 GN=NOTCH1 PE=1 SV=4	1	1384	FP062822_11.3042.3042.3	high-energy collision-induced dissociation	1.8	1368.59	1368.6	1	221 | 95
169		198.2	3	457.205	1369.6	457.207	1369.61	controllerType=0 controllerNumber=1 scan=3091	-4.359	F.HGAPCHDRVASF.Y		HGAPCHDRVASF,FY,5@57.02146,6@15.99492	H6(Oxidation / 15.9949)	13.1272	F.HGAPC[+57.02146]H[+15.99492]DRVASF.Y	C5(Carbamidomethyl / 57.0215)	0.014	0.015	0	0	0	0	0.00061	0.00061	1.839	160.4	16.6		Specific	6.7	>sp|P46531|NOTC1_HUMAN Neurogenic locus notch homolog protein 1 OS=Homo sapiens OX=9606 GN=NOTCH1 PE=1 SV=4	1	1452	FP062822_11.3091.3091.3	high-energy collision-induced dissociation	1.88	1368.59	1368.6	1	222 | 103
169		35.6	3	457.209	1369.61	457.207	1369.61	controllerType=0 controllerNumber=1 scan=14020	5.266	F.HGAPCHDRVASF.Y		HGAPCHDRVASF,FY,5@57.02146,6@15.99492	H6(Oxidation / 15.9949)	39.4549	F.HGAPC[+57.02146]H[+15.99492]DRVASF.Y	C5(Carbamidomethyl / 57.0215)	0.29	0.3	0	0	0	0	0.0084	0.0085	0.534	35.6	35.6		Specific	7.3	>sp|P46531|NOTC1_HUMAN Neurogenic locus notch homolog protein 1 OS=Homo sapiens OX=9606 GN=NOTCH1 PE=1 SV=4	1	14695	FP062822_11.14020.14020.3	high-energy collision-induced dissociation	0.4	1368.61	1368.6	1	223 | 419
169		225.9	3	452.209	1354.61	452.203	1354.6	controllerType=0 controllerNumber=1 scan=5099	12.392	F.HGAPCHDRVASF.Y		HGAPCHDRVASF,FY,5@57.02146,8@0.98402	R8(Deamidated / 0.984)	17.7238	F.HGAPC[+57.02146]HDR[+0.98402]VASF.Y	C5(Carbamidomethyl / 57.0215)	0.057	0.058	0	0	0	0	0.0018	0.0018	1.245	225.9	225.9		Specific	6.6	>sp|P46531|NOTC1_HUMAN Neurogenic locus notch homolog protein 1 OS=Homo sapiens OX=9606 GN=NOTCH1 PE=1 SV=4	1	3655	FP062822_11.5099.5099.3	high-energy collision-induced dissociation	1.29	1353.61	1353.59	1	224 | 202
169		752.6	2	677.306	1353.61	677.309	1353.61	controllerType=0 controllerNumber=1 scan=3187	-4.528	F.HGAPCHDRVASF.Y		HGAPCHDRVASF,FY,5@57.02146		13.34	F.HGAPC[+57.02146]HDRVASF.Y	C5(Carbamidomethyl / 57.0215)	1.2e-10	1.2e-10	0	0	0	0	8.5e-12	8.7e-12	9.931	640.9	640.9		Specific	10.5	>sp|P46531|NOTC1_HUMAN Neurogenic locus notch homolog protein 1 OS=Homo sapiens OX=9606 GN=NOTCH1 PE=1 SV=4	1	1550	FP062822_11.3187.3187.2	high-energy collision-induced dissociation	9.93	1352.6	1352.6	1	225 | 121
169		699.4	2	677.306	1353.61	677.309	1353.61	controllerType=0 controllerNumber=1 scan=3134	-4.889	F.HGAPCHDRVASF.Y		HGAPCHDRVASF,FY,5@57.02146		13.228	F.HGAPC[+57.02146]HDRVASF.Y	C5(Carbamidomethyl / 57.0215)	1.2e-08	1.2e-08	0	0	0	0	5.4e-10	5.4e-10	7.931	600.4	600.4		Specific	11	>sp|P46531|NOTC1_HUMAN Neurogenic locus notch homolog protein 1 OS=Homo sapiens OX=9606 GN=NOTCH1 PE=1 SV=4	1	1497	FP062822_11.3134.3134.2	high-energy collision-induced dissociation	8.93	1352.6	1352.6	1	226 | 109
169		696.5	3	451.874	1353.61	451.875	1353.61	controllerType=0 controllerNumber=1 scan=3768	-3.861	F.HGAPCHDRVASF.Y		HGAPCHDRVASF,FY,5@57.02146		14.5417	F.HGAPC[+57.02146]HDRVASF.Y	C5(Carbamidomethyl / 57.0215)	1.6e-09	1.6e-09	0	0	0	0	1.3e-10	1.3e-10	8.799	428.4	428.4		Specific	10.1	>sp|P46531|NOTC1_HUMAN Neurogenic locus notch homolog protein 1 OS=Homo sapiens OX=9606 GN=NOTCH1 PE=1 SV=4	1	2189	FP062822_11.3768.3768.3	high-energy collision-induced dissociation	9.79	1352.6	1352.6	1	227 | 175
169		689.3	3	451.873	1353.61	451.875	1353.61	controllerType=0 controllerNumber=1 scan=3614	-4.808	F.HGAPCHDRVASF.Y		HGAPCHDRVASF,FY,5@57.02146		14.1965	F.HGAPC[+57.02146]HDRVASF.Y	C5(Carbamidomethyl / 57.0215)	4.6e-09	4.7e-09	0	0	0	0	3e-10	3.1e-10	8.336	464.1	464.1		Specific	10.4	>sp|P46531|NOTC1_HUMAN Neurogenic locus notch homolog protein 1 OS=Homo sapiens OX=9606 GN=NOTCH1 PE=1 SV=4	1	2004	FP062822_11.3614.3614.3	high-energy collision-induced dissociation	9.33	1352.6	1352.6	1	228 | 160
169		671.4	3	451.874	1353.61	451.875	1353.61	controllerType=0 controllerNumber=1 scan=3565	-2.779	F.HGAPCHDRVASF.Y		HGAPCHDRVASF,FY,5@57.02146		14.0836	F.HGAPC[+57.02146]HDRVASF.Y	C5(Carbamidomethyl / 57.0215)	1.6e-09	1.6e-09	0	0	0	0	1.2e-10	1.2e-10	8.799	402.7	402.7		Specific	10.4	>sp|P46531|NOTC1_HUMAN Neurogenic locus notch homolog protein 1 OS=Homo sapiens OX=9606 GN=NOTCH1 PE=1 SV=4	1	1955	FP062822_11.3565.3565.3	high-energy collision-induced dissociation	9.79	1352.6	1352.6	1	229 | 157
169		669.7	3	451.874	1353.61	451.875	1353.61	controllerType=0 controllerNumber=1 scan=3862	-3.929	F.HGAPCHDRVASF.Y		HGAPCHDRVASF,FY,5@57.02146		14.7608	F.HGAPC[+57.02146]HDRVASF.Y	C5(Carbamidomethyl / 57.0215)	1.5e-10	1.5e-10	0	0	0	0	1.3e-11	1.3e-11	9.817	463.3	463.3		Specific	11.4	>sp|P46531|NOTC1_HUMAN Neurogenic locus notch homolog protein 1 OS=Homo sapiens OX=9606 GN=NOTCH1 PE=1 SV=4	1	2289	FP062822_11.3862.3862.3	high-energy collision-induced dissociation	10.81	1352.6	1352.6	1	230 | 182
169		668.9	3	451.874	1353.61	451.875	1353.61	controllerType=0 controllerNumber=1 scan=3670	-3.523	F.HGAPCHDRVASF.Y		HGAPCHDRVASF,FY,5@57.02146		14.3136	F.HGAPC[+57.02146]HDRVASF.Y	C5(Carbamidomethyl / 57.0215)	1.2e-09	1.2e-09	0	0	0	0	6e-11	6e-11	8.917	517.8	517.8		Specific	10.8	>sp|P46531|NOTC1_HUMAN Neurogenic locus notch homolog protein 1 OS=Homo sapiens OX=9606 GN=NOTCH1 PE=1 SV=4	1	2061	FP062822_11.3670.3670.3	high-energy collision-induced dissociation	9.91	1352.6	1352.6	1	231 | 166
169		664.8	3	451.874	1353.61	451.875	1353.61	controllerType=0 controllerNumber=1 scan=3515	-3.05	F.HGAPCHDRVASF.Y		HGAPCHDRVASF,FY,5@57.02146		13.9777	F.HGAPC[+57.02146]HDRVASF.Y	C5(Carbamidomethyl / 57.0215)	5e-09	5e-09	0	0	0	0	3.7e-10	3.7e-10	8.303	390.5	390.5		Specific	9.3	>sp|P46531|NOTC1_HUMAN Neurogenic locus notch homolog protein 1 OS=Homo sapiens OX=9606 GN=NOTCH1 PE=1 SV=4	1	1906	FP062822_11.3515.3515.3	high-energy collision-induced dissociation	9.3	1352.6	1352.6	1	232 | 151
169		663.6	3	451.874	1353.61	451.875	1353.61	controllerType=0 controllerNumber=1 scan=3719	-2.982	F.HGAPCHDRVASF.Y		HGAPCHDRVASF,FY,5@57.02146		14.4281	F.HGAPC[+57.02146]HDRVASF.Y	C5(Carbamidomethyl / 57.0215)	1.2e-09	1.2e-09	0	0	0	0	6.8e-11	6.9e-11	8.917	456.9	456.9		Specific	10.4	>sp|P46531|NOTC1_HUMAN Neurogenic locus notch homolog protein 1 OS=Homo sapiens OX=9606 GN=NOTCH1 PE=1 SV=4	1	2123	FP062822_11.3719.3719.3	high-energy collision-induced dissociation	9.91	1352.6	1352.6	1	233 | 173
169		647.6	3	451.873	1353.61	451.875	1353.61	controllerType=0 controllerNumber=1 scan=3297	-4.402	F.HGAPCHDRVASF.Y		HGAPCHDRVASF,FY,5@57.02146		13.5517	F.HGAPC[+57.02146]HDRVASF.Y	C5(Carbamidomethyl / 57.0215)	3.5e-08	3.6e-08	0	0	0	0	2.1e-09	2.1e-09	7.454	447.4	447.4		Specific	10.5	>sp|P46531|NOTC1_HUMAN Neurogenic locus notch homolog protein 1 OS=Homo sapiens OX=9606 GN=NOTCH1 PE=1 SV=4	1	1667	FP062822_11.3297.3297.3	high-energy collision-induced dissociation	8.45	1352.6	1352.6	1	234 | 141
169		646.8	3	451.873	1353.61	451.875	1353.61	controllerType=0 controllerNumber=1 scan=3460	-4.2	F.HGAPCHDRVASF.Y		HGAPCHDRVASF,FY,5@57.02146		13.8711	F.HGAPC[+57.02146]HDRVASF.Y	C5(Carbamidomethyl / 57.0215)	1.6e-08	1.6e-08	0	0	0	0	1.2e-09	1.2e-09	7.799	458.3	458.3		Specific	10.1	>sp|P46531|NOTC1_HUMAN Neurogenic locus notch homolog protein 1 OS=Homo sapiens OX=9606 GN=NOTCH1 PE=1 SV=4	1	1844	FP062822_11.3460.3460.3	high-energy collision-induced dissociation	8.79	1352.6	1352.6	1	235 | 147
169		645.3	3	451.873	1353.61	451.875	1353.61	controllerType=0 controllerNumber=1 scan=3090	-4.47	F.HGAPCHDRVASF.Y		HGAPCHDRVASF,FY,5@57.02146		13.1253	F.HGAPC[+57.02146]HDRVASF.Y	C5(Carbamidomethyl / 57.0215)	4.6e-08	4.7e-08	0	0	0	0	2.8e-09	2.8e-09	7.336	373.9	373.9		Specific	9.9	>sp|P46531|NOTC1_HUMAN Neurogenic locus notch homolog protein 1 OS=Homo sapiens OX=9606 GN=NOTCH1 PE=1 SV=4	1	1451	FP062822_11.3090.3090.3	high-energy collision-induced dissociation	8.33	1352.6	1352.6	1	236 | 101
169		643.7	3	451.873	1353.6	451.875	1353.61	controllerType=0 controllerNumber=1 scan=3186	-5.349	F.HGAPCHDRVASF.Y		HGAPCHDRVASF,FY,5@57.02146		13.3388	F.HGAPC[+57.02146]HDRVASF.Y	C5(Carbamidomethyl / 57.0215)	3.5e-08	3.6e-08	0	0	0	0	1.9e-09	1.9e-09	7.454	487.6	487.6		Specific	10.6	>sp|P46531|NOTC1_HUMAN Neurogenic locus notch homolog protein 1 OS=Homo sapiens OX=9606 GN=NOTCH1 PE=1 SV=4	1	1549	FP062822_11.3186.3186.3	high-energy collision-induced dissociation	8.45	1352.6	1352.6	1	237 | 119
169		632.4	3	451.873	1353.61	451.875	1353.61	controllerType=0 controllerNumber=1 scan=3241	-4.267	F.HGAPCHDRVASF.Y		HGAPCHDRVASF,FY,5@57.02146		13.4444	F.HGAPC[+57.02146]HDRVASF.Y	C5(Carbamidomethyl / 57.0215)	4.6e-08	4.7e-08	0	0	0	0	3.1e-09	3.1e-09	7.336	467.8	467.8		Specific	10.3	>sp|P46531|NOTC1_HUMAN Neurogenic locus notch homolog protein 1 OS=Homo sapiens OX=9606 GN=NOTCH1 PE=1 SV=4	1	1607	FP062822_11.3241.3241.3	high-energy collision-induced dissociation	8.33	1352.6	1352.6	1	238 | 133
169		625.5	3	451.873	1353.6	451.875	1353.61	controllerType=0 controllerNumber=1 scan=3402	-5.047	F.HGAPCHDRVASF.Y		HGAPCHDRVASF,FY,5@57.02146		13.7609	F.HGAPC[+57.02146]HDRVASF.Y	C5(Carbamidomethyl / 57.0215)	3.5e-08	3.6e-08	0	0	0	0	2.3e-09	2.3e-09	7.454	499.7	499.7		Specific	11	>sp|P46531|NOTC1_HUMAN Neurogenic locus notch homolog protein 1 OS=Homo sapiens OX=9606 GN=NOTCH1 PE=1 SV=4	1	1782	FP062822_11.3402.3402.3	high-energy collision-induced dissociation	8.45	1352.6	1352.6	1	239 | 145
169		619.1	3	451.874	1353.61	451.875	1353.61	controllerType=0 controllerNumber=1 scan=3348	-3.861	F.HGAPCHDRVASF.Y		HGAPCHDRVASF,FY,5@57.02146		13.6552	F.HGAPC[+57.02146]HDRVASF.Y	C5(Carbamidomethyl / 57.0215)	1.6e-08	1.6e-08	0	0	0	0	1.1e-09	1.1e-09	7.799	460.7	460.7		Specific	10.1	>sp|P46531|NOTC1_HUMAN Neurogenic locus notch homolog protein 1 OS=Homo sapiens OX=9606 GN=NOTCH1 PE=1 SV=4	1	1720	FP062822_11.3348.3348.3	high-energy collision-induced dissociation	8.79	1352.6	1352.6	1	240 | 143
169		617.5	3	451.874	1353.61	451.875	1353.61	controllerType=0 controllerNumber=1 scan=4462	-2.576	F.HGAPCHDRVASF.Y		HGAPCHDRVASF,FY,5@57.02146		16.1692	F.HGAPC[+57.02146]HDRVASF.Y	C5(Carbamidomethyl / 57.0215)	1.5e-09	1.5e-09	0	0	0	0	1.1e-10	1.1e-10	8.817	456.6	456.6		Specific	11.7	>sp|P46531|NOTC1_HUMAN Neurogenic locus notch homolog protein 1 OS=Homo sapiens OX=9606 GN=NOTCH1 PE=1 SV=4	1	2915	FP062822_11.4462.4462.3	high-energy collision-induced dissociation	9.81	1352.6	1352.6	1	241 | 186
169		591.2	3	451.874	1353.61	451.875	1353.61	controllerType=0 controllerNumber=1 scan=4569	-3.32	F.HGAPCHDRVASF.Y		HGAPCHDRVASF,FY,5@57.02146		16.4161	F.HGAPC[+57.02146]HDRVASF.Y	C5(Carbamidomethyl / 57.0215)	1.5e-08	1.5e-08	0	0	0	0	9.9e-10	1e-09	7.817	506.7	506.7		Specific	11.5	>sp|P46531|NOTC1_HUMAN Neurogenic locus notch homolog protein 1 OS=Homo sapiens OX=9606 GN=NOTCH1 PE=1 SV=4	1	3048	FP062822_11.4569.4569.3	high-energy collision-induced dissociation	8.81	1352.6	1352.6	1	242 | 192
169		590.3	3	451.875	1353.61	451.875	1353.61	controllerType=0 controllerNumber=1 scan=4631	-1.9	F.HGAPCHDRVASF.Y		HGAPCHDRVASF,FY,5@57.02146		16.5585	F.HGAPC[+57.02146]HDRVASF.Y	C5(Carbamidomethyl / 57.0215)	1.6e-07	1.6e-07	0	0	0	0	9.3e-09	9.4e-09	6.799	488.3	488.3		Specific	10	>sp|P46531|NOTC1_HUMAN Neurogenic locus notch homolog protein 1 OS=Homo sapiens OX=9606 GN=NOTCH1 PE=1 SV=4	1	3134	FP062822_11.4631.4631.3	high-energy collision-induced dissociation	7.79	1352.6	1352.6	1	243 | 194
169		585.9	3	451.874	1353.61	451.875	1353.61	controllerType=0 controllerNumber=1 scan=4732	-3.388	F.HGAPCHDRVASF.Y		HGAPCHDRVASF,FY,5@57.02146		16.7967	F.HGAPC[+57.02146]HDRVASF.Y	C5(Carbamidomethyl / 57.0215)	1.6e-07	1.6e-07	0	0	0	0	1e-08	1e-08	6.799	490.5	490.5		Specific	10	>sp|P46531|NOTC1_HUMAN Neurogenic locus notch homolog protein 1 OS=Homo sapiens OX=9606 GN=NOTCH1 PE=1 SV=4	1	3262	FP062822_11.4732.4732.3	high-energy collision-induced dissociation	7.79	1352.6	1352.6	1	244 | 198
169		575.3	3	451.874	1353.61	451.875	1353.61	controllerType=0 controllerNumber=1 scan=3817	-2.238	F.HGAPCHDRVASF.Y		HGAPCHDRVASF,FY,5@57.02146		14.6523	F.HGAPC[+57.02146]HDRVASF.Y	C5(Carbamidomethyl / 57.0215)	1.2e-07	1.2e-07	0	0	0	0	5.6e-09	5.7e-09	6.917	403.8	403.8		Specific	11	>sp|P46531|NOTC1_HUMAN Neurogenic locus notch homolog protein 1 OS=Homo sapiens OX=9606 GN=NOTCH1 PE=1 SV=4	1	2249	FP062822_11.3817.3817.3	high-energy collision-induced dissociation	7.91	1352.6	1352.6	1	245 | 180
169		559.6	3	451.874	1353.61	451.875	1353.61	controllerType=0 controllerNumber=1 scan=3137	-3.997	F.HGAPCHDRVASF.Y		HGAPCHDRVASF,FY,5@57.02146		13.2353	F.HGAPC[+57.02146]HDRVASF.Y	C5(Carbamidomethyl / 57.0215)	1.3e-06	1.4e-06	0	0	0	0	8.4e-08	8.5e-08	5.87	446.7	446.7		Specific	9.9	>sp|P46531|NOTC1_HUMAN Neurogenic locus notch homolog protein 1 OS=Homo sapiens OX=9606 GN=NOTCH1 PE=1 SV=4	1	1500	FP062822_11.3137.3137.3	high-energy collision-induced dissociation	6.79	1352.6	1352.6	1	246 | 111
169		558.5	3	451.874	1353.61	451.875	1353.61	controllerType=0 controllerNumber=1 scan=4791	-3.05	F.HGAPCHDRVASF.Y		HGAPCHDRVASF,FY,5@57.02146		16.9349	F.HGAPC[+57.02146]HDRVASF.Y	C5(Carbamidomethyl / 57.0215)	4.2e-06	4.3e-06	0	0	0	0	3e-07	3.1e-07	5.373	454.7	454.7		Specific	9.2	>sp|P46531|NOTC1_HUMAN Neurogenic locus notch homolog protein 1 OS=Homo sapiens OX=9606 GN=NOTCH1 PE=1 SV=4	1	3338	FP062822_11.4791.4791.3	high-energy collision-induced dissociation	6.3	1352.6	1352.6	1	247 | 200
169		550	3	451.874	1353.61	451.875	1353.61	controllerType=0 controllerNumber=1 scan=4678	-2.779	F.HGAPCHDRVASF.Y		HGAPCHDRVASF,FY,5@57.02146		16.6703	F.HGAPC[+57.02146]HDRVASF.Y	C5(Carbamidomethyl / 57.0215)	1e-06	1e-06	0	0	0	0	6.2e-08	6.3e-08	5.988	454.2	454.2		Specific	10.7	>sp|P46531|NOTC1_HUMAN Neurogenic locus notch homolog protein 1 OS=Homo sapiens OX=9606 GN=NOTCH1 PE=1 SV=4	1	3195	FP062822_11.4678.4678.3	high-energy collision-induced dissociation	6.91	1352.6	1352.6	1	248 | 196
169		538.3	3	451.874	1353.61	451.875	1353.61	controllerType=0 controllerNumber=1 scan=4512	-2.982	F.HGAPCHDRVASF.Y		HGAPCHDRVASF,FY,5@57.02146		16.2841	F.HGAPC[+57.02146]HDRVASF.Y	C5(Carbamidomethyl / 57.0215)	9.8e-06	9.9e-06	0	0	0	0	5.6e-07	5.6e-07	5.008	342.1	342.1		Specific	10.8	>sp|P46531|NOTC1_HUMAN Neurogenic locus notch homolog protein 1 OS=Homo sapiens OX=9606 GN=NOTCH1 PE=1 SV=4	1	2977	FP062822_11.4512.4512.3	high-energy collision-induced dissociation	5.93	1352.6	1352.6	1	249 | 189
169		499.5	3	451.874	1353.61	451.875	1353.61	controllerType=0 controllerNumber=1 scan=5232	-2.441	F.HGAPCHDRVASF.Y		HGAPCHDRVASF,FY,5@57.02146		18.039	F.HGAPC[+57.02146]HDRVASF.Y	C5(Carbamidomethyl / 57.0215)	1.7e-07	1.7e-07	0	0	0	0	1.1e-08	1.1e-08	6.779	470.3	470.3		Specific	11.6	>sp|P46531|NOTC1_HUMAN Neurogenic locus notch homolog protein 1 OS=Homo sapiens OX=9606 GN=NOTCH1 PE=1 SV=4	1	3810	FP062822_11.5232.5232.3	high-energy collision-induced dissociation	6.88	1352.6	1352.6	1	250 | 204
169		499.4	3	451.875	1353.61	451.875	1353.61	controllerType=0 controllerNumber=1 scan=5692	-1.494	F.HGAPCHDRVASF.Y		HGAPCHDRVASF,FY,5@57.02146		19.1178	F.HGAPC[+57.02146]HDRVASF.Y	C5(Carbamidomethyl / 57.0215)	1.7e-07	1.7e-07	0	0	0	0	1.2e-08	1.2e-08	6.779	499.4	499.4		Specific	12.4	>sp|P46531|NOTC1_HUMAN Neurogenic locus notch homolog protein 1 OS=Homo sapiens OX=9606 GN=NOTCH1 PE=1 SV=4	1	4383	FP062822_11.5692.5692.3	high-energy collision-induced dissociation	6.88	1352.6	1352.6	1	251 | 215
169		478.7	3	451.874	1353.61	451.875	1353.61	controllerType=0 controllerNumber=1 scan=5640	-3.185	F.HGAPCHDRVASF.Y		HGAPCHDRVASF,FY,5@57.02146		18.9933	F.HGAPC[+57.02146]HDRVASF.Y	C5(Carbamidomethyl / 57.0215)	2.6e-07	2.6e-07	0	0	0	0	1.4e-08	1.4e-08	6.587	478.7	478.7		Specific	11.4	>sp|P46531|NOTC1_HUMAN Neurogenic locus notch homolog protein 1 OS=Homo sapiens OX=9606 GN=NOTCH1 PE=1 SV=4	1	4317	FP062822_11.5640.5640.3	high-energy collision-induced dissociation	6.77	1352.6	1352.6	1	252 | 213
169		467	3	451.875	1353.61	451.875	1353.61	controllerType=0 controllerNumber=1 scan=5804	-1.426	F.HGAPCHDRVASF.Y		HGAPCHDRVASF,FY,5@57.02146		19.3833	F.HGAPC[+57.02146]HDRVASF.Y	C5(Carbamidomethyl / 57.0215)	2.1e-06	2.1e-06	0	0	0	0	1.5e-07	1.5e-07	5.687	467	467		Specific	10.6	>sp|P46531|NOTC1_HUMAN Neurogenic locus notch homolog protein 1 OS=Homo sapiens OX=9606 GN=NOTCH1 PE=1 SV=4	1	4527	FP062822_11.5804.5804.3	high-energy collision-induced dissociation	5.87	1352.6	1352.6	1	253 | 225
169		462.8	3	451.875	1353.61	451.875	1353.61	controllerType=0 controllerNumber=1 scan=4340	-1.832	F.HGAPCHDRVASF.Y		HGAPCHDRVASF,FY,5@57.02146		15.8857	F.HGAPC[+57.02146]HDRVASF.Y	C5(Carbamidomethyl / 57.0215)	2.7e-06	2.7e-06	0	0	0	0	1.9e-07	2e-07	5.569	410.9	410.9		Specific	10.2	>sp|P46531|NOTC1_HUMAN Neurogenic locus notch homolog protein 1 OS=Homo sapiens OX=9606 GN=NOTCH1 PE=1 SV=4	1	2776	FP062822_11.4340.4340.3	high-energy collision-induced dissociation	5.76	1352.6	1352.6	1	254 | 184
169		453.2	3	451.874	1353.61	451.875	1353.61	controllerType=0 controllerNumber=1 scan=5742	-3.253	F.HGAPCHDRVASF.Y		HGAPCHDRVASF,FY,5@57.02146		19.2369	F.HGAPC[+57.02146]HDRVASF.Y	C5(Carbamidomethyl / 57.0215)	2.6e-07	2.6e-07	0	0	0	0	1.6e-08	1.6e-08	6.587	451.5	451.5		Specific	11.6	>sp|P46531|NOTC1_HUMAN Neurogenic locus notch homolog protein 1 OS=Homo sapiens OX=9606 GN=NOTCH1 PE=1 SV=4	1	4444	FP062822_11.5742.5742.3	high-energy collision-induced dissociation	6.77	1352.6	1352.6	1	255 | 217
169		411.8	3	451.875	1353.61	451.875	1353.61	controllerType=0 controllerNumber=1 scan=5492	-1.832	F.HGAPCHDRVASF.Y		HGAPCHDRVASF,FY,5@57.02146		18.6466	F.HGAPC[+57.02146]HDRVASF.Y	C5(Carbamidomethyl / 57.0215)	4.9e-07	4.9e-07	0	0	0	0	3.3e-08	3.3e-08	6.314	411.8	411.8		Specific	12.2	>sp|P46531|NOTC1_HUMAN Neurogenic locus notch homolog protein 1 OS=Homo sapiens OX=9606 GN=NOTCH1 PE=1 SV=4	1	4128	FP062822_11.5492.5492.3	high-energy collision-induced dissociation	6.58	1352.6	1352.6	1	256 | 211
169		385.9	3	451.874	1353.61	451.875	1353.61	controllerType=0 controllerNumber=1 scan=6236	-2.035	F.HGAPCHDRVASF.Y		HGAPCHDRVASF,FY,5@57.02146		20.4147	F.HGAPC[+57.02146]HDRVASF.Y	C5(Carbamidomethyl / 57.0215)	5.7e-06	5.8e-06	0	0	0	0	3.7e-07	3.7e-07	5.243	385.9	385.9		Specific	9.7	>sp|P46531|NOTC1_HUMAN Neurogenic locus notch homolog protein 1 OS=Homo sapiens OX=9606 GN=NOTCH1 PE=1 SV=4	1	5100	FP062822_11.6236.6236.3	high-energy collision-induced dissociation	5.29	1352.6	1352.6	1	257 | 237
169		379.1	3	451.874	1353.61	451.875	1353.61	controllerType=0 controllerNumber=1 scan=6142	-2.982	F.HGAPCHDRVASF.Y		HGAPCHDRVASF,FY,5@57.02146		20.1901	F.HGAPC[+57.02146]HDRVASF.Y	C5(Carbamidomethyl / 57.0215)	1.8e-05	1.8e-05	0	0	0	0	9.7e-07	9.8e-07	4.747	379.1	379.1		Specific	9.6	>sp|P46531|NOTC1_HUMAN Neurogenic locus notch homolog protein 1 OS=Homo sapiens OX=9606 GN=NOTCH1 PE=1 SV=4	1	4970	FP062822_11.6142.6142.3	high-energy collision-induced dissociation	4.79	1352.6	1352.6	1	258 | 235
169		92.1	3	451.875	1353.61	451.875	1353.61	controllerType=0 controllerNumber=1 scan=5390	-1.494	F.HGAPCHDRVASF.Y		HGAPCHDRVASF,FY,5@57.02146		18.4113	F.HGAPC[+57.02146]HDRVASF.Y	C5(Carbamidomethyl / 57.0215)	0.073	0.073	0	0	0	0	0.0027	0.0027	1.14	92.1	92.1		Specific	5.1	>sp|P46531|NOTC1_HUMAN Neurogenic locus notch homolog protein 1 OS=Homo sapiens OX=9606 GN=NOTCH1 PE=1 SV=4	1	4002	FP062822_11.5390.5390.2	high-energy collision-induced dissociation	1.13	1352.6	1352.6	1	259 | 209
169		91.9	3	451.879	1353.62	451.875	1353.61	controllerType=0 controllerNumber=1 scan=13572	8.11	F.HGAPCHDRVASF.Y		HGAPCHDRVASF,FY,5@57.02146		38.2151	F.HGAPC[+57.02146]HDRVASF.Y	C5(Carbamidomethyl / 57.0215)	0.55	0.55	0	0	0	0	0.019	0.019	0.262	91.9	91.9		Specific	6.5	>sp|P46531|NOTC1_HUMAN Neurogenic locus notch homolog protein 1 OS=Homo sapiens OX=9606 GN=NOTCH1 PE=1 SV=4	1	14245	FP062822_11.13572.13572.3	high-energy collision-induced dissociation	0.26	1352.62	1352.6	1	260 | 343
169		32	3	451.874	1353.61	451.875	1353.61	controllerType=0 controllerNumber=1 scan=5337	-2.847	F.HGAPCHDRVASF.Y		HGAPCHDRVASF,FY,5@57.02146		18.287	F.HGAPC[+57.02146]HDRVASF.Y	C5(Carbamidomethyl / 57.0215)	0.16	0.17	0	0	0	0	0.0063	0.0064	0.787	32	32		Specific	5.2	>sp|P46531|NOTC1_HUMAN Neurogenic locus notch homolog protein 1 OS=Homo sapiens OX=9606 GN=NOTCH1 PE=1 SV=4	1	3940	FP062822_11.5337.5337.2	high-energy collision-induced dissociation	0.78	1352.6	1352.6	1	261 | 206
169		25.9	3	451.879	1353.62	451.875	1353.61	controllerType=0 controllerNumber=1 scan=13388	7.096	F.HGAPCHDRVASF.Y		HGAPCHDRVASF,FY,5@57.02146		37.7408	F.HGAPC[+57.02146]HDRVASF.Y	C5(Carbamidomethyl / 57.0215)	0.75	0.75	0	0	0	0	0.035	0.035	0.124	25.9	25.9		Specific	6.6	>sp|P46531|NOTC1_HUMAN Neurogenic locus notch homolog protein 1 OS=Homo sapiens OX=9606 GN=NOTCH1 PE=1 SV=4	1	14048	FP062822_11.13388.13388.3	high-energy collision-induced dissociation	0.12	1352.61	1352.6	1	262 | 328
169		12.4	3	451.879	1353.62	451.875	1353.61	controllerType=0 controllerNumber=1 scan=13481	7.975	F.HGAPCHDRVASF.Y		HGAPCHDRVASF,FY,5@57.02146		37.9836	F.HGAPC[+57.02146]HDRVASF.Y	C5(Carbamidomethyl / 57.0215)	0.89	0.89	0.0051	0.0051	0	0	0.06	0.06	0.05	12.4	12.4		Specific	6.4	>sp|P46531|NOTC1_HUMAN Neurogenic locus notch homolog protein 1 OS=Homo sapiens OX=9606 GN=NOTCH1 PE=1 SV=4	1	14150	FP062822_11.13481.13481.3	high-energy collision-induced dissociation	0.05	1352.62	1352.6	1	263 | 333
169		12.1	3	451.879	1353.62	451.875	1353.61	controllerType=0 controllerNumber=1 scan=13655	7.366	F.HGAPCHDRVASF.Y		HGAPCHDRVASF,FY,5@57.02146		38.4368	F.HGAPC[+57.02146]HDRVASF.Y	C5(Carbamidomethyl / 57.0215)	0.75	0.75	0	0	0	0	0.037	0.037	0.124	12.1	12.1		Specific	6.5	>sp|P46531|NOTC1_HUMAN Neurogenic locus notch homolog protein 1 OS=Homo sapiens OX=9606 GN=NOTCH1 PE=1 SV=4	1	14333	FP062822_11.13655.13655.3	high-energy collision-induced dissociation	0.12	1352.61	1352.6	1	264 | 353
181	Hex(1)Pent(2)	716.6	5	1166.27	5827.34	1166.27	5827.34	controllerType=0 controllerNumber=1 scan=5379	-0.555	F.YCECPHGRTGLLCHLNDACISNPCNEGSNCDTNPVNGKAICTCPSGY.T	9	YCECPHGRTGLLCHLNDACISNPCNEGSNCDTNPVNGKAICTCPSGY,FT,2@57.02146,4@57.02146,9@426.13734,13@57.02146,19@57.02146,24@57.02146,30@57.02146,33@0.98402,41@57.02146,43@57.02146	T9(OGlycan / 426.1373); N33(Deamidated / 0.984)	18.3857	F.YC[+57.02146]EC[+57.02146]PHGRT[+426.13734]GLLC[+57.02146]HLNDAC[+57.02146]ISNPC[+57.02146]NEGSNC[+57.02146]DTN[+0.98402]PVNGKAIC[+57.02146]TC[+57.02146]PSGY.T	C2(Carbamidomethyl / 57.0215); C4(Carbamidomethyl / 57.0215); C13(Carbamidomethyl / 57.0215); C19(Carbamidomethyl / 57.0215); C24(Carbamidomethyl / 57.0215); C30(Carbamidomethyl / 57.0215); C41(Carbamidomethyl / 57.0215); C43(Carbamidomethyl / 57.0215)	1.1e-10	1.1e-10	0	0	0	0	6.7e-12	6.7e-12	9.967	716.6	1.2		Specific	17.1	>sp|P46531|NOTC1_HUMAN Neurogenic locus notch homolog protein 1 OS=Homo sapiens OX=9606 GN=NOTCH1 PE=1 SV=4	1	3988	FP062822_11.5379.5379.5	high-energy collision-induced dissociation	10.59	5826.33	5826.33	1	265 | 78700
181	Hex(1)Pent(2)	258.9	5	1166.48	5828.36	1166.27	5827.34	controllerType=0 controllerNumber=1 scan=5435	2.283	F.YCECPHGRTGLLCHLNDACISNPCNEGSNCDTNPVNGKAICTCPSGY.T	9	YCECPHGRTGLLCHLNDACISNPCNEGSNCDTNPVNGKAICTCPSGY,FT,2@57.02146,4@57.02146,9@426.13734,13@57.02146,19@57.02146,24@57.02146,30@57.02146,36@0.98402,41@57.02146,43@57.02146	T9(OGlycan / 426.1373); N36(Deamidated / 0.984)	18.516	F.YC[+57.02146]EC[+57.02146]PHGRT[+426.13734]GLLC[+57.02146]HLNDAC[+57.02146]ISNPC[+57.02146]NEGSNC[+57.02146]DTNPVN[+0.98402]GKAIC[+57.02146]TC[+57.02146]PSGY.T	C2(Carbamidomethyl / 57.0215); C4(Carbamidomethyl / 57.0215); C13(Carbamidomethyl / 57.0215); C19(Carbamidomethyl / 57.0215); C24(Carbamidomethyl / 57.0215); C30(Carbamidomethyl / 57.0215); C41(Carbamidomethyl / 57.0215); C43(Carbamidomethyl / 57.0215)	7.9e-05	8e-05	0	0	0	0	3.7e-06	3.8e-06	4.105	258.9	1.2	1	Specific	12.2	>sp|P46531|NOTC1_HUMAN Neurogenic locus notch homolog protein 1 OS=Homo sapiens OX=9606 GN=NOTCH1 PE=1 SV=4	1	4054	FP062822_11.5435.5435.5	high-energy collision-induced dissociation	3.62	5827.35	5826.33	1	266 | 79260
181	Hex(1)Pent(2)	145.4	5	1166.07	5826.32	1166.27	5827.34	controllerType=0 controllerNumber=1 scan=5437	-3.289	F.YCECPHGRTGLLCHLNDACISNPCNEGSNCDTNPVNGKAICTCPSGY.T	9	YCECPHGRTGLLCHLNDACISNPCNEGSNCDTNPVNGKAICTCPSGY,FT,2@57.02146,4@57.02146,9@426.13734,13@57.02146,19@57.02146,24@57.02146,30@57.02146,36@0.98402,41@57.02146,43@57.02146	T9(OGlycan / 426.1373); N36(Deamidated / 0.984)	18.5203	F.YC[+57.02146]EC[+57.02146]PHGRT[+426.13734]GLLC[+57.02146]HLNDAC[+57.02146]ISNPC[+57.02146]NEGSNC[+57.02146]DTNPVN[+0.98402]GKAIC[+57.02146]TC[+57.02146]PSGY.T	C2(Carbamidomethyl / 57.0215); C4(Carbamidomethyl / 57.0215); C13(Carbamidomethyl / 57.0215); C19(Carbamidomethyl / 57.0215); C24(Carbamidomethyl / 57.0215); C30(Carbamidomethyl / 57.0215); C41(Carbamidomethyl / 57.0215); C43(Carbamidomethyl / 57.0215)	0.0014	0.0014	0	0	0	0	8.4e-05	8.6e-05	2.848	145.4	1.2	-1	Specific	12	>sp|P46531|NOTC1_HUMAN Neurogenic locus notch homolog protein 1 OS=Homo sapiens OX=9606 GN=NOTCH1 PE=1 SV=4	1	4057	FP062822_11.5437.5437.5	high-energy collision-induced dissociation	2.48	5825.31	5826.33	1	267 | 79300
181	Hex(1)Pent(2)	853.1	5	1166.28	5827.35	1166.08	5826.36	controllerType=0 controllerNumber=1 scan=5324	-2.199	F.YCECPHGRTGLLCHLNDACISNPCNEGSNCDTNPVNGKAICTCPSGY.T	9	YCECPHGRTGLLCHLNDACISNPCNEGSNCDTNPVNGKAICTCPSGY,FT,2@57.02146,4@57.02146,9@426.13734,13@57.02146,19@57.02146,24@57.02146,30@57.02146,41@57.02146,43@57.02146	T9(OGlycan / 426.1373)	18.2561	F.YC[+57.02146]EC[+57.02146]PHGRT[+426.13734]GLLC[+57.02146]HLNDAC[+57.02146]ISNPC[+57.02146]NEGSNC[+57.02146]DTNPVNGKAIC[+57.02146]TC[+57.02146]PSGY.T	C2(Carbamidomethyl / 57.0215); C4(Carbamidomethyl / 57.0215); C13(Carbamidomethyl / 57.0215); C19(Carbamidomethyl / 57.0215); C24(Carbamidomethyl / 57.0215); C30(Carbamidomethyl / 57.0215); C41(Carbamidomethyl / 57.0215); C43(Carbamidomethyl / 57.0215)	3.8e-14	3.9e-14	0	0	0	0	2.1e-15	2.1e-15	13.419	853.1	1.2	1	Specific	18.8	>sp|P46531|NOTC1_HUMAN Neurogenic locus notch homolog protein 1 OS=Homo sapiens OX=9606 GN=NOTCH1 PE=1 SV=4	1	3924	FP062822_11.5324.5324.5	high-energy collision-induced dissociation	13.21	5826.34	5825.35	1	268 | 77980
181	Hex(1)Pent(2)	585.3	4	1457.34	5826.33	1457.34	5826.36	controllerType=0 controllerNumber=1 scan=5330	-4.585	F.YCECPHGRTGLLCHLNDACISNPCNEGSNCDTNPVNGKAICTCPSGY.T	9	YCECPHGRTGLLCHLNDACISNPCNEGSNCDTNPVNGKAICTCPSGY,FT,2@57.02146,4@57.02146,9@426.13734,13@57.02146,19@57.02146,24@57.02146,30@57.02146,41@57.02146,43@57.02146	T9(OGlycan / 426.1373)	18.2693	F.YC[+57.02146]EC[+57.02146]PHGRT[+426.13734]GLLC[+57.02146]HLNDAC[+57.02146]ISNPC[+57.02146]NEGSNC[+57.02146]DTNPVNGKAIC[+57.02146]TC[+57.02146]PSGY.T	C2(Carbamidomethyl / 57.0215); C4(Carbamidomethyl / 57.0215); C13(Carbamidomethyl / 57.0215); C19(Carbamidomethyl / 57.0215); C24(Carbamidomethyl / 57.0215); C30(Carbamidomethyl / 57.0215); C41(Carbamidomethyl / 57.0215); C43(Carbamidomethyl / 57.0215)	1.3e-07	1.3e-07	0	0	0	0	7.7e-09	7.8e-09	6.882	585.3	1.2		Specific	20.2	>sp|P46531|NOTC1_HUMAN Neurogenic locus notch homolog protein 1 OS=Homo sapiens OX=9606 GN=NOTCH1 PE=1 SV=4	1	3932	FP062822_11.5330.5330.4	high-energy collision-induced dissociation	7.67	5825.32	5825.35	1	269 | 78140
181	Hex(1)Pent(2)	528.8	5	1166.08	5826.36	1166.08	5826.36	controllerType=0 controllerNumber=1 scan=5275	0.095	F.YCECPHGRTGLLCHLNDACISNPCNEGSNCDTNPVNGKAICTCPSGY.T	9	YCECPHGRTGLLCHLNDACISNPCNEGSNCDTNPVNGKAICTCPSGY,FT,2@57.02146,4@57.02146,9@426.13734,13@57.02146,19@57.02146,24@57.02146,30@57.02146,41@57.02146,43@57.02146	T9(OGlycan / 426.1373)	18.1403	F.YC[+57.02146]EC[+57.02146]PHGRT[+426.13734]GLLC[+57.02146]HLNDAC[+57.02146]ISNPC[+57.02146]NEGSNC[+57.02146]DTNPVNGKAIC[+57.02146]TC[+57.02146]PSGY.T	C2(Carbamidomethyl / 57.0215); C4(Carbamidomethyl / 57.0215); C13(Carbamidomethyl / 57.0215); C19(Carbamidomethyl / 57.0215); C24(Carbamidomethyl / 57.0215); C30(Carbamidomethyl / 57.0215); C41(Carbamidomethyl / 57.0215); C43(Carbamidomethyl / 57.0215)	9.2e-07	9.3e-07	0	0	0	0	5.2e-08	5.3e-08	6.037	528.8	1.2		Specific	16.7	>sp|P46531|NOTC1_HUMAN Neurogenic locus notch homolog protein 1 OS=Homo sapiens OX=9606 GN=NOTCH1 PE=1 SV=4	1	3863	FP062822_11.5275.5275.5	high-energy collision-induced dissociation	6.76	5825.35	5825.35	1	270 | 77500
181	Hex(1); Hex(1)	161.7	5	1146.07	5726.32	1145.87	5725.31	controllerType=0 controllerNumber=1 scan=5299	1.655	F.YCECPHGRTGLLCHLNDACISNPCNEGSNCDTNPVNGKAICTCPSGY.T	21;32	YCECPHGRTGLLCHLNDACISNPCNEGSNCDTNPVNGKAICTCPSGY,FT,2@57.02146,4@57.02146,13@57.02146,19@57.02146,21@162.05282,24@57.02146,30@57.02146,32@162.05282,36@0.98402,41@57.02146,43@57.02146	S21(OGlycan / 162.0528); T32(OGlycan / 162.0528); N36(Deamidated / 0.984)	18.1965	F.YC[+57.02146]EC[+57.02146]PHGRTGLLC[+57.02146]HLNDAC[+57.02146]IS[+162.05282]NPC[+57.02146]NEGSNC[+57.02146]DT[+162.05282]NPVN[+0.98402]GKAIC[+57.02146]TC[+57.02146]PSGY.T	C2(Carbamidomethyl / 57.0215); C4(Carbamidomethyl / 57.0215); C13(Carbamidomethyl / 57.0215); C19(Carbamidomethyl / 57.0215); C24(Carbamidomethyl / 57.0215); C30(Carbamidomethyl / 57.0215); C41(Carbamidomethyl / 57.0215); C43(Carbamidomethyl / 57.0215)	0.0035	0.0036	0	0	0	0	0.0002	0.0002	2.455	161.7	0	1	Specific	11	>sp|P46531|NOTC1_HUMAN Neurogenic locus notch homolog protein 1 OS=Homo sapiens OX=9606 GN=NOTCH1 PE=1 SV=4	1	3894	FP062822_11.5299.5299.5	high-energy collision-induced dissociation	2.1	5725.32	5724.3	1	271 | 77740
181	Hex(1)	13	5	1116.45	5578.23	1116.66	5579.25	controllerType=0 controllerNumber=1 scan=5310	-3.216	F.YCECPHGRTGLLCHLNDACISNPCNEGSNCDTNPVNGKAICTCPSGY.T	21	YCECPHGRTGLLCHLNDACISNPCNEGSNCDTNPVNGKAICTCPSGY,FT,2@57.02146,4@57.02146,13@57.02146,19@57.02146,21@162.05282,24@57.02146,29@15.99492,30@57.02146,36@0.98402,41@57.02146,43@57.02146	S21(OGlycan / 162.0528); N29(Oxidation / 15.9949); N36(Deamidated / 0.984)	18.2224	F.YC[+57.02146]EC[+57.02146]PHGRTGLLC[+57.02146]HLNDAC[+57.02146]IS[+162.05282]NPC[+57.02146]NEGSN[+15.99492]C[+57.02146]DTNPVN[+0.98402]GKAIC[+57.02146]TC[+57.02146]PSGY.T	C2(Carbamidomethyl / 57.0215); C4(Carbamidomethyl / 57.0215); C13(Carbamidomethyl / 57.0215); C19(Carbamidomethyl / 57.0215); C24(Carbamidomethyl / 57.0215); C30(Carbamidomethyl / 57.0215); C41(Carbamidomethyl / 57.0215); C43(Carbamidomethyl / 57.0215)	0.1	0.1	0	0	0	0	0.0035	0.0035	0.994	13	0	-1	Specific	10.5	>sp|P46531|NOTC1_HUMAN Neurogenic locus notch homolog protein 1 OS=Homo sapiens OX=9606 GN=NOTCH1 PE=1 SV=4	1	3906	FP062822_11.5310.5310.5	high-energy collision-induced dissociation	0.69	5577.22	5578.25	1	272 | 77940
181	Hex(1)	508.4	4	1392.07	5565.25	1391.82	5564.24	controllerType=0 controllerNumber=1 scan=5309	0.525	F.YCECPHGRTGLLCHLNDACISNPCNEGSNCDTNPVNGKAICTCPSGY.T	32	YCECPHGRTGLLCHLNDACISNPCNEGSNCDTNPVNGKAICTCPSGY,FT,2@57.02146,4@57.02146,8@0.98402,13@57.02146,19@57.02146,24@57.02146,30@57.02146,32@162.05282,36@0.98402,41@57.02146,43@57.02146	R8(Deamidated / 0.984); T32(OGlycan / 162.0528); N36(Deamidated / 0.984)	18.2202	F.YC[+57.02146]EC[+57.02146]PHGR[+0.98402]TGLLC[+57.02146]HLNDAC[+57.02146]ISNPC[+57.02146]NEGSNC[+57.02146]DT[+162.05282]NPVN[+0.98402]GKAIC[+57.02146]TC[+57.02146]PSGY.T	C2(Carbamidomethyl / 57.0215); C4(Carbamidomethyl / 57.0215); C13(Carbamidomethyl / 57.0215); C19(Carbamidomethyl / 57.0215); C24(Carbamidomethyl / 57.0215); C30(Carbamidomethyl / 57.0215); C41(Carbamidomethyl / 57.0215); C43(Carbamidomethyl / 57.0215)	1.4e-06	1.4e-06	0	0	0	0	1e-07	1e-07	5.854	508.4	0	1	Specific	17.5	>sp|P46531|NOTC1_HUMAN Neurogenic locus notch homolog protein 1 OS=Homo sapiens OX=9606 GN=NOTCH1 PE=1 SV=4	1	3905	FP062822_11.5309.5309.4	high-energy collision-induced dissociation	5.6	5564.24	5563.23	1	273 | 77900
181	Hex(1)	769.1	4	1391.32	5562.25	1391.57	5563.26	controllerType=0 controllerNumber=1 scan=5328	-0.089	F.YCECPHGRTGLLCHLNDACISNPCNEGSNCDTNPVNGKAICTCPSGY.T	28	YCECPHGRTGLLCHLNDACISNPCNEGSNCDTNPVNGKAICTCPSGY,FT,2@57.02146,4@57.02146,13@57.02146,19@57.02146,24@57.02146,28@162.05282,30@57.02146,33@0.98402,41@57.02146,43@57.02146	S28(OGlycan / 162.0528); N33(Deamidated / 0.984)	18.2649	F.YC[+57.02146]EC[+57.02146]PHGRTGLLC[+57.02146]HLNDAC[+57.02146]ISNPC[+57.02146]NEGS[+162.05282]NC[+57.02146]DTN[+0.98402]PVNGKAIC[+57.02146]TC[+57.02146]PSGY.T	C2(Carbamidomethyl / 57.0215); C4(Carbamidomethyl / 57.0215); C13(Carbamidomethyl / 57.0215); C19(Carbamidomethyl / 57.0215); C24(Carbamidomethyl / 57.0215); C30(Carbamidomethyl / 57.0215); C41(Carbamidomethyl / 57.0215); C43(Carbamidomethyl / 57.0215)	1.2e-10	1.2e-10	0	0	0	0	7.6e-12	7.7e-12	9.934	769.1	0	-1	Specific	19.9	>sp|P46531|NOTC1_HUMAN Neurogenic locus notch homolog protein 1 OS=Homo sapiens OX=9606 GN=NOTCH1 PE=1 SV=4	1	3929	FP062822_11.5328.5328.4	high-energy collision-induced dissociation	10.56	5561.25	5562.25	1	274 | 78100
181	Hex(1)	472.3	5	1113.46	5563.26	1113.46	5563.26	controllerType=0 controllerNumber=1 scan=5462	1.182	F.YCECPHGRTGLLCHLNDACISNPCNEGSNCDTNPVNGKAICTCPSGY.T	21	YCECPHGRTGLLCHLNDACISNPCNEGSNCDTNPVNGKAICTCPSGY,FT,2@57.02146,4@57.02146,13@57.02146,19@57.02146,21@162.05282,24@57.02146,30@57.02146,36@0.98402,41@57.02146,43@57.02146	S21(OGlycan / 162.0528); N36(Deamidated / 0.984)	18.576	F.YC[+57.02146]EC[+57.02146]PHGRTGLLC[+57.02146]HLNDAC[+57.02146]IS[+162.05282]NPC[+57.02146]NEGSNC[+57.02146]DTNPVN[+0.98402]GKAIC[+57.02146]TC[+57.02146]PSGY.T	C2(Carbamidomethyl / 57.0215); C4(Carbamidomethyl / 57.0215); C13(Carbamidomethyl / 57.0215); C19(Carbamidomethyl / 57.0215); C24(Carbamidomethyl / 57.0215); C30(Carbamidomethyl / 57.0215); C41(Carbamidomethyl / 57.0215); C43(Carbamidomethyl / 57.0215)	1.8e-06	1.9e-06	0	0	0	0	1.3e-07	1.4e-07	5.737	472.3	0		Specific	15.3	>sp|P46531|NOTC1_HUMAN Neurogenic locus notch homolog protein 1 OS=Homo sapiens OX=9606 GN=NOTCH1 PE=1 SV=4	1	4091	FP062822_11.5462.5462.5	high-energy collision-induced dissociation	5.56	5562.26	5562.25	1	275 | 79660
181	Hex(1)	258	4	1391.57	5563.27	1391.57	5563.26	controllerType=0 controllerNumber=1 scan=5388	1.853	F.YCECPHGRTGLLCHLNDACISNPCNEGSNCDTNPVNGKAICTCPSGY.T	21	YCECPHGRTGLLCHLNDACISNPCNEGSNCDTNPVNGKAICTCPSGY,FT,2@57.02146,4@57.02146,13@57.02146,19@57.02146,21@162.05282,24@57.02146,30@57.02146,36@0.98402,41@57.02146,43@57.02146	S21(OGlycan / 162.0528); N36(Deamidated / 0.984)	18.4051	F.YC[+57.02146]EC[+57.02146]PHGRTGLLC[+57.02146]HLNDAC[+57.02146]IS[+162.05282]NPC[+57.02146]NEGSNC[+57.02146]DTNPVN[+0.98402]GKAIC[+57.02146]TC[+57.02146]PSGY.T	C2(Carbamidomethyl / 57.0215); C4(Carbamidomethyl / 57.0215); C13(Carbamidomethyl / 57.0215); C19(Carbamidomethyl / 57.0215); C24(Carbamidomethyl / 57.0215); C30(Carbamidomethyl / 57.0215); C41(Carbamidomethyl / 57.0215); C43(Carbamidomethyl / 57.0215)	9.3e-05	9.4e-05	0	0	0	0	5.3e-06	5.4e-06	4.03	258	0		Specific	16.2	>sp|P46531|NOTC1_HUMAN Neurogenic locus notch homolog protein 1 OS=Homo sapiens OX=9606 GN=NOTCH1 PE=1 SV=4	1	4000	FP062822_11.5388.5388.4	high-energy collision-induced dissociation	3.55	5562.26	5562.25	1	276 | 78780
181	Hex(1)	832.5	5	1113.46	5563.26	1113.26	5562.27	controllerType=0 controllerNumber=1 scan=5347	-2.405	F.YCECPHGRTGLLCHLNDACISNPCNEGSNCDTNPVNGKAICTCPSGY.T	21	YCECPHGRTGLLCHLNDACISNPCNEGSNCDTNPVNGKAICTCPSGY,FT,2@57.02146,4@57.02146,13@57.02146,19@57.02146,21@162.05282,24@57.02146,30@57.02146,41@57.02146,43@57.02146	S21(OGlycan / 162.0528)	18.31	F.YC[+57.02146]EC[+57.02146]PHGRTGLLC[+57.02146]HLNDAC[+57.02146]IS[+162.05282]NPC[+57.02146]NEGSNC[+57.02146]DTNPVNGKAIC[+57.02146]TC[+57.02146]PSGY.T	C2(Carbamidomethyl / 57.0215); C4(Carbamidomethyl / 57.0215); C13(Carbamidomethyl / 57.0215); C19(Carbamidomethyl / 57.0215); C24(Carbamidomethyl / 57.0215); C30(Carbamidomethyl / 57.0215); C41(Carbamidomethyl / 57.0215); C43(Carbamidomethyl / 57.0215)	3.8e-13	3.9e-13	0	0	0	0	1.7e-14	1.7e-14	12.419	832.5	9.3	1	Specific	17.1	>sp|P46531|NOTC1_HUMAN Neurogenic locus notch homolog protein 1 OS=Homo sapiens OX=9606 GN=NOTCH1 PE=1 SV=4	1	3950	FP062822_11.5347.5347.5	high-energy collision-induced dissociation	14.21	5562.26	5561.27	1	277 | 78340
181	Hex(1)	792.9	5	1113.46	5563.25	1113.26	5562.27	controllerType=0 controllerNumber=1 scan=5403	-5.038	F.YCECPHGRTGLLCHLNDACISNPCNEGSNCDTNPVNGKAICTCPSGY.T	21	YCECPHGRTGLLCHLNDACISNPCNEGSNCDTNPVNGKAICTCPSGY,FT,2@57.02146,4@57.02146,13@57.02146,19@57.02146,21@162.05282,24@57.02146,30@57.02146,41@57.02146,43@57.02146	S21(OGlycan / 162.0528)	18.4406	F.YC[+57.02146]EC[+57.02146]PHGRTGLLC[+57.02146]HLNDAC[+57.02146]IS[+162.05282]NPC[+57.02146]NEGSNC[+57.02146]DTNPVNGKAIC[+57.02146]TC[+57.02146]PSGY.T	C2(Carbamidomethyl / 57.0215); C4(Carbamidomethyl / 57.0215); C13(Carbamidomethyl / 57.0215); C19(Carbamidomethyl / 57.0215); C24(Carbamidomethyl / 57.0215); C30(Carbamidomethyl / 57.0215); C41(Carbamidomethyl / 57.0215); C43(Carbamidomethyl / 57.0215)	1.1e-11	1.1e-11	0	0	0	0	6.5e-13	6.5e-13	10.956	792.9	1.3	1	Specific	16.1	>sp|P46531|NOTC1_HUMAN Neurogenic locus notch homolog protein 1 OS=Homo sapiens OX=9606 GN=NOTCH1 PE=1 SV=4	1	4017	FP062822_11.5403.5403.5	high-energy collision-induced dissociation	12.75	5562.24	5561.27	1	278 | 78900
181	Hex(1)	764.4	5	1113.46	5563.25	1113.26	5562.27	controllerType=0 controllerNumber=1 scan=5294	-4.27	F.YCECPHGRTGLLCHLNDACISNPCNEGSNCDTNPVNGKAICTCPSGY.T	21	YCECPHGRTGLLCHLNDACISNPCNEGSNCDTNPVNGKAICTCPSGY,FT,2@57.02146,4@57.02146,13@57.02146,19@57.02146,21@162.05282,24@57.02146,30@57.02146,41@57.02146,43@57.02146	S21(OGlycan / 162.0528)	18.1855	F.YC[+57.02146]EC[+57.02146]PHGRTGLLC[+57.02146]HLNDAC[+57.02146]IS[+162.05282]NPC[+57.02146]NEGSNC[+57.02146]DTNPVNGKAIC[+57.02146]TC[+57.02146]PSGY.T	C2(Carbamidomethyl / 57.0215); C4(Carbamidomethyl / 57.0215); C13(Carbamidomethyl / 57.0215); C19(Carbamidomethyl / 57.0215); C24(Carbamidomethyl / 57.0215); C30(Carbamidomethyl / 57.0215); C41(Carbamidomethyl / 57.0215); C43(Carbamidomethyl / 57.0215)	3.8e-12	3.9e-12	0	0	0	0	1.6e-13	1.6e-13	11.419	764.4	9	1	Specific	17.2	>sp|P46531|NOTC1_HUMAN Neurogenic locus notch homolog protein 1 OS=Homo sapiens OX=9606 GN=NOTCH1 PE=1 SV=4	1	3886	FP062822_11.5294.5294.5	high-energy collision-induced dissociation	12.21	5562.25	5561.27	1	279 | 77660
181		401.7	5	1081.25	5402.2	1081.05	5401.2	controllerType=0 controllerNumber=1 scan=5417	-2.122	F.YCECPHGRTGLLCHLNDACISNPCNEGSNCDTNPVNGKAICTCPSGY.T		YCECPHGRTGLLCHLNDACISNPCNEGSNCDTNPVNGKAICTCPSGY,FT,2@57.02146,4@57.02146,13@57.02146,19@57.02146,24@57.02146,30@57.02146,36@0.98402,41@57.02146,43@57.02146	N36(Deamidated / 0.984)	18.4732	F.YC[+57.02146]EC[+57.02146]PHGRTGLLC[+57.02146]HLNDAC[+57.02146]ISNPC[+57.02146]NEGSNC[+57.02146]DTNPVN[+0.98402]GKAIC[+57.02146]TC[+57.02146]PSGY.T	C2(Carbamidomethyl / 57.0215); C4(Carbamidomethyl / 57.0215); C13(Carbamidomethyl / 57.0215); C19(Carbamidomethyl / 57.0215); C24(Carbamidomethyl / 57.0215); C30(Carbamidomethyl / 57.0215); C41(Carbamidomethyl / 57.0215); C43(Carbamidomethyl / 57.0215)	3.1e-05	3.2e-05	0	0	0	0	1.8e-06	1.9e-06	4.505	242.5	10.3	1	Specific	12.3	>sp|P46531|NOTC1_HUMAN Neurogenic locus notch homolog protein 1 OS=Homo sapiens OX=9606 GN=NOTCH1 PE=1 SV=4	1	4035	FP062822_11.5417.5417.5	high-energy collision-induced dissociation	4.57	5401.19	5400.2	1	280 | 79100
181		203.2	5	1081.25	5402.2	1081.05	5401.2	controllerType=0 controllerNumber=1 scan=5475	-2.009	F.YCECPHGRTGLLCHLNDACISNPCNEGSNCDTNPVNGKAICTCPSGY.T		YCECPHGRTGLLCHLNDACISNPCNEGSNCDTNPVNGKAICTCPSGY,FT,2@57.02146,4@57.02146,13@57.02146,19@57.02146,24@57.02146,30@57.02146,36@0.98402,41@57.02146,43@57.02146	N36(Deamidated / 0.984)	18.6064	F.YC[+57.02146]EC[+57.02146]PHGRTGLLC[+57.02146]HLNDAC[+57.02146]ISNPC[+57.02146]NEGSNC[+57.02146]DTNPVN[+0.98402]GKAIC[+57.02146]TC[+57.02146]PSGY.T	C2(Carbamidomethyl / 57.0215); C4(Carbamidomethyl / 57.0215); C13(Carbamidomethyl / 57.0215); C19(Carbamidomethyl / 57.0215); C24(Carbamidomethyl / 57.0215); C30(Carbamidomethyl / 57.0215); C41(Carbamidomethyl / 57.0215); C43(Carbamidomethyl / 57.0215)	7.8e-05	7.9e-05	0	0	0	0	3.5e-06	3.5e-06	4.107	203.2	1.3	1	Specific	11.7	>sp|P46531|NOTC1_HUMAN Neurogenic locus notch homolog protein 1 OS=Homo sapiens OX=9606 GN=NOTCH1 PE=1 SV=4	1	4107	FP062822_11.5475.5475.5	high-energy collision-induced dissociation	4.15	5401.19	5400.2	1	281 | 79820
181		19.3	5	1080.85	5400.21	1081.05	5401.2	controllerType=0 controllerNumber=1 scan=5529	0.906	F.YCECPHGRTGLLCHLNDACISNPCNEGSNCDTNPVNGKAICTCPSGY.T		YCECPHGRTGLLCHLNDACISNPCNEGSNCDTNPVNGKAICTCPSGY,FT,2@57.02146,4@57.02146,13@57.02146,19@57.02146,24@57.02146,30@57.02146,36@0.98402,41@57.02146,43@57.02146	N36(Deamidated / 0.984)	18.7325	F.YC[+57.02146]EC[+57.02146]PHGRTGLLC[+57.02146]HLNDAC[+57.02146]ISNPC[+57.02146]NEGSNC[+57.02146]DTNPVN[+0.98402]GKAIC[+57.02146]TC[+57.02146]PSGY.T	C2(Carbamidomethyl / 57.0215); C4(Carbamidomethyl / 57.0215); C13(Carbamidomethyl / 57.0215); C19(Carbamidomethyl / 57.0215); C24(Carbamidomethyl / 57.0215); C30(Carbamidomethyl / 57.0215); C41(Carbamidomethyl / 57.0215); C43(Carbamidomethyl / 57.0215)	0.3	0.3	0	0	0	0	0.0092	0.0093	0.53	19.3	19.3	-1	Specific	10.3	>sp|P46531|NOTC1_HUMAN Neurogenic locus notch homolog protein 1 OS=Homo sapiens OX=9606 GN=NOTCH1 PE=1 SV=4	1	4170	FP062822_11.5529.5529.5	high-energy collision-induced dissociation	0.39	5399.2	5400.2	1	282 | 80340
181		445.6	5	1081.05	5401.2	1080.85	5400.22	controllerType=0 controllerNumber=1 scan=5413	-4.585	F.YCECPHGRTGLLCHLNDACISNPCNEGSNCDTNPVNGKAICTCPSGY.T		YCECPHGRTGLLCHLNDACISNPCNEGSNCDTNPVNGKAICTCPSGY,FT,2@57.02146,4@57.02146,13@57.02146,19@57.02146,24@57.02146,30@57.02146,41@57.02146,43@57.02146		18.4644	F.YC[+57.02146]EC[+57.02146]PHGRTGLLC[+57.02146]HLNDAC[+57.02146]ISNPC[+57.02146]NEGSNC[+57.02146]DTNPVNGKAIC[+57.02146]TC[+57.02146]PSGY.T	C2(Carbamidomethyl / 57.0215); C4(Carbamidomethyl / 57.0215); C13(Carbamidomethyl / 57.0215); C19(Carbamidomethyl / 57.0215); C24(Carbamidomethyl / 57.0215); C30(Carbamidomethyl / 57.0215); C41(Carbamidomethyl / 57.0215); C43(Carbamidomethyl / 57.0215)	6.1e-05	6.1e-05	0	0	0	0	2.9e-06	3e-06	4.218	186.9	7.6	1	Specific	14.6	>sp|P46531|NOTC1_HUMAN Neurogenic locus notch homolog protein 1 OS=Homo sapiens OX=9606 GN=NOTCH1 PE=1 SV=4	1	4030	FP062822_11.5413.5413.5	high-energy collision-induced dissociation	4.4	5400.19	5399.21	1	283 | 79020
181	HexNAc(1)Hex(1)Fuc(1)NeuAc(1)	21	2	1076.92	2152.84	1076.92	2152.84	controllerType=0 controllerNumber=1 scan=4708	-1.859	F.YCECPHGRTGL.L	9	YCECPHGRTGL,FL,2@57.02146,4@57.02146,8@0.98402,9@802.28552	R8(Deamidated / 0.984); T9(OGlycan / 802.2855)	16.7384	F.YC[+57.02146]EC[+57.02146]PHGR[+0.98402]T[+802.28552]GL.L	C2(Carbamidomethyl / 57.0215); C4(Carbamidomethyl / 57.0215)	0.12	0.12	0	0	0	0	0.0048	0.0048	0.914	21	21		Specific	6.1	>sp|P46531|NOTC1_HUMAN Neurogenic locus notch homolog protein 1 OS=Homo sapiens OX=9606 GN=NOTCH1 PE=1 SV=4	1	3235	FP062822_11.4708.4708.2	high-energy collision-induced dissociation	0.61	2151.83	2151.83	1	284 | 2504
181		790	2	731.829	1462.65	731.832	1462.66	controllerType=0 controllerNumber=1 scan=3831	-4.178	F.YCECPHGRTGLL.C		YCECPHGRTGLL,FC,2@57.02146,4@57.02146		14.6835	F.YC[+57.02146]EC[+57.02146]PHGRTGLL.C	C2(Carbamidomethyl / 57.0215); C4(Carbamidomethyl / 57.0215)	1.4e-11	1.4e-11	0	0	0	0	7.8e-13	7.9e-13	10.863	629.9	629.9		Specific	10	>sp|P46531|NOTC1_HUMAN Neurogenic locus notch homolog protein 1 OS=Homo sapiens OX=9606 GN=NOTCH1 PE=1 SV=4	1	2261	FP062822_11.3831.3831.4	high-energy collision-induced dissociation	11.86	1461.64	1461.65	1	285 | 724
181		573.4	3	488.222	1462.65	488.224	1462.66	controllerType=0 controllerNumber=1 scan=3803	-3.77	F.YCECPHGRTGLL.C		YCECPHGRTGLL,FC,2@57.02146,4@57.02146		14.6189	F.YC[+57.02146]EC[+57.02146]PHGRTGLL.C	C2(Carbamidomethyl / 57.0215); C4(Carbamidomethyl / 57.0215)	1.4e-06	1.4e-06	0	0	0	0	9.7e-08	9.8e-08	5.855	321.4	321.4		Specific	9.9	>sp|P46531|NOTC1_HUMAN Neurogenic locus notch homolog protein 1 OS=Homo sapiens OX=9606 GN=NOTCH1 PE=1 SV=4	1	2235	FP062822_11.3803.3803.3	high-energy collision-induced dissociation	6.85	1461.64	1461.65	1	286 | 721
181		541.6	3	488.222	1462.65	488.224	1462.66	controllerType=0 controllerNumber=1 scan=3982	-3.958	F.YCECPHGRTGLL.C		YCECPHGRTGLL,FC,2@57.02146,4@57.02146		15.0405	F.YC[+57.02146]EC[+57.02146]PHGRTGLL.C	C2(Carbamidomethyl / 57.0215); C4(Carbamidomethyl / 57.0215)	1.1e-06	1.2e-06	0	0	0	0	7.2e-08	7.3e-08	5.944	312.2	312.2		Specific	11.5	>sp|P46531|NOTC1_HUMAN Neurogenic locus notch homolog protein 1 OS=Homo sapiens OX=9606 GN=NOTCH1 PE=1 SV=4	1	2410	FP062822_11.3982.3982.3	high-energy collision-induced dissociation	6.87	1461.64	1461.65	1	287 | 766
181		526.3	3	488.222	1462.65	488.224	1462.66	controllerType=0 controllerNumber=1 scan=3888	-3.457	F.YCECPHGRTGLL.C		YCECPHGRTGLL,FC,2@57.02146,4@57.02146		14.8264	F.YC[+57.02146]EC[+57.02146]PHGRTGLL.C	C2(Carbamidomethyl / 57.0215); C4(Carbamidomethyl / 57.0215)	9.8e-07	9.9e-07	0	0	0	0	5.7e-08	5.8e-08	6.008	377.7	377.7		Specific	10.2	>sp|P46531|NOTC1_HUMAN Neurogenic locus notch homolog protein 1 OS=Homo sapiens OX=9606 GN=NOTCH1 PE=1 SV=4	1	2312	FP062822_11.3888.3888.3	high-energy collision-induced dissociation	6.93	1461.64	1461.65	1	288 | 736
181		500.7	3	488.222	1462.65	488.224	1462.66	controllerType=0 controllerNumber=1 scan=3934	-3.081	F.YCECPHGRTGLL.C		YCECPHGRTGLL,FC,2@57.02146,4@57.02146		14.9307	F.YC[+57.02146]EC[+57.02146]PHGRTGLL.C	C2(Carbamidomethyl / 57.0215); C4(Carbamidomethyl / 57.0215)	1.5e-05	1.5e-05	0	0	0	0	8.3e-07	8.4e-07	4.817	307.4	307.4		Specific	10.3	>sp|P46531|NOTC1_HUMAN Neurogenic locus notch homolog protein 1 OS=Homo sapiens OX=9606 GN=NOTCH1 PE=1 SV=4	1	2357	FP062822_11.3934.3934.3	high-energy collision-induced dissociation	4.92	1461.64	1461.65	1	289 | 751
181		482.7	3	488.222	1462.65	488.224	1462.66	controllerType=0 controllerNumber=1 scan=3848	-3.645	F.YCECPHGRTGLL.C		YCECPHGRTGLL,FC,2@57.02146,4@57.02146		14.7231	F.YC[+57.02146]EC[+57.02146]PHGRTGLL.C	C2(Carbamidomethyl / 57.0215); C4(Carbamidomethyl / 57.0215)	9.2e-06	9.3e-06	0	0	0	0	5.2e-07	5.2e-07	5.037	328	328		Specific	10.6	>sp|P46531|NOTC1_HUMAN Neurogenic locus notch homolog protein 1 OS=Homo sapiens OX=9606 GN=NOTCH1 PE=1 SV=4	1	2276	FP062822_11.3848.3848.3	high-energy collision-induced dissociation	5.14	1461.64	1461.65	1	290 | 727
181		416.9	3	488.218	1462.64	488.224	1462.66	controllerType=0 controllerNumber=1 scan=4122	-10.78	F.YCECPHGRTGLL.C		YCECPHGRTGLL,FC,2@57.02146,4@57.02146		15.3794	F.YC[+57.02146]EC[+57.02146]PHGRTGLL.C	C2(Carbamidomethyl / 57.0215); C4(Carbamidomethyl / 57.0215)	0.0019	0.0019	0	0	0	0	0.00012	0.00012	2.727	239.8	239.8		Specific	9.9	>sp|P46531|NOTC1_HUMAN Neurogenic locus notch homolog protein 1 OS=Homo sapiens OX=9606 GN=NOTCH1 PE=1 SV=4	1	2550	FP062822_11.4122.4122.3	high-energy collision-induced dissociation	2.99	1461.63	1461.65	1	291 | 787
181		473.2	3	450.527	1349.57	450.529	1349.57	controllerType=0 controllerNumber=1 scan=3235	-4.731	F.YCECPHGRTGL.L		YCECPHGRTGL,FL,2@57.02146,4@57.02146		13.434	F.YC[+57.02146]EC[+57.02146]PHGRTGL.L	C2(Carbamidomethyl / 57.0215); C4(Carbamidomethyl / 57.0215)	6.1e-05	6.2e-05	0	0	0	0	3.2e-06	3.2e-06	4.217	296.5	296.5		Specific	11.2	>sp|P46531|NOTC1_HUMAN Neurogenic locus notch homolog protein 1 OS=Homo sapiens OX=9606 GN=NOTCH1 PE=1 SV=4	1	1601	FP062822_11.3235.3235.3	high-energy collision-induced dissociation	4.4	1348.56	1348.57	1	292 | 129
182	HexNAc(1)Hex(1)Fuc(1); Hex(1)Pent(1)	204.9	7	1081.41	7563.86	1081.44	7564	controllerType=0 controllerNumber=1 scan=5201	-19.206	Y.CECPHGRTGLLCHLNDACISNPCNEGSNCDTNPVNGKAICTCPSGYTGPACSQDVDECSL.G	8;41	CECPHGRTGLLCHLNDACISNPCNEGSNCDTNPVNGKAICTCPSGYTGPACSQDVDECSL,YG,1@57.02146,3@57.02146,8@511.19010,12@57.02146,18@57.02146,23@57.02146,29@57.02146,35@0.98402,40@57.02146,41@294.09508,42@57.02146,51@57.02146,53@0.98402,58@57.02146	T8(OGlycan / 511.1901); N35(Deamidated / 0.984); T41(OGlycan / 294.0951); Q53(Deamidated / 0.984)	17.9651	Y.C[+57.02146]EC[+57.02146]PHGRT[+511.19010]GLLC[+57.02146]HLNDAC[+57.02146]ISNPC[+57.02146]NEGSNC[+57.02146]DTNPVN[+0.98402]GKAIC[+57.02146]T[+294.09508]C[+57.02146]PSGYTGPAC[+57.02146]SQ[+0.98402]DVDEC[+57.02146]SL.G	C1(Carbamidomethyl / 57.0215); C3(Carbamidomethyl / 57.0215); C12(Carbamidomethyl / 57.0215); C18(Carbamidomethyl / 57.0215); C23(Carbamidomethyl / 57.0215); C29(Carbamidomethyl / 57.0215); C40(Carbamidomethyl / 57.0215); C42(Carbamidomethyl / 57.0215); C51(Carbamidomethyl / 57.0215); C58(Carbamidomethyl / 57.0215)	0.87	0.87	0.0052	0.0052	0.011	0.011	0.054	0.054	0.062	204.9	5.5		Specific	10.2	>sp|P46531|NOTC1_HUMAN Neurogenic locus notch homolog protein 1 OS=Homo sapiens OX=9606 GN=NOTCH1 PE=1 SV=4	1	3775	FP062822_11.5201.5201.5	high-energy collision-induced dissociation	0	7562.85	7563	1	293 | 76700
182	Hex(1)Pent(2)	445	5	1133.66	5664.27	1133.66	5664.28	controllerType=0 controllerNumber=1 scan=5325	-1.007	Y.CECPHGRTGLLCHLNDACISNPCNEGSNCDTNPVNGKAICTCPSGY.T	8	CECPHGRTGLLCHLNDACISNPCNEGSNCDTNPVNGKAICTCPSGY,YT,1@57.02146,3@57.02146,8@426.13734,12@57.02146,18@57.02146,23@57.02146,29@57.02146,35@0.98402,40@57.02146,42@57.02146	T8(OGlycan / 426.1373); N35(Deamidated / 0.984)	18.2583	Y.C[+57.02146]EC[+57.02146]PHGRT[+426.13734]GLLC[+57.02146]HLNDAC[+57.02146]ISNPC[+57.02146]NEGSNC[+57.02146]DTNPVN[+0.98402]GKAIC[+57.02146]TC[+57.02146]PSGY.T	C1(Carbamidomethyl / 57.0215); C3(Carbamidomethyl / 57.0215); C12(Carbamidomethyl / 57.0215); C18(Carbamidomethyl / 57.0215); C23(Carbamidomethyl / 57.0215); C29(Carbamidomethyl / 57.0215); C40(Carbamidomethyl / 57.0215); C42(Carbamidomethyl / 57.0215)	6.5e-07	6.6e-07	0	0	0	0	4.4e-08	4.5e-08	6.189	445	1.6		Specific	15.5	>sp|P46531|NOTC1_HUMAN Neurogenic locus notch homolog protein 1 OS=Homo sapiens OX=9606 GN=NOTCH1 PE=1 SV=4	1	3925	FP062822_11.5325.5325.5	high-energy collision-induced dissociation	6.12	5663.27	5663.27	1	294 | 78020
182	Hex(1)Pent(2)	709.3	5	1133.46	5663.28	1133.46	5663.29	controllerType=0 controllerNumber=1 scan=5216	-2.277	Y.CECPHGRTGLLCHLNDACISNPCNEGSNCDTNPVNGKAICTCPSGY.T	8	CECPHGRTGLLCHLNDACISNPCNEGSNCDTNPVNGKAICTCPSGY,YT,1@57.02146,3@57.02146,8@426.13734,12@57.02146,18@57.02146,23@57.02146,29@57.02146,40@57.02146,42@57.02146	T8(OGlycan / 426.1373)	18.0017	Y.C[+57.02146]EC[+57.02146]PHGRT[+426.13734]GLLC[+57.02146]HLNDAC[+57.02146]ISNPC[+57.02146]NEGSNC[+57.02146]DTNPVNGKAIC[+57.02146]TC[+57.02146]PSGY.T	C1(Carbamidomethyl / 57.0215); C3(Carbamidomethyl / 57.0215); C12(Carbamidomethyl / 57.0215); C18(Carbamidomethyl / 57.0215); C23(Carbamidomethyl / 57.0215); C29(Carbamidomethyl / 57.0215); C40(Carbamidomethyl / 57.0215); C42(Carbamidomethyl / 57.0215)	3.8e-11	3.9e-11	0	0	0	0	2.3e-12	2.3e-12	10.419	709.3	1.6		Specific	15.8	>sp|P46531|NOTC1_HUMAN Neurogenic locus notch homolog protein 1 OS=Homo sapiens OX=9606 GN=NOTCH1 PE=1 SV=4	1	3792	FP062822_11.5216.5216.5	high-energy collision-induced dissociation	10.21	5662.27	5662.29	1	295 | 76820
182	Hex(1)Pent(2)	620.2	5	1133.46	5663.28	1133.46	5663.29	controllerType=0 controllerNumber=1 scan=5269	-1.738	Y.CECPHGRTGLLCHLNDACISNPCNEGSNCDTNPVNGKAICTCPSGY.T	8	CECPHGRTGLLCHLNDACISNPCNEGSNCDTNPVNGKAICTCPSGY,YT,1@57.02146,3@57.02146,8@426.13734,12@57.02146,18@57.02146,23@57.02146,29@57.02146,40@57.02146,42@57.02146	T8(OGlycan / 426.1373)	18.1271	Y.C[+57.02146]EC[+57.02146]PHGRT[+426.13734]GLLC[+57.02146]HLNDAC[+57.02146]ISNPC[+57.02146]NEGSNC[+57.02146]DTNPVNGKAIC[+57.02146]TC[+57.02146]PSGY.T	C1(Carbamidomethyl / 57.0215); C3(Carbamidomethyl / 57.0215); C12(Carbamidomethyl / 57.0215); C18(Carbamidomethyl / 57.0215); C23(Carbamidomethyl / 57.0215); C29(Carbamidomethyl / 57.0215); C40(Carbamidomethyl / 57.0215); C42(Carbamidomethyl / 57.0215)	3.8e-09	3.9e-09	0	0	0	0	2.4e-10	2.5e-10	8.419	620.2	1.6		Specific	16.6	>sp|P46531|NOTC1_HUMAN Neurogenic locus notch homolog protein 1 OS=Homo sapiens OX=9606 GN=NOTCH1 PE=1 SV=4	1	3856	FP062822_11.5269.5269.5	high-energy collision-induced dissociation	10.21	5662.28	5662.29	1	296 | 77340
182	Hex(1)Pent(2)	528.7	5	1133.46	5663.27	1133.46	5663.29	controllerType=0 controllerNumber=1 scan=5196	-3.678	Y.CECPHGRTGLLCHLNDACISNPCNEGSNCDTNPVNGKAICTCPSGY.T	8	CECPHGRTGLLCHLNDACISNPCNEGSNCDTNPVNGKAICTCPSGY,YT,1@57.02146,3@57.02146,8@426.13734,12@57.02146,18@57.02146,23@57.02146,29@57.02146,40@57.02146,42@57.02146	T8(OGlycan / 426.1373)	17.9541	Y.C[+57.02146]EC[+57.02146]PHGRT[+426.13734]GLLC[+57.02146]HLNDAC[+57.02146]ISNPC[+57.02146]NEGSNC[+57.02146]DTNPVNGKAIC[+57.02146]TC[+57.02146]PSGY.T	C1(Carbamidomethyl / 57.0215); C3(Carbamidomethyl / 57.0215); C12(Carbamidomethyl / 57.0215); C18(Carbamidomethyl / 57.0215); C23(Carbamidomethyl / 57.0215); C29(Carbamidomethyl / 57.0215); C40(Carbamidomethyl / 57.0215); C42(Carbamidomethyl / 57.0215)	3.2e-07	3.3e-07	0	0	0	0	1.9e-08	1.9e-08	6.49	528.7	1.6		Specific	14.1	>sp|P46531|NOTC1_HUMAN Neurogenic locus notch homolog protein 1 OS=Homo sapiens OX=9606 GN=NOTCH1 PE=1 SV=4	1	3768	FP062822_11.5196.5196.5	high-energy collision-induced dissociation	8.21	5662.27	5662.29	1	297 | 76540
182	Hex(1)	504	5	1081.24	5402.18	1081.04	5401.18	controllerType=0 controllerNumber=1 scan=5303	0.07	Y.CECPHGRTGLLCHLNDACISNPCNEGSNCDTNPVNGKAICTCPSGY.T	20	CECPHGRTGLLCHLNDACISNPCNEGSNCDTNPVNGKAICTCPSGY,YT,1@57.02146,3@57.02146,7@0.98402,12@57.02146,18@57.02146,20@162.05282,23@57.02146,29@57.02146,35@0.98402,40@57.02146,42@57.02146	R7(Deamidated / 0.984); S20(OGlycan / 162.0528); N35(Deamidated / 0.984)	18.2071	Y.C[+57.02146]EC[+57.02146]PHGR[+0.98402]TGLLC[+57.02146]HLNDAC[+57.02146]IS[+162.05282]NPC[+57.02146]NEGSNC[+57.02146]DTNPVN[+0.98402]GKAIC[+57.02146]TC[+57.02146]PSGY.T	C1(Carbamidomethyl / 57.0215); C3(Carbamidomethyl / 57.0215); C12(Carbamidomethyl / 57.0215); C18(Carbamidomethyl / 57.0215); C23(Carbamidomethyl / 57.0215); C29(Carbamidomethyl / 57.0215); C40(Carbamidomethyl / 57.0215); C42(Carbamidomethyl / 57.0215)	1.4e-05	1.4e-05	0	0	0	0	7.1e-07	7.2e-07	4.846	320.6	0	1	Specific	13.5	>sp|P46531|NOTC1_HUMAN Neurogenic locus notch homolog protein 1 OS=Homo sapiens OX=9606 GN=NOTCH1 PE=1 SV=4	1	3898	FP062822_11.5303.5303.5	high-energy collision-induced dissociation	4.59	5401.17	5400.17	1	298 | 77820
182	Hex(1)	372.3	5	1081.24	5402.18	1081.04	5401.18	controllerType=0 controllerNumber=1 scan=5358	0.409	Y.CECPHGRTGLLCHLNDACISNPCNEGSNCDTNPVNGKAICTCPSGY.T	20	CECPHGRTGLLCHLNDACISNPCNEGSNCDTNPVNGKAICTCPSGY,YT,1@57.02146,3@57.02146,7@0.98402,12@57.02146,18@57.02146,20@162.05282,23@57.02146,29@57.02146,35@0.98402,40@57.02146,42@57.02146	R7(Deamidated / 0.984); S20(OGlycan / 162.0528); N35(Deamidated / 0.984)	18.3359	Y.C[+57.02146]EC[+57.02146]PHGR[+0.98402]TGLLC[+57.02146]HLNDAC[+57.02146]IS[+162.05282]NPC[+57.02146]NEGSNC[+57.02146]DTNPVN[+0.98402]GKAIC[+57.02146]TC[+57.02146]PSGY.T	C1(Carbamidomethyl / 57.0215); C3(Carbamidomethyl / 57.0215); C12(Carbamidomethyl / 57.0215); C18(Carbamidomethyl / 57.0215); C23(Carbamidomethyl / 57.0215); C29(Carbamidomethyl / 57.0215); C40(Carbamidomethyl / 57.0215); C42(Carbamidomethyl / 57.0215)	8e-05	8.1e-05	0	0	0	0	4e-06	4.1e-06	4.096	249.5	0	1	Specific	12.7	>sp|P46531|NOTC1_HUMAN Neurogenic locus notch homolog protein 1 OS=Homo sapiens OX=9606 GN=NOTCH1 PE=1 SV=4	1	3964	FP062822_11.5358.5358.5	high-energy collision-induced dissociation	3.79	5401.18	5400.17	1	299 | 78460
182	Hex(1)	683.5	5	1080.64	5399.19	1080.84	5400.19	controllerType=0 controllerNumber=1 scan=5303	-0.155	Y.CECPHGRTGLLCHLNDACISNPCNEGSNCDTNPVNGKAICTCPSGY.T	20	CECPHGRTGLLCHLNDACISNPCNEGSNCDTNPVNGKAICTCPSGY,YT,1@57.02146,3@57.02146,12@57.02146,18@57.02146,20@162.05282,23@57.02146,29@57.02146,35@0.98402,40@57.02146,42@57.02146	S20(OGlycan / 162.0528); N35(Deamidated / 0.984)	18.2071	Y.C[+57.02146]EC[+57.02146]PHGRTGLLC[+57.02146]HLNDAC[+57.02146]IS[+162.05282]NPC[+57.02146]NEGSNC[+57.02146]DTNPVN[+0.98402]GKAIC[+57.02146]TC[+57.02146]PSGY.T	C1(Carbamidomethyl / 57.0215); C3(Carbamidomethyl / 57.0215); C12(Carbamidomethyl / 57.0215); C18(Carbamidomethyl / 57.0215); C23(Carbamidomethyl / 57.0215); C29(Carbamidomethyl / 57.0215); C40(Carbamidomethyl / 57.0215); C42(Carbamidomethyl / 57.0215)	9.8e-09	9.9e-09	0	0	0	0	4.6e-10	4.7e-10	8.008	683.5	0	-1	Specific	15.7	>sp|P46531|NOTC1_HUMAN Neurogenic locus notch homolog protein 1 OS=Homo sapiens OX=9606 GN=NOTCH1 PE=1 SV=4	1	3897	FP062822_11.5303.5303.5	high-energy collision-induced dissociation	8.64	5398.18	5399.19	1	300 | 77780
182	Hex(1)	578.6	5	1080.84	5400.18	1080.84	5400.19	controllerType=0 controllerNumber=1 scan=5201	-3.195	Y.CECPHGRTGLLCHLNDACISNPCNEGSNCDTNPVNGKAICTCPSGY.T	20	CECPHGRTGLLCHLNDACISNPCNEGSNCDTNPVNGKAICTCPSGY,YT,1@57.02146,3@57.02146,12@57.02146,18@57.02146,20@162.05282,23@57.02146,29@57.02146,35@0.98402,40@57.02146,42@57.02146	S20(OGlycan / 162.0528); N35(Deamidated / 0.984)	17.9651	Y.C[+57.02146]EC[+57.02146]PHGRTGLLC[+57.02146]HLNDAC[+57.02146]IS[+162.05282]NPC[+57.02146]NEGSNC[+57.02146]DTNPVN[+0.98402]GKAIC[+57.02146]TC[+57.02146]PSGY.T	C1(Carbamidomethyl / 57.0215); C3(Carbamidomethyl / 57.0215); C12(Carbamidomethyl / 57.0215); C18(Carbamidomethyl / 57.0215); C23(Carbamidomethyl / 57.0215); C29(Carbamidomethyl / 57.0215); C40(Carbamidomethyl / 57.0215); C42(Carbamidomethyl / 57.0215)	3.8e-08	3.9e-08	0	0	0	0	2.5e-09	2.6e-09	7.419	578.6	0		Specific	16	>sp|P46531|NOTC1_HUMAN Neurogenic locus notch homolog protein 1 OS=Homo sapiens OX=9606 GN=NOTCH1 PE=1 SV=4	1	3774	FP062822_11.5201.5201.5	high-energy collision-induced dissociation	9.05	5399.17	5399.19	1	301 | 76660
182	Hex(1)	524.5	4	1350.8	5400.19	1350.8	5400.19	controllerType=0 controllerNumber=1 scan=5229	-0.378	Y.CECPHGRTGLLCHLNDACISNPCNEGSNCDTNPVNGKAICTCPSGY.T	20	CECPHGRTGLLCHLNDACISNPCNEGSNCDTNPVNGKAICTCPSGY,YT,1@57.02146,3@57.02146,12@57.02146,18@57.02146,20@162.05282,23@57.02146,29@57.02146,32@0.98402,40@57.02146,42@57.02146	S20(OGlycan / 162.0528); N32(Deamidated / 0.984)	18.0325	Y.C[+57.02146]EC[+57.02146]PHGRTGLLC[+57.02146]HLNDAC[+57.02146]IS[+162.05282]NPC[+57.02146]NEGSNC[+57.02146]DTN[+0.98402]PVNGKAIC[+57.02146]TC[+57.02146]PSGY.T	C1(Carbamidomethyl / 57.0215); C3(Carbamidomethyl / 57.0215); C12(Carbamidomethyl / 57.0215); C18(Carbamidomethyl / 57.0215); C23(Carbamidomethyl / 57.0215); C29(Carbamidomethyl / 57.0215); C40(Carbamidomethyl / 57.0215); C42(Carbamidomethyl / 57.0215)	1.1e-06	1.1e-06	0	0	0	0	6.7e-08	6.8e-08	5.963	524.5	0		Specific	19.3	>sp|P46531|NOTC1_HUMAN Neurogenic locus notch homolog protein 1 OS=Homo sapiens OX=9606 GN=NOTCH1 PE=1 SV=4	1	3807	FP062822_11.5229.5229.4	high-energy collision-induced dissociation	7.52	5399.18	5399.19	1	302 | 77060
182	Hex(1)	517.8	5	1080.64	5399.18	1080.84	5400.19	controllerType=0 controllerNumber=1 scan=5358	-1.85	Y.CECPHGRTGLLCHLNDACISNPCNEGSNCDTNPVNGKAICTCPSGY.T	20	CECPHGRTGLLCHLNDACISNPCNEGSNCDTNPVNGKAICTCPSGY,YT,1@57.02146,3@57.02146,12@57.02146,18@57.02146,20@162.05282,23@57.02146,29@57.02146,35@0.98402,40@57.02146,42@57.02146	S20(OGlycan / 162.0528); N35(Deamidated / 0.984)	18.3359	Y.C[+57.02146]EC[+57.02146]PHGRTGLLC[+57.02146]HLNDAC[+57.02146]IS[+162.05282]NPC[+57.02146]NEGSNC[+57.02146]DTNPVN[+0.98402]GKAIC[+57.02146]TC[+57.02146]PSGY.T	C1(Carbamidomethyl / 57.0215); C3(Carbamidomethyl / 57.0215); C12(Carbamidomethyl / 57.0215); C18(Carbamidomethyl / 57.0215); C23(Carbamidomethyl / 57.0215); C29(Carbamidomethyl / 57.0215); C40(Carbamidomethyl / 57.0215); C42(Carbamidomethyl / 57.0215)	3.8e-06	3.8e-06	0	0	0	0	2.7e-07	2.7e-07	5.422	517.8	0	-1	Specific	15.5	>sp|P46531|NOTC1_HUMAN Neurogenic locus notch homolog protein 1 OS=Homo sapiens OX=9606 GN=NOTCH1 PE=1 SV=4	1	3963	FP062822_11.5358.5358.5	high-energy collision-induced dissociation	5.16	5398.17	5399.19	1	303 | 78420
182	Hex(1)	705.5	5	1080.84	5400.19	1080.65	5399.21	controllerType=0 controllerNumber=1 scan=5249	-3.951	Y.CECPHGRTGLLCHLNDACISNPCNEGSNCDTNPVNGKAICTCPSGY.T	20	CECPHGRTGLLCHLNDACISNPCNEGSNCDTNPVNGKAICTCPSGY,YT,1@57.02146,3@57.02146,12@57.02146,18@57.02146,20@162.05282,23@57.02146,29@57.02146,40@57.02146,42@57.02146	S20(OGlycan / 162.0528)	18.0792	Y.C[+57.02146]EC[+57.02146]PHGRTGLLC[+57.02146]HLNDAC[+57.02146]IS[+162.05282]NPC[+57.02146]NEGSNC[+57.02146]DTNPVNGKAIC[+57.02146]TC[+57.02146]PSGY.T	C1(Carbamidomethyl / 57.0215); C3(Carbamidomethyl / 57.0215); C12(Carbamidomethyl / 57.0215); C18(Carbamidomethyl / 57.0215); C23(Carbamidomethyl / 57.0215); C29(Carbamidomethyl / 57.0215); C40(Carbamidomethyl / 57.0215); C42(Carbamidomethyl / 57.0215)	3.8e-11	3.9e-11	0	0	0	0	2.6e-12	2.7e-12	10.419	705.5	0	1	Specific	14.7	>sp|P46531|NOTC1_HUMAN Neurogenic locus notch homolog protein 1 OS=Homo sapiens OX=9606 GN=NOTCH1 PE=1 SV=4	1	3830	FP062822_11.5249.5249.5	high-energy collision-induced dissociation	10.21	5399.18	5398.2	1	304 | 77220
182		350	5	1048.43	5238.14	1048.43	5238.14	controllerType=0 controllerNumber=1 scan=5338	0.475	Y.CECPHGRTGLLCHLNDACISNPCNEGSNCDTNPVNGKAICTCPSGY.T		CECPHGRTGLLCHLNDACISNPCNEGSNCDTNPVNGKAICTCPSGY,YT,1@57.02146,3@57.02146,12@57.02146,18@57.02146,23@57.02146,29@57.02146,35@0.98402,40@57.02146,42@57.02146	N35(Deamidated / 0.984)	18.2891	Y.C[+57.02146]EC[+57.02146]PHGRTGLLC[+57.02146]HLNDAC[+57.02146]ISNPC[+57.02146]NEGSNC[+57.02146]DTNPVN[+0.98402]GKAIC[+57.02146]TC[+57.02146]PSGY.T	C1(Carbamidomethyl / 57.0215); C3(Carbamidomethyl / 57.0215); C12(Carbamidomethyl / 57.0215); C18(Carbamidomethyl / 57.0215); C23(Carbamidomethyl / 57.0215); C29(Carbamidomethyl / 57.0215); C40(Carbamidomethyl / 57.0215); C42(Carbamidomethyl / 57.0215)	5.3e-05	5.3e-05	0	0	0	0	2.5e-06	2.5e-06	4.279	350	24		Specific	15.1	>sp|P46531|NOTC1_HUMAN Neurogenic locus notch homolog protein 1 OS=Homo sapiens OX=9606 GN=NOTCH1 PE=1 SV=4	1	3942	FP062822_11.5338.5338.5	high-energy collision-induced dissociation	4.27	5237.14	5237.13	1	305 | 78220
182		846.6	2	650.297	1299.59	650.3	1299.59	controllerType=0 controllerNumber=1 scan=3562	-5.191	Y.CECPHGRTGLL.C		CECPHGRTGLL,YC,1@57.02146,3@57.02146		14.0765	Y.C[+57.02146]EC[+57.02146]PHGRTGLL.C	C1(Carbamidomethyl / 57.0215); C3(Carbamidomethyl / 57.0215)	3.8e-13	3.9e-13	0	0	0	0	2.2e-14	2.2e-14	12.418	846.6	846.6		Specific	11.5	>sp|P46531|NOTC1_HUMAN Neurogenic locus notch homolog protein 1 OS=Homo sapiens OX=9606 GN=NOTCH1 PE=1 SV=4	1	1952	FP062822_11.3562.3562.2	high-energy collision-induced dissociation	13.41	1298.58	1298.59	1	306 | 156
182		790.2	2	650.296	1299.59	650.3	1299.59	controllerType=0 controllerNumber=1 scan=3506	-6.224	Y.CECPHGRTGLL.C		CECPHGRTGLL,YC,1@57.02146,3@57.02146		13.9623	Y.C[+57.02146]EC[+57.02146]PHGRTGLL.C	C1(Carbamidomethyl / 57.0215); C3(Carbamidomethyl / 57.0215)	3.8e-12	3.9e-12	0	0	0	0	2e-13	2e-13	11.418	790.2	790.2		Specific	11.9	>sp|P46531|NOTC1_HUMAN Neurogenic locus notch homolog protein 1 OS=Homo sapiens OX=9606 GN=NOTCH1 PE=1 SV=4	1	1895	FP062822_11.3506.3506.2	high-energy collision-induced dissociation	12.41	1298.58	1298.59	1	307 | 150
182		687	3	433.867	1299.59	433.869	1299.59	controllerType=0 controllerNumber=1 scan=3592	-4.849	Y.CECPHGRTGLL.C		CECPHGRTGLL,YC,1@57.02146,3@57.02146		14.1492	Y.C[+57.02146]EC[+57.02146]PHGRTGLL.C	C1(Carbamidomethyl / 57.0215); C3(Carbamidomethyl / 57.0215)	2.6e-09	2.6e-09	0	0	0	0	1.7e-10	1.7e-10	8.593	687	687		Specific	10.7	>sp|P46531|NOTC1_HUMAN Neurogenic locus notch homolog protein 1 OS=Homo sapiens OX=9606 GN=NOTCH1 PE=1 SV=4	1	1982	FP062822_11.3592.3592.3	high-energy collision-induced dissociation	9.59	1298.58	1298.59	1	308 | 159
182		682	3	433.868	1299.59	433.869	1299.59	controllerType=0 controllerNumber=1 scan=3645	-2.313	Y.CECPHGRTGLL.C		CECPHGRTGLL,YC,1@57.02146,3@57.02146		14.2579	Y.C[+57.02146]EC[+57.02146]PHGRTGLL.C	C1(Carbamidomethyl / 57.0215); C3(Carbamidomethyl / 57.0215)	1.2e-09	1.2e-09	0	0	0	0	4.2e-11	4.2e-11	8.937	682	682		Specific	10.3	>sp|P46531|NOTC1_HUMAN Neurogenic locus notch homolog protein 1 OS=Homo sapiens OX=9606 GN=NOTCH1 PE=1 SV=4	1	2034	FP062822_11.3645.3645.3	high-energy collision-induced dissociation	9.93	1298.58	1298.59	1	309 | 165
182		660.5	3	433.867	1299.59	433.869	1299.59	controllerType=0 controllerNumber=1 scan=3490	-5.976	Y.CECPHGRTGLL.C		CECPHGRTGLL,YC,1@57.02146,3@57.02146		13.9309	Y.C[+57.02146]EC[+57.02146]PHGRTGLL.C	C1(Carbamidomethyl / 57.0215); C3(Carbamidomethyl / 57.0215)	3.4e-09	3.4e-09	0	0	0	0	1.9e-10	2e-10	8.475	660.5	660.5		Specific	10.2	>sp|P46531|NOTC1_HUMAN Neurogenic locus notch homolog protein 1 OS=Homo sapiens OX=9606 GN=NOTCH1 PE=1 SV=4	1	1878	FP062822_11.3490.3490.3	high-energy collision-induced dissociation	9.47	1298.58	1298.59	1	310 | 149
182		580.7	3	433.867	1299.59	433.869	1299.59	controllerType=0 controllerNumber=1 scan=3698	-4.567	Y.CECPHGRTGLL.C		CECPHGRTGLL,YC,1@57.02146,3@57.02146		14.3792	Y.C[+57.02146]EC[+57.02146]PHGRTGLL.C	C1(Carbamidomethyl / 57.0215); C3(Carbamidomethyl / 57.0215)	3.4e-07	3.4e-07	0	0	0	0	2e-08	2.1e-08	6.475	580.7	580.7		Specific	9.9	>sp|P46531|NOTC1_HUMAN Neurogenic locus notch homolog protein 1 OS=Homo sapiens OX=9606 GN=NOTCH1 PE=1 SV=4	1	2100	FP062822_11.3698.3698.3	high-energy collision-induced dissociation	7.47	1298.58	1298.59	1	311 | 168
182		566.5	3	433.867	1299.59	433.869	1299.59	controllerType=0 controllerNumber=1 scan=3546	-4.144	Y.CECPHGRTGLL.C		CECPHGRTGLL,YC,1@57.02146,3@57.02146		14.0442	Y.C[+57.02146]EC[+57.02146]PHGRTGLL.C	C1(Carbamidomethyl / 57.0215); C3(Carbamidomethyl / 57.0215)	1.2e-07	1.2e-07	0	0	0	0	4.9e-09	5e-09	6.937	566.5	566.5		Specific	10.2	>sp|P46531|NOTC1_HUMAN Neurogenic locus notch homolog protein 1 OS=Homo sapiens OX=9606 GN=NOTCH1 PE=1 SV=4	1	1935	FP062822_11.3546.3546.3	high-energy collision-induced dissociation	7.93	1298.58	1298.59	1	312 | 155
182		542.7	3	433.868	1299.59	433.869	1299.59	controllerType=0 controllerNumber=1 scan=3773	-3.229	Y.CECPHGRTGLL.C		CECPHGRTGLL,YC,1@57.02146,3@57.02146		14.5505	Y.C[+57.02146]EC[+57.02146]PHGRTGLL.C	C1(Carbamidomethyl / 57.0215); C3(Carbamidomethyl / 57.0215)	3.1e-06	3.1e-06	0	0	0	0	2.1e-07	2.1e-07	5.512	542.7	542.7		Specific	9.5	>sp|P46531|NOTC1_HUMAN Neurogenic locus notch homolog protein 1 OS=Homo sapiens OX=9606 GN=NOTCH1 PE=1 SV=4	1	2196	FP062822_11.3773.3773.3	high-energy collision-induced dissociation	6.44	1298.58	1298.59	1	313 | 177
196	HexNAc(1)Hex(1)Fuc(1)	22.4	4	1015.15	4057.58	1015.16	4057.6	controllerType=0 controllerNumber=1 scan=4710	-3.527	L.NDACISNPCNEGSNCDTNPVNGKAICTCPSGY.T	17	NDACISNPCNEGSNCDTNPVNGKAICTCPSGY,LT,4@57.02146,9@57.02146,15@57.02146,17@511.19010,26@57.02146,28@57.02146	T17(OGlycan / 511.1901)	16.7446	L.NDAC[+57.02146]ISNPC[+57.02146]NEGSNC[+57.02146]DT[+511.19010]NPVNGKAIC[+57.02146]TC[+57.02146]PSGY.T	C4(Carbamidomethyl / 57.0215); C9(Carbamidomethyl / 57.0215); C15(Carbamidomethyl / 57.0215); C26(Carbamidomethyl / 57.0215); C28(Carbamidomethyl / 57.0215)	0.86	0.87	0.0052	0.0052	0.011	0.011	0.051	0.052	0.063	22.4	2.4		Specific	6.8	>sp|P46531|NOTC1_HUMAN Neurogenic locus notch homolog protein 1 OS=Homo sapiens OX=9606 GN=NOTCH1 PE=1 SV=4	1	3236	FP062822_11.4710.4710.4	high-energy collision-induced dissociation	0.04	4056.58	4056.59	1	314 | 34616
298	Hex(1)Pent(2)	562.1	5	997.611	4984.03	997.412	4983.03	controllerType=0 controllerNumber=1 scan=5564	-1.37	F.QCICMPGYEGVHCEVNTDECASSPCLHNGRCLDKINEF.Q	22	QCICMPGYEGVHCEVNTDECASSPCLHNGRCLDKINEF,FQ,2@57.02146,4@57.02146,13@57.02146,20@57.02146,22@426.13734,25@57.02146,31@57.02146	S22(OGlycan / 426.1373)	18.8137	F.QC[+57.02146]IC[+57.02146]MPGYEGVHC[+57.02146]EVNTDEC[+57.02146]AS[+426.13734]SPC[+57.02146]LHNGRC[+57.02146]LDKINEF.Q	C2(Carbamidomethyl / 57.0215); C4(Carbamidomethyl / 57.0215); C13(Carbamidomethyl / 57.0215); C20(Carbamidomethyl / 57.0215); C25(Carbamidomethyl / 57.0215); C31(Carbamidomethyl / 57.0215)	1.7e-08	1.7e-08	0	0	0	0	1.4e-09	1.4e-09	7.763	562.1	0	1	Specific	17.1	>sp|P46531|NOTC1_HUMAN Neurogenic locus notch homolog protein 1 OS=Homo sapiens OX=9606 GN=NOTCH1 PE=1 SV=4	1	4214	FP062822_11.5564.5564.5	high-energy collision-induced dissociation	7.55	4983.02	4982.02	1	315 | 40942
330		516	2	872.868	1744.73	872.869	1744.73	controllerType=0 controllerNumber=1 scan=5698	-0.62	L.DKINEFQCECPTGF.T		DKINEFQCECPTGF,LT,8@57.02146,10@57.02146		19.131	L.DKINEFQC[+57.02146]EC[+57.02146]PTGF.T	C8(Carbamidomethyl / 57.0215); C10(Carbamidomethyl / 57.0215)	1.2e-07	1.2e-07	0	0	0	0	6.3e-09	6.4e-09	6.917	516	516		Specific	16.4	>sp|P46531|NOTC1_HUMAN Neurogenic locus notch homolog protein 1 OS=Homo sapiens OX=9606 GN=NOTCH1 PE=1 SV=4	1	4392	FP062822_11.5698.5698.2	high-energy collision-induced dissociation	6.91	1743.72	1743.72	1	316 | 958
330		273.5	2	872.87	1744.73	872.869	1744.73	controllerType=0 controllerNumber=1 scan=5753	1.759	L.DKINEFQCECPTGF.T		DKINEFQCECPTGF,LT,8@57.02146,10@57.02146		19.2633	L.DKINEFQC[+57.02146]EC[+57.02146]PTGF.T	C8(Carbamidomethyl / 57.0215); C10(Carbamidomethyl / 57.0215)	0.00018	0.00018	0	0	0	0	8.9e-06	9e-06	3.741	273.5	273.5		Specific	10.7	>sp|P46531|NOTC1_HUMAN Neurogenic locus notch homolog protein 1 OS=Homo sapiens OX=9606 GN=NOTCH1 PE=1 SV=4	1	4460	FP062822_11.5753.5753.2	high-energy collision-induced dissociation	3.63	1743.73	1743.72	1	317 | 969
336	Hex(1)Pent(2)	752.4	4	1214.48	4854.91	1214.23	4853.91	controllerType=0 controllerNumber=1 scan=5292	-0.389	F.QCECPTGFTGHLCQYDVDECASTPCKNGAKCLDGPNTY.T	22	QCECPTGFTGHLCQYDVDECASTPCKNGAKCLDGPNTY,FT,2@57.02146,4@57.02146,13@57.02146,14@0.98402,20@57.02146,22@426.13734,25@57.02146,31@57.02146,33@15.99492	Q14(Deamidated / 0.984); S22(OGlycan / 426.1373); D33(Oxidation / 15.9949)	18.1812	F.QC[+57.02146]EC[+57.02146]PTGFTGHLC[+57.02146]Q[+0.98402]YDVDEC[+57.02146]AS[+426.13734]TPC[+57.02146]KNGAKC[+57.02146]LD[+15.99492]GPNTY.T	C2(Carbamidomethyl / 57.0215); C4(Carbamidomethyl / 57.0215); C13(Carbamidomethyl / 57.0215); C20(Carbamidomethyl / 57.0215); C25(Carbamidomethyl / 57.0215); C31(Carbamidomethyl / 57.0215)	2.1e-11	2.1e-11	0	0	0	0	1.4e-12	1.5e-12	10.684	752.4	0	1	Specific	19.9	>sp|P46531|NOTC1_HUMAN Neurogenic locus notch homolog protein 1 OS=Homo sapiens OX=9606 GN=NOTCH1 PE=1 SV=4	1	3883	FP062822_11.5292.5292.4	high-energy collision-induced dissociation	10.32	4853.9	4852.9	1	318 | 38098
336	Hex(1)Pent(2)	568.1	4	1213.98	4852.91	1214.23	4853.91	controllerType=0 controllerNumber=1 scan=5405	0.188	F.QCECPTGFTGHLCQYDVDECASTPCKNGAKCLDGPNTY.T	22	QCECPTGFTGHLCQYDVDECASTPCKNGAKCLDGPNTY,FT,2@57.02146,4@57.02146,13@57.02146,20@57.02146,22@426.13734,25@57.02146,27@0.98402,31@57.02146,33@15.99492	S22(OGlycan / 426.1373); N27(Deamidated / 0.984); D33(Oxidation / 15.9949)	18.4449	F.QC[+57.02146]EC[+57.02146]PTGFTGHLC[+57.02146]QYDVDEC[+57.02146]AS[+426.13734]TPC[+57.02146]KN[+0.98402]GAKC[+57.02146]LD[+15.99492]GPNTY.T	C2(Carbamidomethyl / 57.0215); C4(Carbamidomethyl / 57.0215); C13(Carbamidomethyl / 57.0215); C20(Carbamidomethyl / 57.0215); C25(Carbamidomethyl / 57.0215); C31(Carbamidomethyl / 57.0215)	1.9e-06	1.9e-06	0	0	0	0	1.4e-07	1.4e-07	5.725	568.1	0	-1	Specific	18.6	>sp|P46531|NOTC1_HUMAN Neurogenic locus notch homolog protein 1 OS=Homo sapiens OX=9606 GN=NOTCH1 PE=1 SV=4	1	4019	FP062822_11.5405.5405.4	high-energy collision-induced dissociation	6.36	4851.9	4852.9	1	319 | 39482
336	Hex(1)Pent(2)	552.6	4	1214.49	4854.92	1214.23	4853.91	controllerType=0 controllerNumber=1 scan=5349	2.226	F.QCECPTGFTGHLCQYDVDECASTPCKNGAKCLDGPNTY.T	23	QCECPTGFTGHLCQYDVDECASTPCKNGAKCLDGPNTY,FT,2@57.02146,4@57.02146,13@57.02146,20@57.02146,23@426.13734,25@57.02146,27@0.98402,31@57.02146,33@15.99492	T23(OGlycan / 426.1373); N27(Deamidated / 0.984); D33(Oxidation / 15.9949)	18.3143	F.QC[+57.02146]EC[+57.02146]PTGFTGHLC[+57.02146]QYDVDEC[+57.02146]AST[+426.13734]PC[+57.02146]KN[+0.98402]GAKC[+57.02146]LD[+15.99492]GPNTY.T	C2(Carbamidomethyl / 57.0215); C4(Carbamidomethyl / 57.0215); C13(Carbamidomethyl / 57.0215); C20(Carbamidomethyl / 57.0215); C25(Carbamidomethyl / 57.0215); C31(Carbamidomethyl / 57.0215)	1.8e-06	1.8e-06	0	0	0	0	1.2e-07	1.2e-07	5.755	552.6	0	1	Specific	15	>sp|P46531|NOTC1_HUMAN Neurogenic locus notch homolog protein 1 OS=Homo sapiens OX=9606 GN=NOTCH1 PE=1 SV=4	1	3952	FP062822_11.5349.5349.4	high-energy collision-induced dissociation	6.32	4853.92	4852.9	1	320 | 38667
336	Hex(1)Pent(2)	1054.2	4	1213.98	4852.92	1213.99	4852.92	controllerType=0 controllerNumber=1 scan=5236	-1.684	F.QCECPTGFTGHLCQYDVDECASTPCKNGAKCLDGPNTY.T	23	QCECPTGFTGHLCQYDVDECASTPCKNGAKCLDGPNTY,FT,2@57.02146,4@57.02146,13@57.02146,20@57.02146,23@426.13734,25@57.02146,31@57.02146,33@15.99492	T23(OGlycan / 426.1373); D33(Oxidation / 15.9949)	18.0497	F.QC[+57.02146]EC[+57.02146]PTGFTGHLC[+57.02146]QYDVDEC[+57.02146]AST[+426.13734]PC[+57.02146]KNGAKC[+57.02146]LD[+15.99492]GPNTY.T	C2(Carbamidomethyl / 57.0215); C4(Carbamidomethyl / 57.0215); C13(Carbamidomethyl / 57.0215); C20(Carbamidomethyl / 57.0215); C25(Carbamidomethyl / 57.0215); C31(Carbamidomethyl / 57.0215)	9.9e-31	7.4e-20	0	0	0	0	9.9e-31	1.1e-20	30.006	1054.2	0		Specific	20.6	>sp|P46531|NOTC1_HUMAN Neurogenic locus notch homolog protein 1 OS=Homo sapiens OX=9606 GN=NOTCH1 PE=1 SV=4	1	3814	FP062822_11.5236.5236.4	high-energy collision-induced dissociation	18.76	4851.91	4851.92	1	321 | 37578
336	Hex(1)Pent(2)	873.3	4	1213.73	4851.9	1213.99	4852.92	controllerType=0 controllerNumber=1 scan=5292	-3.81	F.QCECPTGFTGHLCQYDVDECASTPCKNGAKCLDGPNTY.T	23	QCECPTGFTGHLCQYDVDECASTPCKNGAKCLDGPNTY,FT,2@57.02146,4@57.02146,13@57.02146,20@57.02146,23@426.13734,25@57.02146,31@57.02146,33@15.99492	T23(OGlycan / 426.1373); D33(Oxidation / 15.9949)	18.1812	F.QC[+57.02146]EC[+57.02146]PTGFTGHLC[+57.02146]QYDVDEC[+57.02146]AST[+426.13734]PC[+57.02146]KNGAKC[+57.02146]LD[+15.99492]GPNTY.T	C2(Carbamidomethyl / 57.0215); C4(Carbamidomethyl / 57.0215); C13(Carbamidomethyl / 57.0215); C20(Carbamidomethyl / 57.0215); C25(Carbamidomethyl / 57.0215); C31(Carbamidomethyl / 57.0215)	6.6e-13	6.7e-13	0	0	0	0	7.9e-14	8e-14	12.178	873.3	0	-1	Specific	20	>sp|P46531|NOTC1_HUMAN Neurogenic locus notch homolog protein 1 OS=Homo sapiens OX=9606 GN=NOTCH1 PE=1 SV=4	1	3882	FP062822_11.5292.5292.4	high-energy collision-induced dissociation	12.81	4850.9	4851.92	1	322 | 38058
336	Hex(1)Pent(2)	768.7	4	1213.98	4852.9	1213.99	4852.92	controllerType=0 controllerNumber=1 scan=5184	-5.205	F.QCECPTGFTGHLCQYDVDECASTPCKNGAKCLDGPNTY.T	23	QCECPTGFTGHLCQYDVDECASTPCKNGAKCLDGPNTY,FT,2@57.02146,4@57.02146,13@57.02146,20@57.02146,23@426.13734,25@57.02146,31@57.02146,33@15.99492	T23(OGlycan / 426.1373); D33(Oxidation / 15.9949)	17.926	F.QC[+57.02146]EC[+57.02146]PTGFTGHLC[+57.02146]QYDVDEC[+57.02146]AST[+426.13734]PC[+57.02146]KNGAKC[+57.02146]LD[+15.99492]GPNTY.T	C2(Carbamidomethyl / 57.0215); C4(Carbamidomethyl / 57.0215); C13(Carbamidomethyl / 57.0215); C20(Carbamidomethyl / 57.0215); C25(Carbamidomethyl / 57.0215); C31(Carbamidomethyl / 57.0215)	2.1e-11	2.1e-11	0	0	0	0	1.6e-12	1.7e-12	10.673	768.7	0		Specific	16.6	>sp|P46531|NOTC1_HUMAN Neurogenic locus notch homolog protein 1 OS=Homo sapiens OX=9606 GN=NOTCH1 PE=1 SV=4	1	3752	FP062822_11.5184.5184.4	high-energy collision-induced dissociation	11.3	4851.89	4851.92	1	323 | 36978
336	Hex(1)Pent(2)	1058.1	4	1210.23	4837.91	1210.23	4837.91	controllerType=0 controllerNumber=1 scan=5369	-0.345	F.QCECPTGFTGHLCQYDVDECASTPCKNGAKCLDGPNTY.T	23	QCECPTGFTGHLCQYDVDECASTPCKNGAKCLDGPNTY,FT,2@57.02146,4@57.02146,13@57.02146,20@57.02146,23@426.13734,25@57.02146,27@0.98402,31@57.02146	T23(OGlycan / 426.1373); N27(Deamidated / 0.984)	18.362	F.QC[+57.02146]EC[+57.02146]PTGFTGHLC[+57.02146]QYDVDEC[+57.02146]AST[+426.13734]PC[+57.02146]KN[+0.98402]GAKC[+57.02146]LDGPNTY.T	C2(Carbamidomethyl / 57.0215); C4(Carbamidomethyl / 57.0215); C13(Carbamidomethyl / 57.0215); C20(Carbamidomethyl / 57.0215); C25(Carbamidomethyl / 57.0215); C31(Carbamidomethyl / 57.0215)	9.9e-31	2.1e-19	0	0	0	0	9.9e-31	2.9e-20	30.006	1058.1	0		Specific	20.8	>sp|P46531|NOTC1_HUMAN Neurogenic locus notch homolog protein 1 OS=Homo sapiens OX=9606 GN=NOTCH1 PE=1 SV=4	1	3977	FP062822_11.5369.5369.4	high-energy collision-induced dissociation	18.31	4836.9	4836.91	1	324 | 38962
336	Hex(1)Pent(2)	1074.8	4	1209.98	4836.92	1209.99	4836.93	controllerType=0 controllerNumber=1 scan=5150	-2.64	F.QCECPTGFTGHLCQYDVDECASTPCKNGAKCLDGPNTY.T	22	QCECPTGFTGHLCQYDVDECASTPCKNGAKCLDGPNTY,FT,2@57.02146,4@57.02146,13@57.02146,20@57.02146,22@426.13734,25@57.02146,31@57.02146	S22(OGlycan / 426.1373)	17.8463	F.QC[+57.02146]EC[+57.02146]PTGFTGHLC[+57.02146]QYDVDEC[+57.02146]AS[+426.13734]TPC[+57.02146]KNGAKC[+57.02146]LDGPNTY.T	C2(Carbamidomethyl / 57.0215); C4(Carbamidomethyl / 57.0215); C13(Carbamidomethyl / 57.0215); C20(Carbamidomethyl / 57.0215); C25(Carbamidomethyl / 57.0215); C31(Carbamidomethyl / 57.0215)	9.9e-31	7.4e-20	0	0	0	0	9.9e-31	7.9e-21	30.006	1050.9	0		Specific	19.9	>sp|P46531|NOTC1_HUMAN Neurogenic locus notch homolog protein 1 OS=Homo sapiens OX=9606 GN=NOTCH1 PE=1 SV=4	1	3710	FP062822_11.5150.5150.4	high-energy collision-induced dissociation	19.93	4835.91	4835.92	1	325 | 36738
336	Hex(1)Pent(2)	1066	4	1209.99	4836.92	1209.99	4836.93	controllerType=0 controllerNumber=1 scan=5203	-1.327	F.QCECPTGFTGHLCQYDVDECASTPCKNGAKCLDGPNTY.T	22	QCECPTGFTGHLCQYDVDECASTPCKNGAKCLDGPNTY,FT,2@57.02146,4@57.02146,13@57.02146,20@57.02146,22@426.13734,25@57.02146,31@57.02146	S22(OGlycan / 426.1373)	17.9714	F.QC[+57.02146]EC[+57.02146]PTGFTGHLC[+57.02146]QYDVDEC[+57.02146]AS[+426.13734]TPC[+57.02146]KNGAKC[+57.02146]LDGPNTY.T	C2(Carbamidomethyl / 57.0215); C4(Carbamidomethyl / 57.0215); C13(Carbamidomethyl / 57.0215); C20(Carbamidomethyl / 57.0215); C25(Carbamidomethyl / 57.0215); C31(Carbamidomethyl / 57.0215)	9.9e-31	7.4e-20	0	0	0	0	9.9e-31	9.6e-21	30.006	1066	0		Specific	18	>sp|P46531|NOTC1_HUMAN Neurogenic locus notch homolog protein 1 OS=Homo sapiens OX=9606 GN=NOTCH1 PE=1 SV=4	1	3776	FP062822_11.5203.5203.4	high-energy collision-induced dissociation	19.93	4835.92	4835.92	1	326 | 37298
336	Hex(1)Pent(2)	986.8	4	1209.99	4836.92	1209.99	4836.93	controllerType=0 controllerNumber=1 scan=5258	-1.226	F.QCECPTGFTGHLCQYDVDECASTPCKNGAKCLDGPNTY.T	22	QCECPTGFTGHLCQYDVDECASTPCKNGAKCLDGPNTY,FT,2@57.02146,4@57.02146,13@57.02146,20@57.02146,22@426.13734,25@57.02146,31@57.02146	S22(OGlycan / 426.1373)	18.1013	F.QC[+57.02146]EC[+57.02146]PTGFTGHLC[+57.02146]QYDVDEC[+57.02146]AS[+426.13734]TPC[+57.02146]KNGAKC[+57.02146]LDGPNTY.T	C2(Carbamidomethyl / 57.0215); C4(Carbamidomethyl / 57.0215); C13(Carbamidomethyl / 57.0215); C20(Carbamidomethyl / 57.0215); C25(Carbamidomethyl / 57.0215); C31(Carbamidomethyl / 57.0215)	7.7e-16	7.8e-16	0	0	0	0	3.5e-17	3.6e-17	15.115	985.4	0		Specific	19.3	>sp|P46531|NOTC1_HUMAN Neurogenic locus notch homolog protein 1 OS=Homo sapiens OX=9606 GN=NOTCH1 PE=1 SV=4	1	3839	FP062822_11.5258.5258.4	high-energy collision-induced dissociation	15.95	4835.92	4835.92	1	327 | 37778
336	Hex(1)Pent(2)	714.6	4	1210.23	4837.9	1209.99	4836.93	controllerType=0 controllerNumber=1 scan=5317	-5.958	F.QCECPTGFTGHLCQYDVDECASTPCKNGAKCLDGPNTY.T	22	QCECPTGFTGHLCQYDVDECASTPCKNGAKCLDGPNTY,FT,2@57.02146,4@57.02146,13@57.02146,20@57.02146,22@426.13734,25@57.02146,31@57.02146	S22(OGlycan / 426.1373)	18.2389	F.QC[+57.02146]EC[+57.02146]PTGFTGHLC[+57.02146]QYDVDEC[+57.02146]AS[+426.13734]TPC[+57.02146]KNGAKC[+57.02146]LDGPNTY.T	C2(Carbamidomethyl / 57.0215); C4(Carbamidomethyl / 57.0215); C13(Carbamidomethyl / 57.0215); C20(Carbamidomethyl / 57.0215); C25(Carbamidomethyl / 57.0215); C31(Carbamidomethyl / 57.0215)	2.1e-10	2.1e-10	0	0	0	0	1.5e-11	1.5e-11	9.673	714.6	0	1	Specific	18.1	>sp|P46531|NOTC1_HUMAN Neurogenic locus notch homolog protein 1 OS=Homo sapiens OX=9606 GN=NOTCH1 PE=1 SV=4	1	3915	FP062822_11.5317.5317.4	high-energy collision-induced dissociation	10.46	4836.9	4835.92	1	328 | 38258
336	Hex(1)Pent(2)	333.1	4	1209.98	4836.92	1209.99	4836.93	controllerType=0 controllerNumber=1 scan=5428	-2.438	F.QCECPTGFTGHLCQYDVDECASTPCKNGAKCLDGPNTY.T	22	QCECPTGFTGHLCQYDVDECASTPCKNGAKCLDGPNTY,FT,2@57.02146,4@57.02146,13@57.02146,20@57.02146,22@426.13734,25@57.02146,31@57.02146	S22(OGlycan / 426.1373)	18.4982	F.QC[+57.02146]EC[+57.02146]PTGFTGHLC[+57.02146]QYDVDEC[+57.02146]AS[+426.13734]TPC[+57.02146]KNGAKC[+57.02146]LDGPNTY.T	C2(Carbamidomethyl / 57.0215); C4(Carbamidomethyl / 57.0215); C13(Carbamidomethyl / 57.0215); C20(Carbamidomethyl / 57.0215); C25(Carbamidomethyl / 57.0215); C31(Carbamidomethyl / 57.0215)	3.6e-05	3.6e-05	0	0	0	0	2e-06	2e-06	4.449	333.1	0		Specific	16.6	>sp|P46531|NOTC1_HUMAN Neurogenic locus notch homolog protein 1 OS=Homo sapiens OX=9606 GN=NOTCH1 PE=1 SV=4	1	4045	FP062822_11.5428.5428.4	high-energy collision-induced dissociation	4.39	4835.91	4835.92	1	329 | 39722
336	Hex(1)Pent(2)	279.2	5	968.188	4836.91	968.192	4836.93	controllerType=0 controllerNumber=1 scan=5185	-4.232	F.QCECPTGFTGHLCQYDVDECASTPCKNGAKCLDGPNTY.T	37	QCECPTGFTGHLCQYDVDECASTPCKNGAKCLDGPNTY,FT,2@57.02146,4@57.02146,13@57.02146,20@57.02146,25@57.02146,31@57.02146,37@426.13734	T37(OGlycan / 426.1373)	17.9282	F.QC[+57.02146]EC[+57.02146]PTGFTGHLC[+57.02146]QYDVDEC[+57.02146]ASTPC[+57.02146]KNGAKC[+57.02146]LDGPNT[+426.13734]Y.T	C2(Carbamidomethyl / 57.0215); C4(Carbamidomethyl / 57.0215); C13(Carbamidomethyl / 57.0215); C20(Carbamidomethyl / 57.0215); C25(Carbamidomethyl / 57.0215); C31(Carbamidomethyl / 57.0215)	0.0012	0.0012	0	0	0	0	7.2e-05	7.3e-05	2.916	279.2	4.6		Specific	11.1	>sp|P46531|NOTC1_HUMAN Neurogenic locus notch homolog protein 1 OS=Homo sapiens OX=9606 GN=NOTCH1 PE=1 SV=4	1	3754	FP062822_11.5185.5185.5	high-energy collision-induced dissociation	2.6	4835.9	4835.92	1	330 | 37058
336	HexNAc(1); HexNAc(1)	214.9	5	967.61	4834.02	967.395	4832.95	controllerType=0 controllerNumber=1 scan=5185	14.83	F.QCECPTGFTGHLCQYDVDECASTPCKNGAKCLDGPNTY.T	22;23	QCECPTGFTGHLCQYDVDECASTPCKNGAKCLDGPNTY,FT,2@57.02146,4@57.02146,13@57.02146,16@15.99492,20@57.02146,22@203.07937,23@203.07937,25@57.02146,31@57.02146	D16(Oxidation / 15.9949); S22(OGlycan / 203.0794); T23(OGlycan / 203.0794)	17.9282	F.QC[+57.02146]EC[+57.02146]PTGFTGHLC[+57.02146]QYD[+15.99492]VDEC[+57.02146]AS[+203.07937]T[+203.07937]PC[+57.02146]KNGAKC[+57.02146]LDGPNTY.T	C2(Carbamidomethyl / 57.0215); C4(Carbamidomethyl / 57.0215); C13(Carbamidomethyl / 57.0215); C20(Carbamidomethyl / 57.0215); C25(Carbamidomethyl / 57.0215); C31(Carbamidomethyl / 57.0215)	0.14	0.14	0	0	0	0	0.0059	0.006	0.855	214.9	5.1	1	Specific	8.4	>sp|P46531|NOTC1_HUMAN Neurogenic locus notch homolog protein 1 OS=Homo sapiens OX=9606 GN=NOTCH1 PE=1 SV=4	1	3753	FP062822_11.5185.5185.5	high-energy collision-induced dissociation	0.77	4833.01	4831.94	1	331 | 37018
336	HexNAc(1); HexNAc(1)	293.8	4	1205.48	4818.9	1205.24	4817.94	controllerType=0 controllerNumber=1 scan=5713	-8.728	F.QCECPTGFTGHLCQYDVDECASTPCKNGAKCLDGPNTY.T	22;23	QCECPTGFTGHLCQYDVDECASTPCKNGAKCLDGPNTY,FT,1@0.98402,2@57.02146,4@57.02146,13@57.02146,20@57.02146,22@203.07937,23@203.07937,25@57.02146,31@57.02146	Q1(Deamidated / 0.984); S22(OGlycan / 203.0794); T23(OGlycan / 203.0794)	19.1675	F.Q[+0.98402]C[+57.02146]EC[+57.02146]PTGFTGHLC[+57.02146]QYDVDEC[+57.02146]AS[+203.07937]T[+203.07937]PC[+57.02146]KNGAKC[+57.02146]LDGPNTY.T	C2(Carbamidomethyl / 57.0215); C4(Carbamidomethyl / 57.0215); C13(Carbamidomethyl / 57.0215); C20(Carbamidomethyl / 57.0215); C25(Carbamidomethyl / 57.0215); C31(Carbamidomethyl / 57.0215)	0.00079	0.0008	0	0	0	0	3.7e-05	3.8e-05	3.101	293.8	7.8	1	Specific	15.7	>sp|P46531|NOTC1_HUMAN Neurogenic locus notch homolog protein 1 OS=Homo sapiens OX=9606 GN=NOTCH1 PE=1 SV=4	1	4409	FP062822_11.5713.5713.4	high-energy collision-induced dissociation	2.69	4817.89	4816.93	1	332 | 41936
336	Hex(1)Pent(1)	765.9	4	1176.98	4704.89	1176.98	4704.89	controllerType=0 controllerNumber=1 scan=5225	-0.374	F.QCECPTGFTGHLCQYDVDECASTPCKNGAKCLDGPNTY.T	22	QCECPTGFTGHLCQYDVDECASTPCKNGAKCLDGPNTY,FT,2@57.02146,4@57.02146,13@57.02146,20@57.02146,22@294.09508,25@57.02146,31@57.02146	S22(OGlycan / 294.0951)	18.0237	F.QC[+57.02146]EC[+57.02146]PTGFTGHLC[+57.02146]QYDVDEC[+57.02146]AS[+294.09508]TPC[+57.02146]KNGAKC[+57.02146]LDGPNTY.T	C2(Carbamidomethyl / 57.0215); C4(Carbamidomethyl / 57.0215); C13(Carbamidomethyl / 57.0215); C20(Carbamidomethyl / 57.0215); C25(Carbamidomethyl / 57.0215); C31(Carbamidomethyl / 57.0215)	2.1e-11	2.1e-11	0	0	0	0	1.3e-12	1.3e-12	10.684	765.9	0		Specific	17.1	>sp|P46531|NOTC1_HUMAN Neurogenic locus notch homolog protein 1 OS=Homo sapiens OX=9606 GN=NOTCH1 PE=1 SV=4	1	3802	FP062822_11.5225.5225.4	high-energy collision-induced dissociation	11.47	4703.88	4703.88	1	333 | 37458
336	Hex(1)Pent(1)	446.3	4	1176.98	4704.9	1176.98	4704.89	controllerType=0 controllerNumber=1 scan=5175	2.324	F.QCECPTGFTGHLCQYDVDECASTPCKNGAKCLDGPNTY.T	23	QCECPTGFTGHLCQYDVDECASTPCKNGAKCLDGPNTY,FT,2@57.02146,4@57.02146,13@57.02146,20@57.02146,23@294.09508,25@57.02146,31@57.02146	T23(OGlycan / 294.0951)	17.9044	F.QC[+57.02146]EC[+57.02146]PTGFTGHLC[+57.02146]QYDVDEC[+57.02146]AST[+294.09508]PC[+57.02146]KNGAKC[+57.02146]LDGPNTY.T	C2(Carbamidomethyl / 57.0215); C4(Carbamidomethyl / 57.0215); C13(Carbamidomethyl / 57.0215); C20(Carbamidomethyl / 57.0215); C25(Carbamidomethyl / 57.0215); C31(Carbamidomethyl / 57.0215)	3.5e-06	3.6e-06	0	0	0	0	2.4e-07	2.4e-07	5.454	446.3	0		Specific	16.2	>sp|P46531|NOTC1_HUMAN Neurogenic locus notch homolog protein 1 OS=Homo sapiens OX=9606 GN=NOTCH1 PE=1 SV=4	1	3742	FP062822_11.5175.5175.4	high-energy collision-induced dissociation	5.43	4703.89	4703.88	1	334 | 36938
336	Hex(1)	481.3	4	1144.21	4573.83	1144.21	4573.83	controllerType=0 controllerNumber=1 scan=5373	0.393	F.QCECPTGFTGHLCQYDVDECASTPCKNGAKCLDGPNTY.T	22	QCECPTGFTGHLCQYDVDECASTPCKNGAKCLDGPNTY,FT,2@57.02146,4@57.02146,13@57.02146,20@57.02146,22@162.05282,25@57.02146,27@0.98402,31@57.02146	S22(OGlycan / 162.0528); N27(Deamidated / 0.984)	18.3707	F.QC[+57.02146]EC[+57.02146]PTGFTGHLC[+57.02146]QYDVDEC[+57.02146]AS[+162.05282]TPC[+57.02146]KN[+0.98402]GAKC[+57.02146]LDGPNTY.T	C2(Carbamidomethyl / 57.0215); C4(Carbamidomethyl / 57.0215); C13(Carbamidomethyl / 57.0215); C20(Carbamidomethyl / 57.0215); C25(Carbamidomethyl / 57.0215); C31(Carbamidomethyl / 57.0215)	2.3e-06	2.3e-06	0	0	0	0	1.6e-07	1.6e-07	5.646	481.3	0		Specific	19.1	>sp|P46531|NOTC1_HUMAN Neurogenic locus notch homolog protein 1 OS=Homo sapiens OX=9606 GN=NOTCH1 PE=1 SV=4	1	3982	FP062822_11.5373.5373.4	high-energy collision-induced dissociation	5.38	4572.82	4572.82	1	335 | 39042
336	Hex(1)	967.1	4	1143.97	4572.85	1143.97	4572.85	controllerType=0 controllerNumber=1 scan=5195	0.101	F.QCECPTGFTGHLCQYDVDECASTPCKNGAKCLDGPNTY.T	22	QCECPTGFTGHLCQYDVDECASTPCKNGAKCLDGPNTY,FT,2@57.02146,4@57.02146,13@57.02146,20@57.02146,22@162.05282,25@57.02146,31@57.02146	S22(OGlycan / 162.0528)	17.9519	F.QC[+57.02146]EC[+57.02146]PTGFTGHLC[+57.02146]QYDVDEC[+57.02146]AS[+162.05282]TPC[+57.02146]KNGAKC[+57.02146]LDGPNTY.T	C2(Carbamidomethyl / 57.0215); C4(Carbamidomethyl / 57.0215); C13(Carbamidomethyl / 57.0215); C20(Carbamidomethyl / 57.0215); C25(Carbamidomethyl / 57.0215); C31(Carbamidomethyl / 57.0215)	2.1e-15	2.1e-15	0	0	0	0	1.6e-16	1.6e-16	14.681	967.1	0		Specific	17.5	>sp|P46531|NOTC1_HUMAN Neurogenic locus notch homolog protein 1 OS=Homo sapiens OX=9606 GN=NOTCH1 PE=1 SV=4	1	3767	FP062822_11.5195.5195.4	high-energy collision-induced dissociation	15.48	4571.84	4571.84	1	336 | 37218
336	Hex(1)	847.6	4	1143.96	4572.84	1143.97	4572.85	controllerType=0 controllerNumber=1 scan=5250	-1.608	F.QCECPTGFTGHLCQYDVDECASTPCKNGAKCLDGPNTY.T	23	QCECPTGFTGHLCQYDVDECASTPCKNGAKCLDGPNTY,FT,2@57.02146,4@57.02146,13@57.02146,20@57.02146,23@162.05282,25@57.02146,31@57.02146	T23(OGlycan / 162.0528)	18.0814	F.QC[+57.02146]EC[+57.02146]PTGFTGHLC[+57.02146]QYDVDEC[+57.02146]AST[+162.05282]PC[+57.02146]KNGAKC[+57.02146]LDGPNTY.T	C2(Carbamidomethyl / 57.0215); C4(Carbamidomethyl / 57.0215); C13(Carbamidomethyl / 57.0215); C20(Carbamidomethyl / 57.0215); C25(Carbamidomethyl / 57.0215); C31(Carbamidomethyl / 57.0215)	7.3e-13	7.4e-13	0	0	0	0	8.7e-14	8.8e-14	12.136	847.6	0		Specific	18.1	>sp|P46531|NOTC1_HUMAN Neurogenic locus notch homolog protein 1 OS=Homo sapiens OX=9606 GN=NOTCH1 PE=1 SV=4	1	3831	FP062822_11.5250.5250.4	high-energy collision-induced dissociation	12.93	4571.83	4571.84	1	337 | 37658
336		379.5	4	1103.7	4411.77	1103.7	4411.78	controllerType=0 controllerNumber=1 scan=5495	-1.786	F.QCECPTGFTGHLCQYDVDECASTPCKNGAKCLDGPNTY.T		QCECPTGFTGHLCQYDVDECASTPCKNGAKCLDGPNTY,FT,2@57.02146,4@57.02146,13@57.02146,20@57.02146,25@57.02146,27@0.98402,31@57.02146	N27(Deamidated / 0.984)	18.6532	F.QC[+57.02146]EC[+57.02146]PTGFTGHLC[+57.02146]QYDVDEC[+57.02146]ASTPC[+57.02146]KN[+0.98402]GAKC[+57.02146]LDGPNTY.T	C2(Carbamidomethyl / 57.0215); C4(Carbamidomethyl / 57.0215); C13(Carbamidomethyl / 57.0215); C20(Carbamidomethyl / 57.0215); C25(Carbamidomethyl / 57.0215); C31(Carbamidomethyl / 57.0215)	2.5e-05	2.5e-05	0	0	0	0	1.2e-06	1.2e-06	4.6	344.3	81.6		Specific	15.6	>sp|P46531|NOTC1_HUMAN Neurogenic locus notch homolog protein 1 OS=Homo sapiens OX=9606 GN=NOTCH1 PE=1 SV=4	1	4132	FP062822_11.5495.5495.4	high-energy collision-induced dissociation	4.44	4410.76	4410.77	1	338 | 40382
336		205.2	4	1103.45	4410.79	1103.7	4411.78	controllerType=0 controllerNumber=1 scan=5354	4.508	F.QCECPTGFTGHLCQYDVDECASTPCKNGAKCLDGPNTY.T		QCECPTGFTGHLCQYDVDECASTPCKNGAKCLDGPNTY,FT,2@57.02146,4@57.02146,13@57.02146,14@0.98402,20@57.02146,25@57.02146,31@57.02146	Q14(Deamidated / 0.984)	18.3253	F.QC[+57.02146]EC[+57.02146]PTGFTGHLC[+57.02146]Q[+0.98402]YDVDEC[+57.02146]ASTPC[+57.02146]KNGAKC[+57.02146]LDGPNTY.T	C2(Carbamidomethyl / 57.0215); C4(Carbamidomethyl / 57.0215); C13(Carbamidomethyl / 57.0215); C20(Carbamidomethyl / 57.0215); C25(Carbamidomethyl / 57.0215); C31(Carbamidomethyl / 57.0215)	0.0086	0.0087	0	0	0	0	0.00035	0.00036	2.067	205.2	33.5	-1	Specific	12.3	>sp|P46531|NOTC1_HUMAN Neurogenic locus notch homolog protein 1 OS=Homo sapiens OX=9606 GN=NOTCH1 PE=1 SV=4	1	3959	FP062822_11.5354.5354.4	high-energy collision-induced dissociation	2.11	4409.79	4410.77	1	339 | 38787
336		625	4	1103.7	4411.77	1103.45	4410.79	controllerType=0 controllerNumber=1 scan=5306	-6.06	F.QCECPTGFTGHLCQYDVDECASTPCKNGAKCLDGPNTY.T		QCECPTGFTGHLCQYDVDECASTPCKNGAKCLDGPNTY,FT,2@57.02146,4@57.02146,13@57.02146,20@57.02146,25@57.02146,31@57.02146		18.2136	F.QC[+57.02146]EC[+57.02146]PTGFTGHLC[+57.02146]QYDVDEC[+57.02146]ASTPC[+57.02146]KNGAKC[+57.02146]LDGPNTY.T	C2(Carbamidomethyl / 57.0215); C4(Carbamidomethyl / 57.0215); C13(Carbamidomethyl / 57.0215); C20(Carbamidomethyl / 57.0215); C25(Carbamidomethyl / 57.0215); C31(Carbamidomethyl / 57.0215)	2.1e-08	2.1e-08	0	0	0	0	1.5e-09	1.5e-09	7.673	434.4	111.4	1	Specific	14.8	>sp|P46531|NOTC1_HUMAN Neurogenic locus notch homolog protein 1 OS=Homo sapiens OX=9606 GN=NOTCH1 PE=1 SV=4	1	3901	FP062822_11.5306.5306.4	high-energy collision-induced dissociation	8.67	4410.76	4409.78	1	340 | 38218
336		506.6	2	499.687	998.367	499.689	998.371	controllerType=0 controllerNumber=1 scan=4391	-3.196	F.QCECPTGF.T		QCECPTGF,FT,2@57.02146,4@57.02146		16.0023	F.QC[+57.02146]EC[+57.02146]PTGF.T	C2(Carbamidomethyl / 57.0215); C4(Carbamidomethyl / 57.0215)	3.9e-06	3.9e-06	0	0	0	0	2.8e-07	2.9e-07	5.414	330.1	330.1		Specific	13	>sp|P46531|NOTC1_HUMAN Neurogenic locus notch homolog protein 1 OS=Homo sapiens OX=9606 GN=NOTCH1 PE=1 SV=4	1	2836	FP062822_11.4391.4391.2	high-energy collision-induced dissociation	5.52	997.36	997.363	1	341 | 5
336		479.5	2	499.688	998.368	499.689	998.371	controllerType=0 controllerNumber=1 scan=4442	-2.707	F.QCECPTGF.T		QCECPTGF,FT,2@57.02146,4@57.02146		16.1187	F.QC[+57.02146]EC[+57.02146]PTGF.T	C2(Carbamidomethyl / 57.0215); C4(Carbamidomethyl / 57.0215)	6e-06	6.1e-06	0	0	0	0	3.9e-07	3.9e-07	5.222	356.1	356.1		Specific	12.4	>sp|P46531|NOTC1_HUMAN Neurogenic locus notch homolog protein 1 OS=Homo sapiens OX=9606 GN=NOTCH1 PE=1 SV=4	1	2893	FP062822_11.4442.4442.2	high-energy collision-induced dissociation	5.41	997.361	997.363	1	342 | 9
336		262.6	2	499.688	998.368	499.689	998.371	controllerType=0 controllerNumber=1 scan=4481	-2.34	F.QCECPTGF.T		QCECPTGF,FT,2@57.02146,4@57.02146		16.2124	F.QC[+57.02146]EC[+57.02146]PTGF.T	C2(Carbamidomethyl / 57.0215); C4(Carbamidomethyl / 57.0215)	0.0013	0.0013	0	0	0	0	8e-05	8.1e-05	2.878	200.2	200.2		Specific	8.1	>sp|P46531|NOTC1_HUMAN Neurogenic locus notch homolog protein 1 OS=Homo sapiens OX=9606 GN=NOTCH1 PE=1 SV=4	1	2936	FP062822_11.4481.4481.2	high-energy collision-induced dissociation	2.76	997.361	997.363	1	343 | 13
344	HexNAc(1)Hex(1)Fuc(1); Hex(1)	43	4	1030.67	4119.67	1030.92	4120.68	controllerType=0 controllerNumber=1 scan=4412	-1.853	F.TGHLCQYDVDECASTPCKNGAKCLDGPNTY.T	14;15	TGHLCQYDVDECASTPCKNGAKCLDGPNTY,FT,5@57.02146,12@57.02146,14@511.19010,15@162.05282,17@57.02146,19@15.99492,23@57.02146	S14(OGlycan / 511.1901); T15(OGlycan / 162.0528); N19(Oxidation / 15.9949)	16.049	F.TGHLC[+57.02146]QYDVDEC[+57.02146]AS[+511.19010]T[+162.05282]PC[+57.02146]KN[+15.99492]GAKC[+57.02146]LDGPNTY.T	C5(Carbamidomethyl / 57.0215); C12(Carbamidomethyl / 57.0215); C17(Carbamidomethyl / 57.0215); C23(Carbamidomethyl / 57.0215)	0.6	0.6	0	0	0	0	0.023	0.023	0.222	43	1.2	-1	Specific	7.3	>sp|P46531|NOTC1_HUMAN Neurogenic locus notch homolog protein 1 OS=Homo sapiens OX=9606 GN=NOTCH1 PE=1 SV=4	1	2862	FP062822_11.4412.4412.6	high-energy collision-induced dissociation	0.11	4118.66	4119.67	1	344 | 31962
344	Hex(1)Pent(2); Fuc(1)	55.5	4	1002.17	4005.66	1001.91	4004.62	controllerType=0 controllerNumber=1 scan=4686	8.85	F.TGHLCQYDVDECASTPCKNGAKCLDGPNTY.T	1;14	TGHLCQYDVDECASTPCKNGAKCLDGPNTY,FT,1@426.13734,5@57.02146,12@57.02146,14@146.05791,17@57.02146,19@0.98402,23@57.02146	T1(OGlycan / 426.1373); S14(OGlycan / 146.0579); N19(Deamidated / 0.984)	16.6861	F.T[+426.13734]GHLC[+57.02146]QYDVDEC[+57.02146]AS[+146.05791]TPC[+57.02146]KN[+0.98402]GAKC[+57.02146]LDGPNTY.T	C5(Carbamidomethyl / 57.0215); C12(Carbamidomethyl / 57.0215); C17(Carbamidomethyl / 57.0215); C23(Carbamidomethyl / 57.0215)	0.94	0.94	0.0051	0.0051	0.011	0.011	0.069	0.069	0.027	55.5	0.3	1	Specific	6.2	>sp|P46531|NOTC1_HUMAN Neurogenic locus notch homolog protein 1 OS=Homo sapiens OX=9606 GN=NOTCH1 PE=1 SV=4	1	3204	FP062822_11.4686.4686.4	high-energy collision-induced dissociation	0.01	4004.65	4003.61	1	345 | 34244
344	HexNAc(1); Hex(1)Pent(1)	100.5	4	983.4	3930.58	983.401	3930.58	controllerType=0 controllerNumber=1 scan=4250	-1.27	F.TGHLCQYDVDECASTPCKNGAKCLDGPNTY.T	14;15	TGHLCQYDVDECASTPCKNGAKCLDGPNTY,FT,5@57.02146,6@0.98402,12@57.02146,14@203.07937,15@294.09508,17@57.02146,19@0.98402,23@57.02146	Q6(Deamidated / 0.984); S14(OGlycan / 203.0794); T15(OGlycan / 294.0951); N19(Deamidated / 0.984)	15.6698	F.TGHLC[+57.02146]Q[+0.98402]YDVDEC[+57.02146]AS[+203.07937]T[+294.09508]PC[+57.02146]KN[+0.98402]GAKC[+57.02146]LDGPNTY.T	C5(Carbamidomethyl / 57.0215); C12(Carbamidomethyl / 57.0215); C17(Carbamidomethyl / 57.0215); C23(Carbamidomethyl / 57.0215)	0.06	0.061	0	0	0	0	0.0019	0.002	1.221	100.5	0		Specific	7	>sp|P46531|NOTC1_HUMAN Neurogenic locus notch homolog protein 1 OS=Homo sapiens OX=9606 GN=NOTCH1 PE=1 SV=4	1	2688	FP062822_11.4250.4250.4	high-energy collision-induced dissociation	0.18	3929.57	3929.57	1	346 | 30442
344	Hex(1)Pent(1); HexNAc(1)Hex(1)Fuc(1)NeuAc(1)	181.7	5	780.109	3896.52	780.118	3896.56	controllerType=0 controllerNumber=1 scan=4264	-11.41	F.TGHLCQYDVDECASTPCKNGAKCL.D	14;15	TGHLCQYDVDECASTPCKNGAKCL,FD,5@57.02146,12@57.02146,14@294.09508,15@802.28552,17@57.02146,19@15.99492,23@57.02146	S14(OGlycan / 294.0951); T15(OGlycan / 802.2855); N19(Oxidation / 15.9949)	15.7027	F.TGHLC[+57.02146]QYDVDEC[+57.02146]AS[+294.09508]T[+802.28552]PC[+57.02146]KN[+15.99492]GAKC[+57.02146]L.D	C5(Carbamidomethyl / 57.0215); C12(Carbamidomethyl / 57.0215); C17(Carbamidomethyl / 57.0215); C23(Carbamidomethyl / 57.0215)	0.61	0.61	0	0	0	0	0.025	0.025	0.214	181.7	1.2		Specific	8.9	>sp|P46531|NOTC1_HUMAN Neurogenic locus notch homolog protein 1 OS=Homo sapiens OX=9606 GN=NOTCH1 PE=1 SV=4	1	2702	FP062822_11.4264.4264.5	high-energy collision-induced dissociation	0.11	3895.51	3895.55	1	347 | 30642
344	Hex(1)Pent(2)	1010.9	3	1292.19	3874.56	1292.19	3874.56	controllerType=0 controllerNumber=1 scan=4307	0.299	F.TGHLCQYDVDECASTPCKNGAKCLDGPNTY.T	14	TGHLCQYDVDECASTPCKNGAKCLDGPNTY,FT,5@57.02146,12@57.02146,14@426.13734,17@57.02146,19@0.98402,23@57.02146,25@15.99492	S14(OGlycan / 426.1373); N19(Deamidated / 0.984); D25(Oxidation / 15.9949)	15.8105	F.TGHLC[+57.02146]QYDVDEC[+57.02146]AS[+426.13734]TPC[+57.02146]KN[+0.98402]GAKC[+57.02146]LD[+15.99492]GPNTY.T	C5(Carbamidomethyl / 57.0215); C12(Carbamidomethyl / 57.0215); C17(Carbamidomethyl / 57.0215); C23(Carbamidomethyl / 57.0215)	1.1e-16	1.1e-16	0	0	0	0	2.4e-18	4.8e-18	15.96	1010.9	0		Specific	19.3	>sp|P46531|NOTC1_HUMAN Neurogenic locus notch homolog protein 1 OS=Homo sapiens OX=9606 GN=NOTCH1 PE=1 SV=4	1	2739	FP062822_11.4307.4307.3	high-energy collision-induced dissociation	18.43	3873.55	3873.55	1	348 | 31202
344	Hex(1)Pent(2)	895.2	4	969.392	3874.55	969.394	3874.56	controllerType=0 controllerNumber=1 scan=4468	-2.02	F.TGHLCQYDVDECASTPCKNGAKCLDGPNTY.T	15	TGHLCQYDVDECASTPCKNGAKCLDGPNTY,FT,5@57.02146,12@57.02146,15@426.13734,17@57.02146,19@0.98402,23@57.02146,25@15.99492	T15(OGlycan / 426.1373); N19(Deamidated / 0.984); D25(Oxidation / 15.9949)	16.184	F.TGHLC[+57.02146]QYDVDEC[+57.02146]AST[+426.13734]PC[+57.02146]KN[+0.98402]GAKC[+57.02146]LD[+15.99492]GPNTY.T	C5(Carbamidomethyl / 57.0215); C12(Carbamidomethyl / 57.0215); C17(Carbamidomethyl / 57.0215); C23(Carbamidomethyl / 57.0215)	4.8e-14	4.9e-14	0	0	0	0	5.4e-15	5.5e-15	13.318	895.2	0		Specific	16.5	>sp|P46531|NOTC1_HUMAN Neurogenic locus notch homolog protein 1 OS=Homo sapiens OX=9606 GN=NOTCH1 PE=1 SV=4	1	2920	FP062822_11.4468.4468.4	high-energy collision-induced dissociation	13.95	3873.54	3873.55	1	349 | 32282
344	Hex(1)Pent(2)	832.3	3	1292.19	3874.57	1292.19	3874.56	controllerType=0 controllerNumber=1 scan=4252	3.323	F.TGHLCQYDVDECASTPCKNGAKCLDGPNTY.T	15	TGHLCQYDVDECASTPCKNGAKCLDGPNTY,FT,5@57.02146,12@57.02146,15@426.13734,17@57.02146,19@0.98402,23@57.02146,25@15.99492	T15(OGlycan / 426.1373); N19(Deamidated / 0.984); D25(Oxidation / 15.9949)	15.6743	F.TGHLC[+57.02146]QYDVDEC[+57.02146]AST[+426.13734]PC[+57.02146]KN[+0.98402]GAKC[+57.02146]LD[+15.99492]GPNTY.T	C5(Carbamidomethyl / 57.0215); C12(Carbamidomethyl / 57.0215); C17(Carbamidomethyl / 57.0215); C23(Carbamidomethyl / 57.0215)	4.5e-12	4.6e-12	0	0	0	0	2.5e-13	2.5e-13	11.343	832.3	0		Specific	17.7	>sp|P46531|NOTC1_HUMAN Neurogenic locus notch homolog protein 1 OS=Homo sapiens OX=9606 GN=NOTCH1 PE=1 SV=4	1	2691	FP062822_11.4252.4252.3	high-energy collision-induced dissociation	12.98	3873.56	3873.55	1	350 | 30522
344	Hex(1)Pent(2)	830.6	4	969.392	3874.55	969.394	3874.56	controllerType=0 controllerNumber=1 scan=4426	-2.65	F.TGHLCQYDVDECASTPCKNGAKCLDGPNTY.T	29	TGHLCQYDVDECASTPCKNGAKCLDGPNTY,FT,5@57.02146,12@57.02146,17@57.02146,19@0.98402,23@57.02146,25@15.99492,29@426.13734	N19(Deamidated / 0.984); D25(Oxidation / 15.9949); T29(OGlycan / 426.1373)	16.081	F.TGHLC[+57.02146]QYDVDEC[+57.02146]ASTPC[+57.02146]KN[+0.98402]GAKC[+57.02146]LD[+15.99492]GPNT[+426.13734]Y.T	C5(Carbamidomethyl / 57.0215); C12(Carbamidomethyl / 57.0215); C17(Carbamidomethyl / 57.0215); C23(Carbamidomethyl / 57.0215)	4.8e-13	4.9e-13	0	0	0	0	5.6e-14	5.7e-14	12.318	830.6	2.2		Specific	15.4	>sp|P46531|NOTC1_HUMAN Neurogenic locus notch homolog protein 1 OS=Homo sapiens OX=9606 GN=NOTCH1 PE=1 SV=4	1	2878	FP062822_11.4426.4426.4	high-energy collision-induced dissociation	13.95	3873.54	3873.55	1	351 | 32082
344	Hex(1)Pent(2)	670.3	3	1292.19	3874.56	1292.19	3874.56	controllerType=0 controllerNumber=1 scan=4263	1.622	F.TGHLCQYDVDECASTPCKNGAKCLDGPNTY.T	15	TGHLCQYDVDECASTPCKNGAKCLDGPNTY,FT,5@57.02146,12@57.02146,15@426.13734,17@57.02146,19@0.98402,23@57.02146,25@15.99492	T15(OGlycan / 426.1373); N19(Deamidated / 0.984); D25(Oxidation / 15.9949)	15.7009	F.TGHLC[+57.02146]QYDVDEC[+57.02146]AST[+426.13734]PC[+57.02146]KN[+0.98402]GAKC[+57.02146]LD[+15.99492]GPNTY.T	C5(Carbamidomethyl / 57.0215); C12(Carbamidomethyl / 57.0215); C17(Carbamidomethyl / 57.0215); C23(Carbamidomethyl / 57.0215)	1.6e-09	1.6e-09	0	0	0	0	1.4e-10	1.4e-10	8.791	670.3	0		Specific	15.8	>sp|P46531|NOTC1_HUMAN Neurogenic locus notch homolog protein 1 OS=Homo sapiens OX=9606 GN=NOTCH1 PE=1 SV=4	1	2700	FP062822_11.4263.4263.3	high-energy collision-induced dissociation	10.43	3873.55	3873.55	1	352 | 30602
344	Hex(1)Pent(2)	443	4	969.399	3874.57	969.394	3874.56	controllerType=0 controllerNumber=1 scan=4705	4.596	F.TGHLCQYDVDECASTPCKNGAKCLDGPNTY.T	14	TGHLCQYDVDECASTPCKNGAKCLDGPNTY,FT,5@57.02146,12@57.02146,14@426.13734,17@57.02146,19@0.98402,23@57.02146,25@15.99492	S14(OGlycan / 426.1373); N19(Deamidated / 0.984); D25(Oxidation / 15.9949)	16.7318	F.TGHLC[+57.02146]QYDVDEC[+57.02146]AS[+426.13734]TPC[+57.02146]KN[+0.98402]GAKC[+57.02146]LD[+15.99492]GPNTY.T	C5(Carbamidomethyl / 57.0215); C12(Carbamidomethyl / 57.0215); C17(Carbamidomethyl / 57.0215); C23(Carbamidomethyl / 57.0215)	6.5e-06	6.6e-06	0	0	0	0	4.2e-07	4.2e-07	5.188	443	0		Specific	12	>sp|P46531|NOTC1_HUMAN Neurogenic locus notch homolog protein 1 OS=Homo sapiens OX=9606 GN=NOTCH1 PE=1 SV=4	1	3229	FP062822_11.4705.4705.4	high-energy collision-induced dissociation	5.02	3873.57	3873.55	1	353 | 34496
344	Hex(1)Pent(2)	37.2	5	775.719	3874.56	775.717	3874.56	controllerType=0 controllerNumber=1 scan=4298	2.009	F.TGHLCQYDVDECASTPCKNGAKCLDGPNTY.T	14	TGHLCQYDVDECASTPCKNGAKCLDGPNTY,FT,5@57.02146,12@57.02146,14@426.13734,17@57.02146,23@57.02146,25@15.99492,28@0.98402	S14(OGlycan / 426.1373); D25(Oxidation / 15.9949); N28(Deamidated / 0.984)	15.7894	F.TGHLC[+57.02146]QYDVDEC[+57.02146]AS[+426.13734]TPC[+57.02146]KNGAKC[+57.02146]LD[+15.99492]GPN[+0.98402]TY.T	C5(Carbamidomethyl / 57.0215); C12(Carbamidomethyl / 57.0215); C17(Carbamidomethyl / 57.0215); C23(Carbamidomethyl / 57.0215)	0.57	0.58	0	0	0	0	0.022	0.022	0.242	37.2	0		Specific	7.5	>sp|P46531|NOTC1_HUMAN Neurogenic locus notch homolog protein 1 OS=Homo sapiens OX=9606 GN=NOTCH1 PE=1 SV=4	1	2732	FP062822_11.4298.4298.5	high-energy collision-induced dissociation	0.12	3873.56	3873.55	1	354 | 31082
344	Hex(1)Pent(2)	889.5	4	969.145	3873.56	969.148	3873.57	controllerType=0 controllerNumber=1 scan=4236	-3.5	F.TGHLCQYDVDECASTPCKNGAKCLDGPNTY.T	14	TGHLCQYDVDECASTPCKNGAKCLDGPNTY,FT,5@57.02146,12@57.02146,14@426.13734,17@57.02146,23@57.02146,25@15.99492	S14(OGlycan / 426.1373); D25(Oxidation / 15.9949)	15.6363	F.TGHLC[+57.02146]QYDVDEC[+57.02146]AS[+426.13734]TPC[+57.02146]KNGAKC[+57.02146]LD[+15.99492]GPNTY.T	C5(Carbamidomethyl / 57.0215); C12(Carbamidomethyl / 57.0215); C17(Carbamidomethyl / 57.0215); C23(Carbamidomethyl / 57.0215)	4.8e-14	4.9e-14	0	0	0	0	3.5e-15	3.5e-15	13.318	889.5	0		Specific	15.4	>sp|P46531|NOTC1_HUMAN Neurogenic locus notch homolog protein 1 OS=Homo sapiens OX=9606 GN=NOTCH1 PE=1 SV=4	1	2675	FP062822_11.4236.4236.4	high-energy collision-induced dissociation	14.95	3872.55	3872.56	1	355 | 30362
344	Hex(1)Pent(2)	822.6	4	969.145	3873.56	969.148	3873.57	controllerType=0 controllerNumber=1 scan=4282	-3.752	F.TGHLCQYDVDECASTPCKNGAKCLDGPNTY.T	14	TGHLCQYDVDECASTPCKNGAKCLDGPNTY,FT,5@57.02146,12@57.02146,14@426.13734,17@57.02146,23@57.02146,25@15.99492	S14(OGlycan / 426.1373); D25(Oxidation / 15.9949)	15.7452	F.TGHLC[+57.02146]QYDVDEC[+57.02146]AS[+426.13734]TPC[+57.02146]KNGAKC[+57.02146]LD[+15.99492]GPNTY.T	C5(Carbamidomethyl / 57.0215); C12(Carbamidomethyl / 57.0215); C17(Carbamidomethyl / 57.0215); C23(Carbamidomethyl / 57.0215)	4.8e-13	4.9e-13	0	0	0	0	2.8e-14	2.9e-14	12.318	732.1	0		Specific	15.9	>sp|P46531|NOTC1_HUMAN Neurogenic locus notch homolog protein 1 OS=Homo sapiens OX=9606 GN=NOTCH1 PE=1 SV=4	1	2716	FP062822_11.4282.4282.4	high-energy collision-induced dissociation	13.95	3872.55	3872.56	1	356 | 30922
344	Hex(1)Pent(2)	802.4	4	969.146	3873.56	969.148	3873.57	controllerType=0 controllerNumber=1 scan=4328	-2.933	F.TGHLCQYDVDECASTPCKNGAKCLDGPNTY.T	14	TGHLCQYDVDECASTPCKNGAKCLDGPNTY,FT,5@57.02146,12@57.02146,14@426.13734,17@57.02146,23@57.02146,25@15.99492	S14(OGlycan / 426.1373); D25(Oxidation / 15.9949)	15.86	F.TGHLC[+57.02146]QYDVDEC[+57.02146]AS[+426.13734]TPC[+57.02146]KNGAKC[+57.02146]LD[+15.99492]GPNTY.T	C5(Carbamidomethyl / 57.0215); C12(Carbamidomethyl / 57.0215); C17(Carbamidomethyl / 57.0215); C23(Carbamidomethyl / 57.0215)	4.8e-13	4.9e-13	0	0	0	0	4.6e-14	4.6e-14	12.318	776.6	0		Specific	14.9	>sp|P46531|NOTC1_HUMAN Neurogenic locus notch homolog protein 1 OS=Homo sapiens OX=9606 GN=NOTCH1 PE=1 SV=4	1	2761	FP062822_11.4328.4328.4	high-energy collision-induced dissociation	12.95	3872.55	3872.56	1	357 | 31322
344	Hex(1)Pent(2)	734.3	4	969.145	3873.56	969.148	3873.57	controllerType=0 controllerNumber=1 scan=4527	-3.437	F.TGHLCQYDVDECASTPCKNGAKCLDGPNTY.T	14	TGHLCQYDVDECASTPCKNGAKCLDGPNTY,FT,5@57.02146,12@57.02146,14@426.13734,17@57.02146,23@57.02146,25@15.99492	S14(OGlycan / 426.1373); D25(Oxidation / 15.9949)	16.3175	F.TGHLC[+57.02146]QYDVDEC[+57.02146]AS[+426.13734]TPC[+57.02146]KNGAKC[+57.02146]LD[+15.99492]GPNTY.T	C5(Carbamidomethyl / 57.0215); C12(Carbamidomethyl / 57.0215); C17(Carbamidomethyl / 57.0215); C23(Carbamidomethyl / 57.0215)	4.8e-11	4.9e-11	0	0	0	0	4.2e-12	4.3e-12	10.317	724.3	0		Specific	13.7	>sp|P46531|NOTC1_HUMAN Neurogenic locus notch homolog protein 1 OS=Homo sapiens OX=9606 GN=NOTCH1 PE=1 SV=4	1	2996	FP062822_11.4527.4527.4	high-energy collision-induced dissociation	11.95	3872.55	3872.56	1	358 | 32802
344	Hex(1)Pent(2)	730.6	4	969.143	3873.55	969.148	3873.57	controllerType=0 controllerNumber=1 scan=4378	-5.58	F.TGHLCQYDVDECASTPCKNGAKCLDGPNTY.T	14	TGHLCQYDVDECASTPCKNGAKCLDGPNTY,FT,5@57.02146,12@57.02146,14@426.13734,17@57.02146,23@57.02146,25@15.99492	S14(OGlycan / 426.1373); D25(Oxidation / 15.9949)	15.974	F.TGHLC[+57.02146]QYDVDEC[+57.02146]AS[+426.13734]TPC[+57.02146]KNGAKC[+57.02146]LD[+15.99492]GPNTY.T	C5(Carbamidomethyl / 57.0215); C12(Carbamidomethyl / 57.0215); C17(Carbamidomethyl / 57.0215); C23(Carbamidomethyl / 57.0215)	1.4e-10	1.4e-10	0	0	0	0	1.2e-11	1.2e-11	9.855	730.6	0		Specific	14.2	>sp|P46531|NOTC1_HUMAN Neurogenic locus notch homolog protein 1 OS=Homo sapiens OX=9606 GN=NOTCH1 PE=1 SV=4	1	2822	FP062822_11.4378.4378.4	high-energy collision-induced dissociation	11.48	3872.54	3872.56	1	359 | 31682
344	Hex(1)Pent(2)	668.2	3	1291.85	3873.54	1291.86	3873.57	controllerType=0 controllerNumber=1 scan=4407	-7.263	F.TGHLCQYDVDECASTPCKNGAKCLDGPNTY.T	14	TGHLCQYDVDECASTPCKNGAKCLDGPNTY,FT,5@57.02146,12@57.02146,14@426.13734,17@57.02146,23@57.02146,25@15.99492	S14(OGlycan / 426.1373); D25(Oxidation / 15.9949)	16.0363	F.TGHLC[+57.02146]QYDVDEC[+57.02146]AS[+426.13734]TPC[+57.02146]KNGAKC[+57.02146]LD[+15.99492]GPNTY.T	C5(Carbamidomethyl / 57.0215); C12(Carbamidomethyl / 57.0215); C17(Carbamidomethyl / 57.0215); C23(Carbamidomethyl / 57.0215)	1.7e-09	1.7e-09	0	0	0	0	1.5e-10	1.6e-10	8.78	668.2	0		Specific	17.9	>sp|P46531|NOTC1_HUMAN Neurogenic locus notch homolog protein 1 OS=Homo sapiens OX=9606 GN=NOTCH1 PE=1 SV=4	1	2857	FP062822_11.4407.4407.3	high-energy collision-induced dissociation	9.41	3872.54	3872.56	1	360 | 31922
344	Hex(1)Pent(2)	184.1	4	965.646	3859.56	965.642	3859.54	controllerType=0 controllerNumber=1 scan=4756	4.275	F.TGHLCQYDVDECASTPCKNGAKCLDGPNTY.T	14	TGHLCQYDVDECASTPCKNGAKCLDGPNTY,FT,5@57.02146,6@0.98402,12@57.02146,14@426.13734,17@57.02146,19@0.98402,23@57.02146	Q6(Deamidated / 0.984); S14(OGlycan / 426.1373); N19(Deamidated / 0.984)	16.8528	F.TGHLC[+57.02146]Q[+0.98402]YDVDEC[+57.02146]AS[+426.13734]TPC[+57.02146]KN[+0.98402]GAKC[+57.02146]LDGPNTY.T	C5(Carbamidomethyl / 57.0215); C12(Carbamidomethyl / 57.0215); C17(Carbamidomethyl / 57.0215); C23(Carbamidomethyl / 57.0215)	0.024	0.024	0	0	0	0	0.00078	0.00079	1.617	184.1	0		Specific	8.3	>sp|P46531|NOTC1_HUMAN Neurogenic locus notch homolog protein 1 OS=Homo sapiens OX=9606 GN=NOTCH1 PE=1 SV=4	1	3294	FP062822_11.4756.4756.4	high-energy collision-induced dissociation	1.27	3858.55	3858.54	1	361 | 34898
344	Hex(1)Pent(2)	1107.2	3	1286.85	3858.53	1286.86	3858.56	controllerType=0 controllerNumber=1 scan=4427	-8.452	F.TGHLCQYDVDECASTPCKNGAKCLDGPNTY.T	15	TGHLCQYDVDECASTPCKNGAKCLDGPNTY,FT,5@57.02146,12@57.02146,15@426.13734,17@57.02146,19@0.98402,23@57.02146	T15(OGlycan / 426.1373); N19(Deamidated / 0.984)	16.0832	F.TGHLC[+57.02146]QYDVDEC[+57.02146]AST[+426.13734]PC[+57.02146]KN[+0.98402]GAKC[+57.02146]LDGPNTY.T	C5(Carbamidomethyl / 57.0215); C12(Carbamidomethyl / 57.0215); C17(Carbamidomethyl / 57.0215); C23(Carbamidomethyl / 57.0215)	9.9e-31	1.1e-19	0	0	0	0	9.9e-31	1.4e-20	30.006	1107.2	0		Specific	22.2	>sp|P46531|NOTC1_HUMAN Neurogenic locus notch homolog protein 1 OS=Homo sapiens OX=9606 GN=NOTCH1 PE=1 SV=4	1	2879	FP062822_11.4427.4427.3	high-energy collision-induced dissociation	19.57	3857.52	3857.55	1	362 | 32122
344	Hex(1)Pent(2)	1019.4	4	965.393	3858.55	965.396	3858.56	controllerType=0 controllerNumber=1 scan=4400	-2.397	F.TGHLCQYDVDECASTPCKNGAKCLDGPNTY.T	29	TGHLCQYDVDECASTPCKNGAKCLDGPNTY,FT,5@57.02146,12@57.02146,17@57.02146,19@0.98402,23@57.02146,29@426.13734	N19(Deamidated / 0.984); T29(OGlycan / 426.1373)	16.0227	F.TGHLC[+57.02146]QYDVDEC[+57.02146]ASTPC[+57.02146]KN[+0.98402]GAKC[+57.02146]LDGPNT[+426.13734]Y.T	C5(Carbamidomethyl / 57.0215); C12(Carbamidomethyl / 57.0215); C17(Carbamidomethyl / 57.0215); C23(Carbamidomethyl / 57.0215)	9.9e-31	4.9e-19	0	0	0	0	9.9e-31	3.9e-20	30.006	1019.4	0.9		Specific	16.9	>sp|P46531|NOTC1_HUMAN Neurogenic locus notch homolog protein 1 OS=Homo sapiens OX=9606 GN=NOTCH1 PE=1 SV=4	1	2846	FP062822_11.4400.4400.4	high-energy collision-induced dissociation	18.95	3857.54	3857.55	1	363 | 31882
344	Hex(1)Pent(2)	950	3	1286.85	3858.54	1286.86	3858.56	controllerType=0 controllerNumber=1 scan=4379	-4.941	F.TGHLCQYDVDECASTPCKNGAKCLDGPNTY.T	15	TGHLCQYDVDECASTPCKNGAKCLDGPNTY,FT,5@57.02146,12@57.02146,15@426.13734,17@57.02146,19@0.98402,23@57.02146	T15(OGlycan / 426.1373); N19(Deamidated / 0.984)	15.9762	F.TGHLC[+57.02146]QYDVDEC[+57.02146]AST[+426.13734]PC[+57.02146]KN[+0.98402]GAKC[+57.02146]LDGPNTY.T	C5(Carbamidomethyl / 57.0215); C12(Carbamidomethyl / 57.0215); C17(Carbamidomethyl / 57.0215); C23(Carbamidomethyl / 57.0215)	1.6e-15	1.7e-15	0	0	0	0	9.5e-17	9.6e-17	14.784	950	0		Specific	23.6	>sp|P46531|NOTC1_HUMAN Neurogenic locus notch homolog protein 1 OS=Homo sapiens OX=9606 GN=NOTCH1 PE=1 SV=4	1	2823	FP062822_11.4379.4379.3	high-energy collision-induced dissociation	15.35	3857.53	3857.55	1	364 | 31722
344	Hex(1)Pent(2)	852.6	4	965.394	3858.55	965.396	3858.56	controllerType=0 controllerNumber=1 scan=4447	-2.144	F.TGHLCQYDVDECASTPCKNGAKCLDGPNTY.T	29	TGHLCQYDVDECASTPCKNGAKCLDGPNTY,FT,5@57.02146,12@57.02146,17@57.02146,19@0.98402,23@57.02146,29@426.13734	N19(Deamidated / 0.984); T29(OGlycan / 426.1373)	16.1305	F.TGHLC[+57.02146]QYDVDEC[+57.02146]ASTPC[+57.02146]KN[+0.98402]GAKC[+57.02146]LDGPNT[+426.13734]Y.T	C5(Carbamidomethyl / 57.0215); C12(Carbamidomethyl / 57.0215); C17(Carbamidomethyl / 57.0215); C23(Carbamidomethyl / 57.0215)	4.8e-14	4.9e-14	0	0	0	0	4.8e-15	4.9e-15	13.318	852.6	0		Specific	15.9	>sp|P46531|NOTC1_HUMAN Neurogenic locus notch homolog protein 1 OS=Homo sapiens OX=9606 GN=NOTCH1 PE=1 SV=4	1	2898	FP062822_11.4447.4447.4	high-energy collision-induced dissociation	13.95	3857.55	3857.55	1	365 | 32242
344	Hex(1)Pent(2)	842.7	4	965.396	3858.56	965.396	3858.56	controllerType=0 controllerNumber=1 scan=4558	0.007	F.TGHLCQYDVDECASTPCKNGAKCLDGPNTY.T	15	TGHLCQYDVDECASTPCKNGAKCLDGPNTY,FT,5@57.02146,12@57.02146,15@426.13734,17@57.02146,19@0.98402,23@57.02146	T15(OGlycan / 426.1373); N19(Deamidated / 0.984)	16.3903	F.TGHLC[+57.02146]QYDVDEC[+57.02146]AST[+426.13734]PC[+57.02146]KN[+0.98402]GAKC[+57.02146]LDGPNTY.T	C5(Carbamidomethyl / 57.0215); C12(Carbamidomethyl / 57.0215); C17(Carbamidomethyl / 57.0215); C23(Carbamidomethyl / 57.0215)	1.4e-12	1.4e-12	0	0	0	0	1e-13	1e-13	11.865	842.7	0		Specific	14.3	>sp|P46531|NOTC1_HUMAN Neurogenic locus notch homolog protein 1 OS=Homo sapiens OX=9606 GN=NOTCH1 PE=1 SV=4	1	3035	FP062822_11.4558.4558.4	high-energy collision-induced dissociation	12.49	3857.55	3857.55	1	366 | 33122
344	Hex(1)Pent(2)	831.2	4	965.394	3858.55	965.396	3858.56	controllerType=0 controllerNumber=1 scan=4502	-1.765	F.TGHLCQYDVDECASTPCKNGAKCLDGPNTY.T	15	TGHLCQYDVDECASTPCKNGAKCLDGPNTY,FT,5@57.02146,12@57.02146,15@426.13734,17@57.02146,19@0.98402,23@57.02146	T15(OGlycan / 426.1373); N19(Deamidated / 0.984)	16.2604	F.TGHLC[+57.02146]QYDVDEC[+57.02146]AST[+426.13734]PC[+57.02146]KN[+0.98402]GAKC[+57.02146]LDGPNTY.T	C5(Carbamidomethyl / 57.0215); C12(Carbamidomethyl / 57.0215); C17(Carbamidomethyl / 57.0215); C23(Carbamidomethyl / 57.0215)	4.8e-13	4.9e-13	0	0	0	0	6.2e-14	6.3e-14	12.318	831.2	0		Specific	15.2	>sp|P46531|NOTC1_HUMAN Neurogenic locus notch homolog protein 1 OS=Homo sapiens OX=9606 GN=NOTCH1 PE=1 SV=4	1	2965	FP062822_11.4502.4502.4	high-energy collision-induced dissociation	13.95	3857.55	3857.55	1	367 | 32562
344	Hex(1)Pent(2)	659.6	3	1286.87	3858.58	1286.86	3858.56	controllerType=0 controllerNumber=1 scan=4329	6.069	F.TGHLCQYDVDECASTPCKNGAKCLDGPNTY.T	15	TGHLCQYDVDECASTPCKNGAKCLDGPNTY,FT,5@57.02146,12@57.02146,15@426.13734,17@57.02146,19@0.98402,23@57.02146	T15(OGlycan / 426.1373); N19(Deamidated / 0.984)	15.8622	F.TGHLC[+57.02146]QYDVDEC[+57.02146]AST[+426.13734]PC[+57.02146]KN[+0.98402]GAKC[+57.02146]LDGPNTY.T	C5(Carbamidomethyl / 57.0215); C12(Carbamidomethyl / 57.0215); C17(Carbamidomethyl / 57.0215); C23(Carbamidomethyl / 57.0215)	4.5e-09	4.6e-09	0	0	0	0	2.7e-10	2.8e-10	8.343	659.6	0		Specific	17.4	>sp|P46531|NOTC1_HUMAN Neurogenic locus notch homolog protein 1 OS=Homo sapiens OX=9606 GN=NOTCH1 PE=1 SV=4	1	2762	FP062822_11.4329.4329.3	high-energy collision-induced dissociation	8.97	3857.58	3857.55	1	368 | 31362
344	Hex(1)Pent(2)	646	4	965.393	3858.55	965.396	3858.56	controllerType=0 controllerNumber=1 scan=4615	-2.334	F.TGHLCQYDVDECASTPCKNGAKCLDGPNTY.T	15	TGHLCQYDVDECASTPCKNGAKCLDGPNTY,FT,5@57.02146,12@57.02146,15@426.13734,17@57.02146,19@0.98402,23@57.02146	T15(OGlycan / 426.1373); N19(Deamidated / 0.984)	16.5237	F.TGHLC[+57.02146]QYDVDEC[+57.02146]AST[+426.13734]PC[+57.02146]KN[+0.98402]GAKC[+57.02146]LDGPNTY.T	C5(Carbamidomethyl / 57.0215); C12(Carbamidomethyl / 57.0215); C17(Carbamidomethyl / 57.0215); C23(Carbamidomethyl / 57.0215)	4.8e-09	4.9e-09	0	0	0	0	3.3e-10	3.4e-10	8.317	646	0		Specific	12.9	>sp|P46531|NOTC1_HUMAN Neurogenic locus notch homolog protein 1 OS=Homo sapiens OX=9606 GN=NOTCH1 PE=1 SV=4	1	3115	FP062822_11.4615.4615.4	high-energy collision-induced dissociation	8.95	3857.54	3857.55	1	369 | 33642
344	Hex(1)Pent(2)	1154.9	3	1286.53	3857.56	1286.53	3857.58	controllerType=0 controllerNumber=1 scan=4276	-3.516	F.TGHLCQYDVDECASTPCKNGAKCLDGPNTY.T	15	TGHLCQYDVDECASTPCKNGAKCLDGPNTY,FT,5@57.02146,12@57.02146,15@426.13734,17@57.02146,23@57.02146	T15(OGlycan / 426.1373)	15.7297	F.TGHLC[+57.02146]QYDVDEC[+57.02146]AST[+426.13734]PC[+57.02146]KNGAKC[+57.02146]LDGPNTY.T	C5(Carbamidomethyl / 57.0215); C12(Carbamidomethyl / 57.0215); C17(Carbamidomethyl / 57.0215); C23(Carbamidomethyl / 57.0215)	9.9e-31	5.8e-22	0	0	0	0	9.9e-31	5.1e-23	30.006	1139.1	0		Specific	23.4	>sp|P46531|NOTC1_HUMAN Neurogenic locus notch homolog protein 1 OS=Homo sapiens OX=9606 GN=NOTCH1 PE=1 SV=4	1	2712	FP062822_11.4276.4276.3	high-energy collision-induced dissociation	22.03	3856.56	3856.57	1	370 | 30842
344	Hex(1)Pent(2)	1125	3	1286.53	3857.57	1286.53	3857.58	controllerType=0 controllerNumber=1 scan=4228	-1.997	F.TGHLCQYDVDECASTPCKNGAKCLDGPNTY.T	14	TGHLCQYDVDECASTPCKNGAKCLDGPNTY,FT,5@57.02146,12@57.02146,14@426.13734,17@57.02146,23@57.02146	S14(OGlycan / 426.1373)	15.6169	F.TGHLC[+57.02146]QYDVDEC[+57.02146]AS[+426.13734]TPC[+57.02146]KNGAKC[+57.02146]LDGPNTY.T	C5(Carbamidomethyl / 57.0215); C12(Carbamidomethyl / 57.0215); C17(Carbamidomethyl / 57.0215); C23(Carbamidomethyl / 57.0215)	9.9e-31	5.8e-21	0	0	0	0	9.9e-31	6e-22	30.006	1075.2	0		Specific	24	>sp|P46531|NOTC1_HUMAN Neurogenic locus notch homolog protein 1 OS=Homo sapiens OX=9606 GN=NOTCH1 PE=1 SV=4	1	2667	FP062822_11.4228.4228.3	high-energy collision-induced dissociation	22.03	3856.56	3856.57	1	371 | 30242
344	Hex(1)Pent(2)	818.8	4	965.147	3857.56	965.15	3857.58	controllerType=0 controllerNumber=1 scan=4296	-3.187	F.TGHLCQYDVDECASTPCKNGAKCLDGPNTY.T	14	TGHLCQYDVDECASTPCKNGAKCLDGPNTY,FT,5@57.02146,12@57.02146,14@426.13734,17@57.02146,23@57.02146	S14(OGlycan / 426.1373)	15.785	F.TGHLC[+57.02146]QYDVDEC[+57.02146]AS[+426.13734]TPC[+57.02146]KNGAKC[+57.02146]LDGPNTY.T	C5(Carbamidomethyl / 57.0215); C12(Carbamidomethyl / 57.0215); C17(Carbamidomethyl / 57.0215); C23(Carbamidomethyl / 57.0215)	4.8e-13	4.9e-13	0	0	0	0	3.4e-14	3.5e-14	12.318	818.8	0		Specific	14.7	>sp|P46531|NOTC1_HUMAN Neurogenic locus notch homolog protein 1 OS=Homo sapiens OX=9606 GN=NOTCH1 PE=1 SV=4	1	2730	FP062822_11.4296.4296.4	high-energy collision-induced dissociation	13.11	3856.56	3856.57	1	372 | 31042
344	Hex(1)Pent(2)	798.8	4	965.147	3857.57	965.15	3857.58	controllerType=0 controllerNumber=1 scan=4255	-3.061	F.TGHLCQYDVDECASTPCKNGAKCLDGPNTY.T	15	TGHLCQYDVDECASTPCKNGAKCLDGPNTY,FT,5@57.02146,12@57.02146,15@426.13734,17@57.02146,23@57.02146	T15(OGlycan / 426.1373)	15.682	F.TGHLC[+57.02146]QYDVDEC[+57.02146]AST[+426.13734]PC[+57.02146]KNGAKC[+57.02146]LDGPNTY.T	C5(Carbamidomethyl / 57.0215); C12(Carbamidomethyl / 57.0215); C17(Carbamidomethyl / 57.0215); C23(Carbamidomethyl / 57.0215)	4.8e-12	4.9e-12	0	0	0	0	3e-13	3e-13	11.317	798.8	0		Specific	15.7	>sp|P46531|NOTC1_HUMAN Neurogenic locus notch homolog protein 1 OS=Homo sapiens OX=9606 GN=NOTCH1 PE=1 SV=4	1	2693	FP062822_11.4255.4255.4	high-energy collision-induced dissociation	13.11	3856.56	3856.57	1	373 | 30562
344	Hex(1)Pent(2)	797.5	4	965.146	3857.56	965.15	3857.58	controllerType=0 controllerNumber=1 scan=4348	-4.2	F.TGHLCQYDVDECASTPCKNGAKCLDGPNTY.T	14	TGHLCQYDVDECASTPCKNGAKCLDGPNTY,FT,5@57.02146,12@57.02146,14@426.13734,17@57.02146,23@57.02146	S14(OGlycan / 426.1373)	15.905	F.TGHLC[+57.02146]QYDVDEC[+57.02146]AS[+426.13734]TPC[+57.02146]KNGAKC[+57.02146]LDGPNTY.T	C5(Carbamidomethyl / 57.0215); C12(Carbamidomethyl / 57.0215); C17(Carbamidomethyl / 57.0215); C23(Carbamidomethyl / 57.0215)	4.8e-12	4.9e-12	0	0	0	0	4.4e-13	4.5e-13	11.317	797.5	0		Specific	14.7	>sp|P46531|NOTC1_HUMAN Neurogenic locus notch homolog protein 1 OS=Homo sapiens OX=9606 GN=NOTCH1 PE=1 SV=4	1	2787	FP062822_11.4348.4348.4	high-energy collision-induced dissociation	13.11	3856.55	3856.57	1	374 | 31522
344	Hex(1)Pent(2)	572.3	4	965.145	3857.56	965.15	3857.58	controllerType=0 controllerNumber=1 scan=4666	-4.896	F.TGHLCQYDVDECASTPCKNGAKCLDGPNTY.T	15	TGHLCQYDVDECASTPCKNGAKCLDGPNTY,FT,5@57.02146,12@57.02146,15@426.13734,17@57.02146,23@57.02146	T15(OGlycan / 426.1373)	16.6423	F.TGHLC[+57.02146]QYDVDEC[+57.02146]AST[+426.13734]PC[+57.02146]KNGAKC[+57.02146]LDGPNTY.T	C5(Carbamidomethyl / 57.0215); C12(Carbamidomethyl / 57.0215); C17(Carbamidomethyl / 57.0215); C23(Carbamidomethyl / 57.0215)	1.4e-07	1.4e-07	0	0	0	0	8.5e-09	8.6e-09	6.855	572.3	0		Specific	13.4	>sp|P46531|NOTC1_HUMAN Neurogenic locus notch homolog protein 1 OS=Homo sapiens OX=9606 GN=NOTCH1 PE=1 SV=4	1	3178	FP062822_11.4666.4666.4	high-energy collision-induced dissociation	7.64	3856.55	3856.57	1	375 | 34004
344	Fuc(1); Hex(1)	165.3	4	935.894	3740.56	935.889	3740.53	controllerType=0 controllerNumber=1 scan=4692	5.75	F.TGHLCQYDVDECASTPCKNGAKCLDGPNTY.T	1;14	TGHLCQYDVDECASTPCKNGAKCLDGPNTY,FT,1@146.05791,5@57.02146,6@0.98402,12@57.02146,14@162.05282,17@57.02146,23@57.02146	T1(OGlycan / 146.0579); Q6(Deamidated / 0.984); S14(OGlycan / 162.0528)	16.7016	F.T[+146.05791]GHLC[+57.02146]Q[+0.98402]YDVDEC[+57.02146]AS[+162.05282]TPC[+57.02146]KNGAKC[+57.02146]LDGPNTY.T	C5(Carbamidomethyl / 57.0215); C12(Carbamidomethyl / 57.0215); C17(Carbamidomethyl / 57.0215); C23(Carbamidomethyl / 57.0215)	0.12	0.12	0	0	0	0	0.0038	0.0038	0.937	165.3	2		Specific	8	>sp|P46531|NOTC1_HUMAN Neurogenic locus notch homolog protein 1 OS=Homo sapiens OX=9606 GN=NOTCH1 PE=1 SV=4	1	3211	FP062822_11.4692.4692.4	high-energy collision-induced dissociation	0.85	3739.55	3739.53	1	376 | 34324
344	Hex(1)Pent(1)	923.7	4	932.384	3726.51	932.385	3726.52	controllerType=0 controllerNumber=1 scan=4420	-1.363	F.TGHLCQYDVDECASTPCKNGAKCLDGPNTY.T	15	TGHLCQYDVDECASTPCKNGAKCLDGPNTY,FT,5@57.02146,12@57.02146,15@294.09508,17@57.02146,19@0.98402,23@57.02146	T15(OGlycan / 294.0951); N19(Deamidated / 0.984)	16.0667	F.TGHLC[+57.02146]QYDVDEC[+57.02146]AST[+294.09508]PC[+57.02146]KN[+0.98402]GAKC[+57.02146]LDGPNTY.T	C5(Carbamidomethyl / 57.0215); C12(Carbamidomethyl / 57.0215); C17(Carbamidomethyl / 57.0215); C23(Carbamidomethyl / 57.0215)	4.8e-15	4.9e-15	0	0	0	0	3.3e-16	3.3e-16	14.317	923.7	0		Specific	15.6	>sp|P46531|NOTC1_HUMAN Neurogenic locus notch homolog protein 1 OS=Homo sapiens OX=9606 GN=NOTCH1 PE=1 SV=4	1	2871	FP062822_11.4420.4420.4	high-energy collision-induced dissociation	15.95	3725.51	3725.51	1	377 | 32042
344	Hex(1)Pent(1)	724.7	4	932.383	3726.51	932.385	3726.52	controllerType=0 controllerNumber=1 scan=4472	-2.345	F.TGHLCQYDVDECASTPCKNGAKCLDGPNTY.T	15	TGHLCQYDVDECASTPCKNGAKCLDGPNTY,FT,5@57.02146,12@57.02146,15@294.09508,17@57.02146,19@0.98402,23@57.02146	T15(OGlycan / 294.0951); N19(Deamidated / 0.984)	16.191	F.TGHLC[+57.02146]QYDVDEC[+57.02146]AST[+294.09508]PC[+57.02146]KN[+0.98402]GAKC[+57.02146]LDGPNTY.T	C5(Carbamidomethyl / 57.0215); C12(Carbamidomethyl / 57.0215); C17(Carbamidomethyl / 57.0215); C23(Carbamidomethyl / 57.0215)	4.8e-11	4.9e-11	0	0	0	0	3.8e-12	3.9e-12	10.317	724.7	0		Specific	17.2	>sp|P46531|NOTC1_HUMAN Neurogenic locus notch homolog protein 1 OS=Homo sapiens OX=9606 GN=NOTCH1 PE=1 SV=4	1	2924	FP062822_11.4472.4472.4	high-energy collision-induced dissociation	11.95	3725.5	3725.51	1	378 | 32362
344	Hex(1)Pent(1)	717.2	4	932.383	3726.51	932.385	3726.52	controllerType=0 controllerNumber=1 scan=4371	-2.673	F.TGHLCQYDVDECASTPCKNGAKCLDGPNTY.T	14	TGHLCQYDVDECASTPCKNGAKCLDGPNTY,FT,5@57.02146,12@57.02146,14@294.09508,17@57.02146,19@0.98402,23@57.02146	S14(OGlycan / 294.0951); N19(Deamidated / 0.984)	15.9568	F.TGHLC[+57.02146]QYDVDEC[+57.02146]AS[+294.09508]TPC[+57.02146]KN[+0.98402]GAKC[+57.02146]LDGPNTY.T	C5(Carbamidomethyl / 57.0215); C12(Carbamidomethyl / 57.0215); C17(Carbamidomethyl / 57.0215); C23(Carbamidomethyl / 57.0215)	4.8e-11	4.9e-11	0	0	0	0	3.4e-12	3.4e-12	10.317	717.2	0		Specific	12.8	>sp|P46531|NOTC1_HUMAN Neurogenic locus notch homolog protein 1 OS=Homo sapiens OX=9606 GN=NOTCH1 PE=1 SV=4	1	2814	FP062822_11.4371.4371.4	high-energy collision-induced dissociation	10.95	3725.5	3725.51	1	379 | 31642
344	Hex(1)Pent(1)	920.8	4	932.136	3725.52	932.139	3725.53	controllerType=0 controllerNumber=1 scan=4275	-3.294	F.TGHLCQYDVDECASTPCKNGAKCLDGPNTY.T	14	TGHLCQYDVDECASTPCKNGAKCLDGPNTY,FT,5@57.02146,12@57.02146,14@294.09508,17@57.02146,23@57.02146	S14(OGlycan / 294.0951)	15.7285	F.TGHLC[+57.02146]QYDVDEC[+57.02146]AS[+294.09508]TPC[+57.02146]KNGAKC[+57.02146]LDGPNTY.T	C5(Carbamidomethyl / 57.0215); C12(Carbamidomethyl / 57.0215); C17(Carbamidomethyl / 57.0215); C23(Carbamidomethyl / 57.0215)	4.8e-15	4.9e-15	0	0	0	0	2.5e-16	2.5e-16	14.317	884.5	0		Specific	13.9	>sp|P46531|NOTC1_HUMAN Neurogenic locus notch homolog protein 1 OS=Homo sapiens OX=9606 GN=NOTCH1 PE=1 SV=4	1	2711	FP062822_11.4275.4275.4	high-energy collision-induced dissociation	15.96	3724.52	3724.53	1	380 | 30802
344	Hex(1)Pent(1)	888.2	4	932.134	3725.51	932.139	3725.53	controllerType=0 controllerNumber=1 scan=4229	-5.85	F.TGHLCQYDVDECASTPCKNGAKCLDGPNTY.T	15	TGHLCQYDVDECASTPCKNGAKCLDGPNTY,FT,5@57.02146,12@57.02146,15@294.09508,17@57.02146,23@57.02146	T15(OGlycan / 294.0951)	15.6191	F.TGHLC[+57.02146]QYDVDEC[+57.02146]AST[+294.09508]PC[+57.02146]KNGAKC[+57.02146]LDGPNTY.T	C5(Carbamidomethyl / 57.0215); C12(Carbamidomethyl / 57.0215); C17(Carbamidomethyl / 57.0215); C23(Carbamidomethyl / 57.0215)	1.4e-13	1.4e-13	0	0	0	0	9.8e-15	9.9e-15	12.855	865.4	0		Specific	15.3	>sp|P46531|NOTC1_HUMAN Neurogenic locus notch homolog protein 1 OS=Homo sapiens OX=9606 GN=NOTCH1 PE=1 SV=4	1	2668	FP062822_11.4229.4229.4	high-energy collision-induced dissociation	14.65	3724.51	3724.53	1	381 | 30282
344	Hex(1)Pent(1)	750.1	4	932.136	3725.52	932.139	3725.53	controllerType=0 controllerNumber=1 scan=4319	-3.294	F.TGHLCQYDVDECASTPCKNGAKCLDGPNTY.T	15	TGHLCQYDVDECASTPCKNGAKCLDGPNTY,FT,5@57.02146,12@57.02146,15@294.09508,17@57.02146,23@57.02146	T15(OGlycan / 294.0951)	15.8385	F.TGHLC[+57.02146]QYDVDEC[+57.02146]AST[+294.09508]PC[+57.02146]KNGAKC[+57.02146]LDGPNTY.T	C5(Carbamidomethyl / 57.0215); C12(Carbamidomethyl / 57.0215); C17(Carbamidomethyl / 57.0215); C23(Carbamidomethyl / 57.0215)	4.8e-12	4.9e-12	0	0	0	0	4e-13	4e-13	11.317	746.2	0		Specific	13.4	>sp|P46531|NOTC1_HUMAN Neurogenic locus notch homolog protein 1 OS=Homo sapiens OX=9606 GN=NOTCH1 PE=1 SV=4	1	2750	FP062822_11.4319.4319.4	high-energy collision-induced dissociation	12.11	3724.52	3724.53	1	382 | 31282
344	Hex(1)Pent(1)	114.8	4	932.134	3725.51	932.139	3725.53	controllerType=0 controllerNumber=1 scan=4543	-5.719	F.TGHLCQYDVDECASTPCKNGAKCLDGPNTY.T	14	TGHLCQYDVDECASTPCKNGAKCLDGPNTY,FT,5@57.02146,12@57.02146,14@294.09508,17@57.02146,23@57.02146	S14(OGlycan / 294.0951)	16.3544	F.TGHLC[+57.02146]QYDVDEC[+57.02146]AS[+294.09508]TPC[+57.02146]KNGAKC[+57.02146]LDGPNTY.T	C5(Carbamidomethyl / 57.0215); C12(Carbamidomethyl / 57.0215); C17(Carbamidomethyl / 57.0215); C23(Carbamidomethyl / 57.0215)	0.07	0.071	0	0	0	0	0.0025	0.0025	1.157	114.8	0		Specific	9.5	>sp|P46531|NOTC1_HUMAN Neurogenic locus notch homolog protein 1 OS=Homo sapiens OX=9606 GN=NOTCH1 PE=1 SV=4	1	3017	FP062822_11.4543.4543.4	high-energy collision-induced dissociation	0.96	3724.51	3724.53	1	383 | 32962
344	Hex(1)	378.2	3	1199.17	3595.48	1199.16	3595.46	controllerType=0 controllerNumber=1 scan=4435	6.512	F.TGHLCQYDVDECASTPCKNGAKCLDGPNTY.T	15	TGHLCQYDVDECASTPCKNGAKCLDGPNTY,FT,5@57.02146,6@0.98402,12@57.02146,15@162.05282,17@57.02146,19@0.98402,23@57.02146	Q6(Deamidated / 0.984); T15(OGlycan / 162.0528); N19(Deamidated / 0.984)	16.1032	F.TGHLC[+57.02146]Q[+0.98402]YDVDEC[+57.02146]AST[+162.05282]PC[+57.02146]KN[+0.98402]GAKC[+57.02146]LDGPNTY.T	C5(Carbamidomethyl / 57.0215); C12(Carbamidomethyl / 57.0215); C17(Carbamidomethyl / 57.0215); C23(Carbamidomethyl / 57.0215)	0.0011	0.0011	0	0	0	0	5.3e-05	5.3e-05	2.979	136.1	1.2		Specific	13	>sp|P46531|NOTC1_HUMAN Neurogenic locus notch homolog protein 1 OS=Homo sapiens OX=9606 GN=NOTCH1 PE=1 SV=4	1	2886	FP062822_11.4435.4435.3	high-energy collision-induced dissociation	2.94	3594.48	3594.45	1	384 | 32162
344	Hex(1)	284.4	4	899.624	3595.47	899.621	3595.46	controllerType=0 controllerNumber=1 scan=4530	4.058	F.TGHLCQYDVDECASTPCKNGAKCLDGPNTY.T	15	TGHLCQYDVDECASTPCKNGAKCLDGPNTY,FT,5@57.02146,6@0.98402,12@57.02146,15@162.05282,17@57.02146,19@0.98402,23@57.02146	Q6(Deamidated / 0.984); T15(OGlycan / 162.0528); N19(Deamidated / 0.984)	16.3241	F.TGHLC[+57.02146]Q[+0.98402]YDVDEC[+57.02146]AST[+162.05282]PC[+57.02146]KN[+0.98402]GAKC[+57.02146]LDGPNTY.T	C5(Carbamidomethyl / 57.0215); C12(Carbamidomethyl / 57.0215); C17(Carbamidomethyl / 57.0215); C23(Carbamidomethyl / 57.0215)	0.27	0.27	0	0	0	0	0.0076	0.0077	0.574	9.4	1.2		Specific	8.9	>sp|P46531|NOTC1_HUMAN Neurogenic locus notch homolog protein 1 OS=Homo sapiens OX=9606 GN=NOTCH1 PE=1 SV=4	1	3000	FP062822_11.4530.4530.4	high-energy collision-induced dissociation	0.4	3594.47	3594.45	1	385 | 32842
344	Hex(1)	885.1	4	899.375	3594.48	899.375	3594.48	controllerType=0 controllerNumber=1 scan=4369	0.156	F.TGHLCQYDVDECASTPCKNGAKCLDGPNTY.T	15	TGHLCQYDVDECASTPCKNGAKCLDGPNTY,FT,5@57.02146,12@57.02146,15@162.05282,17@57.02146,19@0.98402,23@57.02146	T15(OGlycan / 162.0528); N19(Deamidated / 0.984)	15.9525	F.TGHLC[+57.02146]QYDVDEC[+57.02146]AST[+162.05282]PC[+57.02146]KN[+0.98402]GAKC[+57.02146]LDGPNTY.T	C5(Carbamidomethyl / 57.0215); C12(Carbamidomethyl / 57.0215); C17(Carbamidomethyl / 57.0215); C23(Carbamidomethyl / 57.0215)	1.4e-13	1.4e-13	0	0	0	0	7.9e-15	8e-15	12.865	885.1	1.2		Specific	14.2	>sp|P46531|NOTC1_HUMAN Neurogenic locus notch homolog protein 1 OS=Homo sapiens OX=9606 GN=NOTCH1 PE=1 SV=4	1	2811	FP062822_11.4369.4369.4	high-energy collision-induced dissociation	14.49	3593.47	3593.47	1	386 | 31602
344	Hex(1)	858.3	4	899.373	3594.47	899.375	3594.48	controllerType=0 controllerNumber=1 scan=4418	-1.746	F.TGHLCQYDVDECASTPCKNGAKCLDGPNTY.T	15	TGHLCQYDVDECASTPCKNGAKCLDGPNTY,FT,5@57.02146,12@57.02146,15@162.05282,17@57.02146,19@0.98402,23@57.02146	T15(OGlycan / 162.0528); N19(Deamidated / 0.984)	16.0634	F.TGHLC[+57.02146]QYDVDEC[+57.02146]AST[+162.05282]PC[+57.02146]KN[+0.98402]GAKC[+57.02146]LDGPNTY.T	C5(Carbamidomethyl / 57.0215); C12(Carbamidomethyl / 57.0215); C17(Carbamidomethyl / 57.0215); C23(Carbamidomethyl / 57.0215)	4.8e-14	4.9e-14	0	0	0	0	4.2e-15	4.2e-15	13.318	858.3	1.2		Specific	14.4	>sp|P46531|NOTC1_HUMAN Neurogenic locus notch homolog protein 1 OS=Homo sapiens OX=9606 GN=NOTCH1 PE=1 SV=4	1	2869	FP062822_11.4418.4418.4	high-energy collision-induced dissociation	13.95	3593.46	3593.47	1	387 | 32002
344	Hex(1)	1162.3	3	1198.49	3593.46	1198.5	3593.49	controllerType=0 controllerNumber=1 scan=4251	-8.076	F.TGHLCQYDVDECASTPCKNGAKCLDGPNTY.T	15	TGHLCQYDVDECASTPCKNGAKCLDGPNTY,FT,5@57.02146,12@57.02146,15@162.05282,17@57.02146,23@57.02146	T15(OGlycan / 162.0528)	15.6721	F.TGHLC[+57.02146]QYDVDEC[+57.02146]AST[+162.05282]PC[+57.02146]KNGAKC[+57.02146]LDGPNTY.T	C5(Carbamidomethyl / 57.0215); C12(Carbamidomethyl / 57.0215); C17(Carbamidomethyl / 57.0215); C23(Carbamidomethyl / 57.0215)	9.9e-31	1.7e-21	0	0	0	0	9.9e-31	1.1e-22	30.006	797.8	1.2		Specific	18.8	>sp|P46531|NOTC1_HUMAN Neurogenic locus notch homolog protein 1 OS=Homo sapiens OX=9606 GN=NOTCH1 PE=1 SV=4	1	2690	FP062822_11.4251.4251.3	high-energy collision-induced dissociation	20.57	3592.46	3592.49	1	388 | 30482
344	Hex(1)	861.2	4	899.125	3593.48	899.129	3593.49	controllerType=0 controllerNumber=1 scan=4227	-3.749	F.TGHLCQYDVDECASTPCKNGAKCLDGPNTY.T	15	TGHLCQYDVDECASTPCKNGAKCLDGPNTY,FT,5@57.02146,12@57.02146,15@162.05282,17@57.02146,23@57.02146	T15(OGlycan / 162.0528)	15.6147	F.TGHLC[+57.02146]QYDVDEC[+57.02146]AST[+162.05282]PC[+57.02146]KNGAKC[+57.02146]LDGPNTY.T	C5(Carbamidomethyl / 57.0215); C12(Carbamidomethyl / 57.0215); C17(Carbamidomethyl / 57.0215); C23(Carbamidomethyl / 57.0215)	4.8e-14	4.9e-14	0	0	0	0	2.8e-15	2.8e-15	13.318	662.4	1.2		Specific	13.6	>sp|P46531|NOTC1_HUMAN Neurogenic locus notch homolog protein 1 OS=Homo sapiens OX=9606 GN=NOTCH1 PE=1 SV=4	1	2666	FP062822_11.4227.4227.4	high-energy collision-induced dissociation	14.11	3592.47	3592.49	1	389 | 30202
344	Hex(1)	804.9	4	899.126	3593.48	899.129	3593.49	controllerType=0 controllerNumber=1 scan=4318	-3.069	F.TGHLCQYDVDECASTPCKNGAKCLDGPNTY.T	15	TGHLCQYDVDECASTPCKNGAKCLDGPNTY,FT,5@57.02146,12@57.02146,15@162.05282,17@57.02146,23@57.02146	T15(OGlycan / 162.0528)	15.8363	F.TGHLC[+57.02146]QYDVDEC[+57.02146]AST[+162.05282]PC[+57.02146]KNGAKC[+57.02146]LDGPNTY.T	C5(Carbamidomethyl / 57.0215); C12(Carbamidomethyl / 57.0215); C17(Carbamidomethyl / 57.0215); C23(Carbamidomethyl / 57.0215)	4.8e-13	4.9e-13	0	0	0	0	4e-14	4e-14	12.318	591.8	1.2		Specific	13.2	>sp|P46531|NOTC1_HUMAN Neurogenic locus notch homolog protein 1 OS=Homo sapiens OX=9606 GN=NOTCH1 PE=1 SV=4	1	2749	FP062822_11.4318.4318.4	high-energy collision-induced dissociation	13.11	3592.47	3592.49	1	390 | 31242
344	Hex(1)	764.2	4	899.125	3593.48	899.129	3593.49	controllerType=0 controllerNumber=1 scan=4274	-3.409	F.TGHLCQYDVDECASTPCKNGAKCLDGPNTY.T	15	TGHLCQYDVDECASTPCKNGAKCLDGPNTY,FT,5@57.02146,12@57.02146,15@162.05282,17@57.02146,23@57.02146	T15(OGlycan / 162.0528)	15.7273	F.TGHLC[+57.02146]QYDVDEC[+57.02146]AST[+162.05282]PC[+57.02146]KNGAKC[+57.02146]LDGPNTY.T	C5(Carbamidomethyl / 57.0215); C12(Carbamidomethyl / 57.0215); C17(Carbamidomethyl / 57.0215); C23(Carbamidomethyl / 57.0215)	4.8e-12	4.9e-12	0	0	0	0	3.5e-13	3.5e-13	11.317	614.9	1.2		Specific	13.8	>sp|P46531|NOTC1_HUMAN Neurogenic locus notch homolog protein 1 OS=Homo sapiens OX=9606 GN=NOTCH1 PE=1 SV=4	1	2710	FP062822_11.4274.4274.4	high-energy collision-induced dissociation	12.11	3592.47	3592.49	1	391 | 30762
344	Hex(1)	689	4	899.122	3593.47	899.129	3593.49	controllerType=0 controllerNumber=1 scan=4470	-7.485	F.TGHLCQYDVDECASTPCKNGAKCLDGPNTY.T	15	TGHLCQYDVDECASTPCKNGAKCLDGPNTY,FT,5@57.02146,12@57.02146,15@162.05282,17@57.02146,23@57.02146	T15(OGlycan / 162.0528)	16.1873	F.TGHLC[+57.02146]QYDVDEC[+57.02146]AST[+162.05282]PC[+57.02146]KNGAKC[+57.02146]LDGPNTY.T	C5(Carbamidomethyl / 57.0215); C12(Carbamidomethyl / 57.0215); C17(Carbamidomethyl / 57.0215); C23(Carbamidomethyl / 57.0215)	1.4e-09	1.4e-09	0	0	0	0	7.9e-11	8e-11	8.855	520.9	1.2		Specific	12.3	>sp|P46531|NOTC1_HUMAN Neurogenic locus notch homolog protein 1 OS=Homo sapiens OX=9606 GN=NOTCH1 PE=1 SV=4	1	2922	FP062822_11.4470.4470.4	high-energy collision-induced dissociation	10.64	3592.46	3592.49	1	392 | 32322
344	Hex(1)	257.2	4	899.122	3593.47	899.129	3593.49	controllerType=0 controllerNumber=1 scan=4565	-7.078	F.TGHLCQYDVDECASTPCKNGAKCLDGPNTY.T	15	TGHLCQYDVDECASTPCKNGAKCLDGPNTY,FT,5@57.02146,12@57.02146,15@162.05282,17@57.02146,23@57.02146	T15(OGlycan / 162.0528)	16.4055	F.TGHLC[+57.02146]QYDVDEC[+57.02146]AST[+162.05282]PC[+57.02146]KNGAKC[+57.02146]LDGPNTY.T	C5(Carbamidomethyl / 57.0215); C12(Carbamidomethyl / 57.0215); C17(Carbamidomethyl / 57.0215); C23(Carbamidomethyl / 57.0215)	0.0001	0.0001	0	0	0	0	5.7e-06	5.8e-06	3.993	248.7	1.2		Specific	11.5	>sp|P46531|NOTC1_HUMAN Neurogenic locus notch homolog protein 1 OS=Homo sapiens OX=9606 GN=NOTCH1 PE=1 SV=4	1	3044	FP062822_11.4565.4565.4	high-energy collision-induced dissociation	3.62	3592.46	3592.49	1	393 | 33242
344	Fuc(1)	24.7	4	895.632	3579.5	895.622	3579.47	controllerType=0 controllerNumber=1 scan=4778	10.84	F.TGHLCQYDVDECASTPCKNGAKCLDGPNTY.T	1	TGHLCQYDVDECASTPCKNGAKCLDGPNTY,FT,1@146.05791,5@57.02146,6@0.98402,12@57.02146,17@57.02146,19@0.98402,23@57.02146	T1(OGlycan / 146.0579); Q6(Deamidated / 0.984); N19(Deamidated / 0.984)	16.9042	F.T[+146.05791]GHLC[+57.02146]Q[+0.98402]YDVDEC[+57.02146]ASTPC[+57.02146]KN[+0.98402]GAKC[+57.02146]LDGPNTY.T	C5(Carbamidomethyl / 57.0215); C12(Carbamidomethyl / 57.0215); C17(Carbamidomethyl / 57.0215); C23(Carbamidomethyl / 57.0215)	0.93	0.93	0.0051	0.0051	0.011	0.011	0.064	0.065	0.032	24.7	24.7		Specific	5.8	>sp|P46531|NOTC1_HUMAN Neurogenic locus notch homolog protein 1 OS=Homo sapiens OX=9606 GN=NOTCH1 PE=1 SV=4	1	3320	FP062822_11.4778.4778.4	high-energy collision-induced dissociation	0.01	3578.5	3578.46	1	394 | 35018
344	Fuc(1)	228.4	4	895.382	3578.51	895.376	3578.48	controllerType=0 controllerNumber=1 scan=4788	6.854	F.TGHLCQYDVDECASTPCKNGAKCLDGPNTY.T	1	TGHLCQYDVDECASTPCKNGAKCLDGPNTY,FT,1@146.05791,5@57.02146,6@0.98402,12@57.02146,17@57.02146,23@57.02146	T1(OGlycan / 146.0579); Q6(Deamidated / 0.984)	16.9284	F.T[+146.05791]GHLC[+57.02146]Q[+0.98402]YDVDEC[+57.02146]ASTPC[+57.02146]KNGAKC[+57.02146]LDGPNTY.T	C5(Carbamidomethyl / 57.0215); C12(Carbamidomethyl / 57.0215); C17(Carbamidomethyl / 57.0215); C23(Carbamidomethyl / 57.0215)	0.048	0.049	0	0	0	0	0.0015	0.0015	1.316	228.4	21		Specific	7.1	>sp|P46531|NOTC1_HUMAN Neurogenic locus notch homolog protein 1 OS=Homo sapiens OX=9606 GN=NOTCH1 PE=1 SV=4	1	3334	FP062822_11.4788.4788.4	high-energy collision-induced dissociation	1.21	3577.5	3577.47	1	395 | 35138
344		865.9	4	858.859	3432.42	858.861	3432.42	controllerType=0 controllerNumber=1 scan=4523	-2.254	F.TGHLCQYDVDECASTPCKNGAKCLDGPNTY.T		TGHLCQYDVDECASTPCKNGAKCLDGPNTY,FT,5@57.02146,12@57.02146,17@57.02146,19@0.98402,23@57.02146	N19(Deamidated / 0.984)	16.3099	F.TGHLC[+57.02146]QYDVDEC[+57.02146]ASTPC[+57.02146]KN[+0.98402]GAKC[+57.02146]LDGPNTY.T	C5(Carbamidomethyl / 57.0215); C12(Carbamidomethyl / 57.0215); C17(Carbamidomethyl / 57.0215); C23(Carbamidomethyl / 57.0215)	4.8e-14	4.9e-14	0	0	0	0	6.1e-15	6.1e-15	13.318	639.9	122.9		Specific	14.4	>sp|P46531|NOTC1_HUMAN Neurogenic locus notch homolog protein 1 OS=Homo sapiens OX=9606 GN=NOTCH1 PE=1 SV=4	1	2991	FP062822_11.4523.4523.4	high-energy collision-induced dissociation	14.11	3431.41	3431.42	1	396 | 32762
344		748.5	4	858.863	3432.43	858.861	3432.42	controllerType=0 controllerNumber=1 scan=4473	1.516	F.TGHLCQYDVDECASTPCKNGAKCLDGPNTY.T		TGHLCQYDVDECASTPCKNGAKCLDGPNTY,FT,5@57.02146,12@57.02146,17@57.02146,19@0.98402,23@57.02146	N19(Deamidated / 0.984)	16.1932	F.TGHLC[+57.02146]QYDVDEC[+57.02146]ASTPC[+57.02146]KN[+0.98402]GAKC[+57.02146]LDGPNTY.T	C5(Carbamidomethyl / 57.0215); C12(Carbamidomethyl / 57.0215); C17(Carbamidomethyl / 57.0215); C23(Carbamidomethyl / 57.0215)	1.4e-10	1.4e-10	0	0	0	0	9.6e-12	9.7e-12	9.865	528.4	46.5		Specific	14.4	>sp|P46531|NOTC1_HUMAN Neurogenic locus notch homolog protein 1 OS=Homo sapiens OX=9606 GN=NOTCH1 PE=1 SV=4	1	2925	FP062822_11.4473.4473.4	high-energy collision-induced dissociation	11.65	3431.42	3431.42	1	397 | 32402
344		729.3	4	858.86	3432.42	858.861	3432.42	controllerType=0 controllerNumber=1 scan=4579	-1.33	F.TGHLCQYDVDECASTPCKNGAKCLDGPNTY.T		TGHLCQYDVDECASTPCKNGAKCLDGPNTY,FT,5@57.02146,12@57.02146,17@57.02146,19@0.98402,23@57.02146	N19(Deamidated / 0.984)	16.44	F.TGHLC[+57.02146]QYDVDEC[+57.02146]ASTPC[+57.02146]KN[+0.98402]GAKC[+57.02146]LDGPNTY.T	C5(Carbamidomethyl / 57.0215); C12(Carbamidomethyl / 57.0215); C17(Carbamidomethyl / 57.0215); C23(Carbamidomethyl / 57.0215)	4.8e-11	4.9e-11	0	0	0	0	4.6e-12	4.7e-12	10.317	525.5	93.9		Specific	12.8	>sp|P46531|NOTC1_HUMAN Neurogenic locus notch homolog protein 1 OS=Homo sapiens OX=9606 GN=NOTCH1 PE=1 SV=4	1	3062	FP062822_11.4579.4579.4	high-energy collision-induced dissociation	11.11	3431.41	3431.42	1	398 | 33442
344		587.9	4	858.862	3432.43	858.861	3432.42	controllerType=0 controllerNumber=1 scan=4333	0.875	F.TGHLCQYDVDECASTPCKNGAKCLDGPNTY.T		TGHLCQYDVDECASTPCKNGAKCLDGPNTY,FT,5@57.02146,12@57.02146,17@57.02146,19@0.98402,23@57.02146	N19(Deamidated / 0.984)	15.8699	F.TGHLC[+57.02146]QYDVDEC[+57.02146]ASTPC[+57.02146]KN[+0.98402]GAKC[+57.02146]LDGPNTY.T	C5(Carbamidomethyl / 57.0215); C12(Carbamidomethyl / 57.0215); C17(Carbamidomethyl / 57.0215); C23(Carbamidomethyl / 57.0215)	2.2e-05	2.3e-05	0	0	0	0	1.1e-06	1.1e-06	4.651	252.4	37.8		Specific	10.7	>sp|P46531|NOTC1_HUMAN Neurogenic locus notch homolog protein 1 OS=Homo sapiens OX=9606 GN=NOTCH1 PE=1 SV=4	1	2766	FP062822_11.4333.4333.4	high-energy collision-induced dissociation	6.44	3431.42	3431.42	1	399 | 31402
344		801.1	4	858.613	3431.43	858.615	3431.44	controllerType=0 controllerNumber=1 scan=4389	-2.715	F.TGHLCQYDVDECASTPCKNGAKCLDGPNTY.T		TGHLCQYDVDECASTPCKNGAKCLDGPNTY,FT,5@57.02146,12@57.02146,17@57.02146,23@57.02146		15.9996	F.TGHLC[+57.02146]QYDVDEC[+57.02146]ASTPC[+57.02146]KNGAKC[+57.02146]LDGPNTY.T	C5(Carbamidomethyl / 57.0215); C12(Carbamidomethyl / 57.0215); C17(Carbamidomethyl / 57.0215); C23(Carbamidomethyl / 57.0215)	4.8e-13	4.9e-13	0	0	0	0	5.1e-14	5.2e-14	12.318	755.6	755.6		Specific	13.4	>sp|P46531|NOTC1_HUMAN Neurogenic locus notch homolog protein 1 OS=Homo sapiens OX=9606 GN=NOTCH1 PE=1 SV=4	1	2834	FP062822_11.4389.4389.4	high-energy collision-induced dissociation	13.31	3430.42	3430.43	1	400 | 31762
374	HexNAc(1)Fuc(1)	18.9	2	947.868	1894.73	947.861	1894.71	controllerType=0 controllerNumber=1 scan=6811	8.024	Y.TCVCTEGYTGTHC.E	1	TCVCTEGYTGTHC,YE,1@349.13728,2@57.02146,4@57.02146,13@57.02146	T1(OGlycan / 349.1373)	21.7893	Y.T[+349.13728]C[+57.02146]VC[+57.02146]TEGYTGTHC[+57.02146].E	C2(Carbamidomethyl / 57.0215); C4(Carbamidomethyl / 57.0215); C13(Carbamidomethyl / 57.0215)	0.69	0.69	0	0	0	0	0.03	0.03	0.163	18.9	6		CRagged	6.6	>sp|P46531|NOTC1_HUMAN Neurogenic locus notch homolog protein 1 OS=Homo sapiens OX=9606 GN=NOTCH1 PE=1 SV=4	1	5901	FP062822_11.6811.6811.2	high-energy collision-induced dissociation	0.11	1893.72	1893.71	1	401 | 3335

## Sheet: FP062822_12
Pos.	Glycans	Score	z	Obs._x000D_ m/z	Obs._x000D_ MH	Calc._x000D_ m/z	Calc._x000D_ MH	Scan #	ppm_x000D_ err.	SequenceOriginalDebug	Glycans_x000D_ Pos.	PeptideParseFriendly	Mods_x000D_ (variable)	Scan_x000D_ Time	Sequence	Mods_x000D_ (fixed)	PEP_x000D_ 2D	PEP_x000D_ 1D	FDR_x000D_ 2D	FDR_x000D_ 1D	FDR uniq._x000D_ 2D	FDR uniq._x000D_ 1D	q-value_x000D_ 2D	q-value_x000D_ 1D	|Log Prob|	Delta_x000D_ Score	Delta Mod._x000D_ Score	Off-_x000D_ By-X	Cleavage	Z-Score	Protein_x000D_ Name	Prot._x000D_ Id	QID	Comment	Fragment_x000D_ Type	|LogProbOld|	Obs.M	Calc.M	Prot._x000D_ Rank	PID
1	Hex(1)Pent(2); Fuc(1)	230.8	3	1135.16	3403.46	1135.14	3403.4	controllerType=0 controllerNumber=1 scan=3299	17.617	-.DVNECGQKPGLCRHGGTCHNEVGSY.R	17;24	DVNECGQKPGLCRHGGTCHNEVGSY,-R,5@57.02146,12@57.02146,17@426.13734,18@57.02146,24@146.05791	T17(OGlycan / 426.1373); S24(OGlycan / 146.0579)	13.6707	-.DVNEC[+57.02146]GQKPGLC[+57.02146]RHGGT[+426.13734]C[+57.02146]HNEVGS[+146.05791]Y.R	C5(Carbamidomethyl / 57.0215); C12(Carbamidomethyl / 57.0215); C18(Carbamidomethyl / 57.0215)	0.98	0.98	0.0043	0.0043	0	0	0.076	0.077	0.01	230.8	1.2		Specific	5.5	>sp|P46531|NOTC1_HUMAN Neurogenic locus notch homolog protein 1 OS=Homo sapiens OX=9606 GN=NOTCH1 PE=1 SV=4	1	1514	FP062822_12.3299.3299.3	high-energy collision-induced dissociation	0	3402.45	3402.39	1	1 | 7387
1	Hex(1)Pent(2); Fuc(1)	180.5	4	851.621	3403.46	851.605	3403.4	controllerType=0 controllerNumber=1 scan=3333	18.42	-.DVNECGQKPGLCRHGGTCHNEVGSY.R	17;24	DVNECGQKPGLCRHGGTCHNEVGSY,-R,5@57.02146,12@57.02146,17@426.13734,18@57.02146,24@146.05791	T17(OGlycan / 426.1373); S24(OGlycan / 146.0579)	13.7422	-.DVNEC[+57.02146]GQKPGLC[+57.02146]RHGGT[+426.13734]C[+57.02146]HNEVGS[+146.05791]Y.R	C5(Carbamidomethyl / 57.0215); C12(Carbamidomethyl / 57.0215); C18(Carbamidomethyl / 57.0215)	0.98	0.98	0.0043	0.0043	0	0	0.08	0.081	0.009	180.5	1.2		Specific	4.7	>sp|P46531|NOTC1_HUMAN Neurogenic locus notch homolog protein 1 OS=Homo sapiens OX=9606 GN=NOTCH1 PE=1 SV=4	1	1549	FP062822_12.3333.3333.4	high-energy collision-induced dissociation	0	3402.45	3402.39	1	2 | 7617
1	Hex(1)Pent(2); Fuc(1)	127.7	3	1135.16	3403.46	1135.14	3403.4	controllerType=0 controllerNumber=1 scan=3296	17.617	-.DVNECGQKPGLCRHGGTCHNEVGSY.R	17;24	DVNECGQKPGLCRHGGTCHNEVGSY,-R,5@57.02146,12@57.02146,17@426.13734,18@57.02146,24@146.05791	T17(OGlycan / 426.1373); S24(OGlycan / 146.0579)	13.6651	-.DVNEC[+57.02146]GQKPGLC[+57.02146]RHGGT[+426.13734]C[+57.02146]HNEVGS[+146.05791]Y.R	C5(Carbamidomethyl / 57.0215); C12(Carbamidomethyl / 57.0215); C18(Carbamidomethyl / 57.0215)	0.99	0.99	0.0086	0.0086	0	0	0.092	0.093	0.004	127.7	1.2		Specific	7	>sp|P46531|NOTC1_HUMAN Neurogenic locus notch homolog protein 1 OS=Homo sapiens OX=9606 GN=NOTCH1 PE=1 SV=4	1	1511	FP062822_12.3296.3296.3	high-energy collision-induced dissociation	0	3402.45	3402.39	1	3 | 7347
1	Hex(1)Pent(2); Fuc(1)	9.6	5	681.497	3403.46	681.486	3403.4	controllerType=0 controllerNumber=1 scan=3607	16.748	-.DVNECGQKPGLCRHGGTCHNEVGSY.R	17;24	DVNECGQKPGLCRHGGTCHNEVGSY,-R,5@57.02146,12@57.02146,17@426.13734,18@57.02146,24@146.05791	T17(OGlycan / 426.1373); S24(OGlycan / 146.0579)	14.4066	-.DVNEC[+57.02146]GQKPGLC[+57.02146]RHGGT[+426.13734]C[+57.02146]HNEVGS[+146.05791]Y.R	C5(Carbamidomethyl / 57.0215); C12(Carbamidomethyl / 57.0215); C18(Carbamidomethyl / 57.0215)	0.97	0.97	0	0	0	0	0.06	0.061	0.015	9.6	7.5		Specific	4.8	>sp|P46531|NOTC1_HUMAN Neurogenic locus notch homolog protein 1 OS=Homo sapiens OX=9606 GN=NOTCH1 PE=1 SV=4	1	1790	FP062822_12.3607.3607.5	high-energy collision-induced dissociation	0.01	3402.45	3402.39	1	4 | 9325
2	HexNAc(1)Hex(1)Fuc(1)NeuAc(1); Hex(1)Pent(1)	99.8	4	957.912	3828.63	957.894	3828.55	controllerType=0 controllerNumber=1 scan=3344	19.2	D.VNECGQKPGLCRHGGTCHNEVGSY.R	16;23	VNECGQKPGLCRHGGTCHNEVGSY,DR,4@57.02146,11@57.02146,13@15.99492,16@802.28552,17@57.02146,23@294.09508	H13(Oxidation / 15.9949); T16(OGlycan / 802.2855); S23(OGlycan / 294.0951)	13.7661	D.VNEC[+57.02146]GQKPGLC[+57.02146]RH[+15.99492]GGT[+802.28552]C[+57.02146]HNEVGS[+294.09508]Y.R	C4(Carbamidomethyl / 57.0215); C11(Carbamidomethyl / 57.0215); C17(Carbamidomethyl / 57.0215)	0.97	0.97	0	0	0	0	0.052	0.053	0.015	99.8	0		NRagged	5.8	>sp|P46531|NOTC1_HUMAN Neurogenic locus notch homolog protein 1 OS=Homo sapiens OX=9606 GN=NOTCH1 PE=1 SV=4	1	1559	FP062822_12.3344.3344.4	high-energy collision-induced dissociation	0	3827.62	3827.55	1	5 | 23261
2	Hex(1)Pent(1); HexNAc(1)Hex(1)Fuc(1)NeuAc(1)	133.3	4	953.91	3812.62	953.895	3812.56	controllerType=0 controllerNumber=1 scan=3537	15.385	D.VNECGQKPGLCRHGGTCHNEVGSY.R	16;23	VNECGQKPGLCRHGGTCHNEVGSY,DR,4@57.02146,11@57.02146,16@294.09508,17@57.02146,23@802.28552	T16(OGlycan / 294.0951); S23(OGlycan / 802.2855)	14.2244	D.VNEC[+57.02146]GQKPGLC[+57.02146]RHGGT[+294.09508]C[+57.02146]HNEVGS[+802.28552]Y.R	C4(Carbamidomethyl / 57.0215); C11(Carbamidomethyl / 57.0215); C17(Carbamidomethyl / 57.0215)	0.97	0.97	0	0	0	0	0.056	0.057	0.015	133.3	0		NRagged	6.3	>sp|P46531|NOTC1_HUMAN Neurogenic locus notch homolog protein 1 OS=Homo sapiens OX=9606 GN=NOTCH1 PE=1 SV=4	1	1733	FP062822_12.3537.3537.4	high-energy collision-induced dissociation	0.01	3811.61	3811.55	1	6 | 24996
2	HexNAc(1)Hex(1)Fuc(1)NeuAc(1); Hex(1)Pent(1)	55.4	4	953.912	3812.63	953.895	3812.56	controllerType=0 controllerNumber=1 scan=3449	18.203	D.VNECGQKPGLCRHGGTCHNEVGSY.R	16;23	VNECGQKPGLCRHGGTCHNEVGSY,DR,4@57.02146,11@57.02146,16@802.28552,17@57.02146,23@294.09508	T16(OGlycan / 802.2855); S23(OGlycan / 294.0951)	14.0067	D.VNEC[+57.02146]GQKPGLC[+57.02146]RHGGT[+802.28552]C[+57.02146]HNEVGS[+294.09508]Y.R	C4(Carbamidomethyl / 57.0215); C11(Carbamidomethyl / 57.0215); C17(Carbamidomethyl / 57.0215)	0.97	0.97	0.0044	0.0044	0.012	0.012	0.069	0.069	0.013	55.4	0		NRagged	5.1	>sp|P46531|NOTC1_HUMAN Neurogenic locus notch homolog protein 1 OS=Homo sapiens OX=9606 GN=NOTCH1 PE=1 SV=4	1	1657	FP062822_12.3449.3449.4	high-energy collision-induced dissociation	0	3811.62	3811.55	1	7 | 24266
2	HexNAc(1)Hex(1)Fuc(1)NeuAc(1); Hex(1)Pent(1)	24.6	4	953.912	3812.62	953.895	3812.56	controllerType=0 controllerNumber=1 scan=3491	17.435	D.VNECGQKPGLCRHGGTCHNEVGSY.R	16;23	VNECGQKPGLCRHGGTCHNEVGSY,DR,4@57.02146,11@57.02146,16@802.28552,17@57.02146,23@294.09508	T16(OGlycan / 802.2855); S23(OGlycan / 294.0951)	14.1164	D.VNEC[+57.02146]GQKPGLC[+57.02146]RHGGT[+802.28552]C[+57.02146]HNEVGS[+294.09508]Y.R	C4(Carbamidomethyl / 57.0215); C11(Carbamidomethyl / 57.0215); C17(Carbamidomethyl / 57.0215)	0.97	0.97	0.0044	0.0044	0.012	0.012	0.073	0.073	0.013	24.6	0		NRagged	5	>sp|P46531|NOTC1_HUMAN Neurogenic locus notch homolog protein 1 OS=Homo sapiens OX=9606 GN=NOTCH1 PE=1 SV=4	1	1689	FP062822_12.3491.3491.4	high-energy collision-induced dissociation	0	3811.62	3811.55	1	8 | 24616
26		393	4	534.241	2133.94	534.243	2133.95	controllerType=0 controllerNumber=1 scan=3041	-3.628	Y.RCVCRATHTGPNCERPY.V		RCVCRATHTGPNCERPY,YV,2@57.02146,4@57.02146,13@57.02146		13.0045	Y.RC[+57.02146]VC[+57.02146]RATHTGPNC[+57.02146]ERPY.V	C2(Carbamidomethyl / 57.0215); C4(Carbamidomethyl / 57.0215); C13(Carbamidomethyl / 57.0215)	4.7e-05	4.8e-05	0	0	0	0	4.2e-06	4.2e-06	4.324	393	393		Specific	8.3	>sp|P46531|NOTC1_HUMAN Neurogenic locus notch homolog protein 1 OS=Homo sapiens OX=9606 GN=NOTCH1 PE=1 SV=4	1	1280	FP062822_12.3041.3041.4	high-energy collision-induced dissociation	4.32	2132.93	2132.94	1	9 | 1608
26		383.1	3	711.984	2133.94	711.988	2133.95	controllerType=0 controllerNumber=1 scan=3083	-5.06	Y.RCVCRATHTGPNCERPY.V		RCVCRATHTGPNCERPY,YV,2@57.02146,4@57.02146,13@57.02146		13.1237	Y.RC[+57.02146]VC[+57.02146]RATHTGPNC[+57.02146]ERPY.V	C2(Carbamidomethyl / 57.0215); C4(Carbamidomethyl / 57.0215); C13(Carbamidomethyl / 57.0215)	0.0017	0.0017	0	0	0	0	9.1e-05	9.2e-05	2.776	383.1	383.1		Specific	6.6	>sp|P46531|NOTC1_HUMAN Neurogenic locus notch homolog protein 1 OS=Homo sapiens OX=9606 GN=NOTCH1 PE=1 SV=4	1	1316	FP062822_12.3083.3083.3	high-energy collision-induced dissociation	3.27	2132.93	2132.94	1	10 | 1632
26		371.1	4	534.241	2133.94	534.243	2133.95	controllerType=0 controllerNumber=1 scan=3079	-3.894	Y.RCVCRATHTGPNCERPY.V		RCVCRATHTGPNCERPY,YV,2@57.02146,4@57.02146,13@57.02146		13.1134	Y.RC[+57.02146]VC[+57.02146]RATHTGPNC[+57.02146]ERPY.V	C2(Carbamidomethyl / 57.0215); C4(Carbamidomethyl / 57.0215); C13(Carbamidomethyl / 57.0215)	0.00051	0.00052	0	0	0	0	2.2e-05	2.3e-05	3.292	370.8	370.8		Specific	8.1	>sp|P46531|NOTC1_HUMAN Neurogenic locus notch homolog protein 1 OS=Homo sapiens OX=9606 GN=NOTCH1 PE=1 SV=4	1	1312	FP062822_12.3079.3079.4	high-energy collision-induced dissociation	3.78	2132.93	2132.94	1	11 | 1626
26		357.6	4	534.24	2133.94	534.243	2133.95	controllerType=0 controllerNumber=1 scan=3119	-4.008	Y.RCVCRATHTGPNCERPY.V		RCVCRATHTGPNCERPY,YV,2@57.02146,4@57.02146,13@57.02146		13.2221	Y.RC[+57.02146]VC[+57.02146]RATHTGPNC[+57.02146]ERPY.V	C2(Carbamidomethyl / 57.0215); C4(Carbamidomethyl / 57.0215); C13(Carbamidomethyl / 57.0215)	0.00065	0.00066	0	0	0	0	2.9e-05	3e-05	3.184	357.6	357.6		Specific	8.2	>sp|P46531|NOTC1_HUMAN Neurogenic locus notch homolog protein 1 OS=Homo sapiens OX=9606 GN=NOTCH1 PE=1 SV=4	1	1348	FP062822_12.3119.3119.4	high-energy collision-induced dissociation	3.58	2132.93	2132.94	1	12 | 1638
26		351.5	4	534.24	2133.94	534.243	2133.95	controllerType=0 controllerNumber=1 scan=3166	-4.237	Y.RCVCRATHTGPNCERPY.V		RCVCRATHTGPNCERPY,YV,2@57.02146,4@57.02146,13@57.02146		13.3315	Y.RC[+57.02146]VC[+57.02146]RATHTGPNC[+57.02146]ERPY.V	C2(Carbamidomethyl / 57.0215); C4(Carbamidomethyl / 57.0215); C13(Carbamidomethyl / 57.0215)	0.00084	0.00085	0	0	0	0	3.4e-05	3.5e-05	3.075	322.4	322.4		Specific	8.2	>sp|P46531|NOTC1_HUMAN Neurogenic locus notch homolog protein 1 OS=Homo sapiens OX=9606 GN=NOTCH1 PE=1 SV=4	1	1403	FP062822_12.3166.3166.4	high-energy collision-induced dissociation	3.47	2132.93	2132.94	1	13 | 1680
26		298.2	3	711.984	2133.94	711.988	2133.95	controllerType=0 controllerNumber=1 scan=3046	-4.974	Y.RCVCRATHTGPNCERPY.V		RCVCRATHTGPNCERPY,YV,2@57.02146,4@57.02146,13@57.02146		13.0165	Y.RC[+57.02146]VC[+57.02146]RATHTGPNC[+57.02146]ERPY.V	C2(Carbamidomethyl / 57.0215); C4(Carbamidomethyl / 57.0215); C13(Carbamidomethyl / 57.0215)	0.072	0.073	0	0	0	0	0.0033	0.0033	1.141	298.2	298.2		Specific	6.1	>sp|P46531|NOTC1_HUMAN Neurogenic locus notch homolog protein 1 OS=Homo sapiens OX=9606 GN=NOTCH1 PE=1 SV=4	1	1284	FP062822_12.3046.3046.3	high-energy collision-induced dissociation	1.29	2132.93	2132.94	1	14 | 1614
26		240.3	4	534.24	2133.94	534.243	2133.95	controllerType=0 controllerNumber=1 scan=3139	-4.58	Y.RCVCRATHTGPNCERPY.V		RCVCRATHTGPNCERPY,YV,2@57.02146,4@57.02146,13@57.02146		13.2671	Y.RC[+57.02146]VC[+57.02146]RATHTGPNC[+57.02146]ERPY.V	C2(Carbamidomethyl / 57.0215); C4(Carbamidomethyl / 57.0215); C13(Carbamidomethyl / 57.0215)	0.0022	0.0022	0	0	0	0	0.00014	0.00014	2.661	240.3	240.3		Specific	8.5	>sp|P46531|NOTC1_HUMAN Neurogenic locus notch homolog protein 1 OS=Homo sapiens OX=9606 GN=NOTCH1 PE=1 SV=4	1	1371	FP062822_12.3139.3139.4	high-energy collision-induced dissociation	2.56	2132.93	2132.94	1	15 | 1650
26		223.8	4	534.241	2133.94	534.243	2133.95	controllerType=0 controllerNumber=1 scan=3072	-3.894	Y.RCVCRATHTGPNCERPY.V		RCVCRATHTGPNCERPY,YV,2@57.02146,4@57.02146,13@57.02146		13.0975	Y.RC[+57.02146]VC[+57.02146]RATHTGPNC[+57.02146]ERPY.V	C2(Carbamidomethyl / 57.0215); C4(Carbamidomethyl / 57.0215); C13(Carbamidomethyl / 57.0215)	0.0085	0.0086	0	0	0	0	0.00029	0.00029	2.069	223.8	223.8		Specific	8.9	>sp|P46531|NOTC1_HUMAN Neurogenic locus notch homolog protein 1 OS=Homo sapiens OX=9606 GN=NOTCH1 PE=1 SV=4	1	1305	FP062822_12.3072.3072.4	high-energy collision-induced dissociation	2.38	2132.93	2132.94	1	16 | 1620
26		119.4	4	534.241	2133.94	534.243	2133.95	controllerType=0 controllerNumber=1 scan=3188	-2.75	Y.RCVCRATHTGPNCERPY.V		RCVCRATHTGPNCERPY,YV,2@57.02146,4@57.02146,13@57.02146		13.3791	Y.RC[+57.02146]VC[+57.02146]RATHTGPNC[+57.02146]ERPY.V	C2(Carbamidomethyl / 57.0215); C4(Carbamidomethyl / 57.0215); C13(Carbamidomethyl / 57.0215)	0.07	0.071	0	0	0	0	0.0019	0.002	1.152	119.4	119.4		Specific	8.6	>sp|P46531|NOTC1_HUMAN Neurogenic locus notch homolog protein 1 OS=Homo sapiens OX=9606 GN=NOTCH1 PE=1 SV=4	1	1430	FP062822_12.3188.3188.4	high-energy collision-induced dissociation	1.15	2132.94	2132.94	1	17 | 1686
26		115.3	3	711.984	2133.94	711.988	2133.95	controllerType=0 controllerNumber=1 scan=3127	-5.832	Y.RCVCRATHTGPNCERPY.V		RCVCRATHTGPNCERPY,YV,2@57.02146,4@57.02146,13@57.02146		13.2394	Y.RC[+57.02146]VC[+57.02146]RATHTGPNC[+57.02146]ERPY.V	C2(Carbamidomethyl / 57.0215); C4(Carbamidomethyl / 57.0215); C13(Carbamidomethyl / 57.0215)	0.76	0.76	0	0	0	0	0.029	0.029	0.118	115.3	115.3		Specific	5.3	>sp|P46531|NOTC1_HUMAN Neurogenic locus notch homolog protein 1 OS=Homo sapiens OX=9606 GN=NOTCH1 PE=1 SV=4	1	1358	FP062822_12.3127.3127.3	high-energy collision-induced dissociation	0.12	2132.93	2132.94	1	18 | 1644
103	HexNAc(1)	454.8	5	999.586	4993.9	999.586	4993.9	controllerType=0 controllerNumber=1 scan=4469	0.288	Y.NCRCPPEWTGQYCTEDVDECQLMPNACQNGGTCHNTHGGY.N	14	NCRCPPEWTGQYCTEDVDECQLMPNACQNGGTCHNTHGGY,YN,2@57.02146,4@57.02146,13@57.02146,14@203.07937,20@57.02146,21@0.98402,27@57.02146,33@57.02146,35@15.99492	T14(OGlycan / 203.0794); Q21(Deamidated / 0.984); N35(Oxidation / 15.9949)	16.399	Y.NC[+57.02146]RC[+57.02146]PPEWTGQYC[+57.02146]T[+203.07937]EDVDEC[+57.02146]Q[+0.98402]LMPNAC[+57.02146]QNGGTC[+57.02146]HN[+15.99492]THGGY.N	C2(Carbamidomethyl / 57.0215); C4(Carbamidomethyl / 57.0215); C13(Carbamidomethyl / 57.0215); C20(Carbamidomethyl / 57.0215); C27(Carbamidomethyl / 57.0215); C33(Carbamidomethyl / 57.0215)	1.9e-05	1.9e-05	0	0	0	0	1.7e-06	1.8e-06	4.718	454.8	2.6		Specific	15.7	>sp|P46531|NOTC1_HUMAN Neurogenic locus notch homolog protein 1 OS=Homo sapiens OX=9606 GN=NOTCH1 PE=1 SV=4	1	2852	FP062822_12.4469.4469.5	high-energy collision-induced dissociation	4.4	4992.89	4992.89	1	19 | 32372
103	HexNAc(1)	381.7	5	999.385	4992.89	999.586	4993.9	controllerType=0 controllerNumber=1 scan=4646	-0.703	Y.NCRCPPEWTGQYCTEDVDECQLMPNACQNGGTCHNTHGGY.N	14	NCRCPPEWTGQYCTEDVDECQLMPNACQNGGTCHNTHGGY,YN,2@57.02146,4@57.02146,13@57.02146,14@203.07937,20@57.02146,21@0.98402,27@57.02146,33@57.02146,35@15.99492	T14(OGlycan / 203.0794); Q21(Deamidated / 0.984); N35(Oxidation / 15.9949)	16.8135	Y.NC[+57.02146]RC[+57.02146]PPEWTGQYC[+57.02146]T[+203.07937]EDVDEC[+57.02146]Q[+0.98402]LMPNAC[+57.02146]QNGGTC[+57.02146]HN[+15.99492]THGGY.N	C2(Carbamidomethyl / 57.0215); C4(Carbamidomethyl / 57.0215); C13(Carbamidomethyl / 57.0215); C20(Carbamidomethyl / 57.0215); C27(Carbamidomethyl / 57.0215); C33(Carbamidomethyl / 57.0215)	0.00036	0.00037	0	0	0	0	1.5e-05	1.5e-05	3.438	381.7	5.6	-1	Specific	14.7	>sp|P46531|NOTC1_HUMAN Neurogenic locus notch homolog protein 1 OS=Homo sapiens OX=9606 GN=NOTCH1 PE=1 SV=4	1	3092	FP062822_12.4646.4646.5	high-energy collision-induced dissociation	3.29	4991.89	4992.89	1	20 | 34123
103	HexNAc(1)	199.6	5	999.782	4994.88	999.586	4993.9	controllerType=0 controllerNumber=1 scan=4701	-4.405	Y.NCRCPPEWTGQYCTEDVDECQLMPNACQNGGTCHNTHGGY.N	14	NCRCPPEWTGQYCTEDVDECQLMPNACQNGGTCHNTHGGY,YN,2@57.02146,4@57.02146,13@57.02146,14@203.07937,20@57.02146,21@0.98402,27@57.02146,33@57.02146,35@15.99492	T14(OGlycan / 203.0794); Q21(Deamidated / 0.984); N35(Oxidation / 15.9949)	16.9414	Y.NC[+57.02146]RC[+57.02146]PPEWTGQYC[+57.02146]T[+203.07937]EDVDEC[+57.02146]Q[+0.98402]LMPNAC[+57.02146]QNGGTC[+57.02146]HN[+15.99492]THGGY.N	C2(Carbamidomethyl / 57.0215); C4(Carbamidomethyl / 57.0215); C13(Carbamidomethyl / 57.0215); C20(Carbamidomethyl / 57.0215); C27(Carbamidomethyl / 57.0215); C33(Carbamidomethyl / 57.0215)	0.0016	0.0016	0	0	0	0	6.4e-05	6.5e-05	2.798	199.6	0	1	Specific	15.1	>sp|P46531|NOTC1_HUMAN Neurogenic locus notch homolog protein 1 OS=Homo sapiens OX=9606 GN=NOTCH1 PE=1 SV=4	1	3163	FP062822_12.4701.4701.5	high-energy collision-induced dissociation	2.63	4993.87	4992.89	1	21 | 34723
103	HexNAc(1)	126.9	4	1248.98	4992.89	1249.23	4993.9	controllerType=0 controllerNumber=1 scan=4516	-0.957	Y.NCRCPPEWTGQYCTEDVDECQLMPNACQNGGTCHNTHGGY.N	14	NCRCPPEWTGQYCTEDVDECQLMPNACQNGGTCHNTHGGY,YN,2@57.02146,4@57.02146,13@57.02146,14@203.07937,20@57.02146,21@0.98402,25@15.99492,27@57.02146,33@57.02146	T14(OGlycan / 203.0794); Q21(Deamidated / 0.984); N25(Oxidation / 15.9949)	16.5079	Y.NC[+57.02146]RC[+57.02146]PPEWTGQYC[+57.02146]T[+203.07937]EDVDEC[+57.02146]Q[+0.98402]LMPN[+15.99492]AC[+57.02146]QNGGTC[+57.02146]HNTHGGY.N	C2(Carbamidomethyl / 57.0215); C4(Carbamidomethyl / 57.0215); C13(Carbamidomethyl / 57.0215); C20(Carbamidomethyl / 57.0215); C27(Carbamidomethyl / 57.0215); C33(Carbamidomethyl / 57.0215)	0.047	0.048	0	0	0	0	0.0016	0.0016	1.328	126.9	5.6	-1	Specific	12.4	>sp|P46531|NOTC1_HUMAN Neurogenic locus notch homolog protein 1 OS=Homo sapiens OX=9606 GN=NOTCH1 PE=1 SV=4	1	2915	FP062822_12.4516.4516.4	high-energy collision-induced dissociation	0.75	4991.88	4992.89	1	22 | 32852
103	HexNAc(1)	653.6	5	999.386	4992.9	999.389	4992.92	controllerType=0 controllerNumber=1 scan=4519	-2.62	Y.NCRCPPEWTGQYCTEDVDECQLMPNACQNGGTCHNTHGGY.N	14	NCRCPPEWTGQYCTEDVDECQLMPNACQNGGTCHNTHGGY,YN,2@57.02146,4@57.02146,13@57.02146,14@203.07937,20@57.02146,27@57.02146,33@57.02146,35@15.99492	T14(OGlycan / 203.0794); N35(Oxidation / 15.9949)	16.5168	Y.NC[+57.02146]RC[+57.02146]PPEWTGQYC[+57.02146]T[+203.07937]EDVDEC[+57.02146]QLMPNAC[+57.02146]QNGGTC[+57.02146]HN[+15.99492]THGGY.N	C2(Carbamidomethyl / 57.0215); C4(Carbamidomethyl / 57.0215); C13(Carbamidomethyl / 57.0215); C20(Carbamidomethyl / 57.0215); C27(Carbamidomethyl / 57.0215); C33(Carbamidomethyl / 57.0215)	3.2e-09	3.3e-09	0	0	0	0	2.5e-10	2.5e-10	8.49	653.6	8.6		Specific	16.7	>sp|P46531|NOTC1_HUMAN Neurogenic locus notch homolog protein 1 OS=Homo sapiens OX=9606 GN=NOTCH1 PE=1 SV=4	1	2918	FP062822_12.4519.4519.5	high-energy collision-induced dissociation	9.02	4991.9	4991.91	1	23 | 32892
103	Hex(1)	555.3	4	1242.72	4967.88	1242.73	4967.88	controllerType=0 controllerNumber=1 scan=4843	-1.73	Y.NCRCPPEWTGQYCTEDVDECQLMPNACQNGGTCHNTHGGY.N	14	NCRCPPEWTGQYCTEDVDECQLMPNACQNGGTCHNTHGGY,YN,2@57.02146,4@57.02146,13@57.02146,14@162.05282,20@57.02146,23@15.99492,27@57.02146,33@57.02146,35@15.99492	T14(OGlycan / 162.0528); M23(Oxidation / 15.9949); N35(Oxidation / 15.9949)	17.2725	Y.NC[+57.02146]RC[+57.02146]PPEWTGQYC[+57.02146]T[+162.05282]EDVDEC[+57.02146]QLM[+15.99492]PNAC[+57.02146]QNGGTC[+57.02146]HN[+15.99492]THGGY.N	C2(Carbamidomethyl / 57.0215); C4(Carbamidomethyl / 57.0215); C13(Carbamidomethyl / 57.0215); C20(Carbamidomethyl / 57.0215); C27(Carbamidomethyl / 57.0215); C33(Carbamidomethyl / 57.0215)	2.5e-07	2.5e-07	0	0	0	0	2.2e-08	2.2e-08	6.6	555.3	0.8		Specific	19.4	>sp|P46531|NOTC1_HUMAN Neurogenic locus notch homolog protein 1 OS=Homo sapiens OX=9606 GN=NOTCH1 PE=1 SV=4	1	3344	FP062822_12.4843.4843.4	high-energy collision-induced dissociation	7.15	4966.87	4966.88	1	24 | 35323
103	Hex(1)	410.8	4	1242.73	4967.88	1242.73	4967.88	controllerType=0 controllerNumber=1 scan=4788	-0.354	Y.NCRCPPEWTGQYCTEDVDECQLMPNACQNGGTCHNTHGGY.N	14	NCRCPPEWTGQYCTEDVDECQLMPNACQNGGTCHNTHGGY,YN,2@57.02146,4@57.02146,13@57.02146,14@162.05282,20@57.02146,23@15.99492,27@57.02146,33@57.02146,35@15.99492	T14(OGlycan / 162.0528); M23(Oxidation / 15.9949); N35(Oxidation / 15.9949)	17.1455	Y.NC[+57.02146]RC[+57.02146]PPEWTGQYC[+57.02146]T[+162.05282]EDVDEC[+57.02146]QLM[+15.99492]PNAC[+57.02146]QNGGTC[+57.02146]HN[+15.99492]THGGY.N	C2(Carbamidomethyl / 57.0215); C4(Carbamidomethyl / 57.0215); C13(Carbamidomethyl / 57.0215); C20(Carbamidomethyl / 57.0215); C27(Carbamidomethyl / 57.0215); C33(Carbamidomethyl / 57.0215)	8.4e-07	8.5e-07	0	0	0	0	8.5e-08	8.6e-08	6.077	410.8	0.8		Specific	21.4	>sp|P46531|NOTC1_HUMAN Neurogenic locus notch homolog protein 1 OS=Homo sapiens OX=9606 GN=NOTCH1 PE=1 SV=4	1	3272	FP062822_12.4788.4788.4	high-energy collision-induced dissociation	5.22	4966.88	4966.88	1	25 | 35083
103	Hex(1)	167.7	4	1242.73	4967.89	1242.73	4967.88	controllerType=0 controllerNumber=1 scan=4912	0.334	Y.NCRCPPEWTGQYCTEDVDECQLMPNACQNGGTCHNTHGGY.N	14	NCRCPPEWTGQYCTEDVDECQLMPNACQNGGTCHNTHGGY,YN,2@57.02146,4@57.02146,13@57.02146,14@162.05282,18@15.99492,20@57.02146,27@57.02146,33@57.02146,35@15.99492	T14(OGlycan / 162.0528); D18(Oxidation / 15.9949); N35(Oxidation / 15.9949)	17.4326	Y.NC[+57.02146]RC[+57.02146]PPEWTGQYC[+57.02146]T[+162.05282]EDVD[+15.99492]EC[+57.02146]QLMPNAC[+57.02146]QNGGTC[+57.02146]HN[+15.99492]THGGY.N	C2(Carbamidomethyl / 57.0215); C4(Carbamidomethyl / 57.0215); C13(Carbamidomethyl / 57.0215); C20(Carbamidomethyl / 57.0215); C27(Carbamidomethyl / 57.0215); C33(Carbamidomethyl / 57.0215)	0.0027	0.0028	0	0	0	0	0.00016	0.00016	2.564	167.7	0		Specific	15.4	>sp|P46531|NOTC1_HUMAN Neurogenic locus notch homolog protein 1 OS=Homo sapiens OX=9606 GN=NOTCH1 PE=1 SV=4	1	3434	FP062822_12.4912.4912.2	high-energy collision-induced dissociation	2.4	4966.88	4966.88	1	26 | 36203
103	Fuc(1)	1486.5	4	1238.72	4951.88	1238.73	4951.89	controllerType=0 controllerNumber=1 scan=4882	-2.467	Y.NCRCPPEWTGQYCTEDVDECQLMPNACQNGGTCHNTHGGY.N	36	NCRCPPEWTGQYCTEDVDECQLMPNACQNGGTCHNTHGGY,YN,2@57.02146,4@57.02146,13@57.02146,20@57.02146,23@15.99492,27@57.02146,33@57.02146,35@15.99492,36@146.05791	M23(Oxidation / 15.9949); N35(Oxidation / 15.9949); T36(OGlycan / 146.0579)	17.3642	Y.NC[+57.02146]RC[+57.02146]PPEWTGQYC[+57.02146]TEDVDEC[+57.02146]QLM[+15.99492]PNAC[+57.02146]QNGGTC[+57.02146]HN[+15.99492]T[+146.05791]HGGY.N	C2(Carbamidomethyl / 57.0215); C4(Carbamidomethyl / 57.0215); C13(Carbamidomethyl / 57.0215); C20(Carbamidomethyl / 57.0215); C27(Carbamidomethyl / 57.0215); C33(Carbamidomethyl / 57.0215)	9.9e-31	4.5e-28	0	0	0	0	9.9e-31	4.5e-28	30.006	1486.5	5.1		Specific	32.3	>sp|P46531|NOTC1_HUMAN Neurogenic locus notch homolog protein 1 OS=Homo sapiens OX=9606 GN=NOTCH1 PE=1 SV=4	1	3397	FP062822_12.4882.4882.4	high-energy collision-induced dissociation	26.15	4950.87	4950.88	1	27 | 35843
103	Fuc(1)	1405.2	4	1238.72	4951.87	1238.73	4951.89	controllerType=0 controllerNumber=1 scan=4993	-3.059	Y.NCRCPPEWTGQYCTEDVDECQLMPNACQNGGTCHNTHGGY.N	36	NCRCPPEWTGQYCTEDVDECQLMPNACQNGGTCHNTHGGY,YN,2@57.02146,4@57.02146,13@57.02146,20@57.02146,23@15.99492,27@57.02146,33@57.02146,35@15.99492,36@146.05791	M23(Oxidation / 15.9949); N35(Oxidation / 15.9949); T36(OGlycan / 146.0579)	17.6233	Y.NC[+57.02146]RC[+57.02146]PPEWTGQYC[+57.02146]TEDVDEC[+57.02146]QLM[+15.99492]PNAC[+57.02146]QNGGTC[+57.02146]HN[+15.99492]T[+146.05791]HGGY.N	C2(Carbamidomethyl / 57.0215); C4(Carbamidomethyl / 57.0215); C13(Carbamidomethyl / 57.0215); C20(Carbamidomethyl / 57.0215); C27(Carbamidomethyl / 57.0215); C33(Carbamidomethyl / 57.0215)	9.9e-31	4.5e-27	0	0	0	0	9.9e-31	2.5e-27	30.006	1405.2	13.9		Specific	32	>sp|P46531|NOTC1_HUMAN Neurogenic locus notch homolog protein 1 OS=Homo sapiens OX=9606 GN=NOTCH1 PE=1 SV=4	1	3540	FP062822_12.4993.4993.4	high-energy collision-induced dissociation	25.15	4950.87	4950.88	1	28 | 37003
103	Fuc(1)	1263.5	4	1238.72	4951.88	1238.73	4951.89	controllerType=0 controllerNumber=1 scan=4937	-2.467	Y.NCRCPPEWTGQYCTEDVDECQLMPNACQNGGTCHNTHGGY.N	36	NCRCPPEWTGQYCTEDVDECQLMPNACQNGGTCHNTHGGY,YN,2@57.02146,4@57.02146,13@57.02146,20@57.02146,23@15.99492,27@57.02146,33@57.02146,35@15.99492,36@146.05791	M23(Oxidation / 15.9949); N35(Oxidation / 15.9949); T36(OGlycan / 146.0579)	17.493	Y.NC[+57.02146]RC[+57.02146]PPEWTGQYC[+57.02146]TEDVDEC[+57.02146]QLM[+15.99492]PNAC[+57.02146]QNGGTC[+57.02146]HN[+15.99492]T[+146.05791]HGGY.N	C2(Carbamidomethyl / 57.0215); C4(Carbamidomethyl / 57.0215); C13(Carbamidomethyl / 57.0215); C20(Carbamidomethyl / 57.0215); C27(Carbamidomethyl / 57.0215); C33(Carbamidomethyl / 57.0215)	9.9e-31	4.5e-24	0	0	0	0	9.9e-31	1.5e-24	30.006	1263.5	0.9		Specific	29.6	>sp|P46531|NOTC1_HUMAN Neurogenic locus notch homolog protein 1 OS=Homo sapiens OX=9606 GN=NOTCH1 PE=1 SV=4	1	3465	FP062822_12.4937.4937.4	high-energy collision-induced dissociation	22.15	4950.87	4950.88	1	29 | 36443
103	Fuc(1)	1196.1	4	1238.73	4951.88	1238.73	4951.89	controllerType=0 controllerNumber=1 scan=4832	-2.27	Y.NCRCPPEWTGQYCTEDVDECQLMPNACQNGGTCHNTHGGY.N	14	NCRCPPEWTGQYCTEDVDECQLMPNACQNGGTCHNTHGGY,YN,2@57.02146,4@57.02146,13@57.02146,14@146.05791,20@57.02146,23@15.99492,27@57.02146,33@57.02146,35@15.99492	T14(OGlycan / 146.0579); M23(Oxidation / 15.9949); N35(Oxidation / 15.9949)	17.2476	Y.NC[+57.02146]RC[+57.02146]PPEWTGQYC[+57.02146]T[+146.05791]EDVDEC[+57.02146]QLM[+15.99492]PNAC[+57.02146]QNGGTC[+57.02146]HN[+15.99492]THGGY.N	C2(Carbamidomethyl / 57.0215); C4(Carbamidomethyl / 57.0215); C13(Carbamidomethyl / 57.0215); C20(Carbamidomethyl / 57.0215); C27(Carbamidomethyl / 57.0215); C33(Carbamidomethyl / 57.0215)	9.9e-31	4.5e-22	0	0	0	0	9.9e-31	1.5e-22	30.006	1196.1	8.3		Specific	30.3	>sp|P46531|NOTC1_HUMAN Neurogenic locus notch homolog protein 1 OS=Homo sapiens OX=9606 GN=NOTCH1 PE=1 SV=4	1	3328	FP062822_12.4832.4832.4	high-energy collision-induced dissociation	22.15	4950.87	4950.88	1	30 | 35243
103	Fuc(1)	1121.9	4	1238.97	4952.87	1238.73	4951.89	controllerType=0 controllerNumber=1 scan=5049	-4.624	Y.NCRCPPEWTGQYCTEDVDECQLMPNACQNGGTCHNTHGGY.N	14	NCRCPPEWTGQYCTEDVDECQLMPNACQNGGTCHNTHGGY,YN,2@57.02146,4@57.02146,13@57.02146,14@146.05791,20@57.02146,23@15.99492,27@57.02146,33@57.02146,35@15.99492	T14(OGlycan / 146.0579); M23(Oxidation / 15.9949); N35(Oxidation / 15.9949)	17.7543	Y.NC[+57.02146]RC[+57.02146]PPEWTGQYC[+57.02146]T[+146.05791]EDVDEC[+57.02146]QLM[+15.99492]PNAC[+57.02146]QNGGTC[+57.02146]HN[+15.99492]THGGY.N	C2(Carbamidomethyl / 57.0215); C4(Carbamidomethyl / 57.0215); C13(Carbamidomethyl / 57.0215); C20(Carbamidomethyl / 57.0215); C27(Carbamidomethyl / 57.0215); C33(Carbamidomethyl / 57.0215)	9.9e-31	2.8e-21	0	0	0	0	9.9e-31	4.8e-22	30.006	1121.9	7	1	Specific	29.9	>sp|P46531|NOTC1_HUMAN Neurogenic locus notch homolog protein 1 OS=Homo sapiens OX=9606 GN=NOTCH1 PE=1 SV=4	1	3608	FP062822_12.5049.5049.4	high-energy collision-induced dissociation	21.36	4951.86	4950.88	1	31 | 37403
103	Fuc(1)	941	5	991.181	4951.87	991.184	4951.89	controllerType=0 controllerNumber=1 scan=4908	-3.025	Y.NCRCPPEWTGQYCTEDVDECQLMPNACQNGGTCHNTHGGY.N	14	NCRCPPEWTGQYCTEDVDECQLMPNACQNGGTCHNTHGGY,YN,2@57.02146,4@57.02146,13@57.02146,14@146.05791,20@57.02146,23@15.99492,27@57.02146,33@57.02146,35@15.99492	T14(OGlycan / 146.0579); M23(Oxidation / 15.9949); N35(Oxidation / 15.9949)	17.4238	Y.NC[+57.02146]RC[+57.02146]PPEWTGQYC[+57.02146]T[+146.05791]EDVDEC[+57.02146]QLM[+15.99492]PNAC[+57.02146]QNGGTC[+57.02146]HN[+15.99492]THGGY.N	C2(Carbamidomethyl / 57.0215); C4(Carbamidomethyl / 57.0215); C13(Carbamidomethyl / 57.0215); C20(Carbamidomethyl / 57.0215); C27(Carbamidomethyl / 57.0215); C33(Carbamidomethyl / 57.0215)	3.2e-14	3.3e-14	0	0	0	0	2.7e-15	2.7e-15	13.49	941	0.8		Specific	24.7	>sp|P46531|NOTC1_HUMAN Neurogenic locus notch homolog protein 1 OS=Homo sapiens OX=9606 GN=NOTCH1 PE=1 SV=4	1	3429	FP062822_12.4908.4908.5	high-energy collision-induced dissociation	14.28	4950.87	4950.88	1	32 | 36163
103	Fuc(1)	780.9	5	991.379	4952.87	991.184	4951.89	controllerType=0 controllerNumber=1 scan=4855	-5.169	Y.NCRCPPEWTGQYCTEDVDECQLMPNACQNGGTCHNTHGGY.N	14	NCRCPPEWTGQYCTEDVDECQLMPNACQNGGTCHNTHGGY,YN,2@57.02146,4@57.02146,13@57.02146,14@146.05791,20@57.02146,23@15.99492,27@57.02146,33@57.02146,35@15.99492	T14(OGlycan / 146.0579); M23(Oxidation / 15.9949); N35(Oxidation / 15.9949)	17.2999	Y.NC[+57.02146]RC[+57.02146]PPEWTGQYC[+57.02146]T[+146.05791]EDVDEC[+57.02146]QLM[+15.99492]PNAC[+57.02146]QNGGTC[+57.02146]HN[+15.99492]THGGY.N	C2(Carbamidomethyl / 57.0215); C4(Carbamidomethyl / 57.0215); C13(Carbamidomethyl / 57.0215); C20(Carbamidomethyl / 57.0215); C27(Carbamidomethyl / 57.0215); C33(Carbamidomethyl / 57.0215)	2e-11	2e-11	0	0	0	0	2.9e-12	2.9e-12	10.699	780.9	0.8	1	Specific	22.7	>sp|P46531|NOTC1_HUMAN Neurogenic locus notch homolog protein 1 OS=Homo sapiens OX=9606 GN=NOTCH1 PE=1 SV=4	1	3362	FP062822_12.4855.4855.5	high-energy collision-induced dissociation	11.49	4951.86	4950.88	1	33 | 35603
103	Fuc(1)	682.9	4	1238.97	4952.87	1238.73	4951.89	controllerType=0 controllerNumber=1 scan=5101	-3.934	Y.NCRCPPEWTGQYCTEDVDECQLMPNACQNGGTCHNTHGGY.N	14	NCRCPPEWTGQYCTEDVDECQLMPNACQNGGTCHNTHGGY,YN,2@57.02146,4@57.02146,13@57.02146,14@146.05791,20@57.02146,23@15.99492,27@57.02146,33@57.02146,35@15.99492	T14(OGlycan / 146.0579); M23(Oxidation / 15.9949); N35(Oxidation / 15.9949)	17.8777	Y.NC[+57.02146]RC[+57.02146]PPEWTGQYC[+57.02146]T[+146.05791]EDVDEC[+57.02146]QLM[+15.99492]PNAC[+57.02146]QNGGTC[+57.02146]HN[+15.99492]THGGY.N	C2(Carbamidomethyl / 57.0215); C4(Carbamidomethyl / 57.0215); C13(Carbamidomethyl / 57.0215); C20(Carbamidomethyl / 57.0215); C27(Carbamidomethyl / 57.0215); C33(Carbamidomethyl / 57.0215)	2.7e-10	2.8e-10	0	0	0	0	2.6e-11	2.6e-11	9.563	682.9	0.8	1	Specific	25.1	>sp|P46531|NOTC1_HUMAN Neurogenic locus notch homolog protein 1 OS=Homo sapiens OX=9606 GN=NOTCH1 PE=1 SV=4	1	3678	FP062822_12.5101.5101.4	high-energy collision-induced dissociation	10.36	4951.87	4950.88	1	34 | 37723
103	Fuc(1)	489.4	4	1238.72	4951.86	1238.73	4951.89	controllerType=0 controllerNumber=1 scan=5162	-5.327	Y.NCRCPPEWTGQYCTEDVDECQLMPNACQNGGTCHNTHGGY.N	14	NCRCPPEWTGQYCTEDVDECQLMPNACQNGGTCHNTHGGY,YN,2@57.02146,4@57.02146,13@57.02146,14@146.05791,20@57.02146,23@15.99492,27@57.02146,33@57.02146,35@15.99492	T14(OGlycan / 146.0579); M23(Oxidation / 15.9949); N35(Oxidation / 15.9949)	18.0197	Y.NC[+57.02146]RC[+57.02146]PPEWTGQYC[+57.02146]T[+146.05791]EDVDEC[+57.02146]QLM[+15.99492]PNAC[+57.02146]QNGGTC[+57.02146]HN[+15.99492]THGGY.N	C2(Carbamidomethyl / 57.0215); C4(Carbamidomethyl / 57.0215); C13(Carbamidomethyl / 57.0215); C20(Carbamidomethyl / 57.0215); C27(Carbamidomethyl / 57.0215); C33(Carbamidomethyl / 57.0215)	2.3e-07	2.4e-07	0	0	0	0	1.7e-08	1.7e-08	6.633	489.4	0		Specific	21.2	>sp|P46531|NOTC1_HUMAN Neurogenic locus notch homolog protein 1 OS=Homo sapiens OX=9606 GN=NOTCH1 PE=1 SV=4	1	3755	FP062822_12.5162.5162.4	high-energy collision-induced dissociation	6.36	4950.86	4950.88	1	35 | 38003
103	Fuc(1)	323.7	4	1238.72	4951.87	1238.73	4951.89	controllerType=0 controllerNumber=1 scan=5216	-4.143	Y.NCRCPPEWTGQYCTEDVDECQLMPNACQNGGTCHNTHGGY.N	14	NCRCPPEWTGQYCTEDVDECQLMPNACQNGGTCHNTHGGY,YN,2@57.02146,4@57.02146,13@57.02146,14@146.05791,18@15.99492,20@57.02146,27@57.02146,33@57.02146,34@15.99492	T14(OGlycan / 146.0579); D18(Oxidation / 15.9949); H34(Oxidation / 15.9949)	18.1465	Y.NC[+57.02146]RC[+57.02146]PPEWTGQYC[+57.02146]T[+146.05791]EDVD[+15.99492]EC[+57.02146]QLMPNAC[+57.02146]QNGGTC[+57.02146]H[+15.99492]NTHGGY.N	C2(Carbamidomethyl / 57.0215); C4(Carbamidomethyl / 57.0215); C13(Carbamidomethyl / 57.0215); C20(Carbamidomethyl / 57.0215); C27(Carbamidomethyl / 57.0215); C33(Carbamidomethyl / 57.0215)	1.8e-05	1.8e-05	0	0	0	0	1.6e-06	1.6e-06	4.744	323.7	0		Specific	18.7	>sp|P46531|NOTC1_HUMAN Neurogenic locus notch homolog protein 1 OS=Homo sapiens OX=9606 GN=NOTCH1 PE=1 SV=4	1	3824	FP062822_12.5216.5216.4	high-energy collision-induced dissociation	4.5	4950.86	4950.88	1	36 | 38283
103	Fuc(1)	307.3	5	991.179	4951.87	991.184	4951.89	controllerType=0 controllerNumber=1 scan=4987	-4.627	Y.NCRCPPEWTGQYCTEDVDECQLMPNACQNGGTCHNTHGGY.N	14	NCRCPPEWTGQYCTEDVDECQLMPNACQNGGTCHNTHGGY,YN,2@57.02146,4@57.02146,13@57.02146,14@146.05791,20@57.02146,23@15.99492,27@57.02146,33@57.02146,35@15.99492	T14(OGlycan / 146.0579); M23(Oxidation / 15.9949); N35(Oxidation / 15.9949)	17.6083	Y.NC[+57.02146]RC[+57.02146]PPEWTGQYC[+57.02146]T[+146.05791]EDVDEC[+57.02146]QLM[+15.99492]PNAC[+57.02146]QNGGTC[+57.02146]HN[+15.99492]THGGY.N	C2(Carbamidomethyl / 57.0215); C4(Carbamidomethyl / 57.0215); C13(Carbamidomethyl / 57.0215); C20(Carbamidomethyl / 57.0215); C27(Carbamidomethyl / 57.0215); C33(Carbamidomethyl / 57.0215)	0.0002	0.0002	0	0	0	0	9.8e-06	9.9e-06	3.698	307.3	0		Specific	16.9	>sp|P46531|NOTC1_HUMAN Neurogenic locus notch homolog protein 1 OS=Homo sapiens OX=9606 GN=NOTCH1 PE=1 SV=4	1	3535	FP062822_12.4987.4987.5	high-energy collision-induced dissociation	2.66	4950.86	4950.88	1	37 | 36923
103	Fuc(1)	183.3	4	1238.73	4951.89	1238.73	4951.89	controllerType=0 controllerNumber=1 scan=5271	0.195	Y.NCRCPPEWTGQYCTEDVDECQLMPNACQNGGTCHNTHGGY.N	14	NCRCPPEWTGQYCTEDVDECQLMPNACQNGGTCHNTHGGY,YN,2@57.02146,4@57.02146,13@57.02146,14@146.05791,18@15.99492,20@57.02146,27@57.02146,33@57.02146,35@15.99492	T14(OGlycan / 146.0579); D18(Oxidation / 15.9949); N35(Oxidation / 15.9949)	18.2751	Y.NC[+57.02146]RC[+57.02146]PPEWTGQYC[+57.02146]T[+146.05791]EDVD[+15.99492]EC[+57.02146]QLMPNAC[+57.02146]QNGGTC[+57.02146]HN[+15.99492]THGGY.N	C2(Carbamidomethyl / 57.0215); C4(Carbamidomethyl / 57.0215); C13(Carbamidomethyl / 57.0215); C20(Carbamidomethyl / 57.0215); C27(Carbamidomethyl / 57.0215); C33(Carbamidomethyl / 57.0215)	0.0018	0.0018	0	0	0	0	0.00011	0.00011	2.753	183.3	0		Specific	17.3	>sp|P46531|NOTC1_HUMAN Neurogenic locus notch homolog protein 1 OS=Homo sapiens OX=9606 GN=NOTCH1 PE=1 SV=4	1	3898	FP062822_12.5271.5271.4	high-energy collision-induced dissociation	2.58	4950.88	4950.88	1	38 | 38563
103	Hex(1)	100.7	4	1238.73	4951.88	1238.73	4951.89	controllerType=0 controllerNumber=1 scan=5328	-1.58	Y.NCRCPPEWTGQYCTEDVDECQLMPNACQNGGTCHNTHGGY.N	14	NCRCPPEWTGQYCTEDVDECQLMPNACQNGGTCHNTHGGY,YN,2@57.02146,4@57.02146,13@57.02146,14@162.05282,20@57.02146,27@57.02146,29@15.99492,33@57.02146	T14(OGlycan / 162.0528); N29(Oxidation / 15.9949)	18.4091	Y.NC[+57.02146]RC[+57.02146]PPEWTGQYC[+57.02146]T[+162.05282]EDVDEC[+57.02146]QLMPNAC[+57.02146]QN[+15.99492]GGTC[+57.02146]HNTHGGY.N	C2(Carbamidomethyl / 57.0215); C4(Carbamidomethyl / 57.0215); C13(Carbamidomethyl / 57.0215); C20(Carbamidomethyl / 57.0215); C27(Carbamidomethyl / 57.0215); C33(Carbamidomethyl / 57.0215)	0.0016	0.0016	0	0	0	0	7.3e-05	7.4e-05	2.791	100.7	0		Specific	14.3	>sp|P46531|NOTC1_HUMAN Neurogenic locus notch homolog protein 1 OS=Homo sapiens OX=9606 GN=NOTCH1 PE=1 SV=4	1	3979	FP062822_12.5328.5328.4	high-energy collision-induced dissociation	2.32	4950.87	4950.88	1	39 | 38883
103	Hex(1)	2.9	4	1238.73	4951.89	1238.73	4951.89	controllerType=0 controllerNumber=1 scan=5382	-0.495	Y.NCRCPPEWTGQYCTEDVDECQLMPNACQNGGTCHNTHGGY.N	14	NCRCPPEWTGQYCTEDVDECQLMPNACQNGGTCHNTHGGY,YN,2@57.02146,4@57.02146,13@57.02146,14@162.05282,20@57.02146,25@15.99492,27@57.02146,33@57.02146	T14(OGlycan / 162.0528); N25(Oxidation / 15.9949)	18.5352	Y.NC[+57.02146]RC[+57.02146]PPEWTGQYC[+57.02146]T[+162.05282]EDVDEC[+57.02146]QLMPN[+15.99492]AC[+57.02146]QNGGTC[+57.02146]HNTHGGY.N	C2(Carbamidomethyl / 57.0215); C4(Carbamidomethyl / 57.0215); C13(Carbamidomethyl / 57.0215); C20(Carbamidomethyl / 57.0215); C27(Carbamidomethyl / 57.0215); C33(Carbamidomethyl / 57.0215)	0.0016	0.0016	0	0	0	0	8.2e-05	8.3e-05	2.791	2.9	0		Specific	12.9	>sp|P46531|NOTC1_HUMAN Neurogenic locus notch homolog protein 1 OS=Homo sapiens OX=9606 GN=NOTCH1 PE=1 SV=4	1	4044	FP062822_12.5382.5382.4	high-energy collision-induced dissociation	2.32	4950.88	4950.88	1	40 | 39163
103	Fuc(1)	1006.9	4	1234.97	4936.86	1234.98	4936.88	controllerType=0 controllerNumber=1 scan=5017	-3.499	Y.NCRCPPEWTGQYCTEDVDECQLMPNACQNGGTCHNTHGGY.N	14	NCRCPPEWTGQYCTEDVDECQLMPNACQNGGTCHNTHGGY,YN,2@57.02146,4@57.02146,13@57.02146,14@146.05791,20@57.02146,23@15.99492,27@57.02146,29@0.98402,33@57.02146	T14(OGlycan / 146.0579); M23(Oxidation / 15.9949); N29(Deamidated / 0.984)	17.6791	Y.NC[+57.02146]RC[+57.02146]PPEWTGQYC[+57.02146]T[+146.05791]EDVDEC[+57.02146]QLM[+15.99492]PNAC[+57.02146]QN[+0.98402]GGTC[+57.02146]HNTHGGY.N	C2(Carbamidomethyl / 57.0215); C4(Carbamidomethyl / 57.0215); C13(Carbamidomethyl / 57.0215); C20(Carbamidomethyl / 57.0215); C27(Carbamidomethyl / 57.0215); C33(Carbamidomethyl / 57.0215)	9.9e-31	2.8e-19	0	0	0	0	9.9e-31	3e-20	30.006	1006.9	5.1		Specific	26.7	>sp|P46531|NOTC1_HUMAN Neurogenic locus notch homolog protein 1 OS=Homo sapiens OX=9606 GN=NOTCH1 PE=1 SV=4	1	3570	FP062822_12.5017.5017.4	high-energy collision-induced dissociation	18.36	4935.85	4935.87	1	41 | 37203
103	Fuc(1)	769.9	4	1234.97	4936.87	1234.98	4936.88	controllerType=0 controllerNumber=1 scan=5068	-0.927	Y.NCRCPPEWTGQYCTEDVDECQLMPNACQNGGTCHNTHGGY.N	9	NCRCPPEWTGQYCTEDVDECQLMPNACQNGGTCHNTHGGY,YN,2@57.02146,4@57.02146,9@146.05791,13@57.02146,20@57.02146,23@15.99492,27@57.02146,28@0.98402,33@57.02146	T9(OGlycan / 146.0579); M23(Oxidation / 15.9949); Q28(Deamidated / 0.984)	17.7999	Y.NC[+57.02146]RC[+57.02146]PPEWT[+146.05791]GQYC[+57.02146]TEDVDEC[+57.02146]QLM[+15.99492]PNAC[+57.02146]Q[+0.98402]NGGTC[+57.02146]HNTHGGY.N	C2(Carbamidomethyl / 57.0215); C4(Carbamidomethyl / 57.0215); C13(Carbamidomethyl / 57.0215); C20(Carbamidomethyl / 57.0215); C27(Carbamidomethyl / 57.0215); C33(Carbamidomethyl / 57.0215)	4.4e-12	4.5e-12	0	0	0	0	6.5e-13	6.6e-13	11.353	769.9	5.5		Specific	25.9	>sp|P46531|NOTC1_HUMAN Neurogenic locus notch homolog protein 1 OS=Homo sapiens OX=9606 GN=NOTCH1 PE=1 SV=4	1	3632	FP062822_12.5068.5068.4	high-energy collision-induced dissociation	11.15	4935.87	4935.87	1	42 | 37523
103	Fuc(1)	241	4	1235.22	4937.84	1234.98	4936.88	controllerType=0 controllerNumber=1 scan=5123	-7.838	Y.NCRCPPEWTGQYCTEDVDECQLMPNACQNGGTCHNTHGGY.N	14	NCRCPPEWTGQYCTEDVDECQLMPNACQNGGTCHNTHGGY,YN,2@57.02146,4@57.02146,13@57.02146,14@146.05791,20@57.02146,23@15.99492,27@57.02146,28@0.98402,33@57.02146	T14(OGlycan / 146.0579); M23(Oxidation / 15.9949); Q28(Deamidated / 0.984)	17.9294	Y.NC[+57.02146]RC[+57.02146]PPEWTGQYC[+57.02146]T[+146.05791]EDVDEC[+57.02146]QLM[+15.99492]PNAC[+57.02146]Q[+0.98402]NGGTC[+57.02146]HNTHGGY.N	C2(Carbamidomethyl / 57.0215); C4(Carbamidomethyl / 57.0215); C13(Carbamidomethyl / 57.0215); C20(Carbamidomethyl / 57.0215); C27(Carbamidomethyl / 57.0215); C33(Carbamidomethyl / 57.0215)	0.00038	0.00038	0	0	0	0	1.7e-05	1.7e-05	3.421	241	0	1	Specific	17.5	>sp|P46531|NOTC1_HUMAN Neurogenic locus notch homolog protein 1 OS=Homo sapiens OX=9606 GN=NOTCH1 PE=1 SV=4	1	3703	FP062822_12.5123.5123.4	high-energy collision-induced dissociation	2.12	4936.84	4935.87	1	43 | 37923
103	Fuc(1)	158.7	4	1234.72	4935.86	1234.98	4936.88	controllerType=0 controllerNumber=1 scan=5538	-4.105	Y.NCRCPPEWTGQYCTEDVDECQLMPNACQNGGTCHNTHGGY.N	14	NCRCPPEWTGQYCTEDVDECQLMPNACQNGGTCHNTHGGY,YN,2@57.02146,4@57.02146,13@57.02146,14@146.05791,20@57.02146,27@57.02146,33@57.02146,35@0.98402,37@15.99492	T14(OGlycan / 146.0579); N35(Deamidated / 0.984); H37(Oxidation / 15.9949)	18.8992	Y.NC[+57.02146]RC[+57.02146]PPEWTGQYC[+57.02146]T[+146.05791]EDVDEC[+57.02146]QLMPNAC[+57.02146]QNGGTC[+57.02146]HN[+0.98402]TH[+15.99492]GGY.N	C2(Carbamidomethyl / 57.0215); C4(Carbamidomethyl / 57.0215); C13(Carbamidomethyl / 57.0215); C20(Carbamidomethyl / 57.0215); C27(Carbamidomethyl / 57.0215); C33(Carbamidomethyl / 57.0215)	0.01	0.01	0	0	0	0	0.00054	0.00054	1.993	158.7	0	-1	Specific	16.6	>sp|P46531|NOTC1_HUMAN Neurogenic locus notch homolog protein 1 OS=Homo sapiens OX=9606 GN=NOTCH1 PE=1 SV=4	1	4237	FP062822_12.5538.5538.4	high-energy collision-induced dissociation	1.37	4934.85	4935.87	1	44 | 39723
103	Fuc(1)	1249.9	4	1234.73	4935.88	1234.73	4935.89	controllerType=0 controllerNumber=1 scan=4906	-2.583	Y.NCRCPPEWTGQYCTEDVDECQLMPNACQNGGTCHNTHGGY.N	14	NCRCPPEWTGQYCTEDVDECQLMPNACQNGGTCHNTHGGY,YN,2@57.02146,4@57.02146,13@57.02146,14@146.05791,20@57.02146,23@15.99492,27@57.02146,33@57.02146	T14(OGlycan / 146.0579); M23(Oxidation / 15.9949)	17.4195	Y.NC[+57.02146]RC[+57.02146]PPEWTGQYC[+57.02146]T[+146.05791]EDVDEC[+57.02146]QLM[+15.99492]PNAC[+57.02146]QNGGTC[+57.02146]HNTHGGY.N	C2(Carbamidomethyl / 57.0215); C4(Carbamidomethyl / 57.0215); C13(Carbamidomethyl / 57.0215); C20(Carbamidomethyl / 57.0215); C27(Carbamidomethyl / 57.0215); C33(Carbamidomethyl / 57.0215)	9.9e-31	4.5e-23	0	0	0	0	9.9e-31	1.2e-23	30.006	1249.9	3.3		Specific	30	>sp|P46531|NOTC1_HUMAN Neurogenic locus notch homolog protein 1 OS=Homo sapiens OX=9606 GN=NOTCH1 PE=1 SV=4	1	3427	FP062822_12.4906.4906.4	high-energy collision-induced dissociation	23.32	4934.87	4934.89	1	45 | 36123
103	Fuc(1)	1155.8	4	1234.73	4935.88	1234.73	4935.89	controllerType=0 controllerNumber=1 scan=5359	-2.187	Y.NCRCPPEWTGQYCTEDVDECQLMPNACQNGGTCHNTHGGY.N	14	NCRCPPEWTGQYCTEDVDECQLMPNACQNGGTCHNTHGGY,YN,2@57.02146,4@57.02146,13@57.02146,14@146.05791,20@57.02146,27@57.02146,33@57.02146,35@15.99492	T14(OGlycan / 146.0579); N35(Oxidation / 15.9949)	18.4827	Y.NC[+57.02146]RC[+57.02146]PPEWTGQYC[+57.02146]T[+146.05791]EDVDEC[+57.02146]QLMPNAC[+57.02146]QNGGTC[+57.02146]HN[+15.99492]THGGY.N	C2(Carbamidomethyl / 57.0215); C4(Carbamidomethyl / 57.0215); C13(Carbamidomethyl / 57.0215); C20(Carbamidomethyl / 57.0215); C27(Carbamidomethyl / 57.0215); C33(Carbamidomethyl / 57.0215)	9.9e-31	4.5e-22	0	0	0	0	9.9e-31	1.9e-22	30.006	1155.8	3.3		Specific	27.5	>sp|P46531|NOTC1_HUMAN Neurogenic locus notch homolog protein 1 OS=Homo sapiens OX=9606 GN=NOTCH1 PE=1 SV=4	1	4016	FP062822_12.5359.5359.4	high-energy collision-induced dissociation	21.88	4934.88	4934.89	1	46 | 39043
103	Fuc(1)	992.2	4	1234.73	4935.89	1234.73	4935.89	controllerType=0 controllerNumber=1 scan=5413	-1.099	Y.NCRCPPEWTGQYCTEDVDECQLMPNACQNGGTCHNTHGGY.N	14	NCRCPPEWTGQYCTEDVDECQLMPNACQNGGTCHNTHGGY,YN,2@57.02146,4@57.02146,13@57.02146,14@146.05791,20@57.02146,27@57.02146,33@57.02146,35@15.99492	T14(OGlycan / 146.0579); N35(Oxidation / 15.9949)	18.6083	Y.NC[+57.02146]RC[+57.02146]PPEWTGQYC[+57.02146]T[+146.05791]EDVDEC[+57.02146]QLMPNAC[+57.02146]QNGGTC[+57.02146]HN[+15.99492]THGGY.N	C2(Carbamidomethyl / 57.0215); C4(Carbamidomethyl / 57.0215); C13(Carbamidomethyl / 57.0215); C20(Carbamidomethyl / 57.0215); C27(Carbamidomethyl / 57.0215); C33(Carbamidomethyl / 57.0215)	4.4e-16	4.4e-16	0	0	0	0	3.7e-17	3.7e-17	15.358	992.2	7.8		Specific	28.3	>sp|P46531|NOTC1_HUMAN Neurogenic locus notch homolog protein 1 OS=Homo sapiens OX=9606 GN=NOTCH1 PE=1 SV=4	1	4080	FP062822_12.5413.5413.4	high-energy collision-induced dissociation	18.88	4934.88	4934.89	1	47 | 39243
103	Fuc(1)	838	4	1234.98	4936.89	1234.73	4935.89	controllerType=0 controllerNumber=1 scan=4854	-1.68	Y.NCRCPPEWTGQYCTEDVDECQLMPNACQNGGTCHNTHGGY.N	14	NCRCPPEWTGQYCTEDVDECQLMPNACQNGGTCHNTHGGY,YN,2@57.02146,4@57.02146,13@57.02146,14@146.05791,20@57.02146,23@15.99492,27@57.02146,33@57.02146	T14(OGlycan / 146.0579); M23(Oxidation / 15.9949)	17.2977	Y.NC[+57.02146]RC[+57.02146]PPEWTGQYC[+57.02146]T[+146.05791]EDVDEC[+57.02146]QLM[+15.99492]PNAC[+57.02146]QNGGTC[+57.02146]HNTHGGY.N	C2(Carbamidomethyl / 57.0215); C4(Carbamidomethyl / 57.0215); C13(Carbamidomethyl / 57.0215); C20(Carbamidomethyl / 57.0215); C27(Carbamidomethyl / 57.0215); C33(Carbamidomethyl / 57.0215)	4.4e-13	4.5e-13	0	0	0	0	1e-13	1.1e-13	12.353	838	0.8	1	Specific	27.9	>sp|P46531|NOTC1_HUMAN Neurogenic locus notch homolog protein 1 OS=Homo sapiens OX=9606 GN=NOTCH1 PE=1 SV=4	1	3360	FP062822_12.4854.4854.4	high-energy collision-induced dissociation	13.32	4935.88	4934.89	1	48 | 35523
103	Fuc(1)	711.3	4	1234.73	4935.88	1234.73	4935.89	controllerType=0 controllerNumber=1 scan=4962	-3.176	Y.NCRCPPEWTGQYCTEDVDECQLMPNACQNGGTCHNTHGGY.N	14	NCRCPPEWTGQYCTEDVDECQLMPNACQNGGTCHNTHGGY,YN,2@57.02146,4@57.02146,13@57.02146,14@146.05791,20@57.02146,23@15.99492,27@57.02146,33@57.02146	T14(OGlycan / 146.0579); M23(Oxidation / 15.9949)	17.5504	Y.NC[+57.02146]RC[+57.02146]PPEWTGQYC[+57.02146]T[+146.05791]EDVDEC[+57.02146]QLM[+15.99492]PNAC[+57.02146]QNGGTC[+57.02146]HNTHGGY.N	C2(Carbamidomethyl / 57.0215); C4(Carbamidomethyl / 57.0215); C13(Carbamidomethyl / 57.0215); C20(Carbamidomethyl / 57.0215); C27(Carbamidomethyl / 57.0215); C33(Carbamidomethyl / 57.0215)	4.4e-11	4.5e-11	0	0	0	0	5.7e-12	5.8e-12	10.353	711.3	6.3		Specific	24.6	>sp|P46531|NOTC1_HUMAN Neurogenic locus notch homolog protein 1 OS=Homo sapiens OX=9606 GN=NOTCH1 PE=1 SV=4	1	3501	FP062822_12.4962.4962.4	high-energy collision-induced dissociation	10.32	4934.87	4934.89	1	49 | 36683
103	Fuc(1)	521.3	4	1234.73	4935.89	1234.73	4935.89	controllerType=0 controllerNumber=1 scan=5472	-1.89	Y.NCRCPPEWTGQYCTEDVDECQLMPNACQNGGTCHNTHGGY.N	14	NCRCPPEWTGQYCTEDVDECQLMPNACQNGGTCHNTHGGY,YN,2@57.02146,4@57.02146,13@57.02146,14@146.05791,20@57.02146,27@57.02146,33@57.02146,37@15.99492	T14(OGlycan / 146.0579); H37(Oxidation / 15.9949)	18.7454	Y.NC[+57.02146]RC[+57.02146]PPEWTGQYC[+57.02146]T[+146.05791]EDVDEC[+57.02146]QLMPNAC[+57.02146]QNGGTC[+57.02146]HNTH[+15.99492]GGY.N	C2(Carbamidomethyl / 57.0215); C4(Carbamidomethyl / 57.0215); C13(Carbamidomethyl / 57.0215); C20(Carbamidomethyl / 57.0215); C27(Carbamidomethyl / 57.0215); C33(Carbamidomethyl / 57.0215)	2.5e-07	2.5e-07	0	0	0	0	2.4e-08	2.5e-08	6.6	521.3	0		Specific	24.4	>sp|P46531|NOTC1_HUMAN Neurogenic locus notch homolog protein 1 OS=Homo sapiens OX=9606 GN=NOTCH1 PE=1 SV=4	1	4154	FP062822_12.5472.5472.4	high-energy collision-induced dissociation	7.88	4934.88	4934.89	1	50 | 39403
103	Fuc(1)	214.2	4	1230.48	4918.88	1230.73	4919.9	controllerType=0 controllerNumber=1 scan=5371	-3.34	Y.NCRCPPEWTGQYCTEDVDECQLMPNACQNGGTCHNTHGGY.N	32	NCRCPPEWTGQYCTEDVDECQLMPNACQNGGTCHNTHGGY,YN,2@57.02146,4@57.02146,13@57.02146,20@57.02146,27@57.02146,32@146.05791,33@57.02146	T32(OGlycan / 146.0579)	18.5107	Y.NC[+57.02146]RC[+57.02146]PPEWTGQYC[+57.02146]TEDVDEC[+57.02146]QLMPNAC[+57.02146]QNGGT[+146.05791]C[+57.02146]HNTHGGY.N	C2(Carbamidomethyl / 57.0215); C4(Carbamidomethyl / 57.0215); C13(Carbamidomethyl / 57.0215); C20(Carbamidomethyl / 57.0215); C27(Carbamidomethyl / 57.0215); C33(Carbamidomethyl / 57.0215)	0.01	0.01	0	0	0	0	0.00049	0.00049	1.993	155.7	4.5	-1	Specific	16.5	>sp|P46531|NOTC1_HUMAN Neurogenic locus notch homolog protein 1 OS=Homo sapiens OX=9606 GN=NOTCH1 PE=1 SV=4	1	4031	FP062822_12.5371.5371.4	high-energy collision-induced dissociation	1.87	4917.87	4918.89	1	51 | 39083
103		1071	4	1198.46	4790.81	1198.46	4790.82	controllerType=0 controllerNumber=1 scan=5047	-2.118	Y.NCRCPPEWTGQYCTEDVDECQLMPNACQNGGTCHNTHGGY.N		NCRCPPEWTGQYCTEDVDECQLMPNACQNGGTCHNTHGGY,YN,2@57.02146,4@57.02146,13@57.02146,20@57.02146,23@15.99492,27@57.02146,28@0.98402,33@57.02146	M23(Oxidation / 15.9949); Q28(Deamidated / 0.984)	17.7499	Y.NC[+57.02146]RC[+57.02146]PPEWTGQYC[+57.02146]TEDVDEC[+57.02146]QLM[+15.99492]PNAC[+57.02146]Q[+0.98402]NGGTC[+57.02146]HNTHGGY.N	C2(Carbamidomethyl / 57.0215); C4(Carbamidomethyl / 57.0215); C13(Carbamidomethyl / 57.0215); C20(Carbamidomethyl / 57.0215); C27(Carbamidomethyl / 57.0215); C33(Carbamidomethyl / 57.0215)	9.9e-31	4.5e-20	0	0	0	0	9.9e-31	4.9e-21	30.006	1071	11.1		Specific	28.2	>sp|P46531|NOTC1_HUMAN Neurogenic locus notch homolog protein 1 OS=Homo sapiens OX=9606 GN=NOTCH1 PE=1 SV=4	1	3606	FP062822_12.5047.5047.4	high-energy collision-induced dissociation	20.32	4789.8	4789.81	1	52 | 37363
103		884.7	4	1198.46	4790.81	1198.46	4790.82	controllerType=0 controllerNumber=1 scan=4995	-1.71	Y.NCRCPPEWTGQYCTEDVDECQLMPNACQNGGTCHNTHGGY.N		NCRCPPEWTGQYCTEDVDECQLMPNACQNGGTCHNTHGGY,YN,2@57.02146,4@57.02146,13@57.02146,20@57.02146,23@15.99492,27@57.02146,28@0.98402,33@57.02146	M23(Oxidation / 15.9949); Q28(Deamidated / 0.984)	17.6277	Y.NC[+57.02146]RC[+57.02146]PPEWTGQYC[+57.02146]TEDVDEC[+57.02146]QLM[+15.99492]PNAC[+57.02146]Q[+0.98402]NGGTC[+57.02146]HNTHGGY.N	C2(Carbamidomethyl / 57.0215); C4(Carbamidomethyl / 57.0215); C13(Carbamidomethyl / 57.0215); C20(Carbamidomethyl / 57.0215); C27(Carbamidomethyl / 57.0215); C33(Carbamidomethyl / 57.0215)	4.4e-14	4.5e-14	0	0	0	0	6.8e-15	6.9e-15	13.353	884.7	2.1		Specific	29.1	>sp|P46531|NOTC1_HUMAN Neurogenic locus notch homolog protein 1 OS=Homo sapiens OX=9606 GN=NOTCH1 PE=1 SV=4	1	3542	FP062822_12.4995.4995.4	high-energy collision-induced dissociation	14.32	4789.81	4789.81	1	53 | 37083
103		608.2	4	1198.46	4790.83	1198.46	4790.82	controllerType=0 controllerNumber=1 scan=5107	2.469	Y.NCRCPPEWTGQYCTEDVDECQLMPNACQNGGTCHNTHGGY.N		NCRCPPEWTGQYCTEDVDECQLMPNACQNGGTCHNTHGGY,YN,2@57.02146,4@57.02146,13@57.02146,20@57.02146,23@15.99492,27@57.02146,28@0.98402,33@57.02146	M23(Oxidation / 15.9949); Q28(Deamidated / 0.984)	17.8907	Y.NC[+57.02146]RC[+57.02146]PPEWTGQYC[+57.02146]TEDVDEC[+57.02146]QLM[+15.99492]PNAC[+57.02146]Q[+0.98402]NGGTC[+57.02146]HNTHGGY.N	C2(Carbamidomethyl / 57.0215); C4(Carbamidomethyl / 57.0215); C13(Carbamidomethyl / 57.0215); C20(Carbamidomethyl / 57.0215); C27(Carbamidomethyl / 57.0215); C33(Carbamidomethyl / 57.0215)	2.2e-08	2.2e-08	0	0	0	0	1.4e-09	1.4e-09	7.654	608.2	6.6		Specific	24	>sp|P46531|NOTC1_HUMAN Neurogenic locus notch homolog protein 1 OS=Homo sapiens OX=9606 GN=NOTCH1 PE=1 SV=4	1	3684	FP062822_12.5107.5107.4	high-energy collision-induced dissociation	7.62	4789.83	4789.81	1	54 | 37763
103		907	4	1198.21	4789.82	1198.21	4789.84	controllerType=0 controllerNumber=1 scan=4943	-2.703	Y.NCRCPPEWTGQYCTEDVDECQLMPNACQNGGTCHNTHGGY.N		NCRCPPEWTGQYCTEDVDECQLMPNACQNGGTCHNTHGGY,YN,2@57.02146,4@57.02146,13@57.02146,20@57.02146,23@15.99492,27@57.02146,33@57.02146	M23(Oxidation / 15.9949)	17.5048	Y.NC[+57.02146]RC[+57.02146]PPEWTGQYC[+57.02146]TEDVDEC[+57.02146]QLM[+15.99492]PNAC[+57.02146]QNGGTC[+57.02146]HNTHGGY.N	C2(Carbamidomethyl / 57.0215); C4(Carbamidomethyl / 57.0215); C13(Carbamidomethyl / 57.0215); C20(Carbamidomethyl / 57.0215); C27(Carbamidomethyl / 57.0215); C33(Carbamidomethyl / 57.0215)	4.4e-15	4.4e-15	0	0	0	0	6.8e-16	6.9e-16	14.358	907	68.6		Specific	27.5	>sp|P46531|NOTC1_HUMAN Neurogenic locus notch homolog protein 1 OS=Homo sapiens OX=9606 GN=NOTCH1 PE=1 SV=4	1	3475	FP062822_12.4943.4943.4	high-energy collision-induced dissociation	14.34	4788.82	4788.83	1	55 | 36483
103		833	4	1198.21	4789.84	1198.21	4789.84	controllerType=0 controllerNumber=1 scan=4889	-0.256	Y.NCRCPPEWTGQYCTEDVDECQLMPNACQNGGTCHNTHGGY.N		NCRCPPEWTGQYCTEDVDECQLMPNACQNGGTCHNTHGGY,YN,2@57.02146,4@57.02146,13@57.02146,20@57.02146,23@15.99492,27@57.02146,33@57.02146	M23(Oxidation / 15.9949)	17.3794	Y.NC[+57.02146]RC[+57.02146]PPEWTGQYC[+57.02146]TEDVDEC[+57.02146]QLM[+15.99492]PNAC[+57.02146]QNGGTC[+57.02146]HNTHGGY.N	C2(Carbamidomethyl / 57.0215); C4(Carbamidomethyl / 57.0215); C13(Carbamidomethyl / 57.0215); C20(Carbamidomethyl / 57.0215); C27(Carbamidomethyl / 57.0215); C33(Carbamidomethyl / 57.0215)	4.4e-13	4.5e-13	0	0	0	0	1.2e-13	1.2e-13	12.353	833	85.6		Specific	27.2	>sp|P46531|NOTC1_HUMAN Neurogenic locus notch homolog protein 1 OS=Homo sapiens OX=9606 GN=NOTCH1 PE=1 SV=4	1	3407	FP062822_12.4889.4889.4	high-energy collision-induced dissociation	13.35	4788.83	4788.83	1	56 | 35883
103		254.8	2	784.822	1568.64	784.816	1568.63	controllerType=0 controllerNumber=1 scan=4714	7.55	Y.NCRCPPEWTGQY.C		NCRCPPEWTGQY,YC,2@57.02146,4@57.02146,11@0.98402	Q11(Deamidated / 0.984)	16.9714	Y.NC[+57.02146]RC[+57.02146]PPEWTGQ[+0.98402]Y.C	C2(Carbamidomethyl / 57.0215); C4(Carbamidomethyl / 57.0215)	0.013	0.013	0	0	0	0	0.00078	0.00079	1.88	213.6	177.7		Specific	8.4	>sp|P46531|NOTC1_HUMAN Neurogenic locus notch homolog protein 1 OS=Homo sapiens OX=9606 GN=NOTCH1 PE=1 SV=4	1	3182	FP062822_12.4714.4714.2	high-energy collision-induced dissociation	1.3	1567.63	1567.62	1	57 | 768
103		619.6	2	784.322	1567.64	784.324	1567.64	controllerType=0 controllerNumber=1 scan=4596	-2.797	Y.NCRCPPEWTGQY.C		NCRCPPEWTGQY,YC,2@57.02146,4@57.02146		16.6978	Y.NC[+57.02146]RC[+57.02146]PPEWTGQY.C	C2(Carbamidomethyl / 57.0215); C4(Carbamidomethyl / 57.0215)	1.1e-09	1.2e-09	0	0	0	0	8.5e-11	8.6e-11	8.941	387.6	387.6		Specific	14.4	>sp|P46531|NOTC1_HUMAN Neurogenic locus notch homolog protein 1 OS=Homo sapiens OX=9606 GN=NOTCH1 PE=1 SV=4	1	3015	FP062822_12.4596.4596.2	high-energy collision-induced dissociation	9.94	1566.63	1566.63	1	58 | 728
103		534.9	2	784.322	1567.64	784.324	1567.64	controllerType=0 controllerNumber=1 scan=4546	-3.186	Y.NCRCPPEWTGQY.C		NCRCPPEWTGQY,YC,2@57.02146,4@57.02146		16.5792	Y.NC[+57.02146]RC[+57.02146]PPEWTGQY.C	C2(Carbamidomethyl / 57.0215); C4(Carbamidomethyl / 57.0215)	4e-08	4.1e-08	0	0	0	0	1.9e-09	1.9e-09	7.398	389.8	389.8		Specific	14.2	>sp|P46531|NOTC1_HUMAN Neurogenic locus notch homolog protein 1 OS=Homo sapiens OX=9606 GN=NOTCH1 PE=1 SV=4	1	2954	FP062822_12.4546.4546.2	high-energy collision-induced dissociation	8.15	1566.63	1566.63	1	59 | 718
103		444.2	2	784.324	1567.64	784.324	1567.64	controllerType=0 controllerNumber=1 scan=4789	-0.85	Y.NCRCPPEWTGQY.C		NCRCPPEWTGQY,YC,2@57.02146,4@57.02146		17.1477	Y.NC[+57.02146]RC[+57.02146]PPEWTGQY.C	C2(Carbamidomethyl / 57.0215); C4(Carbamidomethyl / 57.0215)	1.5e-06	1.5e-06	0	0	0	0	1.4e-07	1.4e-07	5.837	361.6	361.6		Specific	12.7	>sp|P46531|NOTC1_HUMAN Neurogenic locus notch homolog protein 1 OS=Homo sapiens OX=9606 GN=NOTCH1 PE=1 SV=4	1	3274	FP062822_12.4789.4789.2	high-energy collision-induced dissociation	5.97	1566.63	1566.63	1	60 | 814
103		399	2	784.322	1567.64	784.324	1567.64	controllerType=0 controllerNumber=1 scan=4696	-2.641	Y.NCRCPPEWTGQY.C		NCRCPPEWTGQY,YC,2@57.02146,4@57.02146		16.9305	Y.NC[+57.02146]RC[+57.02146]PPEWTGQY.C	C2(Carbamidomethyl / 57.0215); C4(Carbamidomethyl / 57.0215)	7.8e-06	7.9e-06	0	0	0	0	5e-07	5e-07	5.106	307.6	307.6		Specific	11.7	>sp|P46531|NOTC1_HUMAN Neurogenic locus notch homolog protein 1 OS=Homo sapiens OX=9606 GN=NOTCH1 PE=1 SV=4	1	3156	FP062822_12.4696.4696.4	high-energy collision-induced dissociation	5.39	1566.63	1566.63	1	61 | 766
[truncated: 171 more rows]

## Sheet: FP062822_13
Pos.	Glycans	Score	z	Obs._x000D_ m/z	Obs._x000D_ MH	Calc._x000D_ m/z	Calc._x000D_ MH	Scan #	ppm_x000D_ err.	SequenceOriginalDebug	Glycans_x000D_ Pos.	PeptideParseFriendly	Mods_x000D_ (variable)	Scan_x000D_ Time	Sequence	Mods_x000D_ (fixed)	PEP_x000D_ 2D	PEP_x000D_ 1D	FDR_x000D_ 2D	FDR_x000D_ 1D	FDR uniq._x000D_ 2D	FDR uniq._x000D_ 1D	q-value_x000D_ 2D	q-value_x000D_ 1D	|Log Prob|	Delta_x000D_ Score	Delta Mod._x000D_ Score	Off-_x000D_ By-X	Cleavage	Z-Score	Protein_x000D_ Name	Prot._x000D_ Id	QID	Comment	Fragment_x000D_ Type	|LogProbOld|	Obs.M	Calc.M	Prot._x000D_ Rank	PID
[truncated: 245 more rows]
