# Supplementary material for: Cancer-associated Notch receptor variants lead to O-fucosylation defects that deregulate Notch signaling
Source: J Biol Chem. 2022 Oct 18;298(12):102616. doi: 10.1016/j.jbc.2022.102616 (PMC9672452; doi:10.1016/j.jbc.2022.102616)
Supplement: Table S16 [file mmc15.xlsx]

## Sheet: Table S16
	Table S16: Chymotrypsin digestion of hN1 EGF5-14 T349P + LFNG analyzed for Figure 7.
	Chymotrypsin digestion
	Tab			Biological replicate number						The peptides used to generate the EICs are highlighted in red and bold
	FP062822_14			1
	FP062822_15			2
	FP062822_16			3

## Sheet: FP062822_14
Pos.	Glycans	Score	z	Obs._x000D_ m/z	Obs._x000D_ MH	Calc._x000D_ m/z	Calc._x000D_ MH	Scan #	ppm_x000D_ err.	SequenceOriginalDebug	Glycans_x000D_ Pos.	PeptideParseFriendly	Mods_x000D_ (variable)	Scan_x000D_ Time	Sequence	Mods_x000D_ (fixed)	PEP_x000D_ 2D	PEP_x000D_ 1D	FDR_x000D_ 2D	FDR_x000D_ 1D	FDR uniq._x000D_ 2D	FDR uniq._x000D_ 1D	q-value_x000D_ 2D	q-value_x000D_ 1D	|Log Prob|	Delta_x000D_ Score	Delta Mod._x000D_ Score	Off-_x000D_ By-X	Cleavage	Z-Score	Protein_x000D_ Name	Prot._x000D_ Id	QID	Comment	Fragment_x000D_ Type	|LogProbOld|	Obs.M	Calc.M	Prot._x000D_ Rank	PID
1	Hex(1)Pent(2); Fuc(1)	187.6	4	851.618	3403.45	851.605	3403.4	controllerType=0 controllerNumber=1 scan=3269	14.546	-.DVNECGQKPGLCRHGGTCHNEVGSY.R	17;24	DVNECGQKPGLCRHGGTCHNEVGSY,-R,5@57.02146,12@57.02146,17@426.13734,18@57.02146,24@146.05791	T17(OGlycan / 426.1373); S24(OGlycan / 146.0579)	13.4714	-.DVNEC[+57.02146]GQKPGLC[+57.02146]RHGGT[+426.13734]C[+57.02146]HNEVGS[+146.05791]Y.R	C5(Carbamidomethyl / 57.0215); C12(Carbamidomethyl / 57.0215); C18(Carbamidomethyl / 57.0215)	0.94	0.94	0.0059	0.0059	0.013	0.013	0.071	0.072	0.029	187.6	1.2		Specific	5.4	>sp|P46531|NOTC1_HUMAN Neurogenic locus notch homolog protein 1 OS=Homo sapiens OX=9606 GN=NOTCH1 PE=1 SV=4	1	1659	FP062822_14.3269.3269.4	high-energy collision-induced dissociation	0.02	3402.44	3402.39	1	1 | 18866
2	HexNAc(1)Hex(1)Fuc(1)NeuAc(1); Hex(1)Pent(1)	192.6	4	953.913	3812.63	953.895	3812.56	controllerType=0 controllerNumber=1 scan=3518	18.715	D.VNECGQKPGLCRHGGTCHNEVGSY.R	16;23	VNECGQKPGLCRHGGTCHNEVGSY,DR,4@57.02146,11@57.02146,16@802.28552,17@57.02146,23@294.09508	T16(OGlycan / 802.2855); S23(OGlycan / 294.0951)	14.0159	D.VNEC[+57.02146]GQKPGLC[+57.02146]RHGGT[+802.28552]C[+57.02146]HNEVGS[+294.09508]Y.R	C4(Carbamidomethyl / 57.0215); C11(Carbamidomethyl / 57.0215); C17(Carbamidomethyl / 57.0215)	0.64	0.64	0	0	0	0	0.023	0.023	0.195	192.6	0		NRagged	7.7	>sp|P46531|NOTC1_HUMAN Neurogenic locus notch homolog protein 1 OS=Homo sapiens OX=9606 GN=NOTCH1 PE=1 SV=4	1	1932	FP062822_14.3518.3518.4	high-energy collision-induced dissociation	0.12	3811.62	3811.55	1	2 | 22013
2	HexNAc(1)Hex(1)Fuc(1)NeuAc(1); Hex(1)Pent(1)	180.9	4	953.911	3812.62	953.895	3812.56	controllerType=0 controllerNumber=1 scan=3453	17.307	D.VNECGQKPGLCRHGGTCHNEVGSY.R	16;23	VNECGQKPGLCRHGGTCHNEVGSY,DR,4@57.02146,11@57.02146,16@802.28552,17@57.02146,23@294.09508	T16(OGlycan / 802.2855); S23(OGlycan / 294.0951)	13.8709	D.VNEC[+57.02146]GQKPGLC[+57.02146]RHGGT[+802.28552]C[+57.02146]HNEVGS[+294.09508]Y.R	C4(Carbamidomethyl / 57.0215); C11(Carbamidomethyl / 57.0215); C17(Carbamidomethyl / 57.0215)	0.69	0.7	0	0	0	0	0.033	0.033	0.159	180.9	0		NRagged	6.6	>sp|P46531|NOTC1_HUMAN Neurogenic locus notch homolog protein 1 OS=Homo sapiens OX=9606 GN=NOTCH1 PE=1 SV=4	1	1865	FP062822_14.3453.3453.4	high-energy collision-induced dissociation	0.1	3811.62	3811.55	1	3 | 21461
2	HexNAc(1)Hex(1)Fuc(1)NeuAc(1); Hex(1)Pent(1)	177.4	4	953.912	3812.63	953.895	3812.56	controllerType=0 controllerNumber=1 scan=3405	17.883	D.VNECGQKPGLCRHGGTCHNEVGSY.R	16;23	VNECGQKPGLCRHGGTCHNEVGSY,DR,4@57.02146,11@57.02146,16@802.28552,17@57.02146,23@294.09508	T16(OGlycan / 802.2855); S23(OGlycan / 294.0951)	13.7674	D.VNEC[+57.02146]GQKPGLC[+57.02146]RHGGT[+802.28552]C[+57.02146]HNEVGS[+294.09508]Y.R	C4(Carbamidomethyl / 57.0215); C11(Carbamidomethyl / 57.0215); C17(Carbamidomethyl / 57.0215)	0.81	0.81	0.006	0.006	0	0	0.054	0.055	0.094	177.4	0		NRagged	6.4	>sp|P46531|NOTC1_HUMAN Neurogenic locus notch homolog protein 1 OS=Homo sapiens OX=9606 GN=NOTCH1 PE=1 SV=4	1	1813	FP062822_14.3405.3405.4	high-energy collision-induced dissociation	0.06	3811.62	3811.55	1	4 | 20877
2	HexNAc(1)Hex(1)Fuc(1)NeuAc(1); Hex(1)Pent(1)	161	5	763.332	3812.63	763.317	3812.56	controllerType=0 controllerNumber=1 scan=3607	19.144	D.VNECGQKPGLCRHGGTCHNEVGSY.R	16;23	VNECGQKPGLCRHGGTCHNEVGSY,DR,4@57.02146,11@57.02146,16@802.28552,17@57.02146,23@294.09508	T16(OGlycan / 802.2855); S23(OGlycan / 294.0951)	14.2261	D.VNEC[+57.02146]GQKPGLC[+57.02146]RHGGT[+802.28552]C[+57.02146]HNEVGS[+294.09508]Y.R	C4(Carbamidomethyl / 57.0215); C11(Carbamidomethyl / 57.0215); C17(Carbamidomethyl / 57.0215)	0.78	0.78	0.0061	0.0061	0	0	0.05	0.05	0.107	161	0		NRagged	6.6	>sp|P46531|NOTC1_HUMAN Neurogenic locus notch homolog protein 1 OS=Homo sapiens OX=9606 GN=NOTCH1 PE=1 SV=4	1	2017	FP062822_14.3607.3607.5	high-energy collision-induced dissociation	0.07	3811.62	3811.55	1	5 | 22330
2	HexNAc(1)Hex(1)Fuc(1)NeuAc(1); Hex(1)Pent(1)	125.2	5	763.33	3812.62	763.317	3812.56	controllerType=0 controllerNumber=1 scan=3719	17.143	D.VNECGQKPGLCRHGGTCHNEVGSY.R	16;23	VNECGQKPGLCRHGGTCHNEVGSY,DR,4@57.02146,11@57.02146,16@802.28552,17@57.02146,23@294.09508	T16(OGlycan / 802.2855); S23(OGlycan / 294.0951)	14.4822	D.VNEC[+57.02146]GQKPGLC[+57.02146]RHGGT[+802.28552]C[+57.02146]HNEVGS[+294.09508]Y.R	C4(Carbamidomethyl / 57.0215); C11(Carbamidomethyl / 57.0215); C17(Carbamidomethyl / 57.0215)	0.83	0.84	0.006	0.006	0	0	0.061	0.062	0.079	125.2	6.8		NRagged	6.8	>sp|P46531|NOTC1_HUMAN Neurogenic locus notch homolog protein 1 OS=Homo sapiens OX=9606 GN=NOTCH1 PE=1 SV=4	1	2167	FP062822_14.3719.3719.5	high-energy collision-induced dissociation	0.05	3811.62	3811.55	1	6 | 22954
2	HexNAc(1)Hex(1)Fuc(1)NeuAc(1); Hex(1)Pent(1)	124.4	5	763.331	3812.63	763.317	3812.56	controllerType=0 controllerNumber=1 scan=3560	18.023	D.VNECGQKPGLCRHGGTCHNEVGSY.R	16;23	VNECGQKPGLCRHGGTCHNEVGSY,DR,4@57.02146,11@57.02146,16@802.28552,17@57.02146,23@294.09508	T16(OGlycan / 802.2855); S23(OGlycan / 294.0951)	14.1042	D.VNEC[+57.02146]GQKPGLC[+57.02146]RHGGT[+802.28552]C[+57.02146]HNEVGS[+294.09508]Y.R	C4(Carbamidomethyl / 57.0215); C11(Carbamidomethyl / 57.0215); C17(Carbamidomethyl / 57.0215)	0.91	0.91	0.006	0.006	0	0	0.064	0.064	0.043	124.4	0		NRagged	5.9	>sp|P46531|NOTC1_HUMAN Neurogenic locus notch homolog protein 1 OS=Homo sapiens OX=9606 GN=NOTCH1 PE=1 SV=4	1	1975	FP062822_14.3560.3560.5	high-energy collision-induced dissociation	0.03	3811.62	3811.55	1	7 | 22250
2	HexNAc(1)Hex(1)Fuc(1)NeuAc(1); Hex(1)Pent(1)	94.2	5	763.329	3812.62	763.317	3812.56	controllerType=0 controllerNumber=1 scan=3661	15.542	D.VNECGQKPGLCRHGGTCHNEVGSY.R	16;23	VNECGQKPGLCRHGGTCHNEVGSY,DR,4@57.02146,11@57.02146,16@802.28552,17@57.02146,23@294.09508	T16(OGlycan / 802.2855); S23(OGlycan / 294.0951)	14.349	D.VNEC[+57.02146]GQKPGLC[+57.02146]RHGGT[+802.28552]C[+57.02146]HNEVGS[+294.09508]Y.R	C4(Carbamidomethyl / 57.0215); C11(Carbamidomethyl / 57.0215); C17(Carbamidomethyl / 57.0215)	0.98	0.98	0.02	0.02	0	0	0.1	0.1	0.01	94.2	0		NRagged	6	>sp|P46531|NOTC1_HUMAN Neurogenic locus notch homolog protein 1 OS=Homo sapiens OX=9606 GN=NOTCH1 PE=1 SV=4	1	2085	FP062822_14.3661.3661.5	high-energy collision-induced dissociation	0.01	3811.61	3811.55	1	8 | 22650
2	Hex(1)Pent(1); HexNAc(1)Hex(1)Fuc(1)NeuAc(1)	17.2	4	953.909	3812.62	953.895	3812.56	controllerType=0 controllerNumber=1 scan=3658	15.193	D.VNECGQKPGLCRHGGTCHNEVGSY.R	16;23	VNECGQKPGLCRHGGTCHNEVGSY,DR,4@57.02146,11@57.02146,16@294.09508,17@57.02146,23@802.28552	T16(OGlycan / 294.0951); S23(OGlycan / 802.2855)	14.3407	D.VNEC[+57.02146]GQKPGLC[+57.02146]RHGGT[+294.09508]C[+57.02146]HNEVGS[+802.28552]Y.R	C4(Carbamidomethyl / 57.0215); C11(Carbamidomethyl / 57.0215); C17(Carbamidomethyl / 57.0215)	0.95	0.95	0.012	0.012	0	0	0.085	0.085	0.021	17.2	0		NRagged	7.7	>sp|P46531|NOTC1_HUMAN Neurogenic locus notch homolog protein 1 OS=Homo sapiens OX=9606 GN=NOTCH1 PE=1 SV=4	1	2082	FP062822_14.3658.3658.4	high-energy collision-induced dissociation	0.01	3811.61	3811.55	1	9 | 22610
26	HexNAc(1)Fuc(1); HexNAc(1)	68.3	6	1550.8	9299.77	1550.8	9299.79	controllerType=0 controllerNumber=1 scan=4843	-2.242	Y.RCVCRATHTGPNCERPYVPCSPSPCQNGGTCRPTGDVTHECACLPGFTGQNCEENIDDCPGNNCKNGGACVDGVNTY.N	7;9	RCVCRATHTGPNCERPYVPCSPSPCQNGGTCRPTGDVTHECACLPGFTGQNCEENIDDCPGNNCKNGGACVDGVNTY,YN,2@57.02146,4@57.02146,7@349.13728,9@203.07937,13@57.02146,20@57.02146,25@57.02146,31@57.02146,41@57.02146,43@57.02146,51@0.98402,52@57.02146,59@57.02146,64@57.02146,70@57.02146	T7(OGlycan / 349.1373); T9(OGlycan / 203.0794); N51(Deamidated / 0.984)	17.0886	Y.RC[+57.02146]VC[+57.02146]RAT[+349.13728]HT[+203.07937]GPNC[+57.02146]ERPYVPC[+57.02146]SPSPC[+57.02146]QNGGTC[+57.02146]RPTGDVTHEC[+57.02146]AC[+57.02146]LPGFTGQN[+0.98402]C[+57.02146]EENIDDC[+57.02146]PGNNC[+57.02146]KNGGAC[+57.02146]VDGVNTY.N	C2(Carbamidomethyl / 57.0215); C4(Carbamidomethyl / 57.0215); C13(Carbamidomethyl / 57.0215); C20(Carbamidomethyl / 57.0215); C25(Carbamidomethyl / 57.0215); C31(Carbamidomethyl / 57.0215); C41(Carbamidomethyl / 57.0215); C43(Carbamidomethyl / 57.0215); C52(Carbamidomethyl / 57.0215); C59(Carbamidomethyl / 57.0215); C64(Carbamidomethyl / 57.0215); C70(Carbamidomethyl / 57.0215)	0.1	0.1	0	0	0	0	0.003	0.0031	0.989	68.3	0		Specific	11.5	>sp|P46531|NOTC1_HUMAN Neurogenic locus notch homolog protein 1 OS=Homo sapiens OX=9606 GN=NOTCH1 PE=1 SV=4	1	3505	FP062822_14.4843.4843.6	high-energy collision-induced dissociation	0.51	9298.77	9298.79	1	10 | 65098
26	HexNAc(1); HexNAc(1)Fuc(1)	39.7	9	1034.31	9300.74	1034.1	9298.81	controllerType=0 controllerNumber=1 scan=5007	-7.805	Y.RCVCRATHTGPNCERPYVPCSPSPCQNGGTCRPTGDVTHECACLPGFTGQNCEENIDDCPGNNCKNGGACVDGVNTY.N	7;9	RCVCRATHTGPNCERPYVPCSPSPCQNGGTCRPTGDVTHECACLPGFTGQNCEENIDDCPGNNCKNGGACVDGVNTY,YN,2@57.02146,4@57.02146,7@203.07937,9@349.13728,13@57.02146,20@57.02146,25@57.02146,31@57.02146,41@57.02146,43@57.02146,52@57.02146,59@57.02146,64@57.02146,70@57.02146	T7(OGlycan / 203.0794); T9(OGlycan / 349.1373)	17.4835	Y.RC[+57.02146]VC[+57.02146]RAT[+203.07937]HT[+349.13728]GPNC[+57.02146]ERPYVPC[+57.02146]SPSPC[+57.02146]QNGGTC[+57.02146]RPTGDVTHEC[+57.02146]AC[+57.02146]LPGFTGQNC[+57.02146]EENIDDC[+57.02146]PGNNC[+57.02146]KNGGAC[+57.02146]VDGVNTY.N	C2(Carbamidomethyl / 57.0215); C4(Carbamidomethyl / 57.0215); C13(Carbamidomethyl / 57.0215); C20(Carbamidomethyl / 57.0215); C25(Carbamidomethyl / 57.0215); C31(Carbamidomethyl / 57.0215); C41(Carbamidomethyl / 57.0215); C43(Carbamidomethyl / 57.0215); C52(Carbamidomethyl / 57.0215); C59(Carbamidomethyl / 57.0215); C64(Carbamidomethyl / 57.0215); C70(Carbamidomethyl / 57.0215)	0.98	0.98	0.02	0.02	0.045	0.045	0.098	0.098	0.01	39.7	0	2	Specific	8.5	>sp|P46531|NOTC1_HUMAN Neurogenic locus notch homolog protein 1 OS=Homo sapiens OX=9606 GN=NOTCH1 PE=1 SV=4	1	3678	FP062822_14.5007.5007.3	high-energy collision-induced dissociation	0.01	9299.74	9297.8	1	11 | 66378
26	HexNAc(1)Fuc(1)	59	6	1519.45	9111.68	1519.62	9112.71	controllerType=0 controllerNumber=1 scan=4967	-2.565	Y.RCVCRATHTGPNCERPYVPCSPSPCQNGGTCRPTGDVTHECACLPGFTGQNCEENIDDCPGNNCKNGGACVDGVNTY.N	21	RCVCRATHTGPNCERPYVPCSPSPCQNGGTCRPTGDVTHECACLPGFTGQNCEENIDDCPGNNCKNGGACVDGVNTY,YN,2@57.02146,4@57.02146,13@57.02146,20@57.02146,21@349.13728,25@57.02146,26@0.98402,31@57.02146,41@57.02146,43@57.02146,52@57.02146,59@57.02146,64@57.02146,70@57.02146,72@15.99492	S21(OGlycan / 349.1373); Q26(Deamidated / 0.984); D72(Oxidation / 15.9949)	17.3879	Y.RC[+57.02146]VC[+57.02146]RATHTGPNC[+57.02146]ERPYVPC[+57.02146]S[+349.13728]PSPC[+57.02146]Q[+0.98402]NGGTC[+57.02146]RPTGDVTHEC[+57.02146]AC[+57.02146]LPGFTGQNC[+57.02146]EENIDDC[+57.02146]PGNNC[+57.02146]KNGGAC[+57.02146]VD[+15.99492]GVNTY.N	C2(Carbamidomethyl / 57.0215); C4(Carbamidomethyl / 57.0215); C13(Carbamidomethyl / 57.0215); C20(Carbamidomethyl / 57.0215); C25(Carbamidomethyl / 57.0215); C31(Carbamidomethyl / 57.0215); C41(Carbamidomethyl / 57.0215); C43(Carbamidomethyl / 57.0215); C52(Carbamidomethyl / 57.0215); C59(Carbamidomethyl / 57.0215); C64(Carbamidomethyl / 57.0215); C70(Carbamidomethyl / 57.0215)	0.93	0.93	0.0059	0.0059	0.013	0.013	0.069	0.069	0.032	59	0	-1	Specific	9.7	>sp|P46531|NOTC1_HUMAN Neurogenic locus notch homolog protein 1 OS=Homo sapiens OX=9606 GN=NOTCH1 PE=1 SV=4	1	3633	FP062822_14.4967.4967.6	high-energy collision-induced dissociation	0.01	9110.67	9111.7	1	12 | 65978
26	HexNAc(1)Fuc(1)	116.6	6	1519.45	9111.68	1519.46	9111.72	controllerType=0 controllerNumber=1 scan=4878	-4.447	Y.RCVCRATHTGPNCERPYVPCSPSPCQNGGTCRPTGDVTHECACLPGFTGQNCEENIDDCPGNNCKNGGACVDGVNTY.N	21	RCVCRATHTGPNCERPYVPCSPSPCQNGGTCRPTGDVTHECACLPGFTGQNCEENIDDCPGNNCKNGGACVDGVNTY,YN,2@57.02146,4@57.02146,13@57.02146,20@57.02146,21@349.13728,25@57.02146,31@57.02146,41@57.02146,43@57.02146,52@57.02146,59@57.02146,64@57.02146,70@57.02146,72@15.99492	S21(OGlycan / 349.1373); D72(Oxidation / 15.9949)	17.1734	Y.RC[+57.02146]VC[+57.02146]RATHTGPNC[+57.02146]ERPYVPC[+57.02146]S[+349.13728]PSPC[+57.02146]QNGGTC[+57.02146]RPTGDVTHEC[+57.02146]AC[+57.02146]LPGFTGQNC[+57.02146]EENIDDC[+57.02146]PGNNC[+57.02146]KNGGAC[+57.02146]VD[+15.99492]GVNTY.N	C2(Carbamidomethyl / 57.0215); C4(Carbamidomethyl / 57.0215); C13(Carbamidomethyl / 57.0215); C20(Carbamidomethyl / 57.0215); C25(Carbamidomethyl / 57.0215); C31(Carbamidomethyl / 57.0215); C41(Carbamidomethyl / 57.0215); C43(Carbamidomethyl / 57.0215); C52(Carbamidomethyl / 57.0215); C59(Carbamidomethyl / 57.0215); C64(Carbamidomethyl / 57.0215); C70(Carbamidomethyl / 57.0215)	0.042	0.043	0	0	0	0	0.0017	0.0017	1.373	116.6	0		Specific	11.8	>sp|P46531|NOTC1_HUMAN Neurogenic locus notch homolog protein 1 OS=Homo sapiens OX=9606 GN=NOTCH1 PE=1 SV=4	1	3542	FP062822_14.4878.4878.6	high-energy collision-induced dissociation	1.15	9110.68	9110.72	1	13 | 65298
26	HexNAc(1)Fuc(1)	38.1	6	1519.45	9111.67	1519.46	9111.72	controllerType=0 controllerNumber=1 scan=4921	-6.135	Y.RCVCRATHTGPNCERPYVPCSPSPCQNGGTCRPTGDVTHECACLPGFTGQNCEENIDDCPGNNCKNGGACVDGVNTY.N	21	RCVCRATHTGPNCERPYVPCSPSPCQNGGTCRPTGDVTHECACLPGFTGQNCEENIDDCPGNNCKNGGACVDGVNTY,YN,2@57.02146,4@57.02146,13@57.02146,20@57.02146,21@349.13728,25@57.02146,31@57.02146,41@57.02146,43@57.02146,52@57.02146,59@57.02146,64@57.02146,70@57.02146,72@15.99492	S21(OGlycan / 349.1373); D72(Oxidation / 15.9949)	17.2794	Y.RC[+57.02146]VC[+57.02146]RATHTGPNC[+57.02146]ERPYVPC[+57.02146]S[+349.13728]PSPC[+57.02146]QNGGTC[+57.02146]RPTGDVTHEC[+57.02146]AC[+57.02146]LPGFTGQNC[+57.02146]EENIDDC[+57.02146]PGNNC[+57.02146]KNGGAC[+57.02146]VD[+15.99492]GVNTY.N	C2(Carbamidomethyl / 57.0215); C4(Carbamidomethyl / 57.0215); C13(Carbamidomethyl / 57.0215); C20(Carbamidomethyl / 57.0215); C25(Carbamidomethyl / 57.0215); C31(Carbamidomethyl / 57.0215); C41(Carbamidomethyl / 57.0215); C43(Carbamidomethyl / 57.0215); C52(Carbamidomethyl / 57.0215); C59(Carbamidomethyl / 57.0215); C64(Carbamidomethyl / 57.0215); C70(Carbamidomethyl / 57.0215)	0.67	0.67	0	0	0	0	0.025	0.025	0.175	38.1	0		Specific	9.8	>sp|P46531|NOTC1_HUMAN Neurogenic locus notch homolog protein 1 OS=Homo sapiens OX=9606 GN=NOTCH1 PE=1 SV=4	1	3583	FP062822_14.4921.4921.6	high-energy collision-induced dissociation	0.11	9110.66	9110.72	1	14 | 65538
26	HexNAc(1)Fuc(1)	143.7	6	1516.95	9096.65	1517.12	9097.7	controllerType=0 controllerNumber=1 scan=5060	-4.35	Y.RCVCRATHTGPNCERPYVPCSPSPCQNGGTCRPTGDVTHECACLPGFTGQNCEENIDDCPGNNCKNGGACVDGVNTY.N	21	RCVCRATHTGPNCERPYVPCSPSPCQNGGTCRPTGDVTHECACLPGFTGQNCEENIDDCPGNNCKNGGACVDGVNTY,YN,1@0.98402,2@57.02146,4@57.02146,13@57.02146,20@57.02146,21@349.13728,25@57.02146,31@57.02146,41@57.02146,43@57.02146,52@57.02146,59@57.02146,64@57.02146,66@0.98402,70@57.02146	R1(Deamidated / 0.984); S21(OGlycan / 349.1373); N66(Deamidated / 0.984)	17.6092	Y.R[+0.98402]C[+57.02146]VC[+57.02146]RATHTGPNC[+57.02146]ERPYVPC[+57.02146]S[+349.13728]PSPC[+57.02146]QNGGTC[+57.02146]RPTGDVTHEC[+57.02146]AC[+57.02146]LPGFTGQNC[+57.02146]EENIDDC[+57.02146]PGNNC[+57.02146]KN[+0.98402]GGAC[+57.02146]VDGVNTY.N	C2(Carbamidomethyl / 57.0215); C4(Carbamidomethyl / 57.0215); C13(Carbamidomethyl / 57.0215); C20(Carbamidomethyl / 57.0215); C25(Carbamidomethyl / 57.0215); C31(Carbamidomethyl / 57.0215); C41(Carbamidomethyl / 57.0215); C43(Carbamidomethyl / 57.0215); C52(Carbamidomethyl / 57.0215); C59(Carbamidomethyl / 57.0215); C64(Carbamidomethyl / 57.0215); C70(Carbamidomethyl / 57.0215)	0.33	0.33	0	0	0	0	0.0088	0.0089	0.483	143.7	0	-1	Specific	11.6	>sp|P46531|NOTC1_HUMAN Neurogenic locus notch homolog protein 1 OS=Homo sapiens OX=9606 GN=NOTCH1 PE=1 SV=4	1	3739	FP062822_14.5060.5060.6	high-energy collision-induced dissociation	0.18	9095.65	9096.69	1	15 | 67018
26	HexNAc(1)Fuc(1)	77.7	6	1517.29	9098.68	1516.96	9096.71	controllerType=0 controllerNumber=1 scan=5005	-4.611	Y.RCVCRATHTGPNCERPYVPCSPSPCQNGGTCRPTGDVTHECACLPGFTGQNCEENIDDCPGNNCKNGGACVDGVNTY.N	21	RCVCRATHTGPNCERPYVPCSPSPCQNGGTCRPTGDVTHECACLPGFTGQNCEENIDDCPGNNCKNGGACVDGVNTY,YN,2@57.02146,4@57.02146,13@57.02146,20@57.02146,21@349.13728,25@57.02146,31@57.02146,41@57.02146,43@57.02146,52@57.02146,59@57.02146,64@57.02146,66@0.98402,70@57.02146	S21(OGlycan / 349.1373); N66(Deamidated / 0.984)	17.4797	Y.RC[+57.02146]VC[+57.02146]RATHTGPNC[+57.02146]ERPYVPC[+57.02146]S[+349.13728]PSPC[+57.02146]QNGGTC[+57.02146]RPTGDVTHEC[+57.02146]AC[+57.02146]LPGFTGQNC[+57.02146]EENIDDC[+57.02146]PGNNC[+57.02146]KN[+0.98402]GGAC[+57.02146]VDGVNTY.N	C2(Carbamidomethyl / 57.0215); C4(Carbamidomethyl / 57.0215); C13(Carbamidomethyl / 57.0215); C20(Carbamidomethyl / 57.0215); C25(Carbamidomethyl / 57.0215); C31(Carbamidomethyl / 57.0215); C41(Carbamidomethyl / 57.0215); C43(Carbamidomethyl / 57.0215); C52(Carbamidomethyl / 57.0215); C59(Carbamidomethyl / 57.0215); C64(Carbamidomethyl / 57.0215); C70(Carbamidomethyl / 57.0215)	0.67	0.67	0	0	0	0	0.031	0.031	0.175	77.7	0	2	Specific	10.2	>sp|P46531|NOTC1_HUMAN Neurogenic locus notch homolog protein 1 OS=Homo sapiens OX=9606 GN=NOTCH1 PE=1 SV=4	1	3676	FP062822_14.5005.5005.6	high-energy collision-induced dissociation	0.11	9097.67	9095.71	1	16 | 66298
26	HexNAc(1)Fuc(1)	44	6	1517.12	9097.68	1516.96	9096.71	controllerType=0 controllerNumber=1 scan=4913	-3.732	Y.RCVCRATHTGPNCERPYVPCSPSPCQNGGTCRPTGDVTHECACLPGFTGQNCEENIDDCPGNNCKNGGACVDGVNTY.N	21	RCVCRATHTGPNCERPYVPCSPSPCQNGGTCRPTGDVTHECACLPGFTGQNCEENIDDCPGNNCKNGGACVDGVNTY,YN,1@0.98402,2@57.02146,4@57.02146,13@57.02146,20@57.02146,21@349.13728,25@57.02146,31@57.02146,41@57.02146,43@57.02146,52@57.02146,59@57.02146,64@57.02146,70@57.02146	R1(Deamidated / 0.984); S21(OGlycan / 349.1373)	17.2604	Y.R[+0.98402]C[+57.02146]VC[+57.02146]RATHTGPNC[+57.02146]ERPYVPC[+57.02146]S[+349.13728]PSPC[+57.02146]QNGGTC[+57.02146]RPTGDVTHEC[+57.02146]AC[+57.02146]LPGFTGQNC[+57.02146]EENIDDC[+57.02146]PGNNC[+57.02146]KNGGAC[+57.02146]VDGVNTY.N	C2(Carbamidomethyl / 57.0215); C4(Carbamidomethyl / 57.0215); C13(Carbamidomethyl / 57.0215); C20(Carbamidomethyl / 57.0215); C25(Carbamidomethyl / 57.0215); C31(Carbamidomethyl / 57.0215); C41(Carbamidomethyl / 57.0215); C43(Carbamidomethyl / 57.0215); C52(Carbamidomethyl / 57.0215); C59(Carbamidomethyl / 57.0215); C64(Carbamidomethyl / 57.0215); C70(Carbamidomethyl / 57.0215)	0.74	0.74	0.003	0.003	0.0068	0.0068	0.043	0.044	0.132	44	0	1	Specific	9.1	>sp|P46531|NOTC1_HUMAN Neurogenic locus notch homolog protein 1 OS=Homo sapiens OX=9606 GN=NOTCH1 PE=1 SV=4	1	3577	FP062822_14.4913.4913.6	high-energy collision-induced dissociation	0.08	9096.68	9095.71	1	17 | 65498
26	HexNAc(1)Fuc(1)	216.9	6	1516.79	9095.7	1516.79	9095.73	controllerType=0 controllerNumber=1 scan=4867	-3.779	Y.RCVCRATHTGPNCERPYVPCSPSPCQNGGTCRPTGDVTHECACLPGFTGQNCEENIDDCPGNNCKNGGACVDGVNTY.N	21	RCVCRATHTGPNCERPYVPCSPSPCQNGGTCRPTGDVTHECACLPGFTGQNCEENIDDCPGNNCKNGGACVDGVNTY,YN,2@57.02146,4@57.02146,13@57.02146,20@57.02146,21@349.13728,25@57.02146,31@57.02146,41@57.02146,43@57.02146,52@57.02146,59@57.02146,64@57.02146,70@57.02146	S21(OGlycan / 349.1373)	17.1468	Y.RC[+57.02146]VC[+57.02146]RATHTGPNC[+57.02146]ERPYVPC[+57.02146]S[+349.13728]PSPC[+57.02146]QNGGTC[+57.02146]RPTGDVTHEC[+57.02146]AC[+57.02146]LPGFTGQNC[+57.02146]EENIDDC[+57.02146]PGNNC[+57.02146]KNGGAC[+57.02146]VDGVNTY.N	C2(Carbamidomethyl / 57.0215); C4(Carbamidomethyl / 57.0215); C13(Carbamidomethyl / 57.0215); C20(Carbamidomethyl / 57.0215); C25(Carbamidomethyl / 57.0215); C31(Carbamidomethyl / 57.0215); C41(Carbamidomethyl / 57.0215); C43(Carbamidomethyl / 57.0215); C52(Carbamidomethyl / 57.0215); C59(Carbamidomethyl / 57.0215); C64(Carbamidomethyl / 57.0215); C70(Carbamidomethyl / 57.0215)	0.0097	0.0098	0	0	0	0	0.00036	0.00037	2.012	216.9	0		Specific	13.7	>sp|P46531|NOTC1_HUMAN Neurogenic locus notch homolog protein 1 OS=Homo sapiens OX=9606 GN=NOTCH1 PE=1 SV=4	1	3530	FP062822_14.4867.4867.6	high-energy collision-induced dissociation	1.73	9094.69	9094.72	1	18 | 65178
26	HexNAc(1)Fuc(1)	96.1	6	1516.95	9096.69	1516.79	9095.73	controllerType=0 controllerNumber=1 scan=4958	-5.06	Y.RCVCRATHTGPNCERPYVPCSPSPCQNGGTCRPTGDVTHECACLPGFTGQNCEENIDDCPGNNCKNGGACVDGVNTY.N	21	RCVCRATHTGPNCERPYVPCSPSPCQNGGTCRPTGDVTHECACLPGFTGQNCEENIDDCPGNNCKNGGACVDGVNTY,YN,2@57.02146,4@57.02146,13@57.02146,20@57.02146,21@349.13728,25@57.02146,31@57.02146,41@57.02146,43@57.02146,52@57.02146,59@57.02146,64@57.02146,70@57.02146	S21(OGlycan / 349.1373)	17.367	Y.RC[+57.02146]VC[+57.02146]RATHTGPNC[+57.02146]ERPYVPC[+57.02146]S[+349.13728]PSPC[+57.02146]QNGGTC[+57.02146]RPTGDVTHEC[+57.02146]AC[+57.02146]LPGFTGQNC[+57.02146]EENIDDC[+57.02146]PGNNC[+57.02146]KNGGAC[+57.02146]VDGVNTY.N	C2(Carbamidomethyl / 57.0215); C4(Carbamidomethyl / 57.0215); C13(Carbamidomethyl / 57.0215); C20(Carbamidomethyl / 57.0215); C25(Carbamidomethyl / 57.0215); C31(Carbamidomethyl / 57.0215); C41(Carbamidomethyl / 57.0215); C43(Carbamidomethyl / 57.0215); C52(Carbamidomethyl / 57.0215); C59(Carbamidomethyl / 57.0215); C64(Carbamidomethyl / 57.0215); C70(Carbamidomethyl / 57.0215)	0.67	0.67	0	0	0	0	0.027	0.027	0.175	96.1	0	1	Specific	10.2	>sp|P46531|NOTC1_HUMAN Neurogenic locus notch homolog protein 1 OS=Homo sapiens OX=9606 GN=NOTCH1 PE=1 SV=4	1	3625	FP062822_14.4958.4958.6	high-energy collision-induced dissociation	0.09	9095.68	9094.72	1	19 | 65858
26	HexNAc(1)	178.2	6	1492.94	8952.63	1492.78	8951.64	controllerType=0 controllerNumber=1 scan=4960	-1.892	Y.RCVCRATHTGPNCERPYVPCSPSPCQNGGTCRPTGDVTHECACLPGFTGQNCEENIDDCPGNNCKNGGACVDGVNTY.N	21	RCVCRATHTGPNCERPYVPCSPSPCQNGGTCRPTGDVTHECACLPGFTGQNCEENIDDCPGNNCKNGGACVDGVNTY,YN,1@0.98402,2@57.02146,4@57.02146,13@57.02146,20@57.02146,21@203.07937,25@57.02146,31@57.02146,41@57.02146,43@57.02146,52@57.02146,59@57.02146,64@57.02146,66@0.98402,70@57.02146	R1(Deamidated / 0.984); S21(OGlycan / 203.0794); N66(Deamidated / 0.984)	17.3708	Y.R[+0.98402]C[+57.02146]VC[+57.02146]RATHTGPNC[+57.02146]ERPYVPC[+57.02146]S[+203.07937]PSPC[+57.02146]QNGGTC[+57.02146]RPTGDVTHEC[+57.02146]AC[+57.02146]LPGFTGQNC[+57.02146]EENIDDC[+57.02146]PGNNC[+57.02146]KN[+0.98402]GGAC[+57.02146]VDGVNTY.N	C2(Carbamidomethyl / 57.0215); C4(Carbamidomethyl / 57.0215); C13(Carbamidomethyl / 57.0215); C20(Carbamidomethyl / 57.0215); C25(Carbamidomethyl / 57.0215); C31(Carbamidomethyl / 57.0215); C41(Carbamidomethyl / 57.0215); C43(Carbamidomethyl / 57.0215); C52(Carbamidomethyl / 57.0215); C59(Carbamidomethyl / 57.0215); C64(Carbamidomethyl / 57.0215); C70(Carbamidomethyl / 57.0215)	0.084	0.085	0	0	0	0	0.0027	0.0027	1.078	178.2	0	1	Specific	11.1	>sp|P46531|NOTC1_HUMAN Neurogenic locus notch homolog protein 1 OS=Homo sapiens OX=9606 GN=NOTCH1 PE=1 SV=4	1	3627	FP062822_14.4960.4960.6	high-energy collision-induced dissociation	0.58	8951.62	8950.63	1	20 | 65898
26	HexNAc(1)	216.6	6	1492.45	8949.65	1492.62	8950.66	controllerType=0 controllerNumber=1 scan=4884	-0.801	Y.RCVCRATHTGPNCERPYVPCSPSPCQNGGTCRPTGDVTHECACLPGFTGQNCEENIDDCPGNNCKNGGACVDGVNTY.N	21	RCVCRATHTGPNCERPYVPCSPSPCQNGGTCRPTGDVTHECACLPGFTGQNCEENIDDCPGNNCKNGGACVDGVNTY,YN,2@57.02146,4@57.02146,13@57.02146,20@57.02146,21@203.07937,25@57.02146,31@57.02146,41@57.02146,43@57.02146,51@0.98402,52@57.02146,59@57.02146,64@57.02146,70@57.02146	S21(OGlycan / 203.0794); N51(Deamidated / 0.984)	17.1903	Y.RC[+57.02146]VC[+57.02146]RATHTGPNC[+57.02146]ERPYVPC[+57.02146]S[+203.07937]PSPC[+57.02146]QNGGTC[+57.02146]RPTGDVTHEC[+57.02146]AC[+57.02146]LPGFTGQN[+0.98402]C[+57.02146]EENIDDC[+57.02146]PGNNC[+57.02146]KNGGAC[+57.02146]VDGVNTY.N	C2(Carbamidomethyl / 57.0215); C4(Carbamidomethyl / 57.0215); C13(Carbamidomethyl / 57.0215); C20(Carbamidomethyl / 57.0215); C25(Carbamidomethyl / 57.0215); C31(Carbamidomethyl / 57.0215); C41(Carbamidomethyl / 57.0215); C43(Carbamidomethyl / 57.0215); C52(Carbamidomethyl / 57.0215); C59(Carbamidomethyl / 57.0215); C64(Carbamidomethyl / 57.0215); C70(Carbamidomethyl / 57.0215)	0.18	0.18	0	0	0	0	0.0054	0.0055	0.744	216.6	0	-1	Specific	11.7	>sp|P46531|NOTC1_HUMAN Neurogenic locus notch homolog protein 1 OS=Homo sapiens OX=9606 GN=NOTCH1 PE=1 SV=4	1	3549	FP062822_14.4884.4884.6	high-energy collision-induced dissociation	0.59	8948.64	8949.65	1	21 | 65338
26	HexNAc(1)	176.4	6	1492.94	8952.6	1492.62	8950.66	controllerType=0 controllerNumber=1 scan=5059	-7.081	Y.RCVCRATHTGPNCERPYVPCSPSPCQNGGTCRPTGDVTHECACLPGFTGQNCEENIDDCPGNNCKNGGACVDGVNTY.N	21	RCVCRATHTGPNCERPYVPCSPSPCQNGGTCRPTGDVTHECACLPGFTGQNCEENIDDCPGNNCKNGGACVDGVNTY,YN,2@57.02146,4@57.02146,13@57.02146,20@57.02146,21@203.07937,25@57.02146,31@57.02146,41@57.02146,43@57.02146,52@57.02146,59@57.02146,64@57.02146,66@0.98402,70@57.02146	S21(OGlycan / 203.0794); N66(Deamidated / 0.984)	17.6072	Y.RC[+57.02146]VC[+57.02146]RATHTGPNC[+57.02146]ERPYVPC[+57.02146]S[+203.07937]PSPC[+57.02146]QNGGTC[+57.02146]RPTGDVTHEC[+57.02146]AC[+57.02146]LPGFTGQNC[+57.02146]EENIDDC[+57.02146]PGNNC[+57.02146]KN[+0.98402]GGAC[+57.02146]VDGVNTY.N	C2(Carbamidomethyl / 57.0215); C4(Carbamidomethyl / 57.0215); C13(Carbamidomethyl / 57.0215); C20(Carbamidomethyl / 57.0215); C25(Carbamidomethyl / 57.0215); C31(Carbamidomethyl / 57.0215); C41(Carbamidomethyl / 57.0215); C43(Carbamidomethyl / 57.0215); C52(Carbamidomethyl / 57.0215); C59(Carbamidomethyl / 57.0215); C64(Carbamidomethyl / 57.0215); C70(Carbamidomethyl / 57.0215)	0.15	0.15	0	0	0	0	0.0043	0.0044	0.815	176.4	0	2	Specific	12.4	>sp|P46531|NOTC1_HUMAN Neurogenic locus notch homolog protein 1 OS=Homo sapiens OX=9606 GN=NOTCH1 PE=1 SV=4	1	3738	FP062822_14.5059.5059.6	high-energy collision-induced dissociation	0.62	8951.59	8949.65	1	22 | 66978
26	HexNAc(1)	122.8	6	1492.61	8950.63	1492.62	8950.66	controllerType=0 controllerNumber=1 scan=5006	-2.431	Y.RCVCRATHTGPNCERPYVPCSPSPCQNGGTCRPTGDVTHECACLPGFTGQNCEENIDDCPGNNCKNGGACVDGVNTY.N	21	RCVCRATHTGPNCERPYVPCSPSPCQNGGTCRPTGDVTHECACLPGFTGQNCEENIDDCPGNNCKNGGACVDGVNTY,YN,2@57.02146,4@57.02146,13@57.02146,20@57.02146,21@203.07937,25@57.02146,31@57.02146,41@57.02146,43@57.02146,51@0.98402,52@57.02146,59@57.02146,64@57.02146,70@57.02146	S21(OGlycan / 203.0794); N51(Deamidated / 0.984)	17.4813	Y.RC[+57.02146]VC[+57.02146]RATHTGPNC[+57.02146]ERPYVPC[+57.02146]S[+203.07937]PSPC[+57.02146]QNGGTC[+57.02146]RPTGDVTHEC[+57.02146]AC[+57.02146]LPGFTGQN[+0.98402]C[+57.02146]EENIDDC[+57.02146]PGNNC[+57.02146]KNGGAC[+57.02146]VDGVNTY.N	C2(Carbamidomethyl / 57.0215); C4(Carbamidomethyl / 57.0215); C13(Carbamidomethyl / 57.0215); C20(Carbamidomethyl / 57.0215); C25(Carbamidomethyl / 57.0215); C31(Carbamidomethyl / 57.0215); C41(Carbamidomethyl / 57.0215); C43(Carbamidomethyl / 57.0215); C52(Carbamidomethyl / 57.0215); C59(Carbamidomethyl / 57.0215); C64(Carbamidomethyl / 57.0215); C70(Carbamidomethyl / 57.0215)	0.19	0.19	0	0	0	0	0.006	0.0061	0.721	122.8	0		Specific	10.6	>sp|P46531|NOTC1_HUMAN Neurogenic locus notch homolog protein 1 OS=Homo sapiens OX=9606 GN=NOTCH1 PE=1 SV=4	1	3677	FP062822_14.5006.5006.6	high-energy collision-induced dissociation	0.54	8949.63	8949.65	1	23 | 66338
26	HexNAc(1)	93.8	9	995.301	8949.65	995.303	8949.67	controllerType=0 controllerNumber=1 scan=4875	-2.823	Y.RCVCRATHTGPNCERPYVPCSPSPCQNGGTCRPTGDVTHECACLPGFTGQNCEENIDDCPGNNCKNGGACVDGVNTY.N	21	RCVCRATHTGPNCERPYVPCSPSPCQNGGTCRPTGDVTHECACLPGFTGQNCEENIDDCPGNNCKNGGACVDGVNTY,YN,2@57.02146,4@57.02146,13@57.02146,20@57.02146,21@203.07937,25@57.02146,31@57.02146,41@57.02146,43@57.02146,52@57.02146,59@57.02146,64@57.02146,70@57.02146	S21(OGlycan / 203.0794)	17.1655	Y.RC[+57.02146]VC[+57.02146]RATHTGPNC[+57.02146]ERPYVPC[+57.02146]S[+203.07937]PSPC[+57.02146]QNGGTC[+57.02146]RPTGDVTHEC[+57.02146]AC[+57.02146]LPGFTGQNC[+57.02146]EENIDDC[+57.02146]PGNNC[+57.02146]KNGGAC[+57.02146]VDGVNTY.N	C2(Carbamidomethyl / 57.0215); C4(Carbamidomethyl / 57.0215); C13(Carbamidomethyl / 57.0215); C20(Carbamidomethyl / 57.0215); C25(Carbamidomethyl / 57.0215); C31(Carbamidomethyl / 57.0215); C41(Carbamidomethyl / 57.0215); C43(Carbamidomethyl / 57.0215); C52(Carbamidomethyl / 57.0215); C59(Carbamidomethyl / 57.0215); C64(Carbamidomethyl / 57.0215); C70(Carbamidomethyl / 57.0215)	0.81	0.81	0.006	0.006	0	0	0.057	0.057	0.092	93.8	0		Specific	8.6	>sp|P46531|NOTC1_HUMAN Neurogenic locus notch homolog protein 1 OS=Homo sapiens OX=9606 GN=NOTCH1 PE=1 SV=4	1	3539	FP062822_14.4875.4875.3	high-energy collision-induced dissociation	0.05	8948.64	8948.66	1	24 | 65258
26	HexNAc(1)	66	6	1492.45	8949.64	1492.45	8949.67	controllerType=0 controllerNumber=1 scan=4927	-3.453	Y.RCVCRATHTGPNCERPYVPCSPSPCQNGGTCRPTGDVTHECACLPGFTGQNCEENIDDCPGNNCKNGGACVDGVNTY.N	21	RCVCRATHTGPNCERPYVPCSPSPCQNGGTCRPTGDVTHECACLPGFTGQNCEENIDDCPGNNCKNGGACVDGVNTY,YN,2@57.02146,4@57.02146,13@57.02146,20@57.02146,21@203.07937,25@57.02146,31@57.02146,41@57.02146,43@57.02146,52@57.02146,59@57.02146,64@57.02146,70@57.02146	S21(OGlycan / 203.0794)	17.2951	Y.RC[+57.02146]VC[+57.02146]RATHTGPNC[+57.02146]ERPYVPC[+57.02146]S[+203.07937]PSPC[+57.02146]QNGGTC[+57.02146]RPTGDVTHEC[+57.02146]AC[+57.02146]LPGFTGQNC[+57.02146]EENIDDC[+57.02146]PGNNC[+57.02146]KNGGAC[+57.02146]VDGVNTY.N	C2(Carbamidomethyl / 57.0215); C4(Carbamidomethyl / 57.0215); C13(Carbamidomethyl / 57.0215); C20(Carbamidomethyl / 57.0215); C25(Carbamidomethyl / 57.0215); C31(Carbamidomethyl / 57.0215); C41(Carbamidomethyl / 57.0215); C43(Carbamidomethyl / 57.0215); C52(Carbamidomethyl / 57.0215); C59(Carbamidomethyl / 57.0215); C64(Carbamidomethyl / 57.0215); C70(Carbamidomethyl / 57.0215)	0.54	0.54	0	0	0	0	0.019	0.019	0.268	66	0		Specific	9.7	>sp|P46531|NOTC1_HUMAN Neurogenic locus notch homolog protein 1 OS=Homo sapiens OX=9606 GN=NOTCH1 PE=1 SV=4	1	3587	FP062822_14.4927.4927.6	high-energy collision-induced dissociation	0.15	8948.63	8948.66	1	25 | 65578
26	Fuc(1)	40.8	6	1482.94	8892.63	1483.11	8893.63	controllerType=0 controllerNumber=1 scan=5028	-0.667	Y.RCVCRATHTGPNCERPYVPCSPSPCQNGGTCRPTGDVTHECACLPGFTGQNCEENIDDCPGNNCKNGGACVDGVNTY.N	21	RCVCRATHTGPNCERPYVPCSPSPCQNGGTCRPTGDVTHECACLPGFTGQNCEENIDDCPGNNCKNGGACVDGVNTY,YN,2@57.02146,4@57.02146,13@57.02146,20@57.02146,21@146.05791,25@57.02146,31@57.02146,41@57.02146,43@57.02146,52@57.02146,55@0.98402,59@57.02146,64@57.02146,70@57.02146	S21(OGlycan / 146.0579); N55(Deamidated / 0.984)	17.5339	Y.RC[+57.02146]VC[+57.02146]RATHTGPNC[+57.02146]ERPYVPC[+57.02146]S[+146.05791]PSPC[+57.02146]QNGGTC[+57.02146]RPTGDVTHEC[+57.02146]AC[+57.02146]LPGFTGQNC[+57.02146]EEN[+0.98402]IDDC[+57.02146]PGNNC[+57.02146]KNGGAC[+57.02146]VDGVNTY.N	C2(Carbamidomethyl / 57.0215); C4(Carbamidomethyl / 57.0215); C13(Carbamidomethyl / 57.0215); C20(Carbamidomethyl / 57.0215); C25(Carbamidomethyl / 57.0215); C31(Carbamidomethyl / 57.0215); C41(Carbamidomethyl / 57.0215); C43(Carbamidomethyl / 57.0215); C52(Carbamidomethyl / 57.0215); C59(Carbamidomethyl / 57.0215); C64(Carbamidomethyl / 57.0215); C70(Carbamidomethyl / 57.0215)	0.72	0.72	0.0031	0.0031	0.0069	0.0069	0.041	0.041	0.143	40.8	0	-1	Specific	11.7	>sp|P46531|NOTC1_HUMAN Neurogenic locus notch homolog protein 1 OS=Homo sapiens OX=9606 GN=NOTCH1 PE=1 SV=4	1	3698	FP062822_14.5028.5028.6	high-energy collision-induced dissociation	0.09	8891.62	8892.63	1	26 | 66618
26		201.5	6	1458.93	8748.55	1458.93	8748.56	controllerType=0 controllerNumber=1 scan=5180	-1.689	Y.RCVCRATHTGPNCERPYVPCSPSPCQNGGTCRPTGDVTHECACLPGFTGQNCEENIDDCPGNNCKNGGACVDGVNTY.N		RCVCRATHTGPNCERPYVPCSPSPCQNGGTCRPTGDVTHECACLPGFTGQNCEENIDDCPGNNCKNGGACVDGVNTY,YN,1@0.98402,2@57.02146,4@57.02146,13@57.02146,20@57.02146,25@57.02146,31@57.02146,41@57.02146,43@57.02146,52@57.02146,59@57.02146,64@57.02146,66@0.98402,70@57.02146	R1(Deamidated / 0.984); N66(Deamidated / 0.984)	17.8936	Y.R[+0.98402]C[+57.02146]VC[+57.02146]RATHTGPNC[+57.02146]ERPYVPC[+57.02146]SPSPC[+57.02146]QNGGTC[+57.02146]RPTGDVTHEC[+57.02146]AC[+57.02146]LPGFTGQNC[+57.02146]EENIDDC[+57.02146]PGNNC[+57.02146]KN[+0.98402]GGAC[+57.02146]VDGVNTY.N	C2(Carbamidomethyl / 57.0215); C4(Carbamidomethyl / 57.0215); C13(Carbamidomethyl / 57.0215); C20(Carbamidomethyl / 57.0215); C25(Carbamidomethyl / 57.0215); C31(Carbamidomethyl / 57.0215); C41(Carbamidomethyl / 57.0215); C43(Carbamidomethyl / 57.0215); C52(Carbamidomethyl / 57.0215); C59(Carbamidomethyl / 57.0215); C64(Carbamidomethyl / 57.0215); C70(Carbamidomethyl / 57.0215)	0.02	0.02	0	0	0	0	0.00083	0.00084	1.701	201.5	0		Specific	11.6	>sp|P46531|NOTC1_HUMAN Neurogenic locus notch homolog protein 1 OS=Homo sapiens OX=9606 GN=NOTCH1 PE=1 SV=4	1	3887	FP062822_14.5180.5180.6	high-energy collision-induced dissociation	1.51	8747.54	8747.55	1	27 | 68298
26		220.9	6	1458.93	8748.55	1458.77	8747.58	controllerType=0 controllerNumber=1 scan=5133	-3.649	Y.RCVCRATHTGPNCERPYVPCSPSPCQNGGTCRPTGDVTHECACLPGFTGQNCEENIDDCPGNNCKNGGACVDGVNTY.N		RCVCRATHTGPNCERPYVPCSPSPCQNGGTCRPTGDVTHECACLPGFTGQNCEENIDDCPGNNCKNGGACVDGVNTY,YN,2@57.02146,4@57.02146,13@57.02146,20@57.02146,25@57.02146,31@57.02146,41@57.02146,43@57.02146,52@57.02146,59@57.02146,64@57.02146,66@0.98402,70@57.02146	N66(Deamidated / 0.984)	17.7824	Y.RC[+57.02146]VC[+57.02146]RATHTGPNC[+57.02146]ERPYVPC[+57.02146]SPSPC[+57.02146]QNGGTC[+57.02146]RPTGDVTHEC[+57.02146]AC[+57.02146]LPGFTGQNC[+57.02146]EENIDDC[+57.02146]PGNNC[+57.02146]KN[+0.98402]GGAC[+57.02146]VDGVNTY.N	C2(Carbamidomethyl / 57.0215); C4(Carbamidomethyl / 57.0215); C13(Carbamidomethyl / 57.0215); C20(Carbamidomethyl / 57.0215); C25(Carbamidomethyl / 57.0215); C31(Carbamidomethyl / 57.0215); C41(Carbamidomethyl / 57.0215); C43(Carbamidomethyl / 57.0215); C52(Carbamidomethyl / 57.0215); C59(Carbamidomethyl / 57.0215); C64(Carbamidomethyl / 57.0215); C70(Carbamidomethyl / 57.0215)	0.0097	0.0098	0	0	0	0	0.00039	0.0004	2.012	220.9	17.5	1	Specific	11.4	>sp|P46531|NOTC1_HUMAN Neurogenic locus notch homolog protein 1 OS=Homo sapiens OX=9606 GN=NOTCH1 PE=1 SV=4	1	3826	FP062822_14.5133.5133.6	high-energy collision-induced dissociation	1.73	8747.54	8746.57	1	28 | 67818
26		135.6	6	1458.77	8747.56	1458.77	8747.58	controllerType=0 controllerNumber=1 scan=5036	-2.233	Y.RCVCRATHTGPNCERPYVPCSPSPCQNGGTCRPTGDVTHECACLPGFTGQNCEENIDDCPGNNCKNGGACVDGVNTY.N		RCVCRATHTGPNCERPYVPCSPSPCQNGGTCRPTGDVTHECACLPGFTGQNCEENIDDCPGNNCKNGGACVDGVNTY,YN,2@57.02146,4@57.02146,13@57.02146,20@57.02146,25@57.02146,31@57.02146,41@57.02146,43@57.02146,52@57.02146,59@57.02146,64@57.02146,66@0.98402,70@57.02146	N66(Deamidated / 0.984)	17.5518	Y.RC[+57.02146]VC[+57.02146]RATHTGPNC[+57.02146]ERPYVPC[+57.02146]SPSPC[+57.02146]QNGGTC[+57.02146]RPTGDVTHEC[+57.02146]AC[+57.02146]LPGFTGQNC[+57.02146]EENIDDC[+57.02146]PGNNC[+57.02146]KN[+0.98402]GGAC[+57.02146]VDGVNTY.N	C2(Carbamidomethyl / 57.0215); C4(Carbamidomethyl / 57.0215); C13(Carbamidomethyl / 57.0215); C20(Carbamidomethyl / 57.0215); C25(Carbamidomethyl / 57.0215); C31(Carbamidomethyl / 57.0215); C41(Carbamidomethyl / 57.0215); C43(Carbamidomethyl / 57.0215); C52(Carbamidomethyl / 57.0215); C59(Carbamidomethyl / 57.0215); C64(Carbamidomethyl / 57.0215); C70(Carbamidomethyl / 57.0215)	0.025	0.025	0	0	0	0	0.0011	0.0011	1.6	135.6	18.7		Specific	11.2	>sp|P46531|NOTC1_HUMAN Neurogenic locus notch homolog protein 1 OS=Homo sapiens OX=9606 GN=NOTCH1 PE=1 SV=4	1	3709	FP062822_14.5036.5036.6	high-energy collision-induced dissociation	1.28	8746.55	8746.57	1	29 | 66778
26		130.4	6	1458.93	8748.53	1458.77	8747.58	controllerType=0 controllerNumber=1 scan=5084	-5.407	Y.RCVCRATHTGPNCERPYVPCSPSPCQNGGTCRPTGDVTHECACLPGFTGQNCEENIDDCPGNNCKNGGACVDGVNTY.N		RCVCRATHTGPNCERPYVPCSPSPCQNGGTCRPTGDVTHECACLPGFTGQNCEENIDDCPGNNCKNGGACVDGVNTY,YN,2@57.02146,4@57.02146,13@57.02146,20@57.02146,25@57.02146,31@57.02146,41@57.02146,43@57.02146,52@57.02146,59@57.02146,64@57.02146,66@0.98402,70@57.02146	N66(Deamidated / 0.984)	17.6667	Y.RC[+57.02146]VC[+57.02146]RATHTGPNC[+57.02146]ERPYVPC[+57.02146]SPSPC[+57.02146]QNGGTC[+57.02146]RPTGDVTHEC[+57.02146]AC[+57.02146]LPGFTGQNC[+57.02146]EENIDDC[+57.02146]PGNNC[+57.02146]KN[+0.98402]GGAC[+57.02146]VDGVNTY.N	C2(Carbamidomethyl / 57.0215); C4(Carbamidomethyl / 57.0215); C13(Carbamidomethyl / 57.0215); C20(Carbamidomethyl / 57.0215); C25(Carbamidomethyl / 57.0215); C31(Carbamidomethyl / 57.0215); C41(Carbamidomethyl / 57.0215); C43(Carbamidomethyl / 57.0215); C52(Carbamidomethyl / 57.0215); C59(Carbamidomethyl / 57.0215); C64(Carbamidomethyl / 57.0215); C70(Carbamidomethyl / 57.0215)	0.29	0.29	0	0	0	0	0.0078	0.0079	0.542	130.4	20.1	1	Specific	11.1	>sp|P46531|NOTC1_HUMAN Neurogenic locus notch homolog protein 1 OS=Homo sapiens OX=9606 GN=NOTCH1 PE=1 SV=4	1	3766	FP062822_14.5084.5084.6	high-energy collision-induced dissociation	0.34	8747.53	8746.57	1	30 | 67258
26		11	6	1458.76	8747.5	1458.77	8747.58	controllerType=0 controllerNumber=1 scan=5239	-9.182	Y.RCVCRATHTGPNCERPYVPCSPSPCQNGGTCRPTGDVTHECACLPGFTGQNCEENIDDCPGNNCKNGGACVDGVNTY.N		RCVCRATHTGPNCERPYVPCSPSPCQNGGTCRPTGDVTHECACLPGFTGQNCEENIDDCPGNNCKNGGACVDGVNTY,YN,2@57.02146,4@57.02146,13@57.02146,20@57.02146,25@57.02146,31@57.02146,41@57.02146,43@57.02146,52@57.02146,59@57.02146,64@57.02146,66@0.98402,70@57.02146	N66(Deamidated / 0.984)	18.0319	Y.RC[+57.02146]VC[+57.02146]RATHTGPNC[+57.02146]ERPYVPC[+57.02146]SPSPC[+57.02146]QNGGTC[+57.02146]RPTGDVTHEC[+57.02146]AC[+57.02146]LPGFTGQNC[+57.02146]EENIDDC[+57.02146]PGNNC[+57.02146]KN[+0.98402]GGAC[+57.02146]VDGVNTY.N	C2(Carbamidomethyl / 57.0215); C4(Carbamidomethyl / 57.0215); C13(Carbamidomethyl / 57.0215); C20(Carbamidomethyl / 57.0215); C25(Carbamidomethyl / 57.0215); C31(Carbamidomethyl / 57.0215); C41(Carbamidomethyl / 57.0215); C43(Carbamidomethyl / 57.0215); C52(Carbamidomethyl / 57.0215); C59(Carbamidomethyl / 57.0215); C64(Carbamidomethyl / 57.0215); C70(Carbamidomethyl / 57.0215)	0.53	0.53	0	0	0	0	0.017	0.017	0.275	11	10.4		Specific	11.9	>sp|P46531|NOTC1_HUMAN Neurogenic locus notch homolog protein 1 OS=Homo sapiens OX=9606 GN=NOTCH1 PE=1 SV=4	1	3960	FP062822_14.5239.5239.6	high-energy collision-induced dissociation	0.15	8746.49	8746.57	1	31 | 68778
26		112.2	6	1458.77	8747.55	1458.6	8746.59	controllerType=0 controllerNumber=1 scan=4990	-4.695	Y.RCVCRATHTGPNCERPYVPCSPSPCQNGGTCRPTGDVTHECACLPGFTGQNCEENIDDCPGNNCKNGGACVDGVNTY.N		RCVCRATHTGPNCERPYVPCSPSPCQNGGTCRPTGDVTHECACLPGFTGQNCEENIDDCPGNNCKNGGACVDGVNTY,YN,2@57.02146,4@57.02146,13@57.02146,20@57.02146,25@57.02146,31@57.02146,41@57.02146,43@57.02146,52@57.02146,59@57.02146,64@57.02146,70@57.02146		17.4433	Y.RC[+57.02146]VC[+57.02146]RATHTGPNC[+57.02146]ERPYVPC[+57.02146]SPSPC[+57.02146]QNGGTC[+57.02146]RPTGDVTHEC[+57.02146]AC[+57.02146]LPGFTGQNC[+57.02146]EENIDDC[+57.02146]PGNNC[+57.02146]KNGGAC[+57.02146]VDGVNTY.N	C2(Carbamidomethyl / 57.0215); C4(Carbamidomethyl / 57.0215); C13(Carbamidomethyl / 57.0215); C20(Carbamidomethyl / 57.0215); C25(Carbamidomethyl / 57.0215); C31(Carbamidomethyl / 57.0215); C41(Carbamidomethyl / 57.0215); C43(Carbamidomethyl / 57.0215); C52(Carbamidomethyl / 57.0215); C59(Carbamidomethyl / 57.0215); C64(Carbamidomethyl / 57.0215); C70(Carbamidomethyl / 57.0215)	0.67	0.67	0	0	0	0	0.029	0.029	0.175	112.2	16	1	Specific	10.2	>sp|P46531|NOTC1_HUMAN Neurogenic locus notch homolog protein 1 OS=Homo sapiens OX=9606 GN=NOTCH1 PE=1 SV=4	1	3661	FP062822_14.4990.4990.6	high-energy collision-induced dissociation	0.17	8746.55	8745.59	1	32 | 66178
26		79.1	6	1458.6	8746.56	1458.6	8746.59	controllerType=0 controllerNumber=1 scan=4946	-3.781	Y.RCVCRATHTGPNCERPYVPCSPSPCQNGGTCRPTGDVTHECACLPGFTGQNCEENIDDCPGNNCKNGGACVDGVNTY.N		RCVCRATHTGPNCERPYVPCSPSPCQNGGTCRPTGDVTHECACLPGFTGQNCEENIDDCPGNNCKNGGACVDGVNTY,YN,2@57.02146,4@57.02146,13@57.02146,20@57.02146,25@57.02146,31@57.02146,41@57.02146,43@57.02146,52@57.02146,59@57.02146,64@57.02146,70@57.02146		17.3382	Y.RC[+57.02146]VC[+57.02146]RATHTGPNC[+57.02146]ERPYVPC[+57.02146]SPSPC[+57.02146]QNGGTC[+57.02146]RPTGDVTHEC[+57.02146]AC[+57.02146]LPGFTGQNC[+57.02146]EENIDDC[+57.02146]PGNNC[+57.02146]KNGGAC[+57.02146]VDGVNTY.N	C2(Carbamidomethyl / 57.0215); C4(Carbamidomethyl / 57.0215); C13(Carbamidomethyl / 57.0215); C20(Carbamidomethyl / 57.0215); C25(Carbamidomethyl / 57.0215); C31(Carbamidomethyl / 57.0215); C41(Carbamidomethyl / 57.0215); C43(Carbamidomethyl / 57.0215); C52(Carbamidomethyl / 57.0215); C59(Carbamidomethyl / 57.0215); C64(Carbamidomethyl / 57.0215); C70(Carbamidomethyl / 57.0215)	0.51	0.51	0	0	0	0	0.014	0.014	0.292	79.1	24.5		Specific	10.6	>sp|P46531|NOTC1_HUMAN Neurogenic locus notch homolog protein 1 OS=Homo sapiens OX=9606 GN=NOTCH1 PE=1 SV=4	1	3613	FP062822_14.4946.4946.6	high-energy collision-induced dissociation	0.29	8745.55	8745.59	1	33 | 65778
26		432.3	4	534.24	2133.94	534.243	2133.95	controllerType=0 controllerNumber=1 scan=2941	-4.008	Y.RCVCRATHTGPNCERPY.V		RCVCRATHTGPNCERPY,YV,2@57.02146,4@57.02146,13@57.02146		12.6744	Y.RC[+57.02146]VC[+57.02146]RATHTGPNC[+57.02146]ERPY.V	C2(Carbamidomethyl / 57.0215); C4(Carbamidomethyl / 57.0215); C13(Carbamidomethyl / 57.0215)	0.00013	0.00013	0	0	0	0	6.4e-06	6.5e-06	3.896	432.3	432.3		Specific	8.2	>sp|P46531|NOTC1_HUMAN Neurogenic locus notch homolog protein 1 OS=Homo sapiens OX=9606 GN=NOTCH1 PE=1 SV=4	1	1313	FP062822_14.2941.2941.4	high-energy collision-induced dissociation	3.89	2132.93	2132.94	1	34 | 1630
26		397	4	534.24	2133.94	534.243	2133.95	controllerType=0 controllerNumber=1 scan=2979	-4.237	Y.RCVCRATHTGPNCERPY.V		RCVCRATHTGPNCERPY,YV,2@57.02146,4@57.02146,13@57.02146		12.7771	Y.RC[+57.02146]VC[+57.02146]RATHTGPNC[+57.02146]ERPY.V	C2(Carbamidomethyl / 57.0215); C4(Carbamidomethyl / 57.0215); C13(Carbamidomethyl / 57.0215)	0.00016	0.00016	0	0	0	0	8.1e-06	8.2e-06	3.8	392.4	392.4		Specific	9	>sp|P46531|NOTC1_HUMAN Neurogenic locus notch homolog protein 1 OS=Homo sapiens OX=9606 GN=NOTCH1 PE=1 SV=4	1	1354	FP062822_14.2979.2979.4	high-energy collision-induced dissociation	3.79	2132.93	2132.94	1	35 | 1642
26		394.1	3	711.984	2133.94	711.988	2133.95	controllerType=0 controllerNumber=1 scan=2947	-5.832	Y.RCVCRATHTGPNCERPY.V		RCVCRATHTGPNCERPY,YV,2@57.02146,4@57.02146,13@57.02146		12.6936	Y.RC[+57.02146]VC[+57.02146]RATHTGPNC[+57.02146]ERPY.V	C2(Carbamidomethyl / 57.0215); C4(Carbamidomethyl / 57.0215); C13(Carbamidomethyl / 57.0215)	0.03	0.03	0	0	0	0	0.0013	0.0013	1.528	342.8	342.8		Specific	7.5	>sp|P46531|NOTC1_HUMAN Neurogenic locus notch homolog protein 1 OS=Homo sapiens OX=9606 GN=NOTCH1 PE=1 SV=4	1	1317	FP062822_14.2947.2947.3	high-energy collision-induced dissociation	2.03	2132.93	2132.94	1	36 | 1636
26		382.5	4	534.241	2133.94	534.243	2133.95	controllerType=0 controllerNumber=1 scan=2909	-3.665	Y.RCVCRATHTGPNCERPY.V		RCVCRATHTGPNCERPY,YV,2@57.02146,4@57.02146,13@57.02146		12.5682	Y.RC[+57.02146]VC[+57.02146]RATHTGPNC[+57.02146]ERPY.V	C2(Carbamidomethyl / 57.0215); C4(Carbamidomethyl / 57.0215); C13(Carbamidomethyl / 57.0215)	0.0034	0.0034	0	0	0	0	0.00011	0.00011	2.474	342.8	342.8		Specific	7.8	>sp|P46531|NOTC1_HUMAN Neurogenic locus notch homolog protein 1 OS=Homo sapiens OX=9606 GN=NOTCH1 PE=1 SV=4	1	1288	FP062822_14.2909.2909.4	high-energy collision-induced dissociation	2.98	2132.93	2132.94	1	37 | 1612
26		378	3	711.983	2133.94	711.988	2133.95	controllerType=0 controllerNumber=1 scan=2915	-6.347	Y.RCVCRATHTGPNCERPY.V		RCVCRATHTGPNCERPY,YV,2@57.02146,4@57.02146,13@57.02146		12.5839	Y.RC[+57.02146]VC[+57.02146]RATHTGPNC[+57.02146]ERPY.V	C2(Carbamidomethyl / 57.0215); C4(Carbamidomethyl / 57.0215); C13(Carbamidomethyl / 57.0215)	0.005	0.0051	0	0	0	0	0.00018	0.00018	2.3	378	378		Specific	6.5	>sp|P46531|NOTC1_HUMAN Neurogenic locus notch homolog protein 1 OS=Homo sapiens OX=9606 GN=NOTCH1 PE=1 SV=4	1	1294	FP062822_14.2915.2915.3	high-energy collision-induced dissociation	2.81	2132.93	2132.94	1	38 | 1618
26		363.5	4	534.239	2133.93	534.243	2133.95	controllerType=0 controllerNumber=1 scan=3067	-7.097	Y.RCVCRATHTGPNCERPY.V		RCVCRATHTGPNCERPY,YV,2@57.02146,4@57.02146,13@57.02146		12.9977	Y.RC[+57.02146]VC[+57.02146]RATHTGPNC[+57.02146]ERPY.V	C2(Carbamidomethyl / 57.0215); C4(Carbamidomethyl / 57.0215); C13(Carbamidomethyl / 57.0215)	0.077	0.078	0	0	0	0	0.0024	0.0025	1.113	329.3	329.3		Specific	7.1	>sp|P46531|NOTC1_HUMAN Neurogenic locus notch homolog protein 1 OS=Homo sapiens OX=9606 GN=NOTCH1 PE=1 SV=4	1	1456	FP062822_14.3067.3067.4	high-energy collision-induced dissociation	1.6	2132.93	2132.94	1	39 | 1720
26		321.2	4	534.239	2133.94	534.243	2133.95	controllerType=0 controllerNumber=1 scan=3017	-6.296	Y.RCVCRATHTGPNCERPY.V		RCVCRATHTGPNCERPY,YV,2@57.02146,4@57.02146,13@57.02146		12.88	Y.RC[+57.02146]VC[+57.02146]RATHTGPNC[+57.02146]ERPY.V	C2(Carbamidomethyl / 57.0215); C4(Carbamidomethyl / 57.0215); C13(Carbamidomethyl / 57.0215)	0.02	0.021	0	0	0	0	0.0009	0.00091	1.693	321.2	321.2		Specific	6.9	>sp|P46531|NOTC1_HUMAN Neurogenic locus notch homolog protein 1 OS=Homo sapiens OX=9606 GN=NOTCH1 PE=1 SV=4	1	1391	FP062822_14.3017.3017.4	high-energy collision-induced dissociation	2.29	2132.93	2132.94	1	40 | 1680
26		178.3	4	534.24	2133.94	534.243	2133.95	controllerType=0 controllerNumber=1 scan=3061	-5.495	Y.RCVCRATHTGPNCERPY.V		RCVCRATHTGPNCERPY,YV,2@57.02146,4@57.02146,13@57.02146		12.9843	Y.RC[+57.02146]VC[+57.02146]RATHTGPNC[+57.02146]ERPY.V	C2(Carbamidomethyl / 57.0215); C4(Carbamidomethyl / 57.0215); C13(Carbamidomethyl / 57.0215)	0.056	0.057	0	0	0	0	0.0022	0.0022	1.251	178.3	178.3		Specific	7	>sp|P46531|NOTC1_HUMAN Neurogenic locus notch homolog protein 1 OS=Homo sapiens OX=9606 GN=NOTCH1 PE=1 SV=4	1	1449	FP062822_14.3061.3061.4	high-energy collision-induced dissociation	1.29	2132.93	2132.94	1	41 | 1714
26		68	5	427.593	2133.94	427.596	2133.95	controllerType=0 controllerNumber=1 scan=2931	-4.872	Y.RCVCRATHTGPNCERPY.V		RCVCRATHTGPNCERPY,YV,2@57.02146,4@57.02146,13@57.02146		12.6375	Y.RC[+57.02146]VC[+57.02146]RATHTGPNC[+57.02146]ERPY.V	C2(Carbamidomethyl / 57.0215); C4(Carbamidomethyl / 57.0215); C13(Carbamidomethyl / 57.0215)	0.37	0.37	0	0	0	0	0.011	0.011	0.433	68	68		Specific	6.8	>sp|P46531|NOTC1_HUMAN Neurogenic locus notch homolog protein 1 OS=Homo sapiens OX=9606 GN=NOTCH1 PE=1 SV=4	1	1306	FP062822_14.2931.2931.5	high-energy collision-induced dissociation	0.43	2132.93	2132.94	1	42 | 1624
43	HexNAc(1)Hex(1)Fuc(1); HexNAc(1)	140.2	5	1469.98	7345.89	1469.99	7345.93	controllerType=0 controllerNumber=1 scan=5414	-4.949	Y.VPCSPSPCQNGGTCRPTGDVTHECACLPGFTGQNCEENIDDCPGNNCKNGGACVDGVNTY.N	17;31	VPCSPSPCQNGGTCRPTGDVTHECACLPGFTGQNCEENIDDCPGNNCKNGGACVDGVNTY,YN,3@57.02146,8@57.02146,14@57.02146,17@511.19010,24@57.02146,26@57.02146,31@203.07937,35@57.02146,42@57.02146,47@57.02146,53@57.02146	T17(OGlycan / 511.1901); T31(OGlycan / 203.0794)	18.4432	Y.VPC[+57.02146]SPSPC[+57.02146]QNGGTC[+57.02146]RPT[+511.19010]GDVTHEC[+57.02146]AC[+57.02146]LPGFT[+203.07937]GQNC[+57.02146]EENIDDC[+57.02146]PGNNC[+57.02146]KNGGAC[+57.02146]VDGVNTY.N	C3(Carbamidomethyl / 57.0215); C8(Carbamidomethyl / 57.0215); C14(Carbamidomethyl / 57.0215); C24(Carbamidomethyl / 57.0215); C26(Carbamidomethyl / 57.0215); C35(Carbamidomethyl / 57.0215); C42(Carbamidomethyl / 57.0215); C47(Carbamidomethyl / 57.0215); C53(Carbamidomethyl / 57.0215)	0.0052	0.0052	0	0	0	0	0.0002	0.0002	2.287	140.2	0		Specific	15.5	>sp|P46531|NOTC1_HUMAN Neurogenic locus notch homolog protein 1 OS=Homo sapiens OX=9606 GN=NOTCH1 PE=1 SV=4	1	4178	FP062822_14.5414.5414.5	high-energy collision-induced dissociation	2.05	7344.89	7344.92	1	43 | 70858
43	HexNAc(1)Fuc(1); HexNAc(1)	226.6	5	1437.38	7182.87	1437.58	7183.88	controllerType=0 controllerNumber=1 scan=5451	-0.537	Y.VPCSPSPCQNGGTCRPTGDVTHECACLPGFTGQNCEENIDDCPGNNCKNGGACVDGVNTY.N	4;6	VPCSPSPCQNGGTCRPTGDVTHECACLPGFTGQNCEENIDDCPGNNCKNGGACVDGVNTY,YN,3@57.02146,4@349.13728,6@203.07937,8@57.02146,14@57.02146,24@57.02146,26@57.02146,35@57.02146,42@57.02146,47@57.02146,53@57.02146	S4(OGlycan / 349.1373); S6(OGlycan / 203.0794)	18.5292	Y.VPC[+57.02146]S[+349.13728]PS[+203.07937]PC[+57.02146]QNGGTC[+57.02146]RPTGDVTHEC[+57.02146]AC[+57.02146]LPGFTGQNC[+57.02146]EENIDDC[+57.02146]PGNNC[+57.02146]KNGGAC[+57.02146]VDGVNTY.N	C3(Carbamidomethyl / 57.0215); C8(Carbamidomethyl / 57.0215); C14(Carbamidomethyl / 57.0215); C24(Carbamidomethyl / 57.0215); C26(Carbamidomethyl / 57.0215); C35(Carbamidomethyl / 57.0215); C42(Carbamidomethyl / 57.0215); C47(Carbamidomethyl / 57.0215); C53(Carbamidomethyl / 57.0215)	0.025	0.025	0	0	0	0	0.0011	0.0012	1.599	226.6	0	-1	Specific	16.6	>sp|P46531|NOTC1_HUMAN Neurogenic locus notch homolog protein 1 OS=Homo sapiens OX=9606 GN=NOTCH1 PE=1 SV=4	1	4228	FP062822_14.5451.5451.5	high-energy collision-induced dissociation	1.25	7181.86	7182.87	1	44 | 71298
43	HexNAc(1)Fuc(1)	357.7	5	1400.56	6998.79	1400.36	6997.78	controllerType=0 controllerNumber=1 scan=5482	1.906	Y.VPCSPSPCQNGGTCRPTGDVTHECACLPGFTGQNCEENIDDCPGNNCKNGGACVDGVNTY.N	17	VPCSPSPCQNGGTCRPTGDVTHECACLPGFTGQNCEENIDDCPGNNCKNGGACVDGVNTY,YN,3@57.02146,8@57.02146,14@57.02146,17@349.13728,24@57.02146,26@57.02146,35@57.02146,42@57.02146,45@0.98402,47@57.02146,53@57.02146,55@15.99492	T17(OGlycan / 349.1373); N45(Deamidated / 0.984); D55(Oxidation / 15.9949)	18.6018	Y.VPC[+57.02146]SPSPC[+57.02146]QNGGTC[+57.02146]RPT[+349.13728]GDVTHEC[+57.02146]AC[+57.02146]LPGFTGQNC[+57.02146]EENIDDC[+57.02146]PGN[+0.98402]NC[+57.02146]KNGGAC[+57.02146]VD[+15.99492]GVNTY.N	C3(Carbamidomethyl / 57.0215); C8(Carbamidomethyl / 57.0215); C14(Carbamidomethyl / 57.0215); C24(Carbamidomethyl / 57.0215); C26(Carbamidomethyl / 57.0215); C35(Carbamidomethyl / 57.0215); C42(Carbamidomethyl / 57.0215); C47(Carbamidomethyl / 57.0215); C53(Carbamidomethyl / 57.0215)	0.0011	0.0011	0	0	0	0	4.4e-05	4.5e-05	2.959	357.7	0	1	Specific	16.8	>sp|P46531|NOTC1_HUMAN Neurogenic locus notch homolog protein 1 OS=Homo sapiens OX=9606 GN=NOTCH1 PE=1 SV=4	1	4270	FP062822_14.5482.5482.5	high-energy collision-induced dissociation	2.98	6997.79	6996.77	1	45 | 71698
43	HexNAc(1)Fuc(1)	139.9	5	1399.97	6995.8	1400.16	6996.79	controllerType=0 controllerNumber=1 scan=5442	1.819	Y.VPCSPSPCQNGGTCRPTGDVTHECACLPGFTGQNCEENIDDCPGNNCKNGGACVDGVNTY.N	17	VPCSPSPCQNGGTCRPTGDVTHECACLPGFTGQNCEENIDDCPGNNCKNGGACVDGVNTY,YN,3@57.02146,8@57.02146,14@57.02146,17@349.13728,24@57.02146,26@57.02146,35@57.02146,42@57.02146,47@57.02146,53@57.02146,55@15.99492	T17(OGlycan / 349.1373); D55(Oxidation / 15.9949)	18.507	Y.VPC[+57.02146]SPSPC[+57.02146]QNGGTC[+57.02146]RPT[+349.13728]GDVTHEC[+57.02146]AC[+57.02146]LPGFTGQNC[+57.02146]EENIDDC[+57.02146]PGNNC[+57.02146]KNGGAC[+57.02146]VD[+15.99492]GVNTY.N	C3(Carbamidomethyl / 57.0215); C8(Carbamidomethyl / 57.0215); C14(Carbamidomethyl / 57.0215); C24(Carbamidomethyl / 57.0215); C26(Carbamidomethyl / 57.0215); C35(Carbamidomethyl / 57.0215); C42(Carbamidomethyl / 57.0215); C47(Carbamidomethyl / 57.0215); C53(Carbamidomethyl / 57.0215)	0.15	0.15	0	0	0	0	0.0039	0.0039	0.825	139.9	0	-1	Specific	14.3	>sp|P46531|NOTC1_HUMAN Neurogenic locus notch homolog protein 1 OS=Homo sapiens OX=9606 GN=NOTCH1 PE=1 SV=4	1	4216	FP062822_14.5442.5442.5	high-energy collision-induced dissociation	0.63	6994.8	6995.79	1	46 | 71178
43	HexNAc(1)Fuc(1)	812.5	5	1396.96	6980.79	1396.97	6980.8	controllerType=0 controllerNumber=1 scan=5494	-1.659	Y.VPCSPSPCQNGGTCRPTGDVTHECACLPGFTGQNCEENIDDCPGNNCKNGGACVDGVNTY.N	6	VPCSPSPCQNGGTCRPTGDVTHECACLPGFTGQNCEENIDDCPGNNCKNGGACVDGVNTY,YN,3@57.02146,6@349.13728,8@57.02146,14@57.02146,24@57.02146,26@57.02146,35@57.02146,42@57.02146,47@57.02146,53@57.02146	S6(OGlycan / 349.1373)	18.6295	Y.VPC[+57.02146]SPS[+349.13728]PC[+57.02146]QNGGTC[+57.02146]RPTGDVTHEC[+57.02146]AC[+57.02146]LPGFTGQNC[+57.02146]EENIDDC[+57.02146]PGNNC[+57.02146]KNGGAC[+57.02146]VDGVNTY.N	C3(Carbamidomethyl / 57.0215); C8(Carbamidomethyl / 57.0215); C14(Carbamidomethyl / 57.0215); C24(Carbamidomethyl / 57.0215); C26(Carbamidomethyl / 57.0215); C35(Carbamidomethyl / 57.0215); C42(Carbamidomethyl / 57.0215); C47(Carbamidomethyl / 57.0215); C53(Carbamidomethyl / 57.0215)	7.6e-12	7.7e-12	0	0	0	0	4.5e-13	4.5e-13	11.119	812.5	4.1		Specific	19.7	>sp|P46531|NOTC1_HUMAN Neurogenic locus notch homolog protein 1 OS=Homo sapiens OX=9606 GN=NOTCH1 PE=1 SV=4	1	4288	FP062822_14.5494.5494.5	high-energy collision-induced dissociation	10.79	6979.78	6979.79	1	47 | 71818
43	HexNAc(1)Fuc(1)	575.9	5	1397.17	6981.8	1396.97	6980.8	controllerType=0 controllerNumber=1 scan=5440	0.099	Y.VPCSPSPCQNGGTCRPTGDVTHECACLPGFTGQNCEENIDDCPGNNCKNGGACVDGVNTY.N	13	VPCSPSPCQNGGTCRPTGDVTHECACLPGFTGQNCEENIDDCPGNNCKNGGACVDGVNTY,YN,3@57.02146,8@57.02146,13@349.13728,14@57.02146,24@57.02146,26@57.02146,35@57.02146,42@57.02146,47@57.02146,53@57.02146	T13(OGlycan / 349.1373)	18.5026	Y.VPC[+57.02146]SPSPC[+57.02146]QNGGT[+349.13728]C[+57.02146]RPTGDVTHEC[+57.02146]AC[+57.02146]LPGFTGQNC[+57.02146]EENIDDC[+57.02146]PGNNC[+57.02146]KNGGAC[+57.02146]VDGVNTY.N	C3(Carbamidomethyl / 57.0215); C8(Carbamidomethyl / 57.0215); C14(Carbamidomethyl / 57.0215); C24(Carbamidomethyl / 57.0215); C26(Carbamidomethyl / 57.0215); C35(Carbamidomethyl / 57.0215); C42(Carbamidomethyl / 57.0215); C47(Carbamidomethyl / 57.0215); C53(Carbamidomethyl / 57.0215)	7.6e-07	7.7e-07	0	0	0	0	4.9e-08	4.9e-08	6.119	575.9	0.2	1	Specific	20.5	>sp|P46531|NOTC1_HUMAN Neurogenic locus notch homolog protein 1 OS=Homo sapiens OX=9606 GN=NOTCH1 PE=1 SV=4	1	4213	FP062822_14.5440.5440.5	high-energy collision-induced dissociation	5.79	6980.8	6979.79	1	48 | 71138
43	HexNAc(1)Fuc(1)	257.3	5	1396.76	6979.76	1396.97	6980.8	controllerType=0 controllerNumber=1 scan=5545	-4.466	Y.VPCSPSPCQNGGTCRPTGDVTHECACLPGFTGQNCEENIDDCPGNNCKNGGACVDGVNTY.N	21	VPCSPSPCQNGGTCRPTGDVTHECACLPGFTGQNCEENIDDCPGNNCKNGGACVDGVNTY,YN,3@57.02146,8@57.02146,14@57.02146,21@349.13728,24@57.02146,26@57.02146,35@57.02146,42@57.02146,47@57.02146,53@57.02146	T21(OGlycan / 349.1373)	18.7504	Y.VPC[+57.02146]SPSPC[+57.02146]QNGGTC[+57.02146]RPTGDVT[+349.13728]HEC[+57.02146]AC[+57.02146]LPGFTGQNC[+57.02146]EENIDDC[+57.02146]PGNNC[+57.02146]KNGGAC[+57.02146]VDGVNTY.N	C3(Carbamidomethyl / 57.0215); C8(Carbamidomethyl / 57.0215); C14(Carbamidomethyl / 57.0215); C24(Carbamidomethyl / 57.0215); C26(Carbamidomethyl / 57.0215); C35(Carbamidomethyl / 57.0215); C42(Carbamidomethyl / 57.0215); C47(Carbamidomethyl / 57.0215); C53(Carbamidomethyl / 57.0215)	0.017	0.018	0	0	0	0	0.00057	0.00058	1.76	257.3	0	-1	Specific	16.9	>sp|P46531|NOTC1_HUMAN Neurogenic locus notch homolog protein 1 OS=Homo sapiens OX=9606 GN=NOTCH1 PE=1 SV=4	1	4350	FP062822_14.5545.5545.5	high-energy collision-induced dissociation	1.33	6978.76	6979.79	1	49 | 72338
43	HexNAc(1)Fuc(1)	167.3	4	1745.95	6980.79	1745.96	6980.8	controllerType=0 controllerNumber=1 scan=5504	-0.582	Y.VPCSPSPCQNGGTCRPTGDVTHECACLPGFTGQNCEENIDDCPGNNCKNGGACVDGVNTY.N	17	VPCSPSPCQNGGTCRPTGDVTHECACLPGFTGQNCEENIDDCPGNNCKNGGACVDGVNTY,YN,3@57.02146,8@57.02146,14@57.02146,17@349.13728,24@57.02146,26@57.02146,35@57.02146,42@57.02146,47@57.02146,53@57.02146	T17(OGlycan / 349.1373)	18.6532	Y.VPC[+57.02146]SPSPC[+57.02146]QNGGTC[+57.02146]RPT[+349.13728]GDVTHEC[+57.02146]AC[+57.02146]LPGFTGQNC[+57.02146]EENIDDC[+57.02146]PGNNC[+57.02146]KNGGAC[+57.02146]VDGVNTY.N	C3(Carbamidomethyl / 57.0215); C8(Carbamidomethyl / 57.0215); C14(Carbamidomethyl / 57.0215); C24(Carbamidomethyl / 57.0215); C26(Carbamidomethyl / 57.0215); C35(Carbamidomethyl / 57.0215); C42(Carbamidomethyl / 57.0215); C47(Carbamidomethyl / 57.0215); C53(Carbamidomethyl / 57.0215)	0.0011	0.0011	0	0	0	0	4e-05	4e-05	2.974	167.3	0		Specific	18.7	>sp|P46531|NOTC1_HUMAN Neurogenic locus notch homolog protein 1 OS=Homo sapiens OX=9606 GN=NOTCH1 PE=1 SV=4	1	4300	FP062822_14.5504.5504.4	high-energy collision-induced dissociation	2.69	6979.79	6979.79	1	50 | 71858
43	HexNAc(1)Fuc(1)	74.4	4	1745.96	6980.8	1745.96	6980.8	controllerType=0 controllerNumber=1 scan=5450	0.188	Y.VPCSPSPCQNGGTCRPTGDVTHECACLPGFTGQNCEENIDDCPGNNCKNGGACVDGVNTY.N	17	VPCSPSPCQNGGTCRPTGDVTHECACLPGFTGQNCEENIDDCPGNNCKNGGACVDGVNTY,YN,3@57.02146,8@57.02146,14@57.02146,17@349.13728,24@57.02146,26@57.02146,35@57.02146,42@57.02146,47@57.02146,53@57.02146	T17(OGlycan / 349.1373)	18.5269	Y.VPC[+57.02146]SPSPC[+57.02146]QNGGTC[+57.02146]RPT[+349.13728]GDVTHEC[+57.02146]AC[+57.02146]LPGFTGQNC[+57.02146]EENIDDC[+57.02146]PGNNC[+57.02146]KNGGAC[+57.02146]VDGVNTY.N	C3(Carbamidomethyl / 57.0215); C8(Carbamidomethyl / 57.0215); C14(Carbamidomethyl / 57.0215); C24(Carbamidomethyl / 57.0215); C26(Carbamidomethyl / 57.0215); C35(Carbamidomethyl / 57.0215); C42(Carbamidomethyl / 57.0215); C47(Carbamidomethyl / 57.0215); C53(Carbamidomethyl / 57.0215)	0.0066	0.0067	0	0	0	0	0.00024	0.00024	2.181	74.4	0		Specific	15	>sp|P46531|NOTC1_HUMAN Neurogenic locus notch homolog protein 1 OS=Homo sapiens OX=9606 GN=NOTCH1 PE=1 SV=4	1	4226	FP062822_14.5450.5450.4	high-energy collision-induced dissociation	1.86	6979.79	6979.79	1	51 | 71258
43	HexNAc(1)	345	5	1367.95	6835.73	1367.95	6835.73	controllerType=0 controllerNumber=1 scan=5486	0.008	Y.VPCSPSPCQNGGTCRPTGDVTHECACLPGFTGQNCEENIDDCPGNNCKNGGACVDGVNTY.N	17	VPCSPSPCQNGGTCRPTGDVTHECACLPGFTGQNCEENIDDCPGNNCKNGGACVDGVNTY,YN,3@57.02146,8@57.02146,14@57.02146,17@203.07937,24@57.02146,26@57.02146,33@0.98402,35@57.02146,42@57.02146,47@57.02146,53@57.02146	T17(OGlycan / 203.0794); Q33(Deamidated / 0.984)	18.6105	Y.VPC[+57.02146]SPSPC[+57.02146]QNGGTC[+57.02146]RPT[+203.07937]GDVTHEC[+57.02146]AC[+57.02146]LPGFTGQ[+0.98402]NC[+57.02146]EENIDDC[+57.02146]PGNNC[+57.02146]KNGGAC[+57.02146]VDGVNTY.N	C3(Carbamidomethyl / 57.0215); C8(Carbamidomethyl / 57.0215); C14(Carbamidomethyl / 57.0215); C24(Carbamidomethyl / 57.0215); C26(Carbamidomethyl / 57.0215); C35(Carbamidomethyl / 57.0215); C42(Carbamidomethyl / 57.0215); C47(Carbamidomethyl / 57.0215); C53(Carbamidomethyl / 57.0215)	0.00042	0.00043	0	0	0	0	1.6e-05	1.7e-05	3.373	345	0		Specific	17.7	>sp|P46531|NOTC1_HUMAN Neurogenic locus notch homolog protein 1 OS=Homo sapiens OX=9606 GN=NOTCH1 PE=1 SV=4	1	4277	FP062822_14.5486.5486.5	high-energy collision-induced dissociation	3.74	6834.72	6834.72	1	52 | 71778
43	HexNAc(1)	188.6	5	1367.75	6834.71	1367.95	6835.73	controllerType=0 controllerNumber=1 scan=5538	-1.251	Y.VPCSPSPCQNGGTCRPTGDVTHECACLPGFTGQNCEENIDDCPGNNCKNGGACVDGVNTY.N	21	VPCSPSPCQNGGTCRPTGDVTHECACLPGFTGQNCEENIDDCPGNNCKNGGACVDGVNTY,YN,3@57.02146,8@57.02146,14@57.02146,21@203.07937,24@57.02146,26@57.02146,35@57.02146,38@0.98402,42@57.02146,47@57.02146,53@57.02146	T21(OGlycan / 203.0794); N38(Deamidated / 0.984)	18.7336	Y.VPC[+57.02146]SPSPC[+57.02146]QNGGTC[+57.02146]RPTGDVT[+203.07937]HEC[+57.02146]AC[+57.02146]LPGFTGQNC[+57.02146]EEN[+0.98402]IDDC[+57.02146]PGNNC[+57.02146]KNGGAC[+57.02146]VDGVNTY.N	C3(Carbamidomethyl / 57.0215); C8(Carbamidomethyl / 57.0215); C14(Carbamidomethyl / 57.0215); C24(Carbamidomethyl / 57.0215); C26(Carbamidomethyl / 57.0215); C35(Carbamidomethyl / 57.0215); C42(Carbamidomethyl / 57.0215); C47(Carbamidomethyl / 57.0215); C53(Carbamidomethyl / 57.0215)	0.026	0.026	0	0	0	0	0.0012	0.0012	1.591	188.6	0	-1	Specific	15.9	>sp|P46531|NOTC1_HUMAN Neurogenic locus notch homolog protein 1 OS=Homo sapiens OX=9606 GN=NOTCH1 PE=1 SV=4	1	4340	FP062822_14.5538.5538.5	high-energy collision-induced dissociation	1.4	6833.71	6834.72	1	53 | 72258
43		59.2	5	1327.33	6632.65	1327.14	6631.66	controllerType=0 controllerNumber=1 scan=5606	-2.916	Y.VPCSPSPCQNGGTCRPTGDVTHECACLPGFTGQNCEENIDDCPGNNCKNGGACVDGVNTY.N		VPCSPSPCQNGGTCRPTGDVTHECACLPGFTGQNCEENIDDCPGNNCKNGGACVDGVNTY,YN,3@57.02146,8@57.02146,14@57.02146,24@57.02146,26@57.02146,35@57.02146,42@57.02146,47@57.02146,53@57.02146		18.8923	Y.VPC[+57.02146]SPSPC[+57.02146]QNGGTC[+57.02146]RPTGDVTHEC[+57.02146]AC[+57.02146]LPGFTGQNC[+57.02146]EENIDDC[+57.02146]PGNNC[+57.02146]KNGGAC[+57.02146]VDGVNTY.N	C3(Carbamidomethyl / 57.0215); C8(Carbamidomethyl / 57.0215); C14(Carbamidomethyl / 57.0215); C24(Carbamidomethyl / 57.0215); C26(Carbamidomethyl / 57.0215); C35(Carbamidomethyl / 57.0215); C42(Carbamidomethyl / 57.0215); C47(Carbamidomethyl / 57.0215); C53(Carbamidomethyl / 57.0215)	0.013	0.013	0	0	0	0	0.00051	0.00052	1.878	59.2	8.6	1	Specific	12.2	>sp|P46531|NOTC1_HUMAN Neurogenic locus notch homolog protein 1 OS=Homo sapiens OX=9606 GN=NOTCH1 PE=1 SV=4	1	4429	FP062822_14.5606.5606.5	high-energy collision-induced dissociation	1.87	6631.64	6630.65	1	54 | 72938
103	HexNAc(1)Hex(1)Fuc(1); HexNAc(1)Fuc(1)	155.4	5	1130.64	5649.15	1130.84	5650.16	controllerType=0 controllerNumber=1 scan=4798	-2.234	Y.NCRCPPEWTGQYCTEDVDECQLMPNACQNGGTCHNTHGGY.N	9;14	NCRCPPEWTGQYCTEDVDECQLMPNACQNGGTCHNTHGGY,YN,2@57.02146,4@57.02146,9@511.19010,13@57.02146,14@349.13728,20@57.02146,27@57.02146,33@57.02146,34@15.99492	T9(OGlycan / 511.1901); T14(OGlycan / 349.1373); H34(Oxidation / 15.9949)	16.9833	Y.NC[+57.02146]RC[+57.02146]PPEWT[+511.19010]GQYC[+57.02146]T[+349.13728]EDVDEC[+57.02146]QLMPNAC[+57.02146]QNGGTC[+57.02146]H[+15.99492]NTHGGY.N	C2(Carbamidomethyl / 57.0215); C4(Carbamidomethyl / 57.0215); C13(Carbamidomethyl / 57.0215); C20(Carbamidomethyl / 57.0215); C27(Carbamidomethyl / 57.0215); C33(Carbamidomethyl / 57.0215)	0.0036	0.0037	0	0	0	0	0.00012	0.00013	2.443	155.4	0	-1	Specific	13.6	>sp|P46531|NOTC1_HUMAN Neurogenic locus notch homolog protein 1 OS=Homo sapiens OX=9606 GN=NOTCH1 PE=1 SV=4	1	3449	FP062822_14.4798.4798.5	high-energy collision-induced dissociation	1.86	5648.14	5649.16	1	55 | 64898
103	HexNAc(1)Hex(1)Fuc(1); HexNAc(1)Fuc(1)	121.1	5	1130.63	5649.12	1130.84	5650.16	controllerType=0 controllerNumber=1 scan=4747	-7.204	Y.NCRCPPEWTGQYCTEDVDECQLMPNACQNGGTCHNTHGGY.N	9;14	NCRCPPEWTGQYCTEDVDECQLMPNACQNGGTCHNTHGGY,YN,2@57.02146,4@57.02146,9@511.19010,13@57.02146,14@349.13728,20@57.02146,27@57.02146,33@57.02146,35@15.99492	T9(OGlycan / 511.1901); T14(OGlycan / 349.1373); N35(Oxidation / 15.9949)	16.8625	Y.NC[+57.02146]RC[+57.02146]PPEWT[+511.19010]GQYC[+57.02146]T[+349.13728]EDVDEC[+57.02146]QLMPNAC[+57.02146]QNGGTC[+57.02146]HN[+15.99492]THGGY.N	C2(Carbamidomethyl / 57.0215); C4(Carbamidomethyl / 57.0215); C13(Carbamidomethyl / 57.0215); C20(Carbamidomethyl / 57.0215); C27(Carbamidomethyl / 57.0215); C33(Carbamidomethyl / 57.0215)	0.048	0.048	0	0	0	0	0.002	0.002	1.32	121.1	0	-1	Specific	12.3	>sp|P46531|NOTC1_HUMAN Neurogenic locus notch homolog protein 1 OS=Homo sapiens OX=9606 GN=NOTCH1 PE=1 SV=4	1	3387	FP062822_14.4747.4747.5	high-energy collision-induced dissociation	0.79	5648.11	5649.16	1	56 | 64606
103	Hex(1)Pent(1); HexNAc(1)Hex(1)Fuc(1)	359.1	4	1403.28	5610.1	1403.53	5611.12	controllerType=0 controllerNumber=1 scan=5274	-3.099	Y.NCRCPPEWTGQYCTEDVDECQLMPNACQNGGTCHNTHGGY.N	14;32	NCRCPPEWTGQYCTEDVDECQLMPNACQNGGTCHNTHGGY,YN,2@57.02146,4@57.02146,13@57.02146,14@294.09508,20@57.02146,23@15.99492,27@57.02146,32@511.19010,33@57.02146,35@15.99492	T14(OGlycan / 294.0951); M23(Oxidation / 15.9949); T32(OGlycan / 511.1901); N35(Oxidation / 15.9949)	18.1139	Y.NC[+57.02146]RC[+57.02146]PPEWTGQYC[+57.02146]T[+294.09508]EDVDEC[+57.02146]QLM[+15.99492]PNAC[+57.02146]QNGGT[+511.19010]C[+57.02146]HN[+15.99492]THGGY.N	C2(Carbamidomethyl / 57.0215); C4(Carbamidomethyl / 57.0215); C13(Carbamidomethyl / 57.0215); C20(Carbamidomethyl / 57.0215); C27(Carbamidomethyl / 57.0215); C33(Carbamidomethyl / 57.0215)	8.6e-05	8.7e-05	0	0	0	0	4.7e-06	4.7e-06	4.066	359.1	1.1	-1	Specific	21	>sp|P46531|NOTC1_HUMAN Neurogenic locus notch homolog protein 1 OS=Homo sapiens OX=9606 GN=NOTCH1 PE=1 SV=4	1	4004	FP062822_14.5274.5274.4	high-energy collision-induced dissociation	2.41	5609.09	5610.11	1	57 | 69098
103	HexNAc(1)Hex(1)Fuc(1)NeuAc(1)	1034	4	1402.78	5608.11	1402.78	5608.12	controllerType=0 controllerNumber=1 scan=5162	-1.582	Y.NCRCPPEWTGQYCTEDVDECQLMPNACQNGGTCHNTHGGY.N	36	NCRCPPEWTGQYCTEDVDECQLMPNACQNGGTCHNTHGGY,YN,2@57.02146,4@57.02146,13@57.02146,20@57.02146,23@15.99492,27@57.02146,33@57.02146,35@15.99492,36@802.28552	M23(Oxidation / 15.9949); N35(Oxidation / 15.9949); T36(OGlycan / 802.2855)	17.8506	Y.NC[+57.02146]RC[+57.02146]PPEWTGQYC[+57.02146]TEDVDEC[+57.02146]QLM[+15.99492]PNAC[+57.02146]QNGGTC[+57.02146]HN[+15.99492]T[+802.28552]HGGY.N	C2(Carbamidomethyl / 57.0215); C4(Carbamidomethyl / 57.0215); C13(Carbamidomethyl / 57.0215); C20(Carbamidomethyl / 57.0215); C27(Carbamidomethyl / 57.0215); C33(Carbamidomethyl / 57.0215)	9.9e-31	2.9e-19	0	0	0	0	9.9e-31	3.1e-20	30.006	1034	5.8		Specific	34.1	>sp|P46531|NOTC1_HUMAN Neurogenic locus notch homolog protein 1 OS=Homo sapiens OX=9606 GN=NOTCH1 PE=1 SV=4	1	3866	FP062822_14.5162.5162.4	high-energy collision-induced dissociation	19.33	5607.1	5607.11	1	58 | 68178
103	HexNAc(1)Hex(1)Fuc(1)NeuAc(1)	1026.8	4	1402.78	5608.1	1402.78	5608.12	controllerType=0 controllerNumber=1 scan=5214	-2.714	Y.NCRCPPEWTGQYCTEDVDECQLMPNACQNGGTCHNTHGGY.N	36	NCRCPPEWTGQYCTEDVDECQLMPNACQNGGTCHNTHGGY,YN,2@57.02146,4@57.02146,13@57.02146,20@57.02146,23@15.99492,27@57.02146,33@57.02146,35@15.99492,36@802.28552	M23(Oxidation / 15.9949); N35(Oxidation / 15.9949); T36(OGlycan / 802.2855)	17.9736	Y.NC[+57.02146]RC[+57.02146]PPEWTGQYC[+57.02146]TEDVDEC[+57.02146]QLM[+15.99492]PNAC[+57.02146]QNGGTC[+57.02146]HN[+15.99492]T[+802.28552]HGGY.N	C2(Carbamidomethyl / 57.0215); C4(Carbamidomethyl / 57.0215); C13(Carbamidomethyl / 57.0215); C20(Carbamidomethyl / 57.0215); C27(Carbamidomethyl / 57.0215); C33(Carbamidomethyl / 57.0215)	9.9e-31	1.4e-19	0	0	0	0	9.9e-31	1.3e-20	30.006	1026.8	2.1		Specific	30.2	>sp|P46531|NOTC1_HUMAN Neurogenic locus notch homolog protein 1 OS=Homo sapiens OX=9606 GN=NOTCH1 PE=1 SV=4	1	3930	FP062822_14.5214.5214.4	high-energy collision-induced dissociation	19.64	5607.09	5607.11	1	59 | 68538
103	HexNAc(1)Hex(1)Fuc(1)NeuAc(1)	834.6	5	1122.23	5607.1	1122.43	5608.12	controllerType=0 controllerNumber=1 scan=5173	-1.628	Y.NCRCPPEWTGQYCTEDVDECQLMPNACQNGGTCHNTHGGY.N	14	NCRCPPEWTGQYCTEDVDECQLMPNACQNGGTCHNTHGGY,YN,2@57.02146,4@57.02146,13@57.02146,14@802.28552,20@57.02146,23@15.99492,27@57.02146,33@57.02146,35@15.99492	T14(OGlycan / 802.2855); M23(Oxidation / 15.9949); N35(Oxidation / 15.9949)	17.8764	Y.NC[+57.02146]RC[+57.02146]PPEWTGQYC[+57.02146]T[+802.28552]EDVDEC[+57.02146]QLM[+15.99492]PNAC[+57.02146]QNGGTC[+57.02146]HN[+15.99492]THGGY.N	C2(Carbamidomethyl / 57.0215); C4(Carbamidomethyl / 57.0215); C13(Carbamidomethyl / 57.0215); C20(Carbamidomethyl / 57.0215); C27(Carbamidomethyl / 57.0215); C33(Carbamidomethyl / 57.0215)	1.3e-11	1.3e-11	0	0	0	0	7.1e-13	7.2e-13	10.893	834.6	0.8	-1	Specific	26.7	>sp|P46531|NOTC1_HUMAN Neurogenic locus notch homolog protein 1 OS=Homo sapiens OX=9606 GN=NOTCH1 PE=1 SV=4	1	3880	FP062822_14.5173.5173.5	high-energy collision-induced dissociation	11.67	5606.1	5607.11	1	60 | 68258
103	HexNAc(1)Hex(1)Fuc(1)NeuAc(1)	362	4	1403.03	5609.08	1402.78	5608.12	controllerType=0 controllerNumber=1 scan=5324	-7.317	Y.NCRCPPEWTGQYCTEDVDECQLMPNACQNGGTCHNTHGGY.N	36	NCRCPPEWTGQYCTEDVDECQLMPNACQNGGTCHNTHGGY,YN,2@57.02146,4@57.02146,13@57.02146,20@57.02146,23@15.99492,27@57.02146,33@57.02146,35@15.99492,36@802.28552	M23(Oxidation / 15.9949); N35(Oxidation / 15.9949); T36(OGlycan / 802.2855)	18.2328	Y.NC[+57.02146]RC[+57.02146]PPEWTGQYC[+57.02146]TEDVDEC[+57.02146]QLM[+15.99492]PNAC[+57.02146]QNGGTC[+57.02146]HN[+15.99492]T[+802.28552]HGGY.N	C2(Carbamidomethyl / 57.0215); C4(Carbamidomethyl / 57.0215); C13(Carbamidomethyl / 57.0215); C20(Carbamidomethyl / 57.0215); C27(Carbamidomethyl / 57.0215); C33(Carbamidomethyl / 57.0215)	5.4e-05	5.4e-05	0	0	0	0	2e-06	2.1e-06	4.269	362	0	1	Specific	22.8	>sp|P46531|NOTC1_HUMAN Neurogenic locus notch homolog protein 1 OS=Homo sapiens OX=9606 GN=NOTCH1 PE=1 SV=4	1	4067	FP062822_14.5324.5324.4	high-energy collision-induced dissociation	3.56	5608.07	5607.11	1	61 | 69538
103	HexNAc(1)Hex(1)Fuc(1)NeuAc(1)	268.4	5	1122.23	5607.1	1122.43	5608.12	controllerType=0 controllerNumber=1 scan=5231	-2.173	Y.NCRCPPEWTGQYCTEDVDECQLMPNACQNGGTCHNTHGGY.N	14	NCRCPPEWTGQYCTEDVDECQLMPNACQNGGTCHNTHGGY,YN,2@57.02146,4@57.02146,13@57.02146,14@802.28552,20@57.02146,23@15.99492,27@57.02146,33@57.02146,37@15.99492	T14(OGlycan / 802.2855); M23(Oxidation / 15.9949); H37(Oxidation / 15.9949)	18.0126	Y.NC[+57.02146]RC[+57.02146]PPEWTGQYC[+57.02146]T[+802.28552]EDVDEC[+57.02146]QLM[+15.99492]PNAC[+57.02146]QNGGTC[+57.02146]HNTH[+15.99492]GGY.N	C2(Carbamidomethyl / 57.0215); C4(Carbamidomethyl / 57.0215); C13(Carbamidomethyl / 57.0215); C20(Carbamidomethyl / 57.0215); C27(Carbamidomethyl / 57.0215); C33(Carbamidomethyl / 57.0215)	0.0016	0.0016	0	0	0	0	7.4e-05	7.5e-05	2.806	268.4	0	-1	Specific	19.6	>sp|P46531|NOTC1_HUMAN Neurogenic locus notch homolog protein 1 OS=Homo sapiens OX=9606 GN=NOTCH1 PE=1 SV=4	1	3950	FP062822_14.5231.5231.5	high-energy collision-induced dissociation	1.49	5606.09	5607.11	1	62 | 68698
103	HexNAc(1)Hex(1)Fuc(1)NeuAc(1)	221.8	4	1402.77	5608.07	1402.78	5608.12	controllerType=0 controllerNumber=1 scan=5660	-8.199	Y.NCRCPPEWTGQYCTEDVDECQLMPNACQNGGTCHNTHGGY.N	14	NCRCPPEWTGQYCTEDVDECQLMPNACQNGGTCHNTHGGY,YN,2@57.02146,4@57.02146,8@15.99492,13@57.02146,14@802.28552,20@57.02146,27@57.02146,33@57.02146,35@15.99492	W8(Oxidation / 15.9949); T14(OGlycan / 802.2855); N35(Oxidation / 15.9949)	19.0198	Y.NC[+57.02146]RC[+57.02146]PPEW[+15.99492]TGQYC[+57.02146]T[+802.28552]EDVDEC[+57.02146]QLMPNAC[+57.02146]QNGGTC[+57.02146]HN[+15.99492]THGGY.N	C2(Carbamidomethyl / 57.0215); C4(Carbamidomethyl / 57.0215); C13(Carbamidomethyl / 57.0215); C20(Carbamidomethyl / 57.0215); C27(Carbamidomethyl / 57.0215); C33(Carbamidomethyl / 57.0215)	0.00042	0.00043	0	0	0	0	1.5e-05	1.5e-05	3.374	221.8	0		Specific	18.6	>sp|P46531|NOTC1_HUMAN Neurogenic locus notch homolog protein 1 OS=Homo sapiens OX=9606 GN=NOTCH1 PE=1 SV=4	1	4506	FP062822_14.5660.5660.4	high-energy collision-induced dissociation	2.66	5607.06	5607.11	1	63 | 73498
103	HexNAc(1)Hex(1)Fuc(1); Hex(1)Pent(1)	1068.9	5	1119.63	5594.11	1119.83	5595.12	controllerType=0 controllerNumber=1 scan=5707	-1.259	Y.NCRCPPEWTGQYCTEDVDECQLMPNACQNGGTCHNTHGGY.N	9;14	NCRCPPEWTGQYCTEDVDECQLMPNACQNGGTCHNTHGGY,YN,2@57.02146,4@57.02146,9@511.19010,13@57.02146,14@294.09508,20@57.02146,27@57.02146,33@57.02146,35@15.99492	T9(OGlycan / 511.1901); T14(OGlycan / 294.0951); N35(Oxidation / 15.9949)	19.1323	Y.NC[+57.02146]RC[+57.02146]PPEWT[+511.19010]GQYC[+57.02146]T[+294.09508]EDVDEC[+57.02146]QLMPNAC[+57.02146]QNGGTC[+57.02146]HN[+15.99492]THGGY.N	C2(Carbamidomethyl / 57.0215); C4(Carbamidomethyl / 57.0215); C13(Carbamidomethyl / 57.0215); C20(Carbamidomethyl / 57.0215); C27(Carbamidomethyl / 57.0215); C33(Carbamidomethyl / 57.0215)	1.1e-16	1.1e-16	0	0	0	0	1e-17	1.1e-17	15.96	1068.9	1.2	-1	Specific	28.7	>sp|P46531|NOTC1_HUMAN Neurogenic locus notch homolog protein 1 OS=Homo sapiens OX=9606 GN=NOTCH1 PE=1 SV=4	1	4568	FP062822_14.5707.5707.5	high-energy collision-induced dissociation	18.31	5593.1	5594.11	1	64 | 74138
103	HexNAc(1)Hex(1)Fuc(1)NeuAc(1)	705.5	4	1399.03	5593.1	1399.03	5593.11	controllerType=0 controllerNumber=1 scan=5796	-1.035	Y.NCRCPPEWTGQYCTEDVDECQLMPNACQNGGTCHNTHGGY.N	14	NCRCPPEWTGQYCTEDVDECQLMPNACQNGGTCHNTHGGY,YN,2@57.02146,4@57.02146,13@57.02146,14@802.28552,20@57.02146,21@0.98402,27@57.02146,33@57.02146,35@15.99492	T14(OGlycan / 802.2855); Q21(Deamidated / 0.984); N35(Oxidation / 15.9949)	19.343	Y.NC[+57.02146]RC[+57.02146]PPEWTGQYC[+57.02146]T[+802.28552]EDVDEC[+57.02146]Q[+0.98402]LMPNAC[+57.02146]QNGGTC[+57.02146]HN[+15.99492]THGGY.N	C2(Carbamidomethyl / 57.0215); C4(Carbamidomethyl / 57.0215); C13(Carbamidomethyl / 57.0215); C20(Carbamidomethyl / 57.0215); C27(Carbamidomethyl / 57.0215); C33(Carbamidomethyl / 57.0215)	2.8e-11	2.9e-11	0	0	0	0	2.2e-12	2.3e-12	10.549	705.5	0		Specific	27.2	>sp|P46531|NOTC1_HUMAN Neurogenic locus notch homolog protein 1 OS=Homo sapiens OX=9606 GN=NOTCH1 PE=1 SV=4	1	4692	FP062822_14.5796.5796.4	high-energy collision-induced dissociation	10.96	5592.09	5592.1	1	65 | 74778
103	HexNAc(1)Hex(1)Fuc(1)NeuAc(1)	1118.2	5	1119.23	5592.12	1119.23	5592.12	controllerType=0 controllerNumber=1 scan=5707	-1.287	Y.NCRCPPEWTGQYCTEDVDECQLMPNACQNGGTCHNTHGGY.N	14	NCRCPPEWTGQYCTEDVDECQLMPNACQNGGTCHNTHGGY,YN,2@57.02146,4@57.02146,13@57.02146,14@802.28552,20@57.02146,27@57.02146,33@57.02146,35@15.99492	T14(OGlycan / 802.2855); N35(Oxidation / 15.9949)	19.1323	Y.NC[+57.02146]RC[+57.02146]PPEWTGQYC[+57.02146]T[+802.28552]EDVDEC[+57.02146]QLMPNAC[+57.02146]QNGGTC[+57.02146]HN[+15.99492]THGGY.N	C2(Carbamidomethyl / 57.0215); C4(Carbamidomethyl / 57.0215); C13(Carbamidomethyl / 57.0215); C20(Carbamidomethyl / 57.0215); C27(Carbamidomethyl / 57.0215); C33(Carbamidomethyl / 57.0215)	9.9e-31	1.2e-20	0	0	0	0	9.9e-31	1.1e-21	30.006	1118.2	0.8		Specific	33.4	>sp|P46531|NOTC1_HUMAN Neurogenic locus notch homolog protein 1 OS=Homo sapiens OX=9606 GN=NOTCH1 PE=1 SV=4	1	4567	FP062822_14.5707.5707.5	high-energy collision-induced dissociation	20.7	5591.11	5591.12	1	66 | 74098
103	HexNAc(1)Hex(1)Fuc(1)NeuAc(1)	1083.7	4	1399.03	5593.11	1398.79	5592.12	controllerType=0 controllerNumber=1 scan=5636	-3.358	Y.NCRCPPEWTGQYCTEDVDECQLMPNACQNGGTCHNTHGGY.N	14	NCRCPPEWTGQYCTEDVDECQLMPNACQNGGTCHNTHGGY,YN,2@57.02146,4@57.02146,13@57.02146,14@802.28552,20@57.02146,27@57.02146,33@57.02146,35@15.99492	T14(OGlycan / 802.2855); N35(Oxidation / 15.9949)	18.9637	Y.NC[+57.02146]RC[+57.02146]PPEWTGQYC[+57.02146]T[+802.28552]EDVDEC[+57.02146]QLMPNAC[+57.02146]QNGGTC[+57.02146]HN[+15.99492]THGGY.N	C2(Carbamidomethyl / 57.0215); C4(Carbamidomethyl / 57.0215); C13(Carbamidomethyl / 57.0215); C20(Carbamidomethyl / 57.0215); C27(Carbamidomethyl / 57.0215); C33(Carbamidomethyl / 57.0215)	9.9e-31	1.4e-20	0	0	0	0	9.9e-31	2.4e-21	30.006	1083.7	4	1	Specific	35	>sp|P46531|NOTC1_HUMAN Neurogenic locus notch homolog protein 1 OS=Homo sapiens OX=9606 GN=NOTCH1 PE=1 SV=4	1	4473	FP062822_14.5636.5636.4	high-energy collision-induced dissociation	21.62	5592.1	5591.12	1	67 | 73338
103	HexNAc(1)Hex(1)Fuc(1)NeuAc(1)	1056	5	1119.23	5592.11	1119.23	5592.12	controllerType=0 controllerNumber=1 scan=5656	-2.16	Y.NCRCPPEWTGQYCTEDVDECQLMPNACQNGGTCHNTHGGY.N	14	NCRCPPEWTGQYCTEDVDECQLMPNACQNGGTCHNTHGGY,YN,2@57.02146,4@57.02146,13@57.02146,14@802.28552,20@57.02146,27@57.02146,33@57.02146,35@15.99492	T14(OGlycan / 802.2855); N35(Oxidation / 15.9949)	19.0111	Y.NC[+57.02146]RC[+57.02146]PPEWTGQYC[+57.02146]T[+802.28552]EDVDEC[+57.02146]QLMPNAC[+57.02146]QNGGTC[+57.02146]HN[+15.99492]THGGY.N	C2(Carbamidomethyl / 57.0215); C4(Carbamidomethyl / 57.0215); C13(Carbamidomethyl / 57.0215); C20(Carbamidomethyl / 57.0215); C27(Carbamidomethyl / 57.0215); C33(Carbamidomethyl / 57.0215)	9.9e-31	5.8e-20	0	0	0	0	9.9e-31	5e-21	30.006	1056	2.4		Specific	28.3	>sp|P46531|NOTC1_HUMAN Neurogenic locus notch homolog protein 1 OS=Homo sapiens OX=9606 GN=NOTCH1 PE=1 SV=4	1	4499	FP062822_14.5656.5656.5	high-energy collision-induced dissociation	20	5591.1	5591.12	1	68 | 73418
103	HexNAc(1)Hex(1)Fuc(1)NeuAc(1)	1034.6	4	1398.78	5592.11	1398.79	5592.12	controllerType=0 controllerNumber=1 scan=5740	-2.933	Y.NCRCPPEWTGQYCTEDVDECQLMPNACQNGGTCHNTHGGY.N	32	NCRCPPEWTGQYCTEDVDECQLMPNACQNGGTCHNTHGGY,YN,2@57.02146,4@57.02146,13@57.02146,20@57.02146,27@57.02146,32@802.28552,33@57.02146,35@15.99492	T32(OGlycan / 802.2855); N35(Oxidation / 15.9949)	19.2105	Y.NC[+57.02146]RC[+57.02146]PPEWTGQYC[+57.02146]TEDVDEC[+57.02146]QLMPNAC[+57.02146]QNGGT[+802.28552]C[+57.02146]HN[+15.99492]THGGY.N	C2(Carbamidomethyl / 57.0215); C4(Carbamidomethyl / 57.0215); C13(Carbamidomethyl / 57.0215); C20(Carbamidomethyl / 57.0215); C27(Carbamidomethyl / 57.0215); C33(Carbamidomethyl / 57.0215)	9.9e-31	1.4e-19	0	0	0	0	9.9e-31	2.4e-20	30.006	1034.6	3		Specific	31.2	>sp|P46531|NOTC1_HUMAN Neurogenic locus notch homolog protein 1 OS=Homo sapiens OX=9606 GN=NOTCH1 PE=1 SV=4	1	4614	FP062822_14.5740.5740.4	high-energy collision-induced dissociation	20.62	5591.1	5591.12	1	69 | 74418
103	HexNAc(1)Hex(1)Fuc(1)NeuAc(1)	814.4	4	1398.78	5592.11	1398.79	5592.12	controllerType=0 controllerNumber=1 scan=5685	-1.885	Y.NCRCPPEWTGQYCTEDVDECQLMPNACQNGGTCHNTHGGY.N	14	NCRCPPEWTGQYCTEDVDECQLMPNACQNGGTCHNTHGGY,YN,2@57.02146,4@57.02146,13@57.02146,14@802.28552,20@57.02146,27@57.02146,33@57.02146,35@15.99492	T14(OGlycan / 802.2855); N35(Oxidation / 15.9949)	19.0806	Y.NC[+57.02146]RC[+57.02146]PPEWTGQYC[+57.02146]T[+802.28552]EDVDEC[+57.02146]QLMPNAC[+57.02146]QNGGTC[+57.02146]HN[+15.99492]THGGY.N	C2(Carbamidomethyl / 57.0215); C4(Carbamidomethyl / 57.0215); C13(Carbamidomethyl / 57.0215); C20(Carbamidomethyl / 57.0215); C27(Carbamidomethyl / 57.0215); C33(Carbamidomethyl / 57.0215)	1.4e-13	1.4e-13	0	0	0	0	9.4e-15	9.5e-15	12.856	814.4	4.4		Specific	28.6	>sp|P46531|NOTC1_HUMAN Neurogenic locus notch homolog protein 1 OS=Homo sapiens OX=9606 GN=NOTCH1 PE=1 SV=4	1	4538	FP062822_14.5685.5685.4	high-energy collision-induced dissociation	13.62	5591.1	5591.12	1	70 | 73978
103	HexNAc(1)Hex(1)Fuc(1)NeuAc(1)	548.6	4	1394.79	5576.12	1394.79	5576.13	controllerType=0 controllerNumber=1 scan=5667	-1.138	Y.NCRCPPEWTGQYCTEDVDECQLMPNACQNGGTCHNTHGGY.N	14	NCRCPPEWTGQYCTEDVDECQLMPNACQNGGTCHNTHGGY,YN,2@57.02146,4@57.02146,13@57.02146,14@802.28552,20@57.02146,27@57.02146,33@57.02146	T14(OGlycan / 802.2855)	19.0376	Y.NC[+57.02146]RC[+57.02146]PPEWTGQYC[+57.02146]T[+802.28552]EDVDEC[+57.02146]QLMPNAC[+57.02146]QNGGTC[+57.02146]HNTHGGY.N	C2(Carbamidomethyl / 57.0215); C4(Carbamidomethyl / 57.0215); C13(Carbamidomethyl / 57.0215); C20(Carbamidomethyl / 57.0215); C27(Carbamidomethyl / 57.0215); C33(Carbamidomethyl / 57.0215)	2e-07	2e-07	0	0	0	0	9.6e-09	9.7e-09	6.699	548.6	0.8		Specific	24.4	>sp|P46531|NOTC1_HUMAN Neurogenic locus notch homolog protein 1 OS=Homo sapiens OX=9606 GN=NOTCH1 PE=1 SV=4	1	4514	FP062822_14.5667.5667.4	high-energy collision-induced dissociation	8.22	5575.11	5575.12	1	71 | 73618
103	HexNAc(1)Hex(1)Fuc(1)NeuAc(1)	456.6	4	1394.79	5576.13	1394.79	5576.13	controllerType=0 controllerNumber=1 scan=5719	-0.35	Y.NCRCPPEWTGQYCTEDVDECQLMPNACQNGGTCHNTHGGY.N	14	NCRCPPEWTGQYCTEDVDECQLMPNACQNGGTCHNTHGGY,YN,2@57.02146,4@57.02146,13@57.02146,14@802.28552,20@57.02146,27@57.02146,33@57.02146	T14(OGlycan / 802.2855)	19.1603	Y.NC[+57.02146]RC[+57.02146]PPEWTGQYC[+57.02146]T[+802.28552]EDVDEC[+57.02146]QLMPNAC[+57.02146]QNGGTC[+57.02146]HNTHGGY.N	C2(Carbamidomethyl / 57.0215); C4(Carbamidomethyl / 57.0215); C13(Carbamidomethyl / 57.0215); C20(Carbamidomethyl / 57.0215); C27(Carbamidomethyl / 57.0215); C33(Carbamidomethyl / 57.0215)	4.3e-07	4.4e-07	0	0	0	0	2.8e-08	2.8e-08	6.364	456.6	0.8		Specific	23	>sp|P46531|NOTC1_HUMAN Neurogenic locus notch homolog protein 1 OS=Homo sapiens OX=9606 GN=NOTCH1 PE=1 SV=4	1	4584	FP062822_14.5719.5719.4	high-energy collision-induced dissociation	6.37	5575.12	5575.12	1	72 | 74218
103	HexNAc(1)Hex(1)Fuc(1)	846.1	4	1326.01	5301.02	1326.01	5301.03	controllerType=0 controllerNumber=1 scan=5342	-0.845	Y.NCRCPPEWTGQYCTEDVDECQLMPNACQNGGTCHNTHGGY.N	14	NCRCPPEWTGQYCTEDVDECQLMPNACQNGGTCHNTHGGY,YN,2@57.02146,4@57.02146,13@57.02146,14@511.19010,20@57.02146,27@57.02146,33@57.02146,35@15.99492	T14(OGlycan / 511.1901); N35(Oxidation / 15.9949)	18.2745	Y.NC[+57.02146]RC[+57.02146]PPEWTGQYC[+57.02146]T[+511.19010]EDVDEC[+57.02146]QLMPNAC[+57.02146]QNGGTC[+57.02146]HN[+15.99492]THGGY.N	C2(Carbamidomethyl / 57.0215); C4(Carbamidomethyl / 57.0215); C13(Carbamidomethyl / 57.0215); C20(Carbamidomethyl / 57.0215); C27(Carbamidomethyl / 57.0215); C33(Carbamidomethyl / 57.0215)	2.8e-13	2.9e-13	0	0	0	0	2.7e-14	2.8e-14	12.549	846.1	3.2		Specific	26.2	>sp|P46531|NOTC1_HUMAN Neurogenic locus notch homolog protein 1 OS=Homo sapiens OX=9606 GN=NOTCH1 PE=1 SV=4	1	4092	FP062822_14.5342.5342.4	high-energy collision-induced dissociation	14.31	5300.02	5300.02	1	73 | 69738
103	HexNAc(1)Hex(1)Fuc(1)	756.4	4	1325.76	5300	1326.01	5301.03	controllerType=0 controllerNumber=1 scan=5331	-4.725	Y.NCRCPPEWTGQYCTEDVDECQLMPNACQNGGTCHNTHGGY.N	14	NCRCPPEWTGQYCTEDVDECQLMPNACQNGGTCHNTHGGY,YN,2@57.02146,4@57.02146,13@57.02146,14@511.19010,20@57.02146,27@57.02146,33@57.02146,35@15.99492	T14(OGlycan / 511.1901); N35(Oxidation / 15.9949)	18.2481	Y.NC[+57.02146]RC[+57.02146]PPEWTGQYC[+57.02146]T[+511.19010]EDVDEC[+57.02146]QLMPNAC[+57.02146]QNGGTC[+57.02146]HN[+15.99492]THGGY.N	C2(Carbamidomethyl / 57.0215); C4(Carbamidomethyl / 57.0215); C13(Carbamidomethyl / 57.0215); C20(Carbamidomethyl / 57.0215); C27(Carbamidomethyl / 57.0215); C33(Carbamidomethyl / 57.0215)	2.6e-11	2.7e-11	0	0	0	0	1.7e-12	1.7e-12	10.577	756.4	3.2	-1	Specific	28.5	>sp|P46531|NOTC1_HUMAN Neurogenic locus notch homolog protein 1 OS=Homo sapiens OX=9606 GN=NOTCH1 PE=1 SV=4	1	4077	FP062822_14.5331.5331.4	high-energy collision-induced dissociation	11.34	5298.99	5300.02	1	74 | 69618
103	HexNAc(1)Hex(1)Fuc(1)	733.6	4	1326.01	5301.01	1326.01	5301.03	controllerType=0 controllerNumber=1 scan=5396	-2.687	Y.NCRCPPEWTGQYCTEDVDECQLMPNACQNGGTCHNTHGGY.N	14	NCRCPPEWTGQYCTEDVDECQLMPNACQNGGTCHNTHGGY,YN,2@57.02146,4@57.02146,13@57.02146,14@511.19010,20@57.02146,27@57.02146,33@57.02146,37@15.99492	T14(OGlycan / 511.1901); H37(Oxidation / 15.9949)	18.401	Y.NC[+57.02146]RC[+57.02146]PPEWTGQYC[+57.02146]T[+511.19010]EDVDEC[+57.02146]QLMPNAC[+57.02146]QNGGTC[+57.02146]HNTH[+15.99492]GGY.N	C2(Carbamidomethyl / 57.0215); C4(Carbamidomethyl / 57.0215); C13(Carbamidomethyl / 57.0215); C20(Carbamidomethyl / 57.0215); C27(Carbamidomethyl / 57.0215); C33(Carbamidomethyl / 57.0215)	1.4e-11	1.4e-11	0	0	0	0	8.5e-13	8.6e-13	10.856	733.6	0		Specific	29.1	>sp|P46531|NOTC1_HUMAN Neurogenic locus notch homolog protein 1 OS=Homo sapiens OX=9606 GN=NOTCH1 PE=1 SV=4	1	4156	FP062822_14.5396.5396.4	high-energy collision-induced dissociation	12.62	5300.01	5300.02	1	75 | 70378
103	Hex(1); HexNAc(1)	27.1	4	1286.24	5141.93	1285.99	5140.94	controllerType=0 controllerNumber=1 scan=5594	-2.222	Y.NCRCPPEWTGQYCTEDVDECQLMPNACQNGGTCHNTHGGY.N	9;14	NCRCPPEWTGQYCTEDVDECQLMPNACQNGGTCHNTHGGY,YN,2@57.02146,4@57.02146,9@162.05282,11@0.98402,13@57.02146,14@203.07937,20@57.02146,27@57.02146,29@0.98402,33@57.02146	T9(OGlycan / 162.0528); Q11(Deamidated / 0.984); T14(OGlycan / 203.0794); N29(Deamidated / 0.984)	18.8643	Y.NC[+57.02146]RC[+57.02146]PPEWT[+162.05282]GQ[+0.98402]YC[+57.02146]T[+203.07937]EDVDEC[+57.02146]QLMPNAC[+57.02146]QN[+0.98402]GGTC[+57.02146]HNTHGGY.N	C2(Carbamidomethyl / 57.0215); C4(Carbamidomethyl / 57.0215); C13(Carbamidomethyl / 57.0215); C20(Carbamidomethyl / 57.0215); C27(Carbamidomethyl / 57.0215); C33(Carbamidomethyl / 57.0215)	0.0005	0.00051	0	0	0	0	2e-05	2e-05	3.302	27.1	0	1	Specific	13.1	>sp|P46531|NOTC1_HUMAN Neurogenic locus notch homolog protein 1 OS=Homo sapiens OX=9606 GN=NOTCH1 PE=1 SV=4	1	4415	FP062822_14.5594.5594.4	high-energy collision-induced dissociation	1.68	5140.93	5139.94	1	76 | 72818
103	HexNAc(1)Fuc(1)	1215.8	4	1285.74	5139.94	1285.75	5139.96	controllerType=0 controllerNumber=1 scan=5533	-3.064	Y.NCRCPPEWTGQYCTEDVDECQLMPNACQNGGTCHNTHGGY.N	14	NCRCPPEWTGQYCTEDVDECQLMPNACQNGGTCHNTHGGY,YN,2@57.02146,4@57.02146,13@57.02146,14@349.13728,20@57.02146,27@57.02146,29@0.98402,33@57.02146,35@15.99492	T14(OGlycan / 349.1373); N29(Deamidated / 0.984); N35(Oxidation / 15.9949)	18.7227	Y.NC[+57.02146]RC[+57.02146]PPEWTGQYC[+57.02146]T[+349.13728]EDVDEC[+57.02146]QLMPNAC[+57.02146]QN[+0.98402]GGTC[+57.02146]HN[+15.99492]THGGY.N	C2(Carbamidomethyl / 57.0215); C4(Carbamidomethyl / 57.0215); C13(Carbamidomethyl / 57.0215); C20(Carbamidomethyl / 57.0215); C27(Carbamidomethyl / 57.0215); C33(Carbamidomethyl / 57.0215)	9.9e-31	1.4e-23	0	0	0	0	9.9e-31	1.6e-24	30.006	1215.8	0.6		Specific	33	>sp|P46531|NOTC1_HUMAN Neurogenic locus notch homolog protein 1 OS=Homo sapiens OX=9606 GN=NOTCH1 PE=1 SV=4	1	4334	FP062822_14.5533.5533.4	high-energy collision-induced dissociation	23.27	5138.94	5138.95	1	77 | 72178
103	HexNAc(1)Fuc(1)	191.7	4	1285.99	5140.93	1285.75	5139.96	controllerType=0 controllerNumber=1 scan=5661	-7.042	Y.NCRCPPEWTGQYCTEDVDECQLMPNACQNGGTCHNTHGGY.N	14	NCRCPPEWTGQYCTEDVDECQLMPNACQNGGTCHNTHGGY,YN,2@57.02146,4@57.02146,13@57.02146,14@349.13728,20@57.02146,27@57.02146,29@0.98402,33@57.02146,35@15.99492	T14(OGlycan / 349.1373); N29(Deamidated / 0.984); N35(Oxidation / 15.9949)	19.022	Y.NC[+57.02146]RC[+57.02146]PPEWTGQYC[+57.02146]T[+349.13728]EDVDEC[+57.02146]QLMPNAC[+57.02146]QN[+0.98402]GGTC[+57.02146]HN[+15.99492]THGGY.N	C2(Carbamidomethyl / 57.0215); C4(Carbamidomethyl / 57.0215); C13(Carbamidomethyl / 57.0215); C20(Carbamidomethyl / 57.0215); C27(Carbamidomethyl / 57.0215); C33(Carbamidomethyl / 57.0215)	0.00043	0.00044	0	0	0	0	1.8e-05	1.8e-05	3.365	191.7	0	1	Specific	17.6	>sp|P46531|NOTC1_HUMAN Neurogenic locus notch homolog protein 1 OS=Homo sapiens OX=9606 GN=NOTCH1 PE=1 SV=4	1	4507	FP062822_14.5661.5661.4	high-energy collision-induced dissociation	2.82	5139.92	5138.95	1	78 | 73538
103	HexNAc(1)Fuc(1)	1497.5	4	1285.5	5138.97	1285.5	5138.97	controllerType=0 controllerNumber=1 scan=5367	-1.424	Y.NCRCPPEWTGQYCTEDVDECQLMPNACQNGGTCHNTHGGY.N	14	NCRCPPEWTGQYCTEDVDECQLMPNACQNGGTCHNTHGGY,YN,2@57.02146,4@57.02146,13@57.02146,14@349.13728,20@57.02146,27@57.02146,33@57.02146,35@15.99492	T14(OGlycan / 349.1373); N35(Oxidation / 15.9949)	18.3348	Y.NC[+57.02146]RC[+57.02146]PPEWTGQYC[+57.02146]T[+349.13728]EDVDEC[+57.02146]QLMPNAC[+57.02146]QNGGTC[+57.02146]HN[+15.99492]THGGY.N	C2(Carbamidomethyl / 57.0215); C4(Carbamidomethyl / 57.0215); C13(Carbamidomethyl / 57.0215); C20(Carbamidomethyl / 57.0215); C27(Carbamidomethyl / 57.0215); C33(Carbamidomethyl / 57.0215)	9.9e-31	2.9e-28	0	0	0	0	9.9e-31	2.1e-28	30.006	1497.5	2.1		Specific	34.8	>sp|P46531|NOTC1_HUMAN Neurogenic locus notch homolog protein 1 OS=Homo sapiens OX=9606 GN=NOTCH1 PE=1 SV=4	1	4122	FP062822_14.5367.5367.4	high-energy collision-induced dissociation	27.31	5137.96	5137.97	1	79 | 70058
103	HexNAc(1)Fuc(1)	1398.4	4	1285.5	5138.96	1285.5	5138.97	controllerType=0 controllerNumber=1 scan=5422	-2.089	Y.NCRCPPEWTGQYCTEDVDECQLMPNACQNGGTCHNTHGGY.N	14	NCRCPPEWTGQYCTEDVDECQLMPNACQNGGTCHNTHGGY,YN,2@57.02146,4@57.02146,13@57.02146,14@349.13728,20@57.02146,27@57.02146,33@57.02146,35@15.99492	T14(OGlycan / 349.1373); N35(Oxidation / 15.9949)	18.4625	Y.NC[+57.02146]RC[+57.02146]PPEWTGQYC[+57.02146]T[+349.13728]EDVDEC[+57.02146]QLMPNAC[+57.02146]QNGGTC[+57.02146]HN[+15.99492]THGGY.N	C2(Carbamidomethyl / 57.0215); C4(Carbamidomethyl / 57.0215); C13(Carbamidomethyl / 57.0215); C20(Carbamidomethyl / 57.0215); C27(Carbamidomethyl / 57.0215); C33(Carbamidomethyl / 57.0215)	9.9e-31	1.4e-26	0	0	0	0	9.9e-31	5.5e-27	30.006	1398.4	9.7		Specific	32.2	>sp|P46531|NOTC1_HUMAN Neurogenic locus notch homolog protein 1 OS=Homo sapiens OX=9606 GN=NOTCH1 PE=1 SV=4	1	4188	FP062822_14.5422.5422.4	high-energy collision-induced dissociation	27.61	5137.96	5137.97	1	80 | 70898
103	HexNAc(1)Fuc(1)	1345.5	4	1285.5	5138.96	1285.5	5138.97	controllerType=0 controllerNumber=1 scan=5480	-2.659	Y.NCRCPPEWTGQYCTEDVDECQLMPNACQNGGTCHNTHGGY.N	14	NCRCPPEWTGQYCTEDVDECQLMPNACQNGGTCHNTHGGY,YN,2@57.02146,4@57.02146,13@57.02146,14@349.13728,20@57.02146,27@57.02146,33@57.02146,35@15.99492	T14(OGlycan / 349.1373); N35(Oxidation / 15.9949)	18.5974	Y.NC[+57.02146]RC[+57.02146]PPEWTGQYC[+57.02146]T[+349.13728]EDVDEC[+57.02146]QLMPNAC[+57.02146]QNGGTC[+57.02146]HN[+15.99492]THGGY.N	C2(Carbamidomethyl / 57.0215); C4(Carbamidomethyl / 57.0215); C13(Carbamidomethyl / 57.0215); C20(Carbamidomethyl / 57.0215); C27(Carbamidomethyl / 57.0215); C33(Carbamidomethyl / 57.0215)	9.9e-31	1.4e-25	0	0	0	0	9.9e-31	3.9e-26	30.006	1345.5	8.7		Specific	34.3	>sp|P46531|NOTC1_HUMAN Neurogenic locus notch homolog protein 1 OS=Homo sapiens OX=9606 GN=NOTCH1 PE=1 SV=4	1	4268	FP062822_14.5480.5480.4	high-energy collision-induced dissociation	26.62	5137.95	5137.97	1	81 | 71658
103	HexNAc(1)Fuc(1)	938	5	1028.4	5137.99	1028.6	5138.97	controllerType=0 controllerNumber=1 scan=5376	3.229	Y.NCRCPPEWTGQYCTEDVDECQLMPNACQNGGTCHNTHGGY.N	9	NCRCPPEWTGQYCTEDVDECQLMPNACQNGGTCHNTHGGY,YN,2@57.02146,4@57.02146,9@349.13728,13@57.02146,20@57.02146,27@57.02146,33@57.02146,35@15.99492	T9(OGlycan / 349.1373); N35(Oxidation / 15.9949)	18.3535	Y.NC[+57.02146]RC[+57.02146]PPEWT[+349.13728]GQYC[+57.02146]TEDVDEC[+57.02146]QLMPNAC[+57.02146]QNGGTC[+57.02146]HN[+15.99492]THGGY.N	C2(Carbamidomethyl / 57.0215); C4(Carbamidomethyl / 57.0215); C13(Carbamidomethyl / 57.0215); C20(Carbamidomethyl / 57.0215); C27(Carbamidomethyl / 57.0215); C33(Carbamidomethyl / 57.0215)	3.3e-13	3.4e-13	0	0	0	0	3.5e-14	3.5e-14	12.478	938	0.7	-1	Specific	27.5	>sp|P46531|NOTC1_HUMAN Neurogenic locus notch homolog protein 1 OS=Homo sapiens OX=9606 GN=NOTCH1 PE=1 SV=4	1	4133	FP062822_14.5376.5376.5	high-energy collision-induced dissociation	14.24	5136.98	5137.97	1	82 | 70138
103	HexNAc(1)Fuc(1)	357.6	4	1285.49	5138.94	1285.5	5138.97	controllerType=0 controllerNumber=1 scan=5317	-6.27	Y.NCRCPPEWTGQYCTEDVDECQLMPNACQNGGTCHNTHGGY.N	14	NCRCPPEWTGQYCTEDVDECQLMPNACQNGGTCHNTHGGY,YN,2@57.02146,4@57.02146,13@57.02146,14@349.13728,20@57.02146,27@57.02146,33@57.02146,35@15.99492	T14(OGlycan / 349.1373); N35(Oxidation / 15.9949)	18.2156	Y.NC[+57.02146]RC[+57.02146]PPEWTGQYC[+57.02146]T[+349.13728]EDVDEC[+57.02146]QLMPNAC[+57.02146]QNGGTC[+57.02146]HN[+15.99492]THGGY.N	C2(Carbamidomethyl / 57.0215); C4(Carbamidomethyl / 57.0215); C13(Carbamidomethyl / 57.0215); C20(Carbamidomethyl / 57.0215); C27(Carbamidomethyl / 57.0215); C33(Carbamidomethyl / 57.0215)	1.3e-05	1.4e-05	0	0	0	0	6.9e-07	6.9e-07	4.875	357.6	0		Specific	20	>sp|P46531|NOTC1_HUMAN Neurogenic locus notch homolog protein 1 OS=Homo sapiens OX=9606 GN=NOTCH1 PE=1 SV=4	1	4058	FP062822_14.5317.5317.4	high-energy collision-induced dissociation	5.24	5137.93	5137.97	1	83 | 69498
103	HexNAc(1)Fuc(1)	155.4	4	1285.49	5138.94	1285.5	5138.97	controllerType=0 controllerNumber=1 scan=5671	-6.365	Y.NCRCPPEWTGQYCTEDVDECQLMPNACQNGGTCHNTHGGY.N	9	NCRCPPEWTGQYCTEDVDECQLMPNACQNGGTCHNTHGGY,YN,2@57.02146,4@57.02146,9@349.13728,13@57.02146,20@57.02146,27@57.02146,33@57.02146,37@15.99492	T9(OGlycan / 349.1373); H37(Oxidation / 15.9949)	19.0463	Y.NC[+57.02146]RC[+57.02146]PPEWT[+349.13728]GQYC[+57.02146]TEDVDEC[+57.02146]QLMPNAC[+57.02146]QNGGTC[+57.02146]HNTH[+15.99492]GGY.N	C2(Carbamidomethyl / 57.0215); C4(Carbamidomethyl / 57.0215); C13(Carbamidomethyl / 57.0215); C20(Carbamidomethyl / 57.0215); C27(Carbamidomethyl / 57.0215); C33(Carbamidomethyl / 57.0215)	0.00014	0.00014	0	0	0	0	6.9e-06	7e-06	3.863	155.4	0		Specific	15	>sp|P46531|NOTC1_HUMAN Neurogenic locus notch homolog protein 1 OS=Homo sapiens OX=9606 GN=NOTCH1 PE=1 SV=4	1	4520	FP062822_14.5671.5671.4	high-energy collision-induced dissociation	3.62	5137.93	5137.97	1	84 | 73658
103	HexNAc(1)Fuc(1)	965.8	4	1281.49	5122.94	1281.75	5123.96	controllerType=0 controllerNumber=1 scan=5526	-3.888	Y.NCRCPPEWTGQYCTEDVDECQLMPNACQNGGTCHNTHGGY.N	14	NCRCPPEWTGQYCTEDVDECQLMPNACQNGGTCHNTHGGY,YN,2@57.02146,4@57.02146,13@57.02146,14@349.13728,20@57.02146,27@57.02146,28@0.98402,33@57.02146	T14(OGlycan / 349.1373); Q28(Deamidated / 0.984)	18.7055	Y.NC[+57.02146]RC[+57.02146]PPEWTGQYC[+57.02146]T[+349.13728]EDVDEC[+57.02146]QLMPNAC[+57.02146]Q[+0.98402]NGGTC[+57.02146]HNTHGGY.N	C2(Carbamidomethyl / 57.0215); C4(Carbamidomethyl / 57.0215); C13(Carbamidomethyl / 57.0215); C20(Carbamidomethyl / 57.0215); C27(Carbamidomethyl / 57.0215); C33(Carbamidomethyl / 57.0215)	1.5e-15	1.6e-15	0	0	0	0	1.1e-16	1.1e-16	14.814	965.8	1.4	-1	Specific	28.3	>sp|P46531|NOTC1_HUMAN Neurogenic locus notch homolog protein 1 OS=Homo sapiens OX=9606 GN=NOTCH1 PE=1 SV=4	1	4328	FP062822_14.5526.5526.4	high-energy collision-induced dissociation	15.65	5121.93	5122.96	1	85 | 72098
103	HexNAc(1)Fuc(1)	1039.9	4	1281.5	5122.96	1281.5	5122.98	controllerType=0 controllerNumber=1 scan=5412	-3.279	Y.NCRCPPEWTGQYCTEDVDECQLMPNACQNGGTCHNTHGGY.N	14	NCRCPPEWTGQYCTEDVDECQLMPNACQNGGTCHNTHGGY,YN,2@57.02146,4@57.02146,13@57.02146,14@349.13728,20@57.02146,27@57.02146,33@57.02146	T14(OGlycan / 349.1373)	18.4388	Y.NC[+57.02146]RC[+57.02146]PPEWTGQYC[+57.02146]T[+349.13728]EDVDEC[+57.02146]QLMPNAC[+57.02146]QNGGTC[+57.02146]HNTHGGY.N	C2(Carbamidomethyl / 57.0215); C4(Carbamidomethyl / 57.0215); C13(Carbamidomethyl / 57.0215); C20(Carbamidomethyl / 57.0215); C27(Carbamidomethyl / 57.0215); C33(Carbamidomethyl / 57.0215)	9.9e-31	1.4e-19	0	0	0	0	9.9e-31	2e-20	30.006	1039.9	3.3		Specific	29.7	>sp|P46531|NOTC1_HUMAN Neurogenic locus notch homolog protein 1 OS=Homo sapiens OX=9606 GN=NOTCH1 PE=1 SV=4	1	4175	FP062822_14.5412.5412.4	high-energy collision-induced dissociation	20.53	5121.96	5121.97	1	86 | 70778
103	HexNAc(1)Fuc(1)	832.2	4	1281.5	5122.97	1281.5	5122.98	controllerType=0 controllerNumber=1 scan=5358	-0.992	Y.NCRCPPEWTGQYCTEDVDECQLMPNACQNGGTCHNTHGGY.N	14	NCRCPPEWTGQYCTEDVDECQLMPNACQNGGTCHNTHGGY,YN,2@57.02146,4@57.02146,13@57.02146,14@349.13728,20@57.02146,27@57.02146,33@57.02146	T14(OGlycan / 349.1373)	18.3133	Y.NC[+57.02146]RC[+57.02146]PPEWTGQYC[+57.02146]T[+349.13728]EDVDEC[+57.02146]QLMPNAC[+57.02146]QNGGTC[+57.02146]HNTHGGY.N	C2(Carbamidomethyl / 57.0215); C4(Carbamidomethyl / 57.0215); C13(Carbamidomethyl / 57.0215); C20(Carbamidomethyl / 57.0215); C27(Carbamidomethyl / 57.0215); C33(Carbamidomethyl / 57.0215)	2.8e-13	2.9e-13	0	0	0	0	3.1e-14	3.1e-14	12.549	832.2	4.4		Specific	27.1	>sp|P46531|NOTC1_HUMAN Neurogenic locus notch homolog protein 1 OS=Homo sapiens OX=9606 GN=NOTCH1 PE=1 SV=4	1	4111	FP062822_14.5358.5358.4	high-energy collision-induced dissociation	14.22	5121.97	5121.97	1	87 | 69938
103	HexNAc(1)Fuc(1)	747.6	4	1281.74	5123.95	1281.5	5122.98	controllerType=0 controllerNumber=1 scan=5467	-5.936	Y.NCRCPPEWTGQYCTEDVDECQLMPNACQNGGTCHNTHGGY.N	14	NCRCPPEWTGQYCTEDVDECQLMPNACQNGGTCHNTHGGY,YN,2@57.02146,4@57.02146,13@57.02146,14@349.13728,20@57.02146,27@57.02146,33@57.02146	T14(OGlycan / 349.1373)	18.5671	Y.NC[+57.02146]RC[+57.02146]PPEWTGQYC[+57.02146]T[+349.13728]EDVDEC[+57.02146]QLMPNAC[+57.02146]QNGGTC[+57.02146]HNTHGGY.N	C2(Carbamidomethyl / 57.0215); C4(Carbamidomethyl / 57.0215); C13(Carbamidomethyl / 57.0215); C20(Carbamidomethyl / 57.0215); C27(Carbamidomethyl / 57.0215); C33(Carbamidomethyl / 57.0215)	2.4e-11	2.4e-11	0	0	0	0	1.2e-12	1.2e-12	10.621	747.6	4.4	1	Specific	27.5	>sp|P46531|NOTC1_HUMAN Neurogenic locus notch homolog protein 1 OS=Homo sapiens OX=9606 GN=NOTCH1 PE=1 SV=4	1	4249	FP062822_14.5467.5467.4	high-energy collision-induced dissociation	12.29	5122.95	5121.97	1	88 | 71498
103	HexNAc(1)	457	5	999.185	4991.9	999.389	4992.92	controllerType=0 controllerNumber=1 scan=4506	-3.244	Y.NCRCPPEWTGQYCTEDVDECQLMPNACQNGGTCHNTHGGY.N	14	NCRCPPEWTGQYCTEDVDECQLMPNACQNGGTCHNTHGGY,YN,2@57.02146,4@57.02146,13@57.02146,14@203.07937,20@57.02146,27@57.02146,33@57.02146,35@15.99492	T14(OGlycan / 203.0794); N35(Oxidation / 15.9949)	16.2973	Y.NC[+57.02146]RC[+57.02146]PPEWTGQYC[+57.02146]T[+203.07937]EDVDEC[+57.02146]QLMPNAC[+57.02146]QNGGTC[+57.02146]HN[+15.99492]THGGY.N	C2(Carbamidomethyl / 57.0215); C4(Carbamidomethyl / 57.0215); C13(Carbamidomethyl / 57.0215); C20(Carbamidomethyl / 57.0215); C27(Carbamidomethyl / 57.0215); C33(Carbamidomethyl / 57.0215)	9.7e-06	9.8e-06	0	0	0	0	4.1e-07	4.2e-07	5.014	457	5.6	-1	Specific	17.8	>sp|P46531|NOTC1_HUMAN Neurogenic locus notch homolog protein 1 OS=Homo sapiens OX=9606 GN=NOTCH1 PE=1 SV=4	1	3066	FP062822_14.4506.4506.5	high-energy collision-induced dissociation	5.11	4990.89	4991.91	1	89 | 62206
103	HexNAc(1)	266.6	5	996.585	4978.9	996.584	4978.89	controllerType=0 controllerNumber=1 scan=4721	1.681	Y.NCRCPPEWTGQYCTEDVDECQLMPNACQNGGTCHNTHGGY.N	14	NCRCPPEWTGQYCTEDVDECQLMPNACQNGGTCHNTHGGY,YN,2@57.02146,4@57.02146,13@57.02146,14@203.07937,20@57.02146,25@0.98402,27@57.02146,28@0.98402,33@57.02146	T14(OGlycan / 203.0794); N25(Deamidated / 0.984); Q28(Deamidated / 0.984)	16.8022	Y.NC[+57.02146]RC[+57.02146]PPEWTGQYC[+57.02146]T[+203.07937]EDVDEC[+57.02146]QLMPN[+0.98402]AC[+57.02146]Q[+0.98402]NGGTC[+57.02146]HNTHGGY.N	C2(Carbamidomethyl / 57.0215); C4(Carbamidomethyl / 57.0215); C13(Carbamidomethyl / 57.0215); C20(Carbamidomethyl / 57.0215); C27(Carbamidomethyl / 57.0215); C33(Carbamidomethyl / 57.0215)	0.00074	0.00075	0	0	0	0	3e-05	3e-05	3.128	266.6	4.8		Specific	13.6	>sp|P46531|NOTC1_HUMAN Neurogenic locus notch homolog protein 1 OS=Homo sapiens OX=9606 GN=NOTCH1 PE=1 SV=4	1	3357	FP062822_14.4721.4721.5	high-energy collision-induced dissociation	2.43	4977.89	4977.88	1	90 | 64326
103	HexNAc(1)	412.9	5	995.989	4975.92	996.19	4976.92	controllerType=0 controllerNumber=1 scan=4518	-0.303	Y.NCRCPPEWTGQYCTEDVDECQLMPNACQNGGTCHNTHGGY.N	14	NCRCPPEWTGQYCTEDVDECQLMPNACQNGGTCHNTHGGY,YN,2@57.02146,4@57.02146,13@57.02146,14@203.07937,20@57.02146,27@57.02146,33@57.02146	T14(OGlycan / 203.0794)	16.3253	Y.NC[+57.02146]RC[+57.02146]PPEWTGQYC[+57.02146]T[+203.07937]EDVDEC[+57.02146]QLMPNAC[+57.02146]QNGGTC[+57.02146]HNTHGGY.N	C2(Carbamidomethyl / 57.0215); C4(Carbamidomethyl / 57.0215); C13(Carbamidomethyl / 57.0215); C20(Carbamidomethyl / 57.0215); C27(Carbamidomethyl / 57.0215); C33(Carbamidomethyl / 57.0215)	2.3e-05	2.3e-05	0	0	0	0	1.1e-06	1.1e-06	4.646	412.9	11.1	-1	Specific	14.4	>sp|P46531|NOTC1_HUMAN Neurogenic locus notch homolog protein 1 OS=Homo sapiens OX=9606 GN=NOTCH1 PE=1 SV=4	1	3078	FP062822_14.4518.4518.5	high-energy collision-induced dissociation	4.43	4974.91	4975.91	1	91 | 62406
103	HexNAc(1)	17	5	996.383	4977.89	996.19	4976.92	controllerType=0 controllerNumber=1 scan=4795	-7.513	Y.NCRCPPEWTGQYCTEDVDECQLMPNACQNGGTCHNTHGGY.N	14	NCRCPPEWTGQYCTEDVDECQLMPNACQNGGTCHNTHGGY,YN,2@57.02146,4@57.02146,13@57.02146,14@203.07937,20@57.02146,27@57.02146,33@57.02146	T14(OGlycan / 203.0794)	16.9749	Y.NC[+57.02146]RC[+57.02146]PPEWTGQYC[+57.02146]T[+203.07937]EDVDEC[+57.02146]QLMPNAC[+57.02146]QNGGTC[+57.02146]HNTHGGY.N	C2(Carbamidomethyl / 57.0215); C4(Carbamidomethyl / 57.0215); C13(Carbamidomethyl / 57.0215); C20(Carbamidomethyl / 57.0215); C27(Carbamidomethyl / 57.0215); C33(Carbamidomethyl / 57.0215)	0.16	0.16	0	0	0	0	0.0048	0.0049	0.809	17	1.8	1	Specific	10.9	>sp|P46531|NOTC1_HUMAN Neurogenic locus notch homolog protein 1 OS=Homo sapiens OX=9606 GN=NOTCH1 PE=1 SV=4	1	3446	FP062822_14.4795.4795.5	high-energy collision-induced dissociation	0.55	4976.88	4975.91	1	92 | 64858
103	Hex(1)	314.9	4	1239.22	4953.87	1238.97	4952.87	controllerType=0 controllerNumber=1 scan=5307	-0.607	Y.NCRCPPEWTGQYCTEDVDECQLMPNACQNGGTCHNTHGGY.N	9	NCRCPPEWTGQYCTEDVDECQLMPNACQNGGTCHNTHGGY,YN,2@57.02146,4@57.02146,9@162.05282,13@57.02146,20@57.02146,27@57.02146,33@57.02146,34@15.99492,35@0.98402	T9(OGlycan / 162.0528); H34(Oxidation / 15.9949); N35(Deamidated / 0.984)	18.1919	Y.NC[+57.02146]RC[+57.02146]PPEWT[+162.05282]GQYC[+57.02146]TEDVDEC[+57.02146]QLMPNAC[+57.02146]QNGGTC[+57.02146]H[+15.99492]N[+0.98402]THGGY.N	C2(Carbamidomethyl / 57.0215); C4(Carbamidomethyl / 57.0215); C13(Carbamidomethyl / 57.0215); C20(Carbamidomethyl / 57.0215); C27(Carbamidomethyl / 57.0215); C33(Carbamidomethyl / 57.0215)	3.5e-05	3.6e-05	0	0	0	0	1.6e-06	1.6e-06	4.454	314.9	6.8	1	Specific	16.8	>sp|P46531|NOTC1_HUMAN Neurogenic locus notch homolog protein 1 OS=Homo sapiens OX=9606 GN=NOTCH1 PE=1 SV=4	1	4046	FP062822_14.5307.5307.4	high-energy collision-induced dissociation	4.08	4952.87	4951.87	1	93 | 69418
103	Fuc(1)	1367.7	4	1238.72	4951.87	1238.73	4951.89	controllerType=0 controllerNumber=1 scan=4910	-4.242	Y.NCRCPPEWTGQYCTEDVDECQLMPNACQNGGTCHNTHGGY.N	14	NCRCPPEWTGQYCTEDVDECQLMPNACQNGGTCHNTHGGY,YN,2@57.02146,4@57.02146,13@57.02146,14@146.05791,20@57.02146,23@15.99492,27@57.02146,33@57.02146,35@15.99492	T14(OGlycan / 146.0579); M23(Oxidation / 15.9949); N35(Oxidation / 15.9949)	17.2526	Y.NC[+57.02146]RC[+57.02146]PPEWTGQYC[+57.02146]T[+146.05791]EDVDEC[+57.02146]QLM[+15.99492]PNAC[+57.02146]QNGGTC[+57.02146]HN[+15.99492]THGGY.N	C2(Carbamidomethyl / 57.0215); C4(Carbamidomethyl / 57.0215); C13(Carbamidomethyl / 57.0215); C20(Carbamidomethyl / 57.0215); C27(Carbamidomethyl / 57.0215); C33(Carbamidomethyl / 57.0215)	9.9e-31	1.4e-26	0	0	0	0	9.9e-31	3.8e-27	30.006	1367.7	3.9		Specific	31.1	>sp|P46531|NOTC1_HUMAN Neurogenic locus notch homolog protein 1 OS=Homo sapiens OX=9606 GN=NOTCH1 PE=1 SV=4	1	3575	FP062822_14.4910.4910.4	high-energy collision-induced dissociation	25.64	4950.86	4950.88	1	94 | 65458
103	Fuc(1)	875.1	4	1238.72	4951.87	1238.73	4951.89	controllerType=0 controllerNumber=1 scan=4971	-3.059	Y.NCRCPPEWTGQYCTEDVDECQLMPNACQNGGTCHNTHGGY.N	14	NCRCPPEWTGQYCTEDVDECQLMPNACQNGGTCHNTHGGY,YN,2@57.02146,4@57.02146,13@57.02146,14@146.05791,20@57.02146,23@15.99492,27@57.02146,33@57.02146,35@15.99492	T14(OGlycan / 146.0579); M23(Oxidation / 15.9949); N35(Oxidation / 15.9949)	17.3967	Y.NC[+57.02146]RC[+57.02146]PPEWTGQYC[+57.02146]T[+146.05791]EDVDEC[+57.02146]QLM[+15.99492]PNAC[+57.02146]QNGGTC[+57.02146]HN[+15.99492]THGGY.N	C2(Carbamidomethyl / 57.0215); C4(Carbamidomethyl / 57.0215); C13(Carbamidomethyl / 57.0215); C20(Carbamidomethyl / 57.0215); C27(Carbamidomethyl / 57.0215); C33(Carbamidomethyl / 57.0215)	1.4e-14	1.4e-14	0	0	0	0	8.8e-16	8.9e-16	13.856	875.1	8.4		Specific	28.5	>sp|P46531|NOTC1_HUMAN Neurogenic locus notch homolog protein 1 OS=Homo sapiens OX=9606 GN=NOTCH1 PE=1 SV=4	1	3641	FP062822_14.4971.4971.4	high-energy collision-induced dissociation	14.63	4950.87	4950.88	1	95 | 66058
103	Hex(1)	745.4	4	1235.47	4938.87	1235.22	4937.86	controllerType=0 controllerNumber=1 scan=5094	-0.149	Y.NCRCPPEWTGQYCTEDVDECQLMPNACQNGGTCHNTHGGY.N	32	NCRCPPEWTGQYCTEDVDECQLMPNACQNGGTCHNTHGGY,YN,2@57.02146,4@57.02146,11@0.98402,13@57.02146,20@57.02146,27@57.02146,29@0.98402,32@162.05282,33@57.02146	Q11(Deamidated / 0.984); N29(Deamidated / 0.984); T32(OGlycan / 162.0528)	17.6901	Y.NC[+57.02146]RC[+57.02146]PPEWTGQ[+0.98402]YC[+57.02146]TEDVDEC[+57.02146]QLMPNAC[+57.02146]QN[+0.98402]GGT[+162.05282]C[+57.02146]HNTHGGY.N	C2(Carbamidomethyl / 57.0215); C4(Carbamidomethyl / 57.0215); C13(Carbamidomethyl / 57.0215); C20(Carbamidomethyl / 57.0215); C27(Carbamidomethyl / 57.0215); C33(Carbamidomethyl / 57.0215)	2.8e-11	2.9e-11	0	0	0	0	2e-12	2e-12	10.549	745.4	4.3	1	Specific	24.3	>sp|P46531|NOTC1_HUMAN Neurogenic locus notch homolog protein 1 OS=Homo sapiens OX=9606 GN=NOTCH1 PE=1 SV=4	1	3778	FP062822_14.5094.5094.4	high-energy collision-induced dissociation	11.96	4937.86	4936.86	1	96 | 67338
103	Fuc(1)	1329.9	4	1234.98	4936.88	1234.98	4936.88	controllerType=0 controllerNumber=1 scan=5516	1.15	Y.NCRCPPEWTGQYCTEDVDECQLMPNACQNGGTCHNTHGGY.N	36	NCRCPPEWTGQYCTEDVDECQLMPNACQNGGTCHNTHGGY,YN,2@57.02146,4@57.02146,13@57.02146,20@57.02146,27@57.02146,29@0.98402,33@57.02146,35@15.99492,36@146.05791	N29(Deamidated / 0.984); N35(Oxidation / 15.9949); T36(OGlycan / 146.0579)	18.6813	Y.NC[+57.02146]RC[+57.02146]PPEWTGQYC[+57.02146]TEDVDEC[+57.02146]QLMPNAC[+57.02146]QN[+0.98402]GGTC[+57.02146]HN[+15.99492]T[+146.05791]HGGY.N	C2(Carbamidomethyl / 57.0215); C4(Carbamidomethyl / 57.0215); C13(Carbamidomethyl / 57.0215); C20(Carbamidomethyl / 57.0215); C27(Carbamidomethyl / 57.0215); C33(Carbamidomethyl / 57.0215)	9.9e-31	7.4e-25	0	0	0	0	9.9e-31	1.6e-25	30.006	1329.9	7.9		Specific	26.8	>sp|P46531|NOTC1_HUMAN Neurogenic locus notch homolog protein 1 OS=Homo sapiens OX=9606 GN=NOTCH1 PE=1 SV=4	1	4315	FP062822_14.5516.5516.4	high-energy collision-induced dissociation	25.55	4935.88	4935.87	1	97 | 71978
103	Fuc(1)	1329.2	4	1234.97	4936.87	1234.98	4936.88	controllerType=0 controllerNumber=1 scan=5567	-2.609	Y.NCRCPPEWTGQYCTEDVDECQLMPNACQNGGTCHNTHGGY.N	32	NCRCPPEWTGQYCTEDVDECQLMPNACQNGGTCHNTHGGY,YN,2@57.02146,4@57.02146,13@57.02146,20@57.02146,27@57.02146,29@0.98402,32@146.05791,33@57.02146,35@15.99492	N29(Deamidated / 0.984); T32(OGlycan / 146.0579); N35(Oxidation / 15.9949)	18.8018	Y.NC[+57.02146]RC[+57.02146]PPEWTGQYC[+57.02146]TEDVDEC[+57.02146]QLMPNAC[+57.02146]QN[+0.98402]GGT[+146.05791]C[+57.02146]HN[+15.99492]THGGY.N	C2(Carbamidomethyl / 57.0215); C4(Carbamidomethyl / 57.0215); C13(Carbamidomethyl / 57.0215); C20(Carbamidomethyl / 57.0215); C27(Carbamidomethyl / 57.0215); C33(Carbamidomethyl / 57.0215)	9.9e-31	1.4e-25	0	0	0	0	9.9e-31	6.7e-26	30.006	1329.2	2.3		Specific	30.3	>sp|P46531|NOTC1_HUMAN Neurogenic locus notch homolog protein 1 OS=Homo sapiens OX=9606 GN=NOTCH1 PE=1 SV=4	1	4378	FP062822_14.5567.5567.4	high-energy collision-induced dissociation	26.27	4935.86	4935.87	1	98 | 72618
103	Fuc(1)	1207.2	4	1234.97	4936.84	1234.98	4936.88	controllerType=0 controllerNumber=1 scan=5040	-7.158	Y.NCRCPPEWTGQYCTEDVDECQLMPNACQNGGTCHNTHGGY.N	14	NCRCPPEWTGQYCTEDVDECQLMPNACQNGGTCHNTHGGY,YN,2@57.02146,4@57.02146,13@57.02146,14@146.05791,20@57.02146,23@15.99492,27@57.02146,28@0.98402,33@57.02146	T14(OGlycan / 146.0579); M23(Oxidation / 15.9949); Q28(Deamidated / 0.984)	17.5618	Y.NC[+57.02146]RC[+57.02146]PPEWTGQYC[+57.02146]T[+146.05791]EDVDEC[+57.02146]QLM[+15.99492]PNAC[+57.02146]Q[+0.98402]NGGTC[+57.02146]HNTHGGY.N	C2(Carbamidomethyl / 57.0215); C4(Carbamidomethyl / 57.0215); C13(Carbamidomethyl / 57.0215); C20(Carbamidomethyl / 57.0215); C27(Carbamidomethyl / 57.0215); C33(Carbamidomethyl / 57.0215)	9.9e-31	1.4e-22	0	0	0	0	9.9e-31	8.8e-24	30.006	1207.2	3.4		Specific	26.6	>sp|P46531|NOTC1_HUMAN Neurogenic locus notch homolog protein 1 OS=Homo sapiens OX=9606 GN=NOTCH1 PE=1 SV=4	1	3714	FP062822_14.5040.5040.4	high-energy collision-induced dissociation	21.64	4935.84	4935.87	1	99 | 66898
103	Fuc(1)	787.1	4	1234.97	4936.87	1234.98	4936.88	controllerType=0 controllerNumber=1 scan=5148	-0.828	Y.NCRCPPEWTGQYCTEDVDECQLMPNACQNGGTCHNTHGGY.N	14	NCRCPPEWTGQYCTEDVDECQLMPNACQNGGTCHNTHGGY,YN,2@57.02146,4@57.02146,13@57.02146,14@146.05791,20@57.02146,23@15.99492,27@57.02146,28@0.98402,33@57.02146	T14(OGlycan / 146.0579); M23(Oxidation / 15.9949); Q28(Deamidated / 0.984)	17.8183	Y.NC[+57.02146]RC[+57.02146]PPEWTGQYC[+57.02146]T[+146.05791]EDVDEC[+57.02146]QLM[+15.99492]PNAC[+57.02146]Q[+0.98402]NGGTC[+57.02146]HNTHGGY.N	C2(Carbamidomethyl / 57.0215); C4(Carbamidomethyl / 57.0215); C13(Carbamidomethyl / 57.0215); C20(Carbamidomethyl / 57.0215); C27(Carbamidomethyl / 57.0215); C33(Carbamidomethyl / 57.0215)	2.8e-12	2.9e-12	0	0	0	0	2.2e-13	2.3e-13	11.549	787.1	0		Specific	25.8	>sp|P46531|NOTC1_HUMAN Neurogenic locus notch homolog protein 1 OS=Homo sapiens OX=9606 GN=NOTCH1 PE=1 SV=4	1	3848	FP062822_14.5148.5148.4	high-energy collision-induced dissociation	12.33	4935.87	4935.87	1	100 | 68098
103	Fuc(1)	744	4	1234.73	4935.88	1234.98	4936.88	controllerType=0 controllerNumber=1 scan=5674	1.137	Y.NCRCPPEWTGQYCTEDVDECQLMPNACQNGGTCHNTHGGY.N	14	NCRCPPEWTGQYCTEDVDECQLMPNACQNGGTCHNTHGGY,YN,2@57.02146,4@57.02146,13@57.02146,14@146.05791,20@57.02146,27@57.02146,29@0.98402,33@57.02146,35@15.99492	T14(OGlycan / 146.0579); N29(Deamidated / 0.984); N35(Oxidation / 15.9949)	19.0547	Y.NC[+57.02146]RC[+57.02146]PPEWTGQYC[+57.02146]T[+146.05791]EDVDEC[+57.02146]QLMPNAC[+57.02146]QN[+0.98402]GGTC[+57.02146]HN[+15.99492]THGGY.N	C2(Carbamidomethyl / 57.0215); C4(Carbamidomethyl / 57.0215); C13(Carbamidomethyl / 57.0215); C20(Carbamidomethyl / 57.0215); C27(Carbamidomethyl / 57.0215); C33(Carbamidomethyl / 57.0215)	8.1e-10	8.2e-10	0	0	0	0	4.8e-11	4.9e-11	9.09	744	0	-1	Specific	24.5	>sp|P46531|NOTC1_HUMAN Neurogenic locus notch homolog protein 1 OS=Homo sapiens OX=9606 GN=NOTCH1 PE=1 SV=4	1	4524	FP062822_14.5674.5674.4	high-energy collision-induced dissociation	10.5	4934.87	4935.87	1	101 | 73698
103	Fuc(1)	728.3	4	1234.72	4935.87	1234.98	4936.88	controllerType=0 controllerNumber=1 scan=5624	-1.138	Y.NCRCPPEWTGQYCTEDVDECQLMPNACQNGGTCHNTHGGY.N	14	NCRCPPEWTGQYCTEDVDECQLMPNACQNGGTCHNTHGGY,YN,2@57.02146,4@57.02146,13@57.02146,14@146.05791,20@57.02146,27@57.02146,29@0.98402,33@57.02146,35@15.99492	T14(OGlycan / 146.0579); N29(Deamidated / 0.984); N35(Oxidation / 15.9949)	18.9359	Y.NC[+57.02146]RC[+57.02146]PPEWTGQYC[+57.02146]T[+146.05791]EDVDEC[+57.02146]QLMPNAC[+57.02146]QN[+0.98402]GGTC[+57.02146]HN[+15.99492]THGGY.N	C2(Carbamidomethyl / 57.0215); C4(Carbamidomethyl / 57.0215); C13(Carbamidomethyl / 57.0215); C20(Carbamidomethyl / 57.0215); C27(Carbamidomethyl / 57.0215); C33(Carbamidomethyl / 57.0215)	3.1e-10	3.2e-10	0	0	0	0	1.4e-11	1.5e-11	9.505	728.3	0.8	-1	Specific	25.4	>sp|P46531|NOTC1_HUMAN Neurogenic locus notch homolog protein 1 OS=Homo sapiens OX=9606 GN=NOTCH1 PE=1 SV=4	1	4454	FP062822_14.5624.5624.4	high-energy collision-induced dissociation	10.92	4934.86	4935.87	1	102 | 73218
103	Fuc(1)	569.4	4	1235.23	4937.88	1234.98	4936.88	controllerType=0 controllerNumber=1 scan=5734	-0.321	Y.NCRCPPEWTGQYCTEDVDECQLMPNACQNGGTCHNTHGGY.N	14	NCRCPPEWTGQYCTEDVDECQLMPNACQNGGTCHNTHGGY,YN,2@57.02146,4@57.02146,13@57.02146,14@146.05791,20@57.02146,27@57.02146,33@57.02146,34@15.99492,35@0.98402	T14(OGlycan / 146.0579); H34(Oxidation / 15.9949); N35(Deamidated / 0.984)	19.1955	Y.NC[+57.02146]RC[+57.02146]PPEWTGQYC[+57.02146]T[+146.05791]EDVDEC[+57.02146]QLMPNAC[+57.02146]QNGGTC[+57.02146]H[+15.99492]N[+0.98402]THGGY.N	C2(Carbamidomethyl / 57.0215); C4(Carbamidomethyl / 57.0215); C13(Carbamidomethyl / 57.0215); C20(Carbamidomethyl / 57.0215); C27(Carbamidomethyl / 57.0215); C33(Carbamidomethyl / 57.0215)	2.8e-08	2.9e-08	0	0	0	0	2.3e-09	2.3e-09	7.549	569.4	0.8	1	Specific	22.3	>sp|P46531|NOTC1_HUMAN Neurogenic locus notch homolog protein 1 OS=Homo sapiens OX=9606 GN=NOTCH1 PE=1 SV=4	1	4607	FP062822_14.5734.5734.4	high-energy collision-induced dissociation	7.96	4936.87	4935.87	1	103 | 74378
103	Fuc(1)	1482.6	4	1234.73	4935.89	1234.73	4935.89	controllerType=0 controllerNumber=1 scan=5400	-1.792	Y.NCRCPPEWTGQYCTEDVDECQLMPNACQNGGTCHNTHGGY.N	14	NCRCPPEWTGQYCTEDVDECQLMPNACQNGGTCHNTHGGY,YN,2@57.02146,4@57.02146,13@57.02146,14@146.05791,20@57.02146,27@57.02146,33@57.02146,35@15.99492	T14(OGlycan / 146.0579); N35(Oxidation / 15.9949)	18.4116	Y.NC[+57.02146]RC[+57.02146]PPEWTGQYC[+57.02146]T[+146.05791]EDVDEC[+57.02146]QLMPNAC[+57.02146]QNGGTC[+57.02146]HN[+15.99492]THGGY.N	C2(Carbamidomethyl / 57.0215); C4(Carbamidomethyl / 57.0215); C13(Carbamidomethyl / 57.0215); C20(Carbamidomethyl / 57.0215); C27(Carbamidomethyl / 57.0215); C33(Carbamidomethyl / 57.0215)	9.9e-31	1.4e-28	0	0	0	0	9.9e-31	1.4e-28	30.006	1482.6	5.3		Specific	33.7	>sp|P46531|NOTC1_HUMAN Neurogenic locus notch homolog protein 1 OS=Homo sapiens OX=9606 GN=NOTCH1 PE=1 SV=4	1	4160	FP062822_14.5400.5400.4	high-energy collision-induced dissociation	29.47	4934.88	4934.89	1	104 | 70498
103	Fuc(1)	1433.3	4	1234.73	4935.88	1234.73	4935.89	controllerType=0 controllerNumber=1 scan=5456	-2.187	Y.NCRCPPEWTGQYCTEDVDECQLMPNACQNGGTCHNTHGGY.N	36	NCRCPPEWTGQYCTEDVDECQLMPNACQNGGTCHNTHGGY,YN,2@57.02146,4@57.02146,13@57.02146,20@57.02146,27@57.02146,33@57.02146,35@15.99492,36@146.05791	N35(Oxidation / 15.9949); T36(OGlycan / 146.0579)	18.5413	Y.NC[+57.02146]RC[+57.02146]PPEWTGQYC[+57.02146]TEDVDEC[+57.02146]QLMPNAC[+57.02146]QNGGTC[+57.02146]HN[+15.99492]T[+146.05791]HGGY.N	C2(Carbamidomethyl / 57.0215); C4(Carbamidomethyl / 57.0215); C13(Carbamidomethyl / 57.0215); C20(Carbamidomethyl / 57.0215); C27(Carbamidomethyl / 57.0215); C33(Carbamidomethyl / 57.0215)	9.9e-31	1.4e-27	0	0	0	0	9.9e-31	6.1e-28	30.006	1433.3	6.5		Specific	33.6	>sp|P46531|NOTC1_HUMAN Neurogenic locus notch homolog protein 1 OS=Homo sapiens OX=9606 GN=NOTCH1 PE=1 SV=4	1	4234	FP062822_14.5456.5456.4	high-energy collision-induced dissociation	28.6	4934.88	4934.89	1	105 | 71418
103	Fuc(1)	1215.5	4	1234.72	4935.88	1234.73	4935.89	controllerType=0 controllerNumber=1 scan=5349	-3.77	Y.NCRCPPEWTGQYCTEDVDECQLMPNACQNGGTCHNTHGGY.N	9	NCRCPPEWTGQYCTEDVDECQLMPNACQNGGTCHNTHGGY,YN,2@57.02146,4@57.02146,9@146.05791,13@57.02146,20@57.02146,27@57.02146,33@57.02146,35@15.99492	T9(OGlycan / 146.0579); N35(Oxidation / 15.9949)	18.2917	Y.NC[+57.02146]RC[+57.02146]PPEWT[+146.05791]GQYC[+57.02146]TEDVDEC[+57.02146]QLMPNAC[+57.02146]QNGGTC[+57.02146]HN[+15.99492]THGGY.N	C2(Carbamidomethyl / 57.0215); C4(Carbamidomethyl / 57.0215); C13(Carbamidomethyl / 57.0215); C20(Carbamidomethyl / 57.0215); C27(Carbamidomethyl / 57.0215); C33(Carbamidomethyl / 57.0215)	9.9e-31	1.4e-23	0	0	0	0	9.9e-31	9.4e-25	30.006	1215.5	3.1		Specific	26.6	>sp|P46531|NOTC1_HUMAN Neurogenic locus notch homolog protein 1 OS=Homo sapiens OX=9606 GN=NOTCH1 PE=1 SV=4	1	4100	FP062822_14.5349.5349.4	high-energy collision-induced dissociation	23.62	4934.87	4934.89	1	106 | 69778
103	Fuc(1)	850	5	987.982	4935.88	987.985	4935.89	controllerType=0 controllerNumber=1 scan=5387	-2.326	Y.NCRCPPEWTGQYCTEDVDECQLMPNACQNGGTCHNTHGGY.N	14	NCRCPPEWTGQYCTEDVDECQLMPNACQNGGTCHNTHGGY,YN,2@57.02146,4@57.02146,13@57.02146,14@146.05791,20@57.02146,27@57.02146,33@57.02146,35@15.99492	T14(OGlycan / 146.0579); N35(Oxidation / 15.9949)	18.3795	Y.NC[+57.02146]RC[+57.02146]PPEWTGQYC[+57.02146]T[+146.05791]EDVDEC[+57.02146]QLMPNAC[+57.02146]QNGGTC[+57.02146]HN[+15.99492]THGGY.N	C2(Carbamidomethyl / 57.0215); C4(Carbamidomethyl / 57.0215); C13(Carbamidomethyl / 57.0215); C20(Carbamidomethyl / 57.0215); C27(Carbamidomethyl / 57.0215); C33(Carbamidomethyl / 57.0215)	5.7e-14	5.8e-14	0	0	0	0	6.7e-15	6.8e-15	13.243	850	0.8		Specific	24.4	>sp|P46531|NOTC1_HUMAN Neurogenic locus notch homolog protein 1 OS=Homo sapiens OX=9606 GN=NOTCH1 PE=1 SV=4	1	4145	FP062822_14.5387.5387.5	high-energy collision-induced dissociation	14.01	4934.88	4934.89	1	107 | 70218
103	Fuc(1)	643.2	5	987.984	4935.89	987.985	4935.89	controllerType=0 controllerNumber=1 scan=5438	-1.028	Y.NCRCPPEWTGQYCTEDVDECQLMPNACQNGGTCHNTHGGY.N	14	NCRCPPEWTGQYCTEDVDECQLMPNACQNGGTCHNTHGGY,YN,2@57.02146,4@57.02146,13@57.02146,14@146.05791,20@57.02146,27@57.02146,33@57.02146,35@15.99492	T14(OGlycan / 146.0579); N35(Oxidation / 15.9949)	18.4983	Y.NC[+57.02146]RC[+57.02146]PPEWTGQYC[+57.02146]T[+146.05791]EDVDEC[+57.02146]QLMPNAC[+57.02146]QNGGTC[+57.02146]HN[+15.99492]THGGY.N	C2(Carbamidomethyl / 57.0215); C4(Carbamidomethyl / 57.0215); C13(Carbamidomethyl / 57.0215); C20(Carbamidomethyl / 57.0215); C27(Carbamidomethyl / 57.0215); C33(Carbamidomethyl / 57.0215)	1.2e-08	1.2e-08	0	0	0	0	6.4e-10	6.5e-10	7.937	643.2	0.8		Specific	21.2	>sp|P46531|NOTC1_HUMAN Neurogenic locus notch homolog protein 1 OS=Homo sapiens OX=9606 GN=NOTCH1 PE=1 SV=4	1	4210	FP062822_14.5438.5438.5	high-energy collision-induced dissociation	9.7	4934.88	4934.89	1	108 | 71058
103	Fuc(1)	1406.8	4	1230.98	4920.88	1230.98	4920.88	controllerType=0 controllerNumber=1 scan=5511	-1.17	Y.NCRCPPEWTGQYCTEDVDECQLMPNACQNGGTCHNTHGGY.N	36	NCRCPPEWTGQYCTEDVDECQLMPNACQNGGTCHNTHGGY,YN,2@57.02146,4@57.02146,13@57.02146,20@57.02146,27@57.02146,28@0.98402,33@57.02146,36@146.05791	Q28(Deamidated / 0.984); T36(OGlycan / 146.0579)	18.6704	Y.NC[+57.02146]RC[+57.02146]PPEWTGQYC[+57.02146]TEDVDEC[+57.02146]QLMPNAC[+57.02146]Q[+0.98402]NGGTC[+57.02146]HNT[+146.05791]HGGY.N	C2(Carbamidomethyl / 57.0215); C4(Carbamidomethyl / 57.0215); C13(Carbamidomethyl / 57.0215); C20(Carbamidomethyl / 57.0215); C27(Carbamidomethyl / 57.0215); C33(Carbamidomethyl / 57.0215)	9.9e-31	2.9e-27	0	0	0	0	9.9e-31	1.2e-27	30.006	1406.8	1.2		Specific	30.4	>sp|P46531|NOTC1_HUMAN Neurogenic locus notch homolog protein 1 OS=Homo sapiens OX=9606 GN=NOTCH1 PE=1 SV=4	1	4308	FP062822_14.5511.5511.4	high-energy collision-induced dissociation	27.31	4919.87	4919.88	1	109 | 71938
103	Fuc(1)	1326.7	4	1230.97	4920.87	1230.98	4920.88	controllerType=0 controllerNumber=1 scan=5566	-2.063	Y.NCRCPPEWTGQYCTEDVDECQLMPNACQNGGTCHNTHGGY.N	36	NCRCPPEWTGQYCTEDVDECQLMPNACQNGGTCHNTHGGY,YN,2@57.02146,4@57.02146,13@57.02146,20@57.02146,27@57.02146,29@0.98402,33@57.02146,36@146.05791	N29(Deamidated / 0.984); T36(OGlycan / 146.0579)	18.7995	Y.NC[+57.02146]RC[+57.02146]PPEWTGQYC[+57.02146]TEDVDEC[+57.02146]QLMPNAC[+57.02146]QN[+0.98402]GGTC[+57.02146]HNT[+146.05791]HGGY.N	C2(Carbamidomethyl / 57.0215); C4(Carbamidomethyl / 57.0215); C13(Carbamidomethyl / 57.0215); C20(Carbamidomethyl / 57.0215); C27(Carbamidomethyl / 57.0215); C33(Carbamidomethyl / 57.0215)	9.9e-31	1.4e-25	0	0	0	0	9.9e-31	6e-26	30.006	1326.7	4.9		Specific	29.3	>sp|P46531|NOTC1_HUMAN Neurogenic locus notch homolog protein 1 OS=Homo sapiens OX=9606 GN=NOTCH1 PE=1 SV=4	1	4377	FP062822_14.5566.5566.4	high-energy collision-induced dissociation	26.62	4919.87	4919.88	1	110 | 72578
103	Fuc(1)	1135.2	4	1230.97	4920.88	1230.98	4920.88	controllerType=0 controllerNumber=1 scan=5622	-1.368	Y.NCRCPPEWTGQYCTEDVDECQLMPNACQNGGTCHNTHGGY.N	36	NCRCPPEWTGQYCTEDVDECQLMPNACQNGGTCHNTHGGY,YN,2@57.02146,4@57.02146,13@57.02146,20@57.02146,27@57.02146,29@0.98402,33@57.02146,36@146.05791	N29(Deamidated / 0.984); T36(OGlycan / 146.0579)	18.9315	Y.NC[+57.02146]RC[+57.02146]PPEWTGQYC[+57.02146]TEDVDEC[+57.02146]QLMPNAC[+57.02146]QN[+0.98402]GGTC[+57.02146]HNT[+146.05791]HGGY.N	C2(Carbamidomethyl / 57.0215); C4(Carbamidomethyl / 57.0215); C13(Carbamidomethyl / 57.0215); C20(Carbamidomethyl / 57.0215); C27(Carbamidomethyl / 57.0215); C33(Carbamidomethyl / 57.0215)	9.9e-31	2.9e-21	0	0	0	0	9.9e-31	2.6e-22	30.006	1135.2	3.6		Specific	27.8	>sp|P46531|NOTC1_HUMAN Neurogenic locus notch homolog protein 1 OS=Homo sapiens OX=9606 GN=NOTCH1 PE=1 SV=4	1	4452	FP062822_14.5622.5622.4	high-energy collision-induced dissociation	22.31	4919.87	4919.88	1	111 | 73178
103	Fuc(1)	948.9	4	1230.98	4920.88	1230.98	4920.88	controllerType=0 controllerNumber=1 scan=5675	-0.277	Y.NCRCPPEWTGQYCTEDVDECQLMPNACQNGGTCHNTHGGY.N	14	NCRCPPEWTGQYCTEDVDECQLMPNACQNGGTCHNTHGGY,YN,2@57.02146,4@57.02146,13@57.02146,14@146.05791,20@57.02146,27@57.02146,29@0.98402,33@57.02146	T14(OGlycan / 146.0579); N29(Deamidated / 0.984)	19.0569	Y.NC[+57.02146]RC[+57.02146]PPEWTGQYC[+57.02146]T[+146.05791]EDVDEC[+57.02146]QLMPNAC[+57.02146]QN[+0.98402]GGTC[+57.02146]HNTHGGY.N	C2(Carbamidomethyl / 57.0215); C4(Carbamidomethyl / 57.0215); C13(Carbamidomethyl / 57.0215); C20(Carbamidomethyl / 57.0215); C27(Carbamidomethyl / 57.0215); C33(Carbamidomethyl / 57.0215)	2.8e-15	2.9e-15	0	0	0	0	2.1e-16	2.1e-16	14.545	948.9	0.8		Specific	26.7	>sp|P46531|NOTC1_HUMAN Neurogenic locus notch homolog protein 1 OS=Homo sapiens OX=9606 GN=NOTCH1 PE=1 SV=4	1	4525	FP062822_14.5675.5675.4	high-energy collision-induced dissociation	18.31	4919.88	4919.88	1	112 | 73738
103	Fuc(1)	639.8	5	984.983	4920.89	984.983	4920.88	controllerType=0 controllerNumber=1 scan=5560	0.378	Y.NCRCPPEWTGQYCTEDVDECQLMPNACQNGGTCHNTHGGY.N	14	NCRCPPEWTGQYCTEDVDECQLMPNACQNGGTCHNTHGGY,YN,2@57.02146,4@57.02146,13@57.02146,14@146.05791,20@57.02146,27@57.02146,29@0.98402,33@57.02146	T14(OGlycan / 146.0579); N29(Deamidated / 0.984)	18.7855	Y.NC[+57.02146]RC[+57.02146]PPEWTGQYC[+57.02146]T[+146.05791]EDVDEC[+57.02146]QLMPNAC[+57.02146]QN[+0.98402]GGTC[+57.02146]HNTHGGY.N	C2(Carbamidomethyl / 57.0215); C4(Carbamidomethyl / 57.0215); C13(Carbamidomethyl / 57.0215); C20(Carbamidomethyl / 57.0215); C27(Carbamidomethyl / 57.0215); C33(Carbamidomethyl / 57.0215)	1.2e-08	1.2e-08	0	0	0	0	7.2e-10	7.3e-10	7.937	639.8	0.8		Specific	22.6	>sp|P46531|NOTC1_HUMAN Neurogenic locus notch homolog protein 1 OS=Homo sapiens OX=9606 GN=NOTCH1 PE=1 SV=4	1	4370	FP062822_14.5560.5560.5	high-energy collision-induced dissociation	9.7	4919.88	4919.88	1	113 | 72498
103	Fuc(1)	442.6	4	1231.23	4921.9	1230.98	4920.88	controllerType=0 controllerNumber=1 scan=5756	2.911	Y.NCRCPPEWTGQYCTEDVDECQLMPNACQNGGTCHNTHGGY.N	9	NCRCPPEWTGQYCTEDVDECQLMPNACQNGGTCHNTHGGY,YN,2@57.02146,4@57.02146,9@146.05791,13@57.02146,20@57.02146,27@57.02146,33@57.02146,35@0.98402	T9(OGlycan / 146.0579); N35(Deamidated / 0.984)	19.2472	Y.NC[+57.02146]RC[+57.02146]PPEWT[+146.05791]GQYC[+57.02146]TEDVDEC[+57.02146]QLMPNAC[+57.02146]QNGGTC[+57.02146]HN[+0.98402]THGGY.N	C2(Carbamidomethyl / 57.0215); C4(Carbamidomethyl / 57.0215); C13(Carbamidomethyl / 57.0215); C20(Carbamidomethyl / 57.0215); C27(Carbamidomethyl / 57.0215); C33(Carbamidomethyl / 57.0215)	1.1e-06	1.1e-06	0	0	0	0	8.9e-08	9e-08	5.949	442.6	7.5	1	Specific	20.7	>sp|P46531|NOTC1_HUMAN Neurogenic locus notch homolog protein 1 OS=Homo sapiens OX=9606 GN=NOTCH1 PE=1 SV=4	1	4637	FP062822_14.5756.5756.4	high-energy collision-induced dissociation	6.04	4920.89	4919.88	1	114 | 74538
103	Fuc(1)	179.9	4	1230.97	4920.86	1230.98	4920.88	controllerType=0 controllerNumber=1 scan=5822	-4.543	Y.NCRCPPEWTGQYCTEDVDECQLMPNACQNGGTCHNTHGGY.N	14	NCRCPPEWTGQYCTEDVDECQLMPNACQNGGTCHNTHGGY,YN,2@57.02146,4@57.02146,13@57.02146,14@146.05791,20@57.02146,27@57.02146,28@0.98402,33@57.02146	T14(OGlycan / 146.0579); Q28(Deamidated / 0.984)	19.4032	Y.NC[+57.02146]RC[+57.02146]PPEWTGQYC[+57.02146]T[+146.05791]EDVDEC[+57.02146]QLMPNAC[+57.02146]Q[+0.98402]NGGTC[+57.02146]HNTHGGY.N	C2(Carbamidomethyl / 57.0215); C4(Carbamidomethyl / 57.0215); C13(Carbamidomethyl / 57.0215); C20(Carbamidomethyl / 57.0215); C27(Carbamidomethyl / 57.0215); C33(Carbamidomethyl / 57.0215)	7.5e-05	7.6e-05	0	0	0	0	2.6e-06	2.7e-06	4.125	179.9	0		Specific	13.3	>sp|P46531|NOTC1_HUMAN Neurogenic locus notch homolog protein 1 OS=Homo sapiens OX=9606 GN=NOTCH1 PE=1 SV=4	1	4732	FP062822_14.5822.5822.4	high-energy collision-induced dissociation	3.93	4919.85	4919.88	1	115 | 74898
103	Fuc(1)	1331.3	4	1230.73	4919.89	1230.73	4919.9	controllerType=0 controllerNumber=1 scan=5455	-2.335	Y.NCRCPPEWTGQYCTEDVDECQLMPNACQNGGTCHNTHGGY.N	36	NCRCPPEWTGQYCTEDVDECQLMPNACQNGGTCHNTHGGY,YN,2@57.02146,4@57.02146,13@57.02146,20@57.02146,27@57.02146,33@57.02146,36@146.05791	T36(OGlycan / 146.0579)	18.5398	Y.NC[+57.02146]RC[+57.02146]PPEWTGQYC[+57.02146]TEDVDEC[+57.02146]QLMPNAC[+57.02146]QNGGTC[+57.02146]HNT[+146.05791]HGGY.N	C2(Carbamidomethyl / 57.0215); C4(Carbamidomethyl / 57.0215); C13(Carbamidomethyl / 57.0215); C20(Carbamidomethyl / 57.0215); C27(Carbamidomethyl / 57.0215); C33(Carbamidomethyl / 57.0215)	9.9e-31	1.4e-25	0	0	0	0	9.9e-31	2.5e-26	30.006	688.4	4.1		Specific	29.5	>sp|P46531|NOTC1_HUMAN Neurogenic locus notch homolog protein 1 OS=Homo sapiens OX=9606 GN=NOTCH1 PE=1 SV=4	1	4233	FP062822_14.5455.5455.4	high-energy collision-induced dissociation	26.53	4918.88	4918.89	1	116 | 71378
103	Fuc(1)	1300.7	4	1230.73	4919.9	1230.73	4919.9	controllerType=0 controllerNumber=1 scan=5401	-0.548	Y.NCRCPPEWTGQYCTEDVDECQLMPNACQNGGTCHNTHGGY.N	14	NCRCPPEWTGQYCTEDVDECQLMPNACQNGGTCHNTHGGY,YN,2@57.02146,4@57.02146,13@57.02146,14@146.05791,20@57.02146,27@57.02146,33@57.02146	T14(OGlycan / 146.0579)	18.4131	Y.NC[+57.02146]RC[+57.02146]PPEWTGQYC[+57.02146]T[+146.05791]EDVDEC[+57.02146]QLMPNAC[+57.02146]QNGGTC[+57.02146]HNTHGGY.N	C2(Carbamidomethyl / 57.0215); C4(Carbamidomethyl / 57.0215); C13(Carbamidomethyl / 57.0215); C20(Carbamidomethyl / 57.0215); C27(Carbamidomethyl / 57.0215); C33(Carbamidomethyl / 57.0215)	9.9e-31	2.9e-25	0	0	0	0	9.9e-31	1e-25	30.006	702	0.1		Specific	26.1	>sp|P46531|NOTC1_HUMAN Neurogenic locus notch homolog protein 1 OS=Homo sapiens OX=9606 GN=NOTCH1 PE=1 SV=4	1	4161	FP062822_14.5401.5401.4	high-energy collision-induced dissociation	25.22	4918.89	4918.89	1	117 | 70538
103	Fuc(1)	1117.5	4	1230.48	4918.9	1230.73	4919.9	controllerType=0 controllerNumber=1 scan=5352	0.928	Y.NCRCPPEWTGQYCTEDVDECQLMPNACQNGGTCHNTHGGY.N	14	NCRCPPEWTGQYCTEDVDECQLMPNACQNGGTCHNTHGGY,YN,2@57.02146,4@57.02146,13@57.02146,14@146.05791,20@57.02146,27@57.02146,33@57.02146	T14(OGlycan / 146.0579)	18.2982	Y.NC[+57.02146]RC[+57.02146]PPEWTGQYC[+57.02146]T[+146.05791]EDVDEC[+57.02146]QLMPNAC[+57.02146]QNGGTC[+57.02146]HNTHGGY.N	C2(Carbamidomethyl / 57.0215); C4(Carbamidomethyl / 57.0215); C13(Carbamidomethyl / 57.0215); C20(Carbamidomethyl / 57.0215); C27(Carbamidomethyl / 57.0215); C33(Carbamidomethyl / 57.0215)	9.9e-31	8.2e-20	0	0	0	0	9.9e-31	9.4e-21	30.006	582.8	0.8	-1	Specific	30	>sp|P46531|NOTC1_HUMAN Neurogenic locus notch homolog protein 1 OS=Homo sapiens OX=9606 GN=NOTCH1 PE=1 SV=4	1	4104	FP062822_14.5352.5352.4	high-energy collision-induced dissociation	19.76	4917.89	4918.89	1	118 | 69818
103		1340.6	4	1198.46	4790.81	1198.46	4790.82	controllerType=0 controllerNumber=1 scan=5087	-1.506	Y.NCRCPPEWTGQYCTEDVDECQLMPNACQNGGTCHNTHGGY.N		NCRCPPEWTGQYCTEDVDECQLMPNACQNGGTCHNTHGGY,YN,2@57.02146,4@57.02146,13@57.02146,20@57.02146,23@15.99492,27@57.02146,28@0.98402,33@57.02146	M23(Oxidation / 15.9949); Q28(Deamidated / 0.984)	17.6725	Y.NC[+57.02146]RC[+57.02146]PPEWTGQYC[+57.02146]TEDVDEC[+57.02146]QLM[+15.99492]PNAC[+57.02146]Q[+0.98402]NGGTC[+57.02146]HNTHGGY.N	C2(Carbamidomethyl / 57.0215); C4(Carbamidomethyl / 57.0215); C13(Carbamidomethyl / 57.0215); C20(Carbamidomethyl / 57.0215); C27(Carbamidomethyl / 57.0215); C33(Carbamidomethyl / 57.0215)	9.9e-31	2.9e-25	0	0	0	0	9.9e-31	9e-26	30.006	1340.6	1.5		Specific	27.1	>sp|P46531|NOTC1_HUMAN Neurogenic locus notch homolog protein 1 OS=Homo sapiens OX=9606 GN=NOTCH1 PE=1 SV=4	1	3770	FP062822_14.5087.5087.4	high-energy collision-induced dissociation	25.68	4789.81	4789.81	1	119 | 29084
103		1119.2	4	1198.46	4790.82	1198.46	4790.82	controllerType=0 controllerNumber=1 scan=5138	0.736	Y.NCRCPPEWTGQYCTEDVDECQLMPNACQNGGTCHNTHGGY.N		NCRCPPEWTGQYCTEDVDECQLMPNACQNGGTCHNTHGGY,YN,2@57.02146,4@57.02146,13@57.02146,20@57.02146,23@15.99492,27@57.02146,29@0.98402,33@57.02146	M23(Oxidation / 15.9949); N29(Deamidated / 0.984)	17.7945	Y.NC[+57.02146]RC[+57.02146]PPEWTGQYC[+57.02146]TEDVDEC[+57.02146]QLM[+15.99492]PNAC[+57.02146]QN[+0.98402]GGTC[+57.02146]HNTHGGY.N	C2(Carbamidomethyl / 57.0215); C4(Carbamidomethyl / 57.0215); C13(Carbamidomethyl / 57.0215); C20(Carbamidomethyl / 57.0215); C27(Carbamidomethyl / 57.0215); C33(Carbamidomethyl / 57.0215)	9.9e-31	2.9e-21	0	0	0	0	9.9e-31	1.4e-22	30.006	1119.2	14.3		Specific	26.1	>sp|P46531|NOTC1_HUMAN Neurogenic locus notch homolog protein 1 OS=Homo sapiens OX=9606 GN=NOTCH1 PE=1 SV=4	1	3832	FP062822_14.5138.5138.4	high-energy collision-induced dissociation	20.68	4789.82	4789.81	1	120 | 29284
103		1068.2	4	1198.71	4791.81	1198.46	4790.82	controllerType=0 controllerNumber=1 scan=5031	-3.531	Y.NCRCPPEWTGQYCTEDVDECQLMPNACQNGGTCHNTHGGY.N		NCRCPPEWTGQYCTEDVDECQLMPNACQNGGTCHNTHGGY,YN,2@57.02146,4@57.02146,13@57.02146,20@57.02146,23@15.99492,27@57.02146,29@0.98402,33@57.02146	M23(Oxidation / 15.9949); N29(Deamidated / 0.984)	17.5397	Y.NC[+57.02146]RC[+57.02146]PPEWTGQYC[+57.02146]TEDVDEC[+57.02146]QLM[+15.99492]PNAC[+57.02146]QN[+0.98402]GGTC[+57.02146]HNTHGGY.N	C2(Carbamidomethyl / 57.0215); C4(Carbamidomethyl / 57.0215); C13(Carbamidomethyl / 57.0215); C20(Carbamidomethyl / 57.0215); C27(Carbamidomethyl / 57.0215); C33(Carbamidomethyl / 57.0215)	9.9e-31	1.4e-20	0	0	0	0	9.9e-31	2e-21	30.006	1068.2	14.8	1	Specific	25.1	>sp|P46531|NOTC1_HUMAN Neurogenic locus notch homolog protein 1 OS=Homo sapiens OX=9606 GN=NOTCH1 PE=1 SV=4	1	3702	FP062822_14.5031.5031.4	high-energy collision-induced dissociation	19.98	4790.8	4789.81	1	121 | 28924
103		1061.4	4	1198.71	4791.83	1198.46	4790.82	controllerType=0 controllerNumber=1 scan=4955	1.157	Y.NCRCPPEWTGQYCTEDVDECQLMPNACQNGGTCHNTHGGY.N		NCRCPPEWTGQYCTEDVDECQLMPNACQNGGTCHNTHGGY,YN,2@57.02146,4@57.02146,11@0.98402,13@57.02146,20@57.02146,23@15.99492,27@57.02146,33@57.02146	Q11(Deamidated / 0.984); M23(Oxidation / 15.9949)	17.3592	Y.NC[+57.02146]RC[+57.02146]PPEWTGQ[+0.98402]YC[+57.02146]TEDVDEC[+57.02146]QLM[+15.99492]PNAC[+57.02146]QNGGTC[+57.02146]HNTHGGY.N	C2(Carbamidomethyl / 57.0215); C4(Carbamidomethyl / 57.0215); C13(Carbamidomethyl / 57.0215); C20(Carbamidomethyl / 57.0215); C27(Carbamidomethyl / 57.0215); C33(Carbamidomethyl / 57.0215)	9.9e-31	7.4e-20	0	0	0	0	9.9e-31	7.2e-21	30.006	1061.4	34.3	1	Specific	25.1	>sp|P46531|NOTC1_HUMAN Neurogenic locus notch homolog protein 1 OS=Homo sapiens OX=9606 GN=NOTCH1 PE=1 SV=4	1	3623	FP062822_14.4955.4955.4	high-energy collision-induced dissociation	19.26	4790.82	4789.81	1	122 | 28644
103		638.8	4	1198.46	4790.81	1198.46	4790.82	controllerType=0 controllerNumber=1 scan=5522	-2.016	Y.NCRCPPEWTGQYCTEDVDECQLMPNACQNGGTCHNTHGGY.N		NCRCPPEWTGQYCTEDVDECQLMPNACQNGGTCHNTHGGY,YN,2@57.02146,4@57.02146,13@57.02146,20@57.02146,25@0.98402,27@57.02146,29@15.99492,33@57.02146	N25(Deamidated / 0.984); N29(Oxidation / 15.9949)	18.6968	Y.NC[+57.02146]RC[+57.02146]PPEWTGQYC[+57.02146]TEDVDEC[+57.02146]QLMPN[+0.98402]AC[+57.02146]QN[+15.99492]GGTC[+57.02146]HNTHGGY.N	C2(Carbamidomethyl / 57.0215); C4(Carbamidomethyl / 57.0215); C13(Carbamidomethyl / 57.0215); C20(Carbamidomethyl / 57.0215); C27(Carbamidomethyl / 57.0215); C33(Carbamidomethyl / 57.0215)	1.4e-09	1.4e-09	0	0	0	0	9.9e-11	1e-10	8.856	638.8	2.2		Specific	24.5	>sp|P46531|NOTC1_HUMAN Neurogenic locus notch homolog protein 1 OS=Homo sapiens OX=9606 GN=NOTCH1 PE=1 SV=4	1	4321	FP062822_14.5522.5522.4	high-energy collision-induced dissociation	10.62	4789.8	4789.81	1	123 | 32222
103		601.3	4	1198.46	4790.81	1198.46	4790.82	controllerType=0 controllerNumber=1 scan=5578	-1.812	Y.NCRCPPEWTGQYCTEDVDECQLMPNACQNGGTCHNTHGGY.N		NCRCPPEWTGQYCTEDVDECQLMPNACQNGGTCHNTHGGY,YN,2@57.02146,4@57.02146,13@57.02146,20@57.02146,27@57.02146,29@0.98402,33@57.02146,35@15.99492	N29(Deamidated / 0.984); N35(Oxidation / 15.9949)	18.8277	Y.NC[+57.02146]RC[+57.02146]PPEWTGQYC[+57.02146]TEDVDEC[+57.02146]QLMPNAC[+57.02146]QN[+0.98402]GGTC[+57.02146]HN[+15.99492]THGGY.N	C2(Carbamidomethyl / 57.0215); C4(Carbamidomethyl / 57.0215); C13(Carbamidomethyl / 57.0215); C20(Carbamidomethyl / 57.0215); C27(Carbamidomethyl / 57.0215); C33(Carbamidomethyl / 57.0215)	1.4e-09	1.4e-09	0	0	0	0	1.1e-10	1.1e-10	8.856	601.3	0.4		Specific	22.2	>sp|P46531|NOTC1_HUMAN Neurogenic locus notch homolog protein 1 OS=Homo sapiens OX=9606 GN=NOTCH1 PE=1 SV=4	1	4392	FP062822_14.5578.5578.4	high-energy collision-induced dissociation	9.62	4789.81	4789.81	1	124 | 32582
103		474.1	4	1198.46	4790.8	1198.46	4790.82	controllerType=0 controllerNumber=1 scan=5470	-4.054	Y.NCRCPPEWTGQYCTEDVDECQLMPNACQNGGTCHNTHGGY.N		NCRCPPEWTGQYCTEDVDECQLMPNACQNGGTCHNTHGGY,YN,2@57.02146,4@57.02146,13@57.02146,20@57.02146,21@0.98402,27@57.02146,29@15.99492,33@57.02146	Q21(Deamidated / 0.984); N29(Oxidation / 15.9949)	18.5736	Y.NC[+57.02146]RC[+57.02146]PPEWTGQYC[+57.02146]TEDVDEC[+57.02146]Q[+0.98402]LMPNAC[+57.02146]QN[+15.99492]GGTC[+57.02146]HNTHGGY.N	C2(Carbamidomethyl / 57.0215); C4(Carbamidomethyl / 57.0215); C13(Carbamidomethyl / 57.0215); C20(Carbamidomethyl / 57.0215); C27(Carbamidomethyl / 57.0215); C33(Carbamidomethyl / 57.0215)	2.1e-07	2.2e-07	0	0	0	0	1.2e-08	1.2e-08	6.67	474.1	12.5		Specific	21.4	>sp|P46531|NOTC1_HUMAN Neurogenic locus notch homolog protein 1 OS=Homo sapiens OX=9606 GN=NOTCH1 PE=1 SV=4	1	4255	FP062822_14.5470.5470.4	high-energy collision-induced dissociation	6.77	4789.79	4789.81	1	125 | 31982
103		445.3	4	1198.71	4791.81	1198.46	4790.82	controllerType=0 controllerNumber=1 scan=5308	-2.614	Y.NCRCPPEWTGQYCTEDVDECQLMPNACQNGGTCHNTHGGY.N		NCRCPPEWTGQYCTEDVDECQLMPNACQNGGTCHNTHGGY,YN,2@57.02146,4@57.02146,13@57.02146,20@57.02146,23@15.99492,27@57.02146,29@0.98402,33@57.02146	M23(Oxidation / 15.9949); N29(Deamidated / 0.984)	18.1941	Y.NC[+57.02146]RC[+57.02146]PPEWTGQYC[+57.02146]TEDVDEC[+57.02146]QLM[+15.99492]PNAC[+57.02146]QN[+0.98402]GGTC[+57.02146]HNTHGGY.N	C2(Carbamidomethyl / 57.0215); C4(Carbamidomethyl / 57.0215); C13(Carbamidomethyl / 57.0215); C20(Carbamidomethyl / 57.0215); C27(Carbamidomethyl / 57.0215); C33(Carbamidomethyl / 57.0215)	2.1e-07	2.2e-07	0	0	0	0	1.1e-08	1.1e-08	6.67	445.3	13.2	1	Specific	20	>sp|P46531|NOTC1_HUMAN Neurogenic locus notch homolog protein 1 OS=Homo sapiens OX=9606 GN=NOTCH1 PE=1 SV=4	1	4047	FP062822_14.5308.5308.4	high-energy collision-induced dissociation	6.13	4790.8	4789.81	1	126 | 30644
103		357.2	4	1198.7	4791.78	1198.46	4790.82	controllerType=0 controllerNumber=1 scan=5360	-8.831	Y.NCRCPPEWTGQYCTEDVDECQLMPNACQNGGTCHNTHGGY.N		NCRCPPEWTGQYCTEDVDECQLMPNACQNGGTCHNTHGGY,YN,2@57.02146,4@57.02146,13@57.02146,20@57.02146,23@15.99492,27@57.02146,29@0.98402,33@57.02146	M23(Oxidation / 15.9949); N29(Deamidated / 0.984)	18.3176	Y.NC[+57.02146]RC[+57.02146]PPEWTGQYC[+57.02146]TEDVDEC[+57.02146]QLM[+15.99492]PNAC[+57.02146]QN[+0.98402]GGTC[+57.02146]HNTHGGY.N	C2(Carbamidomethyl / 57.0215); C4(Carbamidomethyl / 57.0215); C13(Carbamidomethyl / 57.0215); C20(Carbamidomethyl / 57.0215); C27(Carbamidomethyl / 57.0215); C33(Carbamidomethyl / 57.0215)	7.7e-05	7.8e-05	0	0	0	0	3.3e-06	3.3e-06	4.115	357.2	20.4	1	Specific	17.9	>sp|P46531|NOTC1_HUMAN Neurogenic locus notch homolog protein 1 OS=Homo sapiens OX=9606 GN=NOTCH1 PE=1 SV=4	1	4114	FP062822_14.5360.5360.4	high-energy collision-induced dissociation	3.85	4790.77	4789.81	1	127 | 31176
103		670.3	4	1198.46	4790.82	1198.21	4789.84	controllerType=0 controllerNumber=1 scan=5416	-4.83	Y.NCRCPPEWTGQYCTEDVDECQLMPNACQNGGTCHNTHGGY.N		NCRCPPEWTGQYCTEDVDECQLMPNACQNGGTCHNTHGGY,YN,2@57.02146,4@57.02146,13@57.02146,20@57.02146,27@57.02146,29@15.99492,33@57.02146	N29(Oxidation / 15.9949)	18.4476	Y.NC[+57.02146]RC[+57.02146]PPEWTGQYC[+57.02146]TEDVDEC[+57.02146]QLMPNAC[+57.02146]QN[+15.99492]GGTC[+57.02146]HNTHGGY.N	C2(Carbamidomethyl / 57.0215); C4(Carbamidomethyl / 57.0215); C13(Carbamidomethyl / 57.0215); C20(Carbamidomethyl / 57.0215); C27(Carbamidomethyl / 57.0215); C33(Carbamidomethyl / 57.0215)	2.4e-10	2.4e-10	0	0	0	0	9.5e-12	9.6e-12	9.621	670.3	28.7	1	Specific	22.6	>sp|P46531|NOTC1_HUMAN Neurogenic locus notch homolog protein 1 OS=Homo sapiens OX=9606 GN=NOTCH1 PE=1 SV=4	1	4180	FP062822_14.5416.5416.4	high-energy collision-induced dissociation	11.29	4789.81	4788.83	1	128 | 31502
103		660.4	4	1194.96	4776.83	1194.71	4775.81	controllerType=0 controllerNumber=1 scan=5768	2.932	Y.NCRCPPEWTGQYCTEDVDECQLMPNACQNGGTCHNTHGGY.N		NCRCPPEWTGQYCTEDVDECQLMPNACQNGGTCHNTHGGY,YN,2@57.02146,4@57.02146,13@57.02146,20@57.02146,21@0.98402,27@57.02146,29@0.98402,33@57.02146	Q21(Deamidated / 0.984); N29(Deamidated / 0.984)	19.2758	Y.NC[+57.02146]RC[+57.02146]PPEWTGQYC[+57.02146]TEDVDEC[+57.02146]Q[+0.98402]LMPNAC[+57.02146]QN[+0.98402]GGTC[+57.02146]HNTHGGY.N	C2(Carbamidomethyl / 57.0215); C4(Carbamidomethyl / 57.0215); C13(Carbamidomethyl / 57.0215); C20(Carbamidomethyl / 57.0215); C27(Carbamidomethyl / 57.0215); C33(Carbamidomethyl / 57.0215)	7.3e-10	7.4e-10	0	0	0	0	4.2e-11	4.2e-11	9.134	660.4	9.5	1	Specific	23.9	>sp|P46531|NOTC1_HUMAN Neurogenic locus notch homolog protein 1 OS=Homo sapiens OX=9606 GN=NOTCH1 PE=1 SV=4	1	4655	FP062822_14.5768.5768.4	high-energy collision-induced dissociation	9.89	4775.82	4774.8	1	129 | 33206
103		1340.3	4	1194.46	4774.83	1194.46	4774.83	controllerType=0 controllerNumber=1 scan=5493	0.696	Y.NCRCPPEWTGQYCTEDVDECQLMPNACQNGGTCHNTHGGY.N		NCRCPPEWTGQYCTEDVDECQLMPNACQNGGTCHNTHGGY,YN,2@57.02146,4@57.02146,13@57.02146,20@57.02146,25@0.98402,27@57.02146,33@57.02146	N25(Deamidated / 0.984)	18.6273	Y.NC[+57.02146]RC[+57.02146]PPEWTGQYC[+57.02146]TEDVDEC[+57.02146]QLMPN[+0.98402]AC[+57.02146]QNGGTC[+57.02146]HNTHGGY.N	C2(Carbamidomethyl / 57.0215); C4(Carbamidomethyl / 57.0215); C13(Carbamidomethyl / 57.0215); C20(Carbamidomethyl / 57.0215); C27(Carbamidomethyl / 57.0215); C33(Carbamidomethyl / 57.0215)	9.9e-31	2.9e-25	0	0	0	0	9.9e-31	1.3e-25	30.006	1325.2	16.8		Specific	26.8	>sp|P46531|NOTC1_HUMAN Neurogenic locus notch homolog protein 1 OS=Homo sapiens OX=9606 GN=NOTCH1 PE=1 SV=4	1	4287	FP062822_14.5493.5493.4	high-energy collision-induced dissociation	26.22	4773.82	4773.82	1	130 | 32062
103		1330.7	4	1194.46	4774.82	1194.46	4774.83	controllerType=0 controllerNumber=1 scan=5597	-1.963	Y.NCRCPPEWTGQYCTEDVDECQLMPNACQNGGTCHNTHGGY.N		NCRCPPEWTGQYCTEDVDECQLMPNACQNGGTCHNTHGGY,YN,2@57.02146,4@57.02146,13@57.02146,20@57.02146,27@57.02146,28@0.98402,33@57.02146	Q28(Deamidated / 0.984)	18.8727	Y.NC[+57.02146]RC[+57.02146]PPEWTGQYC[+57.02146]TEDVDEC[+57.02146]QLMPNAC[+57.02146]Q[+0.98402]NGGTC[+57.02146]HNTHGGY.N	C2(Carbamidomethyl / 57.0215); C4(Carbamidomethyl / 57.0215); C13(Carbamidomethyl / 57.0215); C20(Carbamidomethyl / 57.0215); C27(Carbamidomethyl / 57.0215); C33(Carbamidomethyl / 57.0215)	9.9e-31	1.4e-25	0	0	0	0	9.9e-31	7.3e-26	30.006	1330.7	2.5		Specific	28.5	>sp|P46531|NOTC1_HUMAN Neurogenic locus notch homolog protein 1 OS=Homo sapiens OX=9606 GN=NOTCH1 PE=1 SV=4	1	4417	FP062822_14.5597.5597.4	high-energy collision-induced dissociation	26.53	4773.81	4773.82	1	131 | 32662
103		1322.6	4	1194.46	4774.82	1194.46	4774.83	controllerType=0 controllerNumber=1 scan=5543	-1.758	Y.NCRCPPEWTGQYCTEDVDECQLMPNACQNGGTCHNTHGGY.N		NCRCPPEWTGQYCTEDVDECQLMPNACQNGGTCHNTHGGY,YN,2@57.02146,4@57.02146,13@57.02146,20@57.02146,27@57.02146,28@0.98402,33@57.02146	Q28(Deamidated / 0.984)	18.7464	Y.NC[+57.02146]RC[+57.02146]PPEWTGQYC[+57.02146]TEDVDEC[+57.02146]QLMPNAC[+57.02146]Q[+0.98402]NGGTC[+57.02146]HNTHGGY.N	C2(Carbamidomethyl / 57.0215); C4(Carbamidomethyl / 57.0215); C13(Carbamidomethyl / 57.0215); C20(Carbamidomethyl / 57.0215); C27(Carbamidomethyl / 57.0215); C33(Carbamidomethyl / 57.0215)	9.9e-31	1.4e-25	0	0	0	0	9.9e-31	5.1e-26	30.006	1322.6	4.2		Specific	28.8	>sp|P46531|NOTC1_HUMAN Neurogenic locus notch homolog protein 1 OS=Homo sapiens OX=9606 GN=NOTCH1 PE=1 SV=4	1	4347	FP062822_14.5543.5543.4	high-energy collision-induced dissociation	26.53	4773.81	4773.82	1	132 | 32342
103		1205.4	4	1194.46	4774.81	1194.46	4774.83	controllerType=0 controllerNumber=1 scan=5654	-2.781	Y.NCRCPPEWTGQYCTEDVDECQLMPNACQNGGTCHNTHGGY.N		NCRCPPEWTGQYCTEDVDECQLMPNACQNGGTCHNTHGGY,YN,2@57.02146,4@57.02146,13@57.02146,20@57.02146,27@57.02146,29@0.98402,33@57.02146	N29(Deamidated / 0.984)	19.0068	Y.NC[+57.02146]RC[+57.02146]PPEWTGQYC[+57.02146]TEDVDEC[+57.02146]QLMPNAC[+57.02146]QN[+0.98402]GGTC[+57.02146]HNTHGGY.N	C2(Carbamidomethyl / 57.0215); C4(Carbamidomethyl / 57.0215); C13(Carbamidomethyl / 57.0215); C20(Carbamidomethyl / 57.0215); C27(Carbamidomethyl / 57.0215); C33(Carbamidomethyl / 57.0215)	9.9e-31	1.4e-23	0	0	0	0	9.9e-31	2.3e-24	30.006	1205.4	3.8		Specific	28	>sp|P46531|NOTC1_HUMAN Neurogenic locus notch homolog protein 1 OS=Homo sapiens OX=9606 GN=NOTCH1 PE=1 SV=4	1	4496	FP062822_14.5654.5654.4	high-energy collision-induced dissociation	23.53	4773.81	4773.82	1	133 | 32922
103		924.4	4	1194.46	4774.81	1194.46	4774.83	controllerType=0 controllerNumber=1 scan=5708	-2.883	Y.NCRCPPEWTGQYCTEDVDECQLMPNACQNGGTCHNTHGGY.N		NCRCPPEWTGQYCTEDVDECQLMPNACQNGGTCHNTHGGY,YN,2@57.02146,4@57.02146,13@57.02146,20@57.02146,25@0.98402,27@57.02146,33@57.02146	N25(Deamidated / 0.984)	19.1345	Y.NC[+57.02146]RC[+57.02146]PPEWTGQYC[+57.02146]TEDVDEC[+57.02146]QLMPN[+0.98402]AC[+57.02146]QNGGTC[+57.02146]HNTHGGY.N	C2(Carbamidomethyl / 57.0215); C4(Carbamidomethyl / 57.0215); C13(Carbamidomethyl / 57.0215); C20(Carbamidomethyl / 57.0215); C27(Carbamidomethyl / 57.0215); C33(Carbamidomethyl / 57.0215)	1.4e-15	1.4e-15	0	0	0	0	7.8e-17	7.9e-17	14.846	924.4	6.6		Specific	25.4	>sp|P46531|NOTC1_HUMAN Neurogenic locus notch homolog protein 1 OS=Homo sapiens OX=9606 GN=NOTCH1 PE=1 SV=4	1	4569	FP062822_14.5708.5708.4	high-energy collision-induced dissociation	18.53	4773.81	4773.82	1	134 | 33032
103		497.6	5	955.57	4773.82	955.771	4774.83	controllerType=0 controllerNumber=1 scan=5602	-0.611	Y.NCRCPPEWTGQYCTEDVDECQLMPNACQNGGTCHNTHGGY.N		NCRCPPEWTGQYCTEDVDECQLMPNACQNGGTCHNTHGGY,YN,2@57.02146,4@57.02146,13@57.02146,20@57.02146,27@57.02146,29@0.98402,33@57.02146	N29(Deamidated / 0.984)	18.8836	Y.NC[+57.02146]RC[+57.02146]PPEWTGQYC[+57.02146]TEDVDEC[+57.02146]QLMPNAC[+57.02146]QN[+0.98402]GGTC[+57.02146]HNTHGGY.N	C2(Carbamidomethyl / 57.0215); C4(Carbamidomethyl / 57.0215); C13(Carbamidomethyl / 57.0215); C20(Carbamidomethyl / 57.0215); C27(Carbamidomethyl / 57.0215); C33(Carbamidomethyl / 57.0215)	1.8e-05	1.8e-05	0	0	0	0	9.7e-07	9.8e-07	4.753	369.3	20.5	-1	Specific	21.1	>sp|P46531|NOTC1_HUMAN Neurogenic locus notch homolog protein 1 OS=Homo sapiens OX=9606 GN=NOTCH1 PE=1 SV=4	1	4423	FP062822_14.5602.5602.5	high-energy collision-induced dissociation	5.57	4772.81	4773.82	1	135 | 32702
103		133.3	3	1592.27	4774.8	1592.28	4774.83	controllerType=0 controllerNumber=1 scan=5573	-4.913	Y.NCRCPPEWTGQYCTEDVDECQLMPNACQNGGTCHNTHGGY.N		NCRCPPEWTGQYCTEDVDECQLMPNACQNGGTCHNTHGGY,YN,2@57.02146,4@57.02146,13@57.02146,20@57.02146,27@57.02146,29@0.98402,33@57.02146	N29(Deamidated / 0.984)	18.8149	Y.NC[+57.02146]RC[+57.02146]PPEWTGQYC[+57.02146]TEDVDEC[+57.02146]QLMPNAC[+57.02146]QN[+0.98402]GGTC[+57.02146]HNTHGGY.N	C2(Carbamidomethyl / 57.0215); C4(Carbamidomethyl / 57.0215); C13(Carbamidomethyl / 57.0215); C20(Carbamidomethyl / 57.0215); C27(Carbamidomethyl / 57.0215); C33(Carbamidomethyl / 57.0215)	0.00022	0.00023	0	0	0	0	1.1e-05	1.1e-05	3.649	133.3	21.2		Specific	15.9	>sp|P46531|NOTC1_HUMAN Neurogenic locus notch homolog protein 1 OS=Homo sapiens OX=9606 GN=NOTCH1 PE=1 SV=4	1	4387	FP062822_14.5573.5573.3	high-energy collision-induced dissociation	3.32	4773.8	4773.82	1	136 | 32542
103		1302.2	4	1194.21	4773.84	1194.22	4773.84	controllerType=0 controllerNumber=1 scan=5433	-1.322	Y.NCRCPPEWTGQYCTEDVDECQLMPNACQNGGTCHNTHGGY.N		NCRCPPEWTGQYCTEDVDECQLMPNACQNGGTCHNTHGGY,YN,2@57.02146,4@57.02146,13@57.02146,20@57.02146,27@57.02146,33@57.02146		18.4874	Y.NC[+57.02146]RC[+57.02146]PPEWTGQYC[+57.02146]TEDVDEC[+57.02146]QLMPNAC[+57.02146]QNGGTC[+57.02146]HNTHGGY.N	C2(Carbamidomethyl / 57.0215); C4(Carbamidomethyl / 57.0215); C13(Carbamidomethyl / 57.0215); C20(Carbamidomethyl / 57.0215); C27(Carbamidomethyl / 57.0215); C33(Carbamidomethyl / 57.0215)	9.9e-31	2.9e-25	0	0	0	0	9.9e-31	1.2e-25	30.006	1119.4	158.2		Specific	28.2	>sp|P46531|NOTC1_HUMAN Neurogenic locus notch homolog protein 1 OS=Homo sapiens OX=9606 GN=NOTCH1 PE=1 SV=4	1	4202	FP062822_14.5433.5433.4	high-energy collision-induced dissociation	25.54	4772.83	4772.83	1	137 | 31622
103		1048.5	4	1194.21	4773.83	1194.22	4773.84	controllerType=0 controllerNumber=1 scan=5386	-3.47	Y.NCRCPPEWTGQYCTEDVDECQLMPNACQNGGTCHNTHGGY.N		NCRCPPEWTGQYCTEDVDECQLMPNACQNGGTCHNTHGGY,YN,2@57.02146,4@57.02146,13@57.02146,20@57.02146,27@57.02146,33@57.02146		18.3773	Y.NC[+57.02146]RC[+57.02146]PPEWTGQYC[+57.02146]TEDVDEC[+57.02146]QLMPNAC[+57.02146]QNGGTC[+57.02146]HNTHGGY.N	C2(Carbamidomethyl / 57.0215); C4(Carbamidomethyl / 57.0215); C13(Carbamidomethyl / 57.0215); C20(Carbamidomethyl / 57.0215); C27(Carbamidomethyl / 57.0215); C33(Carbamidomethyl / 57.0215)	9.9e-31	1.4e-19	0	0	0	0	9.9e-31	1.7e-20	30.006	750.4	88.5		Specific	24.9	>sp|P46531|NOTC1_HUMAN Neurogenic locus notch homolog protein 1 OS=Homo sapiens OX=9606 GN=NOTCH1 PE=1 SV=4	1	4144	FP062822_14.5386.5386.4	high-energy collision-induced dissociation	20.85	4772.82	4772.83	1	138 | 31296
103		609	5	955.573	4773.84	955.574	4773.84	controllerType=0 controllerNumber=1 scan=5427	-1.082	Y.NCRCPPEWTGQYCTEDVDECQLMPNACQNGGTCHNTHGGY.N		NCRCPPEWTGQYCTEDVDECQLMPNACQNGGTCHNTHGGY,YN,2@57.02146,4@57.02146,13@57.02146,20@57.02146,27@57.02146,33@57.02146		18.4724	Y.NC[+57.02146]RC[+57.02146]PPEWTGQYC[+57.02146]TEDVDEC[+57.02146]QLMPNAC[+57.02146]QNGGTC[+57.02146]HNTHGGY.N	C2(Carbamidomethyl / 57.0215); C4(Carbamidomethyl / 57.0215); C13(Carbamidomethyl / 57.0215); C20(Carbamidomethyl / 57.0215); C27(Carbamidomethyl / 57.0215); C33(Carbamidomethyl / 57.0215)	1.2e-08	1.2e-08	0	0	0	0	5.6e-10	5.7e-10	7.937	547.8	56.3		Specific	19.6	>sp|P46531|NOTC1_HUMAN Neurogenic locus notch homolog protein 1 OS=Homo sapiens OX=9606 GN=NOTCH1 PE=1 SV=4	1	4194	FP062822_14.5427.5427.5	high-energy collision-induced dissociation	8.93	4772.83	4772.83	1	139 | 31582
103		621.8	2	784.322	1567.64	784.324	1567.64	controllerType=0 controllerNumber=1 scan=4580	-2.797	Y.NCRCPPEWTGQY.C		NCRCPPEWTGQY,YC,2@57.02146,4@57.02146		16.4712	Y.NC[+57.02146]RC[+57.02146]PPEWTGQY.C	C2(Carbamidomethyl / 57.0215); C4(Carbamidomethyl / 57.0215)	1.2e-09	1.2e-09	0	0	0	0	5.8e-11	5.9e-11	8.925	419.6	419.6		Specific	12.9	>sp|P46531|NOTC1_HUMAN Neurogenic locus notch homolog protein 1 OS=Homo sapiens OX=9606 GN=NOTCH1 PE=1 SV=4	1	3162	FP062822_14.4580.4580.2	high-energy collision-induced dissociation	9.92	1566.63	1566.63	1	140 | 791
103		543.1	2	784.321	1567.63	784.324	1567.64	controllerType=0 controllerNumber=1 scan=4660	-4.899	Y.NCRCPPEWTGQY.C		NCRCPPEWTGQY,YC,2@57.02146,4@57.02146		16.6577	Y.NC[+57.02146]RC[+57.02146]PPEWTGQY.C	C2(Carbamidomethyl / 57.0215); C4(Carbamidomethyl / 57.0215)	1.1e-06	1.1e-06	0	0	0	0	9.5e-08	9.6e-08	5.948	348.5	348.5		Specific	11.8	>sp|P46531|NOTC1_HUMAN Neurogenic locus notch homolog protein 1 OS=Homo sapiens OX=9606 GN=NOTCH1 PE=1 SV=4	1	3276	FP062822_14.4660.4660.2	high-energy collision-induced dissociation	6.79	1566.63	1566.63	1	141 | 813
111	HexNAc(1)Hex(1)Fuc(1)NeuAc(1)	40.2	2	635.747	1270.49	635.751	1270.49	controllerType=0 controllerNumber=1 scan=3681	-6.23	W.TGQY.C	1	TGQY,WC,1@802.28552	T1(OGlycan / 802.2855)	14.395	W.T[+802.28552]GQY.C		0.8	0.8	0.006	0.006	0.014	0.014	0.052	0.052	0.097	40.2	40.2		Specific	4.6	>sp|P46531|NOTC1_HUMAN Neurogenic locus notch homolog protein 1 OS=Homo sapiens OX=9606 GN=NOTCH1 PE=1 SV=4	1	2117	FP062822_14.3681.3681.6	high-energy collision-induced dissociation	0.05	1269.48	1269.49	1	142 | 151
143	HexNAc(1); Hex(1)Pent(2)	282.2	4	1244.48	4974.9	1244.48	4974.91	controllerType=0 controllerNumber=1 scan=5616	-1.308	Y.NCVCVNGWTGEDCSENIDDCASAACFHGAPCHDRVASF.Y	14;22	NCVCVNGWTGEDCSENIDDCASAACFHGAPCHDRVASF,YY,2@57.02146,4@57.02146,13@57.02146,14@203.07937,20@57.02146,22@426.13734,25@57.02146,31@57.02146	S14(OGlycan / 203.0794); S22(OGlycan / 426.1373)	18.916	Y.NC[+57.02146]VC[+57.02146]VNGWTGEDC[+57.02146]S[+203.07937]ENIDDC[+57.02146]AS[+426.13734]AAC[+57.02146]FHGAPC[+57.02146]HDRVASF.Y	C2(Carbamidomethyl / 57.0215); C4(Carbamidomethyl / 57.0215); C13(Carbamidomethyl / 57.0215); C20(Carbamidomethyl / 57.0215); C25(Carbamidomethyl / 57.0215); C31(Carbamidomethyl / 57.0215)	0.00051	0.00052	0	0	0	0	2.2e-05	2.2e-05	3.291	282.2	0		Specific	20.3	>sp|P46531|NOTC1_HUMAN Neurogenic locus notch homolog protein 1 OS=Homo sapiens OX=9606 GN=NOTCH1 PE=1 SV=4	1	4443	FP062822_14.5616.5616.4	high-energy collision-induced dissociation	3.11	4973.9	4973.9	1	143 | 73098
143		450.1	4	1086.92	4344.67	1087.18	4345.69	controllerType=0 controllerNumber=1 scan=5911	-5.427	Y.NCVCVNGWTGEDCSENIDDCASAACFHGAPCHDRVASF.Y		NCVCVNGWTGEDCSENIDDCASAACFHGAPCHDRVASF,YY,2@57.02146,4@57.02146,13@57.02146,20@57.02146,25@57.02146,31@57.02146		19.6133	Y.NC[+57.02146]VC[+57.02146]VNGWTGEDC[+57.02146]SENIDDC[+57.02146]ASAAC[+57.02146]FHGAPC[+57.02146]HDRVASF.Y	C2(Carbamidomethyl / 57.0215); C4(Carbamidomethyl / 57.0215); C13(Carbamidomethyl / 57.0215); C20(Carbamidomethyl / 57.0215); C25(Carbamidomethyl / 57.0215); C31(Carbamidomethyl / 57.0215)	2.7e-05	2.7e-05	0	0	0	0	1.3e-06	1.3e-06	4.57	450.1	450.1	-1	Specific	17.3	>sp|P46531|NOTC1_HUMAN Neurogenic locus notch homolog protein 1 OS=Homo sapiens OX=9606 GN=NOTCH1 PE=1 SV=4	1	4848	FP062822_14.5911.5911.4	high-energy collision-induced dissociation	4.61	4343.66	4344.69	1	144 | 33486
169	HexNAc(1)	93.7	5	584.655	2919.24	584.653	2919.24	controllerType=0 controllerNumber=1 scan=3652	3.161	F.HGAPCHDRVASFYCECPHGRTGL.L	11	HGAPCHDRVASFYCECPHGRTGL,FL,5@57.02146,6@15.99492,7@15.99492,11@203.07937,14@57.02146,16@57.02146	H6(Oxidation / 15.9949); D7(Oxidation / 15.9949); S11(OGlycan / 203.0794)	14.3276	F.HGAPC[+57.02146]H[+15.99492]D[+15.99492]RVAS[+203.07937]FYC[+57.02146]EC[+57.02146]PHGRTGL.L	C5(Carbamidomethyl / 57.0215); C14(Carbamidomethyl / 57.0215); C16(Carbamidomethyl / 57.0215)	0.94	0.94	0.0059	0.0059	0.013	0.013	0.074	0.074	0.027	93.7	20		Specific	6.9	>sp|P46531|NOTC1_HUMAN Neurogenic locus notch homolog protein 1 OS=Homo sapiens OX=9606 GN=NOTCH1 PE=1 SV=4	1	2072	FP062822_14.3652.3652.2	high-energy collision-induced dissociation	0.01	2918.24	2918.23	1	145 | 5449
169		739.3	4	700.316	2798.24	700.314	2798.23	controllerType=0 controllerNumber=1 scan=4151	2.527	F.HGAPCHDRVASFYCECPHGRTGLL.C		HGAPCHDRVASFYCECPHGRTGLL,FC,5@57.02146,8@0.98402,14@57.02146,16@57.02146	R8(Deamidated / 0.984)	15.4949	F.HGAPC[+57.02146]HDR[+0.98402]VASFYC[+57.02146]EC[+57.02146]PHGRTGLL.C	C5(Carbamidomethyl / 57.0215); C14(Carbamidomethyl / 57.0215); C16(Carbamidomethyl / 57.0215)	4.2e-08	4.2e-08	0	0	0	0	3.1e-09	3.1e-09	7.381	739.3	231		Specific	10.3	>sp|P46531|NOTC1_HUMAN Neurogenic locus notch homolog protein 1 OS=Homo sapiens OX=9606 GN=NOTCH1 PE=1 SV=4	1	2641	FP062822_14.4151.4151.4	high-energy collision-induced dissociation	8.05	2797.23	2797.23	1	146 | 5903
169		914.7	5	560.254	2797.24	560.256	2797.25	controllerType=0 controllerNumber=1 scan=4129	-2.82	F.HGAPCHDRVASFYCECPHGRTGLL.C		HGAPCHDRVASFYCECPHGRTGLL,FC,5@57.02146,14@57.02146,16@57.02146		15.4454	F.HGAPC[+57.02146]HDRVASFYC[+57.02146]EC[+57.02146]PHGRTGLL.C	C5(Carbamidomethyl / 57.0215); C14(Carbamidomethyl / 57.0215); C16(Carbamidomethyl / 57.0215)	1.5e-14	1.5e-14	0	0	0	0	1.1e-15	1.1e-15	13.836	914.7	914.7		Specific	13.2	>sp|P46531|NOTC1_HUMAN Neurogenic locus notch homolog protein 1 OS=Homo sapiens OX=9606 GN=NOTCH1 PE=1 SV=4	1	2614	FP062822_14.4129.4129.5	high-energy collision-induced dissociation	13.83	2796.24	2796.24	1	147 | 5901
169		826.1	4	700.065	2797.24	700.068	2797.25	controllerType=0 controllerNumber=1 scan=4192	-4.932	F.HGAPCHDRVASFYCECPHGRTGLL.C		HGAPCHDRVASFYCECPHGRTGLL,FC,5@57.02146,14@57.02146,16@57.02146		15.5861	F.HGAPC[+57.02146]HDRVASFYC[+57.02146]EC[+57.02146]PHGRTGLL.C	C5(Carbamidomethyl / 57.0215); C14(Carbamidomethyl / 57.0215); C16(Carbamidomethyl / 57.0215)	1.2e-10	1.2e-10	0	0	0	0	5e-12	5e-12	9.919	826.1	826.1		Specific	11.1	>sp|P46531|NOTC1_HUMAN Neurogenic locus notch homolog protein 1 OS=Homo sapiens OX=9606 GN=NOTCH1 PE=1 SV=4	1	2687	FP062822_14.4192.4192.4	high-energy collision-induced dissociation	10.91	2796.23	2796.24	1	148 | 5972
169		799.9	5	560.254	2797.24	560.256	2797.25	controllerType=0 controllerNumber=1 scan=4177	-3.257	F.HGAPCHDRVASFYCECPHGRTGLL.C		HGAPCHDRVASFYCECPHGRTGLL,FC,5@57.02146,14@57.02146,16@57.02146		15.5544	F.HGAPC[+57.02146]HDRVASFYC[+57.02146]EC[+57.02146]PHGRTGLL.C	C5(Carbamidomethyl / 57.0215); C14(Carbamidomethyl / 57.0215); C16(Carbamidomethyl / 57.0215)	1.5e-11	1.5e-11	0	0	0	0	9.9e-13	1e-12	10.836	799.9	799.9		Specific	11.8	>sp|P46531|NOTC1_HUMAN Neurogenic locus notch homolog protein 1 OS=Homo sapiens OX=9606 GN=NOTCH1 PE=1 SV=4	1	2669	FP062822_14.4177.4177.5	high-energy collision-induced dissociation	11.83	2796.23	2796.24	1	149 | 5957
169		647.1	5	560.253	2797.24	560.256	2797.25	controllerType=0 controllerNumber=1 scan=4230	-4.99	F.HGAPCHDRVASFYCECPHGRTGLL.C		HGAPCHDRVASFYCECPHGRTGLL,FC,5@57.02146,14@57.02146,16@57.02146		15.6727	F.HGAPC[+57.02146]HDRVASFYC[+57.02146]EC[+57.02146]PHGRTGLL.C	C5(Carbamidomethyl / 57.0215); C14(Carbamidomethyl / 57.0215); C16(Carbamidomethyl / 57.0215)	2.5e-08	2.5e-08	0	0	0	0	2e-09	2e-09	7.601	647.1	647.1		Specific	12.8	>sp|P46531|NOTC1_HUMAN Neurogenic locus notch homolog protein 1 OS=Homo sapiens OX=9606 GN=NOTCH1 PE=1 SV=4	1	2730	FP062822_14.4230.4230.5	high-energy collision-induced dissociation	8.6	2796.23	2796.24	1	150 | 6028
169		850.8	5	537.638	2684.16	537.639	2684.17	controllerType=0 controllerNumber=1 scan=3734	-2.729	F.HGAPCHDRVASFYCECPHGRTGL.L		HGAPCHDRVASFYCECPHGRTGL,FL,5@57.02146,14@57.02146,16@57.02146		14.5157	F.HGAPC[+57.02146]HDRVASFYC[+57.02146]EC[+57.02146]PHGRTGL.L	C5(Carbamidomethyl / 57.0215); C14(Carbamidomethyl / 57.0215); C16(Carbamidomethyl / 57.0215)	9.7e-13	9.8e-13	0	0	0	0	5.9e-14	6e-14	12.014	850.8	850.8		Specific	13.4	>sp|P46531|NOTC1_HUMAN Neurogenic locus notch homolog protein 1 OS=Homo sapiens OX=9606 GN=NOTCH1 PE=1 SV=4	1	2189	FP062822_14.3734.3734.5	high-energy collision-induced dissociation	12.01	2683.15	2683.16	1	151 | 5569
169		415.4	3	511.56	1532.67	511.561	1532.67	controllerType=0 controllerNumber=1 scan=3694	-3.023	F.HGAPCHDRVASFY.C		HGAPCHDRVASFY,FC,5@57.02146,7@15.99492	D7(Oxidation / 15.9949)	14.4243	F.HGAPC[+57.02146]HD[+15.99492]RVASFY.C	C5(Carbamidomethyl / 57.0215)	9.2e-05	9.3e-05	0	0	0	0	5e-06	5.1e-06	4.038	308.5	33.5		Specific	9	>sp|P46531|NOTC1_HUMAN Neurogenic locus notch homolog protein 1 OS=Homo sapiens OX=9606 GN=NOTCH1 PE=1 SV=4	1	2134	FP062822_14.3694.3694.3	high-energy collision-induced dissociation	3.77	1531.66	1531.66	1	152 | 564
169		361.3	3	511.559	1532.66	511.561	1532.67	controllerType=0 controllerNumber=1 scan=3750	-4.457	F.HGAPCHDRVASFY.C		HGAPCHDRVASFY,FC,5@57.02146,7@15.99492	D7(Oxidation / 15.9949)	14.553	F.HGAPC[+57.02146]HD[+15.99492]RVASFY.C	C5(Carbamidomethyl / 57.0215)	0.00023	0.00023	0	0	0	0	1.1e-05	1.2e-05	3.642	356.6	33.9		Specific	9.6	>sp|P46531|NOTC1_HUMAN Neurogenic locus notch homolog protein 1 OS=Homo sapiens OX=9606 GN=NOTCH1 PE=1 SV=4	1	2208	FP062822_14.3750.3750.3	high-energy collision-induced dissociation	3.77	1531.66	1531.66	1	153 | 599
169		782.1	2	758.838	1516.67	758.841	1516.67	controllerType=0 controllerNumber=1 scan=3547	-4.588	F.HGAPCHDRVASFY.C		HGAPCHDRVASFY,FC,5@57.02146		14.079	F.HGAPC[+57.02146]HDRVASFY.C	C5(Carbamidomethyl / 57.0215)	1.3e-10	1.3e-10	0	0	0	0	6.1e-12	6.2e-12	9.891	490.8	490.8		Specific	10.1	>sp|P46531|NOTC1_HUMAN Neurogenic locus notch homolog protein 1 OS=Homo sapiens OX=9606 GN=NOTCH1 PE=1 SV=4	1	1963	FP062822_14.3547.3547.2	high-energy collision-induced dissociation	10.89	1515.66	1515.67	1	154 | 466
169		681.1	2	758.838	1516.67	758.841	1516.67	controllerType=0 controllerNumber=1 scan=3591	-3.462	F.HGAPCHDRVASFY.C		HGAPCHDRVASFY,FC,5@57.02146		14.1874	F.HGAPC[+57.02146]HDRVASFY.C	C5(Carbamidomethyl / 57.0215)	7.5e-09	7.6e-09	0	0	0	0	4e-10	4.1e-10	8.126	435.6	435.6		Specific	9.6	>sp|P46531|NOTC1_HUMAN Neurogenic locus notch homolog protein 1 OS=Homo sapiens OX=9606 GN=NOTCH1 PE=1 SV=4	1	2002	FP062822_14.3591.3591.2	high-energy collision-induced dissociation	9.12	1515.66	1515.67	1	155 | 504
169		672.1	2	758.837	1516.67	758.841	1516.67	controllerType=0 controllerNumber=1 scan=3643	-4.991	F.HGAPCHDRVASFY.C		HGAPCHDRVASFY,FC,5@57.02146		14.3069	F.HGAPC[+57.02146]HDRVASFY.C	C5(Carbamidomethyl / 57.0215)	1.1e-08	1.2e-08	0	0	0	0	4.8e-10	4.9e-10	7.942	437.6	437.6		Specific	10.6	>sp|P46531|NOTC1_HUMAN Neurogenic locus notch homolog protein 1 OS=Homo sapiens OX=9606 GN=NOTCH1 PE=1 SV=4	1	2058	FP062822_14.3643.3643.2	high-energy collision-induced dissociation	8.94	1515.66	1515.67	1	156 | 534
169		515.2	3	506.228	1516.67	506.23	1516.67	controllerType=0 controllerNumber=1 scan=3727	-3.048	F.HGAPCHDRVASFY.C		HGAPCHDRVASFY,FC,5@57.02146		14.5014	F.HGAPC[+57.02146]HDRVASFY.C	C5(Carbamidomethyl / 57.0215)	2e-06	2e-06	0	0	0	0	1.4e-07	1.4e-07	5.709	394.6	394.6		Specific	9.9	>sp|P46531|NOTC1_HUMAN Neurogenic locus notch homolog protein 1 OS=Homo sapiens OX=9606 GN=NOTCH1 PE=1 SV=4	1	2179	FP062822_14.3727.3727.3	high-energy collision-induced dissociation	5.99	1515.66	1515.67	1	157 | 575
169		499.5	3	506.228	1516.67	506.23	1516.67	controllerType=0 controllerNumber=1 scan=3527	-4.014	F.HGAPCHDRVASFY.C		HGAPCHDRVASFY,FC,5@57.02146		14.0353	F.HGAPC[+57.02146]HDRVASFY.C	C5(Carbamidomethyl / 57.0215)	2e-06	2e-06	0	0	0	0	1.3e-07	1.3e-07	5.709	370.5	370.5		Specific	9.8	>sp|P46531|NOTC1_HUMAN Neurogenic locus notch homolog protein 1 OS=Homo sapiens OX=9606 GN=NOTCH1 PE=1 SV=4	1	1941	FP062822_14.3527.3527.3	high-energy collision-induced dissociation	5.99	1515.66	1515.67	1	158 | 448
169		493.3	3	506.228	1516.67	506.23	1516.67	controllerType=0 controllerNumber=1 scan=3671	-3.712	F.HGAPCHDRVASFY.C		HGAPCHDRVASFY,FC,5@57.02146		14.372	F.HGAPC[+57.02146]HDRVASFY.C	C5(Carbamidomethyl / 57.0215)	1.5e-05	1.5e-05	0	0	0	0	8.2e-07	8.3e-07	4.817	354.8	354.8		Specific	10.1	>sp|P46531|NOTC1_HUMAN Neurogenic locus notch homolog protein 1 OS=Homo sapiens OX=9606 GN=NOTCH1 PE=1 SV=4	1	2102	FP062822_14.3671.3671.3	high-energy collision-induced dissociation	5.1	1515.66	1515.67	1	159 | 552
169		482.9	3	506.228	1516.67	506.23	1516.67	controllerType=0 controllerNumber=1 scan=3577	-3.832	F.HGAPCHDRVASFY.C		HGAPCHDRVASFY,FC,5@57.02146		14.1472	F.HGAPC[+57.02146]HDRVASFY.C	C5(Carbamidomethyl / 57.0215)	1.5e-05	1.5e-05	0	0	0	0	7.5e-07	7.6e-07	4.817	364.7	364.7		Specific	9.9	>sp|P46531|NOTC1_HUMAN Neurogenic locus notch homolog protein 1 OS=Homo sapiens OX=9606 GN=NOTCH1 PE=1 SV=4	1	1992	FP062822_14.3577.3577.3	high-energy collision-induced dissociation	5.1	1515.66	1515.67	1	160 | 481
169		468.4	3	506.228	1516.67	506.23	1516.67	controllerType=0 controllerNumber=1 scan=3620	-3.651	F.HGAPCHDRVASFY.C		HGAPCHDRVASFY,FC,5@57.02146		14.2538	F.HGAPC[+57.02146]HDRVASFY.C	C5(Carbamidomethyl / 57.0215)	3.3e-05	3.4e-05	0	0	0	0	1.4e-06	1.5e-06	4.48	331.9	331.9		Specific	9.7	>sp|P46531|NOTC1_HUMAN Neurogenic locus notch homolog protein 1 OS=Homo sapiens OX=9606 GN=NOTCH1 PE=1 SV=4	1	2032	FP062822_14.3620.3620.3	high-energy collision-induced dissociation	4.52	1515.66	1515.67	1	161 | 522
169		456.8	3	506.228	1516.67	506.23	1516.67	controllerType=0 controllerNumber=1 scan=3828	-2.686	F.HGAPCHDRVASFY.C		HGAPCHDRVASFY,FC,5@57.02146		14.7342	F.HGAPC[+57.02146]HDRVASFY.C	C5(Carbamidomethyl / 57.0215)	1.7e-05	1.7e-05	0	0	0	0	8.9e-07	9.1e-07	4.772	339.3	339.3		Specific	9.8	>sp|P46531|NOTC1_HUMAN Neurogenic locus notch homolog protein 1 OS=Homo sapiens OX=9606 GN=NOTCH1 PE=1 SV=4	1	2303	FP062822_14.3828.3828.3	high-energy collision-induced dissociation	4.81	1515.66	1515.67	1	162 | 647
169		442	3	506.228	1516.67	506.23	1516.67	controllerType=0 controllerNumber=1 scan=3782	-3.41	F.HGAPCHDRVASFY.C		HGAPCHDRVASFY,FC,5@57.02146		14.6246	F.HGAPC[+57.02146]HDRVASFY.C	C5(Carbamidomethyl / 57.0215)	7.9e-05	8e-05	0	0	0	0	3.9e-06	4e-06	4.1	328.3	328.3		Specific	8.9	>sp|P46531|NOTC1_HUMAN Neurogenic locus notch homolog protein 1 OS=Homo sapiens OX=9606 GN=NOTCH1 PE=1 SV=4	1	2256	FP062822_14.3782.3782.3	high-energy collision-induced dissociation	4.14	1515.66	1515.67	1	163 | 621
169		393.4	3	506.228	1516.67	506.23	1516.67	controllerType=0 controllerNumber=1 scan=4182	-2.987	F.HGAPCHDRVASFY.C		HGAPCHDRVASFY,FC,5@57.02146		15.5641	F.HGAPC[+57.02146]HDRVASFY.C	C5(Carbamidomethyl / 57.0215)	0.0013	0.0013	0	0	0	0	5.4e-05	5.4e-05	2.889	276.5	276.5		Specific	8.5	>sp|P46531|NOTC1_HUMAN Neurogenic locus notch homolog protein 1 OS=Homo sapiens OX=9606 GN=NOTCH1 PE=1 SV=4	1	2677	FP062822_14.4182.4182.3	high-energy collision-induced dissociation	3.34	1515.66	1515.67	1	164 | 724
169		388.8	3	506.228	1516.67	506.23	1516.67	controllerType=0 controllerNumber=1 scan=4359	-4.014	F.HGAPCHDRVASFY.C		HGAPCHDRVASFY,FC,5@57.02146		15.9635	F.HGAPC[+57.02146]HDRVASFY.C	C5(Carbamidomethyl / 57.0215)	0.00057	0.00058	0	0	0	0	2.4e-05	2.4e-05	3.245	304.3	304.3		Specific	9.2	>sp|P46531|NOTC1_HUMAN Neurogenic locus notch homolog protein 1 OS=Homo sapiens OX=9606 GN=NOTCH1 PE=1 SV=4	1	2883	FP062822_14.4359.4359.3	high-energy collision-induced dissociation	3.69	1515.66	1515.67	1	165 | 748
169		388.6	3	506.228	1516.67	506.23	1516.67	controllerType=0 controllerNumber=1 scan=4442	-3.953	F.HGAPCHDRVASFY.C		HGAPCHDRVASFY,FC,5@57.02146		16.1487	F.HGAPC[+57.02146]HDRVASFY.C	C5(Carbamidomethyl / 57.0215)	0.00071	0.00072	0	0	0	0	2.7e-05	2.7e-05	3.15	313.3	313.3		Specific	7.9	>sp|P46531|NOTC1_HUMAN Neurogenic locus notch homolog protein 1 OS=Homo sapiens OX=9606 GN=NOTCH1 PE=1 SV=4	1	2988	FP062822_14.4442.4442.3	high-energy collision-induced dissociation	3.6	1515.66	1515.67	1	166 | 765
169		370.6	3	506.228	1516.67	506.23	1516.67	controllerType=0 controllerNumber=1 scan=4114	-4.134	F.HGAPCHDRVASFY.C		HGAPCHDRVASFY,FC,5@57.02146		15.4107	F.HGAPC[+57.02146]HDRVASFY.C	C5(Carbamidomethyl / 57.0215)	0.00021	0.00021	0	0	0	0	9.7e-06	9.8e-06	3.676	294.1	294.1		Specific	10.7	>sp|P46531|NOTC1_HUMAN Neurogenic locus notch homolog protein 1 OS=Homo sapiens OX=9606 GN=NOTCH1 PE=1 SV=4	1	2599	FP062822_14.4114.4114.3	high-energy collision-induced dissociation	4.12	1515.66	1515.67	1	167 | 712
169		363.3	3	506.228	1516.67	506.23	1516.67	controllerType=0 controllerNumber=1 scan=4307	-3.651	F.HGAPCHDRVASFY.C		HGAPCHDRVASFY,FC,5@57.02146		15.8449	F.HGAPC[+57.02146]HDRVASFY.C	C5(Carbamidomethyl / 57.0215)	0.0013	0.0013	0	0	0	0	5.8e-05	5.9e-05	2.889	285.5	285.5		Specific	8.5	>sp|P46531|NOTC1_HUMAN Neurogenic locus notch homolog protein 1 OS=Homo sapiens OX=9606 GN=NOTCH1 PE=1 SV=4	1	2817	FP062822_14.4307.4307.3	high-energy collision-induced dissociation	3.34	1515.66	1515.67	1	168 | 736
169		361.5	3	506.228	1516.67	506.23	1516.67	controllerType=0 controllerNumber=1 scan=3989	-4.041	F.HGAPCHDRVASFY.C		HGAPCHDRVASFY,FC,5@57.02146		15.1203	F.HGAPC[+57.02146]HDRVASFY.C	C5(Carbamidomethyl / 57.0215)	0.00077	0.00078	0	0	0	0	3.3e-05	3.3e-05	3.116	267.5	267.5		Specific	9.5	>sp|P46531|NOTC1_HUMAN Neurogenic locus notch homolog protein 1 OS=Homo sapiens OX=9606 GN=NOTCH1 PE=1 SV=4	1	2460	FP062822_14.3989.3989.3	high-energy collision-induced dissociation	3.56	1515.66	1515.67	1	169 | 683
169		359.1	3	506.228	1516.67	506.23	1516.67	controllerType=0 controllerNumber=1 scan=4535	-2.746	F.HGAPCHDRVASFY.C		HGAPCHDRVASFY,FC,5@57.02146		16.3665	F.HGAPC[+57.02146]HDRVASFY.C	C5(Carbamidomethyl / 57.0215)	0.00084	0.00085	0	0	0	0	3.6e-05	3.6e-05	3.075	317.5	317.5		Specific	8.4	>sp|P46531|NOTC1_HUMAN Neurogenic locus notch homolog protein 1 OS=Homo sapiens OX=9606 GN=NOTCH1 PE=1 SV=4	1	3100	FP062822_14.4535.4535.3	high-energy collision-induced dissociation	3.22	1515.66	1515.67	1	170 | 779
169		254.6	3	506.229	1516.67	506.23	1516.67	controllerType=0 controllerNumber=1 scan=4805	-2.022	F.HGAPCHDRVASFY.C		HGAPCHDRVASFY,FC,5@57.02146		16.9984	F.HGAPC[+57.02146]HDRVASFY.C	C5(Carbamidomethyl / 57.0215)	0.0026	0.0026	0	0	0	0	9.8e-05	0.0001	2.584	203.6	203.6		Specific	7.8	>sp|P46531|NOTC1_HUMAN Neurogenic locus notch homolog protein 1 OS=Homo sapiens OX=9606 GN=NOTCH1 PE=1 SV=4	1	3458	FP062822_14.4805.4805.3	high-energy collision-induced dissociation	2.41	1515.66	1515.67	1	171 | 849
169		247.5	3	506.224	1516.66	506.23	1516.67	controllerType=0 controllerNumber=1 scan=3088	-12.283	F.HGAPCHDRVASFY.C		HGAPCHDRVASFY,FC,5@57.02146		13.0481	F.HGAPC[+57.02146]HDRVASFY.C	C5(Carbamidomethyl / 57.0215)	0.44	0.44	0	0	0	0	0.012	0.013	0.356	82.3	82.3		Specific	7.6	>sp|P46531|NOTC1_HUMAN Neurogenic locus notch homolog protein 1 OS=Homo sapiens OX=9606 GN=NOTCH1 PE=1 SV=4	1	1489	FP062822_14.3088.3088.3	high-energy collision-induced dissociation	0.27	1515.65	1515.67	1	172 | 426
169		229.5	3	506.229	1516.67	506.23	1516.67	controllerType=0 controllerNumber=1 scan=4695	-1.358	F.HGAPCHDRVASFY.C		HGAPCHDRVASFY,FC,5@57.02146		16.7395	F.HGAPC[+57.02146]HDRVASFY.C	C5(Carbamidomethyl / 57.0215)	0.0048	0.0048	0	0	0	0	0.00014	0.00014	2.321	215.2	215.2		Specific	8.7	>sp|P46531|NOTC1_HUMAN Neurogenic locus notch homolog protein 1 OS=Homo sapiens OX=9606 GN=NOTCH1 PE=1 SV=4	1	3325	FP062822_14.4695.4695.3	high-energy collision-induced dissociation	2.36	1515.67	1515.67	1	173 | 816
169		161.7	3	506.228	1516.67	506.23	1516.67	controllerType=0 controllerNumber=1 scan=5177	-3.591	F.HGAPCHDRVASFY.C		HGAPCHDRVASFY,FC,5@57.02146		17.8851	F.HGAPC[+57.02146]HDRVASFY.C	C5(Carbamidomethyl / 57.0215)	0.0053	0.0053	0	0	0	0	0.00021	0.00022	2.277	161.7	161.7		Specific	7.7	>sp|P46531|NOTC1_HUMAN Neurogenic locus notch homolog protein 1 OS=Homo sapiens OX=9606 GN=NOTCH1 PE=1 SV=4	1	3885	FP062822_14.5177.5177.3	high-energy collision-induced dissociation	2.27	1515.66	1515.67	1	174 | 865
169		150.8	3	506.229	1516.67	506.23	1516.67	controllerType=0 controllerNumber=1 scan=4766	-1.599	F.HGAPCHDRVASFY.C		HGAPCHDRVASFY,FC,5@57.02146		16.9076	F.HGAPC[+57.02146]HDRVASFY.C	C5(Carbamidomethyl / 57.0215)	0.0089	0.009	0	0	0	0	0.00029	0.0003	2.051	150.8	150.8		Specific	8.3	>sp|P46531|NOTC1_HUMAN Neurogenic locus notch homolog protein 1 OS=Homo sapiens OX=9606 GN=NOTCH1 PE=1 SV=4	1	3409	FP062822_14.4766.4766.3	high-energy collision-induced dissociation	2.05	1515.67	1515.67	1	175 | 837
169		143.2	3	506.226	1516.66	506.23	1516.67	controllerType=0 controllerNumber=1 scan=3872	-6.73	F.HGAPCHDRVASFY.C		HGAPCHDRVASFY,FC,5@57.02146		14.8394	F.HGAPC[+57.02146]HDRVASFY.C	C5(Carbamidomethyl / 57.0215)	0.03	0.031	0	0	0	0	0.0014	0.0014	1.517	143.2	143.2		Specific	6	>sp|P46531|NOTC1_HUMAN Neurogenic locus notch homolog protein 1 OS=Homo sapiens OX=9606 GN=NOTCH1 PE=1 SV=4	1	2345	FP062822_14.3872.3872.3	high-energy collision-induced dissociation	1.51	1515.66	1515.67	1	176 | 663
169		130.6	3	506.228	1516.67	506.23	1516.67	controllerType=0 controllerNumber=1 scan=6027	-3.531	F.HGAPCHDRVASFY.C		HGAPCHDRVASFY,FC,5@57.02146		19.8887	F.HGAPC[+57.02146]HDRVASFY.C	C5(Carbamidomethyl / 57.0215)	0.018	0.018	0	0	0	0	0.00063	0.00064	1.747	130.6	130.6		Specific	6.4	>sp|P46531|NOTC1_HUMAN Neurogenic locus notch homolog protein 1 OS=Homo sapiens OX=9606 GN=NOTCH1 PE=1 SV=4	1	5004	FP062822_14.6027.6027.2	high-energy collision-induced dissociation	1.74	1515.66	1515.67	1	177 | 930
169		125.1	3	506.228	1516.67	506.23	1516.67	controllerType=0 controllerNumber=1 scan=5501	-3.168	F.HGAPCHDRVASFY.C		HGAPCHDRVASFY,FC,5@57.02146		18.6466	F.HGAPC[+57.02146]HDRVASFY.C	C5(Carbamidomethyl / 57.0215)	0.0095	0.0096	0	0	0	0	0.00033	0.00033	2.023	125.1	125.1		Specific	7	>sp|P46531|NOTC1_HUMAN Neurogenic locus notch homolog protein 1 OS=Homo sapiens OX=9606 GN=NOTCH1 PE=1 SV=4	1	4296	FP062822_14.5501.5501.3	high-energy collision-induced dissociation	2.02	1515.66	1515.67	1	178 | 877
169		98.3	3	506.228	1516.67	506.23	1516.67	controllerType=0 controllerNumber=1 scan=5933	-2.746	F.HGAPCHDRVASFY.C		HGAPCHDRVASFY,FC,5@57.02146		19.6649	F.HGAPC[+57.02146]HDRVASFY.C	C5(Carbamidomethyl / 57.0215)	0.041	0.041	0	0	0	0	0.0016	0.0016	1.389	98.3	98.3		Specific	6.4	>sp|P46531|NOTC1_HUMAN Neurogenic locus notch homolog protein 1 OS=Homo sapiens OX=9606 GN=NOTCH1 PE=1 SV=4	1	4878	FP062822_14.5933.5933.3	high-energy collision-induced dissociation	1.38	1515.66	1515.67	1	179 | 914
169	Hex(1)	576.3	3	505.892	1515.66	505.893	1515.66	controllerType=0 controllerNumber=1 scan=3042	-2.541	F.HGAPCHDRVASF.Y	11	HGAPCHDRVASF,FY,5@57.02146,11@162.05282	S11(OGlycan / 162.0528)	12.9411	F.HGAPC[+57.02146]HDRVAS[+162.05282]F.Y	C5(Carbamidomethyl / 57.0215)	1.5e-08	1.5e-08	0	0	0	0	9.9e-10	1e-09	7.823	539	281		Specific	11.4	>sp|P46531|NOTC1_HUMAN Neurogenic locus notch homolog protein 1 OS=Homo sapiens OX=9606 GN=NOTCH1 PE=1 SV=4	1	1422	FP062822_14.3042.3042.3	high-energy collision-induced dissociation	9.5	1514.65	1514.66	1	180 | 410
169	Hex(1)	573.2	3	505.891	1515.66	505.893	1515.66	controllerType=0 controllerNumber=1 scan=3088	-4.111	F.HGAPCHDRVASF.Y	11	HGAPCHDRVASF,FY,5@57.02146,11@162.05282	S11(OGlycan / 162.0528)	13.0481	F.HGAPC[+57.02146]HDRVAS[+162.05282]F.Y	C5(Carbamidomethyl / 57.0215)	1.5e-08	1.5e-08	0	0	0	0	1.1e-09	1.1e-09	7.823	573.2	292.5		Specific	12.9	>sp|P46531|NOTC1_HUMAN Neurogenic locus notch homolog protein 1 OS=Homo sapiens OX=9606 GN=NOTCH1 PE=1 SV=4	1	1488	FP062822_14.3088.3088.3	high-energy collision-induced dissociation	9.5	1514.65	1514.66	1	181 | 418
169	Fuc(1)	235.4	3	500.896	1500.67	500.889	1500.65	controllerType=0 controllerNumber=1 scan=3573	14.092	F.HGAPCHDRVASF.Y	11	HGAPCHDRVASF,FY,5@57.02146,8@0.98402,11@146.05791	R8(Deamidated / 0.984); S11(OGlycan / 146.0579)	14.1389	F.HGAPC[+57.02146]HDR[+0.98402]VAS[+146.05791]F.Y	C5(Carbamidomethyl / 57.0215)	0.36	0.36	0	0	0	0	0.01	0.01	0.446	158.9	158.9		Specific	5.6	>sp|P46531|NOTC1_HUMAN Neurogenic locus notch homolog protein 1 OS=Homo sapiens OX=9606 GN=NOTCH1 PE=1 SV=4	1	1988	FP062822_14.3573.3573.3	high-energy collision-induced dissociation	0.25	1499.67	1499.65	1	182 | 478
169		673.8	3	457.205	1369.6	457.207	1369.61	controllerType=0 controllerNumber=1 scan=3195	-4.464	F.HGAPCHDRVASF.Y		HGAPCHDRVASF,FY,5@57.02146,7@15.99492	D7(Oxidation / 15.9949)	13.3161	F.HGAPC[+57.02146]HD[+15.99492]RVASF.Y	C5(Carbamidomethyl / 57.0215)	2.4e-09	2.4e-09	0	0	0	0	2e-10	2.1e-10	8.629	446.5	35.5		Specific	10.7	>sp|P46531|NOTC1_HUMAN Neurogenic locus notch homolog protein 1 OS=Homo sapiens OX=9606 GN=NOTCH1 PE=1 SV=4	1	1584	FP062822_14.3195.3195.3	high-energy collision-induced dissociation	9.3	1368.59	1368.6	1	183 | 114
169		188.7	3	457.205	1369.6	457.207	1369.61	controllerType=0 controllerNumber=1 scan=3089	-5.028	F.HGAPCHDRVASF.Y		HGAPCHDRVASF,FY,5@57.02146,6@15.99492	H6(Oxidation / 15.9949)	13.0503	F.HGAPC[+57.02146]H[+15.99492]DRVASF.Y	C5(Carbamidomethyl / 57.0215)	0.0069	0.007	0	0	0	0	0.00026	0.00027	2.161	188.7	54.9		Specific	7	>sp|P46531|NOTC1_HUMAN Neurogenic locus notch homolog protein 1 OS=Homo sapiens OX=9606 GN=NOTCH1 PE=1 SV=4	1	1490	FP062822_14.3089.3089.3	high-energy collision-induced dissociation	1.88	1368.59	1368.6	1	184 | 94
169		121.3	3	457.206	1369.6	457.207	1369.61	controllerType=0 controllerNumber=1 scan=3033	-3.29	F.HGAPCHDRVASF.Y		HGAPCHDRVASF,FY,5@57.02146,6@15.99492	H6(Oxidation / 15.9949)	12.9197	F.HGAPC[+57.02146]H[+15.99492]DRVASF.Y	C5(Carbamidomethyl / 57.0215)	0.019	0.02	0	0	0	0	0.00076	0.00077	1.711	121.3	58.2		Specific	6.3	>sp|P46531|NOTC1_HUMAN Neurogenic locus notch homolog protein 1 OS=Homo sapiens OX=9606 GN=NOTCH1 PE=1 SV=4	1	1412	FP062822_14.3033.3033.3	high-energy collision-induced dissociation	1.39	1368.59	1368.6	1	185 | 88
169		375.5	3	452.208	1354.61	452.203	1354.6	controllerType=0 controllerNumber=1 scan=3537	9.734	F.HGAPCHDRVASF.Y		HGAPCHDRVASF,FY,5@57.02146,8@0.98402	R8(Deamidated / 0.984)	14.057	F.HGAPC[+57.02146]HDR[+0.98402]VASF.Y	C5(Carbamidomethyl / 57.0215)	0.019	0.019	0	0	0	0	0.0007	0.00071	1.718	326	326		Specific	7.2	>sp|P46531|NOTC1_HUMAN Neurogenic locus notch homolog protein 1 OS=Homo sapiens OX=9606 GN=NOTCH1 PE=1 SV=4	1	1954	FP062822_14.3537.3537.3	high-energy collision-induced dissociation	1.84	1353.6	1353.59	1	186 | 141
169		667.6	3	451.873	1353.61	451.875	1353.61	controllerType=0 controllerNumber=1 scan=3090	-4.335	F.HGAPCHDRVASF.Y		HGAPCHDRVASF,FY,5@57.02146		13.0514	F.HGAPC[+57.02146]HDRVASF.Y	C5(Carbamidomethyl / 57.0215)	1.5e-09	1.6e-09	0	0	0	0	1.3e-10	1.3e-10	8.813	421.6	421.6		Specific	10.2	>sp|P46531|NOTC1_HUMAN Neurogenic locus notch homolog protein 1 OS=Homo sapiens OX=9606 GN=NOTCH1 PE=1 SV=4	1	1491	FP062822_14.3090.3090.3	high-energy collision-induced dissociation	9.81	1352.6	1352.6	1	187 | 100
169		658.6	3	451.874	1353.61	451.875	1353.61	controllerType=0 controllerNumber=1 scan=3433	-4.064	F.HGAPCHDRVASF.Y		HGAPCHDRVASF,FY,5@57.02146		13.8221	F.HGAPC[+57.02146]HDRVASF.Y	C5(Carbamidomethyl / 57.0215)	1.4e-09	1.4e-09	0	0	0	0	8.8e-11	8.9e-11	8.864	430	430		Specific	11.2	>sp|P46531|NOTC1_HUMAN Neurogenic locus notch homolog protein 1 OS=Homo sapiens OX=9606 GN=NOTCH1 PE=1 SV=4	1	1841	FP062822_14.3433.3433.3	high-energy collision-induced dissociation	8.86	1352.6	1352.6	1	188 | 132
169		652	2	677.306	1353.61	677.309	1353.61	controllerType=0 controllerNumber=1 scan=3136	-4.798	F.HGAPCHDRVASF.Y		HGAPCHDRVASF,FY,5@57.02146		13.1757	F.HGAPC[+57.02146]HDRVASF.Y	C5(Carbamidomethyl / 57.0215)	1.4e-08	1.4e-08	0	0	0	0	8.9e-10	9e-10	7.855	588.7	588.7		Specific	10	>sp|P46531|NOTC1_HUMAN Neurogenic locus notch homolog protein 1 OS=Homo sapiens OX=9606 GN=NOTCH1 PE=1 SV=4	1	1529	FP062822_14.3136.3136.2	high-energy collision-induced dissociation	7.85	1352.6	1352.6	1	189 | 104
169		650.8	3	451.873	1353.61	451.875	1353.61	controllerType=0 controllerNumber=1 scan=3634	-4.2	F.HGAPCHDRVASF.Y		HGAPCHDRVASF,FY,5@57.02146		14.287	F.HGAPC[+57.02146]HDRVASF.Y	C5(Carbamidomethyl / 57.0215)	1.5e-09	1.6e-09	0	0	0	0	1.4e-10	1.4e-10	8.813	436.3	436.3		Specific	9.9	>sp|P46531|NOTC1_HUMAN Neurogenic locus notch homolog protein 1 OS=Homo sapiens OX=9606 GN=NOTCH1 PE=1 SV=4	1	2047	FP062822_14.3634.3634.3	high-energy collision-induced dissociation	8.81	1352.6	1352.6	1	190 | 147
169		648.4	3	451.874	1353.61	451.875	1353.61	controllerType=0 controllerNumber=1 scan=3738	-3.456	F.HGAPCHDRVASF.Y		HGAPCHDRVASF,FY,5@57.02146		14.5263	F.HGAPC[+57.02146]HDRVASF.Y	C5(Carbamidomethyl / 57.0215)	1.5e-08	1.6e-08	0	0	0	0	1.4e-09	1.4e-09	7.813	438.7	438.7		Specific	10.1	>sp|P46531|NOTC1_HUMAN Neurogenic locus notch homolog protein 1 OS=Homo sapiens OX=9606 GN=NOTCH1 PE=1 SV=4	1	2193	FP062822_14.3738.3738.3	high-energy collision-induced dissociation	8.81	1352.6	1352.6	1	191 | 156
169		645.3	3	451.873	1353.61	451.875	1353.61	controllerType=0 controllerNumber=1 scan=3329	-4.538	F.HGAPCHDRVASF.Y		HGAPCHDRVASF,FY,5@57.02146		13.6003	F.HGAPC[+57.02146]HDRVASF.Y	C5(Carbamidomethyl / 57.0215)	2.4e-08	2.4e-08	0	0	0	0	1.7e-09	1.7e-09	7.629	455.8	455.8		Specific	11	>sp|P46531|NOTC1_HUMAN Neurogenic locus notch homolog protein 1 OS=Homo sapiens OX=9606 GN=NOTCH1 PE=1 SV=4	1	1726	FP062822_14.3329.3329.3	high-energy collision-induced dissociation	8.62	1352.6	1352.6	1	192 | 128
169		642.6	3	451.873	1353.6	451.875	1353.61	controllerType=0 controllerNumber=1 scan=3280	-4.943	F.HGAPCHDRVASF.Y		HGAPCHDRVASF,FY,5@57.02146		13.4933	F.HGAPC[+57.02146]HDRVASF.Y	C5(Carbamidomethyl / 57.0215)	2.4e-08	2.4e-08	0	0	0	0	1.5e-09	1.5e-09	7.629	492.9	492.9		Specific	10.7	>sp|P46531|NOTC1_HUMAN Neurogenic locus notch homolog protein 1 OS=Homo sapiens OX=9606 GN=NOTCH1 PE=1 SV=4	1	1670	FP062822_14.3280.3280.3	high-energy collision-induced dissociation	8.62	1352.6	1352.6	1	193 | 126
169		640.6	3	451.874	1353.61	451.875	1353.61	controllerType=0 controllerNumber=1 scan=3683	-3.929	F.HGAPCHDRVASF.Y		HGAPCHDRVASF,FY,5@57.02146		14.3985	F.HGAPC[+57.02146]HDRVASF.Y	C5(Carbamidomethyl / 57.0215)	1.5e-09	1.5e-09	0	0	0	0	1.2e-10	1.2e-10	8.823	491	491		Specific	11.4	>sp|P46531|NOTC1_HUMAN Neurogenic locus notch homolog protein 1 OS=Homo sapiens OX=9606 GN=NOTCH1 PE=1 SV=4	1	2120	FP062822_14.3683.3683.3	high-energy collision-induced dissociation	9.82	1352.6	1352.6	1	194 | 152
169		639.2	3	451.873	1353.6	451.875	1353.61	controllerType=0 controllerNumber=1 scan=3482	-5.755	F.HGAPCHDRVASF.Y		HGAPCHDRVASF,FY,5@57.02146		13.9313	F.HGAPC[+57.02146]HDRVASF.Y	C5(Carbamidomethyl / 57.0215)	2.6e-08	2.7e-08	0	0	0	0	2.1e-09	2.2e-09	7.578	532	532		Specific	10.1	>sp|P46531|NOTC1_HUMAN Neurogenic locus notch homolog protein 1 OS=Homo sapiens OX=9606 GN=NOTCH1 PE=1 SV=4	1	1898	FP062822_14.3482.3482.3	high-energy collision-induced dissociation	8.57	1352.6	1352.6	1	195 | 137
169		632.5	3	451.874	1353.61	451.875	1353.61	controllerType=0 controllerNumber=1 scan=3585	-3.388	F.HGAPCHDRVASF.Y		HGAPCHDRVASF,FY,5@57.02146		14.1674	F.HGAPC[+57.02146]HDRVASF.Y	C5(Carbamidomethyl / 57.0215)	1.5e-08	1.6e-08	0	0	0	0	1.3e-09	1.3e-09	7.813	382.6	382.6		Specific	10.2	>sp|P46531|NOTC1_HUMAN Neurogenic locus notch homolog protein 1 OS=Homo sapiens OX=9606 GN=NOTCH1 PE=1 SV=4	1	1999	FP062822_14.3585.3585.3	high-energy collision-induced dissociation	8.81	1352.6	1352.6	1	196 | 144
169		623.6	2	677.307	1353.61	677.309	1353.61	controllerType=0 controllerNumber=1 scan=3187	-4.348	F.HGAPCHDRVASF.Y		HGAPCHDRVASF,FY,5@57.02146		13.2918	F.HGAPC[+57.02146]HDRVASF.Y	C5(Carbamidomethyl / 57.0215)	3.4e-07	3.4e-07	0	0	0	0	1.7e-08	1.7e-08	6.475	513.7	513.7		Specific	9.2	>sp|P46531|NOTC1_HUMAN Neurogenic locus notch homolog protein 1 OS=Homo sapiens OX=9606 GN=NOTCH1 PE=1 SV=4	1	1578	FP062822_14.3187.3187.2	high-energy collision-induced dissociation	7.47	1352.6	1352.6	1	197 | 112
169		611	3	451.873	1353.6	451.875	1353.61	controllerType=0 controllerNumber=1 scan=3382	-5.146	F.HGAPCHDRVASF.Y		HGAPCHDRVASF,FY,5@57.02146		13.7135	F.HGAPC[+57.02146]HDRVASF.Y	C5(Carbamidomethyl / 57.0215)	2.4e-08	2.4e-08	0	0	0	0	1.8e-09	1.8e-09	7.629	467.1	467.1		Specific	10.4	>sp|P46531|NOTC1_HUMAN Neurogenic locus notch homolog protein 1 OS=Homo sapiens OX=9606 GN=NOTCH1 PE=1 SV=4	1	1790	FP062822_14.3382.3382.3	high-energy collision-induced dissociation	8.62	1352.6	1352.6	1	198 | 130
169		582.6	3	451.873	1353.6	451.875	1353.61	controllerType=0 controllerNumber=1 scan=3175	-5.89	F.HGAPCHDRVASF.Y		HGAPCHDRVASF,FY,5@57.02146		13.269	F.HGAPC[+57.02146]HDRVASF.Y	C5(Carbamidomethyl / 57.0215)	2.6e-07	2.7e-07	0	0	0	0	1.4e-08	1.4e-08	6.578	453.1	453.1		Specific	9.8	>sp|P46531|NOTC1_HUMAN Neurogenic locus notch homolog protein 1 OS=Homo sapiens OX=9606 GN=NOTCH1 PE=1 SV=4	1	1567	FP062822_14.3175.3175.3	high-energy collision-induced dissociation	7.57	1352.6	1352.6	1	199 | 110
169		581.9	3	451.874	1353.61	451.875	1353.61	controllerType=0 controllerNumber=1 scan=4458	-2.847	F.HGAPCHDRVASF.Y		HGAPCHDRVASF,FY,5@57.02146		16.1879	F.HGAPC[+57.02146]HDRVASF.Y	C5(Carbamidomethyl / 57.0215)	1.5e-08	1.5e-08	0	0	0	0	1.2e-09	1.2e-09	7.823	494.2	494.2		Specific	12.3	>sp|P46531|NOTC1_HUMAN Neurogenic locus notch homolog protein 1 OS=Homo sapiens OX=9606 GN=NOTCH1 PE=1 SV=4	1	3006	FP062822_14.4458.4458.3	high-energy collision-induced dissociation	9.82	1352.6	1352.6	1	200 | 166
169		562.7	3	451.874	1353.61	451.875	1353.61	controllerType=0 controllerNumber=1 scan=3131	-3.794	F.HGAPCHDRVASF.Y		HGAPCHDRVASF,FY,5@57.02146		13.1607	F.HGAPC[+57.02146]HDRVASF.Y	C5(Carbamidomethyl / 57.0215)	1.5e-07	1.6e-07	0	0	0	0	8.5e-09	8.6e-09	6.813	448.5	448.5		Specific	10	>sp|P46531|NOTC1_HUMAN Neurogenic locus notch homolog protein 1 OS=Homo sapiens OX=9606 GN=NOTCH1 PE=1 SV=4	1	1526	FP062822_14.3131.3131.3	high-energy collision-induced dissociation	7.81	1352.6	1352.6	1	201 | 102
169		560.6	3	451.873	1353.61	451.875	1353.61	controllerType=0 controllerNumber=1 scan=3227	-4.741	F.HGAPCHDRVASF.Y		HGAPCHDRVASF,FY,5@57.02146		13.3815	F.HGAPC[+57.02146]HDRVASF.Y	C5(Carbamidomethyl / 57.0215)	2.6e-07	2.7e-07	0	0	0	0	1.5e-08	1.5e-08	6.578	398.6	398.6		Specific	9.8	>sp|P46531|NOTC1_HUMAN Neurogenic locus notch homolog protein 1 OS=Homo sapiens OX=9606 GN=NOTCH1 PE=1 SV=4	1	1614	FP062822_14.3227.3227.3	high-energy collision-induced dissociation	7.57	1352.6	1352.6	1	202 | 124
169		545	3	451.873	1353.61	451.875	1353.61	controllerType=0 controllerNumber=1 scan=3789	-4.47	F.HGAPCHDRVASF.Y		HGAPCHDRVASF,FY,5@57.02146		14.6395	F.HGAPC[+57.02146]HDRVASF.Y	C5(Carbamidomethyl / 57.0215)	1.9e-06	1.9e-06	0	0	0	0	1.1e-07	1.1e-07	5.728	426.1	426.1		Specific	9.7	>sp|P46531|NOTC1_HUMAN Neurogenic locus notch homolog protein 1 OS=Homo sapiens OX=9606 GN=NOTCH1 PE=1 SV=4	1	2265	FP062822_14.3789.3789.3	high-energy collision-induced dissociation	6.57	1352.6	1352.6	1	203 | 158
169		544.5	3	451.874	1353.61	451.875	1353.61	controllerType=0 controllerNumber=1 scan=4581	-3.456	F.HGAPCHDRVASF.Y		HGAPCHDRVASF,FY,5@57.02146		16.4733	F.HGAPC[+57.02146]HDRVASF.Y	C5(Carbamidomethyl / 57.0215)	9.7e-07	9.8e-07	0	0	0	0	6.7e-08	6.8e-08	6.014	485.3	485.3		Specific	10.7	>sp|P46531|NOTC1_HUMAN Neurogenic locus notch homolog protein 1 OS=Homo sapiens OX=9606 GN=NOTCH1 PE=1 SV=4	1	3165	FP062822_14.4581.4581.3	high-energy collision-induced dissociation	7.86	1352.6	1352.6	1	204 | 170
169		539.4	3	451.874	1353.61	451.875	1353.61	controllerType=0 controllerNumber=1 scan=4514	-3.929	F.HGAPCHDRVASF.Y		HGAPCHDRVASF,FY,5@57.02146		16.3166	F.HGAPC[+57.02146]HDRVASF.Y	C5(Carbamidomethyl / 57.0215)	1.1e-06	1.1e-06	0	0	0	0	7.3e-08	7.3e-08	5.963	438.7	438.7		Specific	9.8	>sp|P46531|NOTC1_HUMAN Neurogenic locus notch homolog protein 1 OS=Homo sapiens OX=9606 GN=NOTCH1 PE=1 SV=4	1	3073	FP062822_14.4514.4514.3	high-energy collision-induced dissociation	7.81	1352.6	1352.6	1	205 | 168
169		519.9	3	451.874	1353.61	451.875	1353.61	controllerType=0 controllerNumber=1 scan=4633	-2.306	F.HGAPCHDRVASF.Y		HGAPCHDRVASF,FY,5@57.02146		16.5954	F.HGAPC[+57.02146]HDRVASF.Y	C5(Carbamidomethyl / 57.0215)	2.1e-06	2.2e-06	0	0	0	0	1.5e-07	1.5e-07	5.673	419.6	419.6		Specific	10.4	>sp|P46531|NOTC1_HUMAN Neurogenic locus notch homolog protein 1 OS=Homo sapiens OX=9606 GN=NOTCH1 PE=1 SV=4	1	3234	FP062822_14.4633.4633.3	high-energy collision-induced dissociation	6.81	1352.6	1352.6	1	206 | 173
169		511.3	3	451.874	1353.61	451.875	1353.61	controllerType=0 controllerNumber=1 scan=4405	-3.591	F.HGAPCHDRVASF.Y		HGAPCHDRVASF,FY,5@57.02146		16.0647	F.HGAPC[+57.02146]HDRVASF.Y	C5(Carbamidomethyl / 57.0215)	1.9e-06	1.9e-06	0	0	0	0	1.2e-07	1.2e-07	5.724	430.7	430.7		Specific	10.6	>sp|P46531|NOTC1_HUMAN Neurogenic locus notch homolog protein 1 OS=Homo sapiens OX=9606 GN=NOTCH1 PE=1 SV=4	1	2941	FP062822_14.4405.4405.3	high-energy collision-induced dissociation	6.86	1352.6	1352.6	1	207 | 164
169		500.8	3	451.874	1353.61	451.875	1353.61	controllerType=0 controllerNumber=1 scan=4771	-2.306	F.HGAPCHDRVASF.Y		HGAPCHDRVASF,FY,5@57.02146		16.9184	F.HGAPC[+57.02146]HDRVASF.Y	C5(Carbamidomethyl / 57.0215)	2.1e-06	2.2e-06	0	0	0	0	1.6e-07	1.6e-07	5.673	451.7	451.7		Specific	9.9	>sp|P46531|NOTC1_HUMAN Neurogenic locus notch homolog protein 1 OS=Homo sapiens OX=9606 GN=NOTCH1 PE=1 SV=4	1	3416	FP062822_14.4771.4771.3	high-energy collision-induced dissociation	6.81	1352.6	1352.6	1	208 | 178
169		489.4	3	451.874	1353.61	451.875	1353.61	controllerType=0 controllerNumber=1 scan=4692	-3.726	F.HGAPCHDRVASF.Y		HGAPCHDRVASF,FY,5@57.02146		16.7329	F.HGAPC[+57.02146]HDRVASF.Y	C5(Carbamidomethyl / 57.0215)	5.1e-06	5.2e-06	0	0	0	0	2.4e-07	2.4e-07	5.293	405	405		Specific	9.3	>sp|P46531|NOTC1_HUMAN Neurogenic locus notch homolog protein 1 OS=Homo sapiens OX=9606 GN=NOTCH1 PE=1 SV=4	1	3320	FP062822_14.4692.4692.3	high-energy collision-induced dissociation	6.43	1352.6	1352.6	1	209 | 176
169		419.3	3	451.874	1353.61	451.875	1353.61	controllerType=0 controllerNumber=1 scan=4353	-3.658	F.HGAPCHDRVASF.Y		HGAPCHDRVASF,FY,5@57.02146		15.9486	F.HGAPC[+57.02146]HDRVASF.Y	C5(Carbamidomethyl / 57.0215)	2.7e-06	2.8e-06	0	0	0	0	1.9e-07	2e-07	5.565	392.9	392.9		Specific	10.1	>sp|P46531|NOTC1_HUMAN Neurogenic locus notch homolog protein 1 OS=Homo sapiens OX=9606 GN=NOTCH1 PE=1 SV=4	1	2874	FP062822_14.4353.4353.3	high-energy collision-induced dissociation	5.62	1352.6	1352.6	1	210 | 160
169		402.7	3	451.875	1353.61	451.875	1353.61	controllerType=0 controllerNumber=1 scan=5492	-1.968	F.HGAPCHDRVASF.Y		HGAPCHDRVASF,FY,5@57.02146		18.6254	F.HGAPC[+57.02146]HDRVASF.Y	C5(Carbamidomethyl / 57.0215)	6.5e-06	6.6e-06	0	0	0	0	3.2e-07	3.3e-07	5.185	378.5	378.5		Specific	8.9	>sp|P46531|NOTC1_HUMAN Neurogenic locus notch homolog protein 1 OS=Homo sapiens OX=9606 GN=NOTCH1 PE=1 SV=4	1	4286	FP062822_14.5492.5492.3	high-energy collision-induced dissociation	5.24	1352.6	1352.6	1	211 | 195
169		288.3	3	451.875	1353.61	451.875	1353.61	controllerType=0 controllerNumber=1 scan=6296	-0.953	F.HGAPCHDRVASF.Y		HGAPCHDRVASF,FY,5@57.02146		20.5221	F.HGAPC[+57.02146]HDRVASF.Y	C5(Carbamidomethyl / 57.0215)	0.002	0.0021	0	0	0	0	8.9e-05	9e-05	2.691	288.3	288.3		Specific	9	>sp|P46531|NOTC1_HUMAN Neurogenic locus notch homolog protein 1 OS=Homo sapiens OX=9606 GN=NOTCH1 PE=1 SV=4	1	5382	FP062822_14.6296.6296.3	high-energy collision-induced dissociation	2.74	1352.6	1352.6	1	212 | 203
169		234	3	451.873	1353.61	451.875	1353.61	controllerType=0 controllerNumber=1 scan=5672	-4.605	F.HGAPCHDRVASF.Y		HGAPCHDRVASF,FY,5@57.02146		19.0485	F.HGAPC[+57.02146]HDRVASF.Y	C5(Carbamidomethyl / 57.0215)	0.0019	0.002	0	0	0	0	8.2e-05	8.3e-05	2.711	234	234		Specific	9	>sp|P46531|NOTC1_HUMAN Neurogenic locus notch homolog protein 1 OS=Homo sapiens OX=9606 GN=NOTCH1 PE=1 SV=4	1	4522	FP062822_14.5672.5672.3	high-energy collision-induced dissociation	2.75	1352.6	1352.6	1	213 | 197
169		90.3	3	451.875	1353.61	451.875	1353.61	controllerType=0 controllerNumber=1 scan=5489	-1.968	F.HGAPCHDRVASF.Y		HGAPCHDRVASF,FY,5@57.02146		18.6189	F.HGAPC[+57.02146]HDRVASF.Y	C5(Carbamidomethyl / 57.0215)	0.044	0.045	0	0	0	0	0.0018	0.0019	1.354	90.3	90.3		Specific	7.1	>sp|P46531|NOTC1_HUMAN Neurogenic locus notch homolog protein 1 OS=Homo sapiens OX=9606 GN=NOTCH1 PE=1 SV=4	1	4281	FP062822_14.5489.5489.2	high-energy collision-induced dissociation	1.35	1352.6	1352.6	1	214 | 193
181	Hex(1)Pent(2)	799.2	5	1166.27	5827.34	1166.08	5826.36	controllerType=0 controllerNumber=1 scan=5315	-3.875	F.YCECPHGRTGLLCHLNDACISNPCNEGSNCDTNPVNGKAICTCPSGY.T	9	YCECPHGRTGLLCHLNDACISNPCNEGSNCDTNPVNGKAICTCPSGY,FT,2@57.02146,4@57.02146,9@426.13734,13@57.02146,19@57.02146,24@57.02146,30@57.02146,41@57.02146,43@57.02146	T9(OGlycan / 426.1373)	18.2112	F.YC[+57.02146]EC[+57.02146]PHGRT[+426.13734]GLLC[+57.02146]HLNDAC[+57.02146]ISNPC[+57.02146]NEGSNC[+57.02146]DTNPVNGKAIC[+57.02146]TC[+57.02146]PSGY.T	C2(Carbamidomethyl / 57.0215); C4(Carbamidomethyl / 57.0215); C13(Carbamidomethyl / 57.0215); C19(Carbamidomethyl / 57.0215); C24(Carbamidomethyl / 57.0215); C30(Carbamidomethyl / 57.0215); C41(Carbamidomethyl / 57.0215); C43(Carbamidomethyl / 57.0215)	3.1e-12	3.2e-12	0	0	0	0	2.6e-13	2.6e-13	11.503	799.2	1.2	1	Specific	18.4	>sp|P46531|NOTC1_HUMAN Neurogenic locus notch homolog protein 1 OS=Homo sapiens OX=9606 GN=NOTCH1 PE=1 SV=4	1	4055	FP062822_14.5315.5315.5	high-energy collision-induced dissociation	13.18	5826.33	5825.35	1	215 | 69458
181	Hex(1)Pent(2)	703.5	5	1166.08	5826.35	1166.08	5826.36	controllerType=0 controllerNumber=1 scan=5374	-1.895	F.YCECPHGRTGLLCHLNDACISNPCNEGSNCDTNPVNGKAICTCPSGY.T	9	YCECPHGRTGLLCHLNDACISNPCNEGSNCDTNPVNGKAICTCPSGY,FT,2@57.02146,4@57.02146,9@426.13734,13@57.02146,19@57.02146,24@57.02146,30@57.02146,41@57.02146,43@57.02146	T9(OGlycan / 426.1373)	18.3491	F.YC[+57.02146]EC[+57.02146]PHGRT[+426.13734]GLLC[+57.02146]HLNDAC[+57.02146]ISNPC[+57.02146]NEGSNC[+57.02146]DTNPVNGKAIC[+57.02146]TC[+57.02146]PSGY.T	C2(Carbamidomethyl / 57.0215); C4(Carbamidomethyl / 57.0215); C13(Carbamidomethyl / 57.0215); C19(Carbamidomethyl / 57.0215); C24(Carbamidomethyl / 57.0215); C30(Carbamidomethyl / 57.0215); C41(Carbamidomethyl / 57.0215); C43(Carbamidomethyl / 57.0215)	3.1e-11	3.2e-11	0	0	0	0	2.5e-12	2.6e-12	10.503	703.5	1.2		Specific	17.5	>sp|P46531|NOTC1_HUMAN Neurogenic locus notch homolog protein 1 OS=Homo sapiens OX=9606 GN=NOTCH1 PE=1 SV=4	1	4130	FP062822_14.5374.5374.5	high-energy collision-induced dissociation	11.18	5825.34	5825.35	1	216 | 70098
181	Hex(1)Pent(2)	440.8	5	1166.27	5827.33	1166.08	5826.36	controllerType=0 controllerNumber=1 scan=5425	-4.608	F.YCECPHGRTGLLCHLNDACISNPCNEGSNCDTNPVNGKAICTCPSGY.T	9	YCECPHGRTGLLCHLNDACISNPCNEGSNCDTNPVNGKAICTCPSGY,FT,2@57.02146,4@57.02146,9@426.13734,13@57.02146,19@57.02146,24@57.02146,30@57.02146,41@57.02146,43@57.02146	T9(OGlycan / 426.1373)	18.4681	F.YC[+57.02146]EC[+57.02146]PHGRT[+426.13734]GLLC[+57.02146]HLNDAC[+57.02146]ISNPC[+57.02146]NEGSNC[+57.02146]DTNPVNGKAIC[+57.02146]TC[+57.02146]PSGY.T	C2(Carbamidomethyl / 57.0215); C4(Carbamidomethyl / 57.0215); C13(Carbamidomethyl / 57.0215); C19(Carbamidomethyl / 57.0215); C24(Carbamidomethyl / 57.0215); C30(Carbamidomethyl / 57.0215); C41(Carbamidomethyl / 57.0215); C43(Carbamidomethyl / 57.0215)	8.3e-07	8.4e-07	0	0	0	0	5.3e-08	5.4e-08	6.083	440.8	1.2	1	Specific	15.5	>sp|P46531|NOTC1_HUMAN Neurogenic locus notch homolog protein 1 OS=Homo sapiens OX=9606 GN=NOTCH1 PE=1 SV=4	1	4192	FP062822_14.5425.5425.5	high-energy collision-induced dissociation	5.8	5826.33	5825.35	1	217 | 70938
181	Hex(1)	15.8	5	1113.85	5565.24	1113.65	5564.24	controllerType=0 controllerNumber=1 scan=5550	-0.585	F.YCECPHGRTGLLCHLNDACISNPCNEGSNCDTNPVNGKAICTCPSGY.T	21	YCECPHGRTGLLCHLNDACISNPCNEGSNCDTNPVNGKAICTCPSGY,FT,2@57.02146,4@57.02146,8@0.98402,13@57.02146,19@57.02146,21@162.05282,24@57.02146,30@57.02146,36@0.98402,41@57.02146,43@57.02146	R8(Deamidated / 0.984); S21(OGlycan / 162.0528); N36(Deamidated / 0.984)	18.7613	F.YC[+57.02146]EC[+57.02146]PHGR[+0.98402]TGLLC[+57.02146]HLNDAC[+57.02146]IS[+162.05282]NPC[+57.02146]NEGSNC[+57.02146]DTNPVN[+0.98402]GKAIC[+57.02146]TC[+57.02146]PSGY.T	C2(Carbamidomethyl / 57.0215); C4(Carbamidomethyl / 57.0215); C13(Carbamidomethyl / 57.0215); C19(Carbamidomethyl / 57.0215); C24(Carbamidomethyl / 57.0215); C30(Carbamidomethyl / 57.0215); C41(Carbamidomethyl / 57.0215); C43(Carbamidomethyl / 57.0215)	0.023	0.023	0	0	0	0	0.00098	0.00099	1.643	15.8	9.2	1	Specific	9.8	>sp|P46531|NOTC1_HUMAN Neurogenic locus notch homolog protein 1 OS=Homo sapiens OX=9606 GN=NOTCH1 PE=1 SV=4	1	4357	FP062822_14.5550.5550.5	high-energy collision-induced dissociation	1.08	5564.23	5563.23	1	218 | 72378
181	Hex(1)	804.3	5	1113.46	5563.26	1113.46	5563.26	controllerType=0 controllerNumber=1 scan=5356	-0.025	F.YCECPHGRTGLLCHLNDACISNPCNEGSNCDTNPVNGKAICTCPSGY.T	21	YCECPHGRTGLLCHLNDACISNPCNEGSNCDTNPVNGKAICTCPSGY,FT,2@57.02146,4@57.02146,13@57.02146,19@57.02146,21@162.05282,24@57.02146,30@57.02146,36@0.98402,41@57.02146,43@57.02146	S21(OGlycan / 162.0528); N36(Deamidated / 0.984)	18.3089	F.YC[+57.02146]EC[+57.02146]PHGRTGLLC[+57.02146]HLNDAC[+57.02146]IS[+162.05282]NPC[+57.02146]NEGSNC[+57.02146]DTNPVN[+0.98402]GKAIC[+57.02146]TC[+57.02146]PSGY.T	C2(Carbamidomethyl / 57.0215); C4(Carbamidomethyl / 57.0215); C13(Carbamidomethyl / 57.0215); C19(Carbamidomethyl / 57.0215); C24(Carbamidomethyl / 57.0215); C30(Carbamidomethyl / 57.0215); C41(Carbamidomethyl / 57.0215); C43(Carbamidomethyl / 57.0215)	6.4e-13	6.4e-13	0	0	0	0	4.8e-14	4.8e-14	12.197	804.3	0		Specific	16.6	>sp|P46531|NOTC1_HUMAN Neurogenic locus notch homolog protein 1 OS=Homo sapiens OX=9606 GN=NOTCH1 PE=1 SV=4	1	4108	FP062822_14.5356.5356.5	high-energy collision-induced dissociation	11.96	5562.25	5562.25	1	219 | 69898
181	Hex(1)	765.7	5	1113.46	5563.25	1113.46	5563.26	controllerType=0 controllerNumber=1 scan=5411	-0.574	F.YCECPHGRTGLLCHLNDACISNPCNEGSNCDTNPVNGKAICTCPSGY.T	21	YCECPHGRTGLLCHLNDACISNPCNEGSNCDTNPVNGKAICTCPSGY,FT,2@57.02146,4@57.02146,13@57.02146,19@57.02146,21@162.05282,24@57.02146,30@57.02146,33@0.98402,41@57.02146,43@57.02146	S21(OGlycan / 162.0528); N33(Deamidated / 0.984)	18.4366	F.YC[+57.02146]EC[+57.02146]PHGRTGLLC[+57.02146]HLNDAC[+57.02146]IS[+162.05282]NPC[+57.02146]NEGSNC[+57.02146]DTN[+0.98402]PVNGKAIC[+57.02146]TC[+57.02146]PSGY.T	C2(Carbamidomethyl / 57.0215); C4(Carbamidomethyl / 57.0215); C13(Carbamidomethyl / 57.0215); C19(Carbamidomethyl / 57.0215); C24(Carbamidomethyl / 57.0215); C30(Carbamidomethyl / 57.0215); C41(Carbamidomethyl / 57.0215); C43(Carbamidomethyl / 57.0215)	6.4e-12	6.4e-12	0	0	0	0	3.7e-13	3.7e-13	11.197	765.7	0		Specific	18	>sp|P46531|NOTC1_HUMAN Neurogenic locus notch homolog protein 1 OS=Homo sapiens OX=9606 GN=NOTCH1 PE=1 SV=4	1	4174	FP062822_14.5411.5411.5	high-energy collision-induced dissociation	11.96	5562.25	5562.25	1	220 | 70738
181	Hex(1)	622	5	1113.45	5563.24	1113.46	5563.26	controllerType=0 controllerNumber=1 scan=5466	-3.207	F.YCECPHGRTGLLCHLNDACISNPCNEGSNCDTNPVNGKAICTCPSGY.T	21	YCECPHGRTGLLCHLNDACISNPCNEGSNCDTNPVNGKAICTCPSGY,FT,2@57.02146,4@57.02146,13@57.02146,19@57.02146,21@162.05282,24@57.02146,30@57.02146,36@0.98402,41@57.02146,43@57.02146	S21(OGlycan / 162.0528); N36(Deamidated / 0.984)	18.5649	F.YC[+57.02146]EC[+57.02146]PHGRTGLLC[+57.02146]HLNDAC[+57.02146]IS[+162.05282]NPC[+57.02146]NEGSNC[+57.02146]DTNPVN[+0.98402]GKAIC[+57.02146]TC[+57.02146]PSGY.T	C2(Carbamidomethyl / 57.0215); C4(Carbamidomethyl / 57.0215); C13(Carbamidomethyl / 57.0215); C19(Carbamidomethyl / 57.0215); C24(Carbamidomethyl / 57.0215); C30(Carbamidomethyl / 57.0215); C41(Carbamidomethyl / 57.0215); C43(Carbamidomethyl / 57.0215)	3.1e-09	3.2e-09	0	0	0	0	2.4e-10	2.5e-10	8.503	622	0		Specific	16.6	>sp|P46531|NOTC1_HUMAN Neurogenic locus notch homolog protein 1 OS=Homo sapiens OX=9606 GN=NOTCH1 PE=1 SV=4	1	4248	FP062822_14.5466.5466.5	high-energy collision-induced dissociation	9.26	5562.23	5562.25	1	221 | 71458
181	Hex(1)	436.1	5	1113.65	5564.23	1113.46	5563.26	controllerType=0 controllerNumber=1 scan=5304	-4.731	F.YCECPHGRTGLLCHLNDACISNPCNEGSNCDTNPVNGKAICTCPSGY.T	21	YCECPHGRTGLLCHLNDACISNPCNEGSNCDTNPVNGKAICTCPSGY,FT,2@57.02146,4@57.02146,13@57.02146,19@57.02146,21@162.05282,24@57.02146,30@57.02146,36@0.98402,41@57.02146,43@57.02146	S21(OGlycan / 162.0528); N36(Deamidated / 0.984)	18.1854	F.YC[+57.02146]EC[+57.02146]PHGRTGLLC[+57.02146]HLNDAC[+57.02146]IS[+162.05282]NPC[+57.02146]NEGSNC[+57.02146]DTNPVN[+0.98402]GKAIC[+57.02146]TC[+57.02146]PSGY.T	C2(Carbamidomethyl / 57.0215); C4(Carbamidomethyl / 57.0215); C13(Carbamidomethyl / 57.0215); C19(Carbamidomethyl / 57.0215); C24(Carbamidomethyl / 57.0215); C30(Carbamidomethyl / 57.0215); C41(Carbamidomethyl / 57.0215); C43(Carbamidomethyl / 57.0215)	9.5e-07	9.6e-07	0	0	0	0	6.2e-08	6.3e-08	6.021	436.1	0	1	Specific	15.1	>sp|P46531|NOTC1_HUMAN Neurogenic locus notch homolog protein 1 OS=Homo sapiens OX=9606 GN=NOTCH1 PE=1 SV=4	1	4041	FP062822_14.5304.5304.5	high-energy collision-induced dissociation	5.84	5563.23	5562.25	1	222 | 69378
181	Hex(1)	404.4	4	1391.57	5563.26	1391.57	5563.26	controllerType=0 controllerNumber=1 scan=5384	0.8	F.YCECPHGRTGLLCHLNDACISNPCNEGSNCDTNPVNGKAICTCPSGY.T	28	YCECPHGRTGLLCHLNDACISNPCNEGSNCDTNPVNGKAICTCPSGY,FT,2@57.02146,4@57.02146,13@57.02146,19@57.02146,24@57.02146,28@162.05282,30@57.02146,36@0.98402,41@57.02146,43@57.02146	S28(OGlycan / 162.0528); N36(Deamidated / 0.984)	18.3729	F.YC[+57.02146]EC[+57.02146]PHGRTGLLC[+57.02146]HLNDAC[+57.02146]ISNPC[+57.02146]NEGS[+162.05282]NC[+57.02146]DTNPVN[+0.98402]GKAIC[+57.02146]TC[+57.02146]PSGY.T	C2(Carbamidomethyl / 57.0215); C4(Carbamidomethyl / 57.0215); C13(Carbamidomethyl / 57.0215); C19(Carbamidomethyl / 57.0215); C24(Carbamidomethyl / 57.0215); C30(Carbamidomethyl / 57.0215); C41(Carbamidomethyl / 57.0215); C43(Carbamidomethyl / 57.0215)	1.3e-06	1.3e-06	0	0	0	0	1e-07	1e-07	5.884	404.4	0		Specific	18.3	>sp|P46531|NOTC1_HUMAN Neurogenic locus notch homolog protein 1 OS=Homo sapiens OX=9606 GN=NOTCH1 PE=1 SV=4	1	4142	FP062822_14.5384.5384.4	high-energy collision-induced dissociation	5.71	5562.25	5562.25	1	223 | 70178
181	Hex(1)	445.1	4	1391.32	5562.26	1391.32	5562.27	controllerType=0 controllerNumber=1 scan=5327	-3.127	F.YCECPHGRTGLLCHLNDACISNPCNEGSNCDTNPVNGKAICTCPSGY.T	21	YCECPHGRTGLLCHLNDACISNPCNEGSNCDTNPVNGKAICTCPSGY,FT,2@57.02146,4@57.02146,13@57.02146,19@57.02146,21@162.05282,24@57.02146,30@57.02146,41@57.02146,43@57.02146	S21(OGlycan / 162.0528)	18.2393	F.YC[+57.02146]EC[+57.02146]PHGRTGLLC[+57.02146]HLNDAC[+57.02146]IS[+162.05282]NPC[+57.02146]NEGSNC[+57.02146]DTNPVNGKAIC[+57.02146]TC[+57.02146]PSGY.T	C2(Carbamidomethyl / 57.0215); C4(Carbamidomethyl / 57.0215); C13(Carbamidomethyl / 57.0215); C19(Carbamidomethyl / 57.0215); C24(Carbamidomethyl / 57.0215); C30(Carbamidomethyl / 57.0215); C41(Carbamidomethyl / 57.0215); C43(Carbamidomethyl / 57.0215)	5.6e-07	5.7e-07	0	0	0	0	3.1e-08	3.1e-08	6.253	445.1	0		Specific	18.4	>sp|P46531|NOTC1_HUMAN Neurogenic locus notch homolog protein 1 OS=Homo sapiens OX=9606 GN=NOTCH1 PE=1 SV=4	1	4072	FP062822_14.5327.5327.4	high-energy collision-induced dissociation	5.97	5561.25	5561.27	1	224 | 69578
181		335.2	5	1081.04	5401.19	1081.05	5401.2	controllerType=0 controllerNumber=1 scan=5519	-2.021	F.YCECPHGRTGLLCHLNDACISNPCNEGSNCDTNPVNGKAICTCPSGY.T		YCECPHGRTGLLCHLNDACISNPCNEGSNCDTNPVNGKAICTCPSGY,FT,2@57.02146,4@57.02146,13@57.02146,19@57.02146,24@57.02146,30@57.02146,36@0.98402,41@57.02146,43@57.02146	N36(Deamidated / 0.984)	18.6879	F.YC[+57.02146]EC[+57.02146]PHGRTGLLC[+57.02146]HLNDAC[+57.02146]ISNPC[+57.02146]NEGSNC[+57.02146]DTNPVN[+0.98402]GKAIC[+57.02146]TC[+57.02146]PSGY.T	C2(Carbamidomethyl / 57.0215); C4(Carbamidomethyl / 57.0215); C13(Carbamidomethyl / 57.0215); C19(Carbamidomethyl / 57.0215); C24(Carbamidomethyl / 57.0215); C30(Carbamidomethyl / 57.0215); C41(Carbamidomethyl / 57.0215); C43(Carbamidomethyl / 57.0215)	0.00011	0.00012	0	0	0	0	5.9e-06	5.9e-06	3.941	204.9	55.9		Specific	14.3	>sp|P46531|NOTC1_HUMAN Neurogenic locus notch homolog protein 1 OS=Homo sapiens OX=9606 GN=NOTCH1 PE=1 SV=4	1	4319	FP062822_14.5519.5519.5	high-energy collision-induced dissociation	3.77	5400.19	5400.2	1	225 | 72058
181		172.7	5	1081.05	5401.23	1081.05	5401.2	controllerType=0 controllerNumber=1 scan=5554	5.437	F.YCECPHGRTGLLCHLNDACISNPCNEGSNCDTNPVNGKAICTCPSGY.T		YCECPHGRTGLLCHLNDACISNPCNEGSNCDTNPVNGKAICTCPSGY,FT,2@57.02146,4@57.02146,13@57.02146,19@57.02146,24@57.02146,30@57.02146,36@0.98402,41@57.02146,43@57.02146	N36(Deamidated / 0.984)	18.7724	F.YC[+57.02146]EC[+57.02146]PHGRTGLLC[+57.02146]HLNDAC[+57.02146]ISNPC[+57.02146]NEGSNC[+57.02146]DTNPVN[+0.98402]GKAIC[+57.02146]TC[+57.02146]PSGY.T	C2(Carbamidomethyl / 57.0215); C4(Carbamidomethyl / 57.0215); C13(Carbamidomethyl / 57.0215); C19(Carbamidomethyl / 57.0215); C24(Carbamidomethyl / 57.0215); C30(Carbamidomethyl / 57.0215); C41(Carbamidomethyl / 57.0215); C43(Carbamidomethyl / 57.0215)	0.005	0.005	0	0	0	0	0.00016	0.00016	2.304	121.9	27		Specific	11.3	>sp|P46531|NOTC1_HUMAN Neurogenic locus notch homolog protein 1 OS=Homo sapiens OX=9606 GN=NOTCH1 PE=1 SV=4	1	4362	FP062822_14.5554.5554.5	high-energy collision-induced dissociation	1.98	5400.23	5400.2	1	226 | 72418
181		427.2	5	1080.84	5400.18	1080.85	5400.22	controllerType=0 controllerNumber=1 scan=5449	-6.744	F.YCECPHGRTGLLCHLNDACISNPCNEGSNCDTNPVNGKAICTCPSGY.T		YCECPHGRTGLLCHLNDACISNPCNEGSNCDTNPVNGKAICTCPSGY,FT,2@57.02146,4@57.02146,13@57.02146,19@57.02146,24@57.02146,30@57.02146,41@57.02146,43@57.02146		18.5247	F.YC[+57.02146]EC[+57.02146]PHGRTGLLC[+57.02146]HLNDAC[+57.02146]ISNPC[+57.02146]NEGSNC[+57.02146]DTNPVNGKAIC[+57.02146]TC[+57.02146]PSGY.T	C2(Carbamidomethyl / 57.0215); C4(Carbamidomethyl / 57.0215); C13(Carbamidomethyl / 57.0215); C19(Carbamidomethyl / 57.0215); C24(Carbamidomethyl / 57.0215); C30(Carbamidomethyl / 57.0215); C41(Carbamidomethyl / 57.0215); C43(Carbamidomethyl / 57.0215)	4.9e-05	4.9e-05	0	0	0	0	1.8e-06	1.8e-06	4.312	192.5	1.6		Specific	13.4	>sp|P46531|NOTC1_HUMAN Neurogenic locus notch homolog protein 1 OS=Homo sapiens OX=9606 GN=NOTCH1 PE=1 SV=4	1	4225	FP062822_14.5449.5449.5	high-energy collision-induced dissociation	4.37	5399.18	5399.21	1	227 | 71218
181		757.6	2	731.829	1462.65	731.832	1462.66	controllerType=0 controllerNumber=1 scan=3784	-3.427	F.YCECPHGRTGLL.C		YCECPHGRTGLL,FC,2@57.02146,4@57.02146		14.6274	F.YC[+57.02146]EC[+57.02146]PHGRTGLL.C	C2(Carbamidomethyl / 57.0215); C4(Carbamidomethyl / 57.0215)	1.3e-11	1.3e-11	0	0	0	0	5.8e-13	5.8e-13	10.9	598.6	598.6		Specific	11	>sp|P46531|NOTC1_HUMAN Neurogenic locus notch homolog protein 1 OS=Homo sapiens OX=9606 GN=NOTCH1 PE=1 SV=4	1	2259	FP062822_14.3784.3784.2	high-energy collision-induced dissociation	10.89	1461.64	1461.65	1	228 | 633
181		579.8	3	488.222	1462.65	488.224	1462.66	controllerType=0 controllerNumber=1 scan=3762	-3.958	F.YCECPHGRTGLL.C		YCECPHGRTGLL,FC,2@57.02146,4@57.02146		14.5797	F.YC[+57.02146]EC[+57.02146]PHGRTGLL.C	C2(Carbamidomethyl / 57.0215); C4(Carbamidomethyl / 57.0215)	1.1e-07	1.1e-07	0	0	0	0	3.7e-09	3.8e-09	6.965	384.7	384.7		Specific	10.8	>sp|P46531|NOTC1_HUMAN Neurogenic locus notch homolog protein 1 OS=Homo sapiens OX=9606 GN=NOTCH1 PE=1 SV=4	1	2227	FP062822_14.3762.3762.3	high-energy collision-induced dissociation	7.96	1461.64	1461.65	1	229 | 616
181		546.7	3	488.222	1462.65	488.224	1462.66	controllerType=0 controllerNumber=1 scan=3808	-3.582	F.YCECPHGRTGLL.C		YCECPHGRTGLL,FC,2@57.02146,4@57.02146		14.685	F.YC[+57.02146]EC[+57.02146]PHGRTGLL.C	C2(Carbamidomethyl / 57.0215); C4(Carbamidomethyl / 57.0215)	6.6e-07	6.6e-07	0	0	0	0	4.1e-08	4.1e-08	6.183	367.2	367.2		Specific	11.4	>sp|P46531|NOTC1_HUMAN Neurogenic locus notch homolog protein 1 OS=Homo sapiens OX=9606 GN=NOTCH1 PE=1 SV=4	1	2282	FP062822_14.3808.3808.3	high-energy collision-induced dissociation	7.03	1461.64	1461.65	1	230 | 644
181		511.6	3	488.222	1462.65	488.224	1462.66	controllerType=0 controllerNumber=1 scan=3950	-3.52	F.YCECPHGRTGLL.C		YCECPHGRTGLL,FC,2@57.02146,4@57.02146		15.0249	F.YC[+57.02146]EC[+57.02146]PHGRTGLL.C	C2(Carbamidomethyl / 57.0215); C4(Carbamidomethyl / 57.0215)	7.6e-05	7.7e-05	0	0	0	0	3e-06	3e-06	4.122	270.2	270.2		Specific	10.2	>sp|P46531|NOTC1_HUMAN Neurogenic locus notch homolog protein 1 OS=Homo sapiens OX=9606 GN=NOTCH1 PE=1 SV=4	1	2423	FP062822_14.3950.3950.3	high-energy collision-induced dissociation	4.41	1461.64	1461.65	1	231 | 679
181		503.4	3	488.222	1462.65	488.224	1462.66	controllerType=0 controllerNumber=1 scan=3895	-3.457	F.YCECPHGRTGLL.C		YCECPHGRTGLL,FC,2@57.02146,4@57.02146		14.8913	F.YC[+57.02146]EC[+57.02146]PHGRTGLL.C	C2(Carbamidomethyl / 57.0215); C4(Carbamidomethyl / 57.0215)	1.2e-05	1.2e-05	0	0	0	0	5.7e-07	5.8e-07	4.934	352.4	352.4		Specific	10.5	>sp|P46531|NOTC1_HUMAN Neurogenic locus notch homolog protein 1 OS=Homo sapiens OX=9606 GN=NOTCH1 PE=1 SV=4	1	2370	FP062822_14.3895.3895.3	high-energy collision-induced dissociation	5.22	1461.64	1461.65	1	232 | 676
181		502.6	3	488.222	1462.65	488.224	1462.66	controllerType=0 controllerNumber=1 scan=3850	-3.207	F.YCECPHGRTGLL.C		YCECPHGRTGLL,FC,2@57.02146,4@57.02146		14.7891	F.YC[+57.02146]EC[+57.02146]PHGRTGLL.C	C2(Carbamidomethyl / 57.0215); C4(Carbamidomethyl / 57.0215)	1.2e-05	1.2e-05	0	0	0	0	5.2e-07	5.2e-07	4.934	346.3	346.3		Specific	10.8	>sp|P46531|NOTC1_HUMAN Neurogenic locus notch homolog protein 1 OS=Homo sapiens OX=9606 GN=NOTCH1 PE=1 SV=4	1	2323	FP062822_14.3850.3850.3	high-energy collision-induced dissociation	5.22	1461.64	1461.65	1	233 | 659
181		504.9	3	450.527	1349.57	450.529	1349.57	controllerType=0 controllerNumber=1 scan=3223	-5.341	F.YCECPHGRTGL.L		YCECPHGRTGL,FL,2@57.02146,4@57.02146		13.3734	F.YC[+57.02146]EC[+57.02146]PHGRTGL.L	C2(Carbamidomethyl / 57.0215); C4(Carbamidomethyl / 57.0215)	4.7e-06	4.7e-06	0	0	0	0	2.2e-07	2.2e-07	5.331	309.7	309.7		Specific	12	>sp|P46531|NOTC1_HUMAN Neurogenic locus notch homolog protein 1 OS=Homo sapiens OX=9606 GN=NOTCH1 PE=1 SV=4	1	1611	FP062822_14.3223.3223.3	high-energy collision-induced dissociation	5.62	1348.56	1348.57	1	234 | 120
182	Hex(1)Pent(2)	358.3	5	1133.66	5664.29	1133.66	5664.28	controllerType=0 controllerNumber=1 scan=5341	1.903	Y.CECPHGRTGLLCHLNDACISNPCNEGSNCDTNPVNGKAICTCPSGY.T	8	CECPHGRTGLLCHLNDACISNPCNEGSNCDTNPVNGKAICTCPSGY,YT,1@57.02146,3@57.02146,8@426.13734,12@57.02146,18@57.02146,23@57.02146,29@57.02146,35@0.98402,40@57.02146,42@57.02146	T8(OGlycan / 426.1373); N35(Deamidated / 0.984)	18.2723	Y.C[+57.02146]EC[+57.02146]PHGRT[+426.13734]GLLC[+57.02146]HLNDAC[+57.02146]ISNPC[+57.02146]NEGSNC[+57.02146]DTNPVN[+0.98402]GKAIC[+57.02146]TC[+57.02146]PSGY.T	C1(Carbamidomethyl / 57.0215); C3(Carbamidomethyl / 57.0215); C12(Carbamidomethyl / 57.0215); C18(Carbamidomethyl / 57.0215); C23(Carbamidomethyl / 57.0215); C29(Carbamidomethyl / 57.0215); C40(Carbamidomethyl / 57.0215); C42(Carbamidomethyl / 57.0215)	9.2e-05	9.3e-05	0	0	0	0	5.4e-06	5.5e-06	4.036	358.3	1.6		Specific	14.6	>sp|P46531|NOTC1_HUMAN Neurogenic locus notch homolog protein 1 OS=Homo sapiens OX=9606 GN=NOTCH1 PE=1 SV=4	1	4091	FP062822_14.5341.5341.5	high-energy collision-induced dissociation	4.4	5663.28	5663.27	1	235 | 69698
182	Hex(1)Pent(2)	597.4	5	1133.46	5663.28	1133.46	5663.29	controllerType=0 controllerNumber=1 scan=5284	-1.846	Y.CECPHGRTGLLCHLNDACISNPCNEGSNCDTNPVNGKAICTCPSGY.T	8	CECPHGRTGLLCHLNDACISNPCNEGSNCDTNPVNGKAICTCPSGY,YT,1@57.02146,3@57.02146,8@426.13734,12@57.02146,18@57.02146,23@57.02146,29@57.02146,40@57.02146,42@57.02146	T8(OGlycan / 426.1373)	18.1375	Y.C[+57.02146]EC[+57.02146]PHGRT[+426.13734]GLLC[+57.02146]HLNDAC[+57.02146]ISNPC[+57.02146]NEGSNC[+57.02146]DTNPVNGKAIC[+57.02146]TC[+57.02146]PSGY.T	C1(Carbamidomethyl / 57.0215); C3(Carbamidomethyl / 57.0215); C12(Carbamidomethyl / 57.0215); C18(Carbamidomethyl / 57.0215); C23(Carbamidomethyl / 57.0215); C29(Carbamidomethyl / 57.0215); C40(Carbamidomethyl / 57.0215); C42(Carbamidomethyl / 57.0215)	3.1e-08	3.2e-08	0	0	0	0	2.8e-09	2.9e-09	7.503	597.4	1.6		Specific	16	>sp|P46531|NOTC1_HUMAN Neurogenic locus notch homolog protein 1 OS=Homo sapiens OX=9606 GN=NOTCH1 PE=1 SV=4	1	4016	FP062822_14.5284.5284.5	high-energy collision-induced dissociation	9.18	5662.28	5662.29	1	236 | 69178
182	Hex(1)Pent(2)	578.7	5	1133.66	5664.28	1133.46	5663.29	controllerType=0 controllerNumber=1 scan=5227	-3.775	Y.CECPHGRTGLLCHLNDACISNPCNEGSNCDTNPVNGKAICTCPSGY.T	8	CECPHGRTGLLCHLNDACISNPCNEGSNCDTNPVNGKAICTCPSGY,YT,1@57.02146,3@57.02146,8@426.13734,12@57.02146,18@57.02146,23@57.02146,29@57.02146,40@57.02146,42@57.02146	T8(OGlycan / 426.1373)	18.0038	Y.C[+57.02146]EC[+57.02146]PHGRT[+426.13734]GLLC[+57.02146]HLNDAC[+57.02146]ISNPC[+57.02146]NEGSNC[+57.02146]DTNPVNGKAIC[+57.02146]TC[+57.02146]PSGY.T	C1(Carbamidomethyl / 57.0215); C3(Carbamidomethyl / 57.0215); C12(Carbamidomethyl / 57.0215); C18(Carbamidomethyl / 57.0215); C23(Carbamidomethyl / 57.0215); C29(Carbamidomethyl / 57.0215); C40(Carbamidomethyl / 57.0215); C42(Carbamidomethyl / 57.0215)	3.1e-08	3.2e-08	0	0	0	0	2.7e-09	2.7e-09	7.503	578.7	1.6	1	Specific	16.8	>sp|P46531|NOTC1_HUMAN Neurogenic locus notch homolog protein 1 OS=Homo sapiens OX=9606 GN=NOTCH1 PE=1 SV=4	1	3944	FP062822_14.5227.5227.5	high-energy collision-induced dissociation	9.18	5663.27	5662.29	1	237 | 68618
182	Hex(1)	698.7	5	1080.84	5400.19	1080.84	5400.19	controllerType=0 controllerNumber=1 scan=5279	-0.143	Y.CECPHGRTGLLCHLNDACISNPCNEGSNCDTNPVNGKAICTCPSGY.T	20	CECPHGRTGLLCHLNDACISNPCNEGSNCDTNPVNGKAICTCPSGY,YT,1@57.02146,3@57.02146,12@57.02146,18@57.02146,20@162.05282,23@57.02146,29@57.02146,32@0.98402,40@57.02146,42@57.02146	S20(OGlycan / 162.0528); N32(Deamidated / 0.984)	18.1266	Y.C[+57.02146]EC[+57.02146]PHGRTGLLC[+57.02146]HLNDAC[+57.02146]IS[+162.05282]NPC[+57.02146]NEGSNC[+57.02146]DTN[+0.98402]PVNGKAIC[+57.02146]TC[+57.02146]PSGY.T	C1(Carbamidomethyl / 57.0215); C3(Carbamidomethyl / 57.0215); C12(Carbamidomethyl / 57.0215); C18(Carbamidomethyl / 57.0215); C23(Carbamidomethyl / 57.0215); C29(Carbamidomethyl / 57.0215); C40(Carbamidomethyl / 57.0215); C42(Carbamidomethyl / 57.0215)	6.4e-10	6.4e-10	0	0	0	0	3.1e-11	3.1e-11	9.197	698.7	0		Specific	16.1	>sp|P46531|NOTC1_HUMAN Neurogenic locus notch homolog protein 1 OS=Homo sapiens OX=9606 GN=NOTCH1 PE=1 SV=4	1	4010	FP062822_14.5279.5279.5	high-energy collision-induced dissociation	9.96	5399.19	5399.19	1	238 | 69138
182	Hex(1)	695	5	1080.84	5400.19	1080.84	5400.19	controllerType=0 controllerNumber=1 scan=5338	-1.613	Y.CECPHGRTGLLCHLNDACISNPCNEGSNCDTNPVNGKAICTCPSGY.T	20	CECPHGRTGLLCHLNDACISNPCNEGSNCDTNPVNGKAICTCPSGY,YT,1@57.02146,3@57.02146,12@57.02146,18@57.02146,20@162.05282,23@57.02146,29@57.02146,35@0.98402,40@57.02146,42@57.02146	S20(OGlycan / 162.0528); N35(Deamidated / 0.984)	18.2658	Y.C[+57.02146]EC[+57.02146]PHGRTGLLC[+57.02146]HLNDAC[+57.02146]IS[+162.05282]NPC[+57.02146]NEGSNC[+57.02146]DTNPVN[+0.98402]GKAIC[+57.02146]TC[+57.02146]PSGY.T	C1(Carbamidomethyl / 57.0215); C3(Carbamidomethyl / 57.0215); C12(Carbamidomethyl / 57.0215); C18(Carbamidomethyl / 57.0215); C23(Carbamidomethyl / 57.0215); C29(Carbamidomethyl / 57.0215); C40(Carbamidomethyl / 57.0215); C42(Carbamidomethyl / 57.0215)	6.4e-10	6.4e-10	0	0	0	0	3.6e-11	3.6e-11	9.197	695	0		Specific	16.5	>sp|P46531|NOTC1_HUMAN Neurogenic locus notch homolog protein 1 OS=Homo sapiens OX=9606 GN=NOTCH1 PE=1 SV=4	1	4088	FP062822_14.5338.5338.5	high-energy collision-induced dissociation	9.96	5399.18	5399.19	1	239 | 69658
182	Hex(1)	617	5	1080.84	5400.19	1080.84	5400.19	controllerType=0 controllerNumber=1 scan=5226	-1.387	Y.CECPHGRTGLLCHLNDACISNPCNEGSNCDTNPVNGKAICTCPSGY.T	20	CECPHGRTGLLCHLNDACISNPCNEGSNCDTNPVNGKAICTCPSGY,YT,1@57.02146,3@57.02146,12@57.02146,18@57.02146,20@162.05282,23@57.02146,29@57.02146,35@0.98402,40@57.02146,42@57.02146	S20(OGlycan / 162.0528); N35(Deamidated / 0.984)	18.0016	Y.C[+57.02146]EC[+57.02146]PHGRTGLLC[+57.02146]HLNDAC[+57.02146]IS[+162.05282]NPC[+57.02146]NEGSNC[+57.02146]DTNPVN[+0.98402]GKAIC[+57.02146]TC[+57.02146]PSGY.T	C1(Carbamidomethyl / 57.0215); C3(Carbamidomethyl / 57.0215); C12(Carbamidomethyl / 57.0215); C18(Carbamidomethyl / 57.0215); C23(Carbamidomethyl / 57.0215); C29(Carbamidomethyl / 57.0215); C40(Carbamidomethyl / 57.0215); C42(Carbamidomethyl / 57.0215)	6.4e-09	6.4e-09	0	0	0	0	3.5e-10	3.6e-10	8.197	617	0		Specific	15.5	>sp|P46531|NOTC1_HUMAN Neurogenic locus notch homolog protein 1 OS=Homo sapiens OX=9606 GN=NOTCH1 PE=1 SV=4	1	3943	FP062822_14.5226.5226.5	high-energy collision-induced dissociation	8.96	5399.18	5399.19	1	240 | 68578
182	Hex(1)	435.2	5	1080.84	5400.19	1080.84	5400.19	controllerType=0 controllerNumber=1 scan=5393	-0.256	Y.CECPHGRTGLLCHLNDACISNPCNEGSNCDTNPVNGKAICTCPSGY.T	20	CECPHGRTGLLCHLNDACISNPCNEGSNCDTNPVNGKAICTCPSGY,YT,1@57.02146,3@57.02146,12@57.02146,18@57.02146,20@162.05282,23@57.02146,29@57.02146,35@0.98402,40@57.02146,42@57.02146	S20(OGlycan / 162.0528); N35(Deamidated / 0.984)	18.3944	Y.C[+57.02146]EC[+57.02146]PHGRTGLLC[+57.02146]HLNDAC[+57.02146]IS[+162.05282]NPC[+57.02146]NEGSNC[+57.02146]DTNPVN[+0.98402]GKAIC[+57.02146]TC[+57.02146]PSGY.T	C1(Carbamidomethyl / 57.0215); C3(Carbamidomethyl / 57.0215); C12(Carbamidomethyl / 57.0215); C18(Carbamidomethyl / 57.0215); C23(Carbamidomethyl / 57.0215); C29(Carbamidomethyl / 57.0215); C40(Carbamidomethyl / 57.0215); C42(Carbamidomethyl / 57.0215)	1.1e-06	1.1e-06	0	0	0	0	8.4e-08	8.5e-08	5.95	435.2	0		Specific	14.6	>sp|P46531|NOTC1_HUMAN Neurogenic locus notch homolog protein 1 OS=Homo sapiens OX=9606 GN=NOTCH1 PE=1 SV=4	1	4152	FP062822_14.5393.5393.5	high-energy collision-induced dissociation	5.77	5399.19	5399.19	1	241 | 70298
182	Hex(1)	370.6	4	1351.06	5401.21	1350.8	5400.19	controllerType=0 controllerNumber=1 scan=5265	2.708	Y.CECPHGRTGLLCHLNDACISNPCNEGSNCDTNPVNGKAICTCPSGY.T	20	CECPHGRTGLLCHLNDACISNPCNEGSNCDTNPVNGKAICTCPSGY,YT,1@57.02146,3@57.02146,12@57.02146,18@57.02146,20@162.05282,23@57.02146,24@0.98402,29@57.02146,40@57.02146,42@57.02146	S20(OGlycan / 162.0528); N24(Deamidated / 0.984)	18.0924	Y.C[+57.02146]EC[+57.02146]PHGRTGLLC[+57.02146]HLNDAC[+57.02146]IS[+162.05282]NPC[+57.02146]N[+0.98402]EGSNC[+57.02146]DTNPVNGKAIC[+57.02146]TC[+57.02146]PSGY.T	C1(Carbamidomethyl / 57.0215); C3(Carbamidomethyl / 57.0215); C12(Carbamidomethyl / 57.0215); C18(Carbamidomethyl / 57.0215); C23(Carbamidomethyl / 57.0215); C29(Carbamidomethyl / 57.0215); C40(Carbamidomethyl / 57.0215); C42(Carbamidomethyl / 57.0215)	9.6e-06	9.8e-06	0	0	0	0	3.7e-07	3.7e-07	5.017	370.6	0	1	Specific	17.1	>sp|P46531|NOTC1_HUMAN Neurogenic locus notch homolog protein 1 OS=Homo sapiens OX=9606 GN=NOTCH1 PE=1 SV=4	1	3994	FP062822_14.5265.5265.4	high-energy collision-induced dissociation	5.29	5400.2	5399.19	1	242 | 68978
182	Hex(1)	89.4	4	1350.8	5400.18	1350.8	5400.19	controllerType=0 controllerNumber=1 scan=5365	-1.915	Y.CECPHGRTGLLCHLNDACISNPCNEGSNCDTNPVNGKAICTCPSGY.T	20	CECPHGRTGLLCHLNDACISNPCNEGSNCDTNPVNGKAICTCPSGY,YT,1@57.02146,3@57.02146,12@57.02146,18@57.02146,20@162.05282,23@57.02146,29@57.02146,35@0.98402,40@57.02146,42@57.02146	S20(OGlycan / 162.0528); N35(Deamidated / 0.984)	18.3285	Y.C[+57.02146]EC[+57.02146]PHGRTGLLC[+57.02146]HLNDAC[+57.02146]IS[+162.05282]NPC[+57.02146]NEGSNC[+57.02146]DTNPVN[+0.98402]GKAIC[+57.02146]TC[+57.02146]PSGY.T	C1(Carbamidomethyl / 57.0215); C3(Carbamidomethyl / 57.0215); C12(Carbamidomethyl / 57.0215); C18(Carbamidomethyl / 57.0215); C23(Carbamidomethyl / 57.0215); C29(Carbamidomethyl / 57.0215); C40(Carbamidomethyl / 57.0215); C42(Carbamidomethyl / 57.0215)	0.0013	0.0013	0	0	0	0	6.3e-05	6.4e-05	2.885	89.4	0		Specific	14.2	>sp|P46531|NOTC1_HUMAN Neurogenic locus notch homolog protein 1 OS=Homo sapiens OX=9606 GN=NOTCH1 PE=1 SV=4	1	4121	FP062822_14.5365.5365.4	high-energy collision-induced dissociation	2.65	5399.18	5399.19	1	243 | 70018
182		436.2	5	1048.64	5239.15	1048.43	5238.14	controllerType=0 controllerNumber=1 scan=5362	0.837	Y.CECPHGRTGLLCHLNDACISNPCNEGSNCDTNPVNGKAICTCPSGY.T		CECPHGRTGLLCHLNDACISNPCNEGSNCDTNPVNGKAICTCPSGY,YT,1@57.02146,3@57.02146,12@57.02146,18@57.02146,23@57.02146,29@57.02146,35@0.98402,40@57.02146,42@57.02146	N35(Deamidated / 0.984)	18.322	Y.C[+57.02146]EC[+57.02146]PHGRTGLLC[+57.02146]HLNDAC[+57.02146]ISNPC[+57.02146]NEGSNC[+57.02146]DTNPVN[+0.98402]GKAIC[+57.02146]TC[+57.02146]PSGY.T	C1(Carbamidomethyl / 57.0215); C3(Carbamidomethyl / 57.0215); C12(Carbamidomethyl / 57.0215); C18(Carbamidomethyl / 57.0215); C23(Carbamidomethyl / 57.0215); C29(Carbamidomethyl / 57.0215); C40(Carbamidomethyl / 57.0215); C42(Carbamidomethyl / 57.0215)	1.1e-06	1.1e-06	0	0	0	0	7.8e-08	7.9e-08	5.95	373.4	65.9	1	Specific	14.7	>sp|P46531|NOTC1_HUMAN Neurogenic locus notch homolog protein 1 OS=Homo sapiens OX=9606 GN=NOTCH1 PE=1 SV=4	1	4117	FP062822_14.5362.5362.5	high-energy collision-induced dissociation	5.68	5238.14	5237.13	1	244 | 69978
182		365.4	5	1048.43	5238.14	1048.24	5237.16	controllerType=0 controllerNumber=1 scan=5397	-3.217	Y.CECPHGRTGLLCHLNDACISNPCNEGSNCDTNPVNGKAICTCPSGY.T		CECPHGRTGLLCHLNDACISNPCNEGSNCDTNPVNGKAICTCPSGY,YT,1@57.02146,3@57.02146,12@57.02146,18@57.02146,23@57.02146,29@57.02146,40@57.02146,42@57.02146		18.4032	Y.C[+57.02146]EC[+57.02146]PHGRTGLLC[+57.02146]HLNDAC[+57.02146]ISNPC[+57.02146]NEGSNC[+57.02146]DTNPVNGKAIC[+57.02146]TC[+57.02146]PSGY.T	C1(Carbamidomethyl / 57.0215); C3(Carbamidomethyl / 57.0215); C12(Carbamidomethyl / 57.0215); C18(Carbamidomethyl / 57.0215); C23(Carbamidomethyl / 57.0215); C29(Carbamidomethyl / 57.0215); C40(Carbamidomethyl / 57.0215); C42(Carbamidomethyl / 57.0215)	2.4e-05	2.4e-05	0	0	0	0	1.2e-06	1.2e-06	4.62	330.1	4.6	1	Specific	14.3	>sp|P46531|NOTC1_HUMAN Neurogenic locus notch homolog protein 1 OS=Homo sapiens OX=9606 GN=NOTCH1 PE=1 SV=4	1	4157	FP062822_14.5397.5397.5	high-energy collision-induced dissociation	5.07	5237.14	5236.15	1	245 | 70418
182	Fuc(1)	60.1	2	723.324	1445.64	723.329	1445.65	controllerType=0 controllerNumber=1 scan=4905	-6.506	Y.CECPHGRTGLL.C	8	CECPHGRTGLL,YC,1@57.02146,3@57.02146,8@146.05791	T8(OGlycan / 146.0579)	17.2412	Y.C[+57.02146]EC[+57.02146]PHGRT[+146.05791]GLL.C	C1(Carbamidomethyl / 57.0215); C3(Carbamidomethyl / 57.0215)	0.51	0.51	0	0	0	0	0.016	0.016	0.292	60.1	60.1		Specific	4.2	>sp|P46531|NOTC1_HUMAN Neurogenic locus notch homolog protein 1 OS=Homo sapiens OX=9606 GN=NOTCH1 PE=1 SV=4	1	3569	FP062822_14.4905.4905.2	high-energy collision-induced dissociation	0.16	1444.63	1444.64	1	246 | 861
182		226.1	3	434.202	1300.59	434.197	1300.58	controllerType=0 controllerNumber=1 scan=3674	9.791	Y.CECPHGRTGLL.C		CECPHGRTGLL,YC,1@57.02146,3@57.02146,7@0.98402	R7(Deamidated / 0.984)	14.378	Y.C[+57.02146]EC[+57.02146]PHGR[+0.98402]TGLL.C	C1(Carbamidomethyl / 57.0215); C3(Carbamidomethyl / 57.0215)	0.11	0.11	0	0	0	0	0.0034	0.0034	0.976	226.1	226.1		Specific	5.7	>sp|P46531|NOTC1_HUMAN Neurogenic locus notch homolog protein 1 OS=Homo sapiens OX=9606 GN=NOTCH1 PE=1 SV=4	1	2107	FP062822_14.3674.3674.3	high-energy collision-induced dissociation	0.73	1299.58	1299.57	1	247 | 150
182		806.2	2	650.298	1299.59	650.3	1299.59	controllerType=0 controllerNumber=1 scan=3479	-2.936	Y.CECPHGRTGLL.C		CECPHGRTGLL,YC,1@57.02146,3@57.02146		13.9243	Y.C[+57.02146]EC[+57.02146]PHGRTGLL.C	C1(Carbamidomethyl / 57.0215); C3(Carbamidomethyl / 57.0215)	1.3e-12	1.3e-12	0	0	0	0	8.8e-14	8.9e-14	11.9	806.2	806.2		Specific	10.8	>sp|P46531|NOTC1_HUMAN Neurogenic locus notch homolog protein 1 OS=Homo sapiens OX=9606 GN=NOTCH1 PE=1 SV=4	1	1894	FP062822_14.3479.3479.2	high-energy collision-induced dissociation	11.89	1298.58	1298.59	1	248 | 136
182		713.3	2	650.298	1299.59	650.3	1299.59	controllerType=0 controllerNumber=1 scan=3525	-3.594	Y.CECPHGRTGLL.C		CECPHGRTGLL,YC,1@57.02146,3@57.02146		14.0329	Y.C[+57.02146]EC[+57.02146]PHGRTGLL.C	C1(Carbamidomethyl / 57.0215); C3(Carbamidomethyl / 57.0215)	1.4e-10	1.4e-10	0	0	0	0	7.4e-12	7.5e-12	9.849	713.3	713.3		Specific	10.1	>sp|P46531|NOTC1_HUMAN Neurogenic locus notch homolog protein 1 OS=Homo sapiens OX=9606 GN=NOTCH1 PE=1 SV=4	1	1938	FP062822_14.3525.3525.2	high-energy collision-induced dissociation	10.84	1298.58	1298.59	1	249 | 140
182		680.3	3	433.867	1299.59	433.869	1299.59	controllerType=0 controllerNumber=1 scan=3461	-5.06	Y.CECPHGRTGLL.C		CECPHGRTGLL,YC,1@57.02146,3@57.02146		13.8875	Y.C[+57.02146]EC[+57.02146]PHGRTGLL.C	C1(Carbamidomethyl / 57.0215); C3(Carbamidomethyl / 57.0215)	1.9e-09	1.9e-09	0	0	0	0	1.6e-10	1.6e-10	8.73	680.3	680.3		Specific	10.9	>sp|P46531|NOTC1_HUMAN Neurogenic locus notch homolog protein 1 OS=Homo sapiens OX=9606 GN=NOTCH1 PE=1 SV=4	1	1873	FP062822_14.3461.3461.3	high-energy collision-induced dissociation	9.72	1298.58	1298.59	1	250 | 134
182		655.4	3	433.867	1299.59	433.869	1299.59	controllerType=0 controllerNumber=1 scan=3561	-4.637	Y.CECPHGRTGLL.C		CECPHGRTGLL,YC,1@57.02146,3@57.02146		14.1053	Y.C[+57.02146]EC[+57.02146]PHGRTGLL.C	C1(Carbamidomethyl / 57.0215); C3(Carbamidomethyl / 57.0215)	2.1e-09	2.1e-09	0	0	0	0	1.7e-10	1.7e-10	8.679	655.4	655.4		Specific	10.3	>sp|P46531|NOTC1_HUMAN Neurogenic locus notch homolog protein 1 OS=Homo sapiens OX=9606 GN=NOTCH1 PE=1 SV=4	1	1976	FP062822_14.3561.3561.3	high-energy collision-induced dissociation	8.67	1298.58	1298.59	1	251 | 143
182		650.6	3	433.867	1299.59	433.869	1299.59	controllerType=0 controllerNumber=1 scan=3605	-4.497	Y.CECPHGRTGLL.C		CECPHGRTGLL,YC,1@57.02146,3@57.02146		14.2206	Y.C[+57.02146]EC[+57.02146]PHGRTGLL.C	C1(Carbamidomethyl / 57.0215); C3(Carbamidomethyl / 57.0215)	2.1e-09	2.1e-09	0	0	0	0	1.9e-10	1.9e-10	8.679	650.6	650.6		Specific	10.3	>sp|P46531|NOTC1_HUMAN Neurogenic locus notch homolog protein 1 OS=Homo sapiens OX=9606 GN=NOTCH1 PE=1 SV=4	1	2015	FP062822_14.3605.3605.3	high-energy collision-induced dissociation	8.67	1298.58	1298.59	1	252 | 146
182		609.4	3	433.868	1299.59	433.869	1299.59	controllerType=0 controllerNumber=1 scan=3674	-3.299	Y.CECPHGRTGLL.C		CECPHGRTGLL,YC,1@57.02146,3@57.02146		14.378	Y.C[+57.02146]EC[+57.02146]PHGRTGLL.C	C1(Carbamidomethyl / 57.0215); C3(Carbamidomethyl / 57.0215)	2.9e-08	3e-08	0	0	0	0	2.5e-09	2.5e-09	7.534	609.4	609.4		Specific	9.3	>sp|P46531|NOTC1_HUMAN Neurogenic locus notch homolog protein 1 OS=Homo sapiens OX=9606 GN=NOTCH1 PE=1 SV=4	1	2106	FP062822_14.3674.3674.3	high-energy collision-induced dissociation	7.53	1298.58	1298.59	1	253 | 149
182		553.1	3	433.867	1299.59	433.869	1299.59	controllerType=0 controllerNumber=1 scan=3508	-4.285	Y.CECPHGRTGLL.C		CECPHGRTGLL,YC,1@57.02146,3@57.02146		13.9935	Y.C[+57.02146]EC[+57.02146]PHGRTGLL.C	C1(Carbamidomethyl / 57.0215); C3(Carbamidomethyl / 57.0215)	8.6e-07	8.7e-07	0	0	0	0	5.7e-08	5.8e-08	6.065	553.1	553.1		Specific	10.3	>sp|P46531|NOTC1_HUMAN Neurogenic locus notch homolog protein 1 OS=Homo sapiens OX=9606 GN=NOTCH1 PE=1 SV=4	1	1922	FP062822_14.3508.3508.3	high-energy collision-induced dissociation	6.91	1298.58	1298.59	1	254 | 139
330		429	2	872.869	1744.73	872.869	1744.73	controllerType=0 controllerNumber=1 scan=5722	-0.06	L.DKINEFQCECPTGF.T		DKINEFQCECPTGF,LT,8@57.02146,10@57.02146		19.1669	L.DKINEFQC[+57.02146]EC[+57.02146]PTGF.T	C8(Carbamidomethyl / 57.0215); C10(Carbamidomethyl / 57.0215)	4.3e-07	4.3e-07	0	0	0	0	2.3e-08	2.4e-08	6.371	429	429		Specific	13.7	>sp|P46531|NOTC1_HUMAN Neurogenic locus notch homolog protein 1 OS=Homo sapiens OX=9606 GN=NOTCH1 PE=1 SV=4	1	4588	FP062822_14.5722.5722.2	high-energy collision-induced dissociation	6.43	1743.72	1743.72	1	255 | 900
330		362.7	2	872.869	1744.73	872.869	1744.73	controllerType=0 controllerNumber=1 scan=5773	0.01	L.DKINEFQCECPTGF.T		DKINEFQCECPTGF,LT,8@57.02146,10@57.02146		19.2886	L.DKINEFQC[+57.02146]EC[+57.02146]PTGF.T	C8(Carbamidomethyl / 57.0215); C10(Carbamidomethyl / 57.0215)	8.6e-05	8.7e-05	0	0	0	0	4.3e-06	4.4e-06	4.067	362.7	362.7		Specific	10.5	>sp|P46531|NOTC1_HUMAN Neurogenic locus notch homolog protein 1 OS=Homo sapiens OX=9606 GN=NOTCH1 PE=1 SV=4	1	4661	FP062822_14.5773.5773.2	high-energy collision-induced dissociation	4.51	1743.72	1743.72	1	256 | 911
336	Hex(1)Pent(2)	602.4	4	1214.23	4853.91	1214.23	4853.91	controllerType=0 controllerNumber=1 scan=5378	0.402	F.QCECPTGFTGHLCQYDVDECASTPCKNGAKCLDGPNTY.T	23	QCECPTGFTGHLCQYDVDECASTPCKNGAKCLDGPNTY,FT,2@57.02146,4@57.02146,13@57.02146,20@57.02146,23@426.13734,25@57.02146,27@0.98402,31@57.02146,33@15.99492	T23(OGlycan / 426.1373); N27(Deamidated / 0.984); D33(Oxidation / 15.9949)	18.3602	F.QC[+57.02146]EC[+57.02146]PTGFTGHLC[+57.02146]QYDVDEC[+57.02146]AST[+426.13734]PC[+57.02146]KN[+0.98402]GAKC[+57.02146]LD[+15.99492]GPNTY.T	C2(Carbamidomethyl / 57.0215); C4(Carbamidomethyl / 57.0215); C13(Carbamidomethyl / 57.0215); C20(Carbamidomethyl / 57.0215); C25(Carbamidomethyl / 57.0215); C31(Carbamidomethyl / 57.0215)	1.2e-08	1.2e-08	0	0	0	0	8e-10	8.1e-10	7.916	602.4	0		Specific	17.8	>sp|P46531|NOTC1_HUMAN Neurogenic locus notch homolog protein 1 OS=Homo sapiens OX=9606 GN=NOTCH1 PE=1 SV=4	1	4134	FP062822_14.5378.5378.4	high-energy collision-induced dissociation	7.33	4852.9	4852.9	1	257 | 31216
336	Hex(1)Pent(2)	1106.7	4	1213.98	4852.92	1213.99	4852.92	controllerType=0 controllerNumber=1 scan=5268	-1.483	F.QCECPTGFTGHLCQYDVDECASTPCKNGAKCLDGPNTY.T	23	QCECPTGFTGHLCQYDVDECASTPCKNGAKCLDGPNTY,FT,2@57.02146,4@57.02146,13@57.02146,20@57.02146,23@426.13734,25@57.02146,31@57.02146,33@15.99492	T23(OGlycan / 426.1373); D33(Oxidation / 15.9949)	18.1008	F.QC[+57.02146]EC[+57.02146]PTGFTGHLC[+57.02146]QYDVDEC[+57.02146]AST[+426.13734]PC[+57.02146]KNGAKC[+57.02146]LD[+15.99492]GPNTY.T	C2(Carbamidomethyl / 57.0215); C4(Carbamidomethyl / 57.0215); C13(Carbamidomethyl / 57.0215); C20(Carbamidomethyl / 57.0215); C25(Carbamidomethyl / 57.0215); C31(Carbamidomethyl / 57.0215)	9.9e-31	1.2e-20	0	0	0	0	9.9e-31	1.5e-21	30.006	1106.7	0		Specific	21.4	>sp|P46531|NOTC1_HUMAN Neurogenic locus notch homolog protein 1 OS=Homo sapiens OX=9606 GN=NOTCH1 PE=1 SV=4	1	3997	FP062822_14.5268.5268.4	high-energy collision-induced dissociation	19.68	4851.91	4851.92	1	258 | 30324
336	Hex(1)Pent(2)	931.1	4	1213.98	4852.91	1213.99	4852.92	controllerType=0 controllerNumber=1 scan=5217	-1.986	F.QCECPTGFTGHLCQYDVDECASTPCKNGAKCLDGPNTY.T	23	QCECPTGFTGHLCQYDVDECASTPCKNGAKCLDGPNTY,FT,2@57.02146,4@57.02146,13@57.02146,20@57.02146,23@426.13734,25@57.02146,31@57.02146,33@15.99492	T23(OGlycan / 426.1373); D33(Oxidation / 15.9949)	17.9801	F.QC[+57.02146]EC[+57.02146]PTGFTGHLC[+57.02146]QYDVDEC[+57.02146]AST[+426.13734]PC[+57.02146]KNGAKC[+57.02146]LD[+15.99492]GPNTY.T	C2(Carbamidomethyl / 57.0215); C4(Carbamidomethyl / 57.0215); C13(Carbamidomethyl / 57.0215); C20(Carbamidomethyl / 57.0215); C25(Carbamidomethyl / 57.0215); C31(Carbamidomethyl / 57.0215)	6e-15	6.1e-15	0	0	0	0	4.2e-16	4.3e-16	14.22	931.1	0		Specific	20	>sp|P46531|NOTC1_HUMAN Neurogenic locus notch homolog protein 1 OS=Homo sapiens OX=9606 GN=NOTCH1 PE=1 SV=4	1	3933	FP062822_14.5217.5217.4	high-energy collision-induced dissociation	15	4851.91	4851.92	1	259 | 29804
336	Hex(1)Pent(2)	564.5	4	1213.99	4852.92	1213.99	4852.92	controllerType=0 controllerNumber=1 scan=5323	-0.98	F.QCECPTGFTGHLCQYDVDECASTPCKNGAKCLDGPNTY.T	23	QCECPTGFTGHLCQYDVDECASTPCKNGAKCLDGPNTY,FT,2@57.02146,4@57.02146,13@57.02146,20@57.02146,23@426.13734,25@57.02146,31@57.02146,33@15.99492	T23(OGlycan / 426.1373); D33(Oxidation / 15.9949)	18.2305	F.QC[+57.02146]EC[+57.02146]PTGFTGHLC[+57.02146]QYDVDEC[+57.02146]AST[+426.13734]PC[+57.02146]KNGAKC[+57.02146]LD[+15.99492]GPNTY.T	C2(Carbamidomethyl / 57.0215); C4(Carbamidomethyl / 57.0215); C13(Carbamidomethyl / 57.0215); C20(Carbamidomethyl / 57.0215); C25(Carbamidomethyl / 57.0215); C31(Carbamidomethyl / 57.0215)	1.2e-07	1.2e-07	0	0	0	0	5.2e-09	5.2e-09	6.916	564.5	0		Specific	17.5	>sp|P46531|NOTC1_HUMAN Neurogenic locus notch homolog protein 1 OS=Homo sapiens OX=9606 GN=NOTCH1 PE=1 SV=4	1	4066	FP062822_14.5323.5323.4	high-energy collision-induced dissociation	7.68	4851.91	4851.92	1	260 | 30724
336	Hex(1)Pent(2)	332.1	4	1210.74	4839.92	1210.48	4838.9	controllerType=0 controllerNumber=1 scan=5445	4.384	F.QCECPTGFTGHLCQYDVDECASTPCKNGAKCLDGPNTY.T	22	QCECPTGFTGHLCQYDVDECASTPCKNGAKCLDGPNTY,FT,2@57.02146,4@57.02146,13@57.02146,14@0.98402,20@57.02146,22@426.13734,25@57.02146,27@0.98402,31@57.02146	Q14(Deamidated / 0.984); S22(OGlycan / 426.1373); N27(Deamidated / 0.984)	18.516	F.QC[+57.02146]EC[+57.02146]PTGFTGHLC[+57.02146]Q[+0.98402]YDVDEC[+57.02146]AS[+426.13734]TPC[+57.02146]KN[+0.98402]GAKC[+57.02146]LDGPNTY.T	C2(Carbamidomethyl / 57.0215); C4(Carbamidomethyl / 57.0215); C13(Carbamidomethyl / 57.0215); C20(Carbamidomethyl / 57.0215); C25(Carbamidomethyl / 57.0215); C31(Carbamidomethyl / 57.0215)	0.0013	0.0013	0	0	0	0	4.9e-05	4.9e-05	2.89	332.1	0	1	Specific	15.9	>sp|P46531|NOTC1_HUMAN Neurogenic locus notch homolog protein 1 OS=Homo sapiens OX=9606 GN=NOTCH1 PE=1 SV=4	1	4219	FP062822_14.5445.5445.4	high-energy collision-induced dissociation	2.46	4838.91	4837.89	1	261 | 31702
336	Hex(1)Pent(2)	1013.7	4	1210.23	4837.91	1210.23	4837.91	controllerType=0 controllerNumber=1 scan=5389	0.261	F.QCECPTGFTGHLCQYDVDECASTPCKNGAKCLDGPNTY.T	23	QCECPTGFTGHLCQYDVDECASTPCKNGAKCLDGPNTY,FT,2@57.02146,4@57.02146,13@57.02146,20@57.02146,23@426.13734,25@57.02146,27@0.98402,31@57.02146	T23(OGlycan / 426.1373); N27(Deamidated / 0.984)	18.3857	F.QC[+57.02146]EC[+57.02146]PTGFTGHLC[+57.02146]QYDVDEC[+57.02146]AST[+426.13734]PC[+57.02146]KN[+0.98402]GAKC[+57.02146]LDGPNTY.T	C2(Carbamidomethyl / 57.0215); C4(Carbamidomethyl / 57.0215); C13(Carbamidomethyl / 57.0215); C20(Carbamidomethyl / 57.0215); C25(Carbamidomethyl / 57.0215); C31(Carbamidomethyl / 57.0215)	1.1e-16	1.1e-16	0	0	0	0	8e-18	8.2e-18	15.96	1013.7	0		Specific	20.9	>sp|P46531|NOTC1_HUMAN Neurogenic locus notch homolog protein 1 OS=Homo sapiens OX=9606 GN=NOTCH1 PE=1 SV=4	1	4146	FP062822_14.5389.5389.4	high-energy collision-induced dissociation	18.68	4836.91	4836.91	1	262 | 31336
336	Hex(1)Pent(2)	817.2	4	1210.23	4837.91	1210.23	4837.91	controllerType=0 controllerNumber=1 scan=5335	-0.546	F.QCECPTGFTGHLCQYDVDECASTPCKNGAKCLDGPNTY.T	23	QCECPTGFTGHLCQYDVDECASTPCKNGAKCLDGPNTY,FT,2@57.02146,4@57.02146,13@57.02146,20@57.02146,23@426.13734,25@57.02146,27@0.98402,31@57.02146	T23(OGlycan / 426.1373); N27(Deamidated / 0.984)	18.2592	F.QC[+57.02146]EC[+57.02146]PTGFTGHLC[+57.02146]QYDVDEC[+57.02146]AST[+426.13734]PC[+57.02146]KN[+0.98402]GAKC[+57.02146]LDGPNTY.T	C2(Carbamidomethyl / 57.0215); C4(Carbamidomethyl / 57.0215); C13(Carbamidomethyl / 57.0215); C20(Carbamidomethyl / 57.0215); C25(Carbamidomethyl / 57.0215); C31(Carbamidomethyl / 57.0215)	1.2e-12	1.2e-12	0	0	0	0	7.3e-14	7.4e-14	11.916	817.2	0		Specific	18.5	>sp|P46531|NOTC1_HUMAN Neurogenic locus notch homolog protein 1 OS=Homo sapiens OX=9606 GN=NOTCH1 PE=1 SV=4	1	4082	FP062822_14.5335.5335.4	high-energy collision-induced dissociation	12.68	4836.9	4836.91	1	263 | 30964
336	Hex(1)Pent(2)	378.6	4	1209.98	4836.91	1210.23	4837.91	controllerType=0 controllerNumber=1 scan=5445	0.854	F.QCECPTGFTGHLCQYDVDECASTPCKNGAKCLDGPNTY.T	22	QCECPTGFTGHLCQYDVDECASTPCKNGAKCLDGPNTY,FT,2@57.02146,4@57.02146,13@57.02146,20@57.02146,22@426.13734,25@57.02146,27@0.98402,31@57.02146	S22(OGlycan / 426.1373); N27(Deamidated / 0.984)	18.516	F.QC[+57.02146]EC[+57.02146]PTGFTGHLC[+57.02146]QYDVDEC[+57.02146]AS[+426.13734]TPC[+57.02146]KN[+0.98402]GAKC[+57.02146]LDGPNTY.T	C2(Carbamidomethyl / 57.0215); C4(Carbamidomethyl / 57.0215); C13(Carbamidomethyl / 57.0215); C20(Carbamidomethyl / 57.0215); C25(Carbamidomethyl / 57.0215); C31(Carbamidomethyl / 57.0215)	6.7e-05	6.8e-05	0	0	0	0	2.3e-06	2.4e-06	4.172	378.6	0	-1	Specific	16.5	>sp|P46531|NOTC1_HUMAN Neurogenic locus notch homolog protein 1 OS=Homo sapiens OX=9606 GN=NOTCH1 PE=1 SV=4	1	4218	FP062822_14.5445.5445.4	high-energy collision-induced dissociation	4.39	4835.91	4836.91	1	264 | 31662
336	Hex(1)Pent(2)	1048	4	1209.99	4836.92	1209.99	4836.93	controllerType=0 controllerNumber=1 scan=5224	-1.327	F.QCECPTGFTGHLCQYDVDECASTPCKNGAKCLDGPNTY.T	22	QCECPTGFTGHLCQYDVDECASTPCKNGAKCLDGPNTY,FT,2@57.02146,4@57.02146,13@57.02146,20@57.02146,22@426.13734,25@57.02146,31@57.02146	S22(OGlycan / 426.1373)	17.9973	F.QC[+57.02146]EC[+57.02146]PTGFTGHLC[+57.02146]QYDVDEC[+57.02146]AS[+426.13734]TPC[+57.02146]KNGAKC[+57.02146]LDGPNTY.T	C2(Carbamidomethyl / 57.0215); C4(Carbamidomethyl / 57.0215); C13(Carbamidomethyl / 57.0215); C20(Carbamidomethyl / 57.0215); C25(Carbamidomethyl / 57.0215); C31(Carbamidomethyl / 57.0215)	1.1e-16	1.1e-16	0	0	0	0	2.8e-18	2.9e-18	15.96	1048	0		Specific	20.5	>sp|P46531|NOTC1_HUMAN Neurogenic locus notch homolog protein 1 OS=Homo sapiens OX=9606 GN=NOTCH1 PE=1 SV=4	1	3941	FP062822_14.5224.5224.4	high-energy collision-induced dissociation	18.59	4835.92	4835.92	1	265 | 29964
336	Hex(1)Pent(2)	935.8	4	1209.99	4836.93	1209.99	4836.93	controllerType=0 controllerNumber=1 scan=5280	-0.318	F.QCECPTGFTGHLCQYDVDECASTPCKNGAKCLDGPNTY.T	22	QCECPTGFTGHLCQYDVDECASTPCKNGAKCLDGPNTY,FT,2@57.02146,4@57.02146,13@57.02146,20@57.02146,22@426.13734,25@57.02146,31@57.02146	S22(OGlycan / 426.1373)	18.1288	F.QC[+57.02146]EC[+57.02146]PTGFTGHLC[+57.02146]QYDVDEC[+57.02146]AS[+426.13734]TPC[+57.02146]KNGAKC[+57.02146]LDGPNTY.T	C2(Carbamidomethyl / 57.0215); C4(Carbamidomethyl / 57.0215); C13(Carbamidomethyl / 57.0215); C20(Carbamidomethyl / 57.0215); C25(Carbamidomethyl / 57.0215); C31(Carbamidomethyl / 57.0215)	1.2e-14	1.2e-14	0	0	0	0	6.4e-16	6.5e-16	13.915	917.1	0		Specific	19	>sp|P46531|NOTC1_HUMAN Neurogenic locus notch homolog protein 1 OS=Homo sapiens OX=9606 GN=NOTCH1 PE=1 SV=4	1	4011	FP062822_14.5280.5280.4	high-energy collision-induced dissociation	14.59	4835.92	4835.92	1	266 | 30484
336	Hex(1)Pent(2)	866.3	4	1209.98	4836.91	1209.99	4836.93	controllerType=0 controllerNumber=1 scan=5172	-3.044	F.QCECPTGFTGHLCQYDVDECASTPCKNGAKCLDGPNTY.T	22	QCECPTGFTGHLCQYDVDECASTPCKNGAKCLDGPNTY,FT,2@57.02146,4@57.02146,13@57.02146,20@57.02146,22@426.13734,25@57.02146,31@57.02146	S22(OGlycan / 426.1373)	17.8742	F.QC[+57.02146]EC[+57.02146]PTGFTGHLC[+57.02146]QYDVDEC[+57.02146]AS[+426.13734]TPC[+57.02146]KNGAKC[+57.02146]LDGPNTY.T	C2(Carbamidomethyl / 57.0215); C4(Carbamidomethyl / 57.0215); C13(Carbamidomethyl / 57.0215); C20(Carbamidomethyl / 57.0215); C25(Carbamidomethyl / 57.0215); C31(Carbamidomethyl / 57.0215)	6e-14	6.1e-14	0	0	0	0	7.5e-15	7.6e-15	13.223	866.3	0		Specific	17.8	>sp|P46531|NOTC1_HUMAN Neurogenic locus notch homolog protein 1 OS=Homo sapiens OX=9606 GN=NOTCH1 PE=1 SV=4	1	3878	FP062822_14.5172.5172.4	high-energy collision-induced dissociation	13.89	4835.91	4835.92	1	267 | 29404
336	Hex(1)Pent(1)	129.8	4	1176.97	4704.87	1177.22	4705.87	controllerType=0 controllerNumber=1 scan=5420	-0.207	F.QCECPTGFTGHLCQYDVDECASTPCKNGAKCLDGPNTY.T	22	QCECPTGFTGHLCQYDVDECASTPCKNGAKCLDGPNTY,FT,2@57.02146,4@57.02146,13@57.02146,20@57.02146,22@294.09508,25@57.02146,27@0.98402,31@57.02146	S22(OGlycan / 294.0951); N27(Deamidated / 0.984)	18.4562	F.QC[+57.02146]EC[+57.02146]PTGFTGHLC[+57.02146]QYDVDEC[+57.02146]AS[+294.09508]TPC[+57.02146]KN[+0.98402]GAKC[+57.02146]LDGPNTY.T	C2(Carbamidomethyl / 57.0215); C4(Carbamidomethyl / 57.0215); C13(Carbamidomethyl / 57.0215); C20(Carbamidomethyl / 57.0215); C25(Carbamidomethyl / 57.0215); C31(Carbamidomethyl / 57.0215)	0.011	0.011	0	0	0	0	0.00047	0.00047	1.971	129.8	0	-1	Specific	14.1	>sp|P46531|NOTC1_HUMAN Neurogenic locus notch homolog protein 1 OS=Homo sapiens OX=9606 GN=NOTCH1 PE=1 SV=4	1	4187	FP062822_14.5420.5420.4	high-energy collision-induced dissociation	1.73	4703.86	4704.86	1	268 | 31542
336	Hex(1)Pent(1)	711.7	4	1176.98	4704.88	1176.98	4704.89	controllerType=0 controllerNumber=1 scan=5261	-1.827	F.QCECPTGFTGHLCQYDVDECASTPCKNGAKCLDGPNTY.T	22	QCECPTGFTGHLCQYDVDECASTPCKNGAKCLDGPNTY,FT,2@57.02146,4@57.02146,13@57.02146,20@57.02146,22@294.09508,25@57.02146,31@57.02146	S22(OGlycan / 294.0951)	18.0837	F.QC[+57.02146]EC[+57.02146]PTGFTGHLC[+57.02146]QYDVDEC[+57.02146]AS[+294.09508]TPC[+57.02146]KNGAKC[+57.02146]LDGPNTY.T	C2(Carbamidomethyl / 57.0215); C4(Carbamidomethyl / 57.0215); C13(Carbamidomethyl / 57.0215); C20(Carbamidomethyl / 57.0215); C25(Carbamidomethyl / 57.0215); C31(Carbamidomethyl / 57.0215)	6e-11	6.1e-11	0	0	0	0	3.9e-12	3.9e-12	10.223	711.7	0		Specific	18.3	>sp|P46531|NOTC1_HUMAN Neurogenic locus notch homolog protein 1 OS=Homo sapiens OX=9606 GN=NOTCH1 PE=1 SV=4	1	3987	FP062822_14.5261.5261.4	high-energy collision-induced dissociation	10.9	4703.87	4703.88	1	269 | 30284
336	Hex(1)Pent(1)	603.2	4	1176.97	4704.87	1176.98	4704.89	controllerType=0 controllerNumber=1 scan=5210	-4.11	F.QCECPTGFTGHLCQYDVDECASTPCKNGAKCLDGPNTY.T	22	QCECPTGFTGHLCQYDVDECASTPCKNGAKCLDGPNTY,FT,2@57.02146,4@57.02146,13@57.02146,20@57.02146,22@294.09508,25@57.02146,31@57.02146	S22(OGlycan / 294.0951)	17.963	F.QC[+57.02146]EC[+57.02146]PTGFTGHLC[+57.02146]QYDVDEC[+57.02146]AS[+294.09508]TPC[+57.02146]KNGAKC[+57.02146]LDGPNTY.T	C2(Carbamidomethyl / 57.0215); C4(Carbamidomethyl / 57.0215); C13(Carbamidomethyl / 57.0215); C20(Carbamidomethyl / 57.0215); C25(Carbamidomethyl / 57.0215); C31(Carbamidomethyl / 57.0215)	6e-09	6.1e-09	0	0	0	0	3.1e-10	3.1e-10	8.223	603.2	0		Specific	16.2	>sp|P46531|NOTC1_HUMAN Neurogenic locus notch homolog protein 1 OS=Homo sapiens OX=9606 GN=NOTCH1 PE=1 SV=4	1	3926	FP062822_14.5210.5210.4	high-energy collision-induced dissociation	7.9	4703.86	4703.88	1	270 | 29684
336	Hex(1)	555.6	4	1144.21	4573.82	1144.21	4573.83	controllerType=0 controllerNumber=1 scan=5398	-1.849	F.QCECPTGFTGHLCQYDVDECASTPCKNGAKCLDGPNTY.T	22	QCECPTGFTGHLCQYDVDECASTPCKNGAKCLDGPNTY,FT,2@57.02146,4@57.02146,13@57.02146,20@57.02146,22@162.05282,25@57.02146,27@0.98402,31@57.02146	S22(OGlycan / 162.0528); N27(Deamidated / 0.984)	18.4054	F.QC[+57.02146]EC[+57.02146]PTGFTGHLC[+57.02146]QYDVDEC[+57.02146]AS[+162.05282]TPC[+57.02146]KN[+0.98402]GAKC[+57.02146]LDGPNTY.T	C2(Carbamidomethyl / 57.0215); C4(Carbamidomethyl / 57.0215); C13(Carbamidomethyl / 57.0215); C20(Carbamidomethyl / 57.0215); C25(Carbamidomethyl / 57.0215); C31(Carbamidomethyl / 57.0215)	4.2e-07	4.3e-07	0	0	0	0	2.1e-08	2.1e-08	6.373	555.6	0		Specific	19.2	>sp|P46531|NOTC1_HUMAN Neurogenic locus notch homolog protein 1 OS=Homo sapiens OX=9606 GN=NOTCH1 PE=1 SV=4	1	4158	FP062822_14.5398.5398.4	high-energy collision-induced dissociation	6.98	4572.81	4572.82	1	271 | 31382
336	Hex(1)	425.7	4	1144.21	4573.82	1144.21	4573.83	controllerType=0 controllerNumber=1 scan=5453	-1.422	F.QCECPTGFTGHLCQYDVDECASTPCKNGAKCLDGPNTY.T	22	QCECPTGFTGHLCQYDVDECASTPCKNGAKCLDGPNTY,FT,2@57.02146,4@57.02146,13@57.02146,20@57.02146,22@162.05282,25@57.02146,27@0.98402,31@57.02146	S22(OGlycan / 162.0528); N27(Deamidated / 0.984)	18.5335	F.QC[+57.02146]EC[+57.02146]PTGFTGHLC[+57.02146]QYDVDEC[+57.02146]AS[+162.05282]TPC[+57.02146]KN[+0.98402]GAKC[+57.02146]LDGPNTY.T	C2(Carbamidomethyl / 57.0215); C4(Carbamidomethyl / 57.0215); C13(Carbamidomethyl / 57.0215); C20(Carbamidomethyl / 57.0215); C25(Carbamidomethyl / 57.0215); C31(Carbamidomethyl / 57.0215)	2.1e-06	2.2e-06	0	0	0	0	1.7e-07	1.7e-07	5.669	425.7	0		Specific	18	>sp|P46531|NOTC1_HUMAN Neurogenic locus notch homolog protein 1 OS=Homo sapiens OX=9606 GN=NOTCH1 PE=1 SV=4	1	4231	FP062822_14.5453.5453.4	high-energy collision-induced dissociation	5.49	4572.82	4572.82	1	272 | 31742
336	Hex(1)	1026	4	1143.97	4572.84	1143.97	4572.85	controllerType=0 controllerNumber=1 scan=5258	-1.501	F.QCECPTGFTGHLCQYDVDECASTPCKNGAKCLDGPNTY.T	23	QCECPTGFTGHLCQYDVDECASTPCKNGAKCLDGPNTY,FT,2@57.02146,4@57.02146,13@57.02146,20@57.02146,23@162.05282,25@57.02146,31@57.02146	T23(OGlycan / 162.0528)	18.0771	F.QC[+57.02146]EC[+57.02146]PTGFTGHLC[+57.02146]QYDVDEC[+57.02146]AST[+162.05282]PC[+57.02146]KNGAKC[+57.02146]LDGPNTY.T	C2(Carbamidomethyl / 57.0215); C4(Carbamidomethyl / 57.0215); C13(Carbamidomethyl / 57.0215); C20(Carbamidomethyl / 57.0215); C25(Carbamidomethyl / 57.0215); C31(Carbamidomethyl / 57.0215)	1.1e-16	1.1e-16	0	0	0	0	5.5e-18	5.6e-18	15.96	1026	0		Specific	18.7	>sp|P46531|NOTC1_HUMAN Neurogenic locus notch homolog protein 1 OS=Homo sapiens OX=9606 GN=NOTCH1 PE=1 SV=4	1	3983	FP062822_14.5258.5258.4	high-energy collision-induced dissociation	18.59	4571.83	4571.84	1	273 | 30244
336	Hex(1)	674	4	1143.97	4572.84	1143.97	4572.85	controllerType=0 controllerNumber=1 scan=5208	-0.86	F.QCECPTGFTGHLCQYDVDECASTPCKNGAKCLDGPNTY.T	22	QCECPTGFTGHLCQYDVDECASTPCKNGAKCLDGPNTY,FT,2@57.02146,4@57.02146,13@57.02146,20@57.02146,22@162.05282,25@57.02146,31@57.02146	S22(OGlycan / 162.0528)	17.9586	F.QC[+57.02146]EC[+57.02146]PTGFTGHLC[+57.02146]QYDVDEC[+57.02146]AS[+162.05282]TPC[+57.02146]KNGAKC[+57.02146]LDGPNTY.T	C2(Carbamidomethyl / 57.0215); C4(Carbamidomethyl / 57.0215); C13(Carbamidomethyl / 57.0215); C20(Carbamidomethyl / 57.0215); C25(Carbamidomethyl / 57.0215); C31(Carbamidomethyl / 57.0215)	1.2e-09	1.2e-09	0	0	0	0	6.8e-11	6.9e-11	8.916	674	0		Specific	17.6	>sp|P46531|NOTC1_HUMAN Neurogenic locus notch homolog protein 1 OS=Homo sapiens OX=9606 GN=NOTCH1 PE=1 SV=4	1	3924	FP062822_14.5208.5208.4	high-energy collision-induced dissociation	9.59	4571.83	4571.84	1	274 | 29644
336		671.9	4	1103.71	4411.8	1103.45	4410.79	controllerType=0 controllerNumber=1 scan=5329	1.135	F.QCECPTGFTGHLCQYDVDECASTPCKNGAKCLDGPNTY.T		QCECPTGFTGHLCQYDVDECASTPCKNGAKCLDGPNTY,FT,2@57.02146,4@57.02146,13@57.02146,20@57.02146,25@57.02146,31@57.02146		18.2437	F.QC[+57.02146]EC[+57.02146]PTGFTGHLC[+57.02146]QYDVDEC[+57.02146]ASTPC[+57.02146]KNGAKC[+57.02146]LDGPNTY.T	C2(Carbamidomethyl / 57.0215); C4(Carbamidomethyl / 57.0215); C13(Carbamidomethyl / 57.0215); C20(Carbamidomethyl / 57.0215); C25(Carbamidomethyl / 57.0215); C31(Carbamidomethyl / 57.0215)	3.2e-09	3.2e-09	0	0	0	0	2.7e-10	2.7e-10	8.501	487.3	89.2	1	Specific	18.8	>sp|P46531|NOTC1_HUMAN Neurogenic locus notch homolog protein 1 OS=Homo sapiens OX=9606 GN=NOTCH1 PE=1 SV=4	1	4074	FP062822_14.5329.5329.4	high-energy collision-induced dissociation	9.5	4410.79	4409.78	1	275 | 30924
336		618.5	4	1103.2	4409.79	1103.45	4410.79	controllerType=0 controllerNumber=1 scan=5340	-0.665	F.QCECPTGFTGHLCQYDVDECASTPCKNGAKCLDGPNTY.T		QCECPTGFTGHLCQYDVDECASTPCKNGAKCLDGPNTY,FT,2@57.02146,4@57.02146,13@57.02146,20@57.02146,25@57.02146,31@57.02146		18.2701	F.QC[+57.02146]EC[+57.02146]PTGFTGHLC[+57.02146]QYDVDEC[+57.02146]ASTPC[+57.02146]KNGAKC[+57.02146]LDGPNTY.T	C2(Carbamidomethyl / 57.0215); C4(Carbamidomethyl / 57.0215); C13(Carbamidomethyl / 57.0215); C20(Carbamidomethyl / 57.0215); C25(Carbamidomethyl / 57.0215); C31(Carbamidomethyl / 57.0215)	1.3e-07	1.4e-07	0	0	0	0	6.7e-09	6.8e-09	6.872	618.5	618.5	-1	Specific	17	>sp|P46531|NOTC1_HUMAN Neurogenic locus notch homolog protein 1 OS=Homo sapiens OX=9606 GN=NOTCH1 PE=1 SV=4	1	4090	FP062822_14.5340.5340.4	high-energy collision-induced dissociation	7.87	4408.78	4409.78	1	276 | 31050
336		516.3	2	499.687	998.367	499.689	998.371	controllerType=0 controllerNumber=1 scan=4361	-4.052	F.QCECPTGF.T		QCECPTGF,FT,2@57.02146,4@57.02146		15.9669	F.QC[+57.02146]EC[+57.02146]PTGF.T	C2(Carbamidomethyl / 57.0215); C4(Carbamidomethyl / 57.0215)	1.1e-05	1.1e-05	0	0	0	0	4.6e-07	4.7e-07	4.953	335.8	335.8		Specific	11.3	>sp|P46531|NOTC1_HUMAN Neurogenic locus notch homolog protein 1 OS=Homo sapiens OX=9606 GN=NOTCH1 PE=1 SV=4	1	2885	FP062822_14.4361.4361.2	high-energy collision-induced dissociation	5.24	997.359	997.363	1	277 | 4
336		504.9	2	499.687	998.368	499.689	998.371	controllerType=0 controllerNumber=1 scan=4413	-3.013	F.QCECPTGF.T		QCECPTGF,FT,2@57.02146,4@57.02146		16.0839	F.QC[+57.02146]EC[+57.02146]PTGF.T	C2(Carbamidomethyl / 57.0215); C4(Carbamidomethyl / 57.0215)	5.7e-06	5.8e-06	0	0	0	0	2.7e-07	2.7e-07	5.245	357.9	357.9		Specific	12.7	>sp|P46531|NOTC1_HUMAN Neurogenic locus notch homolog protein 1 OS=Homo sapiens OX=9606 GN=NOTCH1 PE=1 SV=4	1	2950	FP062822_14.4413.4413.2	high-energy collision-induced dissociation	5.53	997.36	997.363	1	278 | 8
344	Fuc(1); Hex(1)Pent(2)	4.7	4	1002.16	4005.63	1001.91	4004.62	controllerType=0 controllerNumber=1 scan=4684	1.291	F.TGHLCQYDVDECASTPCKNGAKCLDGPNTY.T	1;14	TGHLCQYDVDECASTPCKNGAKCLDGPNTY,FT,1@146.05791,5@57.02146,6@0.98402,12@57.02146,14@426.13734,17@57.02146,23@57.02146	T1(OGlycan / 146.0579); Q6(Deamidated / 0.984); S14(OGlycan / 426.1373)	16.7137	F.T[+146.05791]GHLC[+57.02146]Q[+0.98402]YDVDEC[+57.02146]AS[+426.13734]TPC[+57.02146]KNGAKC[+57.02146]LDGPNTY.T	C5(Carbamidomethyl / 57.0215); C12(Carbamidomethyl / 57.0215); C17(Carbamidomethyl / 57.0215); C23(Carbamidomethyl / 57.0215)	0.28	0.28	0	0	0	0	0.0069	0.007	0.551	4.7	2	1	Specific	7	>sp|P46531|NOTC1_HUMAN Neurogenic locus notch homolog protein 1 OS=Homo sapiens OX=9606 GN=NOTCH1 PE=1 SV=4	1	3309	FP062822_14.4684.4684.4	high-energy collision-induced dissociation	0.22	4004.62	4003.61	1	279 | 27538
344	Hex(1)Pent(2)	917.4	4	969.392	3874.55	969.394	3874.56	controllerType=0 controllerNumber=1 scan=4376	-2.461	F.TGHLCQYDVDECASTPCKNGAKCLDGPNTY.T	29	TGHLCQYDVDECASTPCKNGAKCLDGPNTY,FT,5@57.02146,12@57.02146,17@57.02146,19@0.98402,23@57.02146,25@15.99492,29@426.13734	N19(Deamidated / 0.984); D25(Oxidation / 15.9949); T29(OGlycan / 426.1373)	15.9986	F.TGHLC[+57.02146]QYDVDEC[+57.02146]ASTPC[+57.02146]KN[+0.98402]GAKC[+57.02146]LD[+15.99492]GPNT[+426.13734]Y.T	C5(Carbamidomethyl / 57.0215); C12(Carbamidomethyl / 57.0215); C17(Carbamidomethyl / 57.0215); C23(Carbamidomethyl / 57.0215)	2.4e-15	2.4e-15	0	0	0	0	1.5e-16	1.6e-16	14.618	917.4	5.3		Specific	16.9	>sp|P46531|NOTC1_HUMAN Neurogenic locus notch homolog protein 1 OS=Homo sapiens OX=9606 GN=NOTCH1 PE=1 SV=4	1	2903	FP062822_14.4376.4376.4	high-energy collision-induced dissociation	15.05	3873.54	3873.55	1	280 | 25414
344	Hex(1)Pent(2)	895.7	4	969.392	3874.55	969.394	3874.56	controllerType=0 controllerNumber=1 scan=4424	-2.713	F.TGHLCQYDVDECASTPCKNGAKCLDGPNTY.T	15	TGHLCQYDVDECASTPCKNGAKCLDGPNTY,FT,5@57.02146,12@57.02146,15@426.13734,17@57.02146,19@0.98402,23@57.02146,25@15.99492	T15(OGlycan / 426.1373); N19(Deamidated / 0.984); D25(Oxidation / 15.9949)	16.1093	F.TGHLC[+57.02146]QYDVDEC[+57.02146]AST[+426.13734]PC[+57.02146]KN[+0.98402]GAKC[+57.02146]LD[+15.99492]GPNTY.T	C5(Carbamidomethyl / 57.0215); C12(Carbamidomethyl / 57.0215); C17(Carbamidomethyl / 57.0215); C23(Carbamidomethyl / 57.0215)	2.4e-14	2.4e-14	0	0	0	0	3.3e-15	3.4e-15	13.618	895.7	0		Specific	16.8	>sp|P46531|NOTC1_HUMAN Neurogenic locus notch homolog protein 1 OS=Homo sapiens OX=9606 GN=NOTCH1 PE=1 SV=4	1	2965	FP062822_14.4424.4424.4	high-energy collision-induced dissociation	14.03	3873.54	3873.55	1	281 | 25814
344	Hex(1)Pent(2)	648.9	3	1292.19	3874.55	1292.19	3874.56	controllerType=0 controllerNumber=1 scan=4389	-2.537	F.TGHLCQYDVDECASTPCKNGAKCLDGPNTY.T	14	TGHLCQYDVDECASTPCKNGAKCLDGPNTY,FT,5@57.02146,12@57.02146,14@426.13734,17@57.02146,19@0.98402,23@57.02146,25@15.99492	S14(OGlycan / 426.1373); N19(Deamidated / 0.984); D25(Oxidation / 15.9949)	16.0282	F.TGHLC[+57.02146]QYDVDEC[+57.02146]AS[+426.13734]TPC[+57.02146]KN[+0.98402]GAKC[+57.02146]LD[+15.99492]GPNTY.T	C5(Carbamidomethyl / 57.0215); C12(Carbamidomethyl / 57.0215); C17(Carbamidomethyl / 57.0215); C23(Carbamidomethyl / 57.0215)	2.8e-09	2.8e-09	0	0	0	0	2.2e-10	2.3e-10	8.552	648.9	0		Specific	22.8	>sp|P46531|NOTC1_HUMAN Neurogenic locus notch homolog protein 1 OS=Homo sapiens OX=9606 GN=NOTCH1 PE=1 SV=4	1	2921	FP062822_14.4389.4389.3	high-energy collision-induced dissociation	8.96	3873.54	3873.55	1	282 | 25494
344	Hex(1)Pent(2)	249.2	4	969.399	3874.57	969.394	3874.56	controllerType=0 controllerNumber=1 scan=4701	4.238	F.TGHLCQYDVDECASTPCKNGAKCLDGPNTY.T	14	TGHLCQYDVDECASTPCKNGAKCLDGPNTY,FT,5@57.02146,12@57.02146,14@426.13734,17@57.02146,23@57.02146,25@15.99492,28@0.98402	S14(OGlycan / 426.1373); D25(Oxidation / 15.9949); N28(Deamidated / 0.984)	16.7544	F.TGHLC[+57.02146]QYDVDEC[+57.02146]AS[+426.13734]TPC[+57.02146]KNGAKC[+57.02146]LD[+15.99492]GPN[+0.98402]TY.T	C5(Carbamidomethyl / 57.0215); C12(Carbamidomethyl / 57.0215); C17(Carbamidomethyl / 57.0215); C23(Carbamidomethyl / 57.0215)	0.011	0.011	0	0	0	0	0.00043	0.00044	1.973	249.2	0		Specific	10.6	>sp|P46531|NOTC1_HUMAN Neurogenic locus notch homolog protein 1 OS=Homo sapiens OX=9606 GN=NOTCH1 PE=1 SV=4	1	3331	FP062822_14.4701.4701.4	high-energy collision-induced dissociation	1.24	3873.56	3873.55	1	283 | 27698
344	Hex(1)Pent(2)	199	4	969.405	3874.6	969.394	3874.56	controllerType=0 controllerNumber=1 scan=4779	10.771	F.TGHLCQYDVDECASTPCKNGAKCLDGPNTY.T	15	TGHLCQYDVDECASTPCKNGAKCLDGPNTY,FT,5@57.02146,12@57.02146,15@426.13734,17@57.02146,19@0.98402,23@57.02146,25@15.99492	T15(OGlycan / 426.1373); N19(Deamidated / 0.984); D25(Oxidation / 15.9949)	16.9382	F.TGHLC[+57.02146]QYDVDEC[+57.02146]AST[+426.13734]PC[+57.02146]KN[+0.98402]GAKC[+57.02146]LD[+15.99492]GPNTY.T	C5(Carbamidomethyl / 57.0215); C12(Carbamidomethyl / 57.0215); C17(Carbamidomethyl / 57.0215); C23(Carbamidomethyl / 57.0215)	0.0015	0.0015	0	0	0	0	6.9e-05	7e-05	2.827	199	0		Specific	11.7	>sp|P46531|NOTC1_HUMAN Neurogenic locus notch homolog protein 1 OS=Homo sapiens OX=9606 GN=NOTCH1 PE=1 SV=4	1	3426	FP062822_14.4779.4779.4	high-energy collision-induced dissociation	2.24	3873.59	3873.55	1	284 | 28138
344	Hex(1)Pent(2)	1044	3	1291.85	3873.54	1291.86	3873.57	controllerType=0 controllerNumber=1 scan=4232	-8.113	F.TGHLCQYDVDECASTPCKNGAKCLDGPNTY.T	14	TGHLCQYDVDECASTPCKNGAKCLDGPNTY,FT,5@57.02146,12@57.02146,14@426.13734,17@57.02146,23@57.02146,25@15.99492	S14(OGlycan / 426.1373); D25(Oxidation / 15.9949)	15.677	F.TGHLC[+57.02146]QYDVDEC[+57.02146]AS[+426.13734]TPC[+57.02146]KNGAKC[+57.02146]LD[+15.99492]GPNTY.T	C5(Carbamidomethyl / 57.0215); C12(Carbamidomethyl / 57.0215); C17(Carbamidomethyl / 57.0215); C23(Carbamidomethyl / 57.0215)	3.3e-16	3.3e-16	0	0	0	0	2.2e-17	2.3e-17	15.483	971.9	0		Specific	19.3	>sp|P46531|NOTC1_HUMAN Neurogenic locus notch homolog protein 1 OS=Homo sapiens OX=9606 GN=NOTCH1 PE=1 SV=4	1	2732	FP062822_14.4232.4232.3	high-energy collision-induced dissociation	19.32	3872.53	3872.56	1	285 | 24191
344	Hex(1)Pent(2)	942.7	3	1291.86	3873.57	1291.86	3873.57	controllerType=0 controllerNumber=1 scan=4284	-1.685	F.TGHLCQYDVDECASTPCKNGAKCLDGPNTY.T	14	TGHLCQYDVDECASTPCKNGAKCLDGPNTY,FT,5@57.02146,12@57.02146,14@426.13734,17@57.02146,23@57.02146,25@15.99492	S14(OGlycan / 426.1373); D25(Oxidation / 15.9949)	15.7941	F.TGHLC[+57.02146]QYDVDEC[+57.02146]AS[+426.13734]TPC[+57.02146]KNGAKC[+57.02146]LD[+15.99492]GPNTY.T	C5(Carbamidomethyl / 57.0215); C12(Carbamidomethyl / 57.0215); C17(Carbamidomethyl / 57.0215); C23(Carbamidomethyl / 57.0215)	5.7e-15	5.8e-15	0	0	0	0	3.1e-16	3.2e-16	14.244	899.3	0		Specific	22.1	>sp|P46531|NOTC1_HUMAN Neurogenic locus notch homolog protein 1 OS=Homo sapiens OX=9606 GN=NOTCH1 PE=1 SV=4	1	2791	FP062822_14.4284.4284.3	high-energy collision-induced dissociation	15.96	3872.56	3872.56	1	286 | 24671
344	Hex(1)Pent(2)	897.7	4	969.143	3873.55	969.148	3873.57	controllerType=0 controllerNumber=1 scan=4211	-5.076	F.TGHLCQYDVDECASTPCKNGAKCLDGPNTY.T	14	TGHLCQYDVDECASTPCKNGAKCLDGPNTY,FT,5@57.02146,12@57.02146,14@426.13734,17@57.02146,23@57.02146,25@15.99492	S14(OGlycan / 426.1373); D25(Oxidation / 15.9949)	15.6285	F.TGHLC[+57.02146]QYDVDEC[+57.02146]AS[+426.13734]TPC[+57.02146]KNGAKC[+57.02146]LD[+15.99492]GPNTY.T	C5(Carbamidomethyl / 57.0215); C12(Carbamidomethyl / 57.0215); C17(Carbamidomethyl / 57.0215); C23(Carbamidomethyl / 57.0215)	4.1e-14	4.2e-14	0	0	0	0	4.6e-15	4.7e-15	13.383	897.7	0		Specific	15.1	>sp|P46531|NOTC1_HUMAN Neurogenic locus notch homolog protein 1 OS=Homo sapiens OX=9606 GN=NOTCH1 PE=1 SV=4	1	2709	FP062822_14.4211.4211.4	high-energy collision-induced dissociation	15.18	3872.54	3872.56	1	287 | 23911
344	Hex(1)Pent(2)	862	4	969.145	3873.56	969.148	3873.57	controllerType=0 controllerNumber=1 scan=4314	-3.5	F.TGHLCQYDVDECASTPCKNGAKCLDGPNTY.T	14	TGHLCQYDVDECASTPCKNGAKCLDGPNTY,FT,5@57.02146,12@57.02146,14@426.13734,17@57.02146,23@57.02146,25@15.99492	S14(OGlycan / 426.1373); D25(Oxidation / 15.9949)	15.8621	F.TGHLC[+57.02146]QYDVDEC[+57.02146]AS[+426.13734]TPC[+57.02146]KNGAKC[+57.02146]LD[+15.99492]GPNTY.T	C5(Carbamidomethyl / 57.0215); C12(Carbamidomethyl / 57.0215); C17(Carbamidomethyl / 57.0215); C23(Carbamidomethyl / 57.0215)	2.4e-14	2.4e-14	0	0	0	0	2.3e-15	2.3e-15	13.618	808.1	0		Specific	15.7	>sp|P46531|NOTC1_HUMAN Neurogenic locus notch homolog protein 1 OS=Homo sapiens OX=9606 GN=NOTCH1 PE=1 SV=4	1	2825	FP062822_14.4314.4314.4	high-energy collision-induced dissociation	14.37	3872.55	3872.56	1	288 | 24991
344	Hex(1)Pent(2)	770.3	4	969.145	3873.56	969.148	3873.57	controllerType=0 controllerNumber=1 scan=4259	-4.004	F.TGHLCQYDVDECASTPCKNGAKCLDGPNTY.T	14	TGHLCQYDVDECASTPCKNGAKCLDGPNTY,FT,5@57.02146,12@57.02146,14@426.13734,17@57.02146,23@57.02146,25@15.99492	S14(OGlycan / 426.1373); D25(Oxidation / 15.9949)	15.7375	F.TGHLC[+57.02146]QYDVDEC[+57.02146]AS[+426.13734]TPC[+57.02146]KNGAKC[+57.02146]LD[+15.99492]GPNTY.T	C5(Carbamidomethyl / 57.0215); C12(Carbamidomethyl / 57.0215); C17(Carbamidomethyl / 57.0215); C23(Carbamidomethyl / 57.0215)	2.4e-12	2.4e-12	0	0	0	0	1.4e-13	1.4e-13	11.617	726.4	0		Specific	14.7	>sp|P46531|NOTC1_HUMAN Neurogenic locus notch homolog protein 1 OS=Homo sapiens OX=9606 GN=NOTCH1 PE=1 SV=4	1	2761	FP062822_14.4259.4259.4	high-energy collision-induced dissociation	12.38	3872.55	3872.56	1	289 | 24551
344	Hex(1)Pent(2)	686.7	4	969.144	3873.55	969.148	3873.57	controllerType=0 controllerNumber=1 scan=4482	-4.319	F.TGHLCQYDVDECASTPCKNGAKCLDGPNTY.T	14	TGHLCQYDVDECASTPCKNGAKCLDGPNTY,FT,5@57.02146,12@57.02146,14@426.13734,17@57.02146,23@57.02146,25@15.99492	S14(OGlycan / 426.1373); D25(Oxidation / 15.9949)	16.2415	F.TGHLC[+57.02146]QYDVDEC[+57.02146]AS[+426.13734]TPC[+57.02146]KNGAKC[+57.02146]LD[+15.99492]GPNTY.T	C5(Carbamidomethyl / 57.0215); C12(Carbamidomethyl / 57.0215); C17(Carbamidomethyl / 57.0215); C23(Carbamidomethyl / 57.0215)	4.1e-10	4.2e-10	0	0	0	0	1.8e-11	1.8e-11	9.383	686.7	0		Specific	13.1	>sp|P46531|NOTC1_HUMAN Neurogenic locus notch homolog protein 1 OS=Homo sapiens OX=9606 GN=NOTCH1 PE=1 SV=4	1	3038	FP062822_14.4482.4482.4	high-energy collision-induced dissociation	10.14	3872.55	3872.56	1	290 | 26291
344	Hex(1)Pent(2)	506.1	4	969.144	3873.55	969.148	3873.57	controllerType=0 controllerNumber=1 scan=4541	-4.382	F.TGHLCQYDVDECASTPCKNGAKCLDGPNTY.T	14	TGHLCQYDVDECASTPCKNGAKCLDGPNTY,FT,5@57.02146,12@57.02146,14@426.13734,17@57.02146,23@57.02146,25@15.99492	S14(OGlycan / 426.1373); D25(Oxidation / 15.9949)	16.379	F.TGHLC[+57.02146]QYDVDEC[+57.02146]AS[+426.13734]TPC[+57.02146]KNGAKC[+57.02146]LD[+15.99492]GPNTY.T	C5(Carbamidomethyl / 57.0215); C12(Carbamidomethyl / 57.0215); C17(Carbamidomethyl / 57.0215); C23(Carbamidomethyl / 57.0215)	5.7e-07	5.8e-07	0	0	0	0	3.4e-08	3.5e-08	6.243	506.1	0		Specific	13	>sp|P46531|NOTC1_HUMAN Neurogenic locus notch homolog protein 1 OS=Homo sapiens OX=9606 GN=NOTCH1 PE=1 SV=4	1	3110	FP062822_14.4541.4541.4	high-energy collision-induced dissociation	6.29	3872.55	3872.56	1	291 | 26691
344	Hex(1)Pent(2)	457	4	969.144	3873.55	969.148	3873.57	controllerType=0 controllerNumber=1 scan=4593	-4.698	F.TGHLCQYDVDECASTPCKNGAKCLDGPNTY.T	14	TGHLCQYDVDECASTPCKNGAKCLDGPNTY,FT,5@57.02146,12@57.02146,14@426.13734,17@57.02146,23@57.02146,25@15.99492	S14(OGlycan / 426.1373); D25(Oxidation / 15.9949)	16.5013	F.TGHLC[+57.02146]QYDVDEC[+57.02146]AS[+426.13734]TPC[+57.02146]KNGAKC[+57.02146]LD[+15.99492]GPNTY.T	C5(Carbamidomethyl / 57.0215); C12(Carbamidomethyl / 57.0215); C17(Carbamidomethyl / 57.0215); C23(Carbamidomethyl / 57.0215)	6.3e-07	6.4e-07	0	0	0	0	3.7e-08	3.8e-08	6.197	457	0		Specific	12.1	>sp|P46531|NOTC1_HUMAN Neurogenic locus notch homolog protein 1 OS=Homo sapiens OX=9606 GN=NOTCH1 PE=1 SV=4	1	3181	FP062822_14.4593.4593.4	high-energy collision-induced dissociation	6	3872.55	3872.56	1	292 | 26938
344	Hex(1)Pent(2)	414.7	4	969.145	3873.56	969.148	3873.57	controllerType=0 controllerNumber=1 scan=4649	-3.815	F.TGHLCQYDVDECASTPCKNGAKCLDGPNTY.T	14	TGHLCQYDVDECASTPCKNGAKCLDGPNTY,FT,5@57.02146,12@57.02146,14@426.13734,17@57.02146,23@57.02146,25@15.99492	S14(OGlycan / 426.1373); D25(Oxidation / 15.9949)	16.6321	F.TGHLC[+57.02146]QYDVDEC[+57.02146]AS[+426.13734]TPC[+57.02146]KNGAKC[+57.02146]LD[+15.99492]GPNTY.T	C5(Carbamidomethyl / 57.0215); C12(Carbamidomethyl / 57.0215); C17(Carbamidomethyl / 57.0215); C23(Carbamidomethyl / 57.0215)	4.3e-07	4.3e-07	0	0	0	0	2.6e-08	2.6e-08	6.37	414.7	0		Specific	12.3	>sp|P46531|NOTC1_HUMAN Neurogenic locus notch homolog protein 1 OS=Homo sapiens OX=9606 GN=NOTCH1 PE=1 SV=4	1	3259	FP062822_14.4649.4649.4	high-energy collision-induced dissociation	6.19	3872.55	3872.56	1	293 | 27258
344	Hex(1)Pent(2)	596.4	3	1287.19	3859.55	1287.19	3859.54	controllerType=0 controllerNumber=1 scan=4350	2.46	F.TGHLCQYDVDECASTPCKNGAKCLDGPNTY.T	15	TGHLCQYDVDECASTPCKNGAKCLDGPNTY,FT,5@57.02146,6@0.98402,12@57.02146,15@426.13734,17@57.02146,19@0.98402,23@57.02146	Q6(Deamidated / 0.984); T15(OGlycan / 426.1373); N19(Deamidated / 0.984)	15.9421	F.TGHLC[+57.02146]Q[+0.98402]YDVDEC[+57.02146]AST[+426.13734]PC[+57.02146]KN[+0.98402]GAKC[+57.02146]LDGPNTY.T	C5(Carbamidomethyl / 57.0215); C12(Carbamidomethyl / 57.0215); C17(Carbamidomethyl / 57.0215); C23(Carbamidomethyl / 57.0215)	1.5e-07	1.5e-07	0	0	0	0	7.6e-09	7.7e-09	6.831	596.4	0		Specific	17.6	>sp|P46531|NOTC1_HUMAN Neurogenic locus notch homolog protein 1 OS=Homo sapiens OX=9606 GN=NOTCH1 PE=1 SV=4	1	2869	FP062822_14.4350.4350.3	high-energy collision-induced dissociation	7.24	3858.55	3858.54	1	294 | 25214
344	Hex(1)Pent(2)	967.9	4	965.394	3858.55	965.396	3858.56	controllerType=0 controllerNumber=1 scan=4348	-1.638	F.TGHLCQYDVDECASTPCKNGAKCLDGPNTY.T	15	TGHLCQYDVDECASTPCKNGAKCLDGPNTY,FT,5@57.02146,12@57.02146,15@426.13734,17@57.02146,19@0.98402,23@57.02146	T15(OGlycan / 426.1373); N19(Deamidated / 0.984)	15.9377	F.TGHLC[+57.02146]QYDVDEC[+57.02146]AST[+426.13734]PC[+57.02146]KN[+0.98402]GAKC[+57.02146]LDGPNTY.T	C5(Carbamidomethyl / 57.0215); C12(Carbamidomethyl / 57.0215); C17(Carbamidomethyl / 57.0215); C23(Carbamidomethyl / 57.0215)	4.4e-16	4.4e-16	0	0	0	0	3.8e-17	3.9e-17	15.358	967.9	0		Specific	17	>sp|P46531|NOTC1_HUMAN Neurogenic locus notch homolog protein 1 OS=Homo sapiens OX=9606 GN=NOTCH1 PE=1 SV=4	1	2867	FP062822_14.4348.4348.4	high-energy collision-induced dissociation	15.96	3857.55	3857.55	1	295 | 25134
344	Hex(1)Pent(2)	962.8	3	1286.86	3858.55	1286.86	3858.56	controllerType=0 controllerNumber=1 scan=4394	-1.619	F.TGHLCQYDVDECASTPCKNGAKCLDGPNTY.T	15	TGHLCQYDVDECASTPCKNGAKCLDGPNTY,FT,5@57.02146,12@57.02146,15@426.13734,17@57.02146,19@0.98402,23@57.02146	T15(OGlycan / 426.1373); N19(Deamidated / 0.984)	16.0409	F.TGHLC[+57.02146]QYDVDEC[+57.02146]AST[+426.13734]PC[+57.02146]KN[+0.98402]GAKC[+57.02146]LDGPNTY.T	C5(Carbamidomethyl / 57.0215); C12(Carbamidomethyl / 57.0215); C17(Carbamidomethyl / 57.0215); C23(Carbamidomethyl / 57.0215)	5.5e-16	5.6e-16	0	0	0	0	4.9e-17	5e-17	15.261	962.8	0		Specific	22.1	>sp|P46531|NOTC1_HUMAN Neurogenic locus notch homolog protein 1 OS=Homo sapiens OX=9606 GN=NOTCH1 PE=1 SV=4	1	2926	FP062822_14.4394.4394.3	high-energy collision-induced dissociation	15.96	3857.55	3857.55	1	296 | 25534
344	Hex(1)Pent(2)	876.9	4	965.393	3858.55	965.396	3858.56	controllerType=0 controllerNumber=1 scan=4404	-2.777	F.TGHLCQYDVDECASTPCKNGAKCLDGPNTY.T	15	TGHLCQYDVDECASTPCKNGAKCLDGPNTY,FT,5@57.02146,12@57.02146,15@426.13734,17@57.02146,19@0.98402,23@57.02146	T15(OGlycan / 426.1373); N19(Deamidated / 0.984)	16.0626	F.TGHLC[+57.02146]QYDVDEC[+57.02146]AST[+426.13734]PC[+57.02146]KN[+0.98402]GAKC[+57.02146]LDGPNTY.T	C5(Carbamidomethyl / 57.0215); C12(Carbamidomethyl / 57.0215); C17(Carbamidomethyl / 57.0215); C23(Carbamidomethyl / 57.0215)	2.4e-14	2.4e-14	0	0	0	0	3e-15	3e-15	13.618	876.9	0		Specific	16	>sp|P46531|NOTC1_HUMAN Neurogenic locus notch homolog protein 1 OS=Homo sapiens OX=9606 GN=NOTCH1 PE=1 SV=4	1	2940	FP062822_14.4404.4404.4	high-energy collision-induced dissociation	14.37	3857.54	3857.55	1	297 | 25654
344	Hex(1)Pent(2)	841	4	965.395	3858.56	965.396	3858.56	controllerType=0 controllerNumber=1 scan=4513	-0.499	F.TGHLCQYDVDECASTPCKNGAKCLDGPNTY.T	15	TGHLCQYDVDECASTPCKNGAKCLDGPNTY,FT,5@57.02146,12@57.02146,15@426.13734,17@57.02146,19@0.98402,23@57.02146	T15(OGlycan / 426.1373); N19(Deamidated / 0.984)	16.3144	F.TGHLC[+57.02146]QYDVDEC[+57.02146]AST[+426.13734]PC[+57.02146]KN[+0.98402]GAKC[+57.02146]LDGPNTY.T	C5(Carbamidomethyl / 57.0215); C12(Carbamidomethyl / 57.0215); C17(Carbamidomethyl / 57.0215); C23(Carbamidomethyl / 57.0215)	4.9e-13	5e-13	0	0	0	0	4e-14	4.1e-14	12.311	841	0		Specific	14	>sp|P46531|NOTC1_HUMAN Neurogenic locus notch homolog protein 1 OS=Homo sapiens OX=9606 GN=NOTCH1 PE=1 SV=4	1	3072	FP062822_14.4513.4513.4	high-energy collision-induced dissociation	13.07	3857.55	3857.55	1	298 | 26491
344	Hex(1)Pent(2)	658.6	3	1286.85	3858.54	1286.86	3858.56	controllerType=0 controllerNumber=1 scan=4447	-6.269	F.TGHLCQYDVDECASTPCKNGAKCLDGPNTY.T	15	TGHLCQYDVDECASTPCKNGAKCLDGPNTY,FT,5@57.02146,12@57.02146,15@426.13734,17@57.02146,19@0.98402,23@57.02146	T15(OGlycan / 426.1373); N19(Deamidated / 0.984)	16.1615	F.TGHLC[+57.02146]QYDVDEC[+57.02146]AST[+426.13734]PC[+57.02146]KN[+0.98402]GAKC[+57.02146]LDGPNTY.T	C5(Carbamidomethyl / 57.0215); C12(Carbamidomethyl / 57.0215); C17(Carbamidomethyl / 57.0215); C23(Carbamidomethyl / 57.0215)	4.8e-10	4.9e-10	0	0	0	0	2.5e-11	2.6e-11	9.317	658.6	0		Specific	20.3	>sp|P46531|NOTC1_HUMAN Neurogenic locus notch homolog protein 1 OS=Homo sapiens OX=9606 GN=NOTCH1 PE=1 SV=4	1	2994	FP062822_14.4447.4447.3	high-energy collision-induced dissociation	9.08	3857.53	3857.55	1	299 | 25974
344	Hex(1)Pent(2)	1126	3	1286.52	3857.56	1286.53	3857.58	controllerType=0 controllerNumber=1 scan=4251	-4.845	F.TGHLCQYDVDECASTPCKNGAKCLDGPNTY.T	15	TGHLCQYDVDECASTPCKNGAKCLDGPNTY,FT,5@57.02146,12@57.02146,15@426.13734,17@57.02146,23@57.02146	T15(OGlycan / 426.1373)	15.7208	F.TGHLC[+57.02146]QYDVDEC[+57.02146]AST[+426.13734]PC[+57.02146]KNGAKC[+57.02146]LDGPNTY.T	C5(Carbamidomethyl / 57.0215); C12(Carbamidomethyl / 57.0215); C17(Carbamidomethyl / 57.0215); C23(Carbamidomethyl / 57.0215)	9.9e-31	4.9e-21	0	0	0	0	9.9e-31	4.5e-22	30.006	1126	0		Specific	23.7	>sp|P46531|NOTC1_HUMAN Neurogenic locus notch homolog protein 1 OS=Homo sapiens OX=9606 GN=NOTCH1 PE=1 SV=4	1	2753	FP062822_14.4251.4251.3	high-energy collision-induced dissociation	19.99	3856.55	3856.57	1	300 | 24431
344	Hex(1)Pent(2)	1111.2	3	1286.53	3857.58	1286.53	3857.58	controllerType=0 controllerNumber=1 scan=4203	-0.288	F.TGHLCQYDVDECASTPCKNGAKCLDGPNTY.T	15	TGHLCQYDVDECASTPCKNGAKCLDGPNTY,FT,5@57.02146,12@57.02146,15@426.13734,17@57.02146,23@57.02146	T15(OGlycan / 426.1373)	15.611	F.TGHLC[+57.02146]QYDVDEC[+57.02146]AST[+426.13734]PC[+57.02146]KNGAKC[+57.02146]LDGPNTY.T	C5(Carbamidomethyl / 57.0215); C12(Carbamidomethyl / 57.0215); C17(Carbamidomethyl / 57.0215); C23(Carbamidomethyl / 57.0215)	9.9e-31	5.8e-21	0	0	0	0	9.9e-31	6.6e-22	30.006	1080.2	0		Specific	24	>sp|P46531|NOTC1_HUMAN Neurogenic locus notch homolog protein 1 OS=Homo sapiens OX=9606 GN=NOTCH1 PE=1 SV=4	1	2700	FP062822_14.4203.4203.3	high-energy collision-induced dissociation	19.92	3856.57	3856.57	1	301 | 23871
344	Hex(1)Pent(2)	954.1	4	965.147	3857.57	965.15	3857.58	controllerType=0 controllerNumber=1 scan=4189	-2.997	F.TGHLCQYDVDECASTPCKNGAKCLDGPNTY.T	14	TGHLCQYDVDECASTPCKNGAKCLDGPNTY,FT,5@57.02146,12@57.02146,14@426.13734,17@57.02146,23@57.02146	S14(OGlycan / 426.1373)	15.5804	F.TGHLC[+57.02146]QYDVDEC[+57.02146]AS[+426.13734]TPC[+57.02146]KNGAKC[+57.02146]LDGPNTY.T	C5(Carbamidomethyl / 57.0215); C12(Carbamidomethyl / 57.0215); C17(Carbamidomethyl / 57.0215); C23(Carbamidomethyl / 57.0215)	2.2e-16	2.2e-16	0	0	0	0	1.5e-17	1.6e-17	15.659	935.6	0		Specific	15.9	>sp|P46531|NOTC1_HUMAN Neurogenic locus notch homolog protein 1 OS=Homo sapiens OX=9606 GN=NOTCH1 PE=1 SV=4	1	2684	FP062822_14.4189.4189.4	high-energy collision-induced dissociation	18.29	3856.56	3856.57	1	302 | 23711
344	Hex(1)Pent(2)	881.1	3	1286.53	3857.56	1286.53	3857.58	controllerType=0 controllerNumber=1 scan=4312	-3.991	F.TGHLCQYDVDECASTPCKNGAKCLDGPNTY.T	15	TGHLCQYDVDECASTPCKNGAKCLDGPNTY,FT,5@57.02146,12@57.02146,15@426.13734,17@57.02146,23@57.02146	T15(OGlycan / 426.1373)	15.8559	F.TGHLC[+57.02146]QYDVDEC[+57.02146]AST[+426.13734]PC[+57.02146]KNGAKC[+57.02146]LDGPNTY.T	C5(Carbamidomethyl / 57.0215); C12(Carbamidomethyl / 57.0215); C17(Carbamidomethyl / 57.0215); C23(Carbamidomethyl / 57.0215)	2.8e-14	2.8e-14	0	0	0	0	4.1e-15	4.1e-15	13.552	881.1	0		Specific	23.1	>sp|P46531|NOTC1_HUMAN Neurogenic locus notch homolog protein 1 OS=Homo sapiens OX=9606 GN=NOTCH1 PE=1 SV=4	1	2824	FP062822_14.4312.4312.3	high-energy collision-induced dissociation	14.22	3856.55	3856.57	1	303 | 24951
344	Hex(1)Pent(2)	857.2	4	965.146	3857.56	965.15	3857.58	controllerType=0 controllerNumber=1 scan=4240	-3.567	F.TGHLCQYDVDECASTPCKNGAKCLDGPNTY.T	14	TGHLCQYDVDECASTPCKNGAKCLDGPNTY,FT,5@57.02146,12@57.02146,14@426.13734,17@57.02146,23@57.02146	S14(OGlycan / 426.1373)	15.6963	F.TGHLC[+57.02146]QYDVDEC[+57.02146]AS[+426.13734]TPC[+57.02146]KNGAKC[+57.02146]LDGPNTY.T	C5(Carbamidomethyl / 57.0215); C12(Carbamidomethyl / 57.0215); C17(Carbamidomethyl / 57.0215); C23(Carbamidomethyl / 57.0215)	2.4e-14	2.4e-14	0	0	0	0	1.9e-15	1.9e-15	13.618	857.2	0		Specific	15.4	>sp|P46531|NOTC1_HUMAN Neurogenic locus notch homolog protein 1 OS=Homo sapiens OX=9606 GN=NOTCH1 PE=1 SV=4	1	2741	FP062822_14.4240.4240.4	high-energy collision-induced dissociation	13.29	3856.56	3856.57	1	304 | 24271
344	Hex(1)Pent(2)	793.4	4	965.147	3857.56	965.15	3857.58	controllerType=0 controllerNumber=1 scan=4292	-3.187	F.TGHLCQYDVDECASTPCKNGAKCLDGPNTY.T	15	TGHLCQYDVDECASTPCKNGAKCLDGPNTY,FT,5@57.02146,12@57.02146,15@426.13734,17@57.02146,23@57.02146	T15(OGlycan / 426.1373)	15.8134	F.TGHLC[+57.02146]QYDVDEC[+57.02146]AST[+426.13734]PC[+57.02146]KNGAKC[+57.02146]LDGPNTY.T	C5(Carbamidomethyl / 57.0215); C12(Carbamidomethyl / 57.0215); C17(Carbamidomethyl / 57.0215); C23(Carbamidomethyl / 57.0215)	2.4e-12	2.4e-12	0	0	0	0	1.7e-13	1.7e-13	11.617	793.4	0		Specific	13.9	>sp|P46531|NOTC1_HUMAN Neurogenic locus notch homolog protein 1 OS=Homo sapiens OX=9606 GN=NOTCH1 PE=1 SV=4	1	2799	FP062822_14.4292.4292.4	high-energy collision-induced dissociation	12.29	3856.56	3856.57	1	305 | 24711
344	Hex(1)Pent(2)	765.7	4	965.144	3857.55	965.15	3857.58	controllerType=0 controllerNumber=1 scan=4461	-6.162	F.TGHLCQYDVDECASTPCKNGAKCLDGPNTY.T	15	TGHLCQYDVDECASTPCKNGAKCLDGPNTY,FT,5@57.02146,12@57.02146,15@426.13734,17@57.02146,23@57.02146	T15(OGlycan / 426.1373)	16.1924	F.TGHLC[+57.02146]QYDVDEC[+57.02146]AST[+426.13734]PC[+57.02146]KNGAKC[+57.02146]LDGPNTY.T	C5(Carbamidomethyl / 57.0215); C12(Carbamidomethyl / 57.0215); C17(Carbamidomethyl / 57.0215); C23(Carbamidomethyl / 57.0215)	4.1e-12	4.2e-12	0	0	0	0	3e-13	3e-13	11.383	763.7	0		Specific	13.8	>sp|P46531|NOTC1_HUMAN Neurogenic locus notch homolog protein 1 OS=Homo sapiens OX=9606 GN=NOTCH1 PE=1 SV=4	1	3010	FP062822_14.4461.4461.4	high-energy collision-induced dissociation	12.05	3856.55	3856.57	1	306 | 26094
344	Hex(1)Pent(2)	711.7	4	965.145	3857.56	965.15	3857.58	controllerType=0 controllerNumber=1 scan=4568	-4.39	F.TGHLCQYDVDECASTPCKNGAKCLDGPNTY.T	14	TGHLCQYDVDECASTPCKNGAKCLDGPNTY,FT,5@57.02146,12@57.02146,14@426.13734,17@57.02146,23@57.02146	S14(OGlycan / 426.1373)	16.4439	F.TGHLC[+57.02146]QYDVDEC[+57.02146]AS[+426.13734]TPC[+57.02146]KNGAKC[+57.02146]LDGPNTY.T	C5(Carbamidomethyl / 57.0215); C12(Carbamidomethyl / 57.0215); C17(Carbamidomethyl / 57.0215); C23(Carbamidomethyl / 57.0215)	4.1e-11	4.2e-11	0	0	0	0	2.9e-12	2.9e-12	10.383	711.7	0		Specific	13.7	>sp|P46531|NOTC1_HUMAN Neurogenic locus notch homolog protein 1 OS=Homo sapiens OX=9606 GN=NOTCH1 PE=1 SV=4	1	3146	FP062822_14.4568.4568.4	high-energy collision-induced dissociation	11.05	3856.55	3856.57	1	307 | 26776
344	Hex(1)Pent(2)	676.9	4	965.145	3857.56	965.15	3857.58	controllerType=0 controllerNumber=1 scan=4627	-4.39	F.TGHLCQYDVDECASTPCKNGAKCLDGPNTY.T	15	TGHLCQYDVDECASTPCKNGAKCLDGPNTY,FT,5@57.02146,12@57.02146,15@426.13734,17@57.02146,23@57.02146	T15(OGlycan / 426.1373)	16.58	F.TGHLC[+57.02146]QYDVDEC[+57.02146]AST[+426.13734]PC[+57.02146]KNGAKC[+57.02146]LDGPNTY.T	C5(Carbamidomethyl / 57.0215); C12(Carbamidomethyl / 57.0215); C17(Carbamidomethyl / 57.0215); C23(Carbamidomethyl / 57.0215)	4.1e-10	4.2e-10	0	0	0	0	2.1e-11	2.2e-11	9.383	676.9	0		Specific	12.8	>sp|P46531|NOTC1_HUMAN Neurogenic locus notch homolog protein 1 OS=Homo sapiens OX=9606 GN=NOTCH1 PE=1 SV=4	1	3226	FP062822_14.4627.4627.4	high-energy collision-induced dissociation	10.05	3856.55	3856.57	1	308 | 27058
344	Hex(1)Pent(2)	333.5	4	965.144	3857.55	965.15	3857.58	controllerType=0 controllerNumber=1 scan=4790	-5.782	F.TGHLCQYDVDECASTPCKNGAKCLDGPNTY.T	14	TGHLCQYDVDECASTPCKNGAKCLDGPNTY,FT,5@57.02146,12@57.02146,14@426.13734,17@57.02146,23@57.02146	S14(OGlycan / 426.1373)	16.964	F.TGHLC[+57.02146]QYDVDEC[+57.02146]AS[+426.13734]TPC[+57.02146]KNGAKC[+57.02146]LDGPNTY.T	C5(Carbamidomethyl / 57.0215); C12(Carbamidomethyl / 57.0215); C17(Carbamidomethyl / 57.0215); C23(Carbamidomethyl / 57.0215)	0.00041	0.00042	0	0	0	0	1.3e-05	1.3e-05	3.386	333.5	0		Specific	10.9	>sp|P46531|NOTC1_HUMAN Neurogenic locus notch homolog protein 1 OS=Homo sapiens OX=9606 GN=NOTCH1 PE=1 SV=4	1	3439	FP062822_14.4790.4790.4	high-energy collision-induced dissociation	3.21	3856.55	3856.57	1	309 | 28338
344	Fuc(1); Hex(1)	73.4	4	935.895	3740.56	935.889	3740.53	controllerType=0 controllerNumber=1 scan=4670	6.599	F.TGHLCQYDVDECASTPCKNGAKCLDGPNTY.T	1;14	TGHLCQYDVDECASTPCKNGAKCLDGPNTY,FT,1@146.05791,5@57.02146,6@0.98402,12@57.02146,14@162.05282,17@57.02146,23@57.02146	T1(OGlycan / 146.0579); Q6(Deamidated / 0.984); S14(OGlycan / 162.0528)	16.6813	F.T[+146.05791]GHLC[+57.02146]Q[+0.98402]YDVDEC[+57.02146]AS[+162.05282]TPC[+57.02146]KNGAKC[+57.02146]LDGPNTY.T	C5(Carbamidomethyl / 57.0215); C12(Carbamidomethyl / 57.0215); C17(Carbamidomethyl / 57.0215); C23(Carbamidomethyl / 57.0215)	0.75	0.75	0.003	0.003	0.0068	0.0068	0.045	0.046	0.127	73.4	2		Specific	6.8	>sp|P46531|NOTC1_HUMAN Neurogenic locus notch homolog protein 1 OS=Homo sapiens OX=9606 GN=NOTCH1 PE=1 SV=4	1	3289	FP062822_14.4670.4670.4	high-energy collision-induced dissociation	0.04	3739.55	3739.53	1	310 | 27458
344	Hex(1)Pent(1)	847.9	4	932.382	3726.51	932.385	3726.52	controllerType=0 controllerNumber=1 scan=4414	-3.59	F.TGHLCQYDVDECASTPCKNGAKCLDGPNTY.T	14	TGHLCQYDVDECASTPCKNGAKCLDGPNTY,FT,5@57.02146,12@57.02146,14@294.09508,17@57.02146,19@0.98402,23@57.02146	S14(OGlycan / 294.0951); N19(Deamidated / 0.984)	16.0861	F.TGHLC[+57.02146]QYDVDEC[+57.02146]AS[+294.09508]TPC[+57.02146]KN[+0.98402]GAKC[+57.02146]LDGPNTY.T	C5(Carbamidomethyl / 57.0215); C12(Carbamidomethyl / 57.0215); C17(Carbamidomethyl / 57.0215); C23(Carbamidomethyl / 57.0215)	2.4e-13	2.4e-13	0	0	0	0	2.1e-14	2.1e-14	12.617	847.9	0		Specific	14.4	>sp|P46531|NOTC1_HUMAN Neurogenic locus notch homolog protein 1 OS=Homo sapiens OX=9606 GN=NOTCH1 PE=1 SV=4	1	2952	FP062822_14.4414.4414.4	high-energy collision-induced dissociation	13.38	3725.5	3725.51	1	311 | 25734
344	Hex(1)Pent(1)	814.1	4	932.383	3726.51	932.385	3726.52	controllerType=0 controllerNumber=1 scan=4364	-1.756	F.TGHLCQYDVDECASTPCKNGAKCLDGPNTY.T	14	TGHLCQYDVDECASTPCKNGAKCLDGPNTY,FT,5@57.02146,12@57.02146,14@294.09508,17@57.02146,19@0.98402,23@57.02146	S14(OGlycan / 294.0951); N19(Deamidated / 0.984)	15.9727	F.TGHLC[+57.02146]QYDVDEC[+57.02146]AS[+294.09508]TPC[+57.02146]KN[+0.98402]GAKC[+57.02146]LDGPNTY.T	C5(Carbamidomethyl / 57.0215); C12(Carbamidomethyl / 57.0215); C17(Carbamidomethyl / 57.0215); C23(Carbamidomethyl / 57.0215)	2.4e-13	2.4e-13	0	0	0	0	1.8e-14	1.8e-14	12.617	814.1	0		Specific	15	>sp|P46531|NOTC1_HUMAN Neurogenic locus notch homolog protein 1 OS=Homo sapiens OX=9606 GN=NOTCH1 PE=1 SV=4	1	2889	FP062822_14.4364.4364.4	high-energy collision-induced dissociation	13.38	3725.5	3725.51	1	312 | 25294
344	Hex(1)Pent(1)	596.4	4	932.387	3726.53	932.385	3726.52	controllerType=0 controllerNumber=1 scan=4304	2.437	F.TGHLCQYDVDECASTPCKNGAKCLDGPNTY.T	15	TGHLCQYDVDECASTPCKNGAKCLDGPNTY,FT,5@57.02146,12@57.02146,15@294.09508,17@57.02146,19@0.98402,23@57.02146	T15(OGlycan / 294.0951); N19(Deamidated / 0.984)	15.839	F.TGHLC[+57.02146]QYDVDEC[+57.02146]AST[+294.09508]PC[+57.02146]KN[+0.98402]GAKC[+57.02146]LDGPNTY.T	C5(Carbamidomethyl / 57.0215); C12(Carbamidomethyl / 57.0215); C17(Carbamidomethyl / 57.0215); C23(Carbamidomethyl / 57.0215)	1.3e-07	1.3e-07	0	0	0	0	5.9e-09	6e-09	6.896	596.4	0		Specific	13.1	>sp|P46531|NOTC1_HUMAN Neurogenic locus notch homolog protein 1 OS=Homo sapiens OX=9606 GN=NOTCH1 PE=1 SV=4	1	2812	FP062822_14.4304.4304.4	high-energy collision-induced dissociation	7.66	3725.52	3725.51	1	313 | 24791
344	Hex(1)Pent(1)	471.7	4	932.384	3726.51	932.385	3726.52	controllerType=0 controllerNumber=1 scan=4471	-1.297	F.TGHLCQYDVDECASTPCKNGAKCLDGPNTY.T	14	TGHLCQYDVDECASTPCKNGAKCLDGPNTY,FT,5@57.02146,12@57.02146,14@294.09508,17@57.02146,19@0.98402,23@57.02146	S14(OGlycan / 294.0951); N19(Deamidated / 0.984)	16.2159	F.TGHLC[+57.02146]QYDVDEC[+57.02146]AS[+294.09508]TPC[+57.02146]KN[+0.98402]GAKC[+57.02146]LDGPNTY.T	C5(Carbamidomethyl / 57.0215); C12(Carbamidomethyl / 57.0215); C17(Carbamidomethyl / 57.0215); C23(Carbamidomethyl / 57.0215)	7.5e-07	7.6e-07	0	0	0	0	4.5e-08	4.5e-08	6.126	471.7	0		Specific	12.4	>sp|P46531|NOTC1_HUMAN Neurogenic locus notch homolog protein 1 OS=Homo sapiens OX=9606 GN=NOTCH1 PE=1 SV=4	1	3024	FP062822_14.4471.4471.4	high-energy collision-induced dissociation	5.93	3725.51	3725.51	1	314 | 26174
344	Hex(1)Pent(1)	892.4	4	932.135	3725.52	932.139	3725.53	controllerType=0 controllerNumber=1 scan=4200	-3.95	F.TGHLCQYDVDECASTPCKNGAKCLDGPNTY.T	15	TGHLCQYDVDECASTPCKNGAKCLDGPNTY,FT,5@57.02146,12@57.02146,15@294.09508,17@57.02146,23@57.02146	T15(OGlycan / 294.0951)	15.6044	F.TGHLC[+57.02146]QYDVDEC[+57.02146]AST[+294.09508]PC[+57.02146]KNGAKC[+57.02146]LDGPNTY.T	C5(Carbamidomethyl / 57.0215); C12(Carbamidomethyl / 57.0215); C17(Carbamidomethyl / 57.0215); C23(Carbamidomethyl / 57.0215)	2.4e-14	2.4e-14	0	0	0	0	1.5e-15	1.5e-15	13.618	875.9	0		Specific	14.9	>sp|P46531|NOTC1_HUMAN Neurogenic locus notch homolog protein 1 OS=Homo sapiens OX=9606 GN=NOTCH1 PE=1 SV=4	1	2696	FP062822_14.4200.4200.4	high-energy collision-induced dissociation	14.29	3724.51	3724.53	1	315 | 23791
344	Hex(1)Pent(1)	749.7	4	932.136	3725.52	932.139	3725.53	controllerType=0 controllerNumber=1 scan=4252	-3.098	F.TGHLCQYDVDECASTPCKNGAKCLDGPNTY.T	14	TGHLCQYDVDECASTPCKNGAKCLDGPNTY,FT,5@57.02146,12@57.02146,14@294.09508,17@57.02146,23@57.02146	S14(OGlycan / 294.0951)	15.722	F.TGHLC[+57.02146]QYDVDEC[+57.02146]AS[+294.09508]TPC[+57.02146]KNGAKC[+57.02146]LDGPNTY.T	C5(Carbamidomethyl / 57.0215); C12(Carbamidomethyl / 57.0215); C17(Carbamidomethyl / 57.0215); C23(Carbamidomethyl / 57.0215)	2.4e-11	2.4e-11	0	0	0	0	1.5e-12	1.5e-12	10.617	704.5	0		Specific	14	>sp|P46531|NOTC1_HUMAN Neurogenic locus notch homolog protein 1 OS=Homo sapiens OX=9606 GN=NOTCH1 PE=1 SV=4	1	2754	FP062822_14.4252.4252.4	high-energy collision-induced dissociation	11.29	3724.52	3724.53	1	316 | 24471
344	Fuc(1); Fuc(1)	744	3	1242.18	3724.52	1242.18	3724.54	controllerType=0 controllerNumber=1 scan=4224	-4.813	F.TGHLCQYDVDECASTPCKNGAKCLDGPNTY.T	14;15	TGHLCQYDVDECASTPCKNGAKCLDGPNTY,FT,5@57.02146,12@57.02146,14@146.05791,15@146.05791,17@57.02146,19@0.98402,23@57.02146	S14(OGlycan / 146.0579); T15(OGlycan / 146.0579); N19(Deamidated / 0.984)	15.6577	F.TGHLC[+57.02146]QYDVDEC[+57.02146]AS[+146.05791]T[+146.05791]PC[+57.02146]KN[+0.98402]GAKC[+57.02146]LDGPNTY.T	C5(Carbamidomethyl / 57.0215); C12(Carbamidomethyl / 57.0215); C17(Carbamidomethyl / 57.0215); C23(Carbamidomethyl / 57.0215)	4.8e-11	4.9e-11	0	0	0	0	3.3e-12	3.4e-12	10.317	546	14.2		Specific	16.5	>sp|P46531|NOTC1_HUMAN Neurogenic locus notch homolog protein 1 OS=Homo sapiens OX=9606 GN=NOTCH1 PE=1 SV=4	1	2723	FP062822_14.4224.4224.3	high-energy collision-induced dissociation	10.73	3723.51	3723.53	1	317 | 24111
344	Hex(1)	370.7	3	1199.16	3595.46	1199.16	3595.46	controllerType=0 controllerNumber=1 scan=4410	0.786	F.TGHLCQYDVDECASTPCKNGAKCLDGPNTY.T	15	TGHLCQYDVDECASTPCKNGAKCLDGPNTY,FT,5@57.02146,6@0.98402,12@57.02146,15@162.05282,17@57.02146,23@57.02146,28@0.98402	Q6(Deamidated / 0.984); T15(OGlycan / 162.0528); N28(Deamidated / 0.984)	16.0756	F.TGHLC[+57.02146]Q[+0.98402]YDVDEC[+57.02146]AST[+162.05282]PC[+57.02146]KNGAKC[+57.02146]LDGPN[+0.98402]TY.T	C5(Carbamidomethyl / 57.0215); C12(Carbamidomethyl / 57.0215); C17(Carbamidomethyl / 57.0215); C23(Carbamidomethyl / 57.0215)	0.00014	0.00014	0	0	0	0	7.5e-06	7.6e-06	3.846	214.2	1.2		Specific	13.4	>sp|P46531|NOTC1_HUMAN Neurogenic locus notch homolog protein 1 OS=Homo sapiens OX=9606 GN=NOTCH1 PE=1 SV=4	1	2948	FP062822_14.4410.4410.3	high-energy collision-induced dissociation	3.71	3594.46	3594.45	1	318 | 25694
344	Hex(1)	1052.1	3	1198.83	3594.47	1198.83	3594.48	controllerType=0 controllerNumber=1 scan=4214	-1.963	F.TGHLCQYDVDECASTPCKNGAKCLDGPNTY.T	15	TGHLCQYDVDECASTPCKNGAKCLDGPNTY,FT,5@57.02146,12@57.02146,15@162.05282,17@57.02146,19@0.98402,23@57.02146	T15(OGlycan / 162.0528); N19(Deamidated / 0.984)	15.6341	F.TGHLC[+57.02146]QYDVDEC[+57.02146]AST[+162.05282]PC[+57.02146]KN[+0.98402]GAKC[+57.02146]LDGPNTY.T	C5(Carbamidomethyl / 57.0215); C12(Carbamidomethyl / 57.0215); C17(Carbamidomethyl / 57.0215); C23(Carbamidomethyl / 57.0215)	9.9e-31	2.8e-20	0	0	0	0	9.9e-31	3.2e-21	30.006	1052.1	1.2		Specific	18.6	>sp|P46531|NOTC1_HUMAN Neurogenic locus notch homolog protein 1 OS=Homo sapiens OX=9606 GN=NOTCH1 PE=1 SV=4	1	2713	FP062822_14.4214.4214.3	high-energy collision-induced dissociation	20.31	3593.46	3593.47	1	319 | 23951
344	Hex(1)	897.7	4	899.373	3594.47	899.375	3594.48	controllerType=0 controllerNumber=1 scan=4349	-1.542	F.TGHLCQYDVDECASTPCKNGAKCLDGPNTY.T	15	TGHLCQYDVDECASTPCKNGAKCLDGPNTY,FT,5@57.02146,12@57.02146,15@162.05282,17@57.02146,19@0.98402,23@57.02146	T15(OGlycan / 162.0528); N19(Deamidated / 0.984)	15.9399	F.TGHLC[+57.02146]QYDVDEC[+57.02146]AST[+162.05282]PC[+57.02146]KN[+0.98402]GAKC[+57.02146]LDGPNTY.T	C5(Carbamidomethyl / 57.0215); C12(Carbamidomethyl / 57.0215); C17(Carbamidomethyl / 57.0215); C23(Carbamidomethyl / 57.0215)	4.9e-14	5e-14	0	0	0	0	5.3e-15	5.4e-15	13.311	897.7	1.2		Specific	14	>sp|P46531|NOTC1_HUMAN Neurogenic locus notch homolog protein 1 OS=Homo sapiens OX=9606 GN=NOTCH1 PE=1 SV=4	1	2868	FP062822_14.4349.4349.4	high-energy collision-induced dissociation	15.05	3593.46	3593.47	1	320 | 25174
344	Hex(1)	851.4	4	899.372	3594.46	899.375	3594.48	controllerType=0 controllerNumber=1 scan=4403	-3.172	F.TGHLCQYDVDECASTPCKNGAKCLDGPNTY.T	15	TGHLCQYDVDECASTPCKNGAKCLDGPNTY,FT,5@57.02146,12@57.02146,15@162.05282,17@57.02146,19@0.98402,23@57.02146	T15(OGlycan / 162.0528); N19(Deamidated / 0.984)	16.0614	F.TGHLC[+57.02146]QYDVDEC[+57.02146]AST[+162.05282]PC[+57.02146]KN[+0.98402]GAKC[+57.02146]LDGPNTY.T	C5(Carbamidomethyl / 57.0215); C12(Carbamidomethyl / 57.0215); C17(Carbamidomethyl / 57.0215); C23(Carbamidomethyl / 57.0215)	2.4e-14	2.4e-14	0	0	0	0	2.7e-15	2.7e-15	13.618	851.4	1.2		Specific	14.5	>sp|P46531|NOTC1_HUMAN Neurogenic locus notch homolog protein 1 OS=Homo sapiens OX=9606 GN=NOTCH1 PE=1 SV=4	1	2939	FP062822_14.4403.4403.4	high-energy collision-induced dissociation	13.38	3593.46	3593.47	1	321 | 25614
344	Hex(1)	801.9	4	899.371	3594.46	899.375	3594.48	controllerType=0 controllerNumber=1 scan=4457	-3.376	F.TGHLCQYDVDECASTPCKNGAKCLDGPNTY.T	15	TGHLCQYDVDECASTPCKNGAKCLDGPNTY,FT,5@57.02146,12@57.02146,15@162.05282,17@57.02146,19@0.98402,23@57.02146	T15(OGlycan / 162.0528); N19(Deamidated / 0.984)	16.1857	F.TGHLC[+57.02146]QYDVDEC[+57.02146]AST[+162.05282]PC[+57.02146]KN[+0.98402]GAKC[+57.02146]LDGPNTY.T	C5(Carbamidomethyl / 57.0215); C12(Carbamidomethyl / 57.0215); C17(Carbamidomethyl / 57.0215); C23(Carbamidomethyl / 57.0215)	2.4e-13	2.4e-13	0	0	0	0	2.4e-14	2.4e-14	12.617	801.9	1.2		Specific	14.4	>sp|P46531|NOTC1_HUMAN Neurogenic locus notch homolog protein 1 OS=Homo sapiens OX=9606 GN=NOTCH1 PE=1 SV=4	1	3005	FP062822_14.4457.4457.4	high-energy collision-induced dissociation	12.38	3593.46	3593.47	1	322 | 26054
344	Hex(1)	666.4	4	899.376	3594.48	899.375	3594.48	controllerType=0 controllerNumber=1 scan=4191	1.175	F.TGHLCQYDVDECASTPCKNGAKCLDGPNTY.T	15	TGHLCQYDVDECASTPCKNGAKCLDGPNTY,FT,5@57.02146,12@57.02146,15@162.05282,17@57.02146,19@0.98402,23@57.02146	T15(OGlycan / 162.0528); N19(Deamidated / 0.984)	15.5839	F.TGHLC[+57.02146]QYDVDEC[+57.02146]AST[+162.05282]PC[+57.02146]KN[+0.98402]GAKC[+57.02146]LDGPNTY.T	C5(Carbamidomethyl / 57.0215); C12(Carbamidomethyl / 57.0215); C17(Carbamidomethyl / 57.0215); C23(Carbamidomethyl / 57.0215)	1.3e-09	1.3e-09	0	0	0	0	7.8e-11	7.9e-11	8.896	666.4	1.2		Specific	11.9	>sp|P46531|NOTC1_HUMAN Neurogenic locus notch homolog protein 1 OS=Homo sapiens OX=9606 GN=NOTCH1 PE=1 SV=4	1	2686	FP062822_14.4191.4191.4	high-energy collision-induced dissociation	9.66	3593.47	3593.47	1	323 | 23751
344	Hex(1)	479.4	4	899.372	3594.46	899.375	3594.48	controllerType=0 controllerNumber=1 scan=4528	-3.24	F.TGHLCQYDVDECASTPCKNGAKCLDGPNTY.T	15	TGHLCQYDVDECASTPCKNGAKCLDGPNTY,FT,5@57.02146,12@57.02146,15@162.05282,17@57.02146,19@0.98402,23@57.02146	T15(OGlycan / 162.0528); N19(Deamidated / 0.984)	16.3489	F.TGHLC[+57.02146]QYDVDEC[+57.02146]AST[+162.05282]PC[+57.02146]KN[+0.98402]GAKC[+57.02146]LDGPNTY.T	C5(Carbamidomethyl / 57.0215); C12(Carbamidomethyl / 57.0215); C17(Carbamidomethyl / 57.0215); C23(Carbamidomethyl / 57.0215)	1.2e-05	1.3e-05	0	0	0	0	6.3e-07	6.3e-07	4.908	304.6	1.2		Specific	12	>sp|P46531|NOTC1_HUMAN Neurogenic locus notch homolog protein 1 OS=Homo sapiens OX=9606 GN=NOTCH1 PE=1 SV=4	1	3091	FP062822_14.4528.4528.4	high-energy collision-induced dissociation	4.71	3593.46	3593.47	1	324 | 26571
344	Hex(1)	454.2	3	1198.82	3594.45	1198.83	3594.48	controllerType=0 controllerNumber=1 scan=4433	-6.446	F.TGHLCQYDVDECASTPCKNGAKCLDGPNTY.T	15	TGHLCQYDVDECASTPCKNGAKCLDGPNTY,FT,5@57.02146,12@57.02146,15@162.05282,17@57.02146,19@0.98402,23@57.02146	T15(OGlycan / 162.0528); N19(Deamidated / 0.984)	16.1274	F.TGHLC[+57.02146]QYDVDEC[+57.02146]AST[+162.05282]PC[+57.02146]KN[+0.98402]GAKC[+57.02146]LDGPNTY.T	C5(Carbamidomethyl / 57.0215); C12(Carbamidomethyl / 57.0215); C17(Carbamidomethyl / 57.0215); C23(Carbamidomethyl / 57.0215)	5.8e-06	5.8e-06	0	0	0	0	2.9e-07	3e-07	5.24	339.9	1.2		Specific	18.4	>sp|P46531|NOTC1_HUMAN Neurogenic locus notch homolog protein 1 OS=Homo sapiens OX=9606 GN=NOTCH1 PE=1 SV=4	1	2976	FP062822_14.4433.4433.3	high-energy collision-induced dissociation	5.05	3593.45	3593.47	1	325 | 25894
344	Hex(1)	972.9	3	1198.5	3593.48	1198.5	3593.49	controllerType=0 controllerNumber=1 scan=4243	-2.777	F.TGHLCQYDVDECASTPCKNGAKCLDGPNTY.T	15	TGHLCQYDVDECASTPCKNGAKCLDGPNTY,FT,5@57.02146,12@57.02146,15@162.05282,17@57.02146,23@57.02146	T15(OGlycan / 162.0528)	15.7009	F.TGHLC[+57.02146]QYDVDEC[+57.02146]AST[+162.05282]PC[+57.02146]KNGAKC[+57.02146]LDGPNTY.T	C5(Carbamidomethyl / 57.0215); C12(Carbamidomethyl / 57.0215); C17(Carbamidomethyl / 57.0215); C23(Carbamidomethyl / 57.0215)	3.3e-16	3.3e-16	0	0	0	0	2.9e-17	3e-17	15.483	617.7	1.2		Specific	19	>sp|P46531|NOTC1_HUMAN Neurogenic locus notch homolog protein 1 OS=Homo sapiens OX=9606 GN=NOTCH1 PE=1 SV=4	1	2745	FP062822_14.4243.4243.3	high-energy collision-induced dissociation	19.22	3592.48	3592.49	1	326 | 24351
344	Hex(1)	824.2	4	899.125	3593.48	899.129	3593.49	controllerType=0 controllerNumber=1 scan=4293	-3.681	F.TGHLCQYDVDECASTPCKNGAKCLDGPNTY.T	15	TGHLCQYDVDECASTPCKNGAKCLDGPNTY,FT,5@57.02146,12@57.02146,15@162.05282,17@57.02146,23@57.02146	T15(OGlycan / 162.0528)	15.8146	F.TGHLC[+57.02146]QYDVDEC[+57.02146]AST[+162.05282]PC[+57.02146]KNGAKC[+57.02146]LDGPNTY.T	C5(Carbamidomethyl / 57.0215); C12(Carbamidomethyl / 57.0215); C17(Carbamidomethyl / 57.0215); C23(Carbamidomethyl / 57.0215)	2.4e-13	2.4e-13	0	0	0	0	1.5e-14	1.5e-14	12.617	618.7	1.2		Specific	15.1	>sp|P46531|NOTC1_HUMAN Neurogenic locus notch homolog protein 1 OS=Homo sapiens OX=9606 GN=NOTCH1 PE=1 SV=4	1	2800	FP062822_14.4293.4293.4	high-energy collision-induced dissociation	13.29	3592.47	3592.49	1	327 | 24751
344	Hex(1)	778.4	4	899.125	3593.48	899.129	3593.49	controllerType=0 controllerNumber=1 scan=4241	-3.885	F.TGHLCQYDVDECASTPCKNGAKCLDGPNTY.T	15	TGHLCQYDVDECASTPCKNGAKCLDGPNTY,FT,5@57.02146,12@57.02146,15@162.05282,17@57.02146,23@57.02146	T15(OGlycan / 162.0528)	15.6975	F.TGHLC[+57.02146]QYDVDEC[+57.02146]AST[+162.05282]PC[+57.02146]KNGAKC[+57.02146]LDGPNTY.T	C5(Carbamidomethyl / 57.0215); C12(Carbamidomethyl / 57.0215); C17(Carbamidomethyl / 57.0215); C23(Carbamidomethyl / 57.0215)	2.4e-12	2.4e-12	0	0	0	0	1.2e-13	1.2e-13	11.617	604.4	1.2		Specific	13.5	>sp|P46531|NOTC1_HUMAN Neurogenic locus notch homolog protein 1 OS=Homo sapiens OX=9606 GN=NOTCH1 PE=1 SV=4	1	2742	FP062822_14.4241.4241.4	high-energy collision-induced dissociation	12.29	3592.47	3592.49	1	328 | 24311
344		879.9	4	858.86	3432.42	858.861	3432.42	controllerType=0 controllerNumber=1 scan=4523	-1.187	F.TGHLCQYDVDECASTPCKNGAKCLDGPNTY.T		TGHLCQYDVDECASTPCKNGAKCLDGPNTY,FT,5@57.02146,12@57.02146,17@57.02146,19@0.98402,23@57.02146	N19(Deamidated / 0.984)	16.338	F.TGHLC[+57.02146]QYDVDEC[+57.02146]ASTPC[+57.02146]KN[+0.98402]GAKC[+57.02146]LDGPNTY.T	C5(Carbamidomethyl / 57.0215); C12(Carbamidomethyl / 57.0215); C17(Carbamidomethyl / 57.0215); C23(Carbamidomethyl / 57.0215)	4.9e-14	5e-14	0	0	0	0	6e-15	6e-15	13.311	639.2	65.7		Specific	14.4	>sp|P46531|NOTC1_HUMAN Neurogenic locus notch homolog protein 1 OS=Homo sapiens OX=9606 GN=NOTCH1 PE=1 SV=4	1	3083	FP062822_14.4523.4523.4	high-energy collision-induced dissociation	13.98	3431.41	3431.42	1	329 | 26531
344		872.4	4	858.859	3432.41	858.861	3432.42	controllerType=0 controllerNumber=1 scan=4468	-2.539	F.TGHLCQYDVDECASTPCKNGAKCLDGPNTY.T		TGHLCQYDVDECASTPCKNGAKCLDGPNTY,FT,5@57.02146,12@57.02146,17@57.02146,19@0.98402,23@57.02146	N19(Deamidated / 0.984)	16.2093	F.TGHLC[+57.02146]QYDVDEC[+57.02146]ASTPC[+57.02146]KN[+0.98402]GAKC[+57.02146]LDGPNTY.T	C5(Carbamidomethyl / 57.0215); C12(Carbamidomethyl / 57.0215); C17(Carbamidomethyl / 57.0215); C23(Carbamidomethyl / 57.0215)	2.4e-14	2.4e-14	0	0	0	0	3.7e-15	3.7e-15	13.618	643.6	76.7		Specific	14	>sp|P46531|NOTC1_HUMAN Neurogenic locus notch homolog protein 1 OS=Homo sapiens OX=9606 GN=NOTCH1 PE=1 SV=4	1	3021	FP062822_14.4468.4468.4	high-energy collision-induced dissociation	14.29	3431.41	3431.42	1	330 | 26134
344		633.4	3	1144.82	3432.43	1144.81	3432.42	controllerType=0 controllerNumber=1 scan=4344	3.173	F.TGHLCQYDVDECASTPCKNGAKCLDGPNTY.T		TGHLCQYDVDECASTPCKNGAKCLDGPNTY,FT,5@57.02146,12@57.02146,17@57.02146,19@0.98402,23@57.02146	N19(Deamidated / 0.984)	15.9281	F.TGHLC[+57.02146]QYDVDEC[+57.02146]ASTPC[+57.02146]KN[+0.98402]GAKC[+57.02146]LDGPNTY.T	C5(Carbamidomethyl / 57.0215); C12(Carbamidomethyl / 57.0215); C17(Carbamidomethyl / 57.0215); C23(Carbamidomethyl / 57.0215)	1.2e-07	1.2e-07	0	0	0	0	4.4e-09	4.5e-09	6.939	359.4	65.4		Specific	14.3	>sp|P46531|NOTC1_HUMAN Neurogenic locus notch homolog protein 1 OS=Homo sapiens OX=9606 GN=NOTCH1 PE=1 SV=4	1	2864	FP062822_14.4344.4344.3	high-energy collision-induced dissociation	7.61	3431.43	3431.42	1	331 | 25094
344		543.4	4	858.861	3432.42	858.861	3432.42	controllerType=0 controllerNumber=1 scan=4579	-0.547	F.TGHLCQYDVDECASTPCKNGAKCLDGPNTY.T		TGHLCQYDVDECASTPCKNGAKCLDGPNTY,FT,5@57.02146,12@57.02146,17@57.02146,19@0.98402,23@57.02146	N19(Deamidated / 0.984)	16.4697	F.TGHLC[+57.02146]QYDVDEC[+57.02146]ASTPC[+57.02146]KN[+0.98402]GAKC[+57.02146]LDGPNTY.T	C5(Carbamidomethyl / 57.0215); C12(Carbamidomethyl / 57.0215); C17(Carbamidomethyl / 57.0215); C23(Carbamidomethyl / 57.0215)	3.5e-07	3.5e-07	0	0	0	0	1.9e-08	1.9e-08	6.461	450.5	70.3		Specific	12	>sp|P46531|NOTC1_HUMAN Neurogenic locus notch homolog protein 1 OS=Homo sapiens OX=9606 GN=NOTCH1 PE=1 SV=4	1	3160	FP062822_14.4579.4579.4	high-energy collision-induced dissociation	6.98	3431.41	3431.42	1	332 | 26858
344		491.9	4	858.864	3432.43	858.861	3432.42	controllerType=0 controllerNumber=1 scan=4419	3.223	F.TGHLCQYDVDECASTPCKNGAKCLDGPNTY.T		TGHLCQYDVDECASTPCKNGAKCLDGPNTY,FT,5@57.02146,12@57.02146,17@57.02146,19@0.98402,23@57.02146	N19(Deamidated / 0.984)	16.0965	F.TGHLC[+57.02146]QYDVDEC[+57.02146]ASTPC[+57.02146]KN[+0.98402]GAKC[+57.02146]LDGPNTY.T	C5(Carbamidomethyl / 57.0215); C12(Carbamidomethyl / 57.0215); C17(Carbamidomethyl / 57.0215); C23(Carbamidomethyl / 57.0215)	7.9e-05	8e-05	0	0	0	0	3.6e-06	3.7e-06	4.104	264.4	20.3		Specific	11.3	>sp|P46531|NOTC1_HUMAN Neurogenic locus notch homolog protein 1 OS=Homo sapiens OX=9606 GN=NOTCH1 PE=1 SV=4	1	2960	FP062822_14.4419.4419.4	high-energy collision-induced dissociation	4.07	3431.43	3431.42	1	333 | 25774
344		771.1	4	858.613	3431.43	858.615	3431.44	controllerType=0 controllerNumber=1 scan=4360	-3.284	F.TGHLCQYDVDECASTPCKNGAKCLDGPNTY.T		TGHLCQYDVDECASTPCKNGAKCLDGPNTY,FT,5@57.02146,12@57.02146,17@57.02146,23@57.02146		15.9647	F.TGHLC[+57.02146]QYDVDEC[+57.02146]ASTPC[+57.02146]KNGAKC[+57.02146]LDGPNTY.T	C5(Carbamidomethyl / 57.0215); C12(Carbamidomethyl / 57.0215); C17(Carbamidomethyl / 57.0215); C23(Carbamidomethyl / 57.0215)	2.4e-12	2.4e-12	0	0	0	0	1.9e-13	2e-13	11.617	735	735		Specific	12.9	>sp|P46531|NOTC1_HUMAN Neurogenic locus notch homolog protein 1 OS=Homo sapiens OX=9606 GN=NOTCH1 PE=1 SV=4	1	2884	FP062822_14.4360.4360.4	high-energy collision-induced dissociation	12.61	3430.42	3430.43	1	334 | 25254
344		668.9	4	858.612	3431.42	858.615	3431.44	controllerType=0 controllerNumber=1 scan=4306	-4.352	F.TGHLCQYDVDECASTPCKNGAKCLDGPNTY.T		TGHLCQYDVDECASTPCKNGAKCLDGPNTY,FT,5@57.02146,12@57.02146,17@57.02146,23@57.02146		15.8428	F.TGHLC[+57.02146]QYDVDEC[+57.02146]ASTPC[+57.02146]KNGAKC[+57.02146]LDGPNTY.T	C5(Carbamidomethyl / 57.0215); C12(Carbamidomethyl / 57.0215); C17(Carbamidomethyl / 57.0215); C23(Carbamidomethyl / 57.0215)	2.4e-10	2.4e-10	0	0	0	0	1.2e-11	1.2e-11	9.617	654.9	654.9		Specific	12	>sp|P46531|NOTC1_HUMAN Neurogenic locus notch homolog protein 1 OS=Homo sapiens OX=9606 GN=NOTCH1 PE=1 SV=4	1	2815	FP062822_14.4306.4306.4	high-energy collision-induced dissociation	10.61	3430.42	3430.43	1	335 | 24831
344		445.4	3	1144.47	3431.4	1144.48	3431.44	controllerType=0 controllerNumber=1 scan=4530	-10.698	F.TGHLCQYDVDECASTPCKNGAKCLDGPNTY.T		TGHLCQYDVDECASTPCKNGAKCLDGPNTY,FT,5@57.02146,12@57.02146,17@57.02146,23@57.02146		16.3533	F.TGHLC[+57.02146]QYDVDEC[+57.02146]ASTPC[+57.02146]KNGAKC[+57.02146]LDGPNTY.T	C5(Carbamidomethyl / 57.0215); C12(Carbamidomethyl / 57.0215); C17(Carbamidomethyl / 57.0215); C23(Carbamidomethyl / 57.0215)	0.00017	0.00017	0	0	0	0	8.8e-06	8.9e-06	3.763	320.7	320.7		Specific	13	>sp|P46531|NOTC1_HUMAN Neurogenic locus notch homolog protein 1 OS=Homo sapiens OX=9606 GN=NOTCH1 PE=1 SV=4	1	3093	FP062822_14.4530.4530.3	high-energy collision-induced dissociation	3.8	3430.4	3430.43	1	336 | 26611
344	Hex(1)Pent(2); HexNAc(1)	160.7	4	854.112	3413.42	854.106	3413.4	controllerType=0 controllerNumber=1 scan=4476	6.8	F.TGHLCQYDVDECASTPCKNGAKCL.D	14;15	TGHLCQYDVDECASTPCKNGAKCL,FD,5@57.02146,12@57.02146,14@426.13734,15@203.07937,17@57.02146,23@57.02146	S14(OGlycan / 426.1373); T15(OGlycan / 203.0794)	16.2268	F.TGHLC[+57.02146]QYDVDEC[+57.02146]AS[+426.13734]T[+203.07937]PC[+57.02146]KNGAKC[+57.02146]L.D	C5(Carbamidomethyl / 57.0215); C12(Carbamidomethyl / 57.0215); C17(Carbamidomethyl / 57.0215); C23(Carbamidomethyl / 57.0215)	0.82	0.82	0.006	0.006	0.013	0.013	0.059	0.059	0.085	160.7	0		Specific	8.8	>sp|P46531|NOTC1_HUMAN Neurogenic locus notch homolog protein 1 OS=Homo sapiens OX=9606 GN=NOTCH1 PE=1 SV=4	1	3031	FP062822_14.4476.4476.4	high-energy collision-induced dissociation	0.05	3412.42	3412.39	1	337 | 26214
344	HexNAc(1)Fuc(1)	12.6	1	1227.5	1227.5	1227.52	1227.52	controllerType=0 controllerNumber=1 scan=5054	-14.131	F.TGHLCQY.D	1	TGHLCQY,FD,1@349.13728,5@57.02146	T1(OGlycan / 349.1373)	17.5943	F.T[+349.13728]GHLC[+57.02146]QY.D	C5(Carbamidomethyl / 57.0215)	0.94	0.94	0.0059	0.0088	0.013	0.019	0.077	0.08	0.026	12.6	12.6		Specific	4.7	>sp|P46531|NOTC1_HUMAN Neurogenic locus notch homolog protein 1 OS=Homo sapiens OX=9606 GN=NOTCH1 PE=1 SV=4	1	3731	FP062822_14.5054.5054.2	high-energy collision-induced dissociation	0.01	1226.5	1226.51	1	338 | 185
351	Hex(1)Pent(2)	538.7	3	1000.4	2999.2	1000.4	2999.2	controllerType=0 controllerNumber=1 scan=3913	0.326	Y.DVDECASTPCKNGAKCLDGPNTY.T	8	DVDECASTPCKNGAKCLDGPNTY,YT,5@57.02146,8@426.13734,10@57.02146,16@57.02146,21@0.98402	T8(OGlycan / 426.1373); N21(Deamidated / 0.984)	14.9327	Y.DVDEC[+57.02146]AST[+426.13734]PC[+57.02146]KNGAKC[+57.02146]LDGPN[+0.98402]TY.T	C5(Carbamidomethyl / 57.0215); C10(Carbamidomethyl / 57.0215); C16(Carbamidomethyl / 57.0215)	2.6e-06	2.7e-06	0	0	0	0	1.8e-07	1.8e-07	5.581	450.6	5.9		Specific	12.4	>sp|P46531|NOTC1_HUMAN Neurogenic locus notch homolog protein 1 OS=Homo sapiens OX=9606 GN=NOTCH1 PE=1 SV=4	1	2387	FP062822_14.3913.3913.3	high-energy collision-induced dissociation	6.19	2998.19	2998.19	1	339 | 5656
351	Hex(1)Pent(2)	895.3	3	1000.07	2998.2	1000.08	2998.21	controllerType=0 controllerNumber=1 scan=3924	-4.315	Y.DVDECASTPCKNGAKCLDGPNTY.T	22	DVDECASTPCKNGAKCLDGPNTY,YT,5@57.02146,10@57.02146,16@57.02146,22@426.13734	T22(OGlycan / 426.1373)	14.9593	Y.DVDEC[+57.02146]ASTPC[+57.02146]KNGAKC[+57.02146]LDGPNT[+426.13734]Y.T	C5(Carbamidomethyl / 57.0215); C10(Carbamidomethyl / 57.0215); C16(Carbamidomethyl / 57.0215)	1.8e-13	1.9e-13	0	0	0	0	1.2e-14	1.2e-14	12.737	672.4	1.4		Specific	15.8	>sp|P46531|NOTC1_HUMAN Neurogenic locus notch homolog protein 1 OS=Homo sapiens OX=9606 GN=NOTCH1 PE=1 SV=4	1	2396	FP062822_14.3924.3924.3	high-energy collision-induced dissociation	13.41	2997.19	2997.2	1	340 | 5682
374	Hex(1)Pent(2); HexNAc(1)Hex(1)Fuc(1)	9.2	2	963.844	1926.68	963.852	1926.7	controllerType=0 controllerNumber=1 scan=9354	-8.343	Y.TCVCTEGY.T	1;5	TCVCTEGY,YT,1@426.13734,2@57.02146,4@57.02146,5@511.19010	T1(OGlycan / 426.1373); T5(OGlycan / 511.1901)	27.8688	Y.T[+426.13734]C[+57.02146]VC[+57.02146]T[+511.19010]EGY.T	C2(Carbamidomethyl / 57.0215); C4(Carbamidomethyl / 57.0215)	0.62	0.62	0	0	0	0	0.021	0.021	0.21	9.2	0		Specific	6.4	>sp|P46531|NOTC1_HUMAN Neurogenic locus notch homolog protein 1 OS=Homo sapiens OX=9606 GN=NOTCH1 PE=1 SV=4	1	9282	FP062822_14.9354.9354.2	high-energy collision-induced dissociation	0.13	1925.67	1925.69	1	341 | 3399

## Sheet: FP062822_15
Pos.	Glycans	Score	z	Obs._x000D_ m/z	Obs._x000D_ MH	Calc._x000D_ m/z	Calc._x000D_ MH	Scan #	ppm_x000D_ err.	SequenceOriginalDebug	Glycans_x000D_ Pos.	PeptideParseFriendly	Mods_x000D_ (variable)	Scan_x000D_ Time	Sequence	Mods_x000D_ (fixed)	PEP_x000D_ 2D	PEP_x000D_ 1D	FDR_x000D_ 2D	FDR_x000D_ 1D	FDR uniq._x000D_ 2D	FDR uniq._x000D_ 1D	q-value_x000D_ 2D	q-value_x000D_ 1D	|Log Prob|	Delta_x000D_ Score	Delta Mod._x000D_ Score	Off-_x000D_ By-X	Cleavage	Z-Score	Protein_x000D_ Name	Prot._x000D_ Id	QID	Comment	Fragment_x000D_ Type	|LogProbOld|	Obs.M	Calc.M	Prot._x000D_ Rank	PID
1	Hex(1)Pent(2); Fuc(1)	41	5	684.697	3419.45	684.685	3419.39	controllerType=0 controllerNumber=1 scan=3948	17.461	-.DVNECGQKPGLCRHGGTCHNEVGSY.R	17;24	DVNECGQKPGLCRHGGTCHNEVGSY,-R,5@57.02146,12@57.02146,17@426.13734,18@57.02146,19@15.99492,24@146.05791	T17(OGlycan / 426.1373); H19(Oxidation / 15.9949); S24(OGlycan / 146.0579)	13.1221	-.DVNEC[+57.02146]GQKPGLC[+57.02146]RHGGT[+426.13734]C[+57.02146]H[+15.99492]NEVGS[+146.05791]Y.R	C5(Carbamidomethyl / 57.0215); C12(Carbamidomethyl / 57.0215); C18(Carbamidomethyl / 57.0215)	0.95	0.95	0.0074	0.0074	0.02	0.02	0.09	0.09	0.024	41	0		Specific	4.9	>sp|P46531|NOTC1_HUMAN Neurogenic locus notch homolog protein 1 OS=Homo sapiens OX=9606 GN=NOTCH1 PE=1 SV=4	1	2998	FP062822_15.3948.3948.5	high-energy collision-induced dissociation	0	3418.45	3418.39	1	1 | 22427
1	Fuc(1); Hex(1)Pent(2)	190.5	4	851.618	3403.45	851.605	3403.4	controllerType=0 controllerNumber=1 scan=4118	14.403	-.DVNECGQKPGLCRHGGTCHNEVGSY.R	17;24	DVNECGQKPGLCRHGGTCHNEVGSY,-R,5@57.02146,12@57.02146,17@146.05791,18@57.02146,24@426.13734	T17(OGlycan / 146.0579); S24(OGlycan / 426.1373)	13.5293	-.DVNEC[+57.02146]GQKPGLC[+57.02146]RHGGT[+146.05791]C[+57.02146]HNEVGS[+426.13734]Y.R	C5(Carbamidomethyl / 57.0215); C12(Carbamidomethyl / 57.0215); C18(Carbamidomethyl / 57.0215)	0.86	0.87	0	0	0	0	0.037	0.037	0.063	190.5	17.8		Specific	5.3	>sp|P46531|NOTC1_HUMAN Neurogenic locus notch homolog protein 1 OS=Homo sapiens OX=9606 GN=NOTCH1 PE=1 SV=4	1	3178	FP062822_15.4118.4118.4	high-energy collision-induced dissociation	0.02	3402.44	3402.39	1	2 | 24336
2	HexNAc(1)Hex(1)Fuc(1)NeuAc(1); Hex(1)Pent(1)	205.4	4	953.913	3812.63	953.895	3812.56	controllerType=0 controllerNumber=1 scan=4203	18.971	D.VNECGQKPGLCRHGGTCHNEVGSY.R	16;23	VNECGQKPGLCRHGGTCHNEVGSY,DR,4@57.02146,11@57.02146,16@802.28552,17@57.02146,23@294.09508	T16(OGlycan / 802.2855); S23(OGlycan / 294.0951)	13.7115	D.VNEC[+57.02146]GQKPGLC[+57.02146]RHGGT[+802.28552]C[+57.02146]HNEVGS[+294.09508]Y.R	C4(Carbamidomethyl / 57.0215); C11(Carbamidomethyl / 57.0215); C17(Carbamidomethyl / 57.0215)	0.59	0.59	0	0	0	0	0.013	0.014	0.232	205.4	0		NRagged	7.4	>sp|P46531|NOTC1_HUMAN Neurogenic locus notch homolog protein 1 OS=Homo sapiens OX=9606 GN=NOTCH1 PE=1 SV=4	1	3286	FP062822_15.4203.4203.4	high-energy collision-induced dissociation	0.07	3811.62	3811.55	1	3 | 25461
2	HexNAc(1)Hex(1)Fuc(1)NeuAc(1); Hex(1)Pent(1)	138.2	5	763.331	3812.63	763.317	3812.56	controllerType=0 controllerNumber=1 scan=4495	18.023	D.VNECGQKPGLCRHGGTCHNEVGSY.R	16;23	VNECGQKPGLCRHGGTCHNEVGSY,DR,4@57.02146,11@57.02146,16@802.28552,17@57.02146,23@294.09508	T16(OGlycan / 802.2855); S23(OGlycan / 294.0951)	14.3628	D.VNEC[+57.02146]GQKPGLC[+57.02146]RHGGT[+802.28552]C[+57.02146]HNEVGS[+294.09508]Y.R	C4(Carbamidomethyl / 57.0215); C11(Carbamidomethyl / 57.0215); C17(Carbamidomethyl / 57.0215)	0.92	0.92	0.0075	0.0075	0	0	0.071	0.071	0.035	138.2	0		NRagged	6.1	>sp|P46531|NOTC1_HUMAN Neurogenic locus notch homolog protein 1 OS=Homo sapiens OX=9606 GN=NOTCH1 PE=1 SV=4	1	3624	FP062822_15.4495.4495.5	high-energy collision-induced dissociation	0.01	3811.62	3811.55	1	4 | 27758
2	HexNAc(1)Hex(1)Fuc(1)NeuAc(1); Hex(1)Pent(1)	126.3	5	763.331	3812.63	763.317	3812.56	controllerType=0 controllerNumber=1 scan=4402	17.684	D.VNECGQKPGLCRHGGTCHNEVGSY.R	16;23	VNECGQKPGLCRHGGTCHNEVGSY,DR,4@57.02146,11@57.02146,16@802.28552,17@57.02146,23@294.09508	T16(OGlycan / 802.2855); S23(OGlycan / 294.0951)	14.1441	D.VNEC[+57.02146]GQKPGLC[+57.02146]RHGGT[+802.28552]C[+57.02146]HNEVGS[+294.09508]Y.R	C4(Carbamidomethyl / 57.0215); C11(Carbamidomethyl / 57.0215); C17(Carbamidomethyl / 57.0215)	0.92	0.92	0.0076	0.0076	0	0	0.058	0.058	0.035	126.3	0		NRagged	6.1	>sp|P46531|NOTC1_HUMAN Neurogenic locus notch homolog protein 1 OS=Homo sapiens OX=9606 GN=NOTCH1 PE=1 SV=4	1	3521	FP062822_15.4402.4402.5	high-energy collision-induced dissociation	0.01	3811.62	3811.55	1	5 | 27387
2	HexNAc(1)Hex(1)Fuc(1)NeuAc(1); Hex(1)Pent(1)	114.1	4	953.912	3812.63	953.895	3812.56	controllerType=0 controllerNumber=1 scan=4307	17.691	D.VNECGQKPGLCRHGGTCHNEVGSY.R	16;23	VNECGQKPGLCRHGGTCHNEVGSY,DR,4@57.02146,11@57.02146,16@802.28552,17@57.02146,23@294.09508	T16(OGlycan / 802.2855); S23(OGlycan / 294.0951)	13.9404	D.VNEC[+57.02146]GQKPGLC[+57.02146]RHGGT[+802.28552]C[+57.02146]HNEVGS[+294.09508]Y.R	C4(Carbamidomethyl / 57.0215); C11(Carbamidomethyl / 57.0215); C17(Carbamidomethyl / 57.0215)	0.91	0.92	0.0077	0.0077	0	0	0.051	0.051	0.039	114.1	0		NRagged	6.2	>sp|P46531|NOTC1_HUMAN Neurogenic locus notch homolog protein 1 OS=Homo sapiens OX=9606 GN=NOTCH1 PE=1 SV=4	1	3408	FP062822_15.4307.4307.4	high-energy collision-induced dissociation	0.01	3811.62	3811.55	1	6 | 26778
2	HexNAc(1)Hex(1)Fuc(1)NeuAc(1); Hex(1)Pent(1)	96.3	5	763.331	3812.62	763.317	3812.56	controllerType=0 controllerNumber=1 scan=4446	17.543	D.VNECGQKPGLCRHGGTCHNEVGSY.R	16;23	VNECGQKPGLCRHGGTCHNEVGSY,DR,4@57.02146,11@57.02146,16@802.28552,17@57.02146,23@294.09508	T16(OGlycan / 802.2855); S23(OGlycan / 294.0951)	14.2514	D.VNEC[+57.02146]GQKPGLC[+57.02146]RHGGT[+802.28552]C[+57.02146]HNEVGS[+294.09508]Y.R	C4(Carbamidomethyl / 57.0215); C11(Carbamidomethyl / 57.0215); C17(Carbamidomethyl / 57.0215)	0.92	0.92	0.0076	0.0076	0	0	0.064	0.064	0.035	96.3	0		NRagged	5.8	>sp|P46531|NOTC1_HUMAN Neurogenic locus notch homolog protein 1 OS=Homo sapiens OX=9606 GN=NOTCH1 PE=1 SV=4	1	3557	FP062822_15.4446.4446.5	high-energy collision-induced dissociation	0.01	3811.62	3811.55	1	7 | 27481
2	HexNAc(1)Hex(1)Fuc(1)NeuAc(1); Hex(1)Pent(1)	30.1	5	763.332	3812.63	763.317	3812.56	controllerType=0 controllerNumber=1 scan=4606	18.584	D.VNECGQKPGLCRHGGTCHNEVGSY.R	16;23	VNECGQKPGLCRHGGTCHNEVGSY,DR,4@57.02146,11@57.02146,16@802.28552,17@57.02146,23@294.09508	T16(OGlycan / 802.2855); S23(OGlycan / 294.0951)	14.6101	D.VNEC[+57.02146]GQKPGLC[+57.02146]RHGGT[+802.28552]C[+57.02146]HNEVGS[+294.09508]Y.R	C4(Carbamidomethyl / 57.0215); C11(Carbamidomethyl / 57.0215); C17(Carbamidomethyl / 57.0215)	0.95	0.95	0.0073	0.0073	0	0	0.096	0.096	0.024	30.1	0		NRagged	5.3	>sp|P46531|NOTC1_HUMAN Neurogenic locus notch homolog protein 1 OS=Homo sapiens OX=9606 GN=NOTCH1 PE=1 SV=4	1	3788	FP062822_15.4606.4606.5	high-energy collision-induced dissociation	0.01	3811.62	3811.55	1	8 | 28015
2	Hex(1)Pent(1); HexNAc(1)Hex(1)Fuc(1)NeuAc(1)	16	5	763.332	3812.63	763.317	3812.56	controllerType=0 controllerNumber=1 scan=4656	18.664	D.VNECGQKPGLCRHGGTCHNEVGSY.R	16;23	VNECGQKPGLCRHGGTCHNEVGSY,DR,4@57.02146,11@57.02146,16@294.09508,17@57.02146,23@802.28552	T16(OGlycan / 294.0951); S23(OGlycan / 802.2855)	14.7171	D.VNEC[+57.02146]GQKPGLC[+57.02146]RHGGT[+294.09508]C[+57.02146]HNEVGS[+802.28552]Y.R	C4(Carbamidomethyl / 57.0215); C11(Carbamidomethyl / 57.0215); C17(Carbamidomethyl / 57.0215)	0.92	0.92	0.0075	0.0075	0	0	0.077	0.077	0.035	16	0		NRagged	6.3	>sp|P46531|NOTC1_HUMAN Neurogenic locus notch homolog protein 1 OS=Homo sapiens OX=9606 GN=NOTCH1 PE=1 SV=4	1	3858	FP062822_15.4656.4656.5	high-energy collision-induced dissociation	0.01	3811.62	3811.55	1	9 | 28135
2	Hex(1)Pent(1); HexNAc(1)Hex(1)Fuc(1)NeuAc(1)	15.3	3	1271.55	3812.62	1271.52	3812.56	controllerType=0 controllerNumber=1 scan=4279	16.686	D.VNECGQKPGLCRHGGTCHNEVGSY.R	16;23	VNECGQKPGLCRHGGTCHNEVGSY,DR,4@57.02146,11@57.02146,16@294.09508,17@57.02146,23@802.28552	T16(OGlycan / 294.0951); S23(OGlycan / 802.2855)	13.8768	D.VNEC[+57.02146]GQKPGLC[+57.02146]RHGGT[+294.09508]C[+57.02146]HNEVGS[+802.28552]Y.R	C4(Carbamidomethyl / 57.0215); C11(Carbamidomethyl / 57.0215); C17(Carbamidomethyl / 57.0215)	0.97	0.97	0.0071	0.0071	0	0	0.11	0.11	0.012	15.3	0		NRagged	6.9	>sp|P46531|NOTC1_HUMAN Neurogenic locus notch homolog protein 1 OS=Homo sapiens OX=9606 GN=NOTCH1 PE=1 SV=4	1	3375	FP062822_15.4279.4279.3	high-energy collision-induced dissociation	0	3811.61	3811.55	1	10 | 26578
2	Hex(1)Pent(1); Fuc(1)	124.8	4	789.832	3156.31	789.838	3156.33	controllerType=0 controllerNumber=1 scan=4207	-7.796	D.VNECGQKPGLCRHGGTCHNEVGSY.R	16;23	VNECGQKPGLCRHGGTCHNEVGSY,DR,4@57.02146,11@57.02146,16@294.09508,17@57.02146,23@146.05791	T16(OGlycan / 294.0951); S23(OGlycan / 146.0579)	13.7193	D.VNEC[+57.02146]GQKPGLC[+57.02146]RHGGT[+294.09508]C[+57.02146]HNEVGS[+146.05791]Y.R	C4(Carbamidomethyl / 57.0215); C11(Carbamidomethyl / 57.0215); C17(Carbamidomethyl / 57.0215)	0.94	0.94	0.0074	0.0074	0.02	0.02	0.083	0.084	0.026	49.3	0.9		NRagged	5.3	>sp|P46531|NOTC1_HUMAN Neurogenic locus notch homolog protein 1 OS=Homo sapiens OX=9606 GN=NOTCH1 PE=1 SV=4	1	3293	FP062822_15.4207.4207.3	high-energy collision-induced dissociation	0.01	3155.3	3155.32	1	11 | 8330
26		195.8	4	534.49	2134.94	534.489	2134.93	controllerType=0 controllerNumber=1 scan=3887	2.451	Y.RCVCRATHTGPNCERPY.V		RCVCRATHTGPNCERPY,YV,2@57.02146,4@57.02146,12@0.98402,13@57.02146	N12(Deamidated / 0.984)	12.9866	Y.RC[+57.02146]VC[+57.02146]RATHTGPN[+0.98402]C[+57.02146]ERPY.V	C2(Carbamidomethyl / 57.0215); C4(Carbamidomethyl / 57.0215); C13(Carbamidomethyl / 57.0215)	0.72	0.72	0	0	0	0	0.019	0.019	0.143	195.8	28.8		Specific	6.3	>sp|P46531|NOTC1_HUMAN Neurogenic locus notch homolog protein 1 OS=Homo sapiens OX=9606 GN=NOTCH1 PE=1 SV=4	1	2916	FP062822_15.3887.3887.4	high-energy collision-induced dissociation	0.05	2133.93	2133.93	1	12 | 2617
26		446.4	4	534.241	2133.94	534.243	2133.95	controllerType=0 controllerNumber=1 scan=3760	-3.436	Y.RCVCRATHTGPNCERPY.V		RCVCRATHTGPNCERPY,YV,2@57.02146,4@57.02146,13@57.02146		12.6757	Y.RC[+57.02146]VC[+57.02146]RATHTGPNC[+57.02146]ERPY.V	C2(Carbamidomethyl / 57.0215); C4(Carbamidomethyl / 57.0215); C13(Carbamidomethyl / 57.0215)	2.1e-05	2.1e-05	0	0	0	0	1.2e-06	1.2e-06	4.686	431.3	431.3		Specific	8.6	>sp|P46531|NOTC1_HUMAN Neurogenic locus notch homolog protein 1 OS=Homo sapiens OX=9606 GN=NOTCH1 PE=1 SV=4	1	2757	FP062822_15.3760.3760.4	high-energy collision-induced dissociation	4.68	2132.93	2132.94	1	13 | 2574
26		368.3	4	534.24	2133.94	534.243	2133.95	controllerType=0 controllerNumber=1 scan=3871	-5.152	Y.RCVCRATHTGPNCERPY.V		RCVCRATHTGPNCERPY,YV,2@57.02146,4@57.02146,13@57.02146		12.952	Y.RC[+57.02146]VC[+57.02146]RATHTGPNC[+57.02146]ERPY.V	C2(Carbamidomethyl / 57.0215); C4(Carbamidomethyl / 57.0215); C13(Carbamidomethyl / 57.0215)	0.0012	0.0012	0	0	0	0	3.4e-05	3.4e-05	2.937	359.5	359.5		Specific	7.2	>sp|P46531|NOTC1_HUMAN Neurogenic locus notch homolog protein 1 OS=Homo sapiens OX=9606 GN=NOTCH1 PE=1 SV=4	1	2893	FP062822_15.3871.3871.4	high-energy collision-induced dissociation	2.93	2132.93	2132.94	1	14 | 2611
26		365	4	534.241	2133.94	534.243	2133.95	controllerType=0 controllerNumber=1 scan=3799	-3.779	Y.RCVCRATHTGPNCERPY.V		RCVCRATHTGPNCERPY,YV,2@57.02146,4@57.02146,13@57.02146		12.7827	Y.RC[+57.02146]VC[+57.02146]RATHTGPNC[+57.02146]ERPY.V	C2(Carbamidomethyl / 57.0215); C4(Carbamidomethyl / 57.0215); C13(Carbamidomethyl / 57.0215)	0.00041	0.00042	0	0	0	0	1.9e-05	2e-05	3.384	365	365		Specific	8.5	>sp|P46531|NOTC1_HUMAN Neurogenic locus notch homolog protein 1 OS=Homo sapiens OX=9606 GN=NOTCH1 PE=1 SV=4	1	2803	FP062822_15.3799.3799.4	high-energy collision-induced dissociation	3.38	2132.93	2132.94	1	15 | 2587
26		268.7	3	711.984	2133.94	711.988	2133.95	controllerType=0 controllerNumber=1 scan=3809	-5.489	Y.RCVCRATHTGPNCERPY.V		RCVCRATHTGPNCERPY,YV,2@57.02146,4@57.02146,13@57.02146		12.8062	Y.RC[+57.02146]VC[+57.02146]RATHTGPNC[+57.02146]ERPY.V	C2(Carbamidomethyl / 57.0215); C4(Carbamidomethyl / 57.0215); C13(Carbamidomethyl / 57.0215)	0.24	0.24	0	0	0	0	0.005	0.0051	0.622	268.7	268.7		Specific	6	>sp|P46531|NOTC1_HUMAN Neurogenic locus notch homolog protein 1 OS=Homo sapiens OX=9606 GN=NOTCH1 PE=1 SV=4	1	2815	FP062822_15.3809.3809.3	high-energy collision-induced dissociation	1.18	2132.93	2132.94	1	16 | 2593
26		118.6	4	534.241	2133.94	534.243	2133.95	controllerType=0 controllerNumber=1 scan=3824	-3.894	Y.RCVCRATHTGPNCERPY.V		RCVCRATHTGPNCERPY,YV,2@57.02146,4@57.02146,13@57.02146		12.8397	Y.RC[+57.02146]VC[+57.02146]RATHTGPNC[+57.02146]ERPY.V	C2(Carbamidomethyl / 57.0215); C4(Carbamidomethyl / 57.0215); C13(Carbamidomethyl / 57.0215)	0.068	0.069	0	0	0	0	0.0014	0.0015	1.165	118.6	118.6		Specific	7.2	>sp|P46531|NOTC1_HUMAN Neurogenic locus notch homolog protein 1 OS=Homo sapiens OX=9606 GN=NOTCH1 PE=1 SV=4	1	2835	FP062822_15.3824.3824.4	high-energy collision-induced dissociation	1.16	2132.93	2132.94	1	17 | 2599
26		79.5	5	427.594	2133.94	427.596	2133.95	controllerType=0 controllerNumber=1 scan=3776	-4.801	Y.RCVCRATHTGPNCERPY.V		RCVCRATHTGPNCERPY,YV,2@57.02146,4@57.02146,13@57.02146		12.7146	Y.RC[+57.02146]VC[+57.02146]RATHTGPNC[+57.02146]ERPY.V	C2(Carbamidomethyl / 57.0215); C4(Carbamidomethyl / 57.0215); C13(Carbamidomethyl / 57.0215)	0.13	0.13	0	0	0	0	0.0031	0.0031	0.899	79.5	79.5		Specific	6.7	>sp|P46531|NOTC1_HUMAN Neurogenic locus notch homolog protein 1 OS=Homo sapiens OX=9606 GN=NOTCH1 PE=1 SV=4	1	2775	FP062822_15.3776.3776.5	high-energy collision-induced dissociation	0.89	2132.93	2132.94	1	18 | 2581
103	HexNAc(1)Hex(1)Fuc(1)NeuAc(1)	519.2	4	1403.03	5609.12	1402.78	5608.12	controllerType=0 controllerNumber=1 scan=6046	-0.7	Y.NCRCPPEWTGQYCTEDVDECQLMPNACQNGGTCHNTHGGY.N	36	NCRCPPEWTGQYCTEDVDECQLMPNACQNGGTCHNTHGGY,YN,2@57.02146,4@57.02146,13@57.02146,20@57.02146,23@15.99492,27@57.02146,33@57.02146,35@15.99492,36@802.28552	M23(Oxidation / 15.9949); N35(Oxidation / 15.9949); T36(OGlycan / 802.2855)	17.8939	Y.NC[+57.02146]RC[+57.02146]PPEWTGQYC[+57.02146]TEDVDEC[+57.02146]QLM[+15.99492]PNAC[+57.02146]QNGGTC[+57.02146]HN[+15.99492]T[+802.28552]HGGY.N	C2(Carbamidomethyl / 57.0215); C4(Carbamidomethyl / 57.0215); C13(Carbamidomethyl / 57.0215); C20(Carbamidomethyl / 57.0215); C27(Carbamidomethyl / 57.0215); C33(Carbamidomethyl / 57.0215)	6.6e-07	6.6e-07	0	0	0	0	5.4e-08	5.5e-08	6.183	519.2	4.1	1	Specific	24.9	>sp|P46531|NOTC1_HUMAN Neurogenic locus notch homolog protein 1 OS=Homo sapiens OX=9606 GN=NOTCH1 PE=1 SV=4	1	5786	FP062822_15.6046.6046.4	high-energy collision-induced dissociation	5.11	5608.11	5607.11	1	19 | 59177
103	HexNAc(1)Fuc(1)	1084.1	4	1289.74	5155.94	1289.5	5154.97	controllerType=0 controllerNumber=1 scan=5742	-6.199	Y.NCRCPPEWTGQYCTEDVDECQLMPNACQNGGTCHNTHGGY.N	14	NCRCPPEWTGQYCTEDVDECQLMPNACQNGGTCHNTHGGY,YN,2@57.02146,4@57.02146,13@57.02146,14@349.13728,20@57.02146,23@15.99492,27@57.02146,33@57.02146,35@15.99492	T14(OGlycan / 349.1373); M23(Oxidation / 15.9949); N35(Oxidation / 15.9949)	17.1857	Y.NC[+57.02146]RC[+57.02146]PPEWTGQYC[+57.02146]T[+349.13728]EDVDEC[+57.02146]QLM[+15.99492]PNAC[+57.02146]QNGGTC[+57.02146]HN[+15.99492]THGGY.N	C2(Carbamidomethyl / 57.0215); C4(Carbamidomethyl / 57.0215); C13(Carbamidomethyl / 57.0215); C20(Carbamidomethyl / 57.0215); C27(Carbamidomethyl / 57.0215); C33(Carbamidomethyl / 57.0215)	1.1e-16	1.1e-16	0	0	0	0	3.1e-17	1.9e-17	15.96	1084.1	4.4	1	Specific	32.7	>sp|P46531|NOTC1_HUMAN Neurogenic locus notch homolog protein 1 OS=Homo sapiens OX=9606 GN=NOTCH1 PE=1 SV=4	1	5356	FP062822_15.5742.5742.4	high-energy collision-induced dissociation	18.64	5154.93	5153.96	1	20 | 57285
103	HexNAc(1)Fuc(1)	882	4	1289.49	5154.95	1289.5	5154.97	controllerType=0 controllerNumber=1 scan=5795	-3.749	Y.NCRCPPEWTGQYCTEDVDECQLMPNACQNGGTCHNTHGGY.N	14	NCRCPPEWTGQYCTEDVDECQLMPNACQNGGTCHNTHGGY,YN,2@57.02146,4@57.02146,13@57.02146,14@349.13728,20@57.02146,23@15.99492,27@57.02146,33@57.02146,35@15.99492	T14(OGlycan / 349.1373); M23(Oxidation / 15.9949); N35(Oxidation / 15.9949)	17.3089	Y.NC[+57.02146]RC[+57.02146]PPEWTGQYC[+57.02146]T[+349.13728]EDVDEC[+57.02146]QLM[+15.99492]PNAC[+57.02146]QNGGTC[+57.02146]HN[+15.99492]THGGY.N	C2(Carbamidomethyl / 57.0215); C4(Carbamidomethyl / 57.0215); C13(Carbamidomethyl / 57.0215); C20(Carbamidomethyl / 57.0215); C27(Carbamidomethyl / 57.0215); C33(Carbamidomethyl / 57.0215)	3.7e-14	3.8e-14	0	0	0	0	1e-14	1e-14	13.431	882	4.4		Specific	30	>sp|P46531|NOTC1_HUMAN Neurogenic locus notch homolog protein 1 OS=Homo sapiens OX=9606 GN=NOTCH1 PE=1 SV=4	1	5433	FP062822_15.5795.5795.4	high-energy collision-induced dissociation	14.1	5153.94	5153.96	1	21 | 57645
103	HexNAc(1)	466.3	5	999.381	4992.88	999.586	4993.9	controllerType=0 controllerNumber=1 scan=5377	-4.186	Y.NCRCPPEWTGQYCTEDVDECQLMPNACQNGGTCHNTHGGY.N	14	NCRCPPEWTGQYCTEDVDECQLMPNACQNGGTCHNTHGGY,YN,2@57.02146,4@57.02146,13@57.02146,14@203.07937,20@57.02146,21@0.98402,27@57.02146,33@57.02146,35@15.99492	T14(OGlycan / 203.0794); Q21(Deamidated / 0.984); N35(Oxidation / 15.9949)	16.3401	Y.NC[+57.02146]RC[+57.02146]PPEWTGQYC[+57.02146]T[+203.07937]EDVDEC[+57.02146]Q[+0.98402]LMPNAC[+57.02146]QNGGTC[+57.02146]HN[+15.99492]THGGY.N	C2(Carbamidomethyl / 57.0215); C4(Carbamidomethyl / 57.0215); C13(Carbamidomethyl / 57.0215); C20(Carbamidomethyl / 57.0215); C27(Carbamidomethyl / 57.0215); C33(Carbamidomethyl / 57.0215)	0.00049	0.0005	0	0	0	0	2.4e-05	2.4e-05	3.306	466.3	5.6	-1	Specific	16.6	>sp|P46531|NOTC1_HUMAN Neurogenic locus notch homolog protein 1 OS=Homo sapiens OX=9606 GN=NOTCH1 PE=1 SV=4	1	4839	FP062822_15.5377.5377.5	high-energy collision-induced dissociation	3.08	4991.87	4992.89	1	22 | 54965
103	Fuc(1)	1300.4	4	1238.72	4951.88	1238.73	4951.89	controllerType=0 controllerNumber=1 scan=5801	-2.369	Y.NCRCPPEWTGQYCTEDVDECQLMPNACQNGGTCHNTHGGY.N	32	NCRCPPEWTGQYCTEDVDECQLMPNACQNGGTCHNTHGGY,YN,2@57.02146,4@57.02146,13@57.02146,20@57.02146,23@15.99492,27@57.02146,32@146.05791,33@57.02146,35@15.99492	M23(Oxidation / 15.9949); T32(OGlycan / 146.0579); N35(Oxidation / 15.9949)	17.3238	Y.NC[+57.02146]RC[+57.02146]PPEWTGQYC[+57.02146]TEDVDEC[+57.02146]QLM[+15.99492]PNAC[+57.02146]QNGGT[+146.05791]C[+57.02146]HN[+15.99492]THGGY.N	C2(Carbamidomethyl / 57.0215); C4(Carbamidomethyl / 57.0215); C13(Carbamidomethyl / 57.0215); C20(Carbamidomethyl / 57.0215); C27(Carbamidomethyl / 57.0215); C33(Carbamidomethyl / 57.0215)	9.9e-31	7e-25	0	0	0	0	9.9e-31	7e-25	30.006	1300.4	1.7		Specific	32.7	>sp|P46531|NOTC1_HUMAN Neurogenic locus notch homolog protein 1 OS=Homo sapiens OX=9606 GN=NOTCH1 PE=1 SV=4	1	5441	FP062822_15.5801.5801.4	high-energy collision-induced dissociation	22.83	4950.87	4950.88	1	23 | 57805
103	Fuc(1)	1268.8	4	1238.73	4951.88	1238.73	4951.89	controllerType=0 controllerNumber=1 scan=5753	-1.481	Y.NCRCPPEWTGQYCTEDVDECQLMPNACQNGGTCHNTHGGY.N	14	NCRCPPEWTGQYCTEDVDECQLMPNACQNGGTCHNTHGGY,YN,2@57.02146,4@57.02146,13@57.02146,14@146.05791,20@57.02146,23@15.99492,27@57.02146,33@57.02146,35@15.99492	T14(OGlycan / 146.0579); M23(Oxidation / 15.9949); N35(Oxidation / 15.9949)	17.2115	Y.NC[+57.02146]RC[+57.02146]PPEWTGQYC[+57.02146]T[+146.05791]EDVDEC[+57.02146]QLM[+15.99492]PNAC[+57.02146]QNGGTC[+57.02146]HN[+15.99492]THGGY.N	C2(Carbamidomethyl / 57.0215); C4(Carbamidomethyl / 57.0215); C13(Carbamidomethyl / 57.0215); C20(Carbamidomethyl / 57.0215); C27(Carbamidomethyl / 57.0215); C33(Carbamidomethyl / 57.0215)	9.9e-31	7e-24	0	0	0	0	9.9e-31	3.9e-24	30.006	1268.8	0.3		Specific	30.4	>sp|P46531|NOTC1_HUMAN Neurogenic locus notch homolog protein 1 OS=Homo sapiens OX=9606 GN=NOTCH1 PE=1 SV=4	1	5372	FP062822_15.5753.5753.4	high-energy collision-induced dissociation	21.83	4950.88	4950.88	1	24 | 57365
103	Fuc(1)	922.8	4	1238.73	4951.88	1238.73	4951.89	controllerType=0 controllerNumber=1 scan=5857	-1.383	Y.NCRCPPEWTGQYCTEDVDECQLMPNACQNGGTCHNTHGGY.N	14	NCRCPPEWTGQYCTEDVDECQLMPNACQNGGTCHNTHGGY,YN,2@57.02146,4@57.02146,13@57.02146,14@146.05791,20@57.02146,23@15.99492,27@57.02146,33@57.02146,35@15.99492	T14(OGlycan / 146.0579); M23(Oxidation / 15.9949); N35(Oxidation / 15.9949)	17.4544	Y.NC[+57.02146]RC[+57.02146]PPEWTGQYC[+57.02146]T[+146.05791]EDVDEC[+57.02146]QLM[+15.99492]PNAC[+57.02146]QNGGTC[+57.02146]HN[+15.99492]THGGY.N	C2(Carbamidomethyl / 57.0215); C4(Carbamidomethyl / 57.0215); C13(Carbamidomethyl / 57.0215); C20(Carbamidomethyl / 57.0215); C27(Carbamidomethyl / 57.0215); C33(Carbamidomethyl / 57.0215)	6.9e-15	7e-15	0	0	0	0	1.4e-15	1.4e-15	14.161	922.8	0.8		Specific	30	>sp|P46531|NOTC1_HUMAN Neurogenic locus notch homolog protein 1 OS=Homo sapiens OX=9606 GN=NOTCH1 PE=1 SV=4	1	5520	FP062822_15.5857.5857.4	high-energy collision-induced dissociation	14.84	4950.88	4950.88	1	25 | 58205
103	Fuc(1)	413.9	4	1238.97	4952.86	1238.73	4951.89	controllerType=0 controllerNumber=1 scan=5930	-5.708	Y.NCRCPPEWTGQYCTEDVDECQLMPNACQNGGTCHNTHGGY.N	14	NCRCPPEWTGQYCTEDVDECQLMPNACQNGGTCHNTHGGY,YN,2@57.02146,4@57.02146,13@57.02146,14@146.05791,20@57.02146,23@15.99492,27@57.02146,33@57.02146,35@15.99492	T14(OGlycan / 146.0579); M23(Oxidation / 15.9949); N35(Oxidation / 15.9949)	17.6237	Y.NC[+57.02146]RC[+57.02146]PPEWTGQYC[+57.02146]T[+146.05791]EDVDEC[+57.02146]QLM[+15.99492]PNAC[+57.02146]QNGGTC[+57.02146]HN[+15.99492]THGGY.N	C2(Carbamidomethyl / 57.0215); C4(Carbamidomethyl / 57.0215); C13(Carbamidomethyl / 57.0215); C20(Carbamidomethyl / 57.0215); C27(Carbamidomethyl / 57.0215); C33(Carbamidomethyl / 57.0215)	1.6e-06	1.6e-06	0	0	0	0	7.2e-08	7.3e-08	5.8	413.9	0	1	Specific	20.9	>sp|P46531|NOTC1_HUMAN Neurogenic locus notch homolog protein 1 OS=Homo sapiens OX=9606 GN=NOTCH1 PE=1 SV=4	1	5620	FP062822_15.5930.5930.4	high-energy collision-induced dissociation	5.13	4951.86	4950.88	1	26 | 58657
103	Fuc(1)	554.8	4	1235.22	4937.86	1234.98	4936.88	controllerType=0 controllerNumber=1 scan=5847	-3.981	Y.NCRCPPEWTGQYCTEDVDECQLMPNACQNGGTCHNTHGGY.N	14	NCRCPPEWTGQYCTEDVDECQLMPNACQNGGTCHNTHGGY,YN,2@57.02146,4@57.02146,13@57.02146,14@146.05791,20@57.02146,23@15.99492,25@0.98402,27@57.02146,33@57.02146	T14(OGlycan / 146.0579); M23(Oxidation / 15.9949); N25(Deamidated / 0.984)	17.4308	Y.NC[+57.02146]RC[+57.02146]PPEWTGQYC[+57.02146]T[+146.05791]EDVDEC[+57.02146]QLM[+15.99492]PN[+0.98402]AC[+57.02146]QNGGTC[+57.02146]HNTHGGY.N	C2(Carbamidomethyl / 57.0215); C4(Carbamidomethyl / 57.0215); C13(Carbamidomethyl / 57.0215); C20(Carbamidomethyl / 57.0215); C27(Carbamidomethyl / 57.0215); C33(Carbamidomethyl / 57.0215)	1.9e-07	2e-07	0	0	0	0	1.3e-08	1.3e-08	6.714	554.8	0.8	1	Specific	23	>sp|P46531|NOTC1_HUMAN Neurogenic locus notch homolog protein 1 OS=Homo sapiens OX=9606 GN=NOTCH1 PE=1 SV=4	1	5507	FP062822_15.5847.5847.4	high-energy collision-induced dissociation	7.1	4936.86	4935.87	1	27 | 58045
103	Fuc(1)	508.3	4	1234.97	4936.86	1234.98	4936.88	controllerType=0 controllerNumber=1 scan=5940	-4.785	Y.NCRCPPEWTGQYCTEDVDECQLMPNACQNGGTCHNTHGGY.N	14	NCRCPPEWTGQYCTEDVDECQLMPNACQNGGTCHNTHGGY,YN,2@57.02146,4@57.02146,13@57.02146,14@146.05791,20@57.02146,23@15.99492,27@57.02146,29@0.98402,33@57.02146	T14(OGlycan / 146.0579); M23(Oxidation / 15.9949); N29(Deamidated / 0.984)	17.6463	Y.NC[+57.02146]RC[+57.02146]PPEWTGQYC[+57.02146]T[+146.05791]EDVDEC[+57.02146]QLM[+15.99492]PNAC[+57.02146]QN[+0.98402]GGTC[+57.02146]HNTHGGY.N	C2(Carbamidomethyl / 57.0215); C4(Carbamidomethyl / 57.0215); C13(Carbamidomethyl / 57.0215); C20(Carbamidomethyl / 57.0215); C27(Carbamidomethyl / 57.0215); C33(Carbamidomethyl / 57.0215)	3.5e-07	3.6e-07	0	0	0	0	2.2e-08	2.3e-08	6.455	508.3	0.8		Specific	21.9	>sp|P46531|NOTC1_HUMAN Neurogenic locus notch homolog protein 1 OS=Homo sapiens OX=9606 GN=NOTCH1 PE=1 SV=4	1	5633	FP062822_15.5940.5940.4	high-energy collision-induced dissociation	6.1	4935.85	4935.87	1	28 | 58697
103	Fuc(1)	1075.7	4	1234.73	4935.88	1234.73	4935.89	controllerType=0 controllerNumber=1 scan=5774	-3.374	Y.NCRCPPEWTGQYCTEDVDECQLMPNACQNGGTCHNTHGGY.N	14	NCRCPPEWTGQYCTEDVDECQLMPNACQNGGTCHNTHGGY,YN,2@57.02146,4@57.02146,13@57.02146,14@146.05791,20@57.02146,23@15.99492,27@57.02146,33@57.02146	T14(OGlycan / 146.0579); M23(Oxidation / 15.9949)	17.2589	Y.NC[+57.02146]RC[+57.02146]PPEWTGQYC[+57.02146]T[+146.05791]EDVDEC[+57.02146]QLM[+15.99492]PNAC[+57.02146]QNGGTC[+57.02146]HNTHGGY.N	C2(Carbamidomethyl / 57.0215); C4(Carbamidomethyl / 57.0215); C13(Carbamidomethyl / 57.0215); C20(Carbamidomethyl / 57.0215); C27(Carbamidomethyl / 57.0215); C33(Carbamidomethyl / 57.0215)	9.9e-31	3.8e-20	0	0	0	0	9.9e-31	1.3e-20	30.006	1075.7	0.8		Specific	32.1	>sp|P46531|NOTC1_HUMAN Neurogenic locus notch homolog protein 1 OS=Homo sapiens OX=9606 GN=NOTCH1 PE=1 SV=4	1	5401	FP062822_15.5774.5774.4	high-energy collision-induced dissociation	20.35	4934.87	4934.89	1	29 | 57445
103	Fuc(1)	515.2	4	1234.72	4935.87	1234.73	4935.89	controllerType=0 controllerNumber=1 scan=6282	-5.254	Y.NCRCPPEWTGQYCTEDVDECQLMPNACQNGGTCHNTHGGY.N	9	NCRCPPEWTGQYCTEDVDECQLMPNACQNGGTCHNTHGGY,YN,2@57.02146,4@57.02146,9@146.05791,13@57.02146,20@57.02146,27@57.02146,33@57.02146,37@15.99492	T9(OGlycan / 146.0579); H37(Oxidation / 15.9949)	18.4423	Y.NC[+57.02146]RC[+57.02146]PPEWT[+146.05791]GQYC[+57.02146]TEDVDEC[+57.02146]QLMPNAC[+57.02146]QNGGTC[+57.02146]HNTH[+15.99492]GGY.N	C2(Carbamidomethyl / 57.0215); C4(Carbamidomethyl / 57.0215); C13(Carbamidomethyl / 57.0215); C20(Carbamidomethyl / 57.0215); C27(Carbamidomethyl / 57.0215); C33(Carbamidomethyl / 57.0215)	3.5e-07	3.6e-07	0	0	0	0	2.7e-08	2.7e-08	6.455	515.2	0.6		Specific	24.9	>sp|P46531|NOTC1_HUMAN Neurogenic locus notch homolog protein 1 OS=Homo sapiens OX=9606 GN=NOTCH1 PE=1 SV=4	1	6148	FP062822_15.6282.6282.4	high-energy collision-induced dissociation	6.11	4934.86	4934.89	1	30 | 60337
103		654.8	4	1198.71	4791.81	1198.46	4790.82	controllerType=0 controllerNumber=1 scan=5962	-3.022	Y.NCRCPPEWTGQYCTEDVDECQLMPNACQNGGTCHNTHGGY.N		NCRCPPEWTGQYCTEDVDECQLMPNACQNGGTCHNTHGGY,YN,2@57.02146,4@57.02146,13@57.02146,20@57.02146,23@15.99492,27@57.02146,28@0.98402,33@57.02146	M23(Oxidation / 15.9949); Q28(Deamidated / 0.984)	17.6978	Y.NC[+57.02146]RC[+57.02146]PPEWTGQYC[+57.02146]TEDVDEC[+57.02146]QLM[+15.99492]PNAC[+57.02146]Q[+0.98402]NGGTC[+57.02146]HNTHGGY.N	C2(Carbamidomethyl / 57.0215); C4(Carbamidomethyl / 57.0215); C13(Carbamidomethyl / 57.0215); C20(Carbamidomethyl / 57.0215); C27(Carbamidomethyl / 57.0215); C33(Carbamidomethyl / 57.0215)	6.9e-10	7e-10	0	0	0	0	1e-10	1e-10	9.159	654.8	18.6	1	Specific	25.5	>sp|P46531|NOTC1_HUMAN Neurogenic locus notch homolog protein 1 OS=Homo sapiens OX=9606 GN=NOTCH1 PE=1 SV=4	1	5664	FP062822_15.5962.5962.4	high-energy collision-induced dissociation	9.07	4790.8	4789.81	1	31 | 58897
103		822.7	4	1198.21	4789.82	1198.21	4789.84	controllerType=0 controllerNumber=1 scan=5798	-3.009	Y.NCRCPPEWTGQYCTEDVDECQLMPNACQNGGTCHNTHGGY.N		NCRCPPEWTGQYCTEDVDECQLMPNACQNGGTCHNTHGGY,YN,2@57.02146,4@57.02146,13@57.02146,20@57.02146,23@15.99492,27@57.02146,33@57.02146	M23(Oxidation / 15.9949)	17.3154	Y.NC[+57.02146]RC[+57.02146]PPEWTGQYC[+57.02146]TEDVDEC[+57.02146]QLM[+15.99492]PNAC[+57.02146]QNGGTC[+57.02146]HNTHGGY.N	C2(Carbamidomethyl / 57.0215); C4(Carbamidomethyl / 57.0215); C13(Carbamidomethyl / 57.0215); C20(Carbamidomethyl / 57.0215); C27(Carbamidomethyl / 57.0215); C33(Carbamidomethyl / 57.0215)	6.9e-13	7e-13	0	0	0	0	7.3e-14	7.4e-14	12.159	822.7	55.6		Specific	26.5	>sp|P46531|NOTC1_HUMAN Neurogenic locus notch homolog protein 1 OS=Homo sapiens OX=9606 GN=NOTCH1 PE=1 SV=4	1	5438	FP062822_15.5798.5798.4	high-energy collision-induced dissociation	13.18	4788.82	4788.83	1	32 | 57725
103		553.4	4	1198.46	4790.83	1198.21	4789.84	controllerType=0 controllerNumber=1 scan=5848	-2.486	Y.NCRCPPEWTGQYCTEDVDECQLMPNACQNGGTCHNTHGGY.N		NCRCPPEWTGQYCTEDVDECQLMPNACQNGGTCHNTHGGY,YN,2@57.02146,4@57.02146,13@57.02146,20@57.02146,23@15.99492,27@57.02146,33@57.02146	M23(Oxidation / 15.9949)	17.433	Y.NC[+57.02146]RC[+57.02146]PPEWTGQYC[+57.02146]TEDVDEC[+57.02146]QLM[+15.99492]PNAC[+57.02146]QNGGTC[+57.02146]HNTHGGY.N	C2(Carbamidomethyl / 57.0215); C4(Carbamidomethyl / 57.0215); C13(Carbamidomethyl / 57.0215); C20(Carbamidomethyl / 57.0215); C27(Carbamidomethyl / 57.0215); C33(Carbamidomethyl / 57.0215)	3.6e-07	3.7e-07	0	0	0	0	3.1e-08	3.1e-08	6.442	553.4	9.6	1	Specific	23.8	>sp|P46531|NOTC1_HUMAN Neurogenic locus notch homolog protein 1 OS=Homo sapiens OX=9606 GN=NOTCH1 PE=1 SV=4	1	5509	FP062822_15.5848.5848.4	high-energy collision-induced dissociation	7.18	4789.82	4788.83	1	33 | 58085
103		563.4	2	784.323	1567.64	784.324	1567.64	controllerType=0 controllerNumber=1 scan=5482	-2.252	Y.NCRCPPEWTGQY.C		NCRCPPEWTGQY,YC,2@57.02146,4@57.02146		16.5861	Y.NC[+57.02146]RC[+57.02146]PPEWTGQY.C	C2(Carbamidomethyl / 57.0215); C4(Carbamidomethyl / 57.0215)	1e-08	1e-08	0	0	0	0	7e-10	7.1e-10	7.992	412.6	412.6		Specific	12.4	>sp|P46531|NOTC1_HUMAN Neurogenic locus notch homolog protein 1 OS=Homo sapiens OX=9606 GN=NOTCH1 PE=1 SV=4	1	4983	FP062822_15.5482.5482.2	high-energy collision-induced dissociation	8.99	1566.63	1566.63	1	34 | 801
103		505.3	2	784.323	1567.64	784.324	1567.64	controllerType=0 controllerNumber=1 scan=5430	-2.174	Y.NCRCPPEWTGQY.C		NCRCPPEWTGQY,YC,2@57.02146,4@57.02146		16.4647	Y.NC[+57.02146]RC[+57.02146]PPEWTGQY.C	C2(Carbamidomethyl / 57.0215); C4(Carbamidomethyl / 57.0215)	5.2e-07	5.3e-07	0	0	0	0	4.7e-08	4.7e-08	6.283	376.3	376.3		Specific	11.1	>sp|P46531|NOTC1_HUMAN Neurogenic locus notch homolog protein 1 OS=Homo sapiens OX=9606 GN=NOTCH1 PE=1 SV=4	1	4916	FP062822_15.5430.5430.2	high-energy collision-induced dissociation	6.54	1566.63	1566.63	1	35 | 799
169		829.6	5	560.255	2797.24	560.256	2797.25	controllerType=0 controllerNumber=1 scan=5024	-2.275	F.HGAPCHDRVASFYCECPHGRTGLL.C		HGAPCHDRVASFYCECPHGRTGLL,FC,5@57.02146,14@57.02146,16@57.02146		15.5436	F.HGAPC[+57.02146]HDRVASFYC[+57.02146]EC[+57.02146]PHGRTGLL.C	C5(Carbamidomethyl / 57.0215); C14(Carbamidomethyl / 57.0215); C16(Carbamidomethyl / 57.0215)	2.1e-12	2.1e-12	0	0	0	0	3.1e-13	3.2e-13	11.688	829.6	829.6		Specific	12.4	>sp|P46531|NOTC1_HUMAN Neurogenic locus notch homolog protein 1 OS=Homo sapiens OX=9606 GN=NOTCH1 PE=1 SV=4	1	4369	FP062822_15.5024.5024.5	high-energy collision-induced dissociation	11.68	2796.24	2796.24	1	36 | 8725
169		750.4	5	560.254	2797.24	560.256	2797.25	controllerType=0 controllerNumber=1 scan=5075	-2.711	F.HGAPCHDRVASFYCECPHGRTGLL.C		HGAPCHDRVASFYCECPHGRTGLL,FC,5@57.02146,14@57.02146,16@57.02146		15.6577	F.HGAPC[+57.02146]HDRVASFYC[+57.02146]EC[+57.02146]PHGRTGLL.C	C5(Carbamidomethyl / 57.0215); C14(Carbamidomethyl / 57.0215); C16(Carbamidomethyl / 57.0215)	2.1e-11	2.1e-11	0	0	0	0	2.9e-12	3e-12	10.688	750.4	750.4		Specific	12.8	>sp|P46531|NOTC1_HUMAN Neurogenic locus notch homolog protein 1 OS=Homo sapiens OX=9606 GN=NOTCH1 PE=1 SV=4	1	4437	FP062822_15.5075.5075.5	high-energy collision-induced dissociation	10.68	2796.24	2796.24	1	37 | 8754
169	Hex(1)	474.2	3	560.244	1678.72	560.247	1678.73	controllerType=0 controllerNumber=1 scan=4298	-5.479	F.HGAPCHDRVASFY.C	11	HGAPCHDRVASFY,FC,5@57.02146,11@162.05282	S11(OGlycan / 162.0528)	13.9203	F.HGAPC[+57.02146]HDRVAS[+162.05282]FY.C	C5(Carbamidomethyl / 57.0215)	1.1e-07	1.1e-07	0	0	0	0	8.2e-09	8.3e-09	6.977	474.2	278		Specific	11.7	>sp|P46531|NOTC1_HUMAN Neurogenic locus notch homolog protein 1 OS=Homo sapiens OX=9606 GN=NOTCH1 PE=1 SV=4	1	3398	FP062822_15.4298.4298.3	high-energy collision-induced dissociation	6.84	1677.71	1677.72	1	38 | 737
169	Fuc(1)	46.3	3	555.251	1663.74	555.244	1663.72	controllerType=0 controllerNumber=1 scan=4853	12.799	F.HGAPCHDRVASFY.C	11	HGAPCHDRVASFY,FC,5@57.02146,8@0.98402,11@146.05791	R8(Deamidated / 0.984); S11(OGlycan / 146.0579)	15.1595	F.HGAPC[+57.02146]HDR[+0.98402]VAS[+146.05791]FY.C	C5(Carbamidomethyl / 57.0215)	0.76	0.76	0	0	0	0	0.025	0.025	0.12	46.3	46.3		Specific	3.7	>sp|P46531|NOTC1_HUMAN Neurogenic locus notch homolog protein 1 OS=Homo sapiens OX=9606 GN=NOTCH1 PE=1 SV=4	1	4144	FP062822_15.4853.4853.3	high-energy collision-induced dissociation	0.03	1662.73	1662.71	1	39 | 787
169		433.3	3	511.56	1532.66	511.561	1532.67	controllerType=0 controllerNumber=1 scan=4552	-3.203	F.HGAPCHDRVASFY.C		HGAPCHDRVASFY,FC,5@57.02146,7@15.99492	D7(Oxidation / 15.9949)	14.4915	F.HGAPC[+57.02146]HD[+15.99492]RVASFY.C	C5(Carbamidomethyl / 57.0215)	1.3e-05	1.3e-05	0	0	0	0	8.8e-07	8.9e-07	4.881	339.3	46.9		Specific	10	>sp|P46531|NOTC1_HUMAN Neurogenic locus notch homolog protein 1 OS=Homo sapiens OX=9606 GN=NOTCH1 PE=1 SV=4	1	3709	FP062822_15.4552.4552.3	high-energy collision-induced dissociation	4.68	1531.66	1531.66	1	40 | 342
169		674.1	2	758.839	1516.67	758.841	1516.67	controllerType=0 controllerNumber=1 scan=4393	-2.898	F.HGAPCHDRVASFY.C		HGAPCHDRVASFY,FC,5@57.02146		14.1247	F.HGAPC[+57.02146]HDRVASFY.C	C5(Carbamidomethyl / 57.0215)	2.8e-09	2.8e-09	0	0	0	0	3.3e-10	3.3e-10	8.56	401.5	401.5		Specific	10.5	>sp|P46531|NOTC1_HUMAN Neurogenic locus notch homolog protein 1 OS=Homo sapiens OX=9606 GN=NOTCH1 PE=1 SV=4	1	3514	FP062822_15.4393.4393.2	high-energy collision-induced dissociation	9.55	1515.66	1515.67	1	41 | 253
169		639	2	758.838	1516.67	758.841	1516.67	controllerType=0 controllerNumber=1 scan=4439	-4.427	F.HGAPCHDRVASFY.C		HGAPCHDRVASFY,FC,5@57.02146		14.2341	F.HGAPC[+57.02146]HDRVASFY.C	C5(Carbamidomethyl / 57.0215)	2.4e-08	2.4e-08	0	0	0	0	1.7e-09	1.7e-09	7.623	434.5	434.5		Specific	9.2	>sp|P46531|NOTC1_HUMAN Neurogenic locus notch homolog protein 1 OS=Homo sapiens OX=9606 GN=NOTCH1 PE=1 SV=4	1	3551	FP062822_15.4439.4439.2	high-energy collision-induced dissociation	8.62	1515.66	1515.67	1	42 | 281
169		514.6	2	758.839	1516.67	758.841	1516.67	controllerType=0 controllerNumber=1 scan=4497	-2.737	F.HGAPCHDRVASFY.C		HGAPCHDRVASFY,FC,5@57.02146		14.3671	F.HGAPC[+57.02146]HDRVASFY.C	C5(Carbamidomethyl / 57.0215)	5.4e-05	5.5e-05	0	0	0	0	2e-06	2e-06	4.265	343.1	343.1		Specific	9.5	>sp|P46531|NOTC1_HUMAN Neurogenic locus notch homolog protein 1 OS=Homo sapiens OX=9606 GN=NOTCH1 PE=1 SV=4	1	3628	FP062822_15.4497.4497.2	high-energy collision-induced dissociation	4.52	1515.66	1515.67	1	43 | 314
169		514.1	3	506.228	1516.67	506.23	1516.67	controllerType=0 controllerNumber=1 scan=4583	-3.048	F.HGAPCHDRVASFY.C		HGAPCHDRVASFY,FC,5@57.02146		14.5577	F.HGAPC[+57.02146]HDRVASFY.C	C5(Carbamidomethyl / 57.0215)	1.6e-06	1.7e-06	0	0	0	0	9e-08	9.1e-08	5.785	380.9	380.9		Specific	8.8	>sp|P46531|NOTC1_HUMAN Neurogenic locus notch homolog protein 1 OS=Homo sapiens OX=9606 GN=NOTCH1 PE=1 SV=4	1	3752	FP062822_15.4583.4583.3	high-energy collision-induced dissociation	6.04	1515.66	1515.67	1	44 | 355
169		504.4	3	506.228	1516.67	506.23	1516.67	controllerType=0 controllerNumber=1 scan=4426	-3.35	F.HGAPCHDRVASFY.C		HGAPCHDRVASFY,FC,5@57.02146		14.2047	F.HGAPC[+57.02146]HDRVASFY.C	C5(Carbamidomethyl / 57.0215)	3.9e-06	4e-06	0	0	0	0	2.7e-07	2.7e-07	5.409	350.7	350.7		Specific	9.2	>sp|P46531|NOTC1_HUMAN Neurogenic locus notch homolog protein 1 OS=Homo sapiens OX=9606 GN=NOTCH1 PE=1 SV=4	1	3539	FP062822_15.4426.4426.3	high-energy collision-induced dissociation	5.66	1515.66	1515.67	1	45 | 266
169		493.4	3	506.228	1516.67	506.23	1516.67	controllerType=0 controllerNumber=1 scan=4528	-3.35	F.HGAPCHDRVASFY.C		HGAPCHDRVASFY,FC,5@57.02146		14.4373	F.HGAPC[+57.02146]HDRVASFY.C	C5(Carbamidomethyl / 57.0215)	5.2e-06	5.2e-06	0	0	0	0	3.2e-07	3.2e-07	5.287	335.2	335.2		Specific	9.4	>sp|P46531|NOTC1_HUMAN Neurogenic locus notch homolog protein 1 OS=Homo sapiens OX=9606 GN=NOTCH1 PE=1 SV=4	1	3676	FP062822_15.4528.4528.3	high-energy collision-induced dissociation	5.54	1515.66	1515.67	1	46 | 330
169		492.9	3	506.228	1516.67	506.23	1516.67	controllerType=0 controllerNumber=1 scan=4380	-3.651	F.HGAPCHDRVASFY.C		HGAPCHDRVASFY,FC,5@57.02146		14.0977	F.HGAPC[+57.02146]HDRVASFY.C	C5(Carbamidomethyl / 57.0215)	1.1e-05	1.1e-05	0	0	0	0	6.4e-07	6.5e-07	4.947	335	335		Specific	8.7	>sp|P46531|NOTC1_HUMAN Neurogenic locus notch homolog protein 1 OS=Homo sapiens OX=9606 GN=NOTCH1 PE=1 SV=4	1	3498	FP062822_15.4380.4380.3	high-energy collision-induced dissociation	5.2	1515.66	1515.67	1	47 | 241
169		473.2	3	506.228	1516.67	506.23	1516.67	controllerType=0 controllerNumber=1 scan=4473	-3.41	F.HGAPCHDRVASFY.C		HGAPCHDRVASFY,FC,5@57.02146		14.3127	F.HGAPC[+57.02146]HDRVASFY.C	C5(Carbamidomethyl / 57.0215)	1.2e-05	1.2e-05	0	0	0	0	7.5e-07	7.6e-07	4.925	340.2	340.2		Specific	9.4	>sp|P46531|NOTC1_HUMAN Neurogenic locus notch homolog protein 1 OS=Homo sapiens OX=9606 GN=NOTCH1 PE=1 SV=4	1	3593	FP062822_15.4473.4473.3	high-energy collision-induced dissociation	5.28	1515.66	1515.67	1	48 | 302
169		401.8	3	506.229	1516.67	506.23	1516.67	controllerType=0 controllerNumber=1 scan=4693	-2.384	F.HGAPCHDRVASFY.C		HGAPCHDRVASFY,FC,5@57.02146		14.7999	F.HGAPC[+57.02146]HDRVASFY.C	C5(Carbamidomethyl / 57.0215)	0.00036	0.00037	0	0	0	0	1.6e-05	1.6e-05	3.443	247.2	247.2		Specific	8.8	>sp|P46531|NOTC1_HUMAN Neurogenic locus notch homolog protein 1 OS=Homo sapiens OX=9606 GN=NOTCH1 PE=1 SV=4	1	3909	FP062822_15.4693.4693.3	high-energy collision-induced dissociation	3.73	1515.66	1515.67	1	49 | 407
169		372.6	3	506.229	1516.67	506.23	1516.67	controllerType=0 controllerNumber=1 scan=4863	-2.323	F.HGAPCHDRVASFY.C		HGAPCHDRVASFY,FC,5@57.02146		15.1817	F.HGAPC[+57.02146]HDRVASFY.C	C5(Carbamidomethyl / 57.0215)	0.00016	0.00016	0	0	0	0	4.6e-06	4.6e-06	3.789	280	280		Specific	8.8	>sp|P46531|NOTC1_HUMAN Neurogenic locus notch homolog protein 1 OS=Homo sapiens OX=9606 GN=NOTCH1 PE=1 SV=4	1	4157	FP062822_15.4863.4863.3	high-energy collision-induced dissociation	3.8	1515.66	1515.67	1	50 | 441
169		327	3	506.228	1516.67	506.23	1516.67	controllerType=0 controllerNumber=1 scan=4639	-3.651	F.HGAPCHDRVASFY.C		HGAPCHDRVASFY,FC,5@57.02146		14.6808	F.HGAPC[+57.02146]HDRVASFY.C	C5(Carbamidomethyl / 57.0215)	0.00027	0.00027	0	0	0	0	7.1e-06	7.2e-06	3.568	239.4	239.4		Specific	8.4	>sp|P46531|NOTC1_HUMAN Neurogenic locus notch homolog protein 1 OS=Homo sapiens OX=9606 GN=NOTCH1 PE=1 SV=4	1	3834	FP062822_15.4639.4639.3	high-energy collision-induced dissociation	3.69	1515.66	1515.67	1	51 | 372
169		275.6	3	506.228	1516.67	506.23	1516.67	controllerType=0 controllerNumber=1 scan=4651	-4.134	F.HGAPCHDRVASFY.C		HGAPCHDRVASFY,FC,5@57.02146		14.7058	F.HGAPC[+57.02146]HDRVASFY.C	C5(Carbamidomethyl / 57.0215)	0.0039	0.0039	0	0	0	0	0.00011	0.00011	2.412	202	202		Specific	7.6	>sp|P46531|NOTC1_HUMAN Neurogenic locus notch homolog protein 1 OS=Homo sapiens OX=9606 GN=NOTCH1 PE=1 SV=4	1	3853	FP062822_15.4651.4651.3	high-energy collision-induced dissociation	3	1515.66	1515.67	1	52 | 389
169		63.2	3	506.227	1516.67	506.23	1516.67	controllerType=0 controllerNumber=1 scan=4747	-5.281	F.HGAPCHDRVASFY.C		HGAPCHDRVASFY,FC,5@57.02146		14.9219	F.HGAPC[+57.02146]HDRVASFY.C	C5(Carbamidomethyl / 57.0215)	0.031	0.032	0	0	0	0	0.00051	0.00052	1.503	63.2	63.2		Specific	5.2	>sp|P46531|NOTC1_HUMAN Neurogenic locus notch homolog protein 1 OS=Homo sapiens OX=9606 GN=NOTCH1 PE=1 SV=4	1	3990	FP062822_15.4747.4747.5	high-energy collision-induced dissociation	1.5	1515.66	1515.67	1	53 | 424
169	Hex(1)	611.2	3	505.891	1515.66	505.893	1515.66	controllerType=0 controllerNumber=1 scan=3895	-3.688	F.HGAPCHDRVASF.Y	11	HGAPCHDRVASF,FY,5@57.02146,11@162.05282	S11(OGlycan / 162.0528)	13.0042	F.HGAPC[+57.02146]HDRVAS[+162.05282]F.Y	C5(Carbamidomethyl / 57.0215)	4.8e-10	4.9e-10	0	0	0	0	9.1e-11	9.2e-11	9.315	611.2	290.2		Specific	13	>sp|P46531|NOTC1_HUMAN Neurogenic locus notch homolog protein 1 OS=Homo sapiens OX=9606 GN=NOTCH1 PE=1 SV=4	1	2925	FP062822_15.3895.3895.3	high-energy collision-induced dissociation	9.82	1514.65	1514.66	1	54 | 171
169	Fuc(1)	210.3	3	500.897	1500.68	500.889	1500.65	controllerType=0 controllerNumber=1 scan=4429	14.397	F.HGAPCHDRVASF.Y	11	HGAPCHDRVASF,FY,5@57.02146,8@0.98402,11@146.05791	R8(Deamidated / 0.984); S11(OGlycan / 146.0579)	14.2103	F.HGAPC[+57.02146]HDR[+0.98402]VAS[+146.05791]F.Y	C5(Carbamidomethyl / 57.0215)	0.48	0.49	0	0	0	0	0.0089	0.009	0.315	130.3	130.3		Specific	5	>sp|P46531|NOTC1_HUMAN Neurogenic locus notch homolog protein 1 OS=Homo sapiens OX=9606 GN=NOTCH1 PE=1 SV=4	1	3542	FP062822_15.4429.4429.3	high-energy collision-induced dissociation	0.25	1499.67	1499.65	1	55 | 278
169		685.3	3	457.204	1369.6	457.207	1369.61	controllerType=0 controllerNumber=1 scan=4031	-6.164	F.HGAPCHDRVASF.Y		HGAPCHDRVASF,FY,5@57.02146,7@15.99492	D7(Oxidation / 15.9949)	13.3396	F.HGAPC[+57.02146]HD[+15.99492]RVASF.Y	C5(Carbamidomethyl / 57.0215)	2.4e-10	2.4e-10	0	0	0	0	3.2e-11	3.2e-11	9.623	445.5	47.2		Specific	10.2	>sp|P46531|NOTC1_HUMAN Neurogenic locus notch homolog protein 1 OS=Homo sapiens OX=9606 GN=NOTCH1 PE=1 SV=4	1	3082	FP062822_15.4031.4031.3	high-energy collision-induced dissociation	10.12	1368.59	1368.6	1	56 | 195
169		602.7	3	457.204	1369.6	457.207	1369.61	controllerType=0 controllerNumber=1 scan=4084	-5.696	F.HGAPCHDRVASF.Y		HGAPCHDRVASF,FY,5@57.02146,7@15.99492	D7(Oxidation / 15.9949)	13.456	F.HGAPC[+57.02146]HD[+15.99492]RVASF.Y	C5(Carbamidomethyl / 57.0215)	4.2e-09	4.3e-09	0	0	0	0	4.5e-10	4.6e-10	8.373	414.8	48.7		Specific	9	>sp|P46531|NOTC1_HUMAN Neurogenic locus notch homolog protein 1 OS=Homo sapiens OX=9606 GN=NOTCH1 PE=1 SV=4	1	3140	FP062822_15.4084.4084.3	high-energy collision-induced dissociation	7.87	1368.59	1368.6	1	57 | 205
169		143.8	3	457.206	1369.6	457.207	1369.61	controllerType=0 controllerNumber=1 scan=3913	-3.022	F.HGAPCHDRVASF.Y		HGAPCHDRVASF,FY,5@57.02146,6@15.99492	H6(Oxidation / 15.9949)	13.045	F.HGAPC[+57.02146]H[+15.99492]DRVASF.Y	C5(Carbamidomethyl / 57.0215)	0.012	0.013	0	0	0	0	0.00025	0.00025	1.905	143.8	57.5		Specific	6.7	>sp|P46531|NOTC1_HUMAN Neurogenic locus notch homolog protein 1 OS=Homo sapiens OX=9606 GN=NOTCH1 PE=1 SV=4	1	2947	FP062822_15.3913.3913.3	high-energy collision-induced dissociation	1.42	1368.6	1368.6	1	58 | 179
169		786.5	2	677.306	1353.61	677.309	1353.61	controllerType=0 controllerNumber=1 scan=3963	-4.438	F.HGAPCHDRVASF.Y		HGAPCHDRVASF,FY,5@57.02146		13.1561	F.HGAPC[+57.02146]HDRVASF.Y	C5(Carbamidomethyl / 57.0215)	1.5e-11	1.5e-11	0	0	0	0	1.3e-12	1.3e-12	10.832	691.8	691.8		Specific	10.5	>sp|P46531|NOTC1_HUMAN Neurogenic locus notch homolog protein 1 OS=Homo sapiens OX=9606 GN=NOTCH1 PE=1 SV=4	1	3017	FP062822_15.3963.3963.5	high-energy collision-induced dissociation	11.83	1352.6	1352.6	1	59 | 189
169		725.5	2	677.307	1353.61	677.309	1353.61	controllerType=0 controllerNumber=1 scan=3956	-2.995	F.HGAPCHDRVASF.Y		HGAPCHDRVASF,FY,5@57.02146		13.1402	F.HGAPC[+57.02146]HDRVASF.Y	C5(Carbamidomethyl / 57.0215)	1.5e-10	1.5e-10	0	0	0	0	8e-12	8.1e-12	9.832	580.5	580.5		Specific	10.9	>sp|P46531|NOTC1_HUMAN Neurogenic locus notch homolog protein 1 OS=Homo sapiens OX=9606 GN=NOTCH1 PE=1 SV=4	1	3009	FP062822_15.3956.3956.2	high-energy collision-induced dissociation	10.83	1352.6	1352.6	1	60 | 187
169		674.2	3	451.873	1353.61	451.875	1353.61	controllerType=0 controllerNumber=1 scan=4200	-4.335	F.HGAPCHDRVASF.Y		HGAPCHDRVASF,FY,5@57.02146		13.708	F.HGAPC[+57.02146]HDRVASF.Y	C5(Carbamidomethyl / 57.0215)	2.4e-10	2.4e-10	0	0	0	0	4.2e-11	4.3e-11	9.623	433.2	433.2		Specific	10.1	>sp|P46531|NOTC1_HUMAN Neurogenic locus notch homolog protein 1 OS=Homo sapiens OX=9606 GN=NOTCH1 PE=1 SV=4	1	3282	FP062822_15.4200.4200.3	high-energy collision-induced dissociation	10.62	1352.6	1352.6	1	61 | 219
169		668	3	451.874	1353.61	451.875	1353.61	controllerType=0 controllerNumber=1 scan=4378	-3.726	F.HGAPCHDRVASF.Y		HGAPCHDRVASF,FY,5@57.02146		14.0922	F.HGAPC[+57.02146]HDRVASF.Y	C5(Carbamidomethyl / 57.0215)	2.4e-10	2.4e-10	0	0	0	0	4.7e-11	4.8e-11	9.623	434.5	434.5		Specific	10.2	>sp|P46531|NOTC1_HUMAN Neurogenic locus notch homolog protein 1 OS=Homo sapiens OX=9606 GN=NOTCH1 PE=1 SV=4	1	3497	FP062822_15.4378.4378.3	high-energy collision-induced dissociation	10.62	1352.6	1352.6	1	62 | 239
169		657.4	3	451.873	1353.61	451.875	1353.61	controllerType=0 controllerNumber=1 scan=3945	-4.267	F.HGAPCHDRVASF.Y		HGAPCHDRVASF,FY,5@57.02146		13.1173	F.HGAPC[+57.02146]HDRVASF.Y	C5(Carbamidomethyl / 57.0215)	4.2e-10	4.3e-10	0	0	0	0	8.3e-11	8.4e-11	9.373	396.4	396.4		Specific	9.6	>sp|P46531|NOTC1_HUMAN Neurogenic locus notch homolog protein 1 OS=Homo sapiens OX=9606 GN=NOTCH1 PE=1 SV=4	1	2993	FP062822_15.3945.3945.3	high-energy collision-induced dissociation	9.37	1352.6	1352.6	1	63 | 185
169		653.7	3	451.873	1353.61	451.875	1353.61	controllerType=0 controllerNumber=1 scan=4510	-4.2	F.HGAPCHDRVASF.Y		HGAPCHDRVASF,FY,5@57.02146		14.3952	F.HGAPC[+57.02146]HDRVASF.Y	C5(Carbamidomethyl / 57.0215)	2.6e-10	2.7e-10	0	0	0	0	5.2e-11	5.3e-11	9.582	500.4	500.4		Specific	10.4	>sp|P46531|NOTC1_HUMAN Neurogenic locus notch homolog protein 1 OS=Homo sapiens OX=9606 GN=NOTCH1 PE=1 SV=4	1	3649	FP062822_15.4510.4510.3	high-energy collision-induced dissociation	9.58	1352.6	1352.6	1	64 | 326
169		652.2	3	451.874	1353.61	451.875	1353.61	controllerType=0 controllerNumber=1 scan=4141	-3.997	F.HGAPCHDRVASF.Y		HGAPCHDRVASF,FY,5@57.02146		13.5803	F.HGAPC[+57.02146]HDRVASF.Y	C5(Carbamidomethyl / 57.0215)	2.4e-10	2.4e-10	0	0	0	0	3.7e-11	3.8e-11	9.623	472.3	472.3		Specific	10.1	>sp|P46531|NOTC1_HUMAN Neurogenic locus notch homolog protein 1 OS=Homo sapiens OX=9606 GN=NOTCH1 PE=1 SV=4	1	3203	FP062822_15.4141.4141.3	high-energy collision-induced dissociation	9.62	1352.6	1352.6	1	65 | 217
169		643.5	3	451.873	1353.6	451.875	1353.61	controllerType=0 controllerNumber=1 scan=4035	-5.214	F.HGAPCHDRVASF.Y		HGAPCHDRVASF,FY,5@57.02146		13.3501	F.HGAPC[+57.02146]HDRVASF.Y	C5(Carbamidomethyl / 57.0215)	2.6e-09	2.7e-09	0	0	0	0	2.3e-10	2.4e-10	8.582	509.2	509.2		Specific	10.5	>sp|P46531|NOTC1_HUMAN Neurogenic locus notch homolog protein 1 OS=Homo sapiens OX=9606 GN=NOTCH1 PE=1 SV=4	1	3087	FP062822_15.4035.4035.3	high-energy collision-induced dissociation	9.58	1352.6	1352.6	1	66 | 201
169		630.2	2	677.306	1353.61	677.309	1353.61	controllerType=0 controllerNumber=1 scan=3995	-4.708	F.HGAPCHDRVASF.Y		HGAPCHDRVASF,FY,5@57.02146		13.2519	F.HGAPC[+57.02146]HDRVASF.Y	C5(Carbamidomethyl / 57.0215)	2.7e-09	2.8e-09	0	0	0	0	2.8e-10	2.8e-10	8.565	586.1	586.1		Specific	11.2	>sp|P46531|NOTC1_HUMAN Neurogenic locus notch homolog protein 1 OS=Homo sapiens OX=9606 GN=NOTCH1 PE=1 SV=4	1	3039	FP062822_15.3995.3995.2	high-energy collision-induced dissociation	9.56	1352.6	1352.6	1	67 | 193
169		607.8	3	451.874	1353.61	451.875	1353.61	controllerType=0 controllerNumber=1 scan=4265	-3.929	F.HGAPCHDRVASF.Y		HGAPCHDRVASF,FY,5@57.02146		13.8457	F.HGAPC[+57.02146]HDRVASF.Y	C5(Carbamidomethyl / 57.0215)	3.1e-08	3.1e-08	0	0	0	0	3.8e-09	3.9e-09	7.513	345.4	345.4		Specific	10	>sp|P46531|NOTC1_HUMAN Neurogenic locus notch homolog protein 1 OS=Homo sapiens OX=9606 GN=NOTCH1 PE=1 SV=4	1	3356	FP062822_15.4265.4265.3	high-energy collision-induced dissociation	7.51	1352.6	1352.6	1	68 | 232
169		591.1	3	451.873	1353.61	451.875	1353.61	controllerType=0 controllerNumber=1 scan=4625	-4.808	F.HGAPCHDRVASF.Y		HGAPCHDRVASF,FY,5@57.02146		14.6488	F.HGAPC[+57.02146]HDRVASF.Y	C5(Carbamidomethyl / 57.0215)	4.2e-08	4.3e-08	0	0	0	0	5.6e-09	5.7e-09	7.373	431.1	431.1		Specific	9.2	>sp|P46531|NOTC1_HUMAN Neurogenic locus notch homolog protein 1 OS=Homo sapiens OX=9606 GN=NOTCH1 PE=1 SV=4	1	3816	FP062822_15.4625.4625.3	high-energy collision-induced dissociation	8.37	1352.6	1352.6	1	69 | 370
169		587.2	3	451.873	1353.61	451.875	1353.61	controllerType=0 controllerNumber=1 scan=4318	-4.741	F.HGAPCHDRVASF.Y		HGAPCHDRVASF,FY,5@57.02146		13.9643	F.HGAPC[+57.02146]HDRVASF.Y	C5(Carbamidomethyl / 57.0215)	2.4e-08	2.4e-08	0	0	0	0	2.4e-09	2.4e-09	7.623	403.5	403.5		Specific	9.7	>sp|P46531|NOTC1_HUMAN Neurogenic locus notch homolog protein 1 OS=Homo sapiens OX=9606 GN=NOTCH1 PE=1 SV=4	1	3424	FP062822_15.4318.4318.3	high-energy collision-induced dissociation	8.62	1352.6	1352.6	1	70 | 235
169		586.8	3	451.874	1353.61	451.875	1353.61	controllerType=0 controllerNumber=1 scan=4561	-3.658	F.HGAPCHDRVASF.Y		HGAPCHDRVASF,FY,5@57.02146		14.5113	F.HGAPC[+57.02146]HDRVASF.Y	C5(Carbamidomethyl / 57.0215)	2.4e-08	2.4e-08	0	0	0	0	3.1e-09	3.1e-09	7.623	467.6	467.6		Specific	10.3	>sp|P46531|NOTC1_HUMAN Neurogenic locus notch homolog protein 1 OS=Homo sapiens OX=9606 GN=NOTCH1 PE=1 SV=4	1	3719	FP062822_15.4561.4561.3	high-energy collision-induced dissociation	8.62	1352.6	1352.6	1	71 | 353
169		572.9	3	451.873	1353.6	451.875	1353.61	controllerType=0 controllerNumber=1 scan=4452	-5.079	F.HGAPCHDRVASF.Y		HGAPCHDRVASF,FY,5@57.02146		14.2645	F.HGAPC[+57.02146]HDRVASF.Y	C5(Carbamidomethyl / 57.0215)	2.4e-08	2.4e-08	0	0	0	0	2.7e-09	2.8e-09	7.623	378.2	378.2		Specific	9.7	>sp|P46531|NOTC1_HUMAN Neurogenic locus notch homolog protein 1 OS=Homo sapiens OX=9606 GN=NOTCH1 PE=1 SV=4	1	3564	FP062822_15.4452.4452.3	high-energy collision-induced dissociation	8.62	1352.6	1352.6	1	72 | 294
169		565.3	3	451.873	1353.61	451.875	1353.61	controllerType=0 controllerNumber=1 scan=4089	-4.47	F.HGAPCHDRVASF.Y		HGAPCHDRVASF,FY,5@57.02146		13.467	F.HGAPC[+57.02146]HDRVASF.Y	C5(Carbamidomethyl / 57.0215)	2.4e-08	2.4e-08	0	0	0	0	2.1e-09	2.1e-09	7.623	388.9	388.9		Specific	10	>sp|P46531|NOTC1_HUMAN Neurogenic locus notch homolog protein 1 OS=Homo sapiens OX=9606 GN=NOTCH1 PE=1 SV=4	1	3145	FP062822_15.4089.4089.3	high-energy collision-induced dissociation	8.62	1352.6	1352.6	1	73 | 211
169		535.8	3	451.874	1353.61	451.875	1353.61	controllerType=0 controllerNumber=1 scan=4785	-3.658	F.HGAPCHDRVASF.Y		HGAPCHDRVASF,FY,5@57.02146		15.0054	F.HGAPC[+57.02146]HDRVASF.Y	C5(Carbamidomethyl / 57.0215)	2.2e-07	2.2e-07	0	0	0	0	1.8e-08	1.8e-08	6.656	392.5	392.5		Specific	9.4	>sp|P46531|NOTC1_HUMAN Neurogenic locus notch homolog protein 1 OS=Homo sapiens OX=9606 GN=NOTCH1 PE=1 SV=4	1	4049	FP062822_15.4785.4785.3	high-energy collision-induced dissociation	7.37	1352.6	1352.6	1	74 | 436
169		496.6	3	451.874	1353.61	451.875	1353.61	controllerType=0 controllerNumber=1 scan=4697	-2.847	F.HGAPCHDRVASF.Y		HGAPCHDRVASF,FY,5@57.02146		14.8086	F.HGAPC[+57.02146]HDRVASF.Y	C5(Carbamidomethyl / 57.0215)	7.3e-06	7.4e-06	0	0	0	0	4.5e-07	4.6e-07	5.137	365.6	365.6		Specific	9.3	>sp|P46531|NOTC1_HUMAN Neurogenic locus notch homolog protein 1 OS=Homo sapiens OX=9606 GN=NOTCH1 PE=1 SV=4	1	3917	FP062822_15.4697.4697.3	high-energy collision-induced dissociation	5.39	1352.6	1352.6	1	75 | 419
169		467.6	3	451.874	1353.61	451.875	1353.61	controllerType=0 controllerNumber=1 scan=3986	-4.064	F.HGAPCHDRVASF.Y		HGAPCHDRVASF,FY,5@57.02146		13.2242	F.HGAPC[+57.02146]HDRVASF.Y	C5(Carbamidomethyl / 57.0215)	5.2e-07	5.3e-07	0	0	0	0	4.1e-08	4.2e-08	6.284	456	456		Specific	10.2	>sp|P46531|NOTC1_HUMAN Neurogenic locus notch homolog protein 1 OS=Homo sapiens OX=9606 GN=NOTCH1 PE=1 SV=4	1	3032	FP062822_15.3986.3986.3	high-energy collision-induced dissociation	6.64	1352.6	1352.6	1	76 | 191
169		465.6	2	677.308	1353.61	677.309	1353.61	controllerType=0 controllerNumber=1 scan=4055	-2.093	F.HGAPCHDRVASF.Y		HGAPCHDRVASF,FY,5@57.02146		13.3908	F.HGAPC[+57.02146]HDRVASF.Y	C5(Carbamidomethyl / 57.0215)	0.00033	0.00034	0	0	0	0	1.3e-05	1.3e-05	3.48	350.6	350.6		Specific	7.3	>sp|P46531|NOTC1_HUMAN Neurogenic locus notch homolog protein 1 OS=Homo sapiens OX=9606 GN=NOTCH1 PE=1 SV=4	1	3108	FP062822_15.4055.4055.5	high-energy collision-induced dissociation	3.84	1352.6	1352.6	1	77 | 203
169		438.3	3	451.875	1353.61	451.875	1353.61	controllerType=0 controllerNumber=1 scan=5431	-1.426	F.HGAPCHDRVASF.Y		HGAPCHDRVASF,FY,5@57.02146		16.4668	F.HGAPC[+57.02146]HDRVASF.Y	C5(Carbamidomethyl / 57.0215)	1.9e-06	1.9e-06	0	0	0	0	1.1e-07	1.1e-07	5.719	438.3	438.3		Specific	9.8	>sp|P46531|NOTC1_HUMAN Neurogenic locus notch homolog protein 1 OS=Homo sapiens OX=9606 GN=NOTCH1 PE=1 SV=4	1	4918	FP062822_15.5431.5431.3	high-energy collision-induced dissociation	6.37	1352.6	1352.6	1	78 | 485
169		405.1	3	451.875	1353.61	451.875	1353.61	controllerType=0 controllerNumber=1 scan=5531	-1.291	F.HGAPCHDRVASF.Y		HGAPCHDRVASF,FY,5@57.02146		16.6985	F.HGAPC[+57.02146]HDRVASF.Y	C5(Carbamidomethyl / 57.0215)	3.4e-06	3.4e-06	0	0	0	0	2.3e-07	2.3e-07	5.469	375.6	375.6		Specific	9.1	>sp|P46531|NOTC1_HUMAN Neurogenic locus notch homolog protein 1 OS=Homo sapiens OX=9606 GN=NOTCH1 PE=1 SV=4	1	5058	FP062822_15.5531.5531.3	high-energy collision-induced dissociation	6.12	1352.6	1352.6	1	79 | 487
169		375.5	3	451.875	1353.61	451.875	1353.61	controllerType=0 controllerNumber=1 scan=5664	-1.9	F.HGAPCHDRVASF.Y		HGAPCHDRVASF,FY,5@57.02146		17.0062	F.HGAPC[+57.02146]HDRVASF.Y	C5(Carbamidomethyl / 57.0215)	2e-06	2e-06	0	0	0	0	1.3e-07	1.3e-07	5.698	375.5	375.5		Specific	10.1	>sp|P46531|NOTC1_HUMAN Neurogenic locus notch homolog protein 1 OS=Homo sapiens OX=9606 GN=NOTCH1 PE=1 SV=4	1	5249	FP062822_15.5664.5664.3	high-energy collision-induced dissociation	6.01	1352.6	1352.6	1	80 | 489
181		744.7	2	731.829	1462.65	731.832	1462.66	controllerType=0 controllerNumber=1 scan=4640	-4.428	F.YCECPHGRTGLL.C		YCECPHGRTGLL,FC,2@57.02146,4@57.02146		14.682	F.YC[+57.02146]EC[+57.02146]PHGRTGLL.C	C2(Carbamidomethyl / 57.0215); C4(Carbamidomethyl / 57.0215)	2.6e-11	2.7e-11	0	0	0	0	3.7e-12	3.7e-12	10.582	585.6	585.6		Specific	11.2	>sp|P46531|NOTC1_HUMAN Neurogenic locus notch homolog protein 1 OS=Homo sapiens OX=9606 GN=NOTCH1 PE=1 SV=4	1	3837	FP062822_15.4640.4640.2	high-energy collision-induced dissociation	11.58	1461.64	1461.65	1	81 | 386
181		626.7	2	731.83	1462.65	731.832	1462.66	controllerType=0 controllerNumber=1 scan=4692	-3.26	F.YCECPHGRTGLL.C		YCECPHGRTGLL,FC,2@57.02146,4@57.02146		14.7986	F.YC[+57.02146]EC[+57.02146]PHGRTGLL.C	C2(Carbamidomethyl / 57.0215); C4(Carbamidomethyl / 57.0215)	2.4e-09	2.4e-09	0	0	0	0	1.9e-10	1.9e-10	8.623	546.4	546.4		Specific	10.3	>sp|P46531|NOTC1_HUMAN Neurogenic locus notch homolog protein 1 OS=Homo sapiens OX=9606 GN=NOTCH1 PE=1 SV=4	1	3907	FP062822_15.4692.4692.2	high-energy collision-induced dissociation	9.62	1461.64	1461.65	1	82 | 404
181		492	3	488.222	1462.65	488.224	1462.66	controllerType=0 controllerNumber=1 scan=4726	-3.269	F.YCECPHGRTGLL.C		YCECPHGRTGLL,FC,2@57.02146,4@57.02146		14.8741	F.YC[+57.02146]EC[+57.02146]PHGRTGLL.C	C2(Carbamidomethyl / 57.0215); C4(Carbamidomethyl / 57.0215)	3.3e-06	3.3e-06	0	0	0	0	1.9e-07	1.9e-07	5.486	324.4	324.4		Specific	10.3	>sp|P46531|NOTC1_HUMAN Neurogenic locus notch homolog protein 1 OS=Homo sapiens OX=9606 GN=NOTCH1 PE=1 SV=4	1	3955	FP062822_15.4726.4726.3	high-energy collision-induced dissociation	5.74	1461.64	1461.65	1	83 | 421
181		484.1	3	488.222	1462.65	488.224	1462.66	controllerType=0 controllerNumber=1 scan=4618	-3.895	F.YCECPHGRTGLL.C		YCECPHGRTGLL,FC,2@57.02146,4@57.02146		14.6347	F.YC[+57.02146]EC[+57.02146]PHGRTGLL.C	C2(Carbamidomethyl / 57.0215); C4(Carbamidomethyl / 57.0215)	7.4e-06	7.5e-06	0	0	0	0	5.3e-07	5.3e-07	5.13	312.2	312.2		Specific	10.2	>sp|P46531|NOTC1_HUMAN Neurogenic locus notch homolog protein 1 OS=Homo sapiens OX=9606 GN=NOTCH1 PE=1 SV=4	1	3805	FP062822_15.4618.4618.3	high-energy collision-induced dissociation	5.38	1461.64	1461.65	1	84 | 367
181		474.9	3	488.222	1462.65	488.224	1462.66	controllerType=0 controllerNumber=1 scan=4672	-3.269	F.YCECPHGRTGLL.C		YCECPHGRTGLL,FC,2@57.02146,4@57.02146		14.754	F.YC[+57.02146]EC[+57.02146]PHGRTGLL.C	C2(Carbamidomethyl / 57.0215); C4(Carbamidomethyl / 57.0215)	6.2e-06	6.3e-06	0	0	0	0	3.8e-07	3.9e-07	5.204	346.6	346.6		Specific	10.4	>sp|P46531|NOTC1_HUMAN Neurogenic locus notch homolog protein 1 OS=Homo sapiens OX=9606 GN=NOTCH1 PE=1 SV=4	1	3878	FP062822_15.4672.4672.3	high-energy collision-induced dissociation	5.56	1461.64	1461.65	1	85 | 401
181		458	3	488.223	1462.65	488.224	1462.66	controllerType=0 controllerNumber=1 scan=4849	-1.704	F.YCECPHGRTGLL.C		YCECPHGRTGLL,FC,2@57.02146,4@57.02146		15.1509	F.YC[+57.02146]EC[+57.02146]PHGRTGLL.C	C2(Carbamidomethyl / 57.0215); C4(Carbamidomethyl / 57.0215)	1.4e-05	1.4e-05	0	0	0	0	1e-06	1e-06	4.851	338.1	338.1		Specific	10.3	>sp|P46531|NOTC1_HUMAN Neurogenic locus notch homolog protein 1 OS=Homo sapiens OX=9606 GN=NOTCH1 PE=1 SV=4	1	4138	FP062822_15.4849.4849.3	high-energy collision-induced dissociation	5.21	1461.65	1461.65	1	86 | 438
181		245.8	3	488.222	1462.65	488.224	1462.66	controllerType=0 controllerNumber=1 scan=4955	-2.894	F.YCECPHGRTGLL.C		YCECPHGRTGLL,FC,2@57.02146,4@57.02146		15.3915	F.YC[+57.02146]EC[+57.02146]PHGRTGLL.C	C2(Carbamidomethyl / 57.0215); C4(Carbamidomethyl / 57.0215)	0.0041	0.0041	0	0	0	0	0.00014	0.00014	2.39	245.8	245.8		Specific	8	>sp|P46531|NOTC1_HUMAN Neurogenic locus notch homolog protein 1 OS=Homo sapiens OX=9606 GN=NOTCH1 PE=1 SV=4	1	4275	FP062822_15.4955.4955.2	high-energy collision-induced dissociation	2.98	1461.65	1461.65	1	87 | 463
181		121.7	3	488.223	1462.66	488.224	1462.66	controllerType=0 controllerNumber=1 scan=5207	-0.953	F.YCECPHGRTGLL.C		YCECPHGRTGLL,FC,2@57.02146,4@57.02146		15.9567	F.YC[+57.02146]EC[+57.02146]PHGRTGLL.C	C2(Carbamidomethyl / 57.0215); C4(Carbamidomethyl / 57.0215)	0.043	0.044	0	0	0	0	0.00087	0.00088	1.362	121.7	121.7		Specific	6.3	>sp|P46531|NOTC1_HUMAN Neurogenic locus notch homolog protein 1 OS=Homo sapiens OX=9606 GN=NOTCH1 PE=1 SV=4	1	4610	FP062822_15.5207.5207.2	high-energy collision-induced dissociation	1.36	1461.65	1461.65	1	88 | 478
182	Hex(1)	450.3	2	731.318	1461.63	731.327	1461.65	controllerType=0 controllerNumber=1 scan=4640	-12.443	Y.CECPHGRTGLL.C	8	CECPHGRTGLL,YC,1@57.02146,3@57.02146,8@162.05282	T8(OGlycan / 162.0528)	14.682	Y.C[+57.02146]EC[+57.02146]PHGRT[+162.05282]GLL.C	C1(Carbamidomethyl / 57.0215); C3(Carbamidomethyl / 57.0215)	0.00011	0.00011	0	0	0	0	3e-06	3.1e-06	3.96	450.3	309.2		Specific	10.2	>sp|P46531|NOTC1_HUMAN Neurogenic locus notch homolog protein 1 OS=Homo sapiens OX=9606 GN=NOTCH1 PE=1 SV=4	1	3836	FP062822_15.4640.4640.2	high-energy collision-induced dissociation	3.82	1460.62	1460.64	1	89 | 384
182		801.6	2	650.297	1299.59	650.3	1299.59	controllerType=0 controllerNumber=1 scan=4329	-4.252	Y.CECPHGRTGLL.C		CECPHGRTGLL,YC,1@57.02146,3@57.02146		13.9868	Y.C[+57.02146]EC[+57.02146]PHGRTGLL.C	C1(Carbamidomethyl / 57.0215); C3(Carbamidomethyl / 57.0215)	1.9e-12	1.9e-12	0	0	0	0	2.3e-13	2.4e-13	11.72	801.6	801.6		Specific	10.4	>sp|P46531|NOTC1_HUMAN Neurogenic locus notch homolog protein 1 OS=Homo sapiens OX=9606 GN=NOTCH1 PE=1 SV=4	1	3437	FP062822_15.4329.4329.2	high-energy collision-induced dissociation	11.71	1298.58	1298.59	1	90 | 237
182		649.4	3	433.867	1299.59	433.869	1299.59	controllerType=0 controllerNumber=1 scan=4405	-5.673	Y.CECPHGRTGLL.C		CECPHGRTGLL,YC,1@57.02146,3@57.02146		14.1516	Y.C[+57.02146]EC[+57.02146]PHGRTGLL.C	C1(Carbamidomethyl / 57.0215); C3(Carbamidomethyl / 57.0215)	2e-08	2e-08	0	0	0	0	1.3e-09	1.3e-09	7.709	649.4	649.4		Specific	10.1	>sp|P46531|NOTC1_HUMAN Neurogenic locus notch homolog protein 1 OS=Homo sapiens OX=9606 GN=NOTCH1 PE=1 SV=4	1	3523	FP062822_15.4405.4405.3	high-energy collision-induced dissociation	8.7	1298.58	1298.59	1	91 | 265
182		647.5	3	433.867	1299.59	433.869	1299.59	controllerType=0 controllerNumber=1 scan=4305	-4.778	Y.CECPHGRTGLL.C		CECPHGRTGLL,YC,1@57.02146,3@57.02146		13.9369	Y.C[+57.02146]EC[+57.02146]PHGRTGLL.C	C1(Carbamidomethyl / 57.0215); C3(Carbamidomethyl / 57.0215)	2e-08	2e-08	0	0	0	0	1e-09	1e-09	7.709	647.5	647.5		Specific	10	>sp|P46531|NOTC1_HUMAN Neurogenic locus notch homolog protein 1 OS=Homo sapiens OX=9606 GN=NOTCH1 PE=1 SV=4	1	3405	FP062822_15.4305.4305.3	high-energy collision-induced dissociation	9.7	1298.58	1298.59	1	92 | 234
182		603.5	3	433.867	1299.59	433.869	1299.59	controllerType=0 controllerNumber=1 scan=4451	-5.694	Y.CECPHGRTGLL.C		CECPHGRTGLL,YC,1@57.02146,3@57.02146		14.2624	Y.C[+57.02146]EC[+57.02146]PHGRTGLL.C	C1(Carbamidomethyl / 57.0215); C3(Carbamidomethyl / 57.0215)	3.5e-08	3.5e-08	0	0	0	0	5.1e-09	5.2e-09	7.459	603.5	603.5		Specific	9.3	>sp|P46531|NOTC1_HUMAN Neurogenic locus notch homolog protein 1 OS=Homo sapiens OX=9606 GN=NOTCH1 PE=1 SV=4	1	3563	FP062822_15.4451.4451.3	high-energy collision-induced dissociation	7.45	1298.58	1298.59	1	93 | 293
182		577.3	3	433.867	1299.59	433.869	1299.59	controllerType=0 controllerNumber=1 scan=4358	-4.285	Y.CECPHGRTGLL.C		CECPHGRTGLL,YC,1@57.02146,3@57.02146		14.0473	Y.C[+57.02146]EC[+57.02146]PHGRTGLL.C	C1(Carbamidomethyl / 57.0215); C3(Carbamidomethyl / 57.0215)	2.1e-07	2.2e-07	0	0	0	0	1.5e-08	1.6e-08	6.668	577.3	577.3		Specific	10.9	>sp|P46531|NOTC1_HUMAN Neurogenic locus notch homolog protein 1 OS=Homo sapiens OX=9606 GN=NOTCH1 PE=1 SV=4	1	3472	FP062822_15.4358.4358.3	high-energy collision-induced dissociation	7.66	1298.58	1298.59	1	94 | 238
192		21.5	1	542.276	542.276	542.276	542.276	controllerType=0 controllerNumber=1 scan=8311	0.333	L.LCHL.N		LCHL,LN,2@57.02146		23.2042	L.LC[+57.02146]HL.N	C2(Carbamidomethyl / 57.0215)	0.96	0.96	0.0072	0.0072	0.02	0.02	0.11	0.11	0.019	0	0		Specific	2.9	>sp|P46531|NOTC1_HUMAN Neurogenic locus notch homolog protein 1 OS=Homo sapiens OX=9606 GN=NOTCH1 PE=1 SV=4	1	8997	FP062822_15.8311.8311.2	high-energy collision-induced dissociation	0.02	541.268	541.268	1	95 | 30
192		3.7	1	542.276	542.276	542.276	542.276	controllerType=0 controllerNumber=1 scan=8301	1.683	L.LCHL.N		LCHL,LN,2@57.02146		23.1832	L.LC[+57.02146]HL.N	C2(Carbamidomethyl / 57.0215)	0.96	0.96	0.0072	0.0072	0.02	0.02	0.1	0.1	0.019	0	0		Specific	3.1	>sp|P46531|NOTC1_HUMAN Neurogenic locus notch homolog protein 1 OS=Homo sapiens OX=9606 GN=NOTCH1 PE=1 SV=4	1	8984	FP062822_15.8301.8301.2	high-energy collision-induced dissociation	0.02	541.269	541.268	1	96 | 28
257		12	2	500.695	1000.38	500.697	1000.39	controllerType=0 controllerNumber=1 scan=8593	-3.886	L.GSFECQCL.Q		GSFECQCL,LQ,5@57.02146,7@57.02146		23.8604	L.GSFEC[+57.02146]QC[+57.02146]L.Q	C5(Carbamidomethyl / 57.0215); C7(Carbamidomethyl / 57.0215)	0.78	0.78	0	0	0	0	0.031	0.031	0.108	12	12		Specific	5.1	>sp|P46531|NOTC1_HUMAN Neurogenic locus notch homolog protein 1 OS=Homo sapiens OX=9606 GN=NOTCH1 PE=1 SV=4	1	9366	FP062822_15.8593.8593.2	high-energy collision-induced dissociation	0.11	999.375	999.379	1	97 | 99
330		260.4	2	872.867	1744.73	872.869	1744.73	controllerType=0 controllerNumber=1 scan=6623	-2.089	L.DKINEFQCECPTGF.T		DKINEFQCECPTGF,LT,8@57.02146,10@57.02146		19.2371	L.DKINEFQC[+57.02146]EC[+57.02146]PTGF.T	C8(Carbamidomethyl / 57.0215); C10(Carbamidomethyl / 57.0215)	0.0012	0.0012	0	0	0	0	4.4e-05	4.4e-05	2.933	260.4	260.4		Specific	9.6	>sp|P46531|NOTC1_HUMAN Neurogenic locus notch homolog protein 1 OS=Homo sapiens OX=9606 GN=NOTCH1 PE=1 SV=4	1	6648	FP062822_15.6623.6623.2	high-energy collision-induced dissociation	3.52	1743.72	1743.72	1	98 | 876
336	Hex(1)Pent(2)	659.7	4	1209.99	4836.92	1209.99	4836.93	controllerType=0 controllerNumber=1 scan=6072	-1.933	F.QCECPTGFTGHLCQYDVDECASTPCKNGAKCLDGPNTY.T	22	QCECPTGFTGHLCQYDVDECASTPCKNGAKCLDGPNTY,FT,2@57.02146,4@57.02146,13@57.02146,20@57.02146,22@426.13734,25@57.02146,31@57.02146	S22(OGlycan / 426.1373)	17.9546	F.QC[+57.02146]EC[+57.02146]PTGFTGHLC[+57.02146]QYDVDEC[+57.02146]AS[+426.13734]TPC[+57.02146]KNGAKC[+57.02146]LDGPNTY.T	C2(Carbamidomethyl / 57.0215); C4(Carbamidomethyl / 57.0215); C13(Carbamidomethyl / 57.0215); C20(Carbamidomethyl / 57.0215); C25(Carbamidomethyl / 57.0215); C31(Carbamidomethyl / 57.0215)	2.1e-09	2.1e-09	0	0	0	0	1.4e-10	1.4e-10	8.682	659.7	0		Specific	17.8	>sp|P46531|NOTC1_HUMAN Neurogenic locus notch homolog protein 1 OS=Homo sapiens OX=9606 GN=NOTCH1 PE=1 SV=4	1	5823	FP062822_15.6072.6072.4	high-energy collision-induced dissociation	8.18	4835.91	4835.92	1	99 | 59297
336		508.6	2	499.688	998.368	499.689	998.371	controllerType=0 controllerNumber=1 scan=5244	-2.891	F.QCECPTGF.T		QCECPTGF,FT,2@57.02146,4@57.02146		16.0368	F.QC[+57.02146]EC[+57.02146]PTGF.T	C2(Carbamidomethyl / 57.0215); C4(Carbamidomethyl / 57.0215)	0.00027	0.00028	0	0	0	0	9.6e-06	9.7e-06	3.564	319.1	319.1		Specific	12.5	>sp|P46531|NOTC1_HUMAN Neurogenic locus notch homolog protein 1 OS=Homo sapiens OX=9606 GN=NOTCH1 PE=1 SV=4	1	4660	FP062822_15.5244.5244.2	high-energy collision-induced dissociation	3.82	997.36	997.363	1	100 | 83
344	Hex(1)Pent(1); HexNAc(1)	53.4	4	983.399	3930.57	983.401	3930.58	controllerType=0 controllerNumber=1 scan=5105	-2.015	F.TGHLCQYDVDECASTPCKNGAKCLDGPNTY.T	14;15	TGHLCQYDVDECASTPCKNGAKCLDGPNTY,FT,5@57.02146,6@0.98402,12@57.02146,14@294.09508,15@203.07937,17@57.02146,23@57.02146,28@0.98402	Q6(Deamidated / 0.984); S14(OGlycan / 294.0951); T15(OGlycan / 203.0794); N28(Deamidated / 0.984)	15.7242	F.TGHLC[+57.02146]Q[+0.98402]YDVDEC[+57.02146]AS[+294.09508]T[+203.07937]PC[+57.02146]KNGAKC[+57.02146]LDGPN[+0.98402]TY.T	C5(Carbamidomethyl / 57.0215); C12(Carbamidomethyl / 57.0215); C17(Carbamidomethyl / 57.0215); C23(Carbamidomethyl / 57.0215)	0.079	0.08	0	0	0	0	0.0021	0.0021	1.102	53.4	0		Specific	6.4	>sp|P46531|NOTC1_HUMAN Neurogenic locus notch homolog protein 1 OS=Homo sapiens OX=9606 GN=NOTCH1 PE=1 SV=4	1	4473	FP062822_15.5105.5105.4	high-energy collision-induced dissociation	0.42	3929.57	3929.57	1	101 | 29116
344	Hex(1)Pent(2)	880.9	4	969.393	3874.55	969.394	3874.56	controllerType=0 controllerNumber=1 scan=5243	-1.138	F.TGHLCQYDVDECASTPCKNGAKCLDGPNTY.T	29	TGHLCQYDVDECASTPCKNGAKCLDGPNTY,FT,5@57.02146,12@57.02146,17@57.02146,19@0.98402,23@57.02146,25@15.99492,29@426.13734	N19(Deamidated / 0.984); D25(Oxidation / 15.9949); T29(OGlycan / 426.1373)	16.0352	F.TGHLC[+57.02146]QYDVDEC[+57.02146]ASTPC[+57.02146]KN[+0.98402]GAKC[+57.02146]LD[+15.99492]GPNT[+426.13734]Y.T	C5(Carbamidomethyl / 57.0215); C12(Carbamidomethyl / 57.0215); C17(Carbamidomethyl / 57.0215); C23(Carbamidomethyl / 57.0215)	3.3e-14	3.3e-14	0	0	0	0	4.8e-15	4.9e-15	13.482	880.9	7.5		Specific	15.2	>sp|P46531|NOTC1_HUMAN Neurogenic locus notch homolog protein 1 OS=Homo sapiens OX=9606 GN=NOTCH1 PE=1 SV=4	1	4659	FP062822_15.5243.5243.4	high-energy collision-induced dissociation	14.63	3873.54	3873.55	1	102 | 29908
344	Hex(1)Pent(2)	859.4	4	969.392	3874.55	969.394	3874.56	controllerType=0 controllerNumber=1 scan=5294	-2.209	F.TGHLCQYDVDECASTPCKNGAKCLDGPNTY.T	29	TGHLCQYDVDECASTPCKNGAKCLDGPNTY,FT,5@57.02146,12@57.02146,17@57.02146,19@0.98402,23@57.02146,25@15.99492,29@426.13734	N19(Deamidated / 0.984); D25(Oxidation / 15.9949); T29(OGlycan / 426.1373)	16.153	F.TGHLC[+57.02146]QYDVDEC[+57.02146]ASTPC[+57.02146]KN[+0.98402]GAKC[+57.02146]LD[+15.99492]GPNT[+426.13734]Y.T	C5(Carbamidomethyl / 57.0215); C12(Carbamidomethyl / 57.0215); C17(Carbamidomethyl / 57.0215); C23(Carbamidomethyl / 57.0215)	3.3e-14	3.3e-14	0	0	0	0	8.3e-15	8.4e-15	13.482	859.4	5.8		Specific	15.1	>sp|P46531|NOTC1_HUMAN Neurogenic locus notch homolog protein 1 OS=Homo sapiens OX=9606 GN=NOTCH1 PE=1 SV=4	1	4723	FP062822_15.5294.5294.4	high-energy collision-induced dissociation	13.63	3873.54	3873.55	1	103 | 30228
344	Hex(1)Pent(2)	661.8	3	1292.19	3874.55	1292.19	3874.56	controllerType=0 controllerNumber=1 scan=5259	-1.403	F.TGHLCQYDVDECASTPCKNGAKCLDGPNTY.T	14	TGHLCQYDVDECASTPCKNGAKCLDGPNTY,FT,5@57.02146,12@57.02146,14@426.13734,17@57.02146,19@0.98402,23@57.02146,25@15.99492	S14(OGlycan / 426.1373); N19(Deamidated / 0.984); D25(Oxidation / 15.9949)	16.0712	F.TGHLC[+57.02146]QYDVDEC[+57.02146]AS[+426.13734]TPC[+57.02146]KN[+0.98402]GAKC[+57.02146]LD[+15.99492]GPNTY.T	C5(Carbamidomethyl / 57.0215); C12(Carbamidomethyl / 57.0215); C17(Carbamidomethyl / 57.0215); C23(Carbamidomethyl / 57.0215)	2.9e-10	3e-10	0	0	0	0	5.8e-11	5.8e-11	9.533	661.8	0		Specific	23.7	>sp|P46531|NOTC1_HUMAN Neurogenic locus notch homolog protein 1 OS=Homo sapiens OX=9606 GN=NOTCH1 PE=1 SV=4	1	4679	FP062822_15.5259.5259.3	high-energy collision-induced dissociation	9.68	3873.54	3873.55	1	104 | 30028
344	Hex(1)Pent(2)	1031	3	1291.86	3873.57	1291.86	3873.57	controllerType=0 controllerNumber=1 scan=5142	-0.928	F.TGHLCQYDVDECASTPCKNGAKCLDGPNTY.T	14	TGHLCQYDVDECASTPCKNGAKCLDGPNTY,FT,5@57.02146,12@57.02146,14@426.13734,17@57.02146,23@57.02146,25@15.99492	S14(OGlycan / 426.1373); D25(Oxidation / 15.9949)	15.8086	F.TGHLC[+57.02146]QYDVDEC[+57.02146]AS[+426.13734]TPC[+57.02146]KNGAKC[+57.02146]LD[+15.99492]GPNTY.T	C5(Carbamidomethyl / 57.0215); C12(Carbamidomethyl / 57.0215); C17(Carbamidomethyl / 57.0215); C23(Carbamidomethyl / 57.0215)	9.9e-31	3e-19	0	0	0	0	9.9e-31	7e-20	30.006	975.4	0		Specific	22.2	>sp|P46531|NOTC1_HUMAN Neurogenic locus notch homolog protein 1 OS=Homo sapiens OX=9606 GN=NOTCH1 PE=1 SV=4	1	4517	FP062822_15.5142.5142.3	high-energy collision-induced dissociation	19.93	3872.56	3872.56	1	105 | 29356
344	Hex(1)Pent(2)	957.3	3	1291.86	3873.56	1291.86	3873.57	controllerType=0 controllerNumber=1 scan=5092	-3.954	F.TGHLCQYDVDECASTPCKNGAKCLDGPNTY.T	14	TGHLCQYDVDECASTPCKNGAKCLDGPNTY,FT,5@57.02146,12@57.02146,14@426.13734,17@57.02146,23@57.02146,25@15.99492	S14(OGlycan / 426.1373); D25(Oxidation / 15.9949)	15.6954	F.TGHLC[+57.02146]QYDVDEC[+57.02146]AS[+426.13734]TPC[+57.02146]KNGAKC[+57.02146]LD[+15.99492]GPNTY.T	C5(Carbamidomethyl / 57.0215); C12(Carbamidomethyl / 57.0215); C17(Carbamidomethyl / 57.0215); C23(Carbamidomethyl / 57.0215)	1.1e-16	1.1e-16	0	0	0	0	1.8e-17	3.2e-17	15.96	957.3	0		Specific	21.7	>sp|P46531|NOTC1_HUMAN Neurogenic locus notch homolog protein 1 OS=Homo sapiens OX=9606 GN=NOTCH1 PE=1 SV=4	1	4457	FP062822_15.5092.5092.3	high-energy collision-induced dissociation	15.96	3872.55	3872.56	1	106 | 29036
344	Hex(1)Pent(2)	936.2	4	969.147	3873.56	969.148	3873.57	controllerType=0 controllerNumber=1 scan=5080	-1.861	F.TGHLCQYDVDECASTPCKNGAKCLDGPNTY.T	14	TGHLCQYDVDECASTPCKNGAKCLDGPNTY,FT,5@57.02146,12@57.02146,14@426.13734,17@57.02146,23@57.02146,25@15.99492	S14(OGlycan / 426.1373); D25(Oxidation / 15.9949)	15.6685	F.TGHLC[+57.02146]QYDVDEC[+57.02146]AS[+426.13734]TPC[+57.02146]KNGAKC[+57.02146]LD[+15.99492]GPNTY.T	C5(Carbamidomethyl / 57.0215); C12(Carbamidomethyl / 57.0215); C17(Carbamidomethyl / 57.0215); C23(Carbamidomethyl / 57.0215)	3.3e-15	3.3e-15	0	0	0	0	5.4e-16	5.4e-16	14.483	925.5	0		Specific	16.1	>sp|P46531|NOTC1_HUMAN Neurogenic locus notch homolog protein 1 OS=Homo sapiens OX=9606 GN=NOTCH1 PE=1 SV=4	1	4442	FP062822_15.5080.5080.4	high-energy collision-induced dissociation	15.95	3872.56	3872.56	1	107 | 28916
344	Hex(1)Pent(2)	875.4	4	969.145	3873.56	969.148	3873.57	controllerType=0 controllerNumber=1 scan=5129	-3.122	F.TGHLCQYDVDECASTPCKNGAKCLDGPNTY.T	14	TGHLCQYDVDECASTPCKNGAKCLDGPNTY,FT,5@57.02146,12@57.02146,14@426.13734,17@57.02146,23@57.02146,25@15.99492	S14(OGlycan / 426.1373); D25(Oxidation / 15.9949)	15.7801	F.TGHLC[+57.02146]QYDVDEC[+57.02146]AS[+426.13734]TPC[+57.02146]KNGAKC[+57.02146]LD[+15.99492]GPNTY.T	C5(Carbamidomethyl / 57.0215); C12(Carbamidomethyl / 57.0215); C17(Carbamidomethyl / 57.0215); C23(Carbamidomethyl / 57.0215)	1.8e-14	1.8e-14	0	0	0	0	2.6e-15	2.7e-15	13.753	831.7	0		Specific	15.3	>sp|P46531|NOTC1_HUMAN Neurogenic locus notch homolog protein 1 OS=Homo sapiens OX=9606 GN=NOTCH1 PE=1 SV=4	1	4501	FP062822_15.5129.5129.4	high-energy collision-induced dissociation	15.18	3872.55	3872.56	1	108 | 29276
344	Hex(1)Pent(2)	792.7	4	969.146	3873.56	969.148	3873.57	controllerType=0 controllerNumber=1 scan=5186	-2.177	F.TGHLCQYDVDECASTPCKNGAKCLDGPNTY.T	14	TGHLCQYDVDECASTPCKNGAKCLDGPNTY,FT,5@57.02146,12@57.02146,14@426.13734,17@57.02146,23@57.02146,25@15.99492	S14(OGlycan / 426.1373); D25(Oxidation / 15.9949)	15.9085	F.TGHLC[+57.02146]QYDVDEC[+57.02146]AS[+426.13734]TPC[+57.02146]KNGAKC[+57.02146]LD[+15.99492]GPNTY.T	C5(Carbamidomethyl / 57.0215); C12(Carbamidomethyl / 57.0215); C17(Carbamidomethyl / 57.0215); C23(Carbamidomethyl / 57.0215)	3.3e-12	3.3e-12	0	0	0	0	7.5e-13	7.6e-13	11.482	792.7	0		Specific	15.4	>sp|P46531|NOTC1_HUMAN Neurogenic locus notch homolog protein 1 OS=Homo sapiens OX=9606 GN=NOTCH1 PE=1 SV=4	1	4579	FP062822_15.5186.5186.4	high-energy collision-induced dissociation	11.87	3872.56	3872.56	1	109 | 29638
344	Hex(1)Pent(2)	664.6	4	969.145	3873.56	969.148	3873.57	controllerType=0 controllerNumber=1 scan=5356	-3.437	F.TGHLCQYDVDECASTPCKNGAKCLDGPNTY.T	14	TGHLCQYDVDECASTPCKNGAKCLDGPNTY,FT,5@57.02146,12@57.02146,14@426.13734,17@57.02146,23@57.02146,25@15.99492	S14(OGlycan / 426.1373); D25(Oxidation / 15.9949)	16.2917	F.TGHLC[+57.02146]QYDVDEC[+57.02146]AS[+426.13734]TPC[+57.02146]KNGAKC[+57.02146]LD[+15.99492]GPNTY.T	C5(Carbamidomethyl / 57.0215); C12(Carbamidomethyl / 57.0215); C17(Carbamidomethyl / 57.0215); C23(Carbamidomethyl / 57.0215)	1.8e-10	1.8e-10	0	0	0	0	2.2e-11	2.2e-11	9.754	664.6	0		Specific	14.4	>sp|P46531|NOTC1_HUMAN Neurogenic locus notch homolog protein 1 OS=Homo sapiens OX=9606 GN=NOTCH1 PE=1 SV=4	1	4810	FP062822_15.5356.5356.4	high-energy collision-induced dissociation	10.15	3872.55	3872.56	1	110 | 30428
344	Hex(1)Pent(2)	534.5	4	969.145	3873.56	969.148	3873.57	controllerType=0 controllerNumber=1 scan=5409	-3.941	F.TGHLCQYDVDECASTPCKNGAKCLDGPNTY.T	14	TGHLCQYDVDECASTPCKNGAKCLDGPNTY,FT,5@57.02146,12@57.02146,14@426.13734,17@57.02146,23@57.02146,25@15.99492	S14(OGlycan / 426.1373); D25(Oxidation / 15.9949)	16.4154	F.TGHLC[+57.02146]QYDVDEC[+57.02146]AS[+426.13734]TPC[+57.02146]KNGAKC[+57.02146]LD[+15.99492]GPNTY.T	C5(Carbamidomethyl / 57.0215); C12(Carbamidomethyl / 57.0215); C17(Carbamidomethyl / 57.0215); C23(Carbamidomethyl / 57.0215)	9.2e-08	9.3e-08	0	0	0	0	6.8e-09	6.9e-09	7.036	534.5	0		Specific	13.5	>sp|P46531|NOTC1_HUMAN Neurogenic locus notch homolog protein 1 OS=Homo sapiens OX=9606 GN=NOTCH1 PE=1 SV=4	1	4884	FP062822_15.5409.5409.4	high-energy collision-induced dissociation	7.15	3872.55	3872.56	1	111 | 30668
344	Hex(1)Pent(2)	453.7	4	969.144	3873.55	969.148	3873.57	controllerType=0 controllerNumber=1 scan=5478	-4.635	F.TGHLCQYDVDECASTPCKNGAKCLDGPNTY.T	14	TGHLCQYDVDECASTPCKNGAKCLDGPNTY,FT,5@57.02146,12@57.02146,14@426.13734,17@57.02146,23@57.02146,25@15.99492	S14(OGlycan / 426.1373); D25(Oxidation / 15.9949)	16.5755	F.TGHLC[+57.02146]QYDVDEC[+57.02146]AS[+426.13734]TPC[+57.02146]KNGAKC[+57.02146]LD[+15.99492]GPNTY.T	C5(Carbamidomethyl / 57.0215); C12(Carbamidomethyl / 57.0215); C17(Carbamidomethyl / 57.0215); C23(Carbamidomethyl / 57.0215)	3.8e-07	3.9e-07	0	0	0	0	3.5e-08	3.6e-08	6.415	453.7	0		Specific	13.8	>sp|P46531|NOTC1_HUMAN Neurogenic locus notch homolog protein 1 OS=Homo sapiens OX=9606 GN=NOTCH1 PE=1 SV=4	1	4980	FP062822_15.5478.5478.4	high-energy collision-induced dissociation	6.17	3872.55	3872.56	1	112 | 30756
344	Hex(1)Pent(2)	957.5	4	965.394	3858.55	965.396	3858.56	controllerType=0 controllerNumber=1 scan=5283	-1.891	F.TGHLCQYDVDECASTPCKNGAKCLDGPNTY.T	15	TGHLCQYDVDECASTPCKNGAKCLDGPNTY,FT,5@57.02146,12@57.02146,15@426.13734,17@57.02146,19@0.98402,23@57.02146	T15(OGlycan / 426.1373); N19(Deamidated / 0.984)	16.1283	F.TGHLC[+57.02146]QYDVDEC[+57.02146]AST[+426.13734]PC[+57.02146]KN[+0.98402]GAKC[+57.02146]LDGPNTY.T	C5(Carbamidomethyl / 57.0215); C12(Carbamidomethyl / 57.0215); C17(Carbamidomethyl / 57.0215); C23(Carbamidomethyl / 57.0215)	3.3e-16	3.3e-16	0	0	0	0	6.9e-17	6.9e-17	15.483	957.5	0		Specific	16.9	>sp|P46531|NOTC1_HUMAN Neurogenic locus notch homolog protein 1 OS=Homo sapiens OX=9606 GN=NOTCH1 PE=1 SV=4	1	4711	FP062822_15.5283.5283.4	high-energy collision-induced dissociation	15.95	3857.55	3857.55	1	113 | 30148
344	Hex(1)Pent(2)	910.4	3	1286.85	3858.54	1286.86	3858.56	controllerType=0 controllerNumber=1 scan=5255	-5.985	F.TGHLCQYDVDECASTPCKNGAKCLDGPNTY.T	15	TGHLCQYDVDECASTPCKNGAKCLDGPNTY,FT,5@57.02146,12@57.02146,15@426.13734,17@57.02146,19@0.98402,23@57.02146	T15(OGlycan / 426.1373); N19(Deamidated / 0.984)	16.0625	F.TGHLC[+57.02146]QYDVDEC[+57.02146]AST[+426.13734]PC[+57.02146]KN[+0.98402]GAKC[+57.02146]LDGPNTY.T	C5(Carbamidomethyl / 57.0215); C12(Carbamidomethyl / 57.0215); C17(Carbamidomethyl / 57.0215); C23(Carbamidomethyl / 57.0215)	1.5e-15	1.6e-15	0	0	0	0	2.3e-16	2.3e-16	14.814	910.4	0		Specific	24.7	>sp|P46531|NOTC1_HUMAN Neurogenic locus notch homolog protein 1 OS=Homo sapiens OX=9606 GN=NOTCH1 PE=1 SV=4	1	4674	FP062822_15.5255.5255.3	high-energy collision-induced dissociation	15.18	3857.53	3857.55	1	114 | 29988
344	Hex(1)Pent(2)	581.9	4	965.395	3858.56	965.396	3858.56	controllerType=0 controllerNumber=1 scan=5397	-1.132	F.TGHLCQYDVDECASTPCKNGAKCLDGPNTY.T	14	TGHLCQYDVDECASTPCKNGAKCLDGPNTY,FT,5@57.02146,12@57.02146,14@426.13734,17@57.02146,19@0.98402,23@57.02146	S14(OGlycan / 426.1373); N19(Deamidated / 0.984)	16.3875	F.TGHLC[+57.02146]QYDVDEC[+57.02146]AS[+426.13734]TPC[+57.02146]KN[+0.98402]GAKC[+57.02146]LDGPNTY.T	C5(Carbamidomethyl / 57.0215); C12(Carbamidomethyl / 57.0215); C17(Carbamidomethyl / 57.0215); C23(Carbamidomethyl / 57.0215)	3.3e-08	3.3e-08	0	0	0	0	4.7e-09	4.7e-09	7.482	581.9	0		Specific	13.4	>sp|P46531|NOTC1_HUMAN Neurogenic locus notch homolog protein 1 OS=Homo sapiens OX=9606 GN=NOTCH1 PE=1 SV=4	1	4866	FP062822_15.5397.5397.4	high-energy collision-induced dissociation	7.87	3857.55	3857.55	1	115 | 30508
344	Hex(1)Pent(2)	309.7	3	1286.85	3858.55	1286.86	3858.56	controllerType=0 controllerNumber=1 scan=5312	-3.897	F.TGHLCQYDVDECASTPCKNGAKCLDGPNTY.T	15	TGHLCQYDVDECASTPCKNGAKCLDGPNTY,FT,5@57.02146,12@57.02146,15@426.13734,17@57.02146,19@0.98402,23@57.02146	T15(OGlycan / 426.1373); N19(Deamidated / 0.984)	16.1917	F.TGHLC[+57.02146]QYDVDEC[+57.02146]AST[+426.13734]PC[+57.02146]KN[+0.98402]GAKC[+57.02146]LDGPNTY.T	C5(Carbamidomethyl / 57.0215); C12(Carbamidomethyl / 57.0215); C17(Carbamidomethyl / 57.0215); C23(Carbamidomethyl / 57.0215)	3.1e-05	3.2e-05	0	0	0	0	1.5e-06	1.5e-06	4.504	309.7	0		Specific	19.7	>sp|P46531|NOTC1_HUMAN Neurogenic locus notch homolog protein 1 OS=Homo sapiens OX=9606 GN=NOTCH1 PE=1 SV=4	1	4748	FP062822_15.5312.5312.3	high-energy collision-induced dissociation	3.95	3857.54	3857.55	1	116 | 30308
344	Hex(1)Pent(2)	1094.2	3	1286.52	3857.56	1286.53	3857.58	controllerType=0 controllerNumber=1 scan=5135	-5.415	F.TGHLCQYDVDECASTPCKNGAKCLDGPNTY.T	15	TGHLCQYDVDECASTPCKNGAKCLDGPNTY,FT,5@57.02146,12@57.02146,15@426.13734,17@57.02146,23@57.02146	T15(OGlycan / 426.1373)	15.7917	F.TGHLC[+57.02146]QYDVDEC[+57.02146]AST[+426.13734]PC[+57.02146]KNGAKC[+57.02146]LDGPNTY.T	C5(Carbamidomethyl / 57.0215); C12(Carbamidomethyl / 57.0215); C17(Carbamidomethyl / 57.0215); C23(Carbamidomethyl / 57.0215)	9.9e-31	1.6e-20	0	0	0	0	9.9e-31	5.3e-21	30.006	1057.4	0		Specific	22.9	>sp|P46531|NOTC1_HUMAN Neurogenic locus notch homolog protein 1 OS=Homo sapiens OX=9606 GN=NOTCH1 PE=1 SV=4	1	4509	FP062822_15.5135.5135.3	high-energy collision-induced dissociation	19.31	3856.55	3856.57	1	117 | 29316
344	Hex(1)Pent(2)	992.1	3	1286.52	3857.55	1286.53	3857.58	controllerType=0 controllerNumber=1 scan=5072	-7.219	F.TGHLCQYDVDECASTPCKNGAKCLDGPNTY.T	15	TGHLCQYDVDECASTPCKNGAKCLDGPNTY,FT,5@57.02146,12@57.02146,15@426.13734,17@57.02146,23@57.02146	T15(OGlycan / 426.1373)	15.6493	F.TGHLC[+57.02146]QYDVDEC[+57.02146]AST[+426.13734]PC[+57.02146]KNGAKC[+57.02146]LDGPNTY.T	C5(Carbamidomethyl / 57.0215); C12(Carbamidomethyl / 57.0215); C17(Carbamidomethyl / 57.0215); C23(Carbamidomethyl / 57.0215)	4.5e-15	4.6e-15	0	0	0	0	9e-16	9.1e-16	14.347	992.1	0		Specific	21.7	>sp|P46531|NOTC1_HUMAN Neurogenic locus notch homolog protein 1 OS=Homo sapiens OX=9606 GN=NOTCH1 PE=1 SV=4	1	4433	FP062822_15.5072.5072.3	high-energy collision-induced dissociation	15.95	3856.54	3856.57	1	118 | 28876
344	Hex(1)Pent(2)	838.2	4	965.148	3857.57	965.15	3857.58	controllerType=0 controllerNumber=1 scan=5118	-1.605	F.TGHLCQYDVDECASTPCKNGAKCLDGPNTY.T	14	TGHLCQYDVDECASTPCKNGAKCLDGPNTY,FT,5@57.02146,12@57.02146,14@426.13734,17@57.02146,23@57.02146	S14(OGlycan / 426.1373)	15.7553	F.TGHLC[+57.02146]QYDVDEC[+57.02146]AS[+426.13734]TPC[+57.02146]KNGAKC[+57.02146]LDGPNTY.T	C5(Carbamidomethyl / 57.0215); C12(Carbamidomethyl / 57.0215); C17(Carbamidomethyl / 57.0215); C23(Carbamidomethyl / 57.0215)	3.3e-13	3.3e-13	0	0	0	0	4e-14	4.1e-14	12.482	838.2	0		Specific	14.8	>sp|P46531|NOTC1_HUMAN Neurogenic locus notch homolog protein 1 OS=Homo sapiens OX=9606 GN=NOTCH1 PE=1 SV=4	1	4489	FP062822_15.5118.5118.4	high-energy collision-induced dissociation	12.98	3856.56	3856.57	1	119 | 29156
344	Hex(1)Pent(2)	778.2	4	965.144	3857.55	965.15	3857.58	controllerType=0 controllerNumber=1 scan=5229	-5.845	F.TGHLCQYDVDECASTPCKNGAKCLDGPNTY.T	15	TGHLCQYDVDECASTPCKNGAKCLDGPNTY,FT,5@57.02146,12@57.02146,15@426.13734,17@57.02146,23@57.02146	T15(OGlycan / 426.1373)	16.0057	F.TGHLC[+57.02146]QYDVDEC[+57.02146]AST[+426.13734]PC[+57.02146]KNGAKC[+57.02146]LDGPNTY.T	C5(Carbamidomethyl / 57.0215); C12(Carbamidomethyl / 57.0215); C17(Carbamidomethyl / 57.0215); C23(Carbamidomethyl / 57.0215)	1.8e-12	1.8e-12	0	0	0	0	1.5e-13	1.6e-13	11.754	778.2	0		Specific	13.4	>sp|P46531|NOTC1_HUMAN Neurogenic locus notch homolog protein 1 OS=Homo sapiens OX=9606 GN=NOTCH1 PE=1 SV=4	1	4640	FP062822_15.5229.5229.4	high-energy collision-induced dissociation	12.26	3856.55	3856.57	1	120 | 29788
344	Hex(1)Pent(2)	772.2	4	965.147	3857.57	965.15	3857.58	controllerType=0 controllerNumber=1 scan=5065	-2.554	F.TGHLCQYDVDECASTPCKNGAKCLDGPNTY.T	14	TGHLCQYDVDECASTPCKNGAKCLDGPNTY,FT,5@57.02146,12@57.02146,14@426.13734,17@57.02146,23@57.02146	S14(OGlycan / 426.1373)	15.634	F.TGHLC[+57.02146]QYDVDEC[+57.02146]AS[+426.13734]TPC[+57.02146]KNGAKC[+57.02146]LDGPNTY.T	C5(Carbamidomethyl / 57.0215); C12(Carbamidomethyl / 57.0215); C17(Carbamidomethyl / 57.0215); C23(Carbamidomethyl / 57.0215)	3.3e-12	3.3e-12	0	0	0	0	4.4e-13	4.4e-13	11.482	772.2	0		Specific	14.7	>sp|P46531|NOTC1_HUMAN Neurogenic locus notch homolog protein 1 OS=Homo sapiens OX=9606 GN=NOTCH1 PE=1 SV=4	1	4423	FP062822_15.5065.5065.4	high-energy collision-induced dissociation	11.98	3856.56	3856.57	1	121 | 28756
344	Hex(1)Pent(2)	706.2	4	965.147	3857.57	965.15	3857.58	controllerType=0 controllerNumber=1 scan=5174	-2.997	F.TGHLCQYDVDECASTPCKNGAKCLDGPNTY.T	14	TGHLCQYDVDECASTPCKNGAKCLDGPNTY,FT,5@57.02146,12@57.02146,14@426.13734,17@57.02146,23@57.02146	S14(OGlycan / 426.1373)	15.8826	F.TGHLC[+57.02146]QYDVDEC[+57.02146]AS[+426.13734]TPC[+57.02146]KNGAKC[+57.02146]LDGPNTY.T	C5(Carbamidomethyl / 57.0215); C12(Carbamidomethyl / 57.0215); C17(Carbamidomethyl / 57.0215); C23(Carbamidomethyl / 57.0215)	1.8e-11	1.8e-11	0	0	0	0	1.8e-12	1.8e-12	10.754	706.2	0		Specific	13.3	>sp|P46531|NOTC1_HUMAN Neurogenic locus notch homolog protein 1 OS=Homo sapiens OX=9606 GN=NOTCH1 PE=1 SV=4	1	4563	FP062822_15.5174.5174.4	high-energy collision-induced dissociation	10.26	3856.56	3856.57	1	122 | 29558
344	Hex(1)Pent(2)	700.2	4	965.144	3857.56	965.15	3857.58	controllerType=0 controllerNumber=1 scan=5338	-5.592	F.TGHLCQYDVDECASTPCKNGAKCLDGPNTY.T	15	TGHLCQYDVDECASTPCKNGAKCLDGPNTY,FT,5@57.02146,12@57.02146,15@426.13734,17@57.02146,23@57.02146	T15(OGlycan / 426.1373)	16.2517	F.TGHLC[+57.02146]QYDVDEC[+57.02146]AST[+426.13734]PC[+57.02146]KNGAKC[+57.02146]LDGPNTY.T	C5(Carbamidomethyl / 57.0215); C12(Carbamidomethyl / 57.0215); C17(Carbamidomethyl / 57.0215); C23(Carbamidomethyl / 57.0215)	1.8e-11	1.8e-11	0	0	0	0	2.3e-12	2.4e-12	10.754	700.2	0		Specific	12.5	>sp|P46531|NOTC1_HUMAN Neurogenic locus notch homolog protein 1 OS=Homo sapiens OX=9606 GN=NOTCH1 PE=1 SV=4	1	4781	FP062822_15.5338.5338.4	high-energy collision-induced dissociation	10.26	3856.55	3856.57	1	123 | 30348
344	Hex(1)Pent(2)	688.8	4	965.144	3857.55	965.15	3857.58	controllerType=0 controllerNumber=1 scan=5283	-6.352	F.TGHLCQYDVDECASTPCKNGAKCLDGPNTY.T	15	TGHLCQYDVDECASTPCKNGAKCLDGPNTY,FT,5@57.02146,12@57.02146,15@426.13734,17@57.02146,23@57.02146	T15(OGlycan / 426.1373)	16.1283	F.TGHLC[+57.02146]QYDVDEC[+57.02146]AST[+426.13734]PC[+57.02146]KNGAKC[+57.02146]LDGPNTY.T	C5(Carbamidomethyl / 57.0215); C12(Carbamidomethyl / 57.0215); C17(Carbamidomethyl / 57.0215); C23(Carbamidomethyl / 57.0215)	5.1e-09	5.2e-09	0	0	0	0	5.3e-10	5.4e-10	8.291	688.8	0		Specific	13.1	>sp|P46531|NOTC1_HUMAN Neurogenic locus notch homolog protein 1 OS=Homo sapiens OX=9606 GN=NOTCH1 PE=1 SV=4	1	4710	FP062822_15.5283.5283.4	high-energy collision-induced dissociation	8.79	3856.55	3856.57	1	124 | 30108
344	Hex(1)Pent(1)	624.5	4	932.383	3726.51	932.385	3726.52	controllerType=0 controllerNumber=1 scan=5301	-1.952	F.TGHLCQYDVDECASTPCKNGAKCLDGPNTY.T	14	TGHLCQYDVDECASTPCKNGAKCLDGPNTY,FT,5@57.02146,12@57.02146,14@294.09508,17@57.02146,19@0.98402,23@57.02146	S14(OGlycan / 294.0951); N19(Deamidated / 0.984)	16.1663	F.TGHLC[+57.02146]QYDVDEC[+57.02146]AS[+294.09508]TPC[+57.02146]KN[+0.98402]GAKC[+57.02146]LDGPNTY.T	C5(Carbamidomethyl / 57.0215); C12(Carbamidomethyl / 57.0215); C17(Carbamidomethyl / 57.0215); C23(Carbamidomethyl / 57.0215)	3.3e-09	3.3e-09	0	0	0	0	3.8e-10	3.9e-10	8.482	624.5	0		Specific	16.5	>sp|P46531|NOTC1_HUMAN Neurogenic locus notch homolog protein 1 OS=Homo sapiens OX=9606 GN=NOTCH1 PE=1 SV=4	1	4733	FP062822_15.5301.5301.4	high-energy collision-induced dissociation	8.87	3725.5	3725.51	1	125 | 30268
344	Hex(1)Pent(1)	525.5	4	932.384	3726.51	932.385	3726.52	controllerType=0 controllerNumber=1 scan=5245	-1.035	F.TGHLCQYDVDECASTPCKNGAKCLDGPNTY.T	15	TGHLCQYDVDECASTPCKNGAKCLDGPNTY,FT,5@57.02146,12@57.02146,15@294.09508,17@57.02146,19@0.98402,23@57.02146	T15(OGlycan / 294.0951); N19(Deamidated / 0.984)	16.0389	F.TGHLC[+57.02146]QYDVDEC[+57.02146]AST[+294.09508]PC[+57.02146]KN[+0.98402]GAKC[+57.02146]LDGPNTY.T	C5(Carbamidomethyl / 57.0215); C12(Carbamidomethyl / 57.0215); C17(Carbamidomethyl / 57.0215); C23(Carbamidomethyl / 57.0215)	1.7e-07	1.7e-07	0	0	0	0	1e-08	1.1e-08	6.764	525.5	0		Specific	14	>sp|P46531|NOTC1_HUMAN Neurogenic locus notch homolog protein 1 OS=Homo sapiens OX=9606 GN=NOTCH1 PE=1 SV=4	1	4661	FP062822_15.5245.5245.4	high-energy collision-induced dissociation	6.87	3725.51	3725.51	1	126 | 29948
344	Hex(1)Pent(1)	766.1	4	932.137	3725.53	932.139	3725.53	controllerType=0 controllerNumber=1 scan=5123	-2.442	F.TGHLCQYDVDECASTPCKNGAKCLDGPNTY.T	14	TGHLCQYDVDECASTPCKNGAKCLDGPNTY,FT,5@57.02146,12@57.02146,14@294.09508,17@57.02146,23@57.02146	S14(OGlycan / 294.0951)	15.7651	F.TGHLC[+57.02146]QYDVDEC[+57.02146]AS[+294.09508]TPC[+57.02146]KNGAKC[+57.02146]LDGPNTY.T	C5(Carbamidomethyl / 57.0215); C12(Carbamidomethyl / 57.0215); C17(Carbamidomethyl / 57.0215); C23(Carbamidomethyl / 57.0215)	3.3e-12	3.3e-12	0	0	0	0	6.6e-13	6.7e-13	11.482	759.1	0		Specific	12.6	>sp|P46531|NOTC1_HUMAN Neurogenic locus notch homolog protein 1 OS=Homo sapiens OX=9606 GN=NOTCH1 PE=1 SV=4	1	4496	FP062822_15.5123.5123.4	high-energy collision-induced dissociation	11.98	3724.52	3724.53	1	127 | 29236
344	Hex(1)Pent(1)	669.2	4	932.136	3725.52	932.139	3725.53	controllerType=0 controllerNumber=1 scan=5070	-2.836	F.TGHLCQYDVDECASTPCKNGAKCLDGPNTY.T	14	TGHLCQYDVDECASTPCKNGAKCLDGPNTY,FT,5@57.02146,12@57.02146,14@294.09508,17@57.02146,23@57.02146	S14(OGlycan / 294.0951)	15.6449	F.TGHLC[+57.02146]QYDVDEC[+57.02146]AS[+294.09508]TPC[+57.02146]KNGAKC[+57.02146]LDGPNTY.T	C5(Carbamidomethyl / 57.0215); C12(Carbamidomethyl / 57.0215); C17(Carbamidomethyl / 57.0215); C23(Carbamidomethyl / 57.0215)	3.3e-10	3.3e-10	0	0	0	0	6.4e-11	6.5e-11	9.482	669.2	0		Specific	14.4	>sp|P46531|NOTC1_HUMAN Neurogenic locus notch homolog protein 1 OS=Homo sapiens OX=9606 GN=NOTCH1 PE=1 SV=4	1	4431	FP062822_15.5070.5070.4	high-energy collision-induced dissociation	9.98	3724.52	3724.53	1	128 | 28836
344	Hex(1)	292	4	903.374	3610.47	903.373	3610.47	controllerType=0 controllerNumber=1 scan=5146	0.346	F.TGHLCQYDVDECASTPCKNGAKCLDGPNTY.T	15	TGHLCQYDVDECASTPCKNGAKCLDGPNTY,FT,5@57.02146,12@57.02146,15@162.05282,17@57.02146,19@0.98402,23@57.02146,25@15.99492	T15(OGlycan / 162.0528); N19(Deamidated / 0.984); D25(Oxidation / 15.9949)	15.8173	F.TGHLC[+57.02146]QYDVDEC[+57.02146]AST[+162.05282]PC[+57.02146]KN[+0.98402]GAKC[+57.02146]LD[+15.99492]GPNTY.T	C5(Carbamidomethyl / 57.0215); C12(Carbamidomethyl / 57.0215); C17(Carbamidomethyl / 57.0215); C23(Carbamidomethyl / 57.0215)	0.0034	0.0034	0	0	0	0	7.3e-05	7.4e-05	2.469	188.9	1.2		Specific	12.7	>sp|P46531|NOTC1_HUMAN Neurogenic locus notch homolog protein 1 OS=Homo sapiens OX=9606 GN=NOTCH1 PE=1 SV=4	1	4524	FP062822_15.5146.5146.4	high-energy collision-induced dissociation	1.68	3609.47	3609.46	1	129 | 29396
344	Hex(1)	862.9	4	899.372	3594.47	899.375	3594.48	controllerType=0 controllerNumber=1 scan=5284	-2.765	F.TGHLCQYDVDECASTPCKNGAKCLDGPNTY.T	15	TGHLCQYDVDECASTPCKNGAKCLDGPNTY,FT,5@57.02146,12@57.02146,15@162.05282,17@57.02146,19@0.98402,23@57.02146	T15(OGlycan / 162.0528); N19(Deamidated / 0.984)	16.1305	F.TGHLC[+57.02146]QYDVDEC[+57.02146]AST[+162.05282]PC[+57.02146]KN[+0.98402]GAKC[+57.02146]LDGPNTY.T	C5(Carbamidomethyl / 57.0215); C12(Carbamidomethyl / 57.0215); C17(Carbamidomethyl / 57.0215); C23(Carbamidomethyl / 57.0215)	3.3e-14	3.3e-14	0	0	0	0	6.7e-15	6.8e-15	13.482	862.9	1.2		Specific	16.4	>sp|P46531|NOTC1_HUMAN Neurogenic locus notch homolog protein 1 OS=Homo sapiens OX=9606 GN=NOTCH1 PE=1 SV=4	1	4712	FP062822_15.5284.5284.4	high-energy collision-induced dissociation	13.88	3593.46	3593.47	1	130 | 30188
344	Hex(1)	650.8	4	899.372	3594.47	899.375	3594.48	controllerType=0 controllerNumber=1 scan=5234	-3.037	F.TGHLCQYDVDECASTPCKNGAKCLDGPNTY.T	15	TGHLCQYDVDECASTPCKNGAKCLDGPNTY,FT,5@57.02146,12@57.02146,15@162.05282,17@57.02146,19@0.98402,23@57.02146	T15(OGlycan / 162.0528); N19(Deamidated / 0.984)	16.0161	F.TGHLC[+57.02146]QYDVDEC[+57.02146]AST[+162.05282]PC[+57.02146]KN[+0.98402]GAKC[+57.02146]LDGPNTY.T	C5(Carbamidomethyl / 57.0215); C12(Carbamidomethyl / 57.0215); C17(Carbamidomethyl / 57.0215); C23(Carbamidomethyl / 57.0215)	1.8e-10	1.8e-10	0	0	0	0	1.3e-11	1.3e-11	9.754	650.8	1.2		Specific	14.2	>sp|P46531|NOTC1_HUMAN Neurogenic locus notch homolog protein 1 OS=Homo sapiens OX=9606 GN=NOTCH1 PE=1 SV=4	1	4649	FP062822_15.5234.5234.4	high-energy collision-induced dissociation	9.15	3593.46	3593.47	1	131 | 29828
344	Hex(1)	776.5	4	899.126	3593.48	899.129	3593.49	controllerType=0 controllerNumber=1 scan=5119	-2.662	F.TGHLCQYDVDECASTPCKNGAKCLDGPNTY.T	15	TGHLCQYDVDECASTPCKNGAKCLDGPNTY,FT,5@57.02146,12@57.02146,15@162.05282,17@57.02146,23@57.02146	T15(OGlycan / 162.0528)	15.7565	F.TGHLC[+57.02146]QYDVDEC[+57.02146]AST[+162.05282]PC[+57.02146]KNGAKC[+57.02146]LDGPNTY.T	C5(Carbamidomethyl / 57.0215); C12(Carbamidomethyl / 57.0215); C17(Carbamidomethyl / 57.0215); C23(Carbamidomethyl / 57.0215)	3.3e-12	3.3e-12	0	0	0	0	5.5e-13	5.6e-13	11.482	629.7	1.2		Specific	13.3	>sp|P46531|NOTC1_HUMAN Neurogenic locus notch homolog protein 1 OS=Homo sapiens OX=9606 GN=NOTCH1 PE=1 SV=4	1	4490	FP062822_15.5119.5119.4	high-energy collision-induced dissociation	11.98	3592.48	3592.49	1	132 | 29196
344	Hex(1)	583.9	4	899.127	3593.48	899.129	3593.49	controllerType=0 controllerNumber=1 scan=5069	-2.186	F.TGHLCQYDVDECASTPCKNGAKCLDGPNTY.T	15	TGHLCQYDVDECASTPCKNGAKCLDGPNTY,FT,5@57.02146,12@57.02146,15@162.05282,17@57.02146,23@57.02146	T15(OGlycan / 162.0528)	15.6427	F.TGHLC[+57.02146]QYDVDEC[+57.02146]AST[+162.05282]PC[+57.02146]KNGAKC[+57.02146]LDGPNTY.T	C5(Carbamidomethyl / 57.0215); C12(Carbamidomethyl / 57.0215); C17(Carbamidomethyl / 57.0215); C23(Carbamidomethyl / 57.0215)	3.3e-08	3.3e-08	0	0	0	0	4.2e-09	4.3e-09	7.482	477	1.2		Specific	11.6	>sp|P46531|NOTC1_HUMAN Neurogenic locus notch homolog protein 1 OS=Homo sapiens OX=9606 GN=NOTCH1 PE=1 SV=4	1	4430	FP062822_15.5069.5069.4	high-energy collision-induced dissociation	7.98	3592.48	3592.49	1	133 | 28796
344	Hex(1)	494.7	4	899.125	3593.48	899.129	3593.49	controllerType=0 controllerNumber=1 scan=5179	-4.292	F.TGHLCQYDVDECASTPCKNGAKCLDGPNTY.T	15	TGHLCQYDVDECASTPCKNGAKCLDGPNTY,FT,5@57.02146,12@57.02146,15@162.05282,17@57.02146,23@57.02146	T15(OGlycan / 162.0528)	15.8934	F.TGHLC[+57.02146]QYDVDEC[+57.02146]AST[+162.05282]PC[+57.02146]KNGAKC[+57.02146]LDGPNTY.T	C5(Carbamidomethyl / 57.0215); C12(Carbamidomethyl / 57.0215); C17(Carbamidomethyl / 57.0215); C23(Carbamidomethyl / 57.0215)	2.1e-06	2.2e-06	0	0	0	0	1.6e-07	1.6e-07	5.668	345.4	1.2		Specific	14.1	>sp|P46531|NOTC1_HUMAN Neurogenic locus notch homolog protein 1 OS=Homo sapiens OX=9606 GN=NOTCH1 PE=1 SV=4	1	4570	FP062822_15.5179.5179.4	high-energy collision-induced dissociation	5.43	3592.47	3592.49	1	134 | 29598
344		682.2	4	858.858	3432.41	858.861	3432.42	controllerType=0 controllerNumber=1 scan=5341	-3.606	F.TGHLCQYDVDECASTPCKNGAKCLDGPNTY.T		TGHLCQYDVDECASTPCKNGAKCLDGPNTY,FT,5@57.02146,12@57.02146,17@57.02146,19@0.98402,23@57.02146	N19(Deamidated / 0.984)	16.2581	F.TGHLC[+57.02146]QYDVDEC[+57.02146]ASTPC[+57.02146]KN[+0.98402]GAKC[+57.02146]LDGPNTY.T	C5(Carbamidomethyl / 57.0215); C12(Carbamidomethyl / 57.0215); C17(Carbamidomethyl / 57.0215); C23(Carbamidomethyl / 57.0215)	1.8e-10	1.8e-10	0	0	0	0	1.8e-11	1.8e-11	9.754	522.7	48.1		Specific	15.2	>sp|P46531|NOTC1_HUMAN Neurogenic locus notch homolog protein 1 OS=Homo sapiens OX=9606 GN=NOTCH1 PE=1 SV=4	1	4786	FP062822_15.5341.5341.4	high-energy collision-induced dissociation	10.26	3431.4	3431.42	1	135 | 30388
344		681.6	4	858.859	3432.41	858.861	3432.42	controllerType=0 controllerNumber=1 scan=5394	-3.037	F.TGHLCQYDVDECASTPCKNGAKCLDGPNTY.T		TGHLCQYDVDECASTPCKNGAKCLDGPNTY,FT,5@57.02146,12@57.02146,17@57.02146,19@0.98402,23@57.02146	N19(Deamidated / 0.984)	16.381	F.TGHLC[+57.02146]QYDVDEC[+57.02146]ASTPC[+57.02146]KN[+0.98402]GAKC[+57.02146]LDGPNTY.T	C5(Carbamidomethyl / 57.0215); C12(Carbamidomethyl / 57.0215); C17(Carbamidomethyl / 57.0215); C23(Carbamidomethyl / 57.0215)	1.8e-10	1.8e-10	0	0	0	0	2.6e-11	2.7e-11	9.754	494.2	57.1		Specific	12	>sp|P46531|NOTC1_HUMAN Neurogenic locus notch homolog protein 1 OS=Homo sapiens OX=9606 GN=NOTCH1 PE=1 SV=4	1	4862	FP062822_15.5394.5394.4	high-energy collision-induced dissociation	10.26	3431.41	3431.42	1	136 | 30468
344		695	4	858.613	3431.43	858.615	3431.44	controllerType=0 controllerNumber=1 scan=5191	-2.288	F.TGHLCQYDVDECASTPCKNGAKCLDGPNTY.T		TGHLCQYDVDECASTPCKNGAKCLDGPNTY,FT,5@57.02146,12@57.02146,17@57.02146,23@57.02146		15.9181	F.TGHLC[+57.02146]QYDVDEC[+57.02146]ASTPC[+57.02146]KNGAKC[+57.02146]LDGPNTY.T	C5(Carbamidomethyl / 57.0215); C12(Carbamidomethyl / 57.0215); C17(Carbamidomethyl / 57.0215); C23(Carbamidomethyl / 57.0215)	3.3e-10	3.3e-10	0	0	0	0	7e-11	7.1e-11	9.482	676	676		Specific	12.9	>sp|P46531|NOTC1_HUMAN Neurogenic locus notch homolog protein 1 OS=Homo sapiens OX=9606 GN=NOTCH1 PE=1 SV=4	1	4587	FP062822_15.5191.5191.4	high-energy collision-induced dissociation	10.48	3430.42	3430.43	1	137 | 29678
344		666.5	4	858.614	3431.43	858.615	3431.44	controllerType=0 controllerNumber=1 scan=5240	-1.933	F.TGHLCQYDVDECASTPCKNGAKCLDGPNTY.T		TGHLCQYDVDECASTPCKNGAKCLDGPNTY,FT,5@57.02146,12@57.02146,17@57.02146,23@57.02146		16.031	F.TGHLC[+57.02146]QYDVDEC[+57.02146]ASTPC[+57.02146]KNGAKC[+57.02146]LDGPNTY.T	C5(Carbamidomethyl / 57.0215); C12(Carbamidomethyl / 57.0215); C17(Carbamidomethyl / 57.0215); C23(Carbamidomethyl / 57.0215)	3.3e-10	3.3e-10	0	0	0	0	7.5e-11	7.6e-11	9.482	666.5	666.5		Specific	12.3	>sp|P46531|NOTC1_HUMAN Neurogenic locus notch homolog protein 1 OS=Homo sapiens OX=9606 GN=NOTCH1 PE=1 SV=4	1	4656	FP062822_15.5240.5240.4	high-energy collision-induced dissociation	10.48	3430.43	3430.43	1	138 | 29868
351	Hex(1)Pent(2)	635.5	3	1005.4	3014.2	1005.41	3014.21	controllerType=0 controllerNumber=1 scan=4775	-2.322	Y.DVDECASTPCKNGAKCLDGPNTY.T	8	DVDECASTPCKNGAKCLDGPNTY,YT,5@57.02146,8@426.13734,10@57.02146,16@57.02146,18@15.99492	T8(OGlycan / 426.1373); D18(Oxidation / 15.9949)	14.9829	Y.DVDEC[+57.02146]AST[+426.13734]PC[+57.02146]KNGAKC[+57.02146]LD[+15.99492]GPNTY.T	C5(Carbamidomethyl / 57.0215); C10(Carbamidomethyl / 57.0215); C16(Carbamidomethyl / 57.0215)	2.6e-08	2.6e-08	0	0	0	0	3.4e-09	3.4e-09	7.586	588.8	0.4		Specific	16.9	>sp|P46531|NOTC1_HUMAN Neurogenic locus notch homolog protein 1 OS=Homo sapiens OX=9606 GN=NOTCH1 PE=1 SV=4	1	4033	FP062822_15.4775.4775.3	high-energy collision-induced dissociation	7.98	3013.19	3013.2	1	139 | 8599
351	Hex(1)Pent(2)	850	3	1000.07	2998.2	1000.08	2998.21	controllerType=0 controllerNumber=1 scan=4762	-3.033	Y.DVDECASTPCKNGAKCLDGPNTY.T	8	DVDECASTPCKNGAKCLDGPNTY,YT,5@57.02146,8@426.13734,10@57.02146,16@57.02146	T8(OGlycan / 426.1373)	14.9532	Y.DVDEC[+57.02146]AST[+426.13734]PC[+57.02146]KNGAKC[+57.02146]LDGPNTY.T	C5(Carbamidomethyl / 57.0215); C10(Carbamidomethyl / 57.0215); C16(Carbamidomethyl / 57.0215)	2.6e-13	2.6e-13	0	0	0	0	2.4e-14	2.4e-14	12.586	741.2	0.4		Specific	19.1	>sp|P46531|NOTC1_HUMAN Neurogenic locus notch homolog protein 1 OS=Homo sapiens OX=9606 GN=NOTCH1 PE=1 SV=4	1	4012	FP062822_15.4762.4762.3	high-energy collision-induced dissociation	12.09	2997.2	2997.2	1	140 | 8565

## Sheet: FP062822_16
Pos.	Glycans	Score	z	Obs._x000D_ m/z	Obs._x000D_ MH	Calc._x000D_ m/z	Calc._x000D_ MH	Scan #	ppm_x000D_ err.	SequenceOriginalDebug	Glycans_x000D_ Pos.	PeptideParseFriendly	Mods_x000D_ (variable)	Scan_x000D_ Time	Sequence	Mods_x000D_ (fixed)	PEP_x000D_ 2D	PEP_x000D_ 1D	FDR_x000D_ 2D	FDR_x000D_ 1D	FDR uniq._x000D_ 2D	FDR uniq._x000D_ 1D	q-value_x000D_ 2D	q-value_x000D_ 1D	|Log Prob|	Delta_x000D_ Score	Delta Mod._x000D_ Score	Off-_x000D_ By-X	Cleavage	Z-Score	Protein_x000D_ Name	Prot._x000D_ Id	QID	Comment	Fragment_x000D_ Type	|LogProbOld|	Obs.M	Calc.M	Prot._x000D_ Rank	PID
1	Hex(1)Pent(2); Fuc(1)	121.9	4	851.617	3403.45	851.605	3403.4	controllerType=0 controllerNumber=1 scan=3074	13.972	-.DVNECGQKPGLCRHGGTCHNEVGSY.R	17;24	DVNECGQKPGLCRHGGTCHNEVGSY,-R,5@57.02146,12@57.02146,17@426.13734,18@57.02146,24@146.05791	T17(OGlycan / 426.1373); S24(OGlycan / 146.0579)	13.5495	-.DVNEC[+57.02146]GQKPGLC[+57.02146]RHGGT[+426.13734]C[+57.02146]HNEVGS[+146.05791]Y.R	C5(Carbamidomethyl / 57.0215); C12(Carbamidomethyl / 57.0215); C18(Carbamidomethyl / 57.0215)	0.99	0.99	0	0	0	0	0.11	0.11	0.003	121.9	1.2		Specific	4.4	>sp|P46531|NOTC1_HUMAN Neurogenic locus notch homolog protein 1 OS=Homo sapiens OX=9606 GN=NOTCH1 PE=1 SV=4	1	1046	FP062822_16.3074.3074.4	high-energy collision-induced dissociation	0	3402.44	3402.39	1	1 | 6628
1	Hex(1)Pent(2); Fuc(1)	22	5	681.497	3403.46	681.486	3403.4	controllerType=0 controllerNumber=1 scan=3097	16.479	-.DVNECGQKPGLCRHGGTCHNEVGSY.R	17;24	DVNECGQKPGLCRHGGTCHNEVGSY,-R,5@57.02146,12@57.02146,17@426.13734,18@57.02146,24@146.05791	T17(OGlycan / 426.1373); S24(OGlycan / 146.0579)	13.6142	-.DVNEC[+57.02146]GQKPGLC[+57.02146]RHGGT[+426.13734]C[+57.02146]HNEVGS[+146.05791]Y.R	C5(Carbamidomethyl / 57.0215); C12(Carbamidomethyl / 57.0215); C18(Carbamidomethyl / 57.0215)	0.99	0.99	0	0	0	0	0.12	0.12	0.003	22	1.2		Specific	4.4	>sp|P46531|NOTC1_HUMAN Neurogenic locus notch homolog protein 1 OS=Homo sapiens OX=9606 GN=NOTCH1 PE=1 SV=4	1	1065	FP062822_16.3097.3097.5	high-energy collision-induced dissociation	0	3402.45	3402.39	1	2 | 6818
1	Fuc(1); Hex(1)Pent(2)	6.9	5	681.497	3403.46	681.486	3403.4	controllerType=0 controllerNumber=1 scan=3222	17.017	-.DVNECGQKPGLCRHGGTCHNEVGSY.R	17;24	DVNECGQKPGLCRHGGTCHNEVGSY,-R,5@57.02146,12@57.02146,17@146.05791,18@57.02146,24@426.13734	T17(OGlycan / 146.0579); S24(OGlycan / 426.1373)	13.9595	-.DVNEC[+57.02146]GQKPGLC[+57.02146]RHGGT[+146.05791]C[+57.02146]HNEVGS[+426.13734]Y.R	C5(Carbamidomethyl / 57.0215); C12(Carbamidomethyl / 57.0215); C18(Carbamidomethyl / 57.0215)	0.99	0.99	0	0	0	0	0.13	0.13	0.003	6.9	6.9		Specific	4.3	>sp|P46531|NOTC1_HUMAN Neurogenic locus notch homolog protein 1 OS=Homo sapiens OX=9606 GN=NOTCH1 PE=1 SV=4	1	1163	FP062822_16.3222.3222.5	high-energy collision-induced dissociation	0	3402.45	3402.39	1	3 | 8603
1	Hex(1)Pent(2); Fuc(1)	1.3	5	681.496	3403.45	681.486	3403.4	controllerType=0 controllerNumber=1 scan=3258	15.851	-.DVNECGQKPGLCRHGGTCHNEVGSY.R	17;24	DVNECGQKPGLCRHGGTCHNEVGSY,-R,5@57.02146,12@57.02146,17@426.13734,18@57.02146,24@146.05791	T17(OGlycan / 426.1373); S24(OGlycan / 146.0579)	14.0694	-.DVNEC[+57.02146]GQKPGLC[+57.02146]RHGGT[+426.13734]C[+57.02146]HNEVGS[+146.05791]Y.R	C5(Carbamidomethyl / 57.0215); C12(Carbamidomethyl / 57.0215); C18(Carbamidomethyl / 57.0215)	0.99	0.99	0	0	0	0	0.13	0.14	0.003	1.3	1.2		Specific	4.5	>sp|P46531|NOTC1_HUMAN Neurogenic locus notch homolog protein 1 OS=Homo sapiens OX=9606 GN=NOTCH1 PE=1 SV=4	1	1188	FP062822_16.3258.3258.5	high-energy collision-induced dissociation	0	3402.45	3402.39	1	4 | 9023
2	HexNAc(1)Hex(1)Fuc(1)NeuAc(1); Hex(1)Pent(1)	105.3	5	763.33	3812.62	763.317	3812.56	controllerType=0 controllerNumber=1 scan=3333	16.903	D.VNECGQKPGLCRHGGTCHNEVGSY.R	16;23	VNECGQKPGLCRHGGTCHNEVGSY,DR,4@57.02146,11@57.02146,16@802.28552,17@57.02146,23@294.09508	T16(OGlycan / 802.2855); S23(OGlycan / 294.0951)	14.311	D.VNEC[+57.02146]GQKPGLC[+57.02146]RHGGT[+802.28552]C[+57.02146]HNEVGS[+294.09508]Y.R	C4(Carbamidomethyl / 57.0215); C11(Carbamidomethyl / 57.0215); C17(Carbamidomethyl / 57.0215)	0.99	0.99	0	0	0	0	0.097	0.098	0.006	105.3	0		NRagged	5.5	>sp|P46531|NOTC1_HUMAN Neurogenic locus notch homolog protein 1 OS=Homo sapiens OX=9606 GN=NOTCH1 PE=1 SV=4	1	1236	FP062822_16.3333.3333.5	high-energy collision-induced dissociation	0	3811.62	3811.55	1	5 | 9691
2	HexNAc(1)Hex(1)Fuc(1)NeuAc(1); Hex(1)Pent(1)	63.9	4	953.911	3812.62	953.895	3812.56	controllerType=0 controllerNumber=1 scan=3137	17.371	D.VNECGQKPGLCRHGGTCHNEVGSY.R	16;23	VNECGQKPGLCRHGGTCHNEVGSY,DR,4@57.02146,11@57.02146,16@802.28552,17@57.02146,23@294.09508	T16(OGlycan / 802.2855); S23(OGlycan / 294.0951)	13.7188	D.VNEC[+57.02146]GQKPGLC[+57.02146]RHGGT[+802.28552]C[+57.02146]HNEVGS[+294.09508]Y.R	C4(Carbamidomethyl / 57.0215); C11(Carbamidomethyl / 57.0215); C17(Carbamidomethyl / 57.0215)	0.98	0.98	0	0	0	0	0.078	0.078	0.007	63.9	0		NRagged	4.9	>sp|P46531|NOTC1_HUMAN Neurogenic locus notch homolog protein 1 OS=Homo sapiens OX=9606 GN=NOTCH1 PE=1 SV=4	1	1099	FP062822_16.3137.3137.4	high-energy collision-induced dissociation	0	3811.62	3811.55	1	6 | 7268
26		468.4	4	534.242	2133.95	534.243	2133.95	controllerType=0 controllerNumber=1 scan=2809	-1.377	Y.RCVCRATHTGPNCERPY.V		RCVCRATHTGPNCERPY,YV,2@57.02146,4@57.02146,13@57.02146		12.7676	Y.RC[+57.02146]VC[+57.02146]RATHTGPNC[+57.02146]ERPY.V	C2(Carbamidomethyl / 57.0215); C4(Carbamidomethyl / 57.0215); C13(Carbamidomethyl / 57.0215)	0.00051	0.00051	0	0	0	0	5.6e-05	5.7e-05	3.295	443.4	443.4		Specific	9.3	>sp|P46531|NOTC1_HUMAN Neurogenic locus notch homolog protein 1 OS=Homo sapiens OX=9606 GN=NOTCH1 PE=1 SV=4	1	822	FP062822_16.2809.2809.4	high-energy collision-induced dissociation	3.29	2132.94	2132.94	1	7 | 1406
26		399.4	4	534.24	2133.94	534.243	2133.95	controllerType=0 controllerNumber=1 scan=2851	-4.008	Y.RCVCRATHTGPNCERPY.V		RCVCRATHTGPNCERPY,YV,2@57.02146,4@57.02146,13@57.02146		12.8775	Y.RC[+57.02146]VC[+57.02146]RATHTGPNC[+57.02146]ERPY.V	C2(Carbamidomethyl / 57.0215); C4(Carbamidomethyl / 57.0215); C13(Carbamidomethyl / 57.0215)	0.00024	0.00025	0	0	0	0	2.8e-05	2.8e-05	3.612	399.4	399.4		Specific	8.1	>sp|P46531|NOTC1_HUMAN Neurogenic locus notch homolog protein 1 OS=Homo sapiens OX=9606 GN=NOTCH1 PE=1 SV=4	1	864	FP062822_16.2851.2851.4	high-energy collision-induced dissociation	3.61	2132.93	2132.94	1	8 | 1423
26		385.9	4	534.239	2133.94	534.243	2133.95	controllerType=0 controllerNumber=1 scan=2931	-5.953	Y.RCVCRATHTGPNCERPY.V		RCVCRATHTGPNCERPY,YV,2@57.02146,4@57.02146,13@57.02146		13.1094	Y.RC[+57.02146]VC[+57.02146]RATHTGPNC[+57.02146]ERPY.V	C2(Carbamidomethyl / 57.0215); C4(Carbamidomethyl / 57.0215); C13(Carbamidomethyl / 57.0215)	0.0003	0.00031	0	0	0	0	3.3e-05	3.3e-05	3.521	383.6	383.6		Specific	8.1	>sp|P46531|NOTC1_HUMAN Neurogenic locus notch homolog protein 1 OS=Homo sapiens OX=9606 GN=NOTCH1 PE=1 SV=4	1	940	FP062822_16.2931.2931.4	high-energy collision-induced dissociation	3.52	2132.93	2132.94	1	9 | 1558
26		283.6	4	534.241	2133.94	534.243	2133.95	controllerType=0 controllerNumber=1 scan=2857	-3.665	Y.RCVCRATHTGPNCERPY.V		RCVCRATHTGPNCERPY,YV,2@57.02146,4@57.02146,13@57.02146		12.8991	Y.RC[+57.02146]VC[+57.02146]RATHTGPNC[+57.02146]ERPY.V	C2(Carbamidomethyl / 57.0215); C4(Carbamidomethyl / 57.0215); C13(Carbamidomethyl / 57.0215)	0.016	0.017	0	0	0	0	0.0012	0.0012	1.787	283.6	283.6		Specific	7.9	>sp|P46531|NOTC1_HUMAN Neurogenic locus notch homolog protein 1 OS=Homo sapiens OX=9606 GN=NOTCH1 PE=1 SV=4	1	869	FP062822_16.2857.2857.4	high-energy collision-induced dissociation	1.78	2132.93	2132.94	1	10 | 1429
26		263.7	4	534.24	2133.94	534.243	2133.95	controllerType=0 controllerNumber=1 scan=2889	-4.008	Y.RCVCRATHTGPNCERPY.V		RCVCRATHTGPNCERPY,YV,2@57.02146,4@57.02146,13@57.02146		12.9942	Y.RC[+57.02146]VC[+57.02146]RATHTGPNC[+57.02146]ERPY.V	C2(Carbamidomethyl / 57.0215); C4(Carbamidomethyl / 57.0215); C13(Carbamidomethyl / 57.0215)	0.073	0.074	0	0	0	0	0.0032	0.0032	1.138	263.7	263.7		Specific	7	>sp|P46531|NOTC1_HUMAN Neurogenic locus notch homolog protein 1 OS=Homo sapiens OX=9606 GN=NOTCH1 PE=1 SV=4	1	898	FP062822_16.2889.2889.4	high-energy collision-induced dissociation	1.13	2132.93	2132.94	1	11 | 1450
26		190.5	4	534.242	2133.95	534.243	2133.95	controllerType=0 controllerNumber=1 scan=2808	-1.377	Y.RCVCRATHTGPNCERPY.V		RCVCRATHTGPNCERPY,YV,2@57.02146,4@57.02146,13@57.02146		12.7654	Y.RC[+57.02146]VC[+57.02146]RATHTGPNC[+57.02146]ERPY.V	C2(Carbamidomethyl / 57.0215); C4(Carbamidomethyl / 57.0215); C13(Carbamidomethyl / 57.0215)	0.48	0.49	0	0	0	0	0.037	0.038	0.315	190.5	190.5		Specific	9.1	>sp|P46531|NOTC1_HUMAN Neurogenic locus notch homolog protein 1 OS=Homo sapiens OX=9606 GN=NOTCH1 PE=1 SV=4	1	819	FP062822_16.2808.2808.4	high-energy collision-induced dissociation	0.31	2132.94	2132.94	1	12 | 1400
26		156.8	4	534.241	2133.94	534.243	2133.95	controllerType=0 controllerNumber=1 scan=2927	-3.551	Y.RCVCRATHTGPNCERPY.V		RCVCRATHTGPNCERPY,YV,2@57.02146,4@57.02146,13@57.02146		13.0978	Y.RC[+57.02146]VC[+57.02146]RATHTGPNC[+57.02146]ERPY.V	C2(Carbamidomethyl / 57.0215); C4(Carbamidomethyl / 57.0215); C13(Carbamidomethyl / 57.0215)	0.23	0.23	0	0	0	0	0.011	0.011	0.638	156.8	156.8		Specific	8.8	>sp|P46531|NOTC1_HUMAN Neurogenic locus notch homolog protein 1 OS=Homo sapiens OX=9606 GN=NOTCH1 PE=1 SV=4	1	936	FP062822_16.2927.2927.4	high-energy collision-induced dissociation	0.63	2132.93	2132.94	1	13 | 1524
26		150.4	5	427.593	2133.94	427.596	2133.95	controllerType=0 controllerNumber=1 scan=2847	-5.659	Y.RCVCRATHTGPNCERPY.V		RCVCRATHTGPNCERPY,YV,2@57.02146,4@57.02146,13@57.02146		12.8686	Y.RC[+57.02146]VC[+57.02146]RATHTGPNC[+57.02146]ERPY.V	C2(Carbamidomethyl / 57.0215); C4(Carbamidomethyl / 57.0215); C13(Carbamidomethyl / 57.0215)	0.55	0.55	0	0	0	0	0.043	0.044	0.262	150.4	150.4		Specific	7.8	>sp|P46531|NOTC1_HUMAN Neurogenic locus notch homolog protein 1 OS=Homo sapiens OX=9606 GN=NOTCH1 PE=1 SV=4	1	860	FP062822_16.2847.2847.5	high-energy collision-induced dissociation	0.26	2132.93	2132.94	1	14 | 1415
26		2.2	5	427.593	2133.94	427.596	2133.95	controllerType=0 controllerNumber=1 scan=2869	-5.731	Y.RCVCRATHTGPNCERPY.V		RCVCRATHTGPNCERPY,YV,2@57.02146,4@57.02146,13@57.02146		12.9394	Y.RC[+57.02146]VC[+57.02146]RATHTGPNC[+57.02146]ERPY.V	C2(Carbamidomethyl / 57.0215); C4(Carbamidomethyl / 57.0215); C13(Carbamidomethyl / 57.0215)	0.83	0.83	0	0	0	0	0.067	0.068	0.082	2.2	2.2		Specific	6.2	>sp|P46531|NOTC1_HUMAN Neurogenic locus notch homolog protein 1 OS=Homo sapiens OX=9606 GN=NOTCH1 PE=1 SV=4	1	880	FP062822_16.2869.2869.5	high-energy collision-induced dissociation	0.08	2132.93	2132.94	1	15 | 1435
103		591.9	2	784.321	1567.63	784.324	1567.64	controllerType=0 controllerNumber=1 scan=4172	-5.055	Y.NCRCPPEWTGQY.C		NCRCPPEWTGQY,YC,2@57.02146,4@57.02146		16.532	Y.NC[+57.02146]RC[+57.02146]PPEWTGQY.C	C2(Carbamidomethyl / 57.0215); C4(Carbamidomethyl / 57.0215)	1.4e-07	1.4e-07	0	0	0	0	2.1e-08	2.2e-08	6.857	391.8	391.8		Specific	14.2	>sp|P46531|NOTC1_HUMAN Neurogenic locus notch homolog protein 1 OS=Homo sapiens OX=9606 GN=NOTCH1 PE=1 SV=4	1	2068	FP062822_16.4172.4172.2	high-energy collision-induced dissociation	6.85	1566.63	1566.63	1	16 | 531
103		521.9	2	784.321	1567.63	784.324	1567.64	controllerType=0 controllerNumber=1 scan=4216	-4.432	Y.NCRCPPEWTGQY.C		NCRCPPEWTGQY,YC,2@57.02146,4@57.02146		16.6351	Y.NC[+57.02146]RC[+57.02146]PPEWTGQY.C	C2(Carbamidomethyl / 57.0215); C4(Carbamidomethyl / 57.0215)	4.8e-07	4.8e-07	0	0	0	0	7.5e-08	7.6e-08	6.322	426.2	426.2		Specific	15.1	>sp|P46531|NOTC1_HUMAN Neurogenic locus notch homolog protein 1 OS=Homo sapiens OX=9606 GN=NOTCH1 PE=1 SV=4	1	2126	FP062822_16.4216.4216.2	high-energy collision-induced dissociation	6.32	1566.63	1566.63	1	17 | 533
103		406.3	2	784.322	1567.64	784.324	1567.64	controllerType=0 controllerNumber=1 scan=4260	-3.42	Y.NCRCPPEWTGQY.C		NCRCPPEWTGQY,YC,2@57.02146,4@57.02146		16.7407	Y.NC[+57.02146]RC[+57.02146]PPEWTGQY.C	C2(Carbamidomethyl / 57.0215); C4(Carbamidomethyl / 57.0215)	5.3e-05	5.3e-05	0	0	0	0	7.6e-06	7.7e-06	4.279	316.3	316.3		Specific	12	>sp|P46531|NOTC1_HUMAN Neurogenic locus notch homolog protein 1 OS=Homo sapiens OX=9606 GN=NOTCH1 PE=1 SV=4	1	2173	FP062822_16.4260.4260.2	high-energy collision-induced dissociation	4.27	1566.63	1566.63	1	18 | 544
103		377	2	784.322	1567.64	784.324	1567.64	controllerType=0 controllerNumber=1 scan=4126	-2.563	Y.NCRCPPEWTGQY.C		NCRCPPEWTGQY,YC,2@57.02146,4@57.02146		16.4221	Y.NC[+57.02146]RC[+57.02146]PPEWTGQY.C	C2(Carbamidomethyl / 57.0215); C4(Carbamidomethyl / 57.0215)	0.0001	0.0001	0	0	0	0	1.5e-05	1.5e-05	3.992	361.9	361.9		Specific	14.1	>sp|P46531|NOTC1_HUMAN Neurogenic locus notch homolog protein 1 OS=Homo sapiens OX=9606 GN=NOTCH1 PE=1 SV=4	1	2018	FP062822_16.4126.4126.2	high-energy collision-induced dissociation	3.99	1566.63	1566.63	1	19 | 529
[truncated: 76 more rows]
