# Supplementary material for: Cancer-associated Notch receptor variants lead to O-fucosylation defects that deregulate Notch signaling
Source: J Biol Chem. 2022 Oct 18;298(12):102616. doi: 10.1016/j.jbc.2022.102616 (PMC9672452; doi:10.1016/j.jbc.2022.102616)
Supplement: Table S17 [file mmc16.xlsx]

## Sheet: Table S17
	Table S17: Chymotrypsin or V8 digestion of hN1 EGF5-14 N386T + EV analyzed for Figure 8 and S1.
	Chymotrypsin digestion
	Tab			Biological replicate number						The peptides used to generate the EICs are highlighted in red and bold
	FP051022_7			1
	FP051122_1			2
	V8 digestion
	Tab			Biological replicate number
	FP052422_1			1
	FP052722_3			2
	FP052722_4			3

## Sheet: FP052422_1
Pos.	Glycans	Score	z	Obs._x000D_ m/z	Obs._x000D_ MH	Calc._x000D_ m/z	Calc._x000D_ MH	Scan #	ppm_x000D_ err.	SequenceOriginalDebug	Glycans_x000D_ Pos.	PeptideParseFriendly	Mods_x000D_ (variable)	Scan_x000D_ Time	Sequence	Mods_x000D_ (fixed)	PEP_x000D_ 2D	PEP_x000D_ 1D	FDR_x000D_ 2D	FDR_x000D_ 1D	FDR uniq._x000D_ 2D	FDR uniq._x000D_ 1D	q-value_x000D_ 2D	q-value_x000D_ 1D	|Log Prob|	Delta_x000D_ Score	Delta Mod._x000D_ Score	Off-_x000D_ By-X	Cleavage	Z-Score	Protein_x000D_ Name	Prot._x000D_ Id	QID	Comment	Fragment_x000D_ Type	|LogProbOld|	Obs.M	Calc.M	Prot._x000D_ Rank	PID
5	Fuc(1)	115	4	529.227	2113.89	529.229	2113.9	controllerType=0 controllerNumber=1 scan=2482	-4.635	E.CGQKPGLCRHGGTCHNE.V	13	CGQKPGLCRHGGTCHNE,EV,1@57.02146,8@57.02146,13@146.05791,14@57.02146	T13(OGlycan / 146.0579)	9.048	E.C[+57.02146]GQKPGLC[+57.02146]RHGGT[+146.05791]C[+57.02146]HNE.V	C1(Carbamidomethyl / 57.0215); C8(Carbamidomethyl / 57.0215); C14(Carbamidomethyl / 57.0215)	0.0031	0.0035	0	0	0	0	0.00025	0.00029	2.513	115	115		Specific	9.1	>sp|P46531|NOTC1_HUMAN Neurogenic locus notch homolog protein 1 OS=Homo sapiens OX=9606 GN=NOTCH1 PE=1 SV=4	1	1472	FP052422_1.2482.2482.4	high-energy collision-induced dissociation	2.46	2112.88	2112.89	1	1 | 4513
22	HexNAc(1)Fuc(1); HexNAc(1)Hex(1)Fuc(1)	99	6	983.248	5894.45	983.421	5895.49	controllerType=0 controllerNumber=1 scan=5038	-5.334	E.VGSYRCVCRATHTGPNCERPYVPCSPSPCQNGGTCRPTGDVTHE.C	25;27	VGSYRCVCRATHTGPNCERPYVPCSPSPCQNGGTCRPTGDVTHE,EC,6@57.02146,8@57.02146,17@57.02146,24@57.02146,25@349.13728,27@511.19010,29@57.02146,31@0.98402,35@57.02146	S25(OGlycan / 349.1373); S27(OGlycan / 511.1901); N31(Deamidated / 0.984)	15.1603	E.VGSYRC[+57.02146]VC[+57.02146]RATHTGPNC[+57.02146]ERPYVPC[+57.02146]S[+349.13728]PS[+511.19010]PC[+57.02146]QN[+0.98402]GGTC[+57.02146]RPTGDVTHE.C	C6(Carbamidomethyl / 57.0215); C8(Carbamidomethyl / 57.0215); C17(Carbamidomethyl / 57.0215); C24(Carbamidomethyl / 57.0215); C29(Carbamidomethyl / 57.0215); C35(Carbamidomethyl / 57.0215)	0.00096	0.0011	0	0	0	0	9.6e-05	0.00011	3.018	99	0	-1	Specific	11.2	>sp|P46531|NOTC1_HUMAN Neurogenic locus notch homolog protein 1 OS=Homo sapiens OX=9606 GN=NOTCH1 PE=1 SV=4	1	4268	FP052422_1.5038.5038.6	high-energy collision-induced dissociation	2.34	5893.45	5894.48	1	2 | 91943
22	HexNAc(1)Fuc(1); HexNAc(1)Hex(1)Fuc(1)	75.1	6	983.25	5894.46	983.421	5895.49	controllerType=0 controllerNumber=1 scan=4986	-3.284	E.VGSYRCVCRATHTGPNCERPYVPCSPSPCQNGGTCRPTGDVTHE.C	25;27	VGSYRCVCRATHTGPNCERPYVPCSPSPCQNGGTCRPTGDVTHE,EC,6@57.02146,8@57.02146,17@57.02146,24@57.02146,25@349.13728,27@511.19010,29@57.02146,31@0.98402,35@57.02146	S25(OGlycan / 349.1373); S27(OGlycan / 511.1901); N31(Deamidated / 0.984)	15.0409	E.VGSYRC[+57.02146]VC[+57.02146]RATHTGPNC[+57.02146]ERPYVPC[+57.02146]S[+349.13728]PS[+511.19010]PC[+57.02146]QN[+0.98402]GGTC[+57.02146]RPTGDVTHE.C	C6(Carbamidomethyl / 57.0215); C8(Carbamidomethyl / 57.0215); C17(Carbamidomethyl / 57.0215); C24(Carbamidomethyl / 57.0215); C29(Carbamidomethyl / 57.0215); C35(Carbamidomethyl / 57.0215)	1.8e-05	2e-05	0	0	0	0	2.6e-06	2.9e-06	4.752	75.1	0	-1	Specific	11.4	>sp|P46531|NOTC1_HUMAN Neurogenic locus notch homolog protein 1 OS=Homo sapiens OX=9606 GN=NOTCH1 PE=1 SV=4	1	4209	FP052422_1.4986.4986.6	high-energy collision-induced dissociation	4.06	5893.46	5894.48	1	3 | 90743
22	HexNAc(1)Hex(1)Fuc(1)NeuAc(1)	122	6	974.079	5839.44	973.911	5838.43	controllerType=0 controllerNumber=1 scan=4904	0.969	E.VGSYRCVCRATHTGPNCERPYVPCSPSPCQNGGTCRPTGDVTHE.C	25	VGSYRCVCRATHTGPNCERPYVPCSPSPCQNGGTCRPTGDVTHE,EC,5@0.98402,6@57.02146,8@57.02146,16@0.98402,17@57.02146,24@57.02146,25@802.28552,29@57.02146,35@57.02146	R5(Deamidated / 0.984); N16(Deamidated / 0.984); S25(OGlycan / 802.2855)	14.8551	E.VGSYR[+0.98402]C[+57.02146]VC[+57.02146]RATHTGPN[+0.98402]C[+57.02146]ERPYVPC[+57.02146]S[+802.28552]PSPC[+57.02146]QNGGTC[+57.02146]RPTGDVTHE.C	C6(Carbamidomethyl / 57.0215); C8(Carbamidomethyl / 57.0215); C17(Carbamidomethyl / 57.0215); C24(Carbamidomethyl / 57.0215); C29(Carbamidomethyl / 57.0215); C35(Carbamidomethyl / 57.0215)	0.00016	0.00018	0	0	0	0	2e-05	2.3e-05	3.808	122	0	1	Specific	12.5	>sp|P46531|NOTC1_HUMAN Neurogenic locus notch homolog protein 1 OS=Homo sapiens OX=9606 GN=NOTCH1 PE=1 SV=4	1	4113	FP052422_1.4904.4904.6	high-energy collision-induced dissociation	3.12	5838.43	5837.42	1	4 | 88328
22	HexNAc(1)Hex(1)Fuc(1)NeuAc(1)	368.6	6	973.746	5837.44	973.747	5837.45	controllerType=0 controllerNumber=1 scan=5025	-1.174	E.VGSYRCVCRATHTGPNCERPYVPCSPSPCQNGGTCRPTGDVTHE.C	27	VGSYRCVCRATHTGPNCERPYVPCSPSPCQNGGTCRPTGDVTHE,EC,6@57.02146,8@57.02146,17@57.02146,24@57.02146,27@802.28552,29@57.02146,31@0.98402,35@57.02146	S27(OGlycan / 802.2855); N31(Deamidated / 0.984)	15.1301	E.VGSYRC[+57.02146]VC[+57.02146]RATHTGPNC[+57.02146]ERPYVPC[+57.02146]SPS[+802.28552]PC[+57.02146]QN[+0.98402]GGTC[+57.02146]RPTGDVTHE.C	C6(Carbamidomethyl / 57.0215); C8(Carbamidomethyl / 57.0215); C17(Carbamidomethyl / 57.0215); C24(Carbamidomethyl / 57.0215); C29(Carbamidomethyl / 57.0215); C35(Carbamidomethyl / 57.0215)	9.9e-07	1.1e-06	0	0	0	0	1.6e-07	1.9e-07	6.006	368.6	0		Specific	13.2	>sp|P46531|NOTC1_HUMAN Neurogenic locus notch homolog protein 1 OS=Homo sapiens OX=9606 GN=NOTCH1 PE=1 SV=4	1	4251	FP052422_1.5025.5025.6	high-energy collision-induced dissociation	5.9	5836.43	5836.44	1	5 | 91583
22	HexNAc(1)Hex(1)Fuc(1)NeuAc(1)	334.5	6	973.745	5837.43	973.747	5837.45	controllerType=0 controllerNumber=1 scan=4971	-2.554	E.VGSYRCVCRATHTGPNCERPYVPCSPSPCQNGGTCRPTGDVTHE.C	25	VGSYRCVCRATHTGPNCERPYVPCSPSPCQNGGTCRPTGDVTHE,EC,6@57.02146,8@57.02146,17@57.02146,24@57.02146,25@802.28552,29@57.02146,31@0.98402,35@57.02146	S25(OGlycan / 802.2855); N31(Deamidated / 0.984)	15.0074	E.VGSYRC[+57.02146]VC[+57.02146]RATHTGPNC[+57.02146]ERPYVPC[+57.02146]S[+802.28552]PSPC[+57.02146]QN[+0.98402]GGTC[+57.02146]RPTGDVTHE.C	C6(Carbamidomethyl / 57.0215); C8(Carbamidomethyl / 57.0215); C17(Carbamidomethyl / 57.0215); C24(Carbamidomethyl / 57.0215); C29(Carbamidomethyl / 57.0215); C35(Carbamidomethyl / 57.0215)	1.5e-06	1.7e-06	0	0	0	0	2.3e-07	2.7e-07	5.824	334.5	0		Specific	13.7	>sp|P46531|NOTC1_HUMAN Neurogenic locus notch homolog protein 1 OS=Homo sapiens OX=9606 GN=NOTCH1 PE=1 SV=4	1	4192	FP052422_1.4971.4971.6	high-energy collision-induced dissociation	5.74	5836.42	5836.44	1	6 | 90263
22	HexNAc(1)Hex(1)Fuc(1)NeuAc(1)	276.7	6	973.745	5837.43	973.747	5837.45	controllerType=0 controllerNumber=1 scan=5081	-1.989	E.VGSYRCVCRATHTGPNCERPYVPCSPSPCQNGGTCRPTGDVTHE.C	25	VGSYRCVCRATHTGPNCERPYVPCSPSPCQNGGTCRPTGDVTHE,EC,6@57.02146,8@57.02146,17@57.02146,24@57.02146,25@802.28552,29@57.02146,31@0.98402,35@57.02146	S25(OGlycan / 802.2855); N31(Deamidated / 0.984)	15.2567	E.VGSYRC[+57.02146]VC[+57.02146]RATHTGPNC[+57.02146]ERPYVPC[+57.02146]S[+802.28552]PSPC[+57.02146]QN[+0.98402]GGTC[+57.02146]RPTGDVTHE.C	C6(Carbamidomethyl / 57.0215); C8(Carbamidomethyl / 57.0215); C17(Carbamidomethyl / 57.0215); C24(Carbamidomethyl / 57.0215); C29(Carbamidomethyl / 57.0215); C35(Carbamidomethyl / 57.0215)	3e-06	3.4e-06	0	0	0	0	3.7e-07	4.2e-07	5.523	276.7	0		Specific	13.5	>sp|P46531|NOTC1_HUMAN Neurogenic locus notch homolog protein 1 OS=Homo sapiens OX=9606 GN=NOTCH1 PE=1 SV=4	1	4318	FP052422_1.5081.5081.6	high-energy collision-induced dissociation	5.66	5836.43	5836.44	1	7 | 92863
22	HexNAc(1)Hex(1)Fuc(1)NeuAc(1)	243.4	6	973.745	5837.43	973.747	5837.45	controllerType=0 controllerNumber=1 scan=5134	-2.366	E.VGSYRCVCRATHTGPNCERPYVPCSPSPCQNGGTCRPTGDVTHE.C	25	VGSYRCVCRATHTGPNCERPYVPCSPSPCQNGGTCRPTGDVTHE,EC,6@57.02146,8@57.02146,17@57.02146,24@57.02146,25@802.28552,29@57.02146,31@0.98402,35@57.02146	S25(OGlycan / 802.2855); N31(Deamidated / 0.984)	15.3789	E.VGSYRC[+57.02146]VC[+57.02146]RATHTGPNC[+57.02146]ERPYVPC[+57.02146]S[+802.28552]PSPC[+57.02146]QN[+0.98402]GGTC[+57.02146]RPTGDVTHE.C	C6(Carbamidomethyl / 57.0215); C8(Carbamidomethyl / 57.0215); C17(Carbamidomethyl / 57.0215); C24(Carbamidomethyl / 57.0215); C29(Carbamidomethyl / 57.0215); C35(Carbamidomethyl / 57.0215)	3.2e-06	3.7e-06	0	0	0	0	4e-07	4.6e-07	5.494	243.4	0		Specific	14.3	>sp|P46531|NOTC1_HUMAN Neurogenic locus notch homolog protein 1 OS=Homo sapiens OX=9606 GN=NOTCH1 PE=1 SV=4	1	4383	FP052422_1.5134.5134.6	high-energy collision-induced dissociation	5.63	5836.42	5836.44	1	8 | 94743
22	HexNAc(1)Hex(1)Fuc(1)NeuAc(1)	30.1	6	973.581	5836.45	973.747	5837.45	controllerType=0 controllerNumber=1 scan=5189	0.76	E.VGSYRCVCRATHTGPNCERPYVPCSPSPCQNGGTCRPTGDVTHE.C	25	VGSYRCVCRATHTGPNCERPYVPCSPSPCQNGGTCRPTGDVTHE,EC,6@57.02146,8@57.02146,17@57.02146,24@57.02146,25@802.28552,29@57.02146,31@0.98402,35@57.02146	S25(OGlycan / 802.2855); N31(Deamidated / 0.984)	15.5062	E.VGSYRC[+57.02146]VC[+57.02146]RATHTGPNC[+57.02146]ERPYVPC[+57.02146]S[+802.28552]PSPC[+57.02146]QN[+0.98402]GGTC[+57.02146]RPTGDVTHE.C	C6(Carbamidomethyl / 57.0215); C8(Carbamidomethyl / 57.0215); C17(Carbamidomethyl / 57.0215); C24(Carbamidomethyl / 57.0215); C29(Carbamidomethyl / 57.0215); C35(Carbamidomethyl / 57.0215)	0.0022	0.0025	0	0	0	0	0.00017	0.0002	2.663	30.1	0	-1	Specific	11.2	>sp|P46531|NOTC1_HUMAN Neurogenic locus notch homolog protein 1 OS=Homo sapiens OX=9606 GN=NOTCH1 PE=1 SV=4	1	4457	FP052422_1.5189.5189.6	high-energy collision-induced dissociation	2.61	5835.44	5836.44	1	9 | 96543
22	HexNAc(1)Hex(1)Fuc(1)NeuAc(1)	122.3	6	973.579	5836.44	973.583	5836.46	controllerType=0 controllerNumber=1 scan=4914	-4.561	E.VGSYRCVCRATHTGPNCERPYVPCSPSPCQNGGTCRPTGDVTHE.C	27	VGSYRCVCRATHTGPNCERPYVPCSPSPCQNGGTCRPTGDVTHE,EC,6@57.02146,8@57.02146,17@57.02146,24@57.02146,27@802.28552,29@57.02146,35@57.02146	S27(OGlycan / 802.2855)	14.8777	E.VGSYRC[+57.02146]VC[+57.02146]RATHTGPNC[+57.02146]ERPYVPC[+57.02146]SPS[+802.28552]PC[+57.02146]QNGGTC[+57.02146]RPTGDVTHE.C	C6(Carbamidomethyl / 57.0215); C8(Carbamidomethyl / 57.0215); C17(Carbamidomethyl / 57.0215); C24(Carbamidomethyl / 57.0215); C29(Carbamidomethyl / 57.0215); C35(Carbamidomethyl / 57.0215)	6.8e-05	7.7e-05	0	0	0	0	8e-06	9.1e-06	4.169	122.3	0		Specific	13.8	>sp|P46531|NOTC1_HUMAN Neurogenic locus notch homolog protein 1 OS=Homo sapiens OX=9606 GN=NOTCH1 PE=1 SV=4	1	4123	FP052422_1.4914.4914.6	high-energy collision-induced dissociation	4.11	5835.43	5835.45	1	10 | 88568
22	HexNAc(1)Fuc(1); HexNAc(1)	243.6	6	934.566	5602.36	934.735	5603.37	controllerType=0 controllerNumber=1 scan=4674	-1.173	E.VGSYRCVCRATHTGPNCERPYVPCSPSPCQNGGTCRPTGDVTHE.C	25;27	VGSYRCVCRATHTGPNCERPYVPCSPSPCQNGGTCRPTGDVTHE,EC,6@57.02146,8@57.02146,16@15.99492,17@57.02146,24@57.02146,25@349.13728,27@203.07937,29@57.02146,31@0.98402,35@57.02146	N16(Oxidation / 15.9949); S25(OGlycan / 349.1373); S27(OGlycan / 203.0794); N31(Deamidated / 0.984)	14.3325	E.VGSYRC[+57.02146]VC[+57.02146]RATHTGPN[+15.99492]C[+57.02146]ERPYVPC[+57.02146]S[+349.13728]PS[+203.07937]PC[+57.02146]QN[+0.98402]GGTC[+57.02146]RPTGDVTHE.C	C6(Carbamidomethyl / 57.0215); C8(Carbamidomethyl / 57.0215); C17(Carbamidomethyl / 57.0215); C24(Carbamidomethyl / 57.0215); C29(Carbamidomethyl / 57.0215); C35(Carbamidomethyl / 57.0215)	4.8e-06	5.5e-06	0	0	0	0	8.4e-07	9.6e-07	5.32	243.6	0	-1	Specific	11.8	>sp|P46531|NOTC1_HUMAN Neurogenic locus notch homolog protein 1 OS=Homo sapiens OX=9606 GN=NOTCH1 PE=1 SV=4	1	3840	FP052422_1.4674.4674.6	high-energy collision-induced dissociation	4.26	5601.35	5602.36	1	11 | 82128
22	HexNAc(1)Fuc(1); HexNAc(1)	211.1	6	934.565	5602.35	934.735	5603.37	controllerType=0 controllerNumber=1 scan=4620	-3.133	E.VGSYRCVCRATHTGPNCERPYVPCSPSPCQNGGTCRPTGDVTHE.C	25;27	VGSYRCVCRATHTGPNCERPYVPCSPSPCQNGGTCRPTGDVTHE,EC,5@0.98402,6@57.02146,8@57.02146,16@15.99492,17@57.02146,24@57.02146,25@349.13728,27@203.07937,29@57.02146,35@57.02146	R5(Deamidated / 0.984); N16(Oxidation / 15.9949); S25(OGlycan / 349.1373); S27(OGlycan / 203.0794)	14.2082	E.VGSYR[+0.98402]C[+57.02146]VC[+57.02146]RATHTGPN[+15.99492]C[+57.02146]ERPYVPC[+57.02146]S[+349.13728]PS[+203.07937]PC[+57.02146]QNGGTC[+57.02146]RPTGDVTHE.C	C6(Carbamidomethyl / 57.0215); C8(Carbamidomethyl / 57.0215); C17(Carbamidomethyl / 57.0215); C24(Carbamidomethyl / 57.0215); C29(Carbamidomethyl / 57.0215); C35(Carbamidomethyl / 57.0215)	4.3e-06	4.9e-06	0	0	0	0	7e-07	8e-07	5.363	211.1	0	-1	Specific	11.7	>sp|P46531|NOTC1_HUMAN Neurogenic locus notch homolog protein 1 OS=Homo sapiens OX=9606 GN=NOTCH1 PE=1 SV=4	1	3780	FP052422_1.4620.4620.6	high-energy collision-induced dissociation	4.28	5601.34	5602.36	1	12 | 80848
22	HexNAc(1)Fuc(1); HexNAc(1)	168.5	6	934.73	5603.34	934.735	5603.37	controllerType=0 controllerNumber=1 scan=4782	-5.54	E.VGSYRCVCRATHTGPNCERPYVPCSPSPCQNGGTCRPTGDVTHE.C	3;11	VGSYRCVCRATHTGPNCERPYVPCSPSPCQNGGTCRPTGDVTHE,EC,3@349.13728,6@57.02146,8@57.02146,11@203.07937,16@15.99492,17@57.02146,24@57.02146,29@57.02146,31@0.98402,35@57.02146	S3(OGlycan / 349.1373); T11(OGlycan / 203.0794); N16(Oxidation / 15.9949); N31(Deamidated / 0.984)	14.5779	E.VGS[+349.13728]YRC[+57.02146]VC[+57.02146]RAT[+203.07937]HTGPN[+15.99492]C[+57.02146]ERPYVPC[+57.02146]SPSPC[+57.02146]QN[+0.98402]GGTC[+57.02146]RPTGDVTHE.C	C6(Carbamidomethyl / 57.0215); C8(Carbamidomethyl / 57.0215); C17(Carbamidomethyl / 57.0215); C24(Carbamidomethyl / 57.0215); C29(Carbamidomethyl / 57.0215); C35(Carbamidomethyl / 57.0215)	2.7e-05	3.1e-05	0	0	0	0	3.5e-06	4e-06	4.563	168.5	0		Specific	12.5	>sp|P46531|NOTC1_HUMAN Neurogenic locus notch homolog protein 1 OS=Homo sapiens OX=9606 GN=NOTCH1 PE=1 SV=4	1	3969	FP052422_1.4782.4782.6	high-energy collision-induced dissociation	3.34	5602.33	5602.36	1	13 | 85168
22	HexNAc(1)Fuc(1); HexNAc(1)	96.1	6	934.566	5602.36	934.735	5603.37	controllerType=0 controllerNumber=1 scan=4729	-1.434	E.VGSYRCVCRATHTGPNCERPYVPCSPSPCQNGGTCRPTGDVTHE.C	25;27	VGSYRCVCRATHTGPNCERPYVPCSPSPCQNGGTCRPTGDVTHE,EC,6@57.02146,8@57.02146,12@15.99492,17@57.02146,24@57.02146,25@349.13728,27@203.07937,29@57.02146,31@0.98402,35@57.02146	H12(Oxidation / 15.9949); S25(OGlycan / 349.1373); S27(OGlycan / 203.0794); N31(Deamidated / 0.984)	14.4587	E.VGSYRC[+57.02146]VC[+57.02146]RATH[+15.99492]TGPNC[+57.02146]ERPYVPC[+57.02146]S[+349.13728]PS[+203.07937]PC[+57.02146]QN[+0.98402]GGTC[+57.02146]RPTGDVTHE.C	C6(Carbamidomethyl / 57.0215); C8(Carbamidomethyl / 57.0215); C17(Carbamidomethyl / 57.0215); C24(Carbamidomethyl / 57.0215); C29(Carbamidomethyl / 57.0215); C35(Carbamidomethyl / 57.0215)	0.00038	0.00043	0	0	0	0	3.6e-05	4.1e-05	3.423	96.1	0	-1	Specific	10.7	>sp|P46531|NOTC1_HUMAN Neurogenic locus notch homolog protein 1 OS=Homo sapiens OX=9606 GN=NOTCH1 PE=1 SV=4	1	3905	FP052422_1.4729.4729.6	high-energy collision-induced dissociation	2.2	5601.35	5602.36	1	14 | 83568
22	HexNAc(1)Fuc(1); HexNAc(1)	33.7	6	934.73	5603.34	934.735	5603.37	controllerType=0 controllerNumber=1 scan=4881	-5.017	E.VGSYRCVCRATHTGPNCERPYVPCSPSPCQNGGTCRPTGDVTHE.C	25;27	VGSYRCVCRATHTGPNCERPYVPCSPSPCQNGGTCRPTGDVTHE,EC,6@57.02146,8@57.02146,16@15.99492,17@57.02146,24@57.02146,25@349.13728,27@203.07937,29@57.02146,31@0.98402,35@57.02146	N16(Oxidation / 15.9949); S25(OGlycan / 349.1373); S27(OGlycan / 203.0794); N31(Deamidated / 0.984)	14.8033	E.VGSYRC[+57.02146]VC[+57.02146]RATHTGPN[+15.99492]C[+57.02146]ERPYVPC[+57.02146]S[+349.13728]PS[+203.07937]PC[+57.02146]QN[+0.98402]GGTC[+57.02146]RPTGDVTHE.C	C6(Carbamidomethyl / 57.0215); C8(Carbamidomethyl / 57.0215); C17(Carbamidomethyl / 57.0215); C24(Carbamidomethyl / 57.0215); C29(Carbamidomethyl / 57.0215); C35(Carbamidomethyl / 57.0215)	0.00096	0.0011	0	0	0	0	9.2e-05	0.00011	3.018	33.7	0		Specific	10.6	>sp|P46531|NOTC1_HUMAN Neurogenic locus notch homolog protein 1 OS=Homo sapiens OX=9606 GN=NOTCH1 PE=1 SV=4	1	4087	FP052422_1.4881.4881.6	high-energy collision-induced dissociation	1.84	5602.34	5602.36	1	15 | 87648
22	HexNAc(1)Hex(1)Fuc(1)	405.1	6	925.063	5545.34	925.231	5546.35	controllerType=0 controllerNumber=1 scan=4695	-1.21	E.VGSYRCVCRATHTGPNCERPYVPCSPSPCQNGGTCRPTGDVTHE.C	25	VGSYRCVCRATHTGPNCERPYVPCSPSPCQNGGTCRPTGDVTHE,EC,6@57.02146,8@57.02146,17@57.02146,24@57.02146,25@511.19010,29@57.02146,31@0.98402,35@57.02146	S25(OGlycan / 511.1901); N31(Deamidated / 0.984)	14.381	E.VGSYRC[+57.02146]VC[+57.02146]RATHTGPNC[+57.02146]ERPYVPC[+57.02146]S[+511.19010]PSPC[+57.02146]QN[+0.98402]GGTC[+57.02146]RPTGDVTHE.C	C6(Carbamidomethyl / 57.0215); C8(Carbamidomethyl / 57.0215); C17(Carbamidomethyl / 57.0215); C24(Carbamidomethyl / 57.0215); C29(Carbamidomethyl / 57.0215); C35(Carbamidomethyl / 57.0215)	1.7e-07	2e-07	0	0	0	0	5.4e-08	6.2e-08	6.758	405.1	0	-1	Specific	13.4	>sp|P46531|NOTC1_HUMAN Neurogenic locus notch homolog protein 1 OS=Homo sapiens OX=9606 GN=NOTCH1 PE=1 SV=4	1	3863	FP052422_1.4695.4695.6	high-energy collision-induced dissociation	7.13	5544.33	5545.34	1	16 | 82648
22	HexNAc(1)Hex(1)Fuc(1)	404.4	6	925.062	5545.34	925.231	5546.35	controllerType=0 controllerNumber=1 scan=4748	-2.069	E.VGSYRCVCRATHTGPNCERPYVPCSPSPCQNGGTCRPTGDVTHE.C	25	VGSYRCVCRATHTGPNCERPYVPCSPSPCQNGGTCRPTGDVTHE,EC,6@57.02146,8@57.02146,17@57.02146,24@57.02146,25@511.19010,29@57.02146,31@0.98402,35@57.02146	S25(OGlycan / 511.1901); N31(Deamidated / 0.984)	14.501	E.VGSYRC[+57.02146]VC[+57.02146]RATHTGPNC[+57.02146]ERPYVPC[+57.02146]S[+511.19010]PSPC[+57.02146]QN[+0.98402]GGTC[+57.02146]RPTGDVTHE.C	C6(Carbamidomethyl / 57.0215); C8(Carbamidomethyl / 57.0215); C17(Carbamidomethyl / 57.0215); C24(Carbamidomethyl / 57.0215); C29(Carbamidomethyl / 57.0215); C35(Carbamidomethyl / 57.0215)	1.2e-07	1.3e-07	0	0	0	0	3.8e-08	4.3e-08	6.932	404.4	0	-1	Specific	14	>sp|P46531|NOTC1_HUMAN Neurogenic locus notch homolog protein 1 OS=Homo sapiens OX=9606 GN=NOTCH1 PE=1 SV=4	1	3926	FP052422_1.4748.4748.6	high-energy collision-induced dissociation	7.3	5544.33	5545.34	1	17 | 84168
22	HexNAc(1)Hex(1)Fuc(1)	368.4	6	925.23	5546.34	925.231	5546.35	controllerType=0 controllerNumber=1 scan=4804	-1.265	E.VGSYRCVCRATHTGPNCERPYVPCSPSPCQNGGTCRPTGDVTHE.C	3	VGSYRCVCRATHTGPNCERPYVPCSPSPCQNGGTCRPTGDVTHE,EC,3@511.19010,6@57.02146,8@57.02146,17@57.02146,24@57.02146,29@57.02146,31@0.98402,35@57.02146	S3(OGlycan / 511.1901); N31(Deamidated / 0.984)	14.6279	E.VGS[+511.19010]YRC[+57.02146]VC[+57.02146]RATHTGPNC[+57.02146]ERPYVPC[+57.02146]SPSPC[+57.02146]QN[+0.98402]GGTC[+57.02146]RPTGDVTHE.C	C6(Carbamidomethyl / 57.0215); C8(Carbamidomethyl / 57.0215); C17(Carbamidomethyl / 57.0215); C24(Carbamidomethyl / 57.0215); C29(Carbamidomethyl / 57.0215); C35(Carbamidomethyl / 57.0215)	9.9e-07	1.1e-06	0	0	0	0	1.5e-07	1.8e-07	6.006	368.4	2.7		Specific	14.3	>sp|P46531|NOTC1_HUMAN Neurogenic locus notch homolog protein 1 OS=Homo sapiens OX=9606 GN=NOTCH1 PE=1 SV=4	1	3996	FP052422_1.4804.4804.6	high-energy collision-induced dissociation	5.9	5545.34	5545.34	1	18 | 85728
22	HexNAc(1)Hex(1)Fuc(1)	282.5	6	925.227	5546.33	925.231	5546.35	controllerType=0 controllerNumber=1 scan=4859	-4.038	E.VGSYRCVCRATHTGPNCERPYVPCSPSPCQNGGTCRPTGDVTHE.C	3	VGSYRCVCRATHTGPNCERPYVPCSPSPCQNGGTCRPTGDVTHE,EC,3@511.19010,6@57.02146,8@57.02146,17@57.02146,24@57.02146,29@57.02146,31@0.98402,35@57.02146	S3(OGlycan / 511.1901); N31(Deamidated / 0.984)	14.7528	E.VGS[+511.19010]YRC[+57.02146]VC[+57.02146]RATHTGPNC[+57.02146]ERPYVPC[+57.02146]SPSPC[+57.02146]QN[+0.98402]GGTC[+57.02146]RPTGDVTHE.C	C6(Carbamidomethyl / 57.0215); C8(Carbamidomethyl / 57.0215); C17(Carbamidomethyl / 57.0215); C24(Carbamidomethyl / 57.0215); C29(Carbamidomethyl / 57.0215); C35(Carbamidomethyl / 57.0215)	5.4e-06	6.1e-06	0	0	0	0	1e-06	1.2e-06	5.271	282.5	2.3		Specific	12.7	>sp|P46531|NOTC1_HUMAN Neurogenic locus notch homolog protein 1 OS=Homo sapiens OX=9606 GN=NOTCH1 PE=1 SV=4	1	4059	FP052422_1.4859.4859.6	high-energy collision-induced dissociation	5.45	5545.32	5545.34	1	19 | 87088
22	HexNAc(1)Hex(1)Fuc(1)	197.8	6	925.23	5546.34	925.231	5546.35	controllerType=0 controllerNumber=1 scan=4915	-1.265	E.VGSYRCVCRATHTGPNCERPYVPCSPSPCQNGGTCRPTGDVTHE.C	25	VGSYRCVCRATHTGPNCERPYVPCSPSPCQNGGTCRPTGDVTHE,EC,6@57.02146,8@57.02146,17@57.02146,24@57.02146,25@511.19010,29@57.02146,31@0.98402,35@57.02146	S25(OGlycan / 511.1901); N31(Deamidated / 0.984)	14.8799	E.VGSYRC[+57.02146]VC[+57.02146]RATHTGPNC[+57.02146]ERPYVPC[+57.02146]S[+511.19010]PSPC[+57.02146]QN[+0.98402]GGTC[+57.02146]RPTGDVTHE.C	C6(Carbamidomethyl / 57.0215); C8(Carbamidomethyl / 57.0215); C17(Carbamidomethyl / 57.0215); C24(Carbamidomethyl / 57.0215); C29(Carbamidomethyl / 57.0215); C35(Carbamidomethyl / 57.0215)	6.5e-06	7.4e-06	0	0	0	0	1.3e-06	1.4e-06	5.189	197.8	0		Specific	11.7	>sp|P46531|NOTC1_HUMAN Neurogenic locus notch homolog protein 1 OS=Homo sapiens OX=9606 GN=NOTCH1 PE=1 SV=4	1	4125	FP052422_1.4915.4915.6	high-energy collision-induced dissociation	5.16	5545.34	5545.34	1	20 | 88608
22	HexNAc(1)Hex(1)Fuc(1)	67.3	6	925.065	5545.36	925.231	5546.35	controllerType=0 controllerNumber=1 scan=4935	1.563	E.VGSYRCVCRATHTGPNCERPYVPCSPSPCQNGGTCRPTGDVTHE.C	25	VGSYRCVCRATHTGPNCERPYVPCSPSPCQNGGTCRPTGDVTHE,EC,6@57.02146,8@57.02146,17@57.02146,24@57.02146,25@511.19010,29@57.02146,31@0.98402,35@57.02146	S25(OGlycan / 511.1901); N31(Deamidated / 0.984)	14.9271	E.VGSYRC[+57.02146]VC[+57.02146]RATHTGPNC[+57.02146]ERPYVPC[+57.02146]S[+511.19010]PSPC[+57.02146]QN[+0.98402]GGTC[+57.02146]RPTGDVTHE.C	C6(Carbamidomethyl / 57.0215); C8(Carbamidomethyl / 57.0215); C17(Carbamidomethyl / 57.0215); C24(Carbamidomethyl / 57.0215); C29(Carbamidomethyl / 57.0215); C35(Carbamidomethyl / 57.0215)	0.021	0.023	0.0035	0.0035	0	0	0.0036	0.0036	1.687	67.3	0	-1	Specific	7	>sp|P46531|NOTC1_HUMAN Neurogenic locus notch homolog protein 1 OS=Homo sapiens OX=9606 GN=NOTCH1 PE=1 SV=4	1	4148	FP052422_1.4935.4935.4	high-energy collision-induced dissociation	1.63	5544.35	5545.34	1	21 | 89208
22	HexNAc(1)Hex(1)Fuc(1)	9	6	925.06	5545.32	925.231	5546.35	controllerType=0 controllerNumber=1 scan=5051	-4.512	E.VGSYRCVCRATHTGPNCERPYVPCSPSPCQNGGTCRPTGDVTHE.C	3	VGSYRCVCRATHTGPNCERPYVPCSPSPCQNGGTCRPTGDVTHE,EC,3@511.19010,6@57.02146,8@57.02146,17@57.02146,24@57.02146,29@57.02146,31@0.98402,35@57.02146	S3(OGlycan / 511.1901); N31(Deamidated / 0.984)	15.1898	E.VGS[+511.19010]YRC[+57.02146]VC[+57.02146]RATHTGPNC[+57.02146]ERPYVPC[+57.02146]SPSPC[+57.02146]QN[+0.98402]GGTC[+57.02146]RPTGDVTHE.C	C6(Carbamidomethyl / 57.0215); C8(Carbamidomethyl / 57.0215); C17(Carbamidomethyl / 57.0215); C24(Carbamidomethyl / 57.0215); C29(Carbamidomethyl / 57.0215); C35(Carbamidomethyl / 57.0215)	0.0025	0.0028	0	0	0	0	0.00021	0.00024	2.609	9	3.1	-1	Specific	8.7	>sp|P46531|NOTC1_HUMAN Neurogenic locus notch homolog protein 1 OS=Homo sapiens OX=9606 GN=NOTCH1 PE=1 SV=4	1	4283	FP052422_1.5051.5051.4	high-energy collision-induced dissociation	2.55	5544.31	5545.34	1	22 | 92143
22	HexNAc(1)Hex(1)Fuc(1)	302.9	6	925.062	5545.33	925.067	5545.37	controllerType=0 controllerNumber=1 scan=4638	-5.821	E.VGSYRCVCRATHTGPNCERPYVPCSPSPCQNGGTCRPTGDVTHE.C	25	VGSYRCVCRATHTGPNCERPYVPCSPSPCQNGGTCRPTGDVTHE,EC,6@57.02146,8@57.02146,17@57.02146,24@57.02146,25@511.19010,29@57.02146,35@57.02146	S25(OGlycan / 511.1901)	14.2508	E.VGSYRC[+57.02146]VC[+57.02146]RATHTGPNC[+57.02146]ERPYVPC[+57.02146]S[+511.19010]PSPC[+57.02146]QNGGTC[+57.02146]RPTGDVTHE.C	C6(Carbamidomethyl / 57.0215); C8(Carbamidomethyl / 57.0215); C17(Carbamidomethyl / 57.0215); C24(Carbamidomethyl / 57.0215); C29(Carbamidomethyl / 57.0215); C35(Carbamidomethyl / 57.0215)	5.4e-06	6.1e-06	0	0	0	0	9.9e-07	1.1e-06	5.271	302.9	0		Specific	11.2	>sp|P46531|NOTC1_HUMAN Neurogenic locus notch homolog protein 1 OS=Homo sapiens OX=9606 GN=NOTCH1 PE=1 SV=4	1	3800	FP052422_1.4638.4638.6	high-energy collision-induced dissociation	5.45	5544.33	5544.36	1	23 | 81288
22	HexNAc(1)Fuc(1)	243.8	6	900.885	5400.27	900.888	5400.29	controllerType=0 controllerNumber=1 scan=4617	-3.777	E.VGSYRCVCRATHTGPNCERPYVPCSPSPCQNGGTCRPTGDVTHE.C	25	VGSYRCVCRATHTGPNCERPYVPCSPSPCQNGGTCRPTGDVTHE,EC,6@57.02146,8@57.02146,16@15.99492,17@57.02146,24@57.02146,25@349.13728,29@57.02146,31@0.98402,35@57.02146	N16(Oxidation / 15.9949); S25(OGlycan / 349.1373); N31(Deamidated / 0.984)	14.2016	E.VGSYRC[+57.02146]VC[+57.02146]RATHTGPN[+15.99492]C[+57.02146]ERPYVPC[+57.02146]S[+349.13728]PSPC[+57.02146]QN[+0.98402]GGTC[+57.02146]RPTGDVTHE.C	C6(Carbamidomethyl / 57.0215); C8(Carbamidomethyl / 57.0215); C17(Carbamidomethyl / 57.0215); C24(Carbamidomethyl / 57.0215); C29(Carbamidomethyl / 57.0215); C35(Carbamidomethyl / 57.0215)	0.00018	0.0002	0	0	0	0	2.2e-05	2.5e-05	3.755	243.8	0		Specific	11.1	>sp|P46531|NOTC1_HUMAN Neurogenic locus notch homolog protein 1 OS=Homo sapiens OX=9606 GN=NOTCH1 PE=1 SV=4	1	3776	FP052422_1.4617.4617.6	high-energy collision-induced dissociation	3.26	5399.26	5399.29	1	24 | 80728
22	Hex(1); HexNAc(1)	201.2	6	900.719	5399.28	900.888	5400.29	controllerType=0 controllerNumber=1 scan=4673	-2.093	E.VGSYRCVCRATHTGPNCERPYVPCSPSPCQNGGTCRPTGDVTHE.C	3;11	VGSYRCVCRATHTGPNCERPYVPCSPSPCQNGGTCRPTGDVTHE,EC,3@162.05282,6@57.02146,8@57.02146,11@203.07937,17@57.02146,24@57.02146,29@57.02146,31@0.98402,35@57.02146	S3(OGlycan / 162.0528); T11(OGlycan / 203.0794); N31(Deamidated / 0.984)	14.3303	E.VGS[+162.05282]YRC[+57.02146]VC[+57.02146]RAT[+203.07937]HTGPNC[+57.02146]ERPYVPC[+57.02146]SPSPC[+57.02146]QN[+0.98402]GGTC[+57.02146]RPTGDVTHE.C	C6(Carbamidomethyl / 57.0215); C8(Carbamidomethyl / 57.0215); C17(Carbamidomethyl / 57.0215); C24(Carbamidomethyl / 57.0215); C29(Carbamidomethyl / 57.0215); C35(Carbamidomethyl / 57.0215)	4.3e-06	4.9e-06	0	0	0	0	7.3e-07	8.4e-07	5.363	201.2	1.5	-1	Specific	12	>sp|P46531|NOTC1_HUMAN Neurogenic locus notch homolog protein 1 OS=Homo sapiens OX=9606 GN=NOTCH1 PE=1 SV=4	1	3837	FP052422_1.4673.4673.6	high-energy collision-induced dissociation	4.84	5398.27	5399.29	1	25 | 82048
22	HexNAc(1)Fuc(1)	300.3	6	898.225	5384.31	898.222	5384.3	controllerType=0 controllerNumber=1 scan=4784	2.59	E.VGSYRCVCRATHTGPNCERPYVPCSPSPCQNGGTCRPTGDVTHE.C	25	VGSYRCVCRATHTGPNCERPYVPCSPSPCQNGGTCRPTGDVTHE,EC,6@57.02146,8@57.02146,17@57.02146,24@57.02146,25@349.13728,29@57.02146,31@0.98402,35@57.02146	S25(OGlycan / 349.1373); N31(Deamidated / 0.984)	14.5823	E.VGSYRC[+57.02146]VC[+57.02146]RATHTGPNC[+57.02146]ERPYVPC[+57.02146]S[+349.13728]PSPC[+57.02146]QN[+0.98402]GGTC[+57.02146]RPTGDVTHE.C	C6(Carbamidomethyl / 57.0215); C8(Carbamidomethyl / 57.0215); C17(Carbamidomethyl / 57.0215); C24(Carbamidomethyl / 57.0215); C29(Carbamidomethyl / 57.0215); C35(Carbamidomethyl / 57.0215)	9.5e-06	1.1e-05	0	0	0	0	1.6e-06	1.8e-06	5.023	300.3	0		Specific	16.3	>sp|P46531|NOTC1_HUMAN Neurogenic locus notch homolog protein 1 OS=Homo sapiens OX=9606 GN=NOTCH1 PE=1 SV=4	1	3972	FP052422_1.4784.4784.6	high-energy collision-induced dissociation	5.2	5383.3	5383.29	1	26 | 85208
22	HexNAc(1)Fuc(1)	253.9	6	898.388	5385.29	898.222	5384.3	controllerType=0 controllerNumber=1 scan=4731	-1.955	E.VGSYRCVCRATHTGPNCERPYVPCSPSPCQNGGTCRPTGDVTHE.C	25	VGSYRCVCRATHTGPNCERPYVPCSPSPCQNGGTCRPTGDVTHE,EC,6@57.02146,8@57.02146,17@57.02146,24@57.02146,25@349.13728,29@57.02146,31@0.98402,35@57.02146	S25(OGlycan / 349.1373); N31(Deamidated / 0.984)	14.4631	E.VGSYRC[+57.02146]VC[+57.02146]RATHTGPNC[+57.02146]ERPYVPC[+57.02146]S[+349.13728]PSPC[+57.02146]QN[+0.98402]GGTC[+57.02146]RPTGDVTHE.C	C6(Carbamidomethyl / 57.0215); C8(Carbamidomethyl / 57.0215); C17(Carbamidomethyl / 57.0215); C24(Carbamidomethyl / 57.0215); C29(Carbamidomethyl / 57.0215); C35(Carbamidomethyl / 57.0215)	3e-06	3.4e-06	0	0	0	0	3.4e-07	3.9e-07	5.523	253.9	0	1	Specific	14.9	>sp|P46531|NOTC1_HUMAN Neurogenic locus notch homolog protein 1 OS=Homo sapiens OX=9606 GN=NOTCH1 PE=1 SV=4	1	3908	FP052422_1.4731.4731.6	high-energy collision-induced dissociation	5.66	5384.28	5383.29	1	27 | 83688
22	HexNAc(1)Fuc(1)	210.8	6	898.052	5383.28	898.222	5384.3	controllerType=0 controllerNumber=1 scan=4837	-3.339	E.VGSYRCVCRATHTGPNCERPYVPCSPSPCQNGGTCRPTGDVTHE.C	25	VGSYRCVCRATHTGPNCERPYVPCSPSPCQNGGTCRPTGDVTHE,EC,6@57.02146,8@57.02146,17@57.02146,24@57.02146,25@349.13728,29@57.02146,31@0.98402,35@57.02146	S25(OGlycan / 349.1373); N31(Deamidated / 0.984)	14.7031	E.VGSYRC[+57.02146]VC[+57.02146]RATHTGPNC[+57.02146]ERPYVPC[+57.02146]S[+349.13728]PSPC[+57.02146]QN[+0.98402]GGTC[+57.02146]RPTGDVTHE.C	C6(Carbamidomethyl / 57.0215); C8(Carbamidomethyl / 57.0215); C17(Carbamidomethyl / 57.0215); C24(Carbamidomethyl / 57.0215); C29(Carbamidomethyl / 57.0215); C35(Carbamidomethyl / 57.0215)	4.3e-06	4.9e-06	0	0	0	0	7.7e-07	8.8e-07	5.363	210.8	0	-1	Specific	13.6	>sp|P46531|NOTC1_HUMAN Neurogenic locus notch homolog protein 1 OS=Homo sapiens OX=9606 GN=NOTCH1 PE=1 SV=4	1	4035	FP052422_1.4837.4837.6	high-energy collision-induced dissociation	5.48	5382.27	5383.29	1	28 | 86488
22	HexNAc(1)Fuc(1)	67	6	898.051	5383.27	898.222	5384.3	controllerType=0 controllerNumber=1 scan=4895	-4.699	E.VGSYRCVCRATHTGPNCERPYVPCSPSPCQNGGTCRPTGDVTHE.C	25	VGSYRCVCRATHTGPNCERPYVPCSPSPCQNGGTCRPTGDVTHE,EC,6@57.02146,8@57.02146,17@57.02146,24@57.02146,25@349.13728,29@57.02146,31@0.98402,35@57.02146	S25(OGlycan / 349.1373); N31(Deamidated / 0.984)	14.8345	E.VGSYRC[+57.02146]VC[+57.02146]RATHTGPNC[+57.02146]ERPYVPC[+57.02146]S[+349.13728]PSPC[+57.02146]QN[+0.98402]GGTC[+57.02146]RPTGDVTHE.C	C6(Carbamidomethyl / 57.0215); C8(Carbamidomethyl / 57.0215); C17(Carbamidomethyl / 57.0215); C24(Carbamidomethyl / 57.0215); C29(Carbamidomethyl / 57.0215); C35(Carbamidomethyl / 57.0215)	6.8e-05	7.7e-05	0	0	0	0	7.6e-06	8.7e-06	4.169	67	0	-1	Specific	12.4	>sp|P46531|NOTC1_HUMAN Neurogenic locus notch homolog protein 1 OS=Homo sapiens OX=9606 GN=NOTCH1 PE=1 SV=4	1	4103	FP052422_1.4895.4895.6	high-energy collision-induced dissociation	4.11	5382.26	5383.29	1	29 | 88088
22	HexNAc(1)Fuc(1)	199.9	6	897.888	5382.29	898.058	5383.31	controllerType=0 controllerNumber=1 scan=4676	-3.678	E.VGSYRCVCRATHTGPNCERPYVPCSPSPCQNGGTCRPTGDVTHE.C	27	VGSYRCVCRATHTGPNCERPYVPCSPSPCQNGGTCRPTGDVTHE,EC,6@57.02146,8@57.02146,17@57.02146,24@57.02146,27@349.13728,29@57.02146,35@57.02146	S27(OGlycan / 349.1373)	14.3368	E.VGSYRC[+57.02146]VC[+57.02146]RATHTGPNC[+57.02146]ERPYVPC[+57.02146]SPS[+349.13728]PC[+57.02146]QNGGTC[+57.02146]RPTGDVTHE.C	C6(Carbamidomethyl / 57.0215); C8(Carbamidomethyl / 57.0215); C17(Carbamidomethyl / 57.0215); C24(Carbamidomethyl / 57.0215); C29(Carbamidomethyl / 57.0215); C35(Carbamidomethyl / 57.0215)	1.7e-05	1.9e-05	0	0	0	0	2.4e-06	2.8e-06	4.78	199.9	0	-1	Specific	12.8	>sp|P46531|NOTC1_HUMAN Neurogenic locus notch homolog protein 1 OS=Homo sapiens OX=9606 GN=NOTCH1 PE=1 SV=4	1	3843	FP052422_1.4676.4676.6	high-energy collision-induced dissociation	4.75	5381.28	5382.31	1	30 | 82168
22	Hex(1)Pent(1)	401.4	6	891.55	5344.26	891.714	5345.25	controllerType=0 controllerNumber=1 scan=4713	3.154	E.VGSYRCVCRATHTGPNCERPYVPCSPSPCQNGGTCRPTGDVTHE.C	13	VGSYRCVCRATHTGPNCERPYVPCSPSPCQNGGTCRPTGDVTHE,EC,6@57.02146,8@57.02146,13@294.09508,16@15.99492,17@57.02146,24@57.02146,29@57.02146,31@0.98402,35@57.02146	T13(OGlycan / 294.0951); N16(Oxidation / 15.9949); N31(Deamidated / 0.984)	14.4241	E.VGSYRC[+57.02146]VC[+57.02146]RATHT[+294.09508]GPN[+15.99492]C[+57.02146]ERPYVPC[+57.02146]SPSPC[+57.02146]QN[+0.98402]GGTC[+57.02146]RPTGDVTHE.C	C6(Carbamidomethyl / 57.0215); C8(Carbamidomethyl / 57.0215); C17(Carbamidomethyl / 57.0215); C24(Carbamidomethyl / 57.0215); C29(Carbamidomethyl / 57.0215); C35(Carbamidomethyl / 57.0215)	7.9e-07	9e-07	0	0	0	0	1.3e-07	1.5e-07	6.101	401.4	0	-1	Specific	14.3	>sp|P46531|NOTC1_HUMAN Neurogenic locus notch homolog protein 1 OS=Homo sapiens OX=9606 GN=NOTCH1 PE=1 SV=4	1	3887	FP052422_1.4713.4713.6	high-energy collision-induced dissociation	5.84	5343.26	5344.24	1	31 | 83248
22	Fuc(1); Hex(1)	136	6	891.548	5344.25	891.549	5344.26	controllerType=0 controllerNumber=1 scan=4771	-0.624	E.VGSYRCVCRATHTGPNCERPYVPCSPSPCQNGGTCRPTGDVTHE.C	25;27	VGSYRCVCRATHTGPNCERPYVPCSPSPCQNGGTCRPTGDVTHE,EC,5@0.98402,6@57.02146,8@57.02146,17@57.02146,24@57.02146,25@146.05791,27@162.05282,29@57.02146,31@0.98402,35@57.02146	R5(Deamidated / 0.984); S25(OGlycan / 146.0579); S27(OGlycan / 162.0528); N31(Deamidated / 0.984)	14.5526	E.VGSYR[+0.98402]C[+57.02146]VC[+57.02146]RATHTGPNC[+57.02146]ERPYVPC[+57.02146]S[+146.05791]PS[+162.05282]PC[+57.02146]QN[+0.98402]GGTC[+57.02146]RPTGDVTHE.C	C6(Carbamidomethyl / 57.0215); C8(Carbamidomethyl / 57.0215); C17(Carbamidomethyl / 57.0215); C24(Carbamidomethyl / 57.0215); C29(Carbamidomethyl / 57.0215); C35(Carbamidomethyl / 57.0215)	3.1e-05	3.5e-05	0	0	0	0	4.3e-06	5e-06	4.51	136	0		Specific	13.6	>sp|P46531|NOTC1_HUMAN Neurogenic locus notch homolog protein 1 OS=Homo sapiens OX=9606 GN=NOTCH1 PE=1 SV=4	1	3956	FP052422_1.4771.4771.6	high-energy collision-induced dissociation	3.26	5343.24	5343.25	1	32 | 84888
22	Hex(1); Fuc(1)	414.9	6	891.55	5344.26	891.385	5343.27	controllerType=0 controllerNumber=1 scan=4606	-2.05	E.VGSYRCVCRATHTGPNCERPYVPCSPSPCQNGGTCRPTGDVTHE.C	3;11	VGSYRCVCRATHTGPNCERPYVPCSPSPCQNGGTCRPTGDVTHE,EC,3@162.05282,6@57.02146,8@57.02146,11@146.05791,17@57.02146,24@57.02146,29@57.02146,31@0.98402,35@57.02146	S3(OGlycan / 162.0528); T11(OGlycan / 146.0579); N31(Deamidated / 0.984)	14.1762	E.VGS[+162.05282]YRC[+57.02146]VC[+57.02146]RAT[+146.05791]HTGPNC[+57.02146]ERPYVPC[+57.02146]SPSPC[+57.02146]QN[+0.98402]GGTC[+57.02146]RPTGDVTHE.C	C6(Carbamidomethyl / 57.0215); C8(Carbamidomethyl / 57.0215); C17(Carbamidomethyl / 57.0215); C24(Carbamidomethyl / 57.0215); C29(Carbamidomethyl / 57.0215); C35(Carbamidomethyl / 57.0215)	1.2e-07	1.3e-07	0	0	0	0	3.6e-08	4.2e-08	6.932	414.9	4	1	Specific	12	>sp|P46531|NOTC1_HUMAN Neurogenic locus notch homolog protein 1 OS=Homo sapiens OX=9606 GN=NOTCH1 PE=1 SV=4	1	3763	FP052422_1.4606.4606.6	high-energy collision-induced dissociation	6.67	5343.26	5342.26	1	33 | 80488
22	Hex(1); Fuc(1)	314.9	6	891.215	5342.25	891.385	5343.27	controllerType=0 controllerNumber=1 scan=4659	-2.896	E.VGSYRCVCRATHTGPNCERPYVPCSPSPCQNGGTCRPTGDVTHE.C	3;11	VGSYRCVCRATHTGPNCERPYVPCSPSPCQNGGTCRPTGDVTHE,EC,3@162.05282,6@57.02146,8@57.02146,11@146.05791,17@57.02146,24@57.02146,29@57.02146,31@0.98402,35@57.02146	S3(OGlycan / 162.0528); T11(OGlycan / 146.0579); N31(Deamidated / 0.984)	14.2989	E.VGS[+162.05282]YRC[+57.02146]VC[+57.02146]RAT[+146.05791]HTGPNC[+57.02146]ERPYVPC[+57.02146]SPSPC[+57.02146]QN[+0.98402]GGTC[+57.02146]RPTGDVTHE.C	C6(Carbamidomethyl / 57.0215); C8(Carbamidomethyl / 57.0215); C17(Carbamidomethyl / 57.0215); C24(Carbamidomethyl / 57.0215); C29(Carbamidomethyl / 57.0215); C35(Carbamidomethyl / 57.0215)	1.7e-06	2e-06	0	0	0	0	2.5e-07	2.9e-07	5.766	314.9	4	-1	Specific	12.4	>sp|P46531|NOTC1_HUMAN Neurogenic locus notch homolog protein 1 OS=Homo sapiens OX=9606 GN=NOTCH1 PE=1 SV=4	1	3821	FP052422_1.4659.4659.6	high-energy collision-induced dissociation	5.31	5341.24	5342.26	1	34 | 81688
22	HexNAc(1)	52.7	6	876.542	5254.22	876.545	5254.23	controllerType=0 controllerNumber=1 scan=4682	-3.153	E.VGSYRCVCRATHTGPNCERPYVPCSPSPCQNGGTCRPTGDVTHE.C	25	VGSYRCVCRATHTGPNCERPYVPCSPSPCQNGGTCRPTGDVTHE,EC,6@57.02146,8@57.02146,16@15.99492,17@57.02146,24@57.02146,25@203.07937,29@57.02146,31@0.98402,35@57.02146	N16(Oxidation / 15.9949); S25(OGlycan / 203.0794); N31(Deamidated / 0.984)	14.3508	E.VGSYRC[+57.02146]VC[+57.02146]RATHTGPN[+15.99492]C[+57.02146]ERPYVPC[+57.02146]S[+203.07937]PSPC[+57.02146]QN[+0.98402]GGTC[+57.02146]RPTGDVTHE.C	C6(Carbamidomethyl / 57.0215); C8(Carbamidomethyl / 57.0215); C17(Carbamidomethyl / 57.0215); C24(Carbamidomethyl / 57.0215); C29(Carbamidomethyl / 57.0215); C35(Carbamidomethyl / 57.0215)	0.00066	0.00075	0	0	0	0	5.7e-05	6.5e-05	3.18	52.7	0		Specific	8.8	>sp|P46531|NOTC1_HUMAN Neurogenic locus notch homolog protein 1 OS=Homo sapiens OX=9606 GN=NOTCH1 PE=1 SV=4	1	3849	FP052422_1.4682.4682.6	high-energy collision-induced dissociation	2.5	5253.21	5253.23	1	35 | 82328
22	HexNAc(1)	278	6	873.876	5238.22	874.043	5239.22	controllerType=0 controllerNumber=1 scan=4725	0.095	E.VGSYRCVCRATHTGPNCERPYVPCSPSPCQNGGTCRPTGDVTHE.C	25	VGSYRCVCRATHTGPNCERPYVPCSPSPCQNGGTCRPTGDVTHE,EC,6@57.02146,8@57.02146,16@0.98402,17@57.02146,19@0.98402,24@57.02146,25@203.07937,29@57.02146,35@57.02146	N16(Deamidated / 0.984); R19(Deamidated / 0.984); S25(OGlycan / 203.0794)	14.4501	E.VGSYRC[+57.02146]VC[+57.02146]RATHTGPN[+0.98402]C[+57.02146]ER[+0.98402]PYVPC[+57.02146]S[+203.07937]PSPC[+57.02146]QNGGTC[+57.02146]RPTGDVTHE.C	C6(Carbamidomethyl / 57.0215); C8(Carbamidomethyl / 57.0215); C17(Carbamidomethyl / 57.0215); C24(Carbamidomethyl / 57.0215); C29(Carbamidomethyl / 57.0215); C35(Carbamidomethyl / 57.0215)	0.00069	0.00078	0	0	0	0	6.5e-05	7.5e-05	3.163	278	0	-1	Specific	9.2	>sp|P46531|NOTC1_HUMAN Neurogenic locus notch homolog protein 1 OS=Homo sapiens OX=9606 GN=NOTCH1 PE=1 SV=4	1	3901	FP052422_1.4725.4725.6	high-energy collision-induced dissociation	2.68	5237.21	5238.22	1	36 | 83488
22	HexNAc(1)	271.5	6	873.876	5238.22	874.043	5239.22	controllerType=0 controllerNumber=1 scan=4999	-0.255	E.VGSYRCVCRATHTGPNCERPYVPCSPSPCQNGGTCRPTGDVTHE.C	27	VGSYRCVCRATHTGPNCERPYVPCSPSPCQNGGTCRPTGDVTHE,EC,6@57.02146,8@57.02146,17@57.02146,19@0.98402,24@57.02146,27@203.07937,29@57.02146,31@0.98402,35@57.02146	R19(Deamidated / 0.984); S27(OGlycan / 203.0794); N31(Deamidated / 0.984)	15.073	E.VGSYRC[+57.02146]VC[+57.02146]RATHTGPNC[+57.02146]ER[+0.98402]PYVPC[+57.02146]SPS[+203.07937]PC[+57.02146]QN[+0.98402]GGTC[+57.02146]RPTGDVTHE.C	C6(Carbamidomethyl / 57.0215); C8(Carbamidomethyl / 57.0215); C17(Carbamidomethyl / 57.0215); C24(Carbamidomethyl / 57.0215); C29(Carbamidomethyl / 57.0215); C35(Carbamidomethyl / 57.0215)	8.8e-05	0.0001	0	0	0	0	9.7e-06	1.1e-05	4.055	271.5	0	-1	Specific	9.7	>sp|P46531|NOTC1_HUMAN Neurogenic locus notch homolog protein 1 OS=Homo sapiens OX=9606 GN=NOTCH1 PE=1 SV=4	1	4223	FP052422_1.4999.4999.6	high-energy collision-induced dissociation	3.56	5237.21	5238.22	1	37 | 90903
22	HexNAc(1)	259.1	6	873.877	5238.22	874.043	5239.22	controllerType=0 controllerNumber=1 scan=5165	0.584	E.VGSYRCVCRATHTGPNCERPYVPCSPSPCQNGGTCRPTGDVTHE.C	27	VGSYRCVCRATHTGPNCERPYVPCSPSPCQNGGTCRPTGDVTHE,EC,6@57.02146,8@57.02146,17@57.02146,19@0.98402,24@57.02146,27@203.07937,29@57.02146,31@0.98402,35@57.02146	R19(Deamidated / 0.984); S27(OGlycan / 203.0794); N31(Deamidated / 0.984)	15.4509	E.VGSYRC[+57.02146]VC[+57.02146]RATHTGPNC[+57.02146]ER[+0.98402]PYVPC[+57.02146]SPS[+203.07937]PC[+57.02146]QN[+0.98402]GGTC[+57.02146]RPTGDVTHE.C	C6(Carbamidomethyl / 57.0215); C8(Carbamidomethyl / 57.0215); C17(Carbamidomethyl / 57.0215); C24(Carbamidomethyl / 57.0215); C29(Carbamidomethyl / 57.0215); C35(Carbamidomethyl / 57.0215)	0.00098	0.0011	0	0	0	0	0.0001	0.00012	3.01	259.1	0	-1	Specific	8.6	>sp|P46531|NOTC1_HUMAN Neurogenic locus notch homolog protein 1 OS=Homo sapiens OX=9606 GN=NOTCH1 PE=1 SV=4	1	4426	FP052422_1.5165.5165.6	high-energy collision-induced dissociation	2.53	5237.22	5238.22	1	38 | 95703
22	HexNAc(1)	232.8	6	873.876	5238.22	874.043	5239.22	controllerType=0 controllerNumber=1 scan=4834	-0.674	E.VGSYRCVCRATHTGPNCERPYVPCSPSPCQNGGTCRPTGDVTHE.C	27	VGSYRCVCRATHTGPNCERPYVPCSPSPCQNGGTCRPTGDVTHE,EC,6@57.02146,8@57.02146,17@57.02146,19@0.98402,24@57.02146,27@203.07937,29@57.02146,31@0.98402,35@57.02146	R19(Deamidated / 0.984); S27(OGlycan / 203.0794); N31(Deamidated / 0.984)	14.6975	E.VGSYRC[+57.02146]VC[+57.02146]RATHTGPNC[+57.02146]ER[+0.98402]PYVPC[+57.02146]SPS[+203.07937]PC[+57.02146]QN[+0.98402]GGTC[+57.02146]RPTGDVTHE.C	C6(Carbamidomethyl / 57.0215); C8(Carbamidomethyl / 57.0215); C17(Carbamidomethyl / 57.0215); C24(Carbamidomethyl / 57.0215); C29(Carbamidomethyl / 57.0215); C35(Carbamidomethyl / 57.0215)	0.00019	0.00022	0	0	0	0	2.4e-05	2.8e-05	3.714	232.8	0	-1	Specific	8.3	>sp|P46531|NOTC1_HUMAN Neurogenic locus notch homolog protein 1 OS=Homo sapiens OX=9606 GN=NOTCH1 PE=1 SV=4	1	4031	FP052422_1.4834.4834.6	high-energy collision-induced dissociation	3.2	5237.21	5238.22	1	39 | 86328
22	HexNAc(1)	224.9	6	873.876	5238.22	874.043	5239.22	controllerType=0 controllerNumber=1 scan=4944	-0.534	E.VGSYRCVCRATHTGPNCERPYVPCSPSPCQNGGTCRPTGDVTHE.C	27	VGSYRCVCRATHTGPNCERPYVPCSPSPCQNGGTCRPTGDVTHE,EC,6@57.02146,8@57.02146,17@57.02146,19@0.98402,24@57.02146,27@203.07937,29@57.02146,31@0.98402,35@57.02146	R19(Deamidated / 0.984); S27(OGlycan / 203.0794); N31(Deamidated / 0.984)	14.9486	E.VGSYRC[+57.02146]VC[+57.02146]RATHTGPNC[+57.02146]ER[+0.98402]PYVPC[+57.02146]SPS[+203.07937]PC[+57.02146]QN[+0.98402]GGTC[+57.02146]RPTGDVTHE.C	C6(Carbamidomethyl / 57.0215); C8(Carbamidomethyl / 57.0215); C17(Carbamidomethyl / 57.0215); C24(Carbamidomethyl / 57.0215); C29(Carbamidomethyl / 57.0215); C35(Carbamidomethyl / 57.0215)	0.00019	0.00022	0	0	0	0	2.5e-05	2.9e-05	3.714	224.9	0	-1	Specific	8.4	>sp|P46531|NOTC1_HUMAN Neurogenic locus notch homolog protein 1 OS=Homo sapiens OX=9606 GN=NOTCH1 PE=1 SV=4	1	4158	FP052422_1.4944.4944.6	high-energy collision-induced dissociation	3.2	5237.21	5238.22	1	40 | 89503
22	HexNAc(1)	93.4	6	873.876	5238.22	874.043	5239.22	controllerType=0 controllerNumber=1 scan=5396	-0.674	E.VGSYRCVCRATHTGPNCERPYVPCSPSPCQNGGTCRPTGDVTHE.C	27	VGSYRCVCRATHTGPNCERPYVPCSPSPCQNGGTCRPTGDVTHE,EC,6@57.02146,8@57.02146,17@57.02146,19@0.98402,24@57.02146,27@203.07937,29@57.02146,31@0.98402,35@57.02146	R19(Deamidated / 0.984); S27(OGlycan / 203.0794); N31(Deamidated / 0.984)	15.987	E.VGSYRC[+57.02146]VC[+57.02146]RATHTGPNC[+57.02146]ER[+0.98402]PYVPC[+57.02146]SPS[+203.07937]PC[+57.02146]QN[+0.98402]GGTC[+57.02146]RPTGDVTHE.C	C6(Carbamidomethyl / 57.0215); C8(Carbamidomethyl / 57.0215); C17(Carbamidomethyl / 57.0215); C24(Carbamidomethyl / 57.0215); C29(Carbamidomethyl / 57.0215); C35(Carbamidomethyl / 57.0215)	0.00069	0.00079	0	0	0	0	6.8e-05	7.8e-05	3.162	93.4	0	-1	Specific	9.2	>sp|P46531|NOTC1_HUMAN Neurogenic locus notch homolog protein 1 OS=Homo sapiens OX=9606 GN=NOTCH1 PE=1 SV=4	1	4720	FP052422_1.5396.5396.6	high-energy collision-induced dissociation	2.48	5237.21	5238.22	1	41 | 102903
22	HexNAc(1)	283.2	6	873.876	5238.22	873.879	5238.24	controllerType=0 controllerNumber=1 scan=5109	-3.737	E.VGSYRCVCRATHTGPNCERPYVPCSPSPCQNGGTCRPTGDVTHE.C	25	VGSYRCVCRATHTGPNCERPYVPCSPSPCQNGGTCRPTGDVTHE,EC,6@57.02146,8@57.02146,17@57.02146,24@57.02146,25@203.07937,29@57.02146,31@0.98402,35@57.02146	S25(OGlycan / 203.0794); N31(Deamidated / 0.984)	15.3228	E.VGSYRC[+57.02146]VC[+57.02146]RATHTGPNC[+57.02146]ERPYVPC[+57.02146]S[+203.07937]PSPC[+57.02146]QN[+0.98402]GGTC[+57.02146]RPTGDVTHE.C	C6(Carbamidomethyl / 57.0215); C8(Carbamidomethyl / 57.0215); C17(Carbamidomethyl / 57.0215); C24(Carbamidomethyl / 57.0215); C29(Carbamidomethyl / 57.0215); C35(Carbamidomethyl / 57.0215)	0.00014	0.00016	0	0	0	0	1.9e-05	2.1e-05	3.852	283.2	0		Specific	9.2	>sp|P46531|NOTC1_HUMAN Neurogenic locus notch homolog protein 1 OS=Homo sapiens OX=9606 GN=NOTCH1 PE=1 SV=4	1	4352	FP052422_1.5109.5109.6	high-energy collision-induced dissociation	4.03	5237.21	5237.23	1	42 | 93743
22	HexNAc(1)	281.8	6	873.876	5238.22	873.879	5238.24	controllerType=0 controllerNumber=1 scan=5054	-3.947	E.VGSYRCVCRATHTGPNCERPYVPCSPSPCQNGGTCRPTGDVTHE.C	25	VGSYRCVCRATHTGPNCERPYVPCSPSPCQNGGTCRPTGDVTHE,EC,6@57.02146,8@57.02146,17@57.02146,24@57.02146,25@203.07937,29@57.02146,31@0.98402,35@57.02146	S25(OGlycan / 203.0794); N31(Deamidated / 0.984)	15.1982	E.VGSYRC[+57.02146]VC[+57.02146]RATHTGPNC[+57.02146]ERPYVPC[+57.02146]S[+203.07937]PSPC[+57.02146]QN[+0.98402]GGTC[+57.02146]RPTGDVTHE.C	C6(Carbamidomethyl / 57.0215); C8(Carbamidomethyl / 57.0215); C17(Carbamidomethyl / 57.0215); C24(Carbamidomethyl / 57.0215); C29(Carbamidomethyl / 57.0215); C35(Carbamidomethyl / 57.0215)	0.00014	0.00016	0	0	0	0	1.8e-05	2.1e-05	3.852	281.8	0		Specific	9.3	>sp|P46531|NOTC1_HUMAN Neurogenic locus notch homolog protein 1 OS=Homo sapiens OX=9606 GN=NOTCH1 PE=1 SV=4	1	4286	FP052422_1.5054.5054.6	high-energy collision-induced dissociation	4.03	5237.21	5237.23	1	43 | 92223
22	HexNAc(1)	244.2	6	873.877	5238.22	873.879	5238.24	controllerType=0 controllerNumber=1 scan=5220	-3.178	E.VGSYRCVCRATHTGPNCERPYVPCSPSPCQNGGTCRPTGDVTHE.C	25	VGSYRCVCRATHTGPNCERPYVPCSPSPCQNGGTCRPTGDVTHE,EC,6@57.02146,8@57.02146,17@57.02146,24@57.02146,25@203.07937,29@57.02146,31@0.98402,35@57.02146	S25(OGlycan / 203.0794); N31(Deamidated / 0.984)	15.5781	E.VGSYRC[+57.02146]VC[+57.02146]RATHTGPNC[+57.02146]ERPYVPC[+57.02146]S[+203.07937]PSPC[+57.02146]QN[+0.98402]GGTC[+57.02146]RPTGDVTHE.C	C6(Carbamidomethyl / 57.0215); C8(Carbamidomethyl / 57.0215); C17(Carbamidomethyl / 57.0215); C24(Carbamidomethyl / 57.0215); C29(Carbamidomethyl / 57.0215); C35(Carbamidomethyl / 57.0215)	0.00012	0.00014	0	0	0	0	1.5e-05	1.8e-05	3.919	244.2	0		Specific	8.3	>sp|P46531|NOTC1_HUMAN Neurogenic locus notch homolog protein 1 OS=Homo sapiens OX=9606 GN=NOTCH1 PE=1 SV=4	1	4497	FP052422_1.5220.5220.6	high-energy collision-induced dissociation	4.06	5237.22	5237.23	1	44 | 97663
22	HexNAc(1)	240.6	6	873.876	5238.22	873.879	5238.24	controllerType=0 controllerNumber=1 scan=4779	-3.597	E.VGSYRCVCRATHTGPNCERPYVPCSPSPCQNGGTCRPTGDVTHE.C	25	VGSYRCVCRATHTGPNCERPYVPCSPSPCQNGGTCRPTGDVTHE,EC,6@57.02146,8@57.02146,17@57.02146,24@57.02146,25@203.07937,29@57.02146,31@0.98402,35@57.02146	S25(OGlycan / 203.0794); N31(Deamidated / 0.984)	14.5719	E.VGSYRC[+57.02146]VC[+57.02146]RATHTGPNC[+57.02146]ERPYVPC[+57.02146]S[+203.07937]PSPC[+57.02146]QN[+0.98402]GGTC[+57.02146]RPTGDVTHE.C	C6(Carbamidomethyl / 57.0215); C8(Carbamidomethyl / 57.0215); C17(Carbamidomethyl / 57.0215); C24(Carbamidomethyl / 57.0215); C29(Carbamidomethyl / 57.0215); C35(Carbamidomethyl / 57.0215)	0.00046	0.00052	0	0	0	0	4.7e-05	5.4e-05	3.339	240.6	0		Specific	8.7	>sp|P46531|NOTC1_HUMAN Neurogenic locus notch homolog protein 1 OS=Homo sapiens OX=9606 GN=NOTCH1 PE=1 SV=4	1	3965	FP052422_1.4779.4779.6	high-energy collision-induced dissociation	3.48	5237.21	5237.23	1	45 | 85008
22	HexNAc(1)	237.6	6	873.711	5237.23	873.879	5238.24	controllerType=0 controllerNumber=1 scan=4670	-1.092	E.VGSYRCVCRATHTGPNCERPYVPCSPSPCQNGGTCRPTGDVTHE.C	25	VGSYRCVCRATHTGPNCERPYVPCSPSPCQNGGTCRPTGDVTHE,EC,6@57.02146,8@57.02146,17@57.02146,19@0.98402,24@57.02146,25@203.07937,29@57.02146,35@57.02146	R19(Deamidated / 0.984); S25(OGlycan / 203.0794)	14.3238	E.VGSYRC[+57.02146]VC[+57.02146]RATHTGPNC[+57.02146]ER[+0.98402]PYVPC[+57.02146]S[+203.07937]PSPC[+57.02146]QNGGTC[+57.02146]RPTGDVTHE.C	C6(Carbamidomethyl / 57.0215); C8(Carbamidomethyl / 57.0215); C17(Carbamidomethyl / 57.0215); C24(Carbamidomethyl / 57.0215); C29(Carbamidomethyl / 57.0215); C35(Carbamidomethyl / 57.0215)	0.00014	0.00015	0	0	0	0	1.7e-05	2e-05	3.869	237.6	0	-1	Specific	9.3	>sp|P46531|NOTC1_HUMAN Neurogenic locus notch homolog protein 1 OS=Homo sapiens OX=9606 GN=NOTCH1 PE=1 SV=4	1	3833	FP052422_1.4670.4670.6	high-energy collision-induced dissociation	3.98	5236.22	5237.23	1	46 | 81968
22	HexNAc(1)	225.9	6	873.877	5238.22	873.879	5238.24	controllerType=0 controllerNumber=1 scan=5278	-3.108	E.VGSYRCVCRATHTGPNCERPYVPCSPSPCQNGGTCRPTGDVTHE.C	25	VGSYRCVCRATHTGPNCERPYVPCSPSPCQNGGTCRPTGDVTHE,EC,6@57.02146,8@57.02146,17@57.02146,24@57.02146,25@203.07937,29@57.02146,31@0.98402,35@57.02146	S25(OGlycan / 203.0794); N31(Deamidated / 0.984)	15.7121	E.VGSYRC[+57.02146]VC[+57.02146]RATHTGPNC[+57.02146]ERPYVPC[+57.02146]S[+203.07937]PSPC[+57.02146]QN[+0.98402]GGTC[+57.02146]RPTGDVTHE.C	C6(Carbamidomethyl / 57.0215); C8(Carbamidomethyl / 57.0215); C17(Carbamidomethyl / 57.0215); C24(Carbamidomethyl / 57.0215); C29(Carbamidomethyl / 57.0215); C35(Carbamidomethyl / 57.0215)	9.1e-05	0.0001	0	0	0	0	1e-05	1.2e-05	4.042	225.9	0		Specific	8.9	>sp|P46531|NOTC1_HUMAN Neurogenic locus notch homolog protein 1 OS=Homo sapiens OX=9606 GN=NOTCH1 PE=1 SV=4	1	4578	FP052422_1.5278.5278.6	high-energy collision-induced dissociation	4.16	5237.22	5237.23	1	47 | 99423
22	HexNAc(1)	220.4	6	873.877	5238.22	873.879	5238.24	controllerType=0 controllerNumber=1 scan=5343	-3.108	E.VGSYRCVCRATHTGPNCERPYVPCSPSPCQNGGTCRPTGDVTHE.C	25	VGSYRCVCRATHTGPNCERPYVPCSPSPCQNGGTCRPTGDVTHE,EC,6@57.02146,8@57.02146,17@57.02146,24@57.02146,25@203.07937,29@57.02146,31@0.98402,35@57.02146	S25(OGlycan / 203.0794); N31(Deamidated / 0.984)	15.8629	E.VGSYRC[+57.02146]VC[+57.02146]RATHTGPNC[+57.02146]ERPYVPC[+57.02146]S[+203.07937]PSPC[+57.02146]QN[+0.98402]GGTC[+57.02146]RPTGDVTHE.C	C6(Carbamidomethyl / 57.0215); C8(Carbamidomethyl / 57.0215); C17(Carbamidomethyl / 57.0215); C24(Carbamidomethyl / 57.0215); C29(Carbamidomethyl / 57.0215); C35(Carbamidomethyl / 57.0215)	0.00011	0.00013	0	0	0	0	1.4e-05	1.6e-05	3.943	220.4	0		Specific	9	>sp|P46531|NOTC1_HUMAN Neurogenic locus notch homolog protein 1 OS=Homo sapiens OX=9606 GN=NOTCH1 PE=1 SV=4	1	4654	FP052422_1.5343.5343.6	high-energy collision-induced dissociation	4.06	5237.22	5237.23	1	48 | 101463
22	HexNAc(1)	205	6	873.876	5238.22	873.879	5238.24	controllerType=0 controllerNumber=1 scan=4889	-4.366	E.VGSYRCVCRATHTGPNCERPYVPCSPSPCQNGGTCRPTGDVTHE.C	25	VGSYRCVCRATHTGPNCERPYVPCSPSPCQNGGTCRPTGDVTHE,EC,6@57.02146,8@57.02146,17@57.02146,24@57.02146,25@203.07937,29@57.02146,31@0.98402,35@57.02146	S25(OGlycan / 203.0794); N31(Deamidated / 0.984)	14.8227	E.VGSYRC[+57.02146]VC[+57.02146]RATHTGPNC[+57.02146]ERPYVPC[+57.02146]S[+203.07937]PSPC[+57.02146]QN[+0.98402]GGTC[+57.02146]RPTGDVTHE.C	C6(Carbamidomethyl / 57.0215); C8(Carbamidomethyl / 57.0215); C17(Carbamidomethyl / 57.0215); C24(Carbamidomethyl / 57.0215); C29(Carbamidomethyl / 57.0215); C35(Carbamidomethyl / 57.0215)	0.00062	0.00071	0	0	0	0	5.4e-05	6.2e-05	3.209	205	0		Specific	8.2	>sp|P46531|NOTC1_HUMAN Neurogenic locus notch homolog protein 1 OS=Homo sapiens OX=9606 GN=NOTCH1 PE=1 SV=4	1	4094	FP052422_1.4889.4889.6	high-energy collision-induced dissociation	3.32	5237.21	5237.23	1	49 | 87808
22	HexNAc(1)	8.1	5	1048.45	5238.22	1048.45	5238.24	controllerType=0 controllerNumber=1 scan=5010	-2.814	E.VGSYRCVCRATHTGPNCERPYVPCSPSPCQNGGTCRPTGDVTHE.C	25	VGSYRCVCRATHTGPNCERPYVPCSPSPCQNGGTCRPTGDVTHE,EC,6@57.02146,8@57.02146,17@57.02146,24@57.02146,25@203.07937,29@57.02146,31@0.98402,35@57.02146	S25(OGlycan / 203.0794); N31(Deamidated / 0.984)	15.0981	E.VGSYRC[+57.02146]VC[+57.02146]RATHTGPNC[+57.02146]ERPYVPC[+57.02146]S[+203.07937]PSPC[+57.02146]QN[+0.98402]GGTC[+57.02146]RPTGDVTHE.C	C6(Carbamidomethyl / 57.0215); C8(Carbamidomethyl / 57.0215); C17(Carbamidomethyl / 57.0215); C24(Carbamidomethyl / 57.0215); C29(Carbamidomethyl / 57.0215); C35(Carbamidomethyl / 57.0215)	0.021	0.024	0.0035	0.0035	0	0	0.0036	0.0036	1.674	8.1	0		Specific	5.6	>sp|P46531|NOTC1_HUMAN Neurogenic locus notch homolog protein 1 OS=Homo sapiens OX=9606 GN=NOTCH1 PE=1 SV=4	1	4235	FP052422_1.5010.5010.5	high-energy collision-induced dissociation	1.62	5237.22	5237.23	1	50 | 91143
22	HexNAc(1)	3.2	5	1048.45	5238.23	1048.45	5238.24	controllerType=0 controllerNumber=1 scan=5121	-1.299	E.VGSYRCVCRATHTGPNCERPYVPCSPSPCQNGGTCRPTGDVTHE.C	25	VGSYRCVCRATHTGPNCERPYVPCSPSPCQNGGTCRPTGDVTHE,EC,6@57.02146,8@57.02146,17@57.02146,24@57.02146,25@203.07937,29@57.02146,31@0.98402,35@57.02146	S25(OGlycan / 203.0794); N31(Deamidated / 0.984)	15.3503	E.VGSYRC[+57.02146]VC[+57.02146]RATHTGPNC[+57.02146]ERPYVPC[+57.02146]S[+203.07937]PSPC[+57.02146]QN[+0.98402]GGTC[+57.02146]RPTGDVTHE.C	C6(Carbamidomethyl / 57.0215); C8(Carbamidomethyl / 57.0215); C17(Carbamidomethyl / 57.0215); C24(Carbamidomethyl / 57.0215); C29(Carbamidomethyl / 57.0215); C35(Carbamidomethyl / 57.0215)	0.028	0.031	0.0068	0.0068	0	0	0.0068	0.0068	1.559	3.2	0		Specific	6.1	>sp|P46531|NOTC1_HUMAN Neurogenic locus notch homolog protein 1 OS=Homo sapiens OX=9606 GN=NOTCH1 PE=1 SV=4	1	4367	FP052422_1.5121.5121.5	high-energy collision-induced dissociation	1.5	5237.23	5237.23	1	51 | 94223
22	HexNAc(1)	1.2	5	1048.45	5238.22	1048.45	5238.24	controllerType=0 controllerNumber=1 scan=4790	-2.814	E.VGSYRCVCRATHTGPNCERPYVPCSPSPCQNGGTCRPTGDVTHE.C	25	VGSYRCVCRATHTGPNCERPYVPCSPSPCQNGGTCRPTGDVTHE,EC,6@57.02146,8@57.02146,17@57.02146,24@57.02146,25@203.07937,29@57.02146,31@0.98402,35@57.02146	S25(OGlycan / 203.0794); N31(Deamidated / 0.984)	14.5972	E.VGSYRC[+57.02146]VC[+57.02146]RATHTGPNC[+57.02146]ERPYVPC[+57.02146]S[+203.07937]PSPC[+57.02146]QN[+0.98402]GGTC[+57.02146]RPTGDVTHE.C	C6(Carbamidomethyl / 57.0215); C8(Carbamidomethyl / 57.0215); C17(Carbamidomethyl / 57.0215); C24(Carbamidomethyl / 57.0215); C29(Carbamidomethyl / 57.0215); C35(Carbamidomethyl / 57.0215)	0.01	0.011	0	0	0	0	0.00079	0.0009	1.999	1.2	0		Specific	6.6	>sp|P46531|NOTC1_HUMAN Neurogenic locus notch homolog protein 1 OS=Homo sapiens OX=9606 GN=NOTCH1 PE=1 SV=4	1	3980	FP052422_1.4790.4790.5	high-energy collision-induced dissociation	1.94	5237.22	5237.23	1	52 | 85328
22	HexNAc(1)	289.8	6	873.711	5237.23	873.715	5237.26	controllerType=0 controllerNumber=1 scan=4615	-4.855	E.VGSYRCVCRATHTGPNCERPYVPCSPSPCQNGGTCRPTGDVTHE.C	27	VGSYRCVCRATHTGPNCERPYVPCSPSPCQNGGTCRPTGDVTHE,EC,6@57.02146,8@57.02146,17@57.02146,24@57.02146,27@203.07937,29@57.02146,35@57.02146	S27(OGlycan / 203.0794)	14.1972	E.VGSYRC[+57.02146]VC[+57.02146]RATHTGPNC[+57.02146]ERPYVPC[+57.02146]SPS[+203.07937]PC[+57.02146]QNGGTC[+57.02146]RPTGDVTHE.C	C6(Carbamidomethyl / 57.0215); C8(Carbamidomethyl / 57.0215); C17(Carbamidomethyl / 57.0215); C24(Carbamidomethyl / 57.0215); C29(Carbamidomethyl / 57.0215); C35(Carbamidomethyl / 57.0215)	0.00011	0.00012	0	0	0	0	1.3e-05	1.5e-05	3.977	289.8	0		Specific	10.4	>sp|P46531|NOTC1_HUMAN Neurogenic locus notch homolog protein 1 OS=Homo sapiens OX=9606 GN=NOTCH1 PE=1 SV=4	1	3773	FP052422_1.4615.4615.6	high-energy collision-induced dissociation	4.16	5236.22	5236.25	1	53 | 80688
22	Hex(1)	430.2	6	866.871	5196.19	867.042	5197.21	controllerType=0 controllerNumber=1 scan=4692	-3.931	E.VGSYRCVCRATHTGPNCERPYVPCSPSPCQNGGTCRPTGDVTHE.C	25	VGSYRCVCRATHTGPNCERPYVPCSPSPCQNGGTCRPTGDVTHE,EC,6@57.02146,8@57.02146,17@57.02146,24@57.02146,25@162.05282,29@57.02146,31@0.98402,35@57.02146	S25(OGlycan / 162.0528); N31(Deamidated / 0.984)	14.3745	E.VGSYRC[+57.02146]VC[+57.02146]RATHTGPNC[+57.02146]ERPYVPC[+57.02146]S[+162.05282]PSPC[+57.02146]QN[+0.98402]GGTC[+57.02146]RPTGDVTHE.C	C6(Carbamidomethyl / 57.0215); C8(Carbamidomethyl / 57.0215); C17(Carbamidomethyl / 57.0215); C24(Carbamidomethyl / 57.0215); C29(Carbamidomethyl / 57.0215); C35(Carbamidomethyl / 57.0215)	4.5e-07	5.1e-07	0	0	0	0	9.6e-08	1.1e-07	6.349	430.2	0	-1	Specific	13.6	>sp|P46531|NOTC1_HUMAN Neurogenic locus notch homolog protein 1 OS=Homo sapiens OX=9606 GN=NOTCH1 PE=1 SV=4	1	3860	FP052422_1.4692.4692.6	high-energy collision-induced dissociation	6.72	5195.18	5196.21	1	54 | 82568
22	Hex(1)	169.9	6	866.866	5196.16	867.042	5197.21	controllerType=0 controllerNumber=1 scan=4761	-9.427	E.VGSYRCVCRATHTGPNCERPYVPCSPSPCQNGGTCRPTGDVTHE.C	3	VGSYRCVCRATHTGPNCERPYVPCSPSPCQNGGTCRPTGDVTHE,EC,3@162.05282,6@57.02146,8@57.02146,17@57.02146,24@57.02146,29@57.02146,31@0.98402,35@57.02146	S3(OGlycan / 162.0528); N31(Deamidated / 0.984)	14.5299	E.VGS[+162.05282]YRC[+57.02146]VC[+57.02146]RATHTGPNC[+57.02146]ERPYVPC[+57.02146]SPSPC[+57.02146]QN[+0.98402]GGTC[+57.02146]RPTGDVTHE.C	C6(Carbamidomethyl / 57.0215); C8(Carbamidomethyl / 57.0215); C17(Carbamidomethyl / 57.0215); C24(Carbamidomethyl / 57.0215); C29(Carbamidomethyl / 57.0215); C35(Carbamidomethyl / 57.0215)	0.00054	0.00061	0	0	0	0	5.1e-05	5.9e-05	3.271	169.9	1.6	-1	Specific	9.7	>sp|P46531|NOTC1_HUMAN Neurogenic locus notch homolog protein 1 OS=Homo sapiens OX=9606 GN=NOTCH1 PE=1 SV=4	1	3942	FP052422_1.4761.4761.6	high-energy collision-induced dissociation	3.24	5195.15	5196.21	1	55 | 84568
22	Hex(1)	155.8	6	866.869	5196.18	867.042	5197.21	controllerType=0 controllerNumber=1 scan=4824	-5.763	E.VGSYRCVCRATHTGPNCERPYVPCSPSPCQNGGTCRPTGDVTHE.C	3	VGSYRCVCRATHTGPNCERPYVPCSPSPCQNGGTCRPTGDVTHE,EC,3@162.05282,6@57.02146,8@57.02146,17@57.02146,24@57.02146,29@57.02146,31@0.98402,35@57.02146	S3(OGlycan / 162.0528); N31(Deamidated / 0.984)	14.6739	E.VGS[+162.05282]YRC[+57.02146]VC[+57.02146]RATHTGPNC[+57.02146]ERPYVPC[+57.02146]SPSPC[+57.02146]QN[+0.98402]GGTC[+57.02146]RPTGDVTHE.C	C6(Carbamidomethyl / 57.0215); C8(Carbamidomethyl / 57.0215); C17(Carbamidomethyl / 57.0215); C24(Carbamidomethyl / 57.0215); C29(Carbamidomethyl / 57.0215); C35(Carbamidomethyl / 57.0215)	0.0011	0.0013	0	0	0	0	0.00011	0.00012	2.951	155.8	1.6	-1	Specific	10.5	>sp|P46531|NOTC1_HUMAN Neurogenic locus notch homolog protein 1 OS=Homo sapiens OX=9606 GN=NOTCH1 PE=1 SV=4	1	4020	FP052422_1.4824.4824.6	high-energy collision-induced dissociation	2.89	5195.17	5196.21	1	56 | 86128
22	Hex(1)	83.1	6	866.866	5196.16	867.042	5197.21	controllerType=0 controllerNumber=1 scan=4770	-9.286	E.VGSYRCVCRATHTGPNCERPYVPCSPSPCQNGGTCRPTGDVTHE.C	3	VGSYRCVCRATHTGPNCERPYVPCSPSPCQNGGTCRPTGDVTHE,EC,3@162.05282,5@0.98402,6@57.02146,8@57.02146,17@57.02146,24@57.02146,29@57.02146,35@57.02146	S3(OGlycan / 162.0528); R5(Deamidated / 0.984)	14.5504	E.VGS[+162.05282]YR[+0.98402]C[+57.02146]VC[+57.02146]RATHTGPNC[+57.02146]ERPYVPC[+57.02146]SPSPC[+57.02146]QNGGTC[+57.02146]RPTGDVTHE.C	C6(Carbamidomethyl / 57.0215); C8(Carbamidomethyl / 57.0215); C17(Carbamidomethyl / 57.0215); C24(Carbamidomethyl / 57.0215); C29(Carbamidomethyl / 57.0215); C35(Carbamidomethyl / 57.0215)	0.0017	0.002	0	0	0	0	0.00013	0.00014	2.759	83.1	11.5	-1	Specific	9.2	>sp|P46531|NOTC1_HUMAN Neurogenic locus notch homolog protein 1 OS=Homo sapiens OX=9606 GN=NOTCH1 PE=1 SV=4	1	3954	FP052422_1.4770.4770.6	high-energy collision-induced dissociation	2.7	5195.15	5196.21	1	57 | 84808
22	Hex(1)	332.6	6	866.872	5196.2	866.878	5196.23	controllerType=0 controllerNumber=1 scan=4637	-6.174	E.VGSYRCVCRATHTGPNCERPYVPCSPSPCQNGGTCRPTGDVTHE.C	3	VGSYRCVCRATHTGPNCERPYVPCSPSPCQNGGTCRPTGDVTHE,EC,3@162.05282,6@57.02146,8@57.02146,17@57.02146,24@57.02146,29@57.02146,35@57.02146	S3(OGlycan / 162.0528)	14.2486	E.VGS[+162.05282]YRC[+57.02146]VC[+57.02146]RATHTGPNC[+57.02146]ERPYVPC[+57.02146]SPSPC[+57.02146]QNGGTC[+57.02146]RPTGDVTHE.C	C6(Carbamidomethyl / 57.0215); C8(Carbamidomethyl / 57.0215); C17(Carbamidomethyl / 57.0215); C24(Carbamidomethyl / 57.0215); C29(Carbamidomethyl / 57.0215); C35(Carbamidomethyl / 57.0215)	5.7e-06	6.5e-06	0	0	0	0	1.1e-06	1.3e-06	5.242	332.6	1.6		Specific	14.6	>sp|P46531|NOTC1_HUMAN Neurogenic locus notch homolog protein 1 OS=Homo sapiens OX=9606 GN=NOTCH1 PE=1 SV=4	1	3797	FP052422_1.4637.4637.6	high-energy collision-induced dissociation	5.15	5195.19	5195.22	1	58 | 81208
22	Hex(1)	91.8	6	867.04	5197.2	866.878	5196.23	controllerType=0 controllerNumber=1 scan=4587	-5.386	E.VGSYRCVCRATHTGPNCERPYVPCSPSPCQNGGTCRPTGDVTHE.C	3	VGSYRCVCRATHTGPNCERPYVPCSPSPCQNGGTCRPTGDVTHE,EC,3@162.05282,6@57.02146,8@57.02146,17@57.02146,24@57.02146,29@57.02146,35@57.02146	S3(OGlycan / 162.0528)	14.1313	E.VGS[+162.05282]YRC[+57.02146]VC[+57.02146]RATHTGPNC[+57.02146]ERPYVPC[+57.02146]SPSPC[+57.02146]QNGGTC[+57.02146]RPTGDVTHE.C	C6(Carbamidomethyl / 57.0215); C8(Carbamidomethyl / 57.0215); C17(Carbamidomethyl / 57.0215); C24(Carbamidomethyl / 57.0215); C29(Carbamidomethyl / 57.0215); C35(Carbamidomethyl / 57.0215)	6.8e-05	7.7e-05	0	0	0	0	7.2e-06	8.3e-06	4.169	91.8	1.6	1	Specific	11.8	>sp|P46531|NOTC1_HUMAN Neurogenic locus notch homolog protein 1 OS=Homo sapiens OX=9606 GN=NOTCH1 PE=1 SV=4	1	3739	FP052422_1.4587.4587.6	high-energy collision-induced dissociation	4.11	5196.2	5195.22	1	59 | 80008
22	Fuc(1)	303.9	5	1037.05	5181.21	1037.25	5182.2	controllerType=0 controllerNumber=1 scan=5076	2.415	E.VGSYRCVCRATHTGPNCERPYVPCSPSPCQNGGTCRPTGDVTHE.C	3	VGSYRCVCRATHTGPNCERPYVPCSPSPCQNGGTCRPTGDVTHE,EC,3@146.05791,6@57.02146,8@57.02146,9@0.98402,17@57.02146,24@57.02146,29@57.02146,31@0.98402,35@57.02146	S3(OGlycan / 146.0579); R9(Deamidated / 0.984); N31(Deamidated / 0.984)	15.2473	E.VGS[+146.05791]YRC[+57.02146]VC[+57.02146]R[+0.98402]ATHTGPNC[+57.02146]ERPYVPC[+57.02146]SPSPC[+57.02146]QN[+0.98402]GGTC[+57.02146]RPTGDVTHE.C	C6(Carbamidomethyl / 57.0215); C8(Carbamidomethyl / 57.0215); C17(Carbamidomethyl / 57.0215); C24(Carbamidomethyl / 57.0215); C29(Carbamidomethyl / 57.0215); C35(Carbamidomethyl / 57.0215)	0.00066	0.00075	0	0	0	0	6e-05	6.8e-05	3.18	303.9	1.6	-1	Specific	10	>sp|P46531|NOTC1_HUMAN Neurogenic locus notch homolog protein 1 OS=Homo sapiens OX=9606 GN=NOTCH1 PE=1 SV=4	1	4312	FP052422_1.5076.5076.5	high-energy collision-induced dissociation	2.73	5180.2	5181.19	1	60 | 92743
22	Fuc(1)	177.2	6	864.373	5181.2	864.54	5182.2	controllerType=0 controllerNumber=1 scan=5692	0.775	E.VGSYRCVCRATHTGPNCERPYVPCSPSPCQNGGTCRPTGDVTHE.C	3	VGSYRCVCRATHTGPNCERPYVPCSPSPCQNGGTCRPTGDVTHE,EC,3@146.05791,6@57.02146,8@57.02146,17@57.02146,19@0.98402,24@57.02146,29@57.02146,31@0.98402,35@57.02146	S3(OGlycan / 146.0579); R19(Deamidated / 0.984); N31(Deamidated / 0.984)	16.6763	E.VGS[+146.05791]YRC[+57.02146]VC[+57.02146]RATHTGPNC[+57.02146]ER[+0.98402]PYVPC[+57.02146]SPSPC[+57.02146]QN[+0.98402]GGTC[+57.02146]RPTGDVTHE.C	C6(Carbamidomethyl / 57.0215); C8(Carbamidomethyl / 57.0215); C17(Carbamidomethyl / 57.0215); C24(Carbamidomethyl / 57.0215); C29(Carbamidomethyl / 57.0215); C35(Carbamidomethyl / 57.0215)	6.3e-05	7.2e-05	0	0	0	0	6.9e-06	7.8e-06	4.201	177.2	1.6	-1	Specific	12.2	>sp|P46531|NOTC1_HUMAN Neurogenic locus notch homolog protein 1 OS=Homo sapiens OX=9606 GN=NOTCH1 PE=1 SV=4	1	5069	FP052422_1.5692.5692.6	high-energy collision-induced dissociation	3.54	5180.2	5181.19	1	61 | 109103
22	Fuc(1)	573.3	6	864.209	5180.22	864.376	5181.22	controllerType=0 controllerNumber=1 scan=4647	0.211	E.VGSYRCVCRATHTGPNCERPYVPCSPSPCQNGGTCRPTGDVTHE.C	3	VGSYRCVCRATHTGPNCERPYVPCSPSPCQNGGTCRPTGDVTHE,EC,3@146.05791,6@57.02146,8@57.02146,17@57.02146,19@0.98402,24@57.02146,29@57.02146,35@57.02146	S3(OGlycan / 146.0579); R19(Deamidated / 0.984)	14.2723	E.VGS[+146.05791]YRC[+57.02146]VC[+57.02146]RATHTGPNC[+57.02146]ER[+0.98402]PYVPC[+57.02146]SPSPC[+57.02146]QNGGTC[+57.02146]RPTGDVTHE.C	C6(Carbamidomethyl / 57.0215); C8(Carbamidomethyl / 57.0215); C17(Carbamidomethyl / 57.0215); C24(Carbamidomethyl / 57.0215); C29(Carbamidomethyl / 57.0215); C35(Carbamidomethyl / 57.0215)	8.6e-08	9.8e-08	0	0	0	0	2.8e-08	3.2e-08	7.064	573.3	3.8	-1	Specific	14.3	>sp|P46531|NOTC1_HUMAN Neurogenic locus notch homolog protein 1 OS=Homo sapiens OX=9606 GN=NOTCH1 PE=1 SV=4	1	3809	FP052422_1.4647.4647.6	high-energy collision-induced dissociation	9.01	5179.21	5180.21	1	62 | 81448
22	Fuc(1)	551.7	6	864.374	5181.21	864.376	5181.22	controllerType=0 controllerNumber=1 scan=5032	-2.392	E.VGSYRCVCRATHTGPNCERPYVPCSPSPCQNGGTCRPTGDVTHE.C	3	VGSYRCVCRATHTGPNCERPYVPCSPSPCQNGGTCRPTGDVTHE,EC,3@146.05791,6@57.02146,8@57.02146,17@57.02146,24@57.02146,29@57.02146,31@0.98402,35@57.02146	S3(OGlycan / 146.0579); N31(Deamidated / 0.984)	15.1472	E.VGS[+146.05791]YRC[+57.02146]VC[+57.02146]RATHTGPNC[+57.02146]ERPYVPC[+57.02146]SPSPC[+57.02146]QN[+0.98402]GGTC[+57.02146]RPTGDVTHE.C	C6(Carbamidomethyl / 57.0215); C8(Carbamidomethyl / 57.0215); C17(Carbamidomethyl / 57.0215); C24(Carbamidomethyl / 57.0215); C29(Carbamidomethyl / 57.0215); C35(Carbamidomethyl / 57.0215)	3.7e-08	4.2e-08	0	0	0	0	5.4e-09	6.1e-09	7.436	551.7	8.2		Specific	12.9	>sp|P46531|NOTC1_HUMAN Neurogenic locus notch homolog protein 1 OS=Homo sapiens OX=9606 GN=NOTCH1 PE=1 SV=4	1	4260	FP052422_1.5032.5032.6	high-energy collision-induced dissociation	8.95	5180.2	5180.21	1	63 | 91823
22	Fuc(1)	550.5	6	864.375	5181.21	864.376	5181.22	controllerType=0 controllerNumber=1 scan=5277	-0.908	E.VGSYRCVCRATHTGPNCERPYVPCSPSPCQNGGTCRPTGDVTHE.C	3	VGSYRCVCRATHTGPNCERPYVPCSPSPCQNGGTCRPTGDVTHE,EC,3@146.05791,6@57.02146,8@57.02146,17@57.02146,24@57.02146,29@57.02146,31@0.98402,35@57.02146	S3(OGlycan / 146.0579); N31(Deamidated / 0.984)	15.7104	E.VGS[+146.05791]YRC[+57.02146]VC[+57.02146]RATHTGPNC[+57.02146]ERPYVPC[+57.02146]SPSPC[+57.02146]QN[+0.98402]GGTC[+57.02146]RPTGDVTHE.C	C6(Carbamidomethyl / 57.0215); C8(Carbamidomethyl / 57.0215); C17(Carbamidomethyl / 57.0215); C24(Carbamidomethyl / 57.0215); C29(Carbamidomethyl / 57.0215); C35(Carbamidomethyl / 57.0215)	5.5e-08	6.2e-08	0	0	0	0	1e-08	1.1e-08	7.262	550.5	6.9		Specific	13.7	>sp|P46531|NOTC1_HUMAN Neurogenic locus notch homolog protein 1 OS=Homo sapiens OX=9606 GN=NOTCH1 PE=1 SV=4	1	4577	FP052422_1.5277.5277.6	high-energy collision-induced dissociation	8.78	5180.21	5180.21	1	64 | 99383
22	Fuc(1)	506.1	6	864.375	5181.21	864.376	5181.22	controllerType=0 controllerNumber=1 scan=5219	-1.261	E.VGSYRCVCRATHTGPNCERPYVPCSPSPCQNGGTCRPTGDVTHE.C	3	VGSYRCVCRATHTGPNCERPYVPCSPSPCQNGGTCRPTGDVTHE,EC,3@146.05791,6@57.02146,8@57.02146,17@57.02146,24@57.02146,29@57.02146,31@0.98402,35@57.02146	S3(OGlycan / 146.0579); N31(Deamidated / 0.984)	15.5767	E.VGS[+146.05791]YRC[+57.02146]VC[+57.02146]RATHTGPNC[+57.02146]ERPYVPC[+57.02146]SPSPC[+57.02146]QN[+0.98402]GGTC[+57.02146]RPTGDVTHE.C	C6(Carbamidomethyl / 57.0215); C8(Carbamidomethyl / 57.0215); C17(Carbamidomethyl / 57.0215); C24(Carbamidomethyl / 57.0215); C29(Carbamidomethyl / 57.0215); C35(Carbamidomethyl / 57.0215)	6.5e-08	7.4e-08	0	0	0	0	1.3e-08	1.5e-08	7.187	506.1	2.7		Specific	13.8	>sp|P46531|NOTC1_HUMAN Neurogenic locus notch homolog protein 1 OS=Homo sapiens OX=9606 GN=NOTCH1 PE=1 SV=4	1	4496	FP052422_1.5219.5219.6	high-energy collision-induced dissociation	7.78	5180.2	5180.21	1	65 | 97623
22	Fuc(1)	501.9	6	864.374	5181.2	864.376	5181.22	controllerType=0 controllerNumber=1 scan=4867	-2.604	E.VGSYRCVCRATHTGPNCERPYVPCSPSPCQNGGTCRPTGDVTHE.C	3	VGSYRCVCRATHTGPNCERPYVPCSPSPCQNGGTCRPTGDVTHE,EC,3@146.05791,6@57.02146,8@57.02146,17@57.02146,24@57.02146,29@57.02146,31@0.98402,35@57.02146	S3(OGlycan / 146.0579); N31(Deamidated / 0.984)	14.7722	E.VGS[+146.05791]YRC[+57.02146]VC[+57.02146]RATHTGPNC[+57.02146]ERPYVPC[+57.02146]SPSPC[+57.02146]QN[+0.98402]GGTC[+57.02146]RPTGDVTHE.C	C6(Carbamidomethyl / 57.0215); C8(Carbamidomethyl / 57.0215); C17(Carbamidomethyl / 57.0215); C24(Carbamidomethyl / 57.0215); C29(Carbamidomethyl / 57.0215); C35(Carbamidomethyl / 57.0215)	4.4e-08	5e-08	0	0	0	0	7.6e-09	8.7e-09	7.361	501.9	9.1		Specific	13	>sp|P46531|NOTC1_HUMAN Neurogenic locus notch homolog protein 1 OS=Homo sapiens OX=9606 GN=NOTCH1 PE=1 SV=4	1	4068	FP052422_1.4867.4867.6	high-energy collision-induced dissociation	7.95	5180.2	5180.21	1	66 | 87288
22	Fuc(1)	488.4	6	864.374	5181.21	864.376	5181.22	controllerType=0 controllerNumber=1 scan=5331	-2.25	E.VGSYRCVCRATHTGPNCERPYVPCSPSPCQNGGTCRPTGDVTHE.C	25	VGSYRCVCRATHTGPNCERPYVPCSPSPCQNGGTCRPTGDVTHE,EC,6@57.02146,8@57.02146,17@57.02146,24@57.02146,25@146.05791,29@57.02146,31@0.98402,35@57.02146	S25(OGlycan / 146.0579); N31(Deamidated / 0.984)	15.8353	E.VGSYRC[+57.02146]VC[+57.02146]RATHTGPNC[+57.02146]ERPYVPC[+57.02146]S[+146.05791]PSPC[+57.02146]QN[+0.98402]GGTC[+57.02146]RPTGDVTHE.C	C6(Carbamidomethyl / 57.0215); C8(Carbamidomethyl / 57.0215); C17(Carbamidomethyl / 57.0215); C24(Carbamidomethyl / 57.0215); C29(Carbamidomethyl / 57.0215); C35(Carbamidomethyl / 57.0215)	4.4e-08	5e-08	0	0	0	0	8.7e-09	9.9e-09	7.361	488.4	0		Specific	13.5	>sp|P46531|NOTC1_HUMAN Neurogenic locus notch homolog protein 1 OS=Homo sapiens OX=9606 GN=NOTCH1 PE=1 SV=4	1	4640	FP052422_1.5331.5331.6	high-energy collision-induced dissociation	7.95	5180.2	5180.21	1	67 | 101103
22	Fuc(1)	476.4	6	864.373	5181.2	864.376	5181.22	controllerType=0 controllerNumber=1 scan=4813	-2.887	E.VGSYRCVCRATHTGPNCERPYVPCSPSPCQNGGTCRPTGDVTHE.C	3	VGSYRCVCRATHTGPNCERPYVPCSPSPCQNGGTCRPTGDVTHE,EC,3@146.05791,6@57.02146,8@57.02146,17@57.02146,24@57.02146,29@57.02146,31@0.98402,35@57.02146	S3(OGlycan / 146.0579); N31(Deamidated / 0.984)	14.6483	E.VGS[+146.05791]YRC[+57.02146]VC[+57.02146]RATHTGPNC[+57.02146]ERPYVPC[+57.02146]SPSPC[+57.02146]QN[+0.98402]GGTC[+57.02146]RPTGDVTHE.C	C6(Carbamidomethyl / 57.0215); C8(Carbamidomethyl / 57.0215); C17(Carbamidomethyl / 57.0215); C24(Carbamidomethyl / 57.0215); C29(Carbamidomethyl / 57.0215); C35(Carbamidomethyl / 57.0215)	8e-08	9.2e-08	0	0	0	0	1.9e-08	2.2e-08	7.096	476.4	10		Specific	13.5	>sp|P46531|NOTC1_HUMAN Neurogenic locus notch homolog protein 1 OS=Homo sapiens OX=9606 GN=NOTCH1 PE=1 SV=4	1	4006	FP052422_1.4813.4813.6	high-energy collision-induced dissociation	7.38	5180.2	5180.21	1	68 | 85848
22	Fuc(1)	474.5	6	864.374	5181.21	864.376	5181.22	controllerType=0 controllerNumber=1 scan=4702	-2.25	E.VGSYRCVCRATHTGPNCERPYVPCSPSPCQNGGTCRPTGDVTHE.C	3	VGSYRCVCRATHTGPNCERPYVPCSPSPCQNGGTCRPTGDVTHE,EC,3@146.05791,6@57.02146,8@57.02146,17@57.02146,24@57.02146,29@57.02146,31@0.98402,35@57.02146	S3(OGlycan / 146.0579); N31(Deamidated / 0.984)	14.3982	E.VGS[+146.05791]YRC[+57.02146]VC[+57.02146]RATHTGPNC[+57.02146]ERPYVPC[+57.02146]SPSPC[+57.02146]QN[+0.98402]GGTC[+57.02146]RPTGDVTHE.C	C6(Carbamidomethyl / 57.0215); C8(Carbamidomethyl / 57.0215); C17(Carbamidomethyl / 57.0215); C24(Carbamidomethyl / 57.0215); C29(Carbamidomethyl / 57.0215); C35(Carbamidomethyl / 57.0215)	8e-08	9.2e-08	0	0	0	0	1.8e-08	2e-08	7.096	474.5	1.9		Specific	13.3	>sp|P46531|NOTC1_HUMAN Neurogenic locus notch homolog protein 1 OS=Homo sapiens OX=9606 GN=NOTCH1 PE=1 SV=4	1	3872	FP052422_1.4702.4702.6	high-energy collision-induced dissociation	7.38	5180.2	5180.21	1	69 | 82808
22	Fuc(1)	473.9	6	864.375	5181.21	864.376	5181.22	controllerType=0 controllerNumber=1 scan=5164	-1.049	E.VGSYRCVCRATHTGPNCERPYVPCSPSPCQNGGTCRPTGDVTHE.C	38	VGSYRCVCRATHTGPNCERPYVPCSPSPCQNGGTCRPTGDVTHE,EC,6@57.02146,8@57.02146,17@57.02146,24@57.02146,29@57.02146,31@0.98402,35@57.02146,38@146.05791	N31(Deamidated / 0.984); T38(OGlycan / 146.0579)	15.4496	E.VGSYRC[+57.02146]VC[+57.02146]RATHTGPNC[+57.02146]ERPYVPC[+57.02146]SPSPC[+57.02146]QN[+0.98402]GGTC[+57.02146]RPT[+146.05791]GDVTHE.C	C6(Carbamidomethyl / 57.0215); C8(Carbamidomethyl / 57.0215); C17(Carbamidomethyl / 57.0215); C24(Carbamidomethyl / 57.0215); C29(Carbamidomethyl / 57.0215); C35(Carbamidomethyl / 57.0215)	1.2e-07	1.4e-07	0	0	0	0	4.5e-08	5.1e-08	6.922	473.9	4.1		Specific	12.8	>sp|P46531|NOTC1_HUMAN Neurogenic locus notch homolog protein 1 OS=Homo sapiens OX=9606 GN=NOTCH1 PE=1 SV=4	1	4425	FP052422_1.5164.5164.6	high-energy collision-induced dissociation	7.21	5180.21	5180.21	1	70 | 95663
22	Fuc(1)	473.6	6	864.374	5181.21	864.376	5181.22	controllerType=0 controllerNumber=1 scan=5387	-2.18	E.VGSYRCVCRATHTGPNCERPYVPCSPSPCQNGGTCRPTGDVTHE.C	3	VGSYRCVCRATHTGPNCERPYVPCSPSPCQNGGTCRPTGDVTHE,EC,3@146.05791,6@57.02146,8@57.02146,17@57.02146,24@57.02146,29@57.02146,31@0.98402,35@57.02146	S3(OGlycan / 146.0579); N31(Deamidated / 0.984)	15.9655	E.VGS[+146.05791]YRC[+57.02146]VC[+57.02146]RATHTGPNC[+57.02146]ERPYVPC[+57.02146]SPSPC[+57.02146]QN[+0.98402]GGTC[+57.02146]RPTGDVTHE.C	C6(Carbamidomethyl / 57.0215); C8(Carbamidomethyl / 57.0215); C17(Carbamidomethyl / 57.0215); C24(Carbamidomethyl / 57.0215); C29(Carbamidomethyl / 57.0215); C35(Carbamidomethyl / 57.0215)	8e-08	9.2e-08	0	0	0	0	2.7e-08	3.1e-08	7.096	473.6	1.6		Specific	12.8	>sp|P46531|NOTC1_HUMAN Neurogenic locus notch homolog protein 1 OS=Homo sapiens OX=9606 GN=NOTCH1 PE=1 SV=4	1	4711	FP052422_1.5387.5387.6	high-energy collision-induced dissociation	7.38	5180.2	5180.21	1	71 | 102743
22	Fuc(1)	450.4	6	864.374	5181.21	864.376	5181.22	controllerType=0 controllerNumber=1 scan=4922	-2.533	E.VGSYRCVCRATHTGPNCERPYVPCSPSPCQNGGTCRPTGDVTHE.C	3	VGSYRCVCRATHTGPNCERPYVPCSPSPCQNGGTCRPTGDVTHE,EC,3@146.05791,6@57.02146,8@57.02146,17@57.02146,24@57.02146,29@57.02146,31@0.98402,35@57.02146	S3(OGlycan / 146.0579); N31(Deamidated / 0.984)	14.897	E.VGS[+146.05791]YRC[+57.02146]VC[+57.02146]RATHTGPNC[+57.02146]ERPYVPC[+57.02146]SPSPC[+57.02146]QN[+0.98402]GGTC[+57.02146]RPTGDVTHE.C	C6(Carbamidomethyl / 57.0215); C8(Carbamidomethyl / 57.0215); C17(Carbamidomethyl / 57.0215); C24(Carbamidomethyl / 57.0215); C29(Carbamidomethyl / 57.0215); C35(Carbamidomethyl / 57.0215)	8e-08	9.2e-08	0	0	0	0	2.2e-08	2.5e-08	7.096	450.4	3.7		Specific	13.4	>sp|P46531|NOTC1_HUMAN Neurogenic locus notch homolog protein 1 OS=Homo sapiens OX=9606 GN=NOTCH1 PE=1 SV=4	1	4131	FP052422_1.4922.4922.6	high-energy collision-induced dissociation	7.38	5180.2	5180.21	1	72 | 88808
22	Fuc(1)	446.8	6	864.374	5181.21	864.376	5181.22	controllerType=0 controllerNumber=1 scan=5087	-2.109	E.VGSYRCVCRATHTGPNCERPYVPCSPSPCQNGGTCRPTGDVTHE.C	3	VGSYRCVCRATHTGPNCERPYVPCSPSPCQNGGTCRPTGDVTHE,EC,3@146.05791,6@57.02146,8@57.02146,17@57.02146,24@57.02146,29@57.02146,31@0.98402,35@57.02146	S3(OGlycan / 146.0579); N31(Deamidated / 0.984)	15.2717	E.VGS[+146.05791]YRC[+57.02146]VC[+57.02146]RATHTGPNC[+57.02146]ERPYVPC[+57.02146]SPSPC[+57.02146]QN[+0.98402]GGTC[+57.02146]RPTGDVTHE.C	C6(Carbamidomethyl / 57.0215); C8(Carbamidomethyl / 57.0215); C17(Carbamidomethyl / 57.0215); C24(Carbamidomethyl / 57.0215); C29(Carbamidomethyl / 57.0215); C35(Carbamidomethyl / 57.0215)	8e-08	9.2e-08	0	0	0	0	2.6e-08	3e-08	7.096	446.8	7.3		Specific	14	>sp|P46531|NOTC1_HUMAN Neurogenic locus notch homolog protein 1 OS=Homo sapiens OX=9606 GN=NOTCH1 PE=1 SV=4	1	4324	FP052422_1.5087.5087.6	high-energy collision-induced dissociation	7.38	5180.2	5180.21	1	73 | 93063
22	Fuc(1)	442.6	6	864.373	5181.2	864.376	5181.22	controllerType=0 controllerNumber=1 scan=4977	-2.816	E.VGSYRCVCRATHTGPNCERPYVPCSPSPCQNGGTCRPTGDVTHE.C	3	VGSYRCVCRATHTGPNCERPYVPCSPSPCQNGGTCRPTGDVTHE,EC,3@146.05791,6@57.02146,8@57.02146,17@57.02146,24@57.02146,29@57.02146,31@0.98402,35@57.02146	S3(OGlycan / 146.0579); N31(Deamidated / 0.984)	15.0224	E.VGS[+146.05791]YRC[+57.02146]VC[+57.02146]RATHTGPNC[+57.02146]ERPYVPC[+57.02146]SPSPC[+57.02146]QN[+0.98402]GGTC[+57.02146]RPTGDVTHE.C	C6(Carbamidomethyl / 57.0215); C8(Carbamidomethyl / 57.0215); C17(Carbamidomethyl / 57.0215); C24(Carbamidomethyl / 57.0215); C29(Carbamidomethyl / 57.0215); C35(Carbamidomethyl / 57.0215)	8e-08	9.2e-08	0	0	0	0	2.4e-08	2.7e-08	7.096	442.6	0.5		Specific	13.4	>sp|P46531|NOTC1_HUMAN Neurogenic locus notch homolog protein 1 OS=Homo sapiens OX=9606 GN=NOTCH1 PE=1 SV=4	1	4198	FP052422_1.4977.4977.6	high-energy collision-induced dissociation	7.38	5180.2	5180.21	1	74 | 90503
22	Fuc(1)	419.5	6	864.374	5181.21	864.376	5181.22	controllerType=0 controllerNumber=1 scan=5446	-2.533	E.VGSYRCVCRATHTGPNCERPYVPCSPSPCQNGGTCRPTGDVTHE.C	3	VGSYRCVCRATHTGPNCERPYVPCSPSPCQNGGTCRPTGDVTHE,EC,3@146.05791,6@57.02146,8@57.02146,17@57.02146,24@57.02146,29@57.02146,31@0.98402,35@57.02146	S3(OGlycan / 146.0579); N31(Deamidated / 0.984)	16.1016	E.VGS[+146.05791]YRC[+57.02146]VC[+57.02146]RATHTGPNC[+57.02146]ERPYVPC[+57.02146]SPSPC[+57.02146]QN[+0.98402]GGTC[+57.02146]RPTGDVTHE.C	C6(Carbamidomethyl / 57.0215); C8(Carbamidomethyl / 57.0215); C17(Carbamidomethyl / 57.0215); C24(Carbamidomethyl / 57.0215); C29(Carbamidomethyl / 57.0215); C35(Carbamidomethyl / 57.0215)	1.2e-07	1.3e-07	0	0	0	0	4.3e-08	5e-08	6.932	419.5	1.6		Specific	14.8	>sp|P46531|NOTC1_HUMAN Neurogenic locus notch homolog protein 1 OS=Homo sapiens OX=9606 GN=NOTCH1 PE=1 SV=4	1	4786	FP052422_1.5446.5446.6	high-energy collision-induced dissociation	7.3	5180.2	5180.21	1	75 | 104063
22	Fuc(1)	419	6	864.374	5181.21	864.376	5181.22	controllerType=0 controllerNumber=1 scan=4757	-2.463	E.VGSYRCVCRATHTGPNCERPYVPCSPSPCQNGGTCRPTGDVTHE.C	3	VGSYRCVCRATHTGPNCERPYVPCSPSPCQNGGTCRPTGDVTHE,EC,3@146.05791,6@57.02146,8@57.02146,17@57.02146,24@57.02146,29@57.02146,31@0.98402,35@57.02146	S3(OGlycan / 146.0579); N31(Deamidated / 0.984)	14.5226	E.VGS[+146.05791]YRC[+57.02146]VC[+57.02146]RATHTGPNC[+57.02146]ERPYVPC[+57.02146]SPSPC[+57.02146]QN[+0.98402]GGTC[+57.02146]RPTGDVTHE.C	C6(Carbamidomethyl / 57.0215); C8(Carbamidomethyl / 57.0215); C17(Carbamidomethyl / 57.0215); C24(Carbamidomethyl / 57.0215); C29(Carbamidomethyl / 57.0215); C35(Carbamidomethyl / 57.0215)	1.2e-07	1.3e-07	0	0	0	0	3.9e-08	4.5e-08	6.932	419	7.3		Specific	13.4	>sp|P46531|NOTC1_HUMAN Neurogenic locus notch homolog protein 1 OS=Homo sapiens OX=9606 GN=NOTCH1 PE=1 SV=4	1	3937	FP052422_1.4757.4757.6	high-energy collision-induced dissociation	7.3	5180.2	5180.21	1	76 | 84488
22	Fuc(1)	374.7	5	1037.05	5181.21	1037.05	5181.22	controllerType=0 controllerNumber=1 scan=4856	-1.906	E.VGSYRCVCRATHTGPNCERPYVPCSPSPCQNGGTCRPTGDVTHE.C	38	VGSYRCVCRATHTGPNCERPYVPCSPSPCQNGGTCRPTGDVTHE,EC,6@57.02146,8@57.02146,17@57.02146,24@57.02146,29@57.02146,31@0.98402,35@57.02146,38@146.05791	N31(Deamidated / 0.984); T38(OGlycan / 146.0579)	14.7473	E.VGSYRC[+57.02146]VC[+57.02146]RATHTGPNC[+57.02146]ERPYVPC[+57.02146]SPSPC[+57.02146]QN[+0.98402]GGTC[+57.02146]RPT[+146.05791]GDVTHE.C	C6(Carbamidomethyl / 57.0215); C8(Carbamidomethyl / 57.0215); C17(Carbamidomethyl / 57.0215); C24(Carbamidomethyl / 57.0215); C29(Carbamidomethyl / 57.0215); C35(Carbamidomethyl / 57.0215)	3.7e-06	4.2e-06	0	0	0	0	6.4e-07	7.3e-07	5.432	374.7	4.8		Specific	10.8	>sp|P46531|NOTC1_HUMAN Neurogenic locus notch homolog protein 1 OS=Homo sapiens OX=9606 GN=NOTCH1 PE=1 SV=4	1	4056	FP052422_1.4856.4856.5	high-energy collision-induced dissociation	5.33	5180.2	5180.21	1	77 | 86968
22	Fuc(1)	366.3	6	864.374	5181.21	864.376	5181.22	controllerType=0 controllerNumber=1 scan=5553	-2.18	E.VGSYRCVCRATHTGPNCERPYVPCSPSPCQNGGTCRPTGDVTHE.C	3	VGSYRCVCRATHTGPNCERPYVPCSPSPCQNGGTCRPTGDVTHE,EC,3@146.05791,6@57.02146,8@57.02146,17@57.02146,24@57.02146,29@57.02146,31@0.98402,35@57.02146	S3(OGlycan / 146.0579); N31(Deamidated / 0.984)	16.3511	E.VGS[+146.05791]YRC[+57.02146]VC[+57.02146]RATHTGPNC[+57.02146]ERPYVPC[+57.02146]SPSPC[+57.02146]QN[+0.98402]GGTC[+57.02146]RPTGDVTHE.C	C6(Carbamidomethyl / 57.0215); C8(Carbamidomethyl / 57.0215); C17(Carbamidomethyl / 57.0215); C24(Carbamidomethyl / 57.0215); C29(Carbamidomethyl / 57.0215); C35(Carbamidomethyl / 57.0215)	6.6e-07	7.5e-07	0	0	0	0	1.2e-07	1.4e-07	6.18	366.3	1.6		Specific	14.8	>sp|P46531|NOTC1_HUMAN Neurogenic locus notch homolog protein 1 OS=Homo sapiens OX=9606 GN=NOTCH1 PE=1 SV=4	1	4906	FP052422_1.5553.5553.6	high-energy collision-induced dissociation	6.08	5180.2	5180.21	1	78 | 106503
22	Fuc(1)	361.3	5	1037.05	5181.21	1037.05	5181.22	controllerType=0 controllerNumber=1 scan=5187	-2.378	E.VGSYRCVCRATHTGPNCERPYVPCSPSPCQNGGTCRPTGDVTHE.C	38	VGSYRCVCRATHTGPNCERPYVPCSPSPCQNGGTCRPTGDVTHE,EC,6@57.02146,8@57.02146,17@57.02146,24@57.02146,29@57.02146,31@0.98402,35@57.02146,38@146.05791	N31(Deamidated / 0.984); T38(OGlycan / 146.0579)	15.5018	E.VGSYRC[+57.02146]VC[+57.02146]RATHTGPNC[+57.02146]ERPYVPC[+57.02146]SPSPC[+57.02146]QN[+0.98402]GGTC[+57.02146]RPT[+146.05791]GDVTHE.C	C6(Carbamidomethyl / 57.0215); C8(Carbamidomethyl / 57.0215); C17(Carbamidomethyl / 57.0215); C24(Carbamidomethyl / 57.0215); C29(Carbamidomethyl / 57.0215); C35(Carbamidomethyl / 57.0215)	4.6e-05	5.3e-05	0	0	0	0	6e-06	6.8e-06	4.333	361.3	4.3		Specific	10.2	>sp|P46531|NOTC1_HUMAN Neurogenic locus notch homolog protein 1 OS=Homo sapiens OX=9606 GN=NOTCH1 PE=1 SV=4	1	4454	FP052422_1.5187.5187.5	high-energy collision-induced dissociation	4.23	5180.2	5180.21	1	79 | 96463
22	Fuc(1)	282.2	5	1037.05	5181.2	1037.05	5181.22	controllerType=0 controllerNumber=1 scan=4967	-2.731	E.VGSYRCVCRATHTGPNCERPYVPCSPSPCQNGGTCRPTGDVTHE.C	3	VGSYRCVCRATHTGPNCERPYVPCSPSPCQNGGTCRPTGDVTHE,EC,3@146.05791,6@57.02146,8@57.02146,17@57.02146,24@57.02146,29@57.02146,31@0.98402,35@57.02146	S3(OGlycan / 146.0579); N31(Deamidated / 0.984)	14.9998	E.VGS[+146.05791]YRC[+57.02146]VC[+57.02146]RATHTGPNC[+57.02146]ERPYVPC[+57.02146]SPSPC[+57.02146]QN[+0.98402]GGTC[+57.02146]RPTGDVTHE.C	C6(Carbamidomethyl / 57.0215); C8(Carbamidomethyl / 57.0215); C17(Carbamidomethyl / 57.0215); C24(Carbamidomethyl / 57.0215); C29(Carbamidomethyl / 57.0215); C35(Carbamidomethyl / 57.0215)	9.8e-05	0.00011	0	0	0	0	1.2e-05	1.3e-05	4.007	282.2	1.6		Specific	10.3	>sp|P46531|NOTC1_HUMAN Neurogenic locus notch homolog protein 1 OS=Homo sapiens OX=9606 GN=NOTCH1 PE=1 SV=4	1	4188	FP052422_1.4967.4967.5	high-energy collision-induced dissociation	4.19	5180.2	5180.21	1	80 | 90143
22	Fuc(1)	280.2	6	864.207	5180.21	864.376	5181.22	controllerType=0 controllerNumber=1 scan=5501	-1.485	E.VGSYRCVCRATHTGPNCERPYVPCSPSPCQNGGTCRPTGDVTHE.C	3	VGSYRCVCRATHTGPNCERPYVPCSPSPCQNGGTCRPTGDVTHE,EC,3@146.05791,6@57.02146,8@57.02146,17@57.02146,24@57.02146,29@57.02146,31@0.98402,35@57.02146	S3(OGlycan / 146.0579); N31(Deamidated / 0.984)	16.2284	E.VGS[+146.05791]YRC[+57.02146]VC[+57.02146]RATHTGPNC[+57.02146]ERPYVPC[+57.02146]SPSPC[+57.02146]QN[+0.98402]GGTC[+57.02146]RPTGDVTHE.C	C6(Carbamidomethyl / 57.0215); C8(Carbamidomethyl / 57.0215); C17(Carbamidomethyl / 57.0215); C24(Carbamidomethyl / 57.0215); C29(Carbamidomethyl / 57.0215); C35(Carbamidomethyl / 57.0215)	3.2e-06	3.7e-06	0	0	0	0	4.6e-07	5.2e-07	5.49	280.2	1.6	-1	Specific	12.7	>sp|P46531|NOTC1_HUMAN Neurogenic locus notch homolog protein 1 OS=Homo sapiens OX=9606 GN=NOTCH1 PE=1 SV=4	1	4845	FP052422_1.5501.5501.6	high-energy collision-induced dissociation	5.67	5179.2	5180.21	1	81 | 105143
22	Fuc(1)	274.1	5	1037.05	5181.21	1037.05	5181.22	controllerType=0 controllerNumber=1 scan=4911	-2.378	E.VGSYRCVCRATHTGPNCERPYVPCSPSPCQNGGTCRPTGDVTHE.C	3	VGSYRCVCRATHTGPNCERPYVPCSPSPCQNGGTCRPTGDVTHE,EC,3@146.05791,6@57.02146,8@57.02146,17@57.02146,24@57.02146,29@57.02146,31@0.98402,35@57.02146	S3(OGlycan / 146.0579); N31(Deamidated / 0.984)	14.8721	E.VGS[+146.05791]YRC[+57.02146]VC[+57.02146]RATHTGPNC[+57.02146]ERPYVPC[+57.02146]SPSPC[+57.02146]QN[+0.98402]GGTC[+57.02146]RPTGDVTHE.C	C6(Carbamidomethyl / 57.0215); C8(Carbamidomethyl / 57.0215); C17(Carbamidomethyl / 57.0215); C24(Carbamidomethyl / 57.0215); C29(Carbamidomethyl / 57.0215); C35(Carbamidomethyl / 57.0215)	0.00021	0.00024	0	0	0	0	2.6e-05	3e-05	3.677	274.1	1		Specific	9.8	>sp|P46531|NOTC1_HUMAN Neurogenic locus notch homolog protein 1 OS=Homo sapiens OX=9606 GN=NOTCH1 PE=1 SV=4	1	4120	FP052422_1.4911.4911.5	high-energy collision-induced dissociation	3.82	5180.2	5180.21	1	82 | 88448
22	Fuc(1)	252	5	1037.05	5181.21	1037.05	5181.22	controllerType=0 controllerNumber=1 scan=5022	-2.024	E.VGSYRCVCRATHTGPNCERPYVPCSPSPCQNGGTCRPTGDVTHE.C	38	VGSYRCVCRATHTGPNCERPYVPCSPSPCQNGGTCRPTGDVTHE,EC,6@57.02146,8@57.02146,17@57.02146,24@57.02146,29@57.02146,31@0.98402,35@57.02146,38@146.05791	N31(Deamidated / 0.984); T38(OGlycan / 146.0579)	15.1245	E.VGSYRC[+57.02146]VC[+57.02146]RATHTGPNC[+57.02146]ERPYVPC[+57.02146]SPSPC[+57.02146]QN[+0.98402]GGTC[+57.02146]RPT[+146.05791]GDVTHE.C	C6(Carbamidomethyl / 57.0215); C8(Carbamidomethyl / 57.0215); C17(Carbamidomethyl / 57.0215); C24(Carbamidomethyl / 57.0215); C29(Carbamidomethyl / 57.0215); C35(Carbamidomethyl / 57.0215)	0.00021	0.00024	0	0	0	0	2.7e-05	3.1e-05	3.677	252	4		Specific	10.1	>sp|P46531|NOTC1_HUMAN Neurogenic locus notch homolog protein 1 OS=Homo sapiens OX=9606 GN=NOTCH1 PE=1 SV=4	1	4248	FP052422_1.5022.5022.5	high-energy collision-induced dissociation	3.82	5180.2	5180.21	1	83 | 91463
22	Fuc(1)	239	5	1037.05	5181.21	1037.05	5181.22	controllerType=0 controllerNumber=1 scan=5131	-0.964	E.VGSYRCVCRATHTGPNCERPYVPCSPSPCQNGGTCRPTGDVTHE.C	38	VGSYRCVCRATHTGPNCERPYVPCSPSPCQNGGTCRPTGDVTHE,EC,6@57.02146,8@57.02146,17@57.02146,24@57.02146,29@57.02146,31@0.98402,35@57.02146,38@146.05791	N31(Deamidated / 0.984); T38(OGlycan / 146.0579)	15.3739	E.VGSYRC[+57.02146]VC[+57.02146]RATHTGPNC[+57.02146]ERPYVPC[+57.02146]SPSPC[+57.02146]QN[+0.98402]GGTC[+57.02146]RPT[+146.05791]GDVTHE.C	C6(Carbamidomethyl / 57.0215); C8(Carbamidomethyl / 57.0215); C17(Carbamidomethyl / 57.0215); C24(Carbamidomethyl / 57.0215); C29(Carbamidomethyl / 57.0215); C35(Carbamidomethyl / 57.0215)	0.00068	0.00078	0	0	0	0	6.3e-05	7.1e-05	3.165	239	4.8		Specific	8.5	>sp|P46531|NOTC1_HUMAN Neurogenic locus notch homolog protein 1 OS=Homo sapiens OX=9606 GN=NOTCH1 PE=1 SV=4	1	4380	FP052422_1.5131.5131.5	high-energy collision-induced dissociation	3.28	5180.21	5180.21	1	84 | 94623
22	Fuc(1)	238.8	5	1037.05	5181.21	1037.05	5181.22	controllerType=0 controllerNumber=1 scan=5245	-1.789	E.VGSYRCVCRATHTGPNCERPYVPCSPSPCQNGGTCRPTGDVTHE.C	34	VGSYRCVCRATHTGPNCERPYVPCSPSPCQNGGTCRPTGDVTHE,EC,6@57.02146,8@57.02146,17@57.02146,24@57.02146,29@57.02146,31@0.98402,34@146.05791,35@57.02146	N31(Deamidated / 0.984); T34(OGlycan / 146.0579)	15.6355	E.VGSYRC[+57.02146]VC[+57.02146]RATHTGPNC[+57.02146]ERPYVPC[+57.02146]SPSPC[+57.02146]QN[+0.98402]GGT[+146.05791]C[+57.02146]RPTGDVTHE.C	C6(Carbamidomethyl / 57.0215); C8(Carbamidomethyl / 57.0215); C17(Carbamidomethyl / 57.0215); C24(Carbamidomethyl / 57.0215); C29(Carbamidomethyl / 57.0215); C35(Carbamidomethyl / 57.0215)	0.00024	0.00028	0	0	0	0	2.9e-05	3.3e-05	3.616	238.8	0.8		Specific	9.9	>sp|P46531|NOTC1_HUMAN Neurogenic locus notch homolog protein 1 OS=Homo sapiens OX=9606 GN=NOTCH1 PE=1 SV=4	1	4531	FP052422_1.5245.5245.5	high-energy collision-induced dissociation	3.73	5180.2	5180.21	1	85 | 98343
22	Fuc(1)	207.5	5	1037.05	5181.2	1037.05	5181.22	controllerType=0 controllerNumber=1 scan=4801	-2.613	E.VGSYRCVCRATHTGPNCERPYVPCSPSPCQNGGTCRPTGDVTHE.C	3	VGSYRCVCRATHTGPNCERPYVPCSPSPCQNGGTCRPTGDVTHE,EC,3@146.05791,6@57.02146,8@57.02146,17@57.02146,24@57.02146,29@57.02146,31@0.98402,35@57.02146	S3(OGlycan / 146.0579); N31(Deamidated / 0.984)	14.6221	E.VGS[+146.05791]YRC[+57.02146]VC[+57.02146]RATHTGPNC[+57.02146]ERPYVPC[+57.02146]SPSPC[+57.02146]QN[+0.98402]GGTC[+57.02146]RPTGDVTHE.C	C6(Carbamidomethyl / 57.0215); C8(Carbamidomethyl / 57.0215); C17(Carbamidomethyl / 57.0215); C24(Carbamidomethyl / 57.0215); C29(Carbamidomethyl / 57.0215); C35(Carbamidomethyl / 57.0215)	0.0004	0.00046	0	0	0	0	4.1e-05	4.7e-05	3.393	207.5	1.6		Specific	8.8	>sp|P46531|NOTC1_HUMAN Neurogenic locus notch homolog protein 1 OS=Homo sapiens OX=9606 GN=NOTCH1 PE=1 SV=4	1	3991	FP052422_1.4801.4801.5	high-energy collision-induced dissociation	3.51	5180.2	5180.21	1	86 | 85648
22	Fuc(1)	198	5	1036.85	5180.21	1037.05	5181.22	controllerType=0 controllerNumber=1 scan=4691	-0.505	E.VGSYRCVCRATHTGPNCERPYVPCSPSPCQNGGTCRPTGDVTHE.C	3	VGSYRCVCRATHTGPNCERPYVPCSPSPCQNGGTCRPTGDVTHE,EC,3@146.05791,6@57.02146,8@57.02146,17@57.02146,24@57.02146,29@57.02146,31@0.98402,35@57.02146	S3(OGlycan / 146.0579); N31(Deamidated / 0.984)	14.3723	E.VGS[+146.05791]YRC[+57.02146]VC[+57.02146]RATHTGPNC[+57.02146]ERPYVPC[+57.02146]SPSPC[+57.02146]QN[+0.98402]GGTC[+57.02146]RPTGDVTHE.C	C6(Carbamidomethyl / 57.0215); C8(Carbamidomethyl / 57.0215); C17(Carbamidomethyl / 57.0215); C24(Carbamidomethyl / 57.0215); C29(Carbamidomethyl / 57.0215); C35(Carbamidomethyl / 57.0215)	0.0023	0.0027	0	0	0	0	0.00018	0.00021	2.629	198	1.6	-1	Specific	8	>sp|P46531|NOTC1_HUMAN Neurogenic locus notch homolog protein 1 OS=Homo sapiens OX=9606 GN=NOTCH1 PE=1 SV=4	1	3859	FP052422_1.4691.4691.5	high-energy collision-induced dissociation	2.6	5179.2	5180.21	1	87 | 82528
22	Fuc(1)	164.7	5	1037.05	5181.2	1037.05	5181.22	controllerType=0 controllerNumber=1 scan=4746	-2.731	E.VGSYRCVCRATHTGPNCERPYVPCSPSPCQNGGTCRPTGDVTHE.C	3	VGSYRCVCRATHTGPNCERPYVPCSPSPCQNGGTCRPTGDVTHE,EC,3@146.05791,6@57.02146,8@57.02146,17@57.02146,24@57.02146,29@57.02146,31@0.98402,35@57.02146	S3(OGlycan / 146.0579); N31(Deamidated / 0.984)	14.498	E.VGS[+146.05791]YRC[+57.02146]VC[+57.02146]RATHTGPNC[+57.02146]ERPYVPC[+57.02146]SPSPC[+57.02146]QN[+0.98402]GGTC[+57.02146]RPTGDVTHE.C	C6(Carbamidomethyl / 57.0215); C8(Carbamidomethyl / 57.0215); C17(Carbamidomethyl / 57.0215); C24(Carbamidomethyl / 57.0215); C29(Carbamidomethyl / 57.0215); C35(Carbamidomethyl / 57.0215)	0.00095	0.0011	0	0	0	0	8.8e-05	0.0001	3.024	164.7	1.6		Specific	8.6	>sp|P46531|NOTC1_HUMAN Neurogenic locus notch homolog protein 1 OS=Homo sapiens OX=9606 GN=NOTCH1 PE=1 SV=4	1	3923	FP052422_1.4746.4746.5	high-energy collision-induced dissociation	3	5180.2	5180.21	1	88 | 84048
22	Fuc(1)	149.6	5	1036.85	5180.21	1037.05	5181.22	controllerType=0 controllerNumber=1 scan=5301	-1.094	E.VGSYRCVCRATHTGPNCERPYVPCSPSPCQNGGTCRPTGDVTHE.C	27	VGSYRCVCRATHTGPNCERPYVPCSPSPCQNGGTCRPTGDVTHE,EC,6@57.02146,8@57.02146,17@57.02146,24@57.02146,27@146.05791,29@57.02146,31@0.98402,35@57.02146	S27(OGlycan / 146.0579); N31(Deamidated / 0.984)	15.765	E.VGSYRC[+57.02146]VC[+57.02146]RATHTGPNC[+57.02146]ERPYVPC[+57.02146]SPS[+146.05791]PC[+57.02146]QN[+0.98402]GGTC[+57.02146]RPTGDVTHE.C	C6(Carbamidomethyl / 57.0215); C8(Carbamidomethyl / 57.0215); C17(Carbamidomethyl / 57.0215); C24(Carbamidomethyl / 57.0215); C29(Carbamidomethyl / 57.0215); C35(Carbamidomethyl / 57.0215)	0.0028	0.0032	0	0	0	0	0.00024	0.00027	2.555	149.6	0	-1	Specific	9.2	>sp|P46531|NOTC1_HUMAN Neurogenic locus notch homolog protein 1 OS=Homo sapiens OX=9606 GN=NOTCH1 PE=1 SV=4	1	4602	FP052422_1.5301.5301.5	high-energy collision-induced dissociation	2.5	5179.2	5180.21	1	89 | 100183
22	Fuc(1)	109.8	6	864.373	5181.2	864.376	5181.22	controllerType=0 controllerNumber=1 scan=5751	-2.675	E.VGSYRCVCRATHTGPNCERPYVPCSPSPCQNGGTCRPTGDVTHE.C	3	VGSYRCVCRATHTGPNCERPYVPCSPSPCQNGGTCRPTGDVTHE,EC,3@146.05791,6@57.02146,8@57.02146,17@57.02146,24@57.02146,29@57.02146,31@0.98402,35@57.02146	S3(OGlycan / 146.0579); N31(Deamidated / 0.984)	16.8129	E.VGS[+146.05791]YRC[+57.02146]VC[+57.02146]RATHTGPNC[+57.02146]ERPYVPC[+57.02146]SPSPC[+57.02146]QN[+0.98402]GGTC[+57.02146]RPTGDVTHE.C	C6(Carbamidomethyl / 57.0215); C8(Carbamidomethyl / 57.0215); C17(Carbamidomethyl / 57.0215); C24(Carbamidomethyl / 57.0215); C29(Carbamidomethyl / 57.0215); C35(Carbamidomethyl / 57.0215)	1.8e-05	2e-05	0	0	0	0	2.7e-06	3e-06	4.752	109.8	1.6		Specific	11.4	>sp|P46531|NOTC1_HUMAN Neurogenic locus notch homolog protein 1 OS=Homo sapiens OX=9606 GN=NOTCH1 PE=1 SV=4	1	5139	FP052422_1.5751.5751.6	high-energy collision-induced dissociation	4.69	5180.2	5180.21	1	90 | 110103
22	Fuc(1)	95.3	6	864.208	5180.21	864.376	5181.22	controllerType=0 controllerNumber=1 scan=5638	-0.708	E.VGSYRCVCRATHTGPNCERPYVPCSPSPCQNGGTCRPTGDVTHE.C	3	VGSYRCVCRATHTGPNCERPYVPCSPSPCQNGGTCRPTGDVTHE,EC,3@146.05791,6@57.02146,8@57.02146,17@57.02146,24@57.02146,29@57.02146,31@0.98402,35@57.02146	S3(OGlycan / 146.0579); N31(Deamidated / 0.984)	16.5508	E.VGS[+146.05791]YRC[+57.02146]VC[+57.02146]RATHTGPNC[+57.02146]ERPYVPC[+57.02146]SPSPC[+57.02146]QN[+0.98402]GGTC[+57.02146]RPTGDVTHE.C	C6(Carbamidomethyl / 57.0215); C8(Carbamidomethyl / 57.0215); C17(Carbamidomethyl / 57.0215); C24(Carbamidomethyl / 57.0215); C29(Carbamidomethyl / 57.0215); C35(Carbamidomethyl / 57.0215)	2.6e-05	3e-05	0	0	0	0	3.3e-06	3.8e-06	4.578	95.3	1.6	-1	Specific	12.3	>sp|P46531|NOTC1_HUMAN Neurogenic locus notch homolog protein 1 OS=Homo sapiens OX=9606 GN=NOTCH1 PE=1 SV=4	1	5006	FP052422_1.5638.5638.6	high-energy collision-induced dissociation	4.52	5179.2	5180.21	1	91 | 108103
22	Fuc(1)	63.3	5	1036.85	5180.21	1037.05	5181.22	controllerType=0 controllerNumber=1 scan=5355	-1.329	E.VGSYRCVCRATHTGPNCERPYVPCSPSPCQNGGTCRPTGDVTHE.C	3	VGSYRCVCRATHTGPNCERPYVPCSPSPCQNGGTCRPTGDVTHE,EC,3@146.05791,6@57.02146,8@57.02146,17@57.02146,24@57.02146,29@57.02146,31@0.98402,35@57.02146	S3(OGlycan / 146.0579); N31(Deamidated / 0.984)	15.8907	E.VGS[+146.05791]YRC[+57.02146]VC[+57.02146]RATHTGPNC[+57.02146]ERPYVPC[+57.02146]SPSPC[+57.02146]QN[+0.98402]GGTC[+57.02146]RPTGDVTHE.C	C6(Carbamidomethyl / 57.0215); C8(Carbamidomethyl / 57.0215); C17(Carbamidomethyl / 57.0215); C24(Carbamidomethyl / 57.0215); C29(Carbamidomethyl / 57.0215); C35(Carbamidomethyl / 57.0215)	0.0034	0.0039	0	0	0	0	0.00029	0.00033	2.472	63.3	1.6	-1	Specific	8.4	>sp|P46531|NOTC1_HUMAN Neurogenic locus notch homolog protein 1 OS=Homo sapiens OX=9606 GN=NOTCH1 PE=1 SV=4	1	4670	FP052422_1.5355.5355.5	high-energy collision-induced dissociation	2.41	5179.2	5180.21	1	92 | 101943
22	Fuc(1)	530.7	6	864.21	5180.22	864.212	5180.23	controllerType=0 controllerNumber=1 scan=4592	-2.25	E.VGSYRCVCRATHTGPNCERPYVPCSPSPCQNGGTCRPTGDVTHE.C	3	VGSYRCVCRATHTGPNCERPYVPCSPSPCQNGGTCRPTGDVTHE,EC,3@146.05791,6@57.02146,8@57.02146,17@57.02146,24@57.02146,29@57.02146,35@57.02146	S3(OGlycan / 146.0579)	14.1442	E.VGS[+146.05791]YRC[+57.02146]VC[+57.02146]RATHTGPNC[+57.02146]ERPYVPC[+57.02146]SPSPC[+57.02146]QNGGTC[+57.02146]RPTGDVTHE.C	C6(Carbamidomethyl / 57.0215); C8(Carbamidomethyl / 57.0215); C17(Carbamidomethyl / 57.0215); C24(Carbamidomethyl / 57.0215); C29(Carbamidomethyl / 57.0215); C35(Carbamidomethyl / 57.0215)	3.7e-08	4.2e-08	0	0	0	0	3.1e-09	3.6e-09	7.436	530.7	10.1		Specific	13.5	>sp|P46531|NOTC1_HUMAN Neurogenic locus notch homolog protein 1 OS=Homo sapiens OX=9606 GN=NOTCH1 PE=1 SV=4	1	3745	FP052422_1.4592.4592.6	high-energy collision-induced dissociation	8.95	5179.22	5179.23	1	93 | 80168
22	Fuc(1)	218.8	5	1036.85	5180.22	1036.85	5180.23	controllerType=0 controllerNumber=1 scan=4636	-3.178	E.VGSYRCVCRATHTGPNCERPYVPCSPSPCQNGGTCRPTGDVTHE.C	3	VGSYRCVCRATHTGPNCERPYVPCSPSPCQNGGTCRPTGDVTHE,EC,3@146.05791,6@57.02146,8@57.02146,17@57.02146,24@57.02146,29@57.02146,35@57.02146	S3(OGlycan / 146.0579)	14.2464	E.VGS[+146.05791]YRC[+57.02146]VC[+57.02146]RATHTGPNC[+57.02146]ERPYVPC[+57.02146]SPSPC[+57.02146]QNGGTC[+57.02146]RPTGDVTHE.C	C6(Carbamidomethyl / 57.0215); C8(Carbamidomethyl / 57.0215); C17(Carbamidomethyl / 57.0215); C24(Carbamidomethyl / 57.0215); C29(Carbamidomethyl / 57.0215); C35(Carbamidomethyl / 57.0215)	0.0004	0.00046	0	0	0	0	3.9e-05	4.5e-05	3.393	218.8	1.6		Specific	9.1	>sp|P46531|NOTC1_HUMAN Neurogenic locus notch homolog protein 1 OS=Homo sapiens OX=9606 GN=NOTCH1 PE=1 SV=4	1	3796	FP052422_1.4636.4636.5	high-energy collision-induced dissociation	3.51	5179.21	5179.23	1	94 | 81168
22	Fuc(1)	43.6	7	741.037	5181.22	740.897	5180.23	controllerType=0 controllerNumber=1 scan=4582	-4.137	E.VGSYRCVCRATHTGPNCERPYVPCSPSPCQNGGTCRPTGDVTHE.C	25	VGSYRCVCRATHTGPNCERPYVPCSPSPCQNGGTCRPTGDVTHE,EC,6@57.02146,8@57.02146,17@57.02146,24@57.02146,25@146.05791,29@57.02146,35@57.02146	S25(OGlycan / 146.0579)	14.1205	E.VGSYRC[+57.02146]VC[+57.02146]RATHTGPNC[+57.02146]ERPYVPC[+57.02146]S[+146.05791]PSPC[+57.02146]QNGGTC[+57.02146]RPTGDVTHE.C	C6(Carbamidomethyl / 57.0215); C8(Carbamidomethyl / 57.0215); C17(Carbamidomethyl / 57.0215); C24(Carbamidomethyl / 57.0215); C29(Carbamidomethyl / 57.0215); C35(Carbamidomethyl / 57.0215)	0.028	0.032	0.0067	0.0067	0.019	0.019	0.0068	0.0068	1.548	43.6	0	1	Specific	5.9	>sp|P46531|NOTC1_HUMAN Neurogenic locus notch homolog protein 1 OS=Homo sapiens OX=9606 GN=NOTCH1 PE=1 SV=4	1	3733	FP052422_1.4582.4582.5	high-energy collision-induced dissociation	1.49	5180.21	5179.23	1	95 | 79928
22	Fuc(1)	21.8	5	1036.85	5180.22	1036.85	5180.23	controllerType=0 controllerNumber=1 scan=4586	-2	E.VGSYRCVCRATHTGPNCERPYVPCSPSPCQNGGTCRPTGDVTHE.C	3	VGSYRCVCRATHTGPNCERPYVPCSPSPCQNGGTCRPTGDVTHE,EC,3@146.05791,6@57.02146,8@57.02146,17@57.02146,24@57.02146,29@57.02146,35@57.02146	S3(OGlycan / 146.0579)	14.1292	E.VGS[+146.05791]YRC[+57.02146]VC[+57.02146]RATHTGPNC[+57.02146]ERPYVPC[+57.02146]SPSPC[+57.02146]QNGGTC[+57.02146]RPTGDVTHE.C	C6(Carbamidomethyl / 57.0215); C8(Carbamidomethyl / 57.0215); C17(Carbamidomethyl / 57.0215); C24(Carbamidomethyl / 57.0215); C29(Carbamidomethyl / 57.0215); C35(Carbamidomethyl / 57.0215)	0.0061	0.0069	0	0	0	0	0.00065	0.00074	2.216	21.8	1.6		Specific	7.5	>sp|P46531|NOTC1_HUMAN Neurogenic locus notch homolog protein 1 OS=Homo sapiens OX=9606 GN=NOTCH1 PE=1 SV=4	1	3737	FP052422_1.4586.4586.5	high-energy collision-induced dissociation	2.16	5179.22	5179.23	1	96 | 79968
22		7.7	6	845.197	5066.15	845.2	5066.17	controllerType=0 controllerNumber=1 scan=5319	-3.464	E.VGSYRCVCRATHTGPNCERPYVPCSPSPCQNGGTCRPTGDVTHE.C		VGSYRCVCRATHTGPNCERPYVPCSPSPCQNGGTCRPTGDVTHE,EC,6@57.02146,8@57.02146,12@15.99492,16@15.99492,17@57.02146,24@57.02146,29@57.02146,35@57.02146	H12(Oxidation / 15.9949); N16(Oxidation / 15.9949)	15.8085	E.VGSYRC[+57.02146]VC[+57.02146]RATH[+15.99492]TGPN[+15.99492]C[+57.02146]ERPYVPC[+57.02146]SPSPC[+57.02146]QNGGTC[+57.02146]RPTGDVTHE.C	C6(Carbamidomethyl / 57.0215); C8(Carbamidomethyl / 57.0215); C17(Carbamidomethyl / 57.0215); C24(Carbamidomethyl / 57.0215); C29(Carbamidomethyl / 57.0215); C35(Carbamidomethyl / 57.0215)	0.0025	0.0028	0	0	0	0	0.00022	0.00025	2.609	7.7	7.7		Specific	8.6	>sp|P46531|NOTC1_HUMAN Neurogenic locus notch homolog protein 1 OS=Homo sapiens OX=9606 GN=NOTCH1 PE=1 SV=4	1	4627	FP052422_1.5319.5319.6	high-energy collision-induced dissociation	2.55	5065.14	5065.16	1	97 | 100743
22		296.6	6	840.363	5037.14	840.197	5036.14	controllerType=0 controllerNumber=1 scan=4747	-1.107	E.VGSYRCVCRATHTGPNCERPYVPCSPSPCQNGGTCRPTGDVTHE.C		VGSYRCVCRATHTGPNCERPYVPCSPSPCQNGGTCRPTGDVTHE,EC,6@57.02146,8@57.02146,17@57.02146,19@0.98402,24@57.02146,29@57.02146,31@0.98402,35@57.02146	R19(Deamidated / 0.984); N31(Deamidated / 0.984)	14.4992	E.VGSYRC[+57.02146]VC[+57.02146]RATHTGPNC[+57.02146]ER[+0.98402]PYVPC[+57.02146]SPSPC[+57.02146]QN[+0.98402]GGTC[+57.02146]RPTGDVTHE.C	C6(Carbamidomethyl / 57.0215); C8(Carbamidomethyl / 57.0215); C17(Carbamidomethyl / 57.0215); C24(Carbamidomethyl / 57.0215); C29(Carbamidomethyl / 57.0215); C35(Carbamidomethyl / 57.0215)	2.1e-06	2.4e-06	0	0	0	0	2.7e-07	3.1e-07	5.68	296.6	30	1	Specific	12.2	>sp|P46531|NOTC1_HUMAN Neurogenic locus notch homolog protein 1 OS=Homo sapiens OX=9606 GN=NOTCH1 PE=1 SV=4	1	3925	FP052422_1.4747.4747.6	high-energy collision-induced dissociation	5.86	5036.13	5035.14	1	98 | 84128
22		272.7	5	1007.83	5035.14	1008.03	5036.14	controllerType=0 controllerNumber=1 scan=4923	0.216	E.VGSYRCVCRATHTGPNCERPYVPCSPSPCQNGGTCRPTGDVTHE.C		VGSYRCVCRATHTGPNCERPYVPCSPSPCQNGGTCRPTGDVTHE,EC,6@57.02146,8@57.02146,9@0.98402,17@57.02146,24@57.02146,29@57.02146,31@0.98402,35@57.02146	R9(Deamidated / 0.984); N31(Deamidated / 0.984)	14.8991	E.VGSYRC[+57.02146]VC[+57.02146]R[+0.98402]ATHTGPNC[+57.02146]ERPYVPC[+57.02146]SPSPC[+57.02146]QN[+0.98402]GGTC[+57.02146]RPTGDVTHE.C	C6(Carbamidomethyl / 57.0215); C8(Carbamidomethyl / 57.0215); C17(Carbamidomethyl / 57.0215); C24(Carbamidomethyl / 57.0215); C29(Carbamidomethyl / 57.0215); C35(Carbamidomethyl / 57.0215)	0.0034	0.0038	0	0	0	0	0.00028	0.00031	2.473	272.7	0.1	-1	Specific	8.3	>sp|P46531|NOTC1_HUMAN Neurogenic locus notch homolog protein 1 OS=Homo sapiens OX=9606 GN=NOTCH1 PE=1 SV=4	1	4132	FP052422_1.4923.4923.5	high-energy collision-induced dissociation	2.61	5034.13	5035.14	1	99 | 88848
22		590.8	6	840.03	5035.15	840.033	5035.16	controllerType=0 controllerNumber=1 scan=4802	-2.864	E.VGSYRCVCRATHTGPNCERPYVPCSPSPCQNGGTCRPTGDVTHE.C		VGSYRCVCRATHTGPNCERPYVPCSPSPCQNGGTCRPTGDVTHE,EC,6@57.02146,8@57.02146,17@57.02146,24@57.02146,29@57.02146,31@0.98402,35@57.02146	N31(Deamidated / 0.984)	14.6235	E.VGSYRC[+57.02146]VC[+57.02146]RATHTGPNC[+57.02146]ERPYVPC[+57.02146]SPSPC[+57.02146]QN[+0.98402]GGTC[+57.02146]RPTGDVTHE.C	C6(Carbamidomethyl / 57.0215); C8(Carbamidomethyl / 57.0215); C17(Carbamidomethyl / 57.0215); C24(Carbamidomethyl / 57.0215); C29(Carbamidomethyl / 57.0215); C35(Carbamidomethyl / 57.0215)	9.8e-09	1.1e-08	0	0	0	0	1.2e-09	1.3e-09	8.009	590.8	22.2		Specific	14.1	>sp|P46531|NOTC1_HUMAN Neurogenic locus notch homolog protein 1 OS=Homo sapiens OX=9606 GN=NOTCH1 PE=1 SV=4	1	3992	FP052422_1.4802.4802.6	high-energy collision-induced dissociation	7.95	5034.14	5034.15	1	100 | 85688
22		542.3	6	840.03	5035.15	840.033	5035.16	controllerType=0 controllerNumber=1 scan=4969	-2.791	E.VGSYRCVCRATHTGPNCERPYVPCSPSPCQNGGTCRPTGDVTHE.C		VGSYRCVCRATHTGPNCERPYVPCSPSPCQNGGTCRPTGDVTHE,EC,6@57.02146,8@57.02146,17@57.02146,24@57.02146,29@57.02146,31@0.98402,35@57.02146	N31(Deamidated / 0.984)	15.003	E.VGSYRC[+57.02146]VC[+57.02146]RATHTGPNC[+57.02146]ERPYVPC[+57.02146]SPSPC[+57.02146]QN[+0.98402]GGTC[+57.02146]RPTGDVTHE.C	C6(Carbamidomethyl / 57.0215); C8(Carbamidomethyl / 57.0215); C17(Carbamidomethyl / 57.0215); C24(Carbamidomethyl / 57.0215); C29(Carbamidomethyl / 57.0215); C35(Carbamidomethyl / 57.0215)	3.7e-08	4.2e-08	0	0	0	0	4.3e-09	4.9e-09	7.436	542.3	22.9		Specific	15.1	>sp|P46531|NOTC1_HUMAN Neurogenic locus notch homolog protein 1 OS=Homo sapiens OX=9606 GN=NOTCH1 PE=1 SV=4	1	4190	FP052422_1.4969.4969.6	high-energy collision-induced dissociation	8.95	5034.14	5034.15	1	101 | 90183
22		484.7	6	839.865	5034.15	840.033	5035.16	controllerType=0 controllerNumber=1 scan=5188	-1.204	E.VGSYRCVCRATHTGPNCERPYVPCSPSPCQNGGTCRPTGDVTHE.C		VGSYRCVCRATHTGPNCERPYVPCSPSPCQNGGTCRPTGDVTHE,EC,6@57.02146,8@57.02146,17@57.02146,24@57.02146,29@57.02146,31@0.98402,35@57.02146	N31(Deamidated / 0.984)	15.504	E.VGSYRC[+57.02146]VC[+57.02146]RATHTGPNC[+57.02146]ERPYVPC[+57.02146]SPSPC[+57.02146]QN[+0.98402]GGTC[+57.02146]RPTGDVTHE.C	C6(Carbamidomethyl / 57.0215); C8(Carbamidomethyl / 57.0215); C17(Carbamidomethyl / 57.0215); C24(Carbamidomethyl / 57.0215); C29(Carbamidomethyl / 57.0215); C35(Carbamidomethyl / 57.0215)	6.5e-08	7.4e-08	0	0	0	0	1.2e-08	1.3e-08	7.187	484.7	20.3	-1	Specific	13.5	>sp|P46531|NOTC1_HUMAN Neurogenic locus notch homolog protein 1 OS=Homo sapiens OX=9606 GN=NOTCH1 PE=1 SV=4	1	4455	FP052422_1.5188.5188.6	high-energy collision-induced dissociation	7.78	5033.14	5034.15	1	102 | 96503
22		478	6	840.03	5035.14	840.033	5035.16	controllerType=0 controllerNumber=1 scan=5079	-3.228	E.VGSYRCVCRATHTGPNCERPYVPCSPSPCQNGGTCRPTGDVTHE.C		VGSYRCVCRATHTGPNCERPYVPCSPSPCQNGGTCRPTGDVTHE,EC,6@57.02146,8@57.02146,17@57.02146,24@57.02146,29@57.02146,31@0.98402,35@57.02146	N31(Deamidated / 0.984)	15.2528	E.VGSYRC[+57.02146]VC[+57.02146]RATHTGPNC[+57.02146]ERPYVPC[+57.02146]SPSPC[+57.02146]QN[+0.98402]GGTC[+57.02146]RPTGDVTHE.C	C6(Carbamidomethyl / 57.0215); C8(Carbamidomethyl / 57.0215); C17(Carbamidomethyl / 57.0215); C24(Carbamidomethyl / 57.0215); C29(Carbamidomethyl / 57.0215); C35(Carbamidomethyl / 57.0215)	8e-08	9.2e-08	0	0	0	0	2.5e-08	2.8e-08	7.096	478	7.1		Specific	14.8	>sp|P46531|NOTC1_HUMAN Neurogenic locus notch homolog protein 1 OS=Homo sapiens OX=9606 GN=NOTCH1 PE=1 SV=4	1	4316	FP052422_1.5079.5079.6	high-energy collision-induced dissociation	7.38	5034.14	5034.15	1	103 | 92783
22		461	6	840.03	5035.15	840.033	5035.16	controllerType=0 controllerNumber=1 scan=4912	-2.937	E.VGSYRCVCRATHTGPNCERPYVPCSPSPCQNGGTCRPTGDVTHE.C		VGSYRCVCRATHTGPNCERPYVPCSPSPCQNGGTCRPTGDVTHE,EC,6@57.02146,8@57.02146,17@57.02146,24@57.02146,29@57.02146,31@0.98402,35@57.02146	N31(Deamidated / 0.984)	14.8733	E.VGSYRC[+57.02146]VC[+57.02146]RATHTGPNC[+57.02146]ERPYVPC[+57.02146]SPSPC[+57.02146]QN[+0.98402]GGTC[+57.02146]RPTGDVTHE.C	C6(Carbamidomethyl / 57.0215); C8(Carbamidomethyl / 57.0215); C17(Carbamidomethyl / 57.0215); C24(Carbamidomethyl / 57.0215); C29(Carbamidomethyl / 57.0215); C35(Carbamidomethyl / 57.0215)	8e-08	9.2e-08	0	0	0	0	2.1e-08	2.4e-08	7.096	461	20.5		Specific	14.9	>sp|P46531|NOTC1_HUMAN Neurogenic locus notch homolog protein 1 OS=Homo sapiens OX=9606 GN=NOTCH1 PE=1 SV=4	1	4121	FP052422_1.4912.4912.6	high-energy collision-induced dissociation	7.38	5034.14	5034.15	1	104 | 88488
22		431.6	6	840.03	5035.14	840.033	5035.16	controllerType=0 controllerNumber=1 scan=5133	-3.228	E.VGSYRCVCRATHTGPNCERPYVPCSPSPCQNGGTCRPTGDVTHE.C		VGSYRCVCRATHTGPNCERPYVPCSPSPCQNGGTCRPTGDVTHE,EC,6@57.02146,8@57.02146,17@57.02146,24@57.02146,29@57.02146,31@0.98402,35@57.02146	N31(Deamidated / 0.984)	15.3767	E.VGSYRC[+57.02146]VC[+57.02146]RATHTGPNC[+57.02146]ERPYVPC[+57.02146]SPSPC[+57.02146]QN[+0.98402]GGTC[+57.02146]RPTGDVTHE.C	C6(Carbamidomethyl / 57.0215); C8(Carbamidomethyl / 57.0215); C17(Carbamidomethyl / 57.0215); C24(Carbamidomethyl / 57.0215); C29(Carbamidomethyl / 57.0215); C35(Carbamidomethyl / 57.0215)	1.2e-07	1.3e-07	0	0	0	0	4.2e-08	4.8e-08	6.932	431.6	15.1		Specific	13.9	>sp|P46531|NOTC1_HUMAN Neurogenic locus notch homolog protein 1 OS=Homo sapiens OX=9606 GN=NOTCH1 PE=1 SV=4	1	4382	FP052422_1.5133.5133.6	high-energy collision-induced dissociation	7.3	5034.14	5034.15	1	105 | 94703
22		430.9	6	840.031	5035.15	840.033	5035.16	controllerType=0 controllerNumber=1 scan=5023	-2.646	E.VGSYRCVCRATHTGPNCERPYVPCSPSPCQNGGTCRPTGDVTHE.C		VGSYRCVCRATHTGPNCERPYVPCSPSPCQNGGTCRPTGDVTHE,EC,6@57.02146,8@57.02146,17@57.02146,24@57.02146,29@57.02146,31@0.98402,35@57.02146	N31(Deamidated / 0.984)	15.1257	E.VGSYRC[+57.02146]VC[+57.02146]RATHTGPNC[+57.02146]ERPYVPC[+57.02146]SPSPC[+57.02146]QN[+0.98402]GGTC[+57.02146]RPTGDVTHE.C	C6(Carbamidomethyl / 57.0215); C8(Carbamidomethyl / 57.0215); C17(Carbamidomethyl / 57.0215); C24(Carbamidomethyl / 57.0215); C29(Carbamidomethyl / 57.0215); C35(Carbamidomethyl / 57.0215)	1.2e-07	1.3e-07	0	0	0	0	4.1e-08	4.7e-08	6.932	430.9	15.2		Specific	12.9	>sp|P46531|NOTC1_HUMAN Neurogenic locus notch homolog protein 1 OS=Homo sapiens OX=9606 GN=NOTCH1 PE=1 SV=4	1	4249	FP052422_1.5023.5023.6	high-energy collision-induced dissociation	7.3	5034.14	5034.15	1	106 | 91503
22		384.1	6	840.031	5035.15	840.033	5035.16	controllerType=0 controllerNumber=1 scan=4857	-2.355	E.VGSYRCVCRATHTGPNCERPYVPCSPSPCQNGGTCRPTGDVTHE.C		VGSYRCVCRATHTGPNCERPYVPCSPSPCQNGGTCRPTGDVTHE,EC,6@57.02146,8@57.02146,17@57.02146,24@57.02146,29@57.02146,31@0.98402,35@57.02146	N31(Deamidated / 0.984)	14.7485	E.VGSYRC[+57.02146]VC[+57.02146]RATHTGPNC[+57.02146]ERPYVPC[+57.02146]SPSPC[+57.02146]QN[+0.98402]GGTC[+57.02146]RPTGDVTHE.C	C6(Carbamidomethyl / 57.0215); C8(Carbamidomethyl / 57.0215); C17(Carbamidomethyl / 57.0215); C24(Carbamidomethyl / 57.0215); C29(Carbamidomethyl / 57.0215); C35(Carbamidomethyl / 57.0215)	7.2e-08	8.2e-08	0	0	0	0	1.6e-08	1.8e-08	7.141	384.1	24.9		Specific	11.7	>sp|P46531|NOTC1_HUMAN Neurogenic locus notch homolog protein 1 OS=Homo sapiens OX=9606 GN=NOTCH1 PE=1 SV=4	1	4057	FP052422_1.4857.4857.6	high-energy collision-induced dissociation	7.04	5034.14	5034.15	1	107 | 87008
22		356.9	6	840.031	5035.15	840.033	5035.16	controllerType=0 controllerNumber=1 scan=5247	-1.918	E.VGSYRCVCRATHTGPNCERPYVPCSPSPCQNGGTCRPTGDVTHE.C		VGSYRCVCRATHTGPNCERPYVPCSPSPCQNGGTCRPTGDVTHE,EC,6@57.02146,8@57.02146,17@57.02146,24@57.02146,29@57.02146,31@0.98402,35@57.02146	N31(Deamidated / 0.984)	15.6399	E.VGSYRC[+57.02146]VC[+57.02146]RATHTGPNC[+57.02146]ERPYVPC[+57.02146]SPSPC[+57.02146]QN[+0.98402]GGTC[+57.02146]RPTGDVTHE.C	C6(Carbamidomethyl / 57.0215); C8(Carbamidomethyl / 57.0215); C17(Carbamidomethyl / 57.0215); C24(Carbamidomethyl / 57.0215); C29(Carbamidomethyl / 57.0215); C35(Carbamidomethyl / 57.0215)	1e-06	1.1e-06	0	0	0	0	1.7e-07	2e-07	6	356.9	21.2		Specific	14.7	>sp|P46531|NOTC1_HUMAN Neurogenic locus notch homolog protein 1 OS=Homo sapiens OX=9606 GN=NOTCH1 PE=1 SV=4	1	4533	FP052422_1.5247.5247.6	high-energy collision-induced dissociation	5.91	5034.14	5034.15	1	108 | 98423
22		306.4	6	839.864	5034.15	840.033	5035.16	controllerType=0 controllerNumber=1 scan=4747	-2.222	E.VGSYRCVCRATHTGPNCERPYVPCSPSPCQNGGTCRPTGDVTHE.C		VGSYRCVCRATHTGPNCERPYVPCSPSPCQNGGTCRPTGDVTHE,EC,6@57.02146,8@57.02146,17@57.02146,24@57.02146,29@57.02146,31@0.98402,35@57.02146	N31(Deamidated / 0.984)	14.4992	E.VGSYRC[+57.02146]VC[+57.02146]RATHTGPNC[+57.02146]ERPYVPC[+57.02146]SPSPC[+57.02146]QN[+0.98402]GGTC[+57.02146]RPTGDVTHE.C	C6(Carbamidomethyl / 57.0215); C8(Carbamidomethyl / 57.0215); C17(Carbamidomethyl / 57.0215); C24(Carbamidomethyl / 57.0215); C29(Carbamidomethyl / 57.0215); C35(Carbamidomethyl / 57.0215)	1.4e-06	1.6e-06	0	0	0	0	2.2e-07	2.5e-07	5.854	306.4	30	-1	Specific	13	>sp|P46531|NOTC1_HUMAN Neurogenic locus notch homolog protein 1 OS=Homo sapiens OX=9606 GN=NOTCH1 PE=1 SV=4	1	3924	FP052422_1.4747.4747.6	high-energy collision-induced dissociation	6.03	5033.14	5034.15	1	109 | 84088
22		298.8	5	1007.84	5035.15	1007.84	5035.16	controllerType=0 controllerNumber=1 scan=5142	-1.807	E.VGSYRCVCRATHTGPNCERPYVPCSPSPCQNGGTCRPTGDVTHE.C		VGSYRCVCRATHTGPNCERPYVPCSPSPCQNGGTCRPTGDVTHE,EC,6@57.02146,8@57.02146,17@57.02146,24@57.02146,29@57.02146,31@0.98402,35@57.02146	N31(Deamidated / 0.984)	15.3983	E.VGSYRC[+57.02146]VC[+57.02146]RATHTGPNC[+57.02146]ERPYVPC[+57.02146]SPSPC[+57.02146]QN[+0.98402]GGTC[+57.02146]RPTGDVTHE.C	C6(Carbamidomethyl / 57.0215); C8(Carbamidomethyl / 57.0215); C17(Carbamidomethyl / 57.0215); C24(Carbamidomethyl / 57.0215); C29(Carbamidomethyl / 57.0215); C35(Carbamidomethyl / 57.0215)	0.00013	0.00015	0	0	0	0	1.6e-05	1.8e-05	3.882	298.8	31.3		Specific	8.9	>sp|P46531|NOTC1_HUMAN Neurogenic locus notch homolog protein 1 OS=Homo sapiens OX=9606 GN=NOTCH1 PE=1 SV=4	1	4396	FP052422_1.5142.5142.5	high-energy collision-induced dissociation	4.06	5034.14	5034.15	1	110 | 95103
22		291.1	5	1007.83	5035.14	1007.84	5035.16	controllerType=0 controllerNumber=1 scan=4816	-3.14	E.VGSYRCVCRATHTGPNCERPYVPCSPSPCQNGGTCRPTGDVTHE.C		VGSYRCVCRATHTGPNCERPYVPCSPSPCQNGGTCRPTGDVTHE,EC,6@57.02146,8@57.02146,17@57.02146,24@57.02146,29@57.02146,31@0.98402,35@57.02146	N31(Deamidated / 0.984)	14.6546	E.VGSYRC[+57.02146]VC[+57.02146]RATHTGPNC[+57.02146]ERPYVPC[+57.02146]SPSPC[+57.02146]QN[+0.98402]GGTC[+57.02146]RPTGDVTHE.C	C6(Carbamidomethyl / 57.0215); C8(Carbamidomethyl / 57.0215); C17(Carbamidomethyl / 57.0215); C24(Carbamidomethyl / 57.0215); C29(Carbamidomethyl / 57.0215); C35(Carbamidomethyl / 57.0215)	0.00019	0.00021	0	0	0	0	2.2e-05	2.6e-05	3.728	291.1	29		Specific	8.3	>sp|P46531|NOTC1_HUMAN Neurogenic locus notch homolog protein 1 OS=Homo sapiens OX=9606 GN=NOTCH1 PE=1 SV=4	1	4010	FP052422_1.4816.4816.5	high-energy collision-induced dissociation	3.91	5034.14	5034.15	1	111 | 85928
22		290.5	5	1007.83	5035.14	1007.84	5035.16	controllerType=0 controllerNumber=1 scan=5088	-3.443	E.VGSYRCVCRATHTGPNCERPYVPCSPSPCQNGGTCRPTGDVTHE.C		VGSYRCVCRATHTGPNCERPYVPCSPSPCQNGGTCRPTGDVTHE,EC,6@57.02146,8@57.02146,17@57.02146,24@57.02146,29@57.02146,31@0.98402,35@57.02146	N31(Deamidated / 0.984)	15.2739	E.VGSYRC[+57.02146]VC[+57.02146]RATHTGPNC[+57.02146]ERPYVPC[+57.02146]SPSPC[+57.02146]QN[+0.98402]GGTC[+57.02146]RPTGDVTHE.C	C6(Carbamidomethyl / 57.0215); C8(Carbamidomethyl / 57.0215); C17(Carbamidomethyl / 57.0215); C24(Carbamidomethyl / 57.0215); C29(Carbamidomethyl / 57.0215); C35(Carbamidomethyl / 57.0215)	0.00071	0.00081	0	0	0	0	7.4e-05	8.5e-05	3.149	290.5	30.9		Specific	8.7	>sp|P46531|NOTC1_HUMAN Neurogenic locus notch homolog protein 1 OS=Homo sapiens OX=9606 GN=NOTCH1 PE=1 SV=4	1	4325	FP052422_1.5088.5088.5	high-energy collision-induced dissociation	3.33	5034.14	5034.15	1	112 | 93103
22		283.3	5	1007.84	5035.15	1007.84	5035.16	controllerType=0 controllerNumber=1 scan=4871	-2.655	E.VGSYRCVCRATHTGPNCERPYVPCSPSPCQNGGTCRPTGDVTHE.C		VGSYRCVCRATHTGPNCERPYVPCSPSPCQNGGTCRPTGDVTHE,EC,6@57.02146,8@57.02146,17@57.02146,24@57.02146,29@57.02146,31@0.98402,35@57.02146	N31(Deamidated / 0.984)	14.7797	E.VGSYRC[+57.02146]VC[+57.02146]RATHTGPNC[+57.02146]ERPYVPC[+57.02146]SPSPC[+57.02146]QN[+0.98402]GGTC[+57.02146]RPTGDVTHE.C	C6(Carbamidomethyl / 57.0215); C8(Carbamidomethyl / 57.0215); C17(Carbamidomethyl / 57.0215); C24(Carbamidomethyl / 57.0215); C29(Carbamidomethyl / 57.0215); C35(Carbamidomethyl / 57.0215)	0.00019	0.00021	0	0	0	0	2.3e-05	2.7e-05	3.728	283.3	24.8		Specific	8.2	>sp|P46531|NOTC1_HUMAN Neurogenic locus notch homolog protein 1 OS=Homo sapiens OX=9606 GN=NOTCH1 PE=1 SV=4	1	4073	FP052422_1.4871.4871.5	high-energy collision-induced dissociation	3.91	5034.14	5034.15	1	113 | 87368
22		263.7	5	1007.84	5035.15	1007.84	5035.16	controllerType=0 controllerNumber=1 scan=5037	-2.534	E.VGSYRCVCRATHTGPNCERPYVPCSPSPCQNGGTCRPTGDVTHE.C		VGSYRCVCRATHTGPNCERPYVPCSPSPCQNGGTCRPTGDVTHE,EC,6@57.02146,8@57.02146,17@57.02146,24@57.02146,29@57.02146,31@0.98402,35@57.02146	N31(Deamidated / 0.984)	15.1581	E.VGSYRC[+57.02146]VC[+57.02146]RATHTGPNC[+57.02146]ERPYVPC[+57.02146]SPSPC[+57.02146]QN[+0.98402]GGTC[+57.02146]RPTGDVTHE.C	C6(Carbamidomethyl / 57.0215); C8(Carbamidomethyl / 57.0215); C17(Carbamidomethyl / 57.0215); C24(Carbamidomethyl / 57.0215); C29(Carbamidomethyl / 57.0215); C35(Carbamidomethyl / 57.0215)	0.00028	0.00032	0	0	0	0	3.3e-05	3.7e-05	3.553	263.7	4.5		Specific	9.2	>sp|P46531|NOTC1_HUMAN Neurogenic locus notch homolog protein 1 OS=Homo sapiens OX=9606 GN=NOTCH1 PE=1 SV=4	1	4266	FP052422_1.5037.5037.5	high-energy collision-induced dissociation	3.69	5034.14	5034.15	1	114 | 91903
22		243.1	5	1007.84	5035.15	1007.84	5035.16	controllerType=0 controllerNumber=1 scan=4982	-2.473	E.VGSYRCVCRATHTGPNCERPYVPCSPSPCQNGGTCRPTGDVTHE.C		VGSYRCVCRATHTGPNCERPYVPCSPSPCQNGGTCRPTGDVTHE,EC,6@57.02146,8@57.02146,17@57.02146,24@57.02146,29@57.02146,31@0.98402,35@57.02146	N31(Deamidated / 0.984)	15.0322	E.VGSYRC[+57.02146]VC[+57.02146]RATHTGPNC[+57.02146]ERPYVPC[+57.02146]SPSPC[+57.02146]QN[+0.98402]GGTC[+57.02146]RPTGDVTHE.C	C6(Carbamidomethyl / 57.0215); C8(Carbamidomethyl / 57.0215); C17(Carbamidomethyl / 57.0215); C24(Carbamidomethyl / 57.0215); C29(Carbamidomethyl / 57.0215); C35(Carbamidomethyl / 57.0215)	0.00043	0.00049	0	0	0	0	4.3e-05	4.9e-05	3.369	243.1	24.6		Specific	8.1	>sp|P46531|NOTC1_HUMAN Neurogenic locus notch homolog protein 1 OS=Homo sapiens OX=9606 GN=NOTCH1 PE=1 SV=4	1	4205	FP052422_1.4982.4982.5	high-energy collision-induced dissociation	3.51	5034.14	5034.15	1	115 | 90583
22		175.2	5	1007.83	5035.13	1007.84	5035.16	controllerType=0 controllerNumber=1 scan=4763	-5.867	E.VGSYRCVCRATHTGPNCERPYVPCSPSPCQNGGTCRPTGDVTHE.C		VGSYRCVCRATHTGPNCERPYVPCSPSPCQNGGTCRPTGDVTHE,EC,6@57.02146,8@57.02146,17@57.02146,24@57.02146,29@57.02146,31@0.98402,35@57.02146	N31(Deamidated / 0.984)	14.5343	E.VGSYRC[+57.02146]VC[+57.02146]RATHTGPNC[+57.02146]ERPYVPC[+57.02146]SPSPC[+57.02146]QN[+0.98402]GGTC[+57.02146]RPTGDVTHE.C	C6(Carbamidomethyl / 57.0215); C8(Carbamidomethyl / 57.0215); C17(Carbamidomethyl / 57.0215); C24(Carbamidomethyl / 57.0215); C29(Carbamidomethyl / 57.0215); C35(Carbamidomethyl / 57.0215)	0.014	0.016	0.0036	0.0036	0	0	0.0036	0.0036	1.842	175.2	12.7		Specific	6.9	>sp|P46531|NOTC1_HUMAN Neurogenic locus notch homolog protein 1 OS=Homo sapiens OX=9606 GN=NOTCH1 PE=1 SV=4	1	3946	FP052422_1.4763.4763.5	high-energy collision-induced dissociation	1.81	5034.12	5034.15	1	116 | 84728
22		31.8	5	1007.84	5035.16	1007.84	5035.16	controllerType=0 controllerNumber=1 scan=5197	-1.019	E.VGSYRCVCRATHTGPNCERPYVPCSPSPCQNGGTCRPTGDVTHE.C		VGSYRCVCRATHTGPNCERPYVPCSPSPCQNGGTCRPTGDVTHE,EC,6@57.02146,8@57.02146,17@57.02146,24@57.02146,29@57.02146,31@0.98402,35@57.02146	N31(Deamidated / 0.984)	15.526	E.VGSYRC[+57.02146]VC[+57.02146]RATHTGPNC[+57.02146]ERPYVPC[+57.02146]SPSPC[+57.02146]QN[+0.98402]GGTC[+57.02146]RPTGDVTHE.C	C6(Carbamidomethyl / 57.0215); C8(Carbamidomethyl / 57.0215); C17(Carbamidomethyl / 57.0215); C24(Carbamidomethyl / 57.0215); C29(Carbamidomethyl / 57.0215); C35(Carbamidomethyl / 57.0215)	0.014	0.016	0.0036	0.0036	0	0	0.0036	0.0036	1.854	31.8	4.7		Specific	7.1	>sp|P46531|NOTC1_HUMAN Neurogenic locus notch homolog protein 1 OS=Homo sapiens OX=9606 GN=NOTCH1 PE=1 SV=4	1	4466	FP052422_1.5197.5197.5	high-energy collision-induced dissociation	1.8	5034.15	5034.15	1	117 | 96863
22		517.7	6	839.866	5034.16	839.869	5034.18	controllerType=0 controllerNumber=1 scan=4693	-3.518	E.VGSYRCVCRATHTGPNCERPYVPCSPSPCQNGGTCRPTGDVTHE.C		VGSYRCVCRATHTGPNCERPYVPCSPSPCQNGGTCRPTGDVTHE,EC,6@57.02146,8@57.02146,17@57.02146,24@57.02146,29@57.02146,35@57.02146		14.3767	E.VGSYRC[+57.02146]VC[+57.02146]RATHTGPNC[+57.02146]ERPYVPC[+57.02146]SPSPC[+57.02146]QNGGTC[+57.02146]RPTGDVTHE.C	C6(Carbamidomethyl / 57.0215); C8(Carbamidomethyl / 57.0215); C17(Carbamidomethyl / 57.0215); C24(Carbamidomethyl / 57.0215); C29(Carbamidomethyl / 57.0215); C35(Carbamidomethyl / 57.0215)	1.7e-07	1.9e-07	0	0	0	0	4.8e-08	5.5e-08	6.778	517.7	9.2		Specific	13.4	>sp|P46531|NOTC1_HUMAN Neurogenic locus notch homolog protein 1 OS=Homo sapiens OX=9606 GN=NOTCH1 PE=1 SV=4	1	3861	FP052422_1.4693.4693.6	high-energy collision-induced dissociation	7.37	5033.15	5033.17	1	118 | 82608
22		314.6	6	839.864	5034.15	839.869	5034.18	controllerType=0 controllerNumber=1 scan=4639	-5.482	E.VGSYRCVCRATHTGPNCERPYVPCSPSPCQNGGTCRPTGDVTHE.C		VGSYRCVCRATHTGPNCERPYVPCSPSPCQNGGTCRPTGDVTHE,EC,6@57.02146,8@57.02146,17@57.02146,24@57.02146,29@57.02146,35@57.02146		14.253	E.VGSYRC[+57.02146]VC[+57.02146]RATHTGPNC[+57.02146]ERPYVPC[+57.02146]SPSPC[+57.02146]QNGGTC[+57.02146]RPTGDVTHE.C	C6(Carbamidomethyl / 57.0215); C8(Carbamidomethyl / 57.0215); C17(Carbamidomethyl / 57.0215); C24(Carbamidomethyl / 57.0215); C29(Carbamidomethyl / 57.0215); C35(Carbamidomethyl / 57.0215)	6.6e-06	7.5e-06	0	0	0	0	1.3e-06	1.5e-06	5.184	314.6	9.1		Specific	13.8	>sp|P46531|NOTC1_HUMAN Neurogenic locus notch homolog protein 1 OS=Homo sapiens OX=9606 GN=NOTCH1 PE=1 SV=4	1	3801	FP052422_1.4639.4639.6	high-energy collision-induced dissociation	5.36	5033.14	5033.17	1	119 | 81328
22		123.7	5	1007.63	5034.14	1007.64	5034.18	controllerType=0 controllerNumber=1 scan=4705	-7.904	E.VGSYRCVCRATHTGPNCERPYVPCSPSPCQNGGTCRPTGDVTHE.C		VGSYRCVCRATHTGPNCERPYVPCSPSPCQNGGTCRPTGDVTHE,EC,6@57.02146,8@57.02146,17@57.02146,24@57.02146,29@57.02146,35@57.02146		14.4047	E.VGSYRC[+57.02146]VC[+57.02146]RATHTGPNC[+57.02146]ERPYVPC[+57.02146]SPSPC[+57.02146]QNGGTC[+57.02146]RPTGDVTHE.C	C6(Carbamidomethyl / 57.0215); C8(Carbamidomethyl / 57.0215); C17(Carbamidomethyl / 57.0215); C24(Carbamidomethyl / 57.0215); C29(Carbamidomethyl / 57.0215); C35(Carbamidomethyl / 57.0215)	0.028	0.031	0.0068	0.0068	0	0	0.0068	0.0068	1.56	123.7	20.5		Specific	6.9	>sp|P46531|NOTC1_HUMAN Neurogenic locus notch homolog protein 1 OS=Homo sapiens OX=9606 GN=NOTCH1 PE=1 SV=4	1	3876	FP052422_1.4705.4705.5	high-energy collision-induced dissociation	1.5	5033.13	5033.17	1	120 | 82968
40	Fuc(1)	70.8	4	769.838	3076.33	769.835	3076.32	controllerType=0 controllerNumber=1 scan=4417	4.055	E.RPYVPCSPSPCQNGGTCRPTGDVTHE.C	16	RPYVPCSPSPCQNGGTCRPTGDVTHE,EC,6@57.02146,11@57.02146,12@0.98402,16@146.05791,17@57.02146	Q12(Deamidated / 0.984); T16(OGlycan / 146.0579)	13.7341	E.RPYVPC[+57.02146]SPSPC[+57.02146]Q[+0.98402]NGGT[+146.05791]C[+57.02146]RPTGDVTHE.C	C6(Carbamidomethyl / 57.0215); C11(Carbamidomethyl / 57.0215); C17(Carbamidomethyl / 57.0215)	0.0038	0.0044	0	0	0	0	0.0003	0.00034	2.415	70.8	0		Specific	11.4	>sp|P46531|NOTC1_HUMAN Neurogenic locus notch homolog protein 1 OS=Homo sapiens OX=9606 GN=NOTCH1 PE=1 SV=4	1	3534	FP052422_1.4417.4417.4	high-energy collision-induced dissociation	2.36	3075.32	3075.31	1	121 | 29699
40	Fuc(1)	3	4	769.587	3075.33	769.589	3075.34	controllerType=0 controllerNumber=1 scan=4366	-2.888	E.RPYVPCSPSPCQNGGTCRPTGDVTHE.C	16	RPYVPCSPSPCQNGGTCRPTGDVTHE,EC,6@57.02146,11@57.02146,16@146.05791,17@57.02146	T16(OGlycan / 146.0579)	13.6126	E.RPYVPC[+57.02146]SPSPC[+57.02146]QNGGT[+146.05791]C[+57.02146]RPTGDVTHE.C	C6(Carbamidomethyl / 57.0215); C11(Carbamidomethyl / 57.0215); C17(Carbamidomethyl / 57.0215)	0.0012	0.0014	0	0	0	0	0.00011	0.00013	2.922	3	0.3		Specific	9.3	>sp|P46531|NOTC1_HUMAN Neurogenic locus notch homolog protein 1 OS=Homo sapiens OX=9606 GN=NOTCH1 PE=1 SV=4	1	3475	FP052422_1.4366.4366.4	high-energy collision-induced dissociation	2.87	3074.32	3074.33	1	122 | 29031
40	Fuc(1)	428.7	3	870.374	2609.11	870.377	2609.12	controllerType=0 controllerNumber=1 scan=4285	-3.656	E.RPYVPCSPSPCQNGGTCRPTGD.V	7	RPYVPCSPSPCQNGGTCRPTGD,EV,6@57.02146,7@146.05791,11@57.02146,17@57.02146	S7(OGlycan / 146.0579)	13.4187	E.RPYVPC[+57.02146]S[+146.05791]PSPC[+57.02146]QNGGTC[+57.02146]RPTGD.V	C6(Carbamidomethyl / 57.0215); C11(Carbamidomethyl / 57.0215); C17(Carbamidomethyl / 57.0215)	1.2e-06	1.3e-06	0	0	0	0	1.8e-07	2.1e-07	5.933	428.7	3.3		Specific	19.6	>sp|P46531|NOTC1_HUMAN Neurogenic locus notch homolog protein 1 OS=Homo sapiens OX=9606 GN=NOTCH1 PE=1 SV=4	1	3380	FP052422_1.4285.4285.3	high-energy collision-induced dissociation	5.88	2608.1	2608.11	1	123 | 28330
40	Fuc(1)	310.7	3	870.375	2609.11	870.377	2609.12	controllerType=0 controllerNumber=1 scan=4331	-3.306	E.RPYVPCSPSPCQNGGTCRPTGD.V	7	RPYVPCSPSPCQNGGTCRPTGD,EV,6@57.02146,7@146.05791,11@57.02146,17@57.02146	S7(OGlycan / 146.0579)	13.5297	E.RPYVPC[+57.02146]S[+146.05791]PSPC[+57.02146]QNGGTC[+57.02146]RPTGD.V	C6(Carbamidomethyl / 57.0215); C11(Carbamidomethyl / 57.0215); C17(Carbamidomethyl / 57.0215)	3.6e-06	4.2e-06	0	0	0	0	6.1e-07	6.9e-07	5.438	310.7	3.3		Specific	16	>sp|P46531|NOTC1_HUMAN Neurogenic locus notch homolog protein 1 OS=Homo sapiens OX=9606 GN=NOTCH1 PE=1 SV=4	1	3432	FP052422_1.4331.4331.3	high-energy collision-induced dissociation	5.38	2608.1	2608.11	1	124 | 28649
80		42	2	990.879	1980.75	990.878	1980.75	controllerType=0 controllerNumber=1 scan=3965	1.319	E.NIDDCPGNNCKNGGACVD.G		NIDDCPGNNCKNGGACVD,EG,5@57.02146,8@0.98402,10@57.02146,16@57.02146	N8(Deamidated / 0.984)	12.6639	E.NIDDC[+57.02146]PGN[+0.98402]NC[+57.02146]KNGGAC[+57.02146]VD.G	C5(Carbamidomethyl / 57.0215); C10(Carbamidomethyl / 57.0215); C16(Carbamidomethyl / 57.0215)	0.027	0.031	0.0068	0.0068	0.019	0.019	0.0068	0.0068	1.571	42	0		Specific	7.9	>sp|P46531|NOTC1_HUMAN Neurogenic locus notch homolog protein 1 OS=Homo sapiens OX=9606 GN=NOTCH1 PE=1 SV=4	1	2967	FP052422_1.3965.3965.2	high-energy collision-induced dissociation	1.51	1979.74	1979.74	1	125 | 10048
80		302.4	2	990.384	1979.76	990.386	1979.76	controllerType=0 controllerNumber=1 scan=3774	-1.698	E.NIDDCPGNNCKNGGACVD.G		NIDDCPGNNCKNGGACVD,EG,5@57.02146,10@57.02146,16@57.02146		12.2142	E.NIDDC[+57.02146]PGNNC[+57.02146]KNGGAC[+57.02146]VD.G	C5(Carbamidomethyl / 57.0215); C10(Carbamidomethyl / 57.0215); C16(Carbamidomethyl / 57.0215)	3.6e-06	4.2e-06	0	0	0	0	5.8e-07	6.6e-07	5.438	302.4	302.4		Specific	13.6	>sp|P46531|NOTC1_HUMAN Neurogenic locus notch homolog protein 1 OS=Homo sapiens OX=9606 GN=NOTCH1 PE=1 SV=4	1	2720	FP052422_1.3774.3774.2	high-energy collision-induced dissociation	5.38	1978.75	1978.76	1	126 | 9638
98		451.6	2	733.809	1466.61	733.811	1466.62	controllerType=0 controllerNumber=1 scan=3766	-3.115	D.GVNTYNCRCPPE.W		GVNTYNCRCPPE,DW,7@57.02146,9@57.02146		12.1949	D.GVNTYNC[+57.02146]RC[+57.02146]PPE.W	C7(Carbamidomethyl / 57.0215); C9(Carbamidomethyl / 57.0215)	2.1e-07	2.4e-07	0	0	0	0	6.1e-08	7e-08	6.679	451.6	451.6		Specific	17.2	>sp|P46531|NOTC1_HUMAN Neurogenic locus notch homolog protein 1 OS=Homo sapiens OX=9606 GN=NOTCH1 PE=1 SV=4	1	2710	FP052422_1.3766.3766.2	high-energy collision-induced dissociation	6.62	1465.6	1465.61	1	127 | 1256
198	Hex(1)Pent(2)	127.2	2	745.776	1490.55	745.779	1490.55	controllerType=0 controllerNumber=1 scan=3872	-3.556	D.ACISNPCNE.G	4	ACISNPCNE,DG,2@57.02146,4@426.13734,7@57.02146	S4(OGlycan / 426.1373)	12.4456	D.AC[+57.02146]IS[+426.13734]NPC[+57.02146]NE.G	C2(Carbamidomethyl / 57.0215); C7(Carbamidomethyl / 57.0215)	0.0033	0.0038	0	0	0	0	0.00026	0.0003	2.478	127.2	127.2		Specific	9.7	>sp|P46531|NOTC1_HUMAN Neurogenic locus notch homolog protein 1 OS=Homo sapiens OX=9606 GN=NOTCH1 PE=1 SV=4	1	2848	FP052422_1.3872.3872.2	high-energy collision-induced dissociation	2.42	1489.54	1489.54	1	128 | 1296
207	Fuc(1)	381.9	3	1188.82	3564.44	1188.82	3564.45	controllerType=0 controllerNumber=1 scan=5680	-3.88	E.GSTCDTNPVNGKAICTCPSGYTGPACSQDVDE.C	16	GSTCDTNPVNGKAICTCPSGYTGPACSQDVDE,EC,4@57.02146,15@57.02146,16@146.05791,17@57.02146,26@57.02146	T16(OGlycan / 146.0579)	16.6483	E.GSTC[+57.02146]DTNPVNGKAIC[+57.02146]T[+146.05791]C[+57.02146]PSGYTGPAC[+57.02146]SQDVDE.C	C4(Carbamidomethyl / 57.0215); C15(Carbamidomethyl / 57.0215); C17(Carbamidomethyl / 57.0215); C26(Carbamidomethyl / 57.0215)	0.00036	0.00041	0	0	0	0	3.4e-05	3.9e-05	3.447	362.9	2.4		Specific	13.3	>sp|P46531|NOTC1_HUMAN Neurogenic locus notch homolog protein 1 OS=Homo sapiens OX=9606 GN=NOTCH1 PE=1 SV=4	1	5053	FP052422_1.5680.5680.3	high-energy collision-induced dissociation	3.39	3563.43	3563.44	1	129 | 64566
207		288.7	3	1140.46	3419.37	1140.46	3419.38	controllerType=0 controllerNumber=1 scan=5737	-0.916	E.GSTCDTNPVNGKAICTCPSGYTGPACSQDVDE.C		GSTCDTNPVNGKAICTCPSGYTGPACSQDVDE,EC,4@57.02146,10@0.98402,15@57.02146,17@57.02146,26@57.02146	N10(Deamidated / 0.984)	16.7812	E.GSTC[+57.02146]DTNPVN[+0.98402]GKAIC[+57.02146]TC[+57.02146]PSGYTGPAC[+57.02146]SQDVDE.C	C4(Carbamidomethyl / 57.0215); C15(Carbamidomethyl / 57.0215); C17(Carbamidomethyl / 57.0215); C26(Carbamidomethyl / 57.0215)	0.00046	0.00052	0	0	0	0	4.5e-05	5.1e-05	3.34	276.1	67.3		Specific	14.2	>sp|P46531|NOTC1_HUMAN Neurogenic locus notch homolog protein 1 OS=Homo sapiens OX=9606 GN=NOTCH1 PE=1 SV=4	1	5123	FP052422_1.5737.5737.3	high-energy collision-induced dissociation	3.52	3418.37	3418.37	1	130 | 35905
238		114.3	2	1292.04	2583.08	1292.05	2583.09	controllerType=0 controllerNumber=1 scan=6697	-5.892	D.ECSLGANPCEHAGKCINTLGSFE.C		ECSLGANPCEHAGKCINTLGSFE,DC,2@57.02146,7@15.99492,9@57.02146,11@15.99492,15@57.02146	N7(Oxidation / 15.9949); H11(Oxidation / 15.9949)	19.0528	D.EC[+57.02146]SLGAN[+15.99492]PC[+57.02146]EH[+15.99492]AGKC[+57.02146]INTLGSFE.C	C2(Carbamidomethyl / 57.0215); C9(Carbamidomethyl / 57.0215); C15(Carbamidomethyl / 57.0215)	0.032	0.037	0.0066	0.0066	0.018	0.018	0.0068	0.0068	1.494	114.3	50.3		Specific	6.4	>sp|P46531|NOTC1_HUMAN Neurogenic locus notch homolog protein 1 OS=Homo sapiens OX=9606 GN=NOTCH1 PE=1 SV=4	1	6281	FP052422_1.6697.6697.2	high-energy collision-induced dissociation	1.44	2582.07	2582.08	1	131 | 39434
238		234.6	2	1284.04	2567.08	1284.05	2567.1	controllerType=0 controllerNumber=1 scan=6708	-5.628	D.ECSLGANPCEHAGKCINTLGSFE.C		ECSLGANPCEHAGKCINTLGSFE,DC,2@57.02146,7@15.99492,9@57.02146,15@57.02146	N7(Oxidation / 15.9949)	19.0787	D.EC[+57.02146]SLGAN[+15.99492]PC[+57.02146]EHAGKC[+57.02146]INTLGSFE.C	C2(Carbamidomethyl / 57.0215); C9(Carbamidomethyl / 57.0215); C15(Carbamidomethyl / 57.0215)	0.0024	0.0028	0	0	0	0	0.00019	0.00022	2.617	234.6	91.3		Specific	7.7	>sp|P46531|NOTC1_HUMAN Neurogenic locus notch homolog protein 1 OS=Homo sapiens OX=9606 GN=NOTCH1 PE=1 SV=4	1	6293	FP052422_1.6708.6708.2	high-energy collision-induced dissociation	2.56	2566.07	2566.09	1	132 | 39473
238		148.4	2	1284.04	2567.08	1284.05	2567.1	controllerType=0 controllerNumber=1 scan=6656	-7.149	D.ECSLGANPCEHAGKCINTLGSFE.C		ECSLGANPCEHAGKCINTLGSFE,DC,2@57.02146,7@15.99492,9@57.02146,15@57.02146	N7(Oxidation / 15.9949)	18.9555	D.EC[+57.02146]SLGAN[+15.99492]PC[+57.02146]EHAGKC[+57.02146]INTLGSFE.C	C2(Carbamidomethyl / 57.0215); C9(Carbamidomethyl / 57.0215); C15(Carbamidomethyl / 57.0215)	0.002	0.0023	0	0	0	0	0.00015	0.00017	2.702	148.4	84.9		Specific	10.9	>sp|P46531|NOTC1_HUMAN Neurogenic locus notch homolog protein 1 OS=Homo sapiens OX=9606 GN=NOTCH1 PE=1 SV=4	1	6233	FP052422_1.6656.6656.2	high-energy collision-induced dissociation	2.64	2566.07	2566.09	1	133 | 39104
238		2.5	3	856.367	2567.09	856.37	2567.1	controllerType=0 controllerNumber=1 scan=6657	-3.921	D.ECSLGANPCEHAGKCINTLGSFE.C		ECSLGANPCEHAGKCINTLGSFE,DC,2@57.02146,7@15.99492,9@57.02146,15@57.02146	N7(Oxidation / 15.9949)	18.9576	D.EC[+57.02146]SLGAN[+15.99492]PC[+57.02146]EHAGKC[+57.02146]INTLGSFE.C	C2(Carbamidomethyl / 57.0215); C9(Carbamidomethyl / 57.0215); C15(Carbamidomethyl / 57.0215)	0.039	0.044	0.0066	0.013	0	0	0.0068	0.013	1.411	2.5	2.5		Specific	5.9	>sp|P46531|NOTC1_HUMAN Neurogenic locus notch homolog protein 1 OS=Homo sapiens OX=9606 GN=NOTCH1 PE=1 SV=4	1	6234	FP052422_1.6657.6657.3	high-energy collision-induced dissociation	1.35	2566.08	2566.09	1	134 | 39137
239	Fuc(1)	24.6	2	1292.54	2584.07	1292.56	2584.11	controllerType=0 controllerNumber=1 scan=6824	-16.242	E.CSLGANPCEHAGKCINTLGSFE.C	2	CSLGANPCEHAGKCINTLGSFE,EC,1@57.02146,2@146.05791,8@57.02146,14@57.02146,16@15.99492	S2(OGlycan / 146.0579); N16(Oxidation / 15.9949)	19.3534	E.C[+57.02146]S[+146.05791]LGANPC[+57.02146]EHAGKC[+57.02146]IN[+15.99492]TLGSFE.C	C1(Carbamidomethyl / 57.0215); C8(Carbamidomethyl / 57.0215); C14(Carbamidomethyl / 57.0215)	0.0043	0.0049	0	0	0	0	0.00036	0.00042	2.366	24.6	14.9		Specific	8.1	>sp|P46531|NOTC1_HUMAN Neurogenic locus notch homolog protein 1 OS=Homo sapiens OX=9606 GN=NOTCH1 PE=1 SV=4	1	6424	FP052422_1.6824.6824.2	high-energy collision-induced dissociation	2.31	2583.06	2583.1	1	135 | 39987
239	Hex(1)	69.4	3	862.037	2584.1	862.042	2584.11	controllerType=0 controllerNumber=1 scan=5640	-5.831	E.CSLGANPCEHAGKCINTLGSFE.C	17	CSLGANPCEHAGKCINTLGSFE,EC,1@57.02146,8@57.02146,14@57.02146,17@162.05282	T17(OGlycan / 162.0528)	16.5551	E.C[+57.02146]SLGANPC[+57.02146]EHAGKC[+57.02146]INT[+162.05282]LGSFE.C	C1(Carbamidomethyl / 57.0215); C8(Carbamidomethyl / 57.0215); C14(Carbamidomethyl / 57.0215)	0.015	0.017	0.0035	0.0035	0.0097	0.0097	0.0036	0.0036	1.83	69.4	3.6		Specific	7.6	>sp|P46531|NOTC1_HUMAN Neurogenic locus notch homolog protein 1 OS=Homo sapiens OX=9606 GN=NOTCH1 PE=1 SV=4	1	5009	FP052422_1.5640.5640.3	high-energy collision-induced dissociation	1.77	2583.09	2583.1	1	136 | 35155
239	Hex(1)	9.4	2	1292.54	2584.06	1292.56	2584.11	controllerType=0 controllerNumber=1 scan=6985	-18.037	E.CSLGANPCEHAGKCINTLGSFE.C	2	CSLGANPCEHAGKCINTLGSFE,EC,1@57.02146,2@162.05282,8@57.02146,14@57.02146	S2(OGlycan / 162.0528)	19.7349	E.C[+57.02146]S[+162.05282]LGANPC[+57.02146]EHAGKC[+57.02146]INTLGSFE.C	C1(Carbamidomethyl / 57.0215); C8(Carbamidomethyl / 57.0215); C14(Carbamidomethyl / 57.0215)	0.011	0.012	0	0.0036	0	0.01	0.00086	0.0036	1.963	9.4	9.4		Specific	7.6	>sp|P46531|NOTC1_HUMAN Neurogenic locus notch homolog protein 1 OS=Homo sapiens OX=9606 GN=NOTCH1 PE=1 SV=4	1	6609	FP052422_1.6985.6985.2	high-energy collision-induced dissociation	1.91	2583.06	2583.1	1	137 | 42747
248	Hex(1)	132.5	2	806.365	1611.72	806.37	1611.73	controllerType=0 controllerNumber=1 scan=4605	-5.469	E.HAGKCINTLGSFE.C	8	HAGKCINTLGSFE,EC,5@57.02146,7@15.99492,8@162.05282	N7(Oxidation / 15.9949); T8(OGlycan / 162.0528)	14.174	E.HAGKC[+57.02146]IN[+15.99492]T[+162.05282]LGSFE.C	C5(Carbamidomethyl / 57.0215)	0.011	0.012	0	0.0036	0	0.01	0.00082	0.0036	1.963	125.8	6		Specific	7.5	>sp|P46531|NOTC1_HUMAN Neurogenic locus notch homolog protein 1 OS=Homo sapiens OX=9606 GN=NOTCH1 PE=1 SV=4	1	3760	FP052422_1.4605.4605.2	high-energy collision-induced dissociation	1.91	1610.72	1610.72	1	138 | 1538
261		691.9	2	814.832	1628.66	814.834	1628.66	controllerType=0 controllerNumber=1 scan=4493	-3.422	E.CQCLQGYTGPRCE.I		CQCLQGYTGPRCE,EI,1@57.02146,3@57.02146,12@57.02146		13.9113	E.C[+57.02146]QC[+57.02146]LQGYTGPRC[+57.02146]E.I	C1(Carbamidomethyl / 57.0215); C3(Carbamidomethyl / 57.0215); C12(Carbamidomethyl / 57.0215)	9.8e-10	1.1e-09	0	0	0	0	6.5e-11	7.5e-11	9.01	686.6	686.6		Specific	17.1	>sp|P46531|NOTC1_HUMAN Neurogenic locus notch homolog protein 1 OS=Homo sapiens OX=9606 GN=NOTCH1 PE=1 SV=4	1	3623	FP052422_1.4493.4493.2	high-energy collision-induced dissociation	8.95	1627.65	1627.65	1	139 | 1500
261		607	2	814.832	1628.66	814.834	1628.66	controllerType=0 controllerNumber=1 scan=4548	-2.373	E.CQCLQGYTGPRCE.I		CQCLQGYTGPRCE,EI,1@57.02146,3@57.02146,12@57.02146		14.0404	E.C[+57.02146]QC[+57.02146]LQGYTGPRC[+57.02146]E.I	C1(Carbamidomethyl / 57.0215); C3(Carbamidomethyl / 57.0215); C12(Carbamidomethyl / 57.0215)	2.6e-09	2.9e-09	0	0	0	0	1.8e-10	2.1e-10	8.592	607	607		Specific	15.4	>sp|P46531|NOTC1_HUMAN Neurogenic locus notch homolog protein 1 OS=Homo sapiens OX=9606 GN=NOTCH1 PE=1 SV=4	1	3686	FP052422_1.4548.4548.2	high-energy collision-induced dissociation	8.54	1627.65	1627.65	1	140 | 1505
261		522.2	2	814.833	1628.66	814.834	1628.66	controllerType=0 controllerNumber=1 scan=6102	-2.223	E.CQCLQGYTGPRCE.I		CQCLQGYTGPRCE,EI,1@57.02146,3@57.02146,12@57.02146		17.6414	E.C[+57.02146]QC[+57.02146]LQGYTGPRC[+57.02146]E.I	C1(Carbamidomethyl / 57.0215); C3(Carbamidomethyl / 57.0215); C12(Carbamidomethyl / 57.0215)	9.6e-08	1.1e-07	0	0	0	0	3e-08	3.4e-08	7.02	522.2	522.2		Specific	15.7	>sp|P46531|NOTC1_HUMAN Neurogenic locus notch homolog protein 1 OS=Homo sapiens OX=9606 GN=NOTCH1 PE=1 SV=4	1	5564	FP052422_1.6102.6102.2	high-energy collision-induced dissociation	6.96	1627.65	1627.65	1	141 | 2207
261		516.5	2	814.831	1628.65	814.834	1628.66	controllerType=0 controllerNumber=1 scan=6055	-3.947	E.CQCLQGYTGPRCE.I		CQCLQGYTGPRCE,EI,1@57.02146,3@57.02146,12@57.02146		17.5312	E.C[+57.02146]QC[+57.02146]LQGYTGPRC[+57.02146]E.I	C1(Carbamidomethyl / 57.0215); C3(Carbamidomethyl / 57.0215); C12(Carbamidomethyl / 57.0215)	4.3e-07	5e-07	0	0	0	0	9.1e-08	1e-07	6.362	508.5	508.5		Specific	14.8	>sp|P46531|NOTC1_HUMAN Neurogenic locus notch homolog protein 1 OS=Homo sapiens OX=9606 GN=NOTCH1 PE=1 SV=4	1	5506	FP052422_1.6055.6055.2	high-energy collision-induced dissociation	6.3	1627.65	1627.65	1	142 | 2040
261		450.5	2	814.833	1628.66	814.834	1628.66	controllerType=0 controllerNumber=1 scan=6152	-1.174	E.CQCLQGYTGPRCE.I		CQCLQGYTGPRCE,EI,1@57.02146,3@57.02146,12@57.02146		17.7606	E.C[+57.02146]QC[+57.02146]LQGYTGPRC[+57.02146]E.I	C1(Carbamidomethyl / 57.0215); C3(Carbamidomethyl / 57.0215); C12(Carbamidomethyl / 57.0215)	3.1e-07	3.6e-07	0	0	0	0	7.9e-08	9.1e-08	6.506	450.5	450.5		Specific	14	>sp|P46531|NOTC1_HUMAN Neurogenic locus notch homolog protein 1 OS=Homo sapiens OX=9606 GN=NOTCH1 PE=1 SV=4	1	5617	FP052422_1.6152.6152.2	high-energy collision-induced dissociation	6.45	1627.65	1627.65	1	143 | 2267
261		408.4	2	814.83	1628.65	814.834	1628.66	controllerType=0 controllerNumber=1 scan=4444	-4.996	E.CQCLQGYTGPRCE.I		CQCLQGYTGPRCE,EI,1@57.02146,3@57.02146,12@57.02146		13.7972	E.C[+57.02146]QC[+57.02146]LQGYTGPRC[+57.02146]E.I	C1(Carbamidomethyl / 57.0215); C3(Carbamidomethyl / 57.0215); C12(Carbamidomethyl / 57.0215)	1.2e-06	1.3e-06	0	0	0	0	2e-07	2.2e-07	5.933	408.4	408.4		Specific	15.6	>sp|P46531|NOTC1_HUMAN Neurogenic locus notch homolog protein 1 OS=Homo sapiens OX=9606 GN=NOTCH1 PE=1 SV=4	1	3568	FP052422_1.4444.4444.2	high-energy collision-induced dissociation	5.88	1627.65	1627.65	1	144 | 1483
274	Hex(1)Pent(2); HexNAc(1)Hex(1)Fuc(1)NeuAc(1)	7.7	3	1299.17	3895.51	1299.18	3895.52	controllerType=0 controllerNumber=1 scan=7168	-2.723	E.IDVNECVSNPCQNDATCLDQIGE.F	8;16	IDVNECVSNPCQNDATCLDQIGE,EF,6@57.02146,8@426.13734,11@57.02146,14@15.99492,16@802.28552,17@57.02146	S8(OGlycan / 426.1373); D14(Oxidation / 15.9949); T16(OGlycan / 802.2855)	20.1701	E.IDVNEC[+57.02146]VS[+426.13734]NPC[+57.02146]QND[+15.99492]AT[+802.28552]C[+57.02146]LDQIGE.F	C6(Carbamidomethyl / 57.0215); C11(Carbamidomethyl / 57.0215); C17(Carbamidomethyl / 57.0215)	8.1e-05	9.2e-05	0	0	0	0	9.2e-06	1.1e-05	4.094	7.7	0		Specific	11.2	>sp|P46531|NOTC1_HUMAN Neurogenic locus notch homolog protein 1 OS=Homo sapiens OX=9606 GN=NOTCH1 PE=1 SV=4	1	6821	FP052422_1.7168.7168.3	high-energy collision-induced dissociation	3.4	3894.5	3894.51	1	145 | 67086
274	Hex(1)Pent(2); HexNAc(1)Hex(1)Fuc(1)NeuAc(1)	519	3	1293.85	3879.52	1293.85	3879.52	controllerType=0 controllerNumber=1 scan=7225	-1.056	E.IDVNECVSNPCQNDATCLDQIGE.F	8;16	IDVNECVSNPCQNDATCLDQIGE,EF,6@57.02146,8@426.13734,11@57.02146,16@802.28552,17@57.02146	S8(OGlycan / 426.1373); T16(OGlycan / 802.2855)	20.3065	E.IDVNEC[+57.02146]VS[+426.13734]NPC[+57.02146]QNDAT[+802.28552]C[+57.02146]LDQIGE.F	C6(Carbamidomethyl / 57.0215); C11(Carbamidomethyl / 57.0215); C17(Carbamidomethyl / 57.0215)	3e-07	3.4e-07	0	0	0	0	7.3e-08	8.3e-08	6.529	519	1.2		Specific	17.2	>sp|P46531|NOTC1_HUMAN Neurogenic locus notch homolog protein 1 OS=Homo sapiens OX=9606 GN=NOTCH1 PE=1 SV=4	1	6886	FP052422_1.7225.7225.3	high-energy collision-induced dissociation	7.12	3878.51	3878.52	1	146 | 67510
274	Hex(1)Pent(2); HexNAc(1)Hex(1)Fuc(1)NeuAc(1)	329.4	3	1293.85	3879.52	1293.85	3879.52	controllerType=0 controllerNumber=1 scan=7273	-0.678	E.IDVNECVSNPCQNDATCLDQIGE.F	8;16	IDVNECVSNPCQNDATCLDQIGE,EF,6@57.02146,8@426.13734,11@57.02146,16@802.28552,17@57.02146	S8(OGlycan / 426.1373); T16(OGlycan / 802.2855)	20.4206	E.IDVNEC[+57.02146]VS[+426.13734]NPC[+57.02146]QNDAT[+802.28552]C[+57.02146]LDQIGE.F	C6(Carbamidomethyl / 57.0215); C11(Carbamidomethyl / 57.0215); C17(Carbamidomethyl / 57.0215)	1e-05	1.2e-05	0	0	0	0	1.6e-06	1.9e-06	4.993	329.4	1.2		Specific	17.7	>sp|P46531|NOTC1_HUMAN Neurogenic locus notch homolog protein 1 OS=Homo sapiens OX=9606 GN=NOTCH1 PE=1 SV=4	1	6944	FP052422_1.7273.7273.3	high-energy collision-induced dissociation	5.11	3878.51	3878.52	1	147 | 67832
274	Hex(1)Pent(2); HexNAc(1)Hex(1)Fuc(1)NeuAc(1)	249.6	3	1293.84	3879.52	1293.85	3879.52	controllerType=0 controllerNumber=1 scan=7176	-1.15	E.IDVNECVSNPCQNDATCLDQIGE.F	8;16	IDVNECVSNPCQNDATCLDQIGE,EF,6@57.02146,8@426.13734,11@57.02146,16@802.28552,17@57.02146	S8(OGlycan / 426.1373); T16(OGlycan / 802.2855)	20.19	E.IDVNEC[+57.02146]VS[+426.13734]NPC[+57.02146]QNDAT[+802.28552]C[+57.02146]LDQIGE.F	C6(Carbamidomethyl / 57.0215); C11(Carbamidomethyl / 57.0215); C17(Carbamidomethyl / 57.0215)	2.2e-05	2.5e-05	0	0	0	0	2.9e-06	3.3e-06	4.662	249.6	1.2		Specific	16.1	>sp|P46531|NOTC1_HUMAN Neurogenic locus notch homolog protein 1 OS=Homo sapiens OX=9606 GN=NOTCH1 PE=1 SV=4	1	6830	FP052422_1.7176.7176.3	high-energy collision-induced dissociation	4.74	3878.51	3878.52	1	148 | 67126
274	Hex(1)Pent(2); HexNAc(1)Hex(1)Fuc(1)NeuAc(1)	85.8	2	1940.25	3879.5	1940.27	3879.52	controllerType=0 controllerNumber=1 scan=7200	-5.851	E.IDVNECVSNPCQNDATCLDQIGE.F	8;16	IDVNECVSNPCQNDATCLDQIGE,EF,6@57.02146,8@426.13734,11@57.02146,16@802.28552,17@57.02146	S8(OGlycan / 426.1373); T16(OGlycan / 802.2855)	20.2462	E.IDVNEC[+57.02146]VS[+426.13734]NPC[+57.02146]QNDAT[+802.28552]C[+57.02146]LDQIGE.F	C6(Carbamidomethyl / 57.0215); C11(Carbamidomethyl / 57.0215); C17(Carbamidomethyl / 57.0215)	0.0056	0.0064	0	0	0	0	0.00057	0.00065	2.251	85.8	1.2		Specific	10	>sp|P46531|NOTC1_HUMAN Neurogenic locus notch homolog protein 1 OS=Homo sapiens OX=9606 GN=NOTCH1 PE=1 SV=4	1	6861	FP052422_1.7200.7200.2	high-energy collision-induced dissociation	2.19	3878.49	3878.52	1	149 | 67390
274	Hex(1)Pent(2); HexNAc(1)Hex(1)Fuc(1)NeuAc(1)	1.9	3	1293.85	3879.53	1293.85	3879.52	controllerType=0 controllerNumber=1 scan=7322	2.059	E.IDVNECVSNPCQNDATCLDQIGE.F	8;16	IDVNECVSNPCQNDATCLDQIGE,EF,6@57.02146,8@426.13734,11@57.02146,16@802.28552,17@57.02146	S8(OGlycan / 426.1373); T16(OGlycan / 802.2855)	20.5371	E.IDVNEC[+57.02146]VS[+426.13734]NPC[+57.02146]QNDAT[+802.28552]C[+57.02146]LDQIGE.F	C6(Carbamidomethyl / 57.0215); C11(Carbamidomethyl / 57.0215); C17(Carbamidomethyl / 57.0215)	0.0071	0.0081	0	0	0	0	0.00067	0.00077	2.151	1.9	1.2		Specific	11.1	>sp|P46531|NOTC1_HUMAN Neurogenic locus notch homolog protein 1 OS=Homo sapiens OX=9606 GN=NOTCH1 PE=1 SV=4	1	6994	FP052422_1.7322.7322.3	high-energy collision-induced dissociation	2.09	3878.53	3878.52	1	150 | 68060
274	Hex(1)Pent(2); HexNAc(1)Hex(1)Fuc(1)	229.1	3	1196.82	3588.44	1196.81	3588.43	controllerType=0 controllerNumber=1 scan=6614	1.976	E.IDVNECVSNPCQNDATCLDQIGE.F	8;16	IDVNECVSNPCQNDATCLDQIGE,EF,6@57.02146,8@426.13734,11@57.02146,16@511.19010,17@57.02146	S8(OGlycan / 426.1373); T16(OGlycan / 511.1901)	18.8553	E.IDVNEC[+57.02146]VS[+426.13734]NPC[+57.02146]QNDAT[+511.19010]C[+57.02146]LDQIGE.F	C6(Carbamidomethyl / 57.0215); C11(Carbamidomethyl / 57.0215); C17(Carbamidomethyl / 57.0215)	0.00011	0.00012	0	0	0	0	1.4e-05	1.6e-05	3.974	229.1	1.2		Specific	14.8	>sp|P46531|NOTC1_HUMAN Neurogenic locus notch homolog protein 1 OS=Homo sapiens OX=9606 GN=NOTCH1 PE=1 SV=4	1	6185	FP052422_1.6614.6614.3	high-energy collision-induced dissociation	3.95	3587.43	3587.42	1	151 | 65934
274	Hex(1)Pent(2); HexNAc(1)Hex(1)Fuc(1)	166.1	3	1196.81	3588.43	1196.81	3588.43	controllerType=0 controllerNumber=1 scan=6665	-0.065	E.IDVNECVSNPCQNDATCLDQIGE.F	8;16	IDVNECVSNPCQNDATCLDQIGE,EF,6@57.02146,8@426.13734,11@57.02146,16@511.19010,17@57.02146	S8(OGlycan / 426.1373); T16(OGlycan / 511.1901)	18.9771	E.IDVNEC[+57.02146]VS[+426.13734]NPC[+57.02146]QNDAT[+511.19010]C[+57.02146]LDQIGE.F	C6(Carbamidomethyl / 57.0215); C11(Carbamidomethyl / 57.0215); C17(Carbamidomethyl / 57.0215)	4.9e-05	5.5e-05	0	0	0	0	6.2e-06	7.1e-06	4.314	166.1	1.2		Specific	14.8	>sp|P46531|NOTC1_HUMAN Neurogenic locus notch homolog protein 1 OS=Homo sapiens OX=9606 GN=NOTCH1 PE=1 SV=4	1	6244	FP052422_1.6665.6665.3	high-energy collision-induced dissociation	4.26	3587.42	3587.42	1	152 | 66116
274	Hex(1)Pent(2); HexNAc(1)Hex(1)Fuc(1)	25.5	2	1794.72	3588.42	1794.72	3588.43	controllerType=0 controllerNumber=1 scan=6634	-1.439	E.IDVNECVSNPCQNDATCLDQIGE.F	8;16	IDVNECVSNPCQNDATCLDQIGE,EF,6@57.02146,8@426.13734,11@57.02146,16@511.19010,17@57.02146	S8(OGlycan / 426.1373); T16(OGlycan / 511.1901)	18.903	E.IDVNEC[+57.02146]VS[+426.13734]NPC[+57.02146]QNDAT[+511.19010]C[+57.02146]LDQIGE.F	C6(Carbamidomethyl / 57.0215); C11(Carbamidomethyl / 57.0215); C17(Carbamidomethyl / 57.0215)	0.0043	0.0049	0	0	0	0	0.00035	0.0004	2.371	25.5	1.2		Specific	8.5	>sp|P46531|NOTC1_HUMAN Neurogenic locus notch homolog protein 1 OS=Homo sapiens OX=9606 GN=NOTCH1 PE=1 SV=4	1	6206	FP052422_1.6634.6634.2	high-energy collision-induced dissociation	2.31	3587.42	3587.42	1	153 | 65978
274	Hex(1)Pent(2); HexNAc(1)Fuc(1)	474.2	3	1142.8	3426.37	1142.8	3426.38	controllerType=0 controllerNumber=1 scan=6712	-1.029	E.IDVNECVSNPCQNDATCLDQIGE.F	8;16	IDVNECVSNPCQNDATCLDQIGE,EF,6@57.02146,8@426.13734,11@57.02146,16@349.13728,17@57.02146	S8(OGlycan / 426.1373); T16(OGlycan / 349.1373)	19.0875	E.IDVNEC[+57.02146]VS[+426.13734]NPC[+57.02146]QNDAT[+349.13728]C[+57.02146]LDQIGE.F	C6(Carbamidomethyl / 57.0215); C11(Carbamidomethyl / 57.0215); C17(Carbamidomethyl / 57.0215)	5.4e-07	6.2e-07	0	0	0	0	1.1e-07	1.2e-07	6.264	474.2	1.2		Specific	18.2	>sp|P46531|NOTC1_HUMAN Neurogenic locus notch homolog protein 1 OS=Homo sapiens OX=9606 GN=NOTCH1 PE=1 SV=4	1	6298	FP052422_1.6712.6712.3	high-energy collision-induced dissociation	6.55	3425.37	3425.37	1	154 | 66356
274	Hex(1)Pent(2); HexNAc(1)Fuc(1)	214.1	2	1713.69	3426.37	1713.69	3426.38	controllerType=0 controllerNumber=1 scan=6671	-1.149	E.IDVNECVSNPCQNDATCLDQIGE.F	8;16	IDVNECVSNPCQNDATCLDQIGE,EF,6@57.02146,8@426.13734,11@57.02146,16@349.13728,17@57.02146	S8(OGlycan / 426.1373); T16(OGlycan / 349.1373)	18.9902	E.IDVNEC[+57.02146]VS[+426.13734]NPC[+57.02146]QNDAT[+349.13728]C[+57.02146]LDQIGE.F	C6(Carbamidomethyl / 57.0215); C11(Carbamidomethyl / 57.0215); C17(Carbamidomethyl / 57.0215)	2.9e-05	3.4e-05	0	0	0	0	4.2e-06	4.8e-06	4.531	214.1	1.2		Specific	13.1	>sp|P46531|NOTC1_HUMAN Neurogenic locus notch homolog protein 1 OS=Homo sapiens OX=9606 GN=NOTCH1 PE=1 SV=4	1	6251	FP052422_1.6671.6671.2	high-energy collision-induced dissociation	4.51	3425.37	3425.37	1	155 | 66156
274	Hex(1)Pent(2); HexNAc(1)Fuc(1)	194.8	3	1142.8	3426.38	1142.8	3426.38	controllerType=0 controllerNumber=1 scan=6661	1.964	E.IDVNECVSNPCQNDATCLDQIGE.F	8;16	IDVNECVSNPCQNDATCLDQIGE,EF,6@57.02146,8@426.13734,11@57.02146,16@349.13728,17@57.02146	S8(OGlycan / 426.1373); T16(OGlycan / 349.1373)	18.9664	E.IDVNEC[+57.02146]VS[+426.13734]NPC[+57.02146]QNDAT[+349.13728]C[+57.02146]LDQIGE.F	C6(Carbamidomethyl / 57.0215); C11(Carbamidomethyl / 57.0215); C17(Carbamidomethyl / 57.0215)	0.00013	0.00015	0	0	0	0	1.7e-05	1.9e-05	3.875	194.8	1.2		Specific	14.7	>sp|P46531|NOTC1_HUMAN Neurogenic locus notch homolog protein 1 OS=Homo sapiens OX=9606 GN=NOTCH1 PE=1 SV=4	1	6241	FP052422_1.6661.6661.3	high-energy collision-induced dissociation	3.82	3425.38	3425.37	1	156 | 66076
274	Hex(1)Pent(1); Hex(1)Pent(1)	164.2	3	1080.44	3239.3	1080.44	3239.29	controllerType=0 controllerNumber=1 scan=6951	1.771	E.IDVNECVSNPCQNDATCLDQIGE.F	8;16	IDVNECVSNPCQNDATCLDQIGE,EF,6@57.02146,8@294.09508,11@57.02146,16@294.09508,17@57.02146	S8(OGlycan / 294.0951); T16(OGlycan / 294.0951)	19.6542	E.IDVNEC[+57.02146]VS[+294.09508]NPC[+57.02146]QNDAT[+294.09508]C[+57.02146]LDQIGE.F	C6(Carbamidomethyl / 57.0215); C11(Carbamidomethyl / 57.0215); C17(Carbamidomethyl / 57.0215)	0.0041	0.0047	0	0	0	0	0.00032	0.00036	2.387	164.2	1.2		Specific	9.9	>sp|P46531|NOTC1_HUMAN Neurogenic locus notch homolog protein 1 OS=Homo sapiens OX=9606 GN=NOTCH1 PE=1 SV=4	1	6571	FP052422_1.6951.6951.3	high-energy collision-induced dissociation	2.33	3238.29	3238.28	1	157 | 42025
274	Hex(1)Pent(2); Fuc(1)	432	2	1612.65	3224.29	1612.64	3224.28	controllerType=0 controllerNumber=1 scan=6982	2.684	E.IDVNECVSNPCQNDATCLDQIGE.F	8;16	IDVNECVSNPCQNDATCLDQIGE,EF,6@57.02146,8@426.13734,11@57.02146,13@0.98402,16@146.05791,17@57.02146	S8(OGlycan / 426.1373); N13(Deamidated / 0.984); T16(OGlycan / 146.0579)	19.7284	E.IDVNEC[+57.02146]VS[+426.13734]NPC[+57.02146]QN[+0.98402]DAT[+146.05791]C[+57.02146]LDQIGE.F	C6(Carbamidomethyl / 57.0215); C11(Carbamidomethyl / 57.0215); C17(Carbamidomethyl / 57.0215)	3.6e-06	4.1e-06	0	0	0	0	5.2e-07	5.9e-07	5.443	432	1.2		Specific	16	>sp|P46531|NOTC1_HUMAN Neurogenic locus notch homolog protein 1 OS=Homo sapiens OX=9606 GN=NOTCH1 PE=1 SV=4	1	6604	FP052422_1.6982.6982.2	high-energy collision-induced dissociation	5.18	3223.28	3223.27	1	158 | 42667
274	Hex(1)Pent(2); Fuc(1)	298.4	3	1075.43	3224.28	1075.43	3224.28	controllerType=0 controllerNumber=1 scan=7061	0.276	E.IDVNECVSNPCQNDATCLDQIGE.F	8;16	IDVNECVSNPCQNDATCLDQIGE,EF,6@57.02146,8@426.13734,9@0.98402,11@57.02146,16@146.05791,17@57.02146	S8(OGlycan / 426.1373); N9(Deamidated / 0.984); T16(OGlycan / 146.0579)	19.9168	E.IDVNEC[+57.02146]VS[+426.13734]N[+0.98402]PC[+57.02146]QNDAT[+146.05791]C[+57.02146]LDQIGE.F	C6(Carbamidomethyl / 57.0215); C11(Carbamidomethyl / 57.0215); C17(Carbamidomethyl / 57.0215)	5.6e-05	6.4e-05	0	0	0	0	6.5e-06	7.5e-06	4.252	298.4	1.2		Specific	12.3	>sp|P46531|NOTC1_HUMAN Neurogenic locus notch homolog protein 1 OS=Homo sapiens OX=9606 GN=NOTCH1 PE=1 SV=4	1	6695	FP052422_1.7061.7061.3	high-energy collision-induced dissociation	3.62	3223.27	3223.27	1	159 | 43907
274	Hex(1)Pent(2); Fuc(1)	614.5	2	1612.15	3223.29	1612.15	3223.3	controllerType=0 controllerNumber=1 scan=6875	-1.592	E.IDVNECVSNPCQNDATCLDQIGE.F	8;16	IDVNECVSNPCQNDATCLDQIGE,EF,6@57.02146,8@426.13734,11@57.02146,16@146.05791,17@57.02146	S8(OGlycan / 426.1373); T16(OGlycan / 146.0579)	19.4752	E.IDVNEC[+57.02146]VS[+426.13734]NPC[+57.02146]QNDAT[+146.05791]C[+57.02146]LDQIGE.F	C6(Carbamidomethyl / 57.0215); C11(Carbamidomethyl / 57.0215); C17(Carbamidomethyl / 57.0215)	6.7e-09	7.6e-09	0	0	0	0	8.1e-10	9.2e-10	8.177	614.5	2.3		Specific	16.8	>sp|P46531|NOTC1_HUMAN Neurogenic locus notch homolog protein 1 OS=Homo sapiens OX=9606 GN=NOTCH1 PE=1 SV=4	1	6486	FP052422_1.6875.6875.2	high-energy collision-induced dissociation	9.12	3222.28	3222.29	1	160 | 40541
274	Hex(1)Pent(2); Fuc(1)	605.4	2	1612.15	3223.29	1612.15	3223.3	controllerType=0 controllerNumber=1 scan=6925	-1.895	E.IDVNECVSNPCQNDATCLDQIGE.F	8;16	IDVNECVSNPCQNDATCLDQIGE,EF,6@57.02146,8@426.13734,11@57.02146,16@146.05791,17@57.02146	S8(OGlycan / 426.1373); T16(OGlycan / 146.0579)	19.5935	E.IDVNEC[+57.02146]VS[+426.13734]NPC[+57.02146]QNDAT[+146.05791]C[+57.02146]LDQIGE.F	C6(Carbamidomethyl / 57.0215); C11(Carbamidomethyl / 57.0215); C17(Carbamidomethyl / 57.0215)	4.5e-09	5.1e-09	0	0	0	0	5.6e-10	6.3e-10	8.351	593.7	1.2		Specific	14.4	>sp|P46531|NOTC1_HUMAN Neurogenic locus notch homolog protein 1 OS=Homo sapiens OX=9606 GN=NOTCH1 PE=1 SV=4	1	6540	FP052422_1.6925.6925.2	high-energy collision-induced dissociation	9.29	3222.28	3222.29	1	161 | 41375
274	Hex(1)Pent(2); Fuc(1)	523.4	3	1075.1	3223.29	1075.1	3223.3	controllerType=0 controllerNumber=1 scan=6969	-3.244	E.IDVNECVSNPCQNDATCLDQIGE.F	8;16	IDVNECVSNPCQNDATCLDQIGE,EF,6@57.02146,8@426.13734,11@57.02146,16@146.05791,17@57.02146	S8(OGlycan / 426.1373); T16(OGlycan / 146.0579)	19.6979	E.IDVNEC[+57.02146]VS[+426.13734]NPC[+57.02146]QNDAT[+146.05791]C[+57.02146]LDQIGE.F	C6(Carbamidomethyl / 57.0215); C11(Carbamidomethyl / 57.0215); C17(Carbamidomethyl / 57.0215)	1.7e-07	1.9e-07	0	0	0	0	5e-08	5.7e-08	6.778	523.4	1.2		Specific	13	>sp|P46531|NOTC1_HUMAN Neurogenic locus notch homolog protein 1 OS=Homo sapiens OX=9606 GN=NOTCH1 PE=1 SV=4	1	6590	FP052422_1.6969.6969.3	high-energy collision-induced dissociation	8.29	3222.28	3222.29	1	162 | 42419
274	Hex(1)Pent(2); Fuc(1)	458	3	1075.1	3223.3	1075.1	3223.3	controllerType=0 controllerNumber=1 scan=6914	-0.403	E.IDVNECVSNPCQNDATCLDQIGE.F	8;16	IDVNECVSNPCQNDATCLDQIGE,EF,6@57.02146,8@426.13734,11@57.02146,16@146.05791,17@57.02146	S8(OGlycan / 426.1373); T16(OGlycan / 146.0579)	19.5682	E.IDVNEC[+57.02146]VS[+426.13734]NPC[+57.02146]QNDAT[+146.05791]C[+57.02146]LDQIGE.F	C6(Carbamidomethyl / 57.0215); C11(Carbamidomethyl / 57.0215); C17(Carbamidomethyl / 57.0215)	5.4e-07	6.2e-07	0	0	0	0	1.1e-07	1.3e-07	6.264	458	1.2		Specific	12.2	>sp|P46531|NOTC1_HUMAN Neurogenic locus notch homolog protein 1 OS=Homo sapiens OX=9606 GN=NOTCH1 PE=1 SV=4	1	6527	FP052422_1.6914.6914.3	high-energy collision-induced dissociation	6.55	3222.29	3222.29	1	163 | 41175
274	Hex(1)Pent(2); Fuc(1)	454.2	3	1075.1	3223.29	1075.1	3223.3	controllerType=0 controllerNumber=1 scan=7013	-2.562	E.IDVNECVSNPCQNDATCLDQIGE.F	8;16	IDVNECVSNPCQNDATCLDQIGE,EF,6@57.02146,8@426.13734,11@57.02146,16@146.05791,17@57.02146	S8(OGlycan / 426.1373); T16(OGlycan / 146.0579)	19.8024	E.IDVNEC[+57.02146]VS[+426.13734]NPC[+57.02146]QNDAT[+146.05791]C[+57.02146]LDQIGE.F	C6(Carbamidomethyl / 57.0215); C11(Carbamidomethyl / 57.0215); C17(Carbamidomethyl / 57.0215)	3.7e-07	4.2e-07	0	0	0	0	8.6e-08	9.9e-08	6.438	454.2	1.2		Specific	13.6	>sp|P46531|NOTC1_HUMAN Neurogenic locus notch homolog protein 1 OS=Homo sapiens OX=9606 GN=NOTCH1 PE=1 SV=4	1	6641	FP052422_1.7013.7013.3	high-energy collision-induced dissociation	6.72	3222.28	3222.29	1	164 | 43233
274	Hex(1)Pent(2); Fuc(1)	371.8	3	1075.1	3223.29	1075.1	3223.3	controllerType=0 controllerNumber=1 scan=6862	-0.744	E.IDVNECVSNPCQNDATCLDQIGE.F	8;16	IDVNECVSNPCQNDATCLDQIGE,EF,6@57.02146,8@426.13734,11@57.02146,16@146.05791,17@57.02146	S8(OGlycan / 426.1373); T16(OGlycan / 146.0579)	19.4449	E.IDVNEC[+57.02146]VS[+426.13734]NPC[+57.02146]QNDAT[+146.05791]C[+57.02146]LDQIGE.F	C6(Carbamidomethyl / 57.0215); C11(Carbamidomethyl / 57.0215); C17(Carbamidomethyl / 57.0215)	4.9e-07	5.6e-07	0	0	0	0	1e-07	1.2e-07	6.31	371.8	1.2		Specific	12.1	>sp|P46531|NOTC1_HUMAN Neurogenic locus notch homolog protein 1 OS=Homo sapiens OX=9606 GN=NOTCH1 PE=1 SV=4	1	6471	FP052422_1.6862.6862.3	high-energy collision-induced dissociation	6.04	3222.29	3222.29	1	165 | 40421
274	Hex(1)Pent(2); Fuc(1)	280.1	3	1075.1	3223.28	1075.1	3223.3	controllerType=0 controllerNumber=1 scan=7061	-4.493	E.IDVNECVSNPCQNDATCLDQIGE.F	8;16	IDVNECVSNPCQNDATCLDQIGE,EF,6@57.02146,8@426.13734,11@57.02146,16@146.05791,17@57.02146	S8(OGlycan / 426.1373); T16(OGlycan / 146.0579)	19.9168	E.IDVNEC[+57.02146]VS[+426.13734]NPC[+57.02146]QNDAT[+146.05791]C[+57.02146]LDQIGE.F	C6(Carbamidomethyl / 57.0215); C11(Carbamidomethyl / 57.0215); C17(Carbamidomethyl / 57.0215)	3.8e-05	4.3e-05	0	0	0	0	4.8e-06	5.4e-06	4.423	280.1	1.2		Specific	11.6	>sp|P46531|NOTC1_HUMAN Neurogenic locus notch homolog protein 1 OS=Homo sapiens OX=9606 GN=NOTCH1 PE=1 SV=4	1	6694	FP052422_1.7061.7061.3	high-energy collision-induced dissociation	4.42	3222.28	3222.29	1	166 | 43867
274	Hex(1)Pent(2); Fuc(1)	192.4	2	1612.14	3223.28	1612.15	3223.3	controllerType=0 controllerNumber=1 scan=7029	-4.47	E.IDVNECVSNPCQNDATCLDQIGE.F	8;16	IDVNECVSNPCQNDATCLDQIGE,EF,6@57.02146,8@426.13734,11@57.02146,16@146.05791,17@57.02146	S8(OGlycan / 426.1373); T16(OGlycan / 146.0579)	19.8406	E.IDVNEC[+57.02146]VS[+426.13734]NPC[+57.02146]QNDAT[+146.05791]C[+57.02146]LDQIGE.F	C6(Carbamidomethyl / 57.0215); C11(Carbamidomethyl / 57.0215); C17(Carbamidomethyl / 57.0215)	7.5e-05	8.6e-05	0	0	0	0	8.4e-06	9.6e-06	4.123	192.4	1.2		Specific	12.4	>sp|P46531|NOTC1_HUMAN Neurogenic locus notch homolog protein 1 OS=Homo sapiens OX=9606 GN=NOTCH1 PE=1 SV=4	1	6657	FP052422_1.7029.7029.2	high-energy collision-induced dissociation	4.07	3222.28	3222.29	1	167 | 43513
274	Hex(1)Pent(2); Fuc(1)	148.9	3	1075.1	3223.28	1075.1	3223.3	controllerType=0 controllerNumber=1 scan=7160	-4.721	E.IDVNECVSNPCQNDATCLDQIGE.F	8;16	IDVNECVSNPCQNDATCLDQIGE,EF,6@57.02146,8@426.13734,11@57.02146,16@146.05791,17@57.02146	S8(OGlycan / 426.1373); T16(OGlycan / 146.0579)	20.1526	E.IDVNEC[+57.02146]VS[+426.13734]NPC[+57.02146]QNDAT[+146.05791]C[+57.02146]LDQIGE.F	C6(Carbamidomethyl / 57.0215); C11(Carbamidomethyl / 57.0215); C17(Carbamidomethyl / 57.0215)	0.0048	0.0055	0	0	0	0	0.00046	0.00053	2.316	148.9	1.2		Specific	11	>sp|P46531|NOTC1_HUMAN Neurogenic locus notch homolog protein 1 OS=Homo sapiens OX=9606 GN=NOTCH1 PE=1 SV=4	1	6810	FP052422_1.7160.7160.3	high-energy collision-induced dissociation	2.26	3222.27	3222.29	1	168 | 44655
274	Hex(1)Pent(2); Fuc(1)	144.4	3	1075.1	3223.28	1075.1	3223.3	controllerType=0 controllerNumber=1 scan=7108	-5.062	E.IDVNECVSNPCQNDATCLDQIGE.F	8;16	IDVNECVSNPCQNDATCLDQIGE,EF,6@57.02146,8@426.13734,11@57.02146,16@146.05791,17@57.02146	S8(OGlycan / 426.1373); T16(OGlycan / 146.0579)	20.0292	E.IDVNEC[+57.02146]VS[+426.13734]NPC[+57.02146]QNDAT[+146.05791]C[+57.02146]LDQIGE.F	C6(Carbamidomethyl / 57.0215); C11(Carbamidomethyl / 57.0215); C17(Carbamidomethyl / 57.0215)	0.0048	0.0055	0	0	0	0	0.00045	0.00051	2.316	144.4	1.2		Specific	11.1	>sp|P46531|NOTC1_HUMAN Neurogenic locus notch homolog protein 1 OS=Homo sapiens OX=9606 GN=NOTCH1 PE=1 SV=4	1	6752	FP052422_1.7108.7108.3	high-energy collision-induced dissociation	2.26	3222.27	3222.29	1	169 | 44301
274	Hex(1)Pent(2); Fuc(1)	108.3	3	1075.1	3223.3	1075.1	3223.3	controllerType=0 controllerNumber=1 scan=6600	-0.403	E.IDVNECVSNPCQNDATCLDQIGE.F	8;16	IDVNECVSNPCQNDATCLDQIGE,EF,6@57.02146,8@426.13734,11@57.02146,16@146.05791,17@57.02146	S8(OGlycan / 426.1373); T16(OGlycan / 146.0579)	18.8222	E.IDVNEC[+57.02146]VS[+426.13734]NPC[+57.02146]QNDAT[+146.05791]C[+57.02146]LDQIGE.F	C6(Carbamidomethyl / 57.0215); C11(Carbamidomethyl / 57.0215); C17(Carbamidomethyl / 57.0215)	0.00012	0.00014	0	0	0	0	1.5e-05	1.7e-05	3.921	108.3	1.2		Specific	12	>sp|P46531|NOTC1_HUMAN Neurogenic locus notch homolog protein 1 OS=Homo sapiens OX=9606 GN=NOTCH1 PE=1 SV=4	1	6166	FP052422_1.6600.6600.3	high-energy collision-induced dissociation	3.86	3222.29	3222.29	1	170 | 38725
274	Hex(1)Pent(2); Fuc(1)	62.3	3	1075.1	3223.28	1075.1	3223.3	controllerType=0 controllerNumber=1 scan=7214	-3.925	E.IDVNECVSNPCQNDATCLDQIGE.F	8;16	IDVNECVSNPCQNDATCLDQIGE,EF,6@57.02146,8@426.13734,11@57.02146,16@146.05791,17@57.02146	S8(OGlycan / 426.1373); T16(OGlycan / 146.0579)	20.2805	E.IDVNEC[+57.02146]VS[+426.13734]NPC[+57.02146]QNDAT[+146.05791]C[+57.02146]LDQIGE.F	C6(Carbamidomethyl / 57.0215); C11(Carbamidomethyl / 57.0215); C17(Carbamidomethyl / 57.0215)	0.0042	0.0048	0	0	0	0	0.00033	0.00038	2.38	62.3	1.2		Specific	10.8	>sp|P46531|NOTC1_HUMAN Neurogenic locus notch homolog protein 1 OS=Homo sapiens OX=9606 GN=NOTCH1 PE=1 SV=4	1	6876	FP052422_1.7214.7214.3	high-energy collision-induced dissociation	2.32	3222.28	3222.29	1	171 | 44879
274	Hex(1)Pent(2)	203.2	3	1032.09	3094.25	1032.08	3094.22	controllerType=0 controllerNumber=1 scan=6928	11.849	E.IDVNECVSNPCQNDATCLDQIGE.F	16	IDVNECVSNPCQNDATCLDQIGE,EF,6@57.02146,11@57.02146,12@0.98402,14@15.99492,16@426.13734,17@57.02146	Q12(Deamidated / 0.984); D14(Oxidation / 15.9949); T16(OGlycan / 426.1373)	19.6001	E.IDVNEC[+57.02146]VSNPC[+57.02146]Q[+0.98402]ND[+15.99492]AT[+426.13734]C[+57.02146]LDQIGE.F	C6(Carbamidomethyl / 57.0215); C11(Carbamidomethyl / 57.0215); C17(Carbamidomethyl / 57.0215)	0.014	0.016	0.0036	0.0036	0.0099	0.0099	0.0036	0.0036	1.859	203.2	0		Specific	10.4	>sp|P46531|NOTC1_HUMAN Neurogenic locus notch homolog protein 1 OS=Homo sapiens OX=9606 GN=NOTCH1 PE=1 SV=4	1	6544	FP052422_1.6928.6928.3	high-energy collision-induced dissociation	1.4	3093.25	3093.21	1	172 | 41455
274	Hex(1)Pent(2)	178.4	3	1031.75	3093.23	1031.75	3093.23	controllerType=0 controllerNumber=1 scan=6961	-0.34	E.IDVNECVSNPCQNDATCLDQIGE.F	16	IDVNECVSNPCQNDATCLDQIGE,EF,6@57.02146,11@57.02146,14@15.99492,16@426.13734,17@57.02146	D14(Oxidation / 15.9949); T16(OGlycan / 426.1373)	19.678	E.IDVNEC[+57.02146]VSNPC[+57.02146]QND[+15.99492]AT[+426.13734]C[+57.02146]LDQIGE.F	C6(Carbamidomethyl / 57.0215); C11(Carbamidomethyl / 57.0215); C17(Carbamidomethyl / 57.0215)	0.00069	0.00079	0	0	0	0	7.1e-05	8.1e-05	3.161	178.4	0		Specific	11.1	>sp|P46531|NOTC1_HUMAN Neurogenic locus notch homolog protein 1 OS=Homo sapiens OX=9606 GN=NOTCH1 PE=1 SV=4	1	6582	FP052422_1.6961.6961.3	high-energy collision-induced dissociation	3.1	3092.23	3092.23	1	173 | 42299
274	Hex(1)Pent(2)	407.3	3	1026.75	3078.23	1026.75	3078.22	controllerType=0 controllerNumber=1 scan=7014	1.534	E.IDVNECVSNPCQNDATCLDQIGE.F	16	IDVNECVSNPCQNDATCLDQIGE,EF,6@57.02146,9@0.98402,11@57.02146,16@426.13734,17@57.02146	N9(Deamidated / 0.984); T16(OGlycan / 426.1373)	19.8046	E.IDVNEC[+57.02146]VSN[+0.98402]PC[+57.02146]QNDAT[+426.13734]C[+57.02146]LDQIGE.F	C6(Carbamidomethyl / 57.0215); C11(Carbamidomethyl / 57.0215); C17(Carbamidomethyl / 57.0215)	4.7e-06	5.3e-06	0	0	0	0	8e-07	9.2e-07	5.329	407.3	8.5		Specific	12.1	>sp|P46531|NOTC1_HUMAN Neurogenic locus notch homolog protein 1 OS=Homo sapiens OX=9606 GN=NOTCH1 PE=1 SV=4	1	6642	FP052422_1.7014.7014.3	high-energy collision-induced dissociation	5.7	3077.22	3077.22	1	174 | 43273
274	Hex(1)Pent(2)	339.4	2	1539.62	3078.23	1539.62	3078.22	controllerType=0 controllerNumber=1 scan=7024	2.589	E.IDVNECVSNPCQNDATCLDQIGE.F	16	IDVNECVSNPCQNDATCLDQIGE,EF,6@57.02146,9@0.98402,11@57.02146,16@426.13734,17@57.02146	N9(Deamidated / 0.984); T16(OGlycan / 426.1373)	19.8284	E.IDVNEC[+57.02146]VSN[+0.98402]PC[+57.02146]QNDAT[+426.13734]C[+57.02146]LDQIGE.F	C6(Carbamidomethyl / 57.0215); C11(Carbamidomethyl / 57.0215); C17(Carbamidomethyl / 57.0215)	4.6e-05	5.3e-05	0	0	0	0	5.7e-06	6.5e-06	4.336	339.4	20.9		Specific	15.2	>sp|P46531|NOTC1_HUMAN Neurogenic locus notch homolog protein 1 OS=Homo sapiens OX=9606 GN=NOTCH1 PE=1 SV=4	1	6653	FP052422_1.7024.7024.2	high-energy collision-induced dissociation	4.46	3077.22	3077.22	1	175 | 43393
274	Hex(1)Pent(2)	265.6	3	1026.75	3078.23	1026.75	3078.22	controllerType=0 controllerNumber=1 scan=7062	2.605	E.IDVNECVSNPCQNDATCLDQIGE.F	16	IDVNECVSNPCQNDATCLDQIGE,EF,4@0.98402,6@57.02146,11@57.02146,16@426.13734,17@57.02146	N4(Deamidated / 0.984); T16(OGlycan / 426.1373)	19.919	E.IDVN[+0.98402]EC[+57.02146]VSNPC[+57.02146]QNDAT[+426.13734]C[+57.02146]LDQIGE.F	C6(Carbamidomethyl / 57.0215); C11(Carbamidomethyl / 57.0215); C17(Carbamidomethyl / 57.0215)	0.0013	0.0015	0	0	0	0	0.00012	0.00013	2.886	265.6	0.1		Specific	10.5	>sp|P46531|NOTC1_HUMAN Neurogenic locus notch homolog protein 1 OS=Homo sapiens OX=9606 GN=NOTCH1 PE=1 SV=4	1	6696	FP052422_1.7062.7062.3	high-energy collision-induced dissociation	2.97	3077.22	3077.22	1	176 | 43947
274	Hex(1)Pent(2)	643.6	2	1539.12	3077.23	1539.12	3077.24	controllerType=0 controllerNumber=1 scan=6915	-1.811	E.IDVNECVSNPCQNDATCLDQIGE.F	16	IDVNECVSNPCQNDATCLDQIGE,EF,6@57.02146,11@57.02146,16@426.13734,17@57.02146	T16(OGlycan / 426.1373)	19.5696	E.IDVNEC[+57.02146]VSNPC[+57.02146]QNDAT[+426.13734]C[+57.02146]LDQIGE.F	C6(Carbamidomethyl / 57.0215); C11(Carbamidomethyl / 57.0215); C17(Carbamidomethyl / 57.0215)	4.5e-09	5.1e-09	0	0	0	0	3.8e-10	4.3e-10	8.351	643.6	20.2		Specific	15.4	>sp|P46531|NOTC1_HUMAN Neurogenic locus notch homolog protein 1 OS=Homo sapiens OX=9606 GN=NOTCH1 PE=1 SV=4	1	6528	FP052422_1.6915.6915.2	high-energy collision-induced dissociation	8.29	3076.23	3076.23	1	177 | 41215
274	Hex(1)Pent(2)	572.1	3	1026.42	3077.24	1026.42	3077.24	controllerType=0 controllerNumber=1 scan=6903	-0.01	E.IDVNECVSNPCQNDATCLDQIGE.F	16	IDVNECVSNPCQNDATCLDQIGE,EF,6@57.02146,11@57.02146,16@426.13734,17@57.02146	T16(OGlycan / 426.1373)	19.5422	E.IDVNEC[+57.02146]VSNPC[+57.02146]QNDAT[+426.13734]C[+57.02146]LDQIGE.F	C6(Carbamidomethyl / 57.0215); C11(Carbamidomethyl / 57.0215); C17(Carbamidomethyl / 57.0215)	6.7e-08	7.6e-08	0	0	0	0	1.5e-08	1.7e-08	7.177	572.1	24.2		Specific	13.1	>sp|P46531|NOTC1_HUMAN Neurogenic locus notch homolog protein 1 OS=Homo sapiens OX=9606 GN=NOTCH1 PE=1 SV=4	1	6516	FP052422_1.6903.6903.3	high-energy collision-induced dissociation	9.12	3076.23	3076.23	1	178 | 40975
274	Hex(1)Pent(2)	494.5	2	1539.12	3077.23	1539.12	3077.24	controllerType=0 controllerNumber=1 scan=6861	-2.842	E.IDVNECVSNPCQNDATCLDQIGE.F	16	IDVNECVSNPCQNDATCLDQIGE,EF,6@57.02146,11@57.02146,16@426.13734,17@57.02146	T16(OGlycan / 426.1373)	19.4427	E.IDVNEC[+57.02146]VSNPC[+57.02146]QNDAT[+426.13734]C[+57.02146]LDQIGE.F	C6(Carbamidomethyl / 57.0215); C11(Carbamidomethyl / 57.0215); C17(Carbamidomethyl / 57.0215)	2e-07	2.3e-07	0	0	0	0	5.6e-08	6.4e-08	6.703	494.5	17.2		Specific	16.3	>sp|P46531|NOTC1_HUMAN Neurogenic locus notch homolog protein 1 OS=Homo sapiens OX=9606 GN=NOTCH1 PE=1 SV=4	1	6470	FP052422_1.6861.6861.2	high-energy collision-induced dissociation	7.29	3076.22	3076.23	1	179 | 40381
274	Hex(1)Pent(2)	485.7	2	1539.12	3077.23	1539.12	3077.24	controllerType=0 controllerNumber=1 scan=6970	-3.239	E.IDVNECVSNPCQNDATCLDQIGE.F	16	IDVNECVSNPCQNDATCLDQIGE,EF,6@57.02146,11@57.02146,16@426.13734,17@57.02146	T16(OGlycan / 426.1373)	19.7001	E.IDVNEC[+57.02146]VSNPC[+57.02146]QNDAT[+426.13734]C[+57.02146]LDQIGE.F	C6(Carbamidomethyl / 57.0215); C11(Carbamidomethyl / 57.0215); C17(Carbamidomethyl / 57.0215)	2e-07	2.3e-07	0	0	0	0	5.9e-08	6.7e-08	6.703	485.7	16		Specific	17	>sp|P46531|NOTC1_HUMAN Neurogenic locus notch homolog protein 1 OS=Homo sapiens OX=9606 GN=NOTCH1 PE=1 SV=4	1	6591	FP052422_1.6970.6970.2	high-energy collision-induced dissociation	7.29	3076.22	3076.23	1	180 | 42459
274	Hex(1)Pent(2)	423.9	3	1026.42	3077.24	1026.42	3077.24	controllerType=0 controllerNumber=1 scan=6958	-1.081	E.IDVNECVSNPCQNDATCLDQIGE.F	16	IDVNECVSNPCQNDATCLDQIGE,EF,6@57.02146,11@57.02146,16@426.13734,17@57.02146	T16(OGlycan / 426.1373)	19.6714	E.IDVNEC[+57.02146]VSNPC[+57.02146]QNDAT[+426.13734]C[+57.02146]LDQIGE.F	C6(Carbamidomethyl / 57.0215); C11(Carbamidomethyl / 57.0215); C17(Carbamidomethyl / 57.0215)	1.1e-05	1.3e-05	0	0	0	0	1.8e-06	2e-06	4.943	423.9	9		Specific	11.2	>sp|P46531|NOTC1_HUMAN Neurogenic locus notch homolog protein 1 OS=Homo sapiens OX=9606 GN=NOTCH1 PE=1 SV=4	1	6579	FP052422_1.6958.6958.3	high-energy collision-induced dissociation	5.31	3076.23	3076.23	1	181 | 42219
274	Hex(1)Pent(2)	357.1	3	1026.42	3077.24	1026.42	3077.24	controllerType=0 controllerNumber=1 scan=6852	-0.01	E.IDVNECVSNPCQNDATCLDQIGE.F	16	IDVNECVSNPCQNDATCLDQIGE,EF,6@57.02146,11@57.02146,16@426.13734,17@57.02146	T16(OGlycan / 426.1373)	19.4206	E.IDVNEC[+57.02146]VSNPC[+57.02146]QNDAT[+426.13734]C[+57.02146]LDQIGE.F	C6(Carbamidomethyl / 57.0215); C11(Carbamidomethyl / 57.0215); C17(Carbamidomethyl / 57.0215)	6.8e-06	7.7e-06	0	0	0	0	1.3e-06	1.5e-06	5.169	357.1	12.9		Specific	12.6	>sp|P46531|NOTC1_HUMAN Neurogenic locus notch homolog protein 1 OS=Homo sapiens OX=9606 GN=NOTCH1 PE=1 SV=4	1	6459	FP052422_1.6852.6852.3	high-energy collision-induced dissociation	5.29	3076.23	3076.23	1	182 | 40301
274	Hex(1)Pent(2)	164.2	3	1026.41	3077.23	1026.42	3077.24	controllerType=0 controllerNumber=1 scan=7109	-2.986	E.IDVNECVSNPCQNDATCLDQIGE.F	16	IDVNECVSNPCQNDATCLDQIGE,EF,6@57.02146,11@57.02146,16@426.13734,17@57.02146	T16(OGlycan / 426.1373)	20.0314	E.IDVNEC[+57.02146]VSNPC[+57.02146]QNDAT[+426.13734]C[+57.02146]LDQIGE.F	C6(Carbamidomethyl / 57.0215); C11(Carbamidomethyl / 57.0215); C17(Carbamidomethyl / 57.0215)	0.00046	0.00053	0	0	0	0	4.9e-05	5.6e-05	3.333	164.2	4.9		Specific	10.5	>sp|P46531|NOTC1_HUMAN Neurogenic locus notch homolog protein 1 OS=Homo sapiens OX=9606 GN=NOTCH1 PE=1 SV=4	1	6753	FP052422_1.7109.7109.3	high-energy collision-induced dissociation	3.28	3076.22	3076.23	1	183 | 44341
274	Hex(1)Pent(2)	61.5	3	1026.42	3077.23	1026.42	3077.24	controllerType=0 controllerNumber=1 scan=7163	-2.152	E.IDVNECVSNPCQNDATCLDQIGE.F	8	IDVNECVSNPCQNDATCLDQIGE,EF,6@57.02146,8@426.13734,11@57.02146,17@57.02146	S8(OGlycan / 426.1373)	20.1592	E.IDVNEC[+57.02146]VS[+426.13734]NPC[+57.02146]QNDATC[+57.02146]LDQIGE.F	C6(Carbamidomethyl / 57.0215); C11(Carbamidomethyl / 57.0215); C17(Carbamidomethyl / 57.0215)	0.0021	0.0024	0	0	0	0	0.00016	0.00019	2.686	61.5	7.3		Specific	9.3	>sp|P46531|NOTC1_HUMAN Neurogenic locus notch homolog protein 1 OS=Homo sapiens OX=9606 GN=NOTCH1 PE=1 SV=4	1	6814	FP052422_1.7163.7163.3	high-energy collision-induced dissociation	2.63	3076.23	3076.23	1	184 | 44695
274	Hex(1)Pent(1)	341.4	3	982.399	2945.18	982.404	2945.2	controllerType=0 controllerNumber=1 scan=6905	-5.184	E.IDVNECVSNPCQNDATCLDQIGE.F	16	IDVNECVSNPCQNDATCLDQIGE,EF,6@57.02146,11@57.02146,16@294.09508,17@57.02146	T16(OGlycan / 294.0951)	19.5466	E.IDVNEC[+57.02146]VSNPC[+57.02146]QNDAT[+294.09508]C[+57.02146]LDQIGE.F	C6(Carbamidomethyl / 57.0215); C11(Carbamidomethyl / 57.0215); C17(Carbamidomethyl / 57.0215)	0.00025	0.00028	0	0	0	0	3e-05	3.4e-05	3.604	341.4	13.9		Specific	10.9	>sp|P46531|NOTC1_HUMAN Neurogenic locus notch homolog protein 1 OS=Homo sapiens OX=9606 GN=NOTCH1 PE=1 SV=4	1	6518	FP052422_1.6905.6905.3	high-energy collision-induced dissociation	3.73	2944.17	2944.19	1	185 | 41015
274	Hex(1)	270.8	3	938.389	2813.15	938.39	2813.15	controllerType=0 controllerNumber=1 scan=6944	-0.885	E.IDVNECVSNPCQNDATCLDQIGE.F	16	IDVNECVSNPCQNDATCLDQIGE,EF,6@57.02146,11@57.02146,16@162.05282,17@57.02146	T16(OGlycan / 162.0528)	19.637	E.IDVNEC[+57.02146]VSNPC[+57.02146]QNDAT[+162.05282]C[+57.02146]LDQIGE.F	C6(Carbamidomethyl / 57.0215); C11(Carbamidomethyl / 57.0215); C17(Carbamidomethyl / 57.0215)	2e-05	2.3e-05	0	0	0	0	2.8e-06	3.2e-06	4.692	270.8	6.3		Specific	12.4	>sp|P46531|NOTC1_HUMAN Neurogenic locus notch homolog protein 1 OS=Homo sapiens OX=9606 GN=NOTCH1 PE=1 SV=4	1	6564	FP052422_1.6944.6944.3	high-energy collision-induced dissociation	4.77	2812.14	2812.15	1	186 | 41905
274		189.2	3	884.369	2651.09	884.372	2651.1	controllerType=0 controllerNumber=1 scan=7110	-3.737	E.IDVNECVSNPCQNDATCLDQIGE.F		IDVNECVSNPCQNDATCLDQIGE,EF,6@57.02146,11@57.02146,17@57.02146		20.0336	E.IDVNEC[+57.02146]VSNPC[+57.02146]QNDATC[+57.02146]LDQIGE.F	C6(Carbamidomethyl / 57.0215); C11(Carbamidomethyl / 57.0215); C17(Carbamidomethyl / 57.0215)	0.0017	0.002	0	0	0	0	0.00013	0.00015	2.758	189.2	189.2		Specific	10.7	>sp|P46531|NOTC1_HUMAN Neurogenic locus notch homolog protein 1 OS=Homo sapiens OX=9606 GN=NOTCH1 PE=1 SV=4	1	6754	FP052422_1.7110.7110.3	high-energy collision-induced dissociation	2.7	2650.08	2650.09	1	187 | 44381
276	Hex(1)Pent(2); Hex(1)Pent(2)	174.2	3	1092.74	3276.21	1092.75	3276.25	controllerType=0 controllerNumber=1 scan=6939	-12.635	D.VNECVSNPCQNDATCLDQIGE.F	6;14	VNECVSNPCQNDATCLDQIGE,DF,4@57.02146,6@426.13734,7@0.98402,9@57.02146,14@426.13734,15@57.02146	S6(OGlycan / 426.1373); N7(Deamidated / 0.984); T14(OGlycan / 426.1373)	19.626	D.VNEC[+57.02146]VS[+426.13734]N[+0.98402]PC[+57.02146]QNDAT[+426.13734]C[+57.02146]LDQIGE.F	C4(Carbamidomethyl / 57.0215); C9(Carbamidomethyl / 57.0215); C15(Carbamidomethyl / 57.0215)	0.0052	0.006	0	0	0	0	0.00055	0.00063	2.281	174.2	77.9		Specific	9	>sp|P46531|NOTC1_HUMAN Neurogenic locus notch homolog protein 1 OS=Homo sapiens OX=9606 GN=NOTCH1 PE=1 SV=4	1	6557	FP052422_1.6939.6939.3	high-energy collision-induced dissociation	1.68	3275.2	3275.24	1	188 | 41705
279	Fuc(1); Hex(1)Pent(2)	229.1	2	1327.01	2653.02	1327.02	2653.03	controllerType=0 controllerNumber=1 scan=6100	-3.945	E.CVSNPCQNDATCLDQIGE.F	3;11	CVSNPCQNDATCLDQIGE,EF,1@57.02146,3@146.05791,6@57.02146,11@426.13734,12@57.02146	S3(OGlycan / 146.0579); T11(OGlycan / 426.1373)	17.6358	E.C[+57.02146]VS[+146.05791]NPC[+57.02146]QNDAT[+426.13734]C[+57.02146]LDQIGE.F	C1(Carbamidomethyl / 57.0215); C6(Carbamidomethyl / 57.0215); C12(Carbamidomethyl / 57.0215)	3.4e-05	3.9e-05	0	0	0	0	4.5e-06	5.2e-06	4.463	229.1	2.4		Specific	12.4	>sp|P46531|NOTC1_HUMAN Neurogenic locus notch homolog protein 1 OS=Homo sapiens OX=9606 GN=NOTCH1 PE=1 SV=4	1	5563	FP052422_1.6100.6100.2	high-energy collision-induced dissociation	4.44	2652.01	2652.02	1	189 | 37401
279	Hex(1)Pent(2)	184.3	2	1253.99	2506.97	1253.99	2506.97	controllerType=0 controllerNumber=1 scan=6040	-1.721	E.CVSNPCQNDATCLDQIGE.F	11	CVSNPCQNDATCLDQIGE,EF,1@57.02146,6@57.02146,11@426.13734,12@57.02146	T11(OGlycan / 426.1373)	17.4958	E.C[+57.02146]VSNPC[+57.02146]QNDAT[+426.13734]C[+57.02146]LDQIGE.F	C1(Carbamidomethyl / 57.0215); C6(Carbamidomethyl / 57.0215); C12(Carbamidomethyl / 57.0215)	2.8e-05	3.2e-05	0	0	0	0	3.7e-06	4.2e-06	4.555	184.3	53.8		Specific	11.6	>sp|P46531|NOTC1_HUMAN Neurogenic locus notch homolog protein 1 OS=Homo sapiens OX=9606 GN=NOTCH1 PE=1 SV=4	1	5490	FP052422_1.6040.6040.2	high-energy collision-induced dissociation	4.5	2505.96	2505.97	1	190 | 12704
288		391.4	2	503.728	1006.45	503.729	1006.45	controllerType=0 controllerNumber=1 scan=5429	-3.144	D.ATCLDQIGE.F		ATCLDQIGE,DF,3@57.02146		16.0643	D.ATC[+57.02146]LDQIGE.F	C3(Carbamidomethyl / 57.0215)	2.7e-06	3.1e-06	0	0	0	0	3.2e-07	3.6e-07	5.568	391.4	391.4		Specific	10.6	>sp|P46531|NOTC1_HUMAN Neurogenic locus notch homolog protein 1 OS=Homo sapiens OX=9606 GN=NOTCH1 PE=1 SV=4	1	4763	FP052422_1.5429.5429.2	high-energy collision-induced dissociation	5.3	1005.44	1005.44	1	191 | 19
288		374.6	2	503.728	1006.45	503.729	1006.45	controllerType=0 controllerNumber=1 scan=5376	-3.083	D.ATCLDQIGE.F		ATCLDQIGE,DF,3@57.02146		15.9407	D.ATC[+57.02146]LDQIGE.F	C3(Carbamidomethyl / 57.0215)	5e-06	5.7e-06	0	0	0	0	8.7e-07	1e-06	5.305	374.6	374.6		Specific	9.5	>sp|P46531|NOTC1_HUMAN Neurogenic locus notch homolog protein 1 OS=Homo sapiens OX=9606 GN=NOTCH1 PE=1 SV=4	1	4700	FP052422_1.5376.5376.2	high-energy collision-induced dissociation	5.04	1005.44	1005.44	1	192 | 18
297		291.6	2	1230.98	2460.95	1230.98	2460.96	controllerType=0 controllerNumber=1 scan=5845	-2.021	E.FQCICMPGYEGVHCEVNTDE.C		FQCICMPGYEGVHCEVNTDE,EC,3@57.02146,5@57.02146,6@15.99492,14@57.02146	M6(Oxidation / 15.9949)	17.0363	E.FQC[+57.02146]IC[+57.02146]M[+15.99492]PGYEGVHC[+57.02146]EVNTDE.C	C3(Carbamidomethyl / 57.0215); C5(Carbamidomethyl / 57.0215); C14(Carbamidomethyl / 57.0215)	1.1e-05	1.2e-05	0	0	0	0	1.7e-06	1.9e-06	4.96	291.6	193.2		Specific	14.1	>sp|P46531|NOTC1_HUMAN Neurogenic locus notch homolog protein 1 OS=Homo sapiens OX=9606 GN=NOTCH1 PE=1 SV=4	1	5247	FP052422_1.5845.5845.2	high-energy collision-induced dissociation	4.96	2459.94	2459.95	1	193 | 12454
297		266.2	2	1230.98	2460.96	1230.98	2460.96	controllerType=0 controllerNumber=1 scan=5799	1.848	E.FQCICMPGYEGVHCEVNTDE.C		FQCICMPGYEGVHCEVNTDE,EC,3@57.02146,5@57.02146,6@15.99492,14@57.02146	M6(Oxidation / 15.9949)	16.9254	E.FQC[+57.02146]IC[+57.02146]M[+15.99492]PGYEGVHC[+57.02146]EVNTDE.C	C3(Carbamidomethyl / 57.0215); C5(Carbamidomethyl / 57.0215); C14(Carbamidomethyl / 57.0215)	0.00016	0.00018	0	0	0	0	2.1e-05	2.4e-05	3.8	266.2	172.4		Specific	13.5	>sp|P46531|NOTC1_HUMAN Neurogenic locus notch homolog protein 1 OS=Homo sapiens OX=9606 GN=NOTCH1 PE=1 SV=4	1	5194	FP052422_1.5799.5799.2	high-energy collision-induced dissociation	3.88	2459.95	2459.95	1	194 | 12352
297		143.8	3	820.99	2460.95	820.99	2460.96	controllerType=0 controllerNumber=1 scan=5815	-0.538	E.FQCICMPGYEGVHCEVNTDE.C		FQCICMPGYEGVHCEVNTDE,EC,3@57.02146,5@57.02146,6@15.99492,14@57.02146	M6(Oxidation / 15.9949)	16.9647	E.FQC[+57.02146]IC[+57.02146]M[+15.99492]PGYEGVHC[+57.02146]EVNTDE.C	C3(Carbamidomethyl / 57.0215); C5(Carbamidomethyl / 57.0215); C14(Carbamidomethyl / 57.0215)	0.0051	0.0058	0	0	0	0	0.0005	0.00057	2.296	52.5	52.5		Specific	9	>sp|P46531|NOTC1_HUMAN Neurogenic locus notch homolog protein 1 OS=Homo sapiens OX=9606 GN=NOTCH1 PE=1 SV=4	1	5210	FP052422_1.5815.5815.3	high-energy collision-induced dissociation	2.24	2459.95	2459.95	1	195 | 12400
297		470.6	2	1222.98	2444.96	1222.98	2444.96	controllerType=0 controllerNumber=1 scan=6759	-1.218	E.FQCICMPGYEGVHCEVNTDE.C		FQCICMPGYEGVHCEVNTDE,EC,3@57.02146,5@57.02146,14@57.02146		19.2005	E.FQC[+57.02146]IC[+57.02146]MPGYEGVHC[+57.02146]EVNTDE.C	C3(Carbamidomethyl / 57.0215); C5(Carbamidomethyl / 57.0215); C14(Carbamidomethyl / 57.0215)	9.4e-07	1.1e-06	0	0	0	0	1.4e-07	1.6e-07	6.028	424.6	424.6		Specific	17.1	>sp|P46531|NOTC1_HUMAN Neurogenic locus notch homolog protein 1 OS=Homo sapiens OX=9606 GN=NOTCH1 PE=1 SV=4	1	6352	FP052422_1.6759.6759.2	high-energy collision-induced dissociation	6.24	2443.95	2443.95	1	196 | 14250
297		337.2	2	1222.98	2444.95	1222.98	2444.96	controllerType=0 controllerNumber=1 scan=6715	-2.716	E.FQCICMPGYEGVHCEVNTDE.C		FQCICMPGYEGVHCEVNTDE,EC,3@57.02146,5@57.02146,14@57.02146		19.094	E.FQC[+57.02146]IC[+57.02146]MPGYEGVHC[+57.02146]EVNTDE.C	C3(Carbamidomethyl / 57.0215); C5(Carbamidomethyl / 57.0215); C14(Carbamidomethyl / 57.0215)	1.2e-05	1.3e-05	0	0	0	0	1.9e-06	2.2e-06	4.931	337.2	337.2		Specific	14.2	>sp|P46531|NOTC1_HUMAN Neurogenic locus notch homolog protein 1 OS=Homo sapiens OX=9606 GN=NOTCH1 PE=1 SV=4	1	6302	FP052422_1.6715.6715.2	high-energy collision-induced dissociation	5.05	2443.95	2443.95	1	197 | 13919
297		258.4	3	815.657	2444.96	815.659	2444.96	controllerType=0 controllerNumber=1 scan=6749	-1.473	E.FQCICMPGYEGVHCEVNTDE.C		FQCICMPGYEGVHCEVNTDE,EC,3@57.02146,5@57.02146,14@57.02146		19.1768	E.FQC[+57.02146]IC[+57.02146]MPGYEGVHC[+57.02146]EVNTDE.C	C3(Carbamidomethyl / 57.0215); C5(Carbamidomethyl / 57.0215); C14(Carbamidomethyl / 57.0215)	0.0047	0.0054	0	0	0	0	0.00043	0.00049	2.325	56.7	56.7		Specific	9.2	>sp|P46531|NOTC1_HUMAN Neurogenic locus notch homolog protein 1 OS=Homo sapiens OX=9606 GN=NOTCH1 PE=1 SV=4	1	6343	FP052422_1.6749.6749.3	high-energy collision-induced dissociation	2.4	2443.95	2443.95	1	198 | 14198
297		33.8	3	815.658	2444.96	815.659	2444.96	controllerType=0 controllerNumber=1 scan=6704	-1.398	E.FQCICMPGYEGVHCEVNTDE.C		FQCICMPGYEGVHCEVNTDE,EC,3@57.02146,5@57.02146,14@57.02146		19.068	E.FQC[+57.02146]IC[+57.02146]MPGYEGVHC[+57.02146]EVNTDE.C	C3(Carbamidomethyl / 57.0215); C5(Carbamidomethyl / 57.0215); C14(Carbamidomethyl / 57.0215)	0.017	0.019	0.0035	0.0035	0	0	0.0036	0.0036	1.776	33.8	33.8		Specific	7.3	>sp|P46531|NOTC1_HUMAN Neurogenic locus notch homolog protein 1 OS=Homo sapiens OX=9606 GN=NOTCH1 PE=1 SV=4	1	6288	FP052422_1.6704.6704.3	high-energy collision-induced dissociation	1.72	2443.95	2443.95	1	199 | 13772
297		503.5	2	951.865	1902.72	951.867	1902.73	controllerType=0 controllerNumber=1 scan=5442	-2.532	E.FQCICMPGYEGVHCE.V		FQCICMPGYEGVHCE,EV,3@57.02146,5@57.02146,6@15.99492,14@57.02146	M6(Oxidation / 15.9949)	16.0937	E.FQC[+57.02146]IC[+57.02146]M[+15.99492]PGYEGVHC[+57.02146]E.V	C3(Carbamidomethyl / 57.0215); C5(Carbamidomethyl / 57.0215); C14(Carbamidomethyl / 57.0215)	1.1e-07	1.3e-07	0	0	0	0	3.2e-08	3.6e-08	6.945	404.6	283.9		Specific	15.8	>sp|P46531|NOTC1_HUMAN Neurogenic locus notch homolog protein 1 OS=Homo sapiens OX=9606 GN=NOTCH1 PE=1 SV=4	1	4780	FP052422_1.5442.5442.2	high-energy collision-induced dissociation	7.54	1901.72	1901.72	1	200 | 1762
297		501.3	2	951.866	1902.72	951.867	1902.73	controllerType=0 controllerNumber=1 scan=5496	-2.018	E.FQCICMPGYEGVHCE.V		FQCICMPGYEGVHCE,EV,3@57.02146,5@57.02146,6@15.99492,14@57.02146	M6(Oxidation / 15.9949)	16.2187	E.FQC[+57.02146]IC[+57.02146]M[+15.99492]PGYEGVHC[+57.02146]E.V	C3(Carbamidomethyl / 57.0215); C5(Carbamidomethyl / 57.0215); C14(Carbamidomethyl / 57.0215)	1.1e-07	1.3e-07	0	0	0	0	3.3e-08	3.8e-08	6.945	472.1	281.6		Specific	17	>sp|P46531|NOTC1_HUMAN Neurogenic locus notch homolog protein 1 OS=Homo sapiens OX=9606 GN=NOTCH1 PE=1 SV=4	1	4839	FP052422_1.5496.5496.2	high-energy collision-induced dissociation	7.54	1901.72	1901.72	1	201 | 1786
297		471	3	634.912	1902.72	634.914	1902.73	controllerType=0 controllerNumber=1 scan=5443	-2.988	E.FQCICMPGYEGVHCE.V		FQCICMPGYEGVHCE,EV,3@57.02146,5@57.02146,6@15.99492,14@57.02146	M6(Oxidation / 15.9949)	16.0958	E.FQC[+57.02146]IC[+57.02146]M[+15.99492]PGYEGVHC[+57.02146]E.V	C3(Carbamidomethyl / 57.0215); C5(Carbamidomethyl / 57.0215); C14(Carbamidomethyl / 57.0215)	2.1e-07	2.4e-07	0	0	0	0	6.3e-08	7.2e-08	6.679	471	378.7		Specific	13.5	>sp|P46531|NOTC1_HUMAN Neurogenic locus notch homolog protein 1 OS=Homo sapiens OX=9606 GN=NOTCH1 PE=1 SV=4	1	4781	FP052422_1.5443.5443.3	high-energy collision-induced dissociation	6.96	1901.71	1901.72	1	202 | 1774
297		332	3	634.914	1902.73	634.914	1902.73	controllerType=0 controllerNumber=1 scan=5498	-0.678	E.FQCICMPGYEGVHCE.V		FQCICMPGYEGVHCE,EV,3@57.02146,5@57.02146,6@15.99492,14@57.02146	M6(Oxidation / 15.9949)	16.223	E.FQC[+57.02146]IC[+57.02146]M[+15.99492]PGYEGVHC[+57.02146]E.V	C3(Carbamidomethyl / 57.0215); C5(Carbamidomethyl / 57.0215); C14(Carbamidomethyl / 57.0215)	5.8e-06	6.7e-06	0	0	0	0	1.2e-06	1.3e-06	5.234	314.1	308.9		Specific	11.6	>sp|P46531|NOTC1_HUMAN Neurogenic locus notch homolog protein 1 OS=Homo sapiens OX=9606 GN=NOTCH1 PE=1 SV=4	1	4841	FP052422_1.5498.5498.3	high-energy collision-induced dissociation	5.36	1901.72	1901.72	1	203 | 1798
297		277.6	2	951.866	1902.73	951.867	1902.73	controllerType=0 controllerNumber=1 scan=6531	-1.313	E.FQCICMPGYEGVHCE.V		FQCICMPGYEGVHCE,EV,3@57.02146,5@57.02146,6@15.99492,14@57.02146	M6(Oxidation / 15.9949)	18.6593	E.FQC[+57.02146]IC[+57.02146]M[+15.99492]PGYEGVHC[+57.02146]E.V	C3(Carbamidomethyl / 57.0215); C5(Carbamidomethyl / 57.0215); C14(Carbamidomethyl / 57.0215)	1.2e-05	1.3e-05	0	0	0	0	1.8e-06	2.1e-06	4.934	277.6	253.2		Specific	13.8	>sp|P46531|NOTC1_HUMAN Neurogenic locus notch homolog protein 1 OS=Homo sapiens OX=9606 GN=NOTCH1 PE=1 SV=4	1	6080	FP052422_1.6531.6531.2	high-energy collision-induced dissociation	5.02	1901.72	1901.72	1	204 | 2542
297		173.5	2	951.867	1902.73	951.867	1902.73	controllerType=0 controllerNumber=1 scan=6586	-0.607	E.FQCICMPGYEGVHCE.V		FQCICMPGYEGVHCE,EV,3@57.02146,5@57.02146,6@15.99492,14@57.02146	M6(Oxidation / 15.9949)	18.7897	E.FQC[+57.02146]IC[+57.02146]M[+15.99492]PGYEGVHC[+57.02146]E.V	C3(Carbamidomethyl / 57.0215); C5(Carbamidomethyl / 57.0215); C14(Carbamidomethyl / 57.0215)	2.8e-05	3.2e-05	0	0	0	0	3.8e-06	4.4e-06	4.555	173.5	164.7		Specific	11.3	>sp|P46531|NOTC1_HUMAN Neurogenic locus notch homolog protein 1 OS=Homo sapiens OX=9606 GN=NOTCH1 PE=1 SV=4	1	6150	FP052422_1.6586.6586.2	high-energy collision-induced dissociation	4.5	1901.72	1901.72	1	205 | 2603
297		127.9	2	951.866	1902.72	951.867	1902.73	controllerType=0 controllerNumber=1 scan=6482	-1.505	E.FQCICMPGYEGVHCE.V		FQCICMPGYEGVHCE,EV,3@57.02146,5@57.02146,6@15.99492,14@57.02146	M6(Oxidation / 15.9949)	18.542	E.FQC[+57.02146]IC[+57.02146]M[+15.99492]PGYEGVHC[+57.02146]E.V	C3(Carbamidomethyl / 57.0215); C5(Carbamidomethyl / 57.0215); C14(Carbamidomethyl / 57.0215)	0.00098	0.0011	0	0	0	0	0.0001	0.00011	3.011	127.9	127.9		Specific	10.6	>sp|P46531|NOTC1_HUMAN Neurogenic locus notch homolog protein 1 OS=Homo sapiens OX=9606 GN=NOTCH1 PE=1 SV=4	1	6024	FP052422_1.6482.6482.2	high-energy collision-induced dissociation	2.95	1901.72	1901.72	1	206 | 2485
297		93.6	2	951.867	1902.73	951.867	1902.73	controllerType=0 controllerNumber=1 scan=6405	-0.607	E.FQCICMPGYEGVHCE.V		FQCICMPGYEGVHCE,EV,3@57.02146,5@57.02146,6@15.99492,14@57.02146	M6(Oxidation / 15.9949)	18.3592	E.FQC[+57.02146]IC[+57.02146]M[+15.99492]PGYEGVHC[+57.02146]E.V	C3(Carbamidomethyl / 57.0215); C5(Carbamidomethyl / 57.0215); C14(Carbamidomethyl / 57.0215)	0.0018	0.002	0	0	0	0	0.00014	0.00016	2.752	93.6	93.6		Specific	9.4	>sp|P46531|NOTC1_HUMAN Neurogenic locus notch homolog protein 1 OS=Homo sapiens OX=9606 GN=NOTCH1 PE=1 SV=4	1	5936	FP052422_1.6405.6405.2	high-energy collision-induced dissociation	2.7	1901.72	1901.72	1	207 | 2410
297		45.4	2	951.869	1902.73	951.867	1902.73	controllerType=0 controllerNumber=1 scan=6351	1.574	E.FQCICMPGYEGVHCE.V		FQCICMPGYEGVHCE,EV,3@57.02146,5@57.02146,6@15.99492,14@57.02146	M6(Oxidation / 15.9949)	18.2308	E.FQC[+57.02146]IC[+57.02146]M[+15.99492]PGYEGVHC[+57.02146]E.V	C3(Carbamidomethyl / 57.0215); C5(Carbamidomethyl / 57.0215); C14(Carbamidomethyl / 57.0215)	0.013	0.014	0.0036	0.0036	0	0	0.0036	0.0036	1.899	45.4	45.4		Specific	8.6	>sp|P46531|NOTC1_HUMAN Neurogenic locus notch homolog protein 1 OS=Homo sapiens OX=9606 GN=NOTCH1 PE=1 SV=4	1	5867	FP052422_1.6351.6351.2	high-energy collision-induced dissociation	1.84	1901.72	1901.72	1	208 | 2360
297		561.9	3	629.582	1886.73	629.582	1886.73	controllerType=0 controllerNumber=1 scan=6520	-1.406	E.FQCICMPGYEGVHCE.V		FQCICMPGYEGVHCE,EV,3@57.02146,5@57.02146,14@57.02146		18.6334	E.FQC[+57.02146]IC[+57.02146]MPGYEGVHC[+57.02146]E.V	C3(Carbamidomethyl / 57.0215); C5(Carbamidomethyl / 57.0215); C14(Carbamidomethyl / 57.0215)	3.8e-08	4.4e-08	0	0	0	0	6.4e-09	7.3e-09	7.419	449.2	449.2		Specific	12.9	>sp|P46531|NOTC1_HUMAN Neurogenic locus notch homolog protein 1 OS=Homo sapiens OX=9606 GN=NOTCH1 PE=1 SV=4	1	6067	FP052422_1.6520.6520.3	high-energy collision-induced dissociation	7.36	1885.72	1885.73	1	209 | 2528
297		526.6	2	943.869	1886.73	943.87	1886.73	controllerType=0 controllerNumber=1 scan=6498	-0.59	E.FQCICMPGYEGVHCE.V		FQCICMPGYEGVHCE,EV,3@57.02146,5@57.02146,14@57.02146		18.5809	E.FQC[+57.02146]IC[+57.02146]MPGYEGVHC[+57.02146]E.V	C3(Carbamidomethyl / 57.0215); C5(Carbamidomethyl / 57.0215); C14(Carbamidomethyl / 57.0215)	1.4e-07	1.6e-07	0	0	0	0	4.6e-08	5.3e-08	6.846	376.8	376.8		Specific	14.2	>sp|P46531|NOTC1_HUMAN Neurogenic locus notch homolog protein 1 OS=Homo sapiens OX=9606 GN=NOTCH1 PE=1 SV=4	1	6041	FP052422_1.6498.6498.2	high-energy collision-induced dissociation	8.36	1885.72	1885.73	1	210 | 2514
297		504.7	2	943.869	1886.73	943.87	1886.73	controllerType=0 controllerNumber=1 scan=6553	-0.784	E.FQCICMPGYEGVHCE.V		FQCICMPGYEGVHCE,EV,3@57.02146,5@57.02146,14@57.02146		18.7113	E.FQC[+57.02146]IC[+57.02146]MPGYEGVHC[+57.02146]E.V	C3(Carbamidomethyl / 57.0215); C5(Carbamidomethyl / 57.0215); C14(Carbamidomethyl / 57.0215)	1.7e-07	1.9e-07	0	0	0	0	5.2e-08	6e-08	6.771	455.6	455.6		Specific	13.7	>sp|P46531|NOTC1_HUMAN Neurogenic locus notch homolog protein 1 OS=Homo sapiens OX=9606 GN=NOTCH1 PE=1 SV=4	1	6106	FP052422_1.6553.6553.2	high-energy collision-induced dissociation	7.36	1885.72	1885.73	1	211 | 2575
297		490.7	3	629.581	1886.73	629.582	1886.73	controllerType=0 controllerNumber=1 scan=6466	-2.667	E.FQCICMPGYEGVHCE.V		FQCICMPGYEGVHCE,EV,3@57.02146,5@57.02146,14@57.02146		18.5051	E.FQC[+57.02146]IC[+57.02146]MPGYEGVHC[+57.02146]E.V	C3(Carbamidomethyl / 57.0215); C5(Carbamidomethyl / 57.0215); C14(Carbamidomethyl / 57.0215)	1.1e-07	1.3e-07	0	0	0	0	3.5e-08	4e-08	6.945	490.7	490.7		Specific	13.2	>sp|P46531|NOTC1_HUMAN Neurogenic locus notch homolog protein 1 OS=Homo sapiens OX=9606 GN=NOTCH1 PE=1 SV=4	1	6007	FP052422_1.6466.6466.3	high-energy collision-induced dissociation	7.54	1885.72	1885.73	1	212 | 2471
297		463.1	2	943.87	1886.73	943.87	1886.73	controllerType=0 controllerNumber=1 scan=6609	-0.46	E.FQCICMPGYEGVHCE.V		FQCICMPGYEGVHCE,EV,3@57.02146,5@57.02146,14@57.02146		18.8444	E.FQC[+57.02146]IC[+57.02146]MPGYEGVHC[+57.02146]E.V	C3(Carbamidomethyl / 57.0215); C5(Carbamidomethyl / 57.0215); C14(Carbamidomethyl / 57.0215)	3.1e-07	3.6e-07	0	0	0	0	8.3e-08	9.4e-08	6.506	463.1	463.1		Specific	17.1	>sp|P46531|NOTC1_HUMAN Neurogenic locus notch homolog protein 1 OS=Homo sapiens OX=9606 GN=NOTCH1 PE=1 SV=4	1	6178	FP052422_1.6609.6609.2	high-energy collision-induced dissociation	6.71	1885.72	1885.73	1	213 | 2630
297		380.5	2	943.869	1886.73	943.87	1886.73	controllerType=0 controllerNumber=1 scan=6445	-1.625	E.FQCICMPGYEGVHCE.V		FQCICMPGYEGVHCE,EV,3@57.02146,5@57.02146,14@57.02146		18.4543	E.FQC[+57.02146]IC[+57.02146]MPGYEGVHC[+57.02146]E.V	C3(Carbamidomethyl / 57.0215); C5(Carbamidomethyl / 57.0215); C14(Carbamidomethyl / 57.0215)	2.8e-07	3.2e-07	0	0	0	0	6.6e-08	7.6e-08	6.552	380.5	380.5		Specific	15.9	>sp|P46531|NOTC1_HUMAN Neurogenic locus notch homolog protein 1 OS=Homo sapiens OX=9606 GN=NOTCH1 PE=1 SV=4	1	5982	FP052422_1.6445.6445.2	high-energy collision-induced dissociation	6.28	1885.72	1885.73	1	214 | 2451
297		299.6	2	943.869	1886.73	943.87	1886.73	controllerType=0 controllerNumber=1 scan=6664	-0.849	E.FQCICMPGYEGVHCE.V		FQCICMPGYEGVHCE,EV,3@57.02146,5@57.02146,14@57.02146		18.9749	E.FQC[+57.02146]IC[+57.02146]MPGYEGVHC[+57.02146]E.V	C3(Carbamidomethyl / 57.0215); C5(Carbamidomethyl / 57.0215); C14(Carbamidomethyl / 57.0215)	5.4e-06	6.2e-06	0	0	0	0	1.1e-06	1.2e-06	5.264	299.6	299.6		Specific	14.1	>sp|P46531|NOTC1_HUMAN Neurogenic locus notch homolog protein 1 OS=Homo sapiens OX=9606 GN=NOTCH1 PE=1 SV=4	1	6243	FP052422_1.6664.6664.2	high-energy collision-induced dissociation	5.26	1885.72	1885.73	1	215 | 2644
297		276.9	3	629.582	1886.73	629.582	1886.73	controllerType=0 controllerNumber=1 scan=6577	-0.92	E.FQCICMPGYEGVHCE.V		FQCICMPGYEGVHCE,EV,3@57.02146,5@57.02146,14@57.02146		18.7682	E.FQC[+57.02146]IC[+57.02146]MPGYEGVHC[+57.02146]E.V	C3(Carbamidomethyl / 57.0215); C5(Carbamidomethyl / 57.0215); C14(Carbamidomethyl / 57.0215)	0.00023	0.00026	0	0	0	0	2.8e-05	3.2e-05	3.64	276.9	276.9		Specific	10.2	>sp|P46531|NOTC1_HUMAN Neurogenic locus notch homolog protein 1 OS=Homo sapiens OX=9606 GN=NOTCH1 PE=1 SV=4	1	6138	FP052422_1.6577.6577.3	high-energy collision-induced dissociation	3.72	1885.72	1885.73	1	216 | 2589
297		425.3	2	660.755	1320.5	660.756	1320.51	controllerType=0 controllerNumber=1 scan=5867	-1.518	E.FQCICMPGYE.G		FQCICMPGYE,EG,3@57.02146,5@57.02146,6@15.99492	M6(Oxidation / 15.9949)	17.0881	E.FQC[+57.02146]IC[+57.02146]M[+15.99492]PGYE.G	C3(Carbamidomethyl / 57.0215); C5(Carbamidomethyl / 57.0215)	5.1e-06	5.8e-06	0	0	0	0	9.1e-07	1e-06	5.292	284.2	284.2		Specific	11.6	>sp|P46531|NOTC1_HUMAN Neurogenic locus notch homolog protein 1 OS=Homo sapiens OX=9606 GN=NOTCH1 PE=1 SV=4	1	5274	FP052422_1.5867.5867.2	high-energy collision-induced dissociation	5.66	1319.5	1319.5	1	217 | 404
297		406.6	2	660.755	1320.5	660.756	1320.51	controllerType=0 controllerNumber=1 scan=5814	-1.795	E.FQCICMPGYE.G		FQCICMPGYE,EG,3@57.02146,5@57.02146,6@15.99492	M6(Oxidation / 15.9949)	16.9625	E.FQC[+57.02146]IC[+57.02146]M[+15.99492]PGYE.G	C3(Carbamidomethyl / 57.0215); C5(Carbamidomethyl / 57.0215)	3.4e-06	3.9e-06	0	0	0	0	4.9e-07	5.6e-07	5.466	309.5	309.5		Specific	11.6	>sp|P46531|NOTC1_HUMAN Neurogenic locus notch homolog protein 1 OS=Homo sapiens OX=9606 GN=NOTCH1 PE=1 SV=4	1	5208	FP052422_1.5814.5814.2	high-energy collision-induced dissociation	5.84	1319.5	1319.5	1	218 | 397
297		334.8	2	660.756	1320.51	660.756	1320.51	controllerType=0 controllerNumber=1 scan=5930	-0.409	E.FQCICMPGYE.G		FQCICMPGYE,EG,3@57.02146,5@57.02146,6@15.99492	M6(Oxidation / 15.9949)	17.236	E.FQC[+57.02146]IC[+57.02146]M[+15.99492]PGYE.G	C3(Carbamidomethyl / 57.0215); C5(Carbamidomethyl / 57.0215)	7.4e-06	8.4e-06	0	0	0	0	1.4e-06	1.6e-06	5.132	265.8	265.8		Specific	11.2	>sp|P46531|NOTC1_HUMAN Neurogenic locus notch homolog protein 1 OS=Homo sapiens OX=9606 GN=NOTCH1 PE=1 SV=4	1	5359	FP052422_1.5930.5930.2	high-energy collision-induced dissociation	5.04	1319.5	1319.5	1	219 | 409
297		325.4	2	660.755	1320.5	660.756	1320.51	controllerType=0 controllerNumber=1 scan=7172	-2.812	E.FQCICMPGYE.G		FQCICMPGYE,EG,3@57.02146,5@57.02146,6@15.99492	M6(Oxidation / 15.9949)	20.1812	E.FQC[+57.02146]IC[+57.02146]M[+15.99492]PGYE.G	C3(Carbamidomethyl / 57.0215); C5(Carbamidomethyl / 57.0215)	0.0001	0.00012	0	0	0	0	1.3e-05	1.4e-05	3.981	241.1	241.1		Specific	10.4	>sp|P46531|NOTC1_HUMAN Neurogenic locus notch homolog protein 1 OS=Homo sapiens OX=9606 GN=NOTCH1 PE=1 SV=4	1	6824	FP052422_1.7172.7172.2	high-energy collision-induced dissociation	3.89	1319.49	1319.5	1	220 | 452
297		461.4	2	652.758	1304.51	652.759	1304.51	controllerType=0 controllerNumber=1 scan=7192	-2.253	E.FQCICMPGYE.G		FQCICMPGYE,EG,3@57.02146,5@57.02146		20.2287	E.FQC[+57.02146]IC[+57.02146]MPGYE.G	C3(Carbamidomethyl / 57.0215); C5(Carbamidomethyl / 57.0215)	3.6e-06	4.2e-06	0	0	0	0	5.5e-07	6.3e-07	5.439	257.3	257.3		Specific	12.2	>sp|P46531|NOTC1_HUMAN Neurogenic locus notch homolog protein 1 OS=Homo sapiens OX=9606 GN=NOTCH1 PE=1 SV=4	1	6849	FP052422_1.7192.7192.2	high-energy collision-induced dissociation	5.65	1303.5	1303.5	1	221 | 456
297		450	2	652.758	1304.51	652.759	1304.51	controllerType=0 controllerNumber=1 scan=7141	-1.879	E.FQCICMPGYE.G		FQCICMPGYE,EG,3@57.02146,5@57.02146		20.1074	E.FQC[+57.02146]IC[+57.02146]MPGYE.G	C3(Carbamidomethyl / 57.0215); C5(Carbamidomethyl / 57.0215)	7.7e-05	8.8e-05	0	0	0	0	8.8e-06	1e-05	4.114	250.8	250.8		Specific	10	>sp|P46531|NOTC1_HUMAN Neurogenic locus notch homolog protein 1 OS=Homo sapiens OX=9606 GN=NOTCH1 PE=1 SV=4	1	6788	FP052422_1.7141.7141.2	high-energy collision-induced dissociation	4.32	1303.5	1303.5	1	222 | 447
297		437.2	2	652.758	1304.51	652.759	1304.51	controllerType=0 controllerNumber=1 scan=7247	-1.505	E.FQCICMPGYE.G		FQCICMPGYE,EG,3@57.02146,5@57.02146		20.3587	E.FQC[+57.02146]IC[+57.02146]MPGYE.G	C3(Carbamidomethyl / 57.0215); C5(Carbamidomethyl / 57.0215)	5.1e-06	5.8e-06	0	0	0	0	9.5e-07	1.1e-06	5.292	283.1	283.1		Specific	12	>sp|P46531|NOTC1_HUMAN Neurogenic locus notch homolog protein 1 OS=Homo sapiens OX=9606 GN=NOTCH1 PE=1 SV=4	1	6917	FP052422_1.7247.7247.2	high-energy collision-induced dissociation	5.4	1303.5	1303.5	1	223 | 468
297		210.9	2	652.758	1304.51	652.759	1304.51	controllerType=0 controllerNumber=1 scan=7291	-2.347	E.FQCICMPGYE.G		FQCICMPGYE,EG,3@57.02146,5@57.02146		20.4635	E.FQC[+57.02146]IC[+57.02146]MPGYE.G	C3(Carbamidomethyl / 57.0215); C5(Carbamidomethyl / 57.0215)	0.0046	0.0052	0	0	0	0	0.00041	0.00047	2.341	109.5	109.5		Specific	7.8	>sp|P46531|NOTC1_HUMAN Neurogenic locus notch homolog protein 1 OS=Homo sapiens OX=9606 GN=NOTCH1 PE=1 SV=4	1	6963	FP052422_1.7291.7291.2	high-energy collision-induced dissociation	2.31	1303.5	1303.5	1	224 | 470
307	Hex(1)Pent(2)	427.7	5	743.707	3714.51	743.709	3714.51	controllerType=0 controllerNumber=1 scan=4996	-1.848	E.GVHCEVNTDECASSPCLHNGRCLDKINE.F	13	GVHCEVNTDECASSPCLHNGRCLDKINE,EF,4@57.02146,11@57.02146,13@426.13734,16@57.02146,19@0.98402,22@57.02146,24@15.99492	S13(OGlycan / 426.1373); N19(Deamidated / 0.984); D24(Oxidation / 15.9949)	15.0645	E.GVHC[+57.02146]EVNTDEC[+57.02146]AS[+426.13734]SPC[+57.02146]LHN[+0.98402]GRC[+57.02146]LD[+15.99492]KINE.F	C4(Carbamidomethyl / 57.0215); C11(Carbamidomethyl / 57.0215); C16(Carbamidomethyl / 57.0215); C22(Carbamidomethyl / 57.0215)	3.2e-06	3.7e-06	0	0	0	0	4.3e-07	4.9e-07	5.491	427.7	0		Specific	14	>sp|P46531|NOTC1_HUMAN Neurogenic locus notch homolog protein 1 OS=Homo sapiens OX=9606 GN=NOTCH1 PE=1 SV=4	1	4220	FP052422_1.4996.4996.5	high-energy collision-induced dissociation	4.96	3713.5	3713.51	1	225 | 63326
307	Hex(1)Pent(2)	393	5	743.509	3713.51	743.512	3713.53	controllerType=0 controllerNumber=1 scan=4496	-4.525	E.GVHCEVNTDECASSPCLHNGRCLDKINE.F	13	GVHCEVNTDECASSPCLHNGRCLDKINE,EF,4@57.02146,11@57.02146,13@426.13734,16@57.02146,19@15.99492,22@57.02146	S13(OGlycan / 426.1373); N19(Oxidation / 15.9949)	13.9178	E.GVHC[+57.02146]EVNTDEC[+57.02146]AS[+426.13734]SPC[+57.02146]LHN[+15.99492]GRC[+57.02146]LDKINE.F	C4(Carbamidomethyl / 57.0215); C11(Carbamidomethyl / 57.0215); C16(Carbamidomethyl / 57.0215); C22(Carbamidomethyl / 57.0215)	7.6e-06	8.7e-06	0	0	0	0	1.4e-06	1.6e-06	5.119	393	0		Specific	15.9	>sp|P46531|NOTC1_HUMAN Neurogenic locus notch homolog protein 1 OS=Homo sapiens OX=9606 GN=NOTCH1 PE=1 SV=4	1	3627	FP052422_1.4496.4496.5	high-energy collision-induced dissociation	4.85	3712.51	3712.52	1	226 | 60866
307	Hex(1)Pent(2)	135.7	4	929.136	3713.52	929.138	3713.53	controllerType=0 controllerNumber=1 scan=4505	-2.286	E.GVHCEVNTDECASSPCLHNGRCLDKINE.F	14	GVHCEVNTDECASSPCLHNGRCLDKINE,EF,4@57.02146,11@57.02146,14@426.13734,16@57.02146,22@57.02146,24@15.99492	S14(OGlycan / 426.1373); D24(Oxidation / 15.9949)	13.9398	E.GVHC[+57.02146]EVNTDEC[+57.02146]ASS[+426.13734]PC[+57.02146]LHNGRC[+57.02146]LD[+15.99492]KINE.F	C4(Carbamidomethyl / 57.0215); C11(Carbamidomethyl / 57.0215); C16(Carbamidomethyl / 57.0215); C22(Carbamidomethyl / 57.0215)	0.00039	0.00045	0	0	0	0	3.8e-05	4.3e-05	3.407	135.7	0		Specific	11.7	>sp|P46531|NOTC1_HUMAN Neurogenic locus notch homolog protein 1 OS=Homo sapiens OX=9606 GN=NOTCH1 PE=1 SV=4	1	3639	FP052422_1.4505.4505.4	high-energy collision-induced dissociation	3.35	3712.51	3712.52	1	227 | 60946
307	Hex(1)Pent(2)	1081.7	4	925.382	3698.51	925.385	3698.52	controllerType=0 controllerNumber=1 scan=4988	-3.375	E.GVHCEVNTDECASSPCLHNGRCLDKINE.F	14	GVHCEVNTDECASSPCLHNGRCLDKINE,EF,4@57.02146,11@57.02146,14@426.13734,16@57.02146,19@0.98402,22@57.02146	S14(OGlycan / 426.1373); N19(Deamidated / 0.984)	15.0471	E.GVHC[+57.02146]EVNTDEC[+57.02146]ASS[+426.13734]PC[+57.02146]LHN[+0.98402]GRC[+57.02146]LDKINE.F	C4(Carbamidomethyl / 57.0215); C11(Carbamidomethyl / 57.0215); C16(Carbamidomethyl / 57.0215); C22(Carbamidomethyl / 57.0215)	7.1e-17	8.1e-17	0	0	0	0	7.1e-17	8.1e-17	16.147	1081.7	0		Specific	21.1	>sp|P46531|NOTC1_HUMAN Neurogenic locus notch homolog protein 1 OS=Homo sapiens OX=9606 GN=NOTCH1 PE=1 SV=4	1	4210	FP052422_1.4988.4988.4	high-energy collision-induced dissociation	16.09	3697.5	3697.51	1	228 | 63286
307	Hex(1)Pent(2)	899	4	925.382	3698.51	925.385	3698.52	controllerType=0 controllerNumber=1 scan=4935	-3.309	E.GVHCEVNTDECASSPCLHNGRCLDKINE.F	14	GVHCEVNTDECASSPCLHNGRCLDKINE,EF,4@57.02146,11@57.02146,14@426.13734,16@57.02146,19@0.98402,22@57.02146	S14(OGlycan / 426.1373); N19(Deamidated / 0.984)	14.9271	E.GVHC[+57.02146]EVNTDEC[+57.02146]ASS[+426.13734]PC[+57.02146]LHN[+0.98402]GRC[+57.02146]LDKINE.F	C4(Carbamidomethyl / 57.0215); C11(Carbamidomethyl / 57.0215); C16(Carbamidomethyl / 57.0215); C22(Carbamidomethyl / 57.0215)	1.9e-13	2.1e-13	0	0	0	0	4.5e-14	5.2e-14	12.73	899	0		Specific	19.6	>sp|P46531|NOTC1_HUMAN Neurogenic locus notch homolog protein 1 OS=Homo sapiens OX=9606 GN=NOTCH1 PE=1 SV=4	1	4147	FP052422_1.4935.4935.4	high-energy collision-induced dissociation	13.67	3697.5	3697.51	1	229 | 62966
307	Hex(1)Pent(2)	762.6	4	925.384	3698.52	925.385	3698.52	controllerType=0 controllerNumber=1 scan=4585	-1.197	E.GVHCEVNTDECASSPCLHNGRCLDKINE.F	13	GVHCEVNTDECASSPCLHNGRCLDKINE,EF,4@57.02146,11@57.02146,13@426.13734,16@57.02146,19@0.98402,22@57.02146	S13(OGlycan / 426.1373); N19(Deamidated / 0.984)	14.127	E.GVHC[+57.02146]EVNTDEC[+57.02146]AS[+426.13734]SPC[+57.02146]LHN[+0.98402]GRC[+57.02146]LDKINE.F	C4(Carbamidomethyl / 57.0215); C11(Carbamidomethyl / 57.0215); C16(Carbamidomethyl / 57.0215); C22(Carbamidomethyl / 57.0215)	2.8e-11	3.2e-11	0	0	0	0	1.9e-12	2.1e-12	10.556	762.6	0		Specific	18.1	>sp|P46531|NOTC1_HUMAN Neurogenic locus notch homolog protein 1 OS=Homo sapiens OX=9606 GN=NOTCH1 PE=1 SV=4	1	3736	FP052422_1.4585.4585.4	high-energy collision-induced dissociation	11.5	3697.51	3697.51	1	230 | 62070
307	Hex(1)Pent(2)	455.3	4	925.38	3698.5	925.385	3698.52	controllerType=0 controllerNumber=1 scan=5051	-5.422	E.GVHCEVNTDECASSPCLHNGRCLDKINE.F	14	GVHCEVNTDECASSPCLHNGRCLDKINE,EF,4@57.02146,11@57.02146,14@426.13734,16@57.02146,19@0.98402,22@57.02146	S14(OGlycan / 426.1373); N19(Deamidated / 0.984)	15.1898	E.GVHC[+57.02146]EVNTDEC[+57.02146]ASS[+426.13734]PC[+57.02146]LHN[+0.98402]GRC[+57.02146]LDKINE.F	C4(Carbamidomethyl / 57.0215); C11(Carbamidomethyl / 57.0215); C16(Carbamidomethyl / 57.0215); C22(Carbamidomethyl / 57.0215)	5.8e-06	6.7e-06	0	0	0	0	1.2e-06	1.4e-06	5.234	455.3	0		Specific	14.9	>sp|P46531|NOTC1_HUMAN Neurogenic locus notch homolog protein 1 OS=Homo sapiens OX=9606 GN=NOTCH1 PE=1 SV=4	1	4282	FP052422_1.5051.5051.4	high-energy collision-induced dissociation	5.44	3697.49	3697.51	1	231 | 63526
307	Hex(1)Pent(2)	435.8	4	925.391	3698.54	925.385	3698.52	controllerType=0 controllerNumber=1 scan=4638	6.196	E.GVHCEVNTDECASSPCLHNGRCLDKINE.F	13	GVHCEVNTDECASSPCLHNGRCLDKINE,EF,4@57.02146,11@57.02146,13@426.13734,16@57.02146,19@0.98402,22@57.02146	S13(OGlycan / 426.1373); N19(Deamidated / 0.984)	14.2508	E.GVHC[+57.02146]EVNTDEC[+57.02146]AS[+426.13734]SPC[+57.02146]LHN[+0.98402]GRC[+57.02146]LDKINE.F	C4(Carbamidomethyl / 57.0215); C11(Carbamidomethyl / 57.0215); C16(Carbamidomethyl / 57.0215); C22(Carbamidomethyl / 57.0215)	9.8e-05	0.00011	0	0	0	0	1.1e-05	1.3e-05	4.01	435.8	0		Specific	13.3	>sp|P46531|NOTC1_HUMAN Neurogenic locus notch homolog protein 1 OS=Homo sapiens OX=9606 GN=NOTCH1 PE=1 SV=4	1	3799	FP052422_1.4638.4638.6	high-energy collision-induced dissociation	4.12	3697.54	3697.51	1	232 | 62390
307	Hex(1)Pent(2)	202.4	4	925.394	3698.55	925.385	3698.52	controllerType=0 controllerNumber=1 scan=4915	9.232	E.GVHCEVNTDECASSPCLHNGRCLDKINE.F	14	GVHCEVNTDECASSPCLHNGRCLDKINE,EF,4@57.02146,11@57.02146,14@426.13734,16@57.02146,21@0.98402,22@57.02146	S14(OGlycan / 426.1373); R21(Deamidated / 0.984)	14.8799	E.GVHC[+57.02146]EVNTDEC[+57.02146]ASS[+426.13734]PC[+57.02146]LHNGR[+0.98402]C[+57.02146]LDKINE.F	C4(Carbamidomethyl / 57.0215); C11(Carbamidomethyl / 57.0215); C16(Carbamidomethyl / 57.0215); C22(Carbamidomethyl / 57.0215)	0.023	0.027	0.0034	0.0068	0.0095	0.019	0.0036	0.0068	1.63	202.4	0		Specific	10.8	>sp|P46531|NOTC1_HUMAN Neurogenic locus notch homolog protein 1 OS=Homo sapiens OX=9606 GN=NOTCH1 PE=1 SV=4	1	4124	FP052422_1.4915.4915.6	high-energy collision-induced dissociation	1.59	3697.55	3697.51	1	233 | 62850
307	Hex(1)Pent(2)	81.2	3	1233.51	3698.5	1233.51	3698.52	controllerType=0 controllerNumber=1 scan=4964	-4.742	E.GVHCEVNTDECASSPCLHNGRCLDKINE.F	14	GVHCEVNTDECASSPCLHNGRCLDKINE,EF,4@57.02146,11@57.02146,14@426.13734,16@57.02146,19@0.98402,22@57.02146	S14(OGlycan / 426.1373); N19(Deamidated / 0.984)	14.9924	E.GVHC[+57.02146]EVNTDEC[+57.02146]ASS[+426.13734]PC[+57.02146]LHN[+0.98402]GRC[+57.02146]LDKINE.F	C4(Carbamidomethyl / 57.0215); C11(Carbamidomethyl / 57.0215); C16(Carbamidomethyl / 57.0215); C22(Carbamidomethyl / 57.0215)	0.0043	0.0049	0	0	0	0	0.00038	0.00043	2.365	81.2	0		Specific	12.9	>sp|P46531|NOTC1_HUMAN Neurogenic locus notch homolog protein 1 OS=Homo sapiens OX=9606 GN=NOTCH1 PE=1 SV=4	1	4185	FP052422_1.4964.4964.3	high-energy collision-induced dissociation	2.31	3697.49	3697.51	1	234 | 63166
307	Hex(1)Pent(2)	962	4	925.137	3697.52	925.139	3697.54	controllerType=0 controllerNumber=1 scan=4472	-3.011	E.GVHCEVNTDECASSPCLHNGRCLDKINE.F	14	GVHCEVNTDECASSPCLHNGRCLDKINE,EF,4@57.02146,11@57.02146,14@426.13734,16@57.02146,22@57.02146	S14(OGlycan / 426.1373)	13.8633	E.GVHC[+57.02146]EVNTDEC[+57.02146]ASS[+426.13734]PC[+57.02146]LHNGRC[+57.02146]LDKINE.F	C4(Carbamidomethyl / 57.0215); C11(Carbamidomethyl / 57.0215); C16(Carbamidomethyl / 57.0215); C22(Carbamidomethyl / 57.0215)	1.9e-15	2.1e-15	0	0	0	0	7.5e-16	8.6e-16	14.73	962	0		Specific	22	>sp|P46531|NOTC1_HUMAN Neurogenic locus notch homolog protein 1 OS=Homo sapiens OX=9606 GN=NOTCH1 PE=1 SV=4	1	3599	FP052422_1.4472.4472.4	high-energy collision-induced dissociation	15.67	3696.52	3696.53	1	235 | 60466
307	Hex(1)Pent(2)	921.3	5	740.31	3697.52	740.313	3697.54	controllerType=0 controllerNumber=1 scan=4471	-3.378	E.GVHCEVNTDECASSPCLHNGRCLDKINE.F	13	GVHCEVNTDECASSPCLHNGRCLDKINE,EF,4@57.02146,11@57.02146,13@426.13734,16@57.02146,22@57.02146	S13(OGlycan / 426.1373)	13.8616	E.GVHC[+57.02146]EVNTDEC[+57.02146]AS[+426.13734]SPC[+57.02146]LHNGRC[+57.02146]LDKINE.F	C4(Carbamidomethyl / 57.0215); C11(Carbamidomethyl / 57.0215); C16(Carbamidomethyl / 57.0215); C22(Carbamidomethyl / 57.0215)	1e-13	1.2e-13	0	0	0	0	3.3e-14	3.7e-14	12.986	921.3	0		Specific	18.8	>sp|P46531|NOTC1_HUMAN Neurogenic locus notch homolog protein 1 OS=Homo sapiens OX=9606 GN=NOTCH1 PE=1 SV=4	1	3598	FP052422_1.4471.4471.5	high-energy collision-induced dissociation	13.93	3696.52	3696.53	1	236 | 60426
307	Hex(1)Pent(2)	837	4	925.137	3697.53	925.139	3697.54	controllerType=0 controllerNumber=1 scan=4527	-2.747	E.GVHCEVNTDECASSPCLHNGRCLDKINE.F	14	GVHCEVNTDECASSPCLHNGRCLDKINE,EF,4@57.02146,11@57.02146,14@426.13734,16@57.02146,22@57.02146	S14(OGlycan / 426.1373)	13.9913	E.GVHC[+57.02146]EVNTDEC[+57.02146]ASS[+426.13734]PC[+57.02146]LHNGRC[+57.02146]LDKINE.F	C4(Carbamidomethyl / 57.0215); C11(Carbamidomethyl / 57.0215); C16(Carbamidomethyl / 57.0215); C22(Carbamidomethyl / 57.0215)	1.9e-12	2.1e-12	0	0	0	0	2.5e-13	2.9e-13	11.73	837	0		Specific	19.8	>sp|P46531|NOTC1_HUMAN Neurogenic locus notch homolog protein 1 OS=Homo sapiens OX=9606 GN=NOTCH1 PE=1 SV=4	1	3664	FP052422_1.4527.4527.4	high-energy collision-induced dissociation	12.67	3696.52	3696.53	1	237 | 61324
307	Hex(1)Pent(2)	740	5	740.311	3697.52	740.313	3697.54	controllerType=0 controllerNumber=1 scan=4526	-2.965	E.GVHCEVNTDECASSPCLHNGRCLDKINE.F	14	GVHCEVNTDECASSPCLHNGRCLDKINE,EF,4@57.02146,11@57.02146,14@426.13734,16@57.02146,22@57.02146	S14(OGlycan / 426.1373)	13.9893	E.GVHC[+57.02146]EVNTDEC[+57.02146]ASS[+426.13734]PC[+57.02146]LHNGRC[+57.02146]LDKINE.F	C4(Carbamidomethyl / 57.0215); C11(Carbamidomethyl / 57.0215); C16(Carbamidomethyl / 57.0215); C22(Carbamidomethyl / 57.0215)	2.7e-10	3.1e-10	0	0	0	0	1.7e-11	2e-11	9.568	740	0		Specific	17.3	>sp|P46531|NOTC1_HUMAN Neurogenic locus notch homolog protein 1 OS=Homo sapiens OX=9606 GN=NOTCH1 PE=1 SV=4	1	3663	FP052422_1.4526.4526.5	high-energy collision-induced dissociation	10.51	3696.52	3696.53	1	238 | 61284
307	Hex(1)Pent(2)	662.5	5	740.309	3697.52	740.313	3697.54	controllerType=0 controllerNumber=1 scan=4582	-5.441	E.GVHCEVNTDECASSPCLHNGRCLDKINE.F	13	GVHCEVNTDECASSPCLHNGRCLDKINE,EF,4@57.02146,11@57.02146,13@426.13734,16@57.02146,22@57.02146	S13(OGlycan / 426.1373)	14.1205	E.GVHC[+57.02146]EVNTDEC[+57.02146]AS[+426.13734]SPC[+57.02146]LHNGRC[+57.02146]LDKINE.F	C4(Carbamidomethyl / 57.0215); C11(Carbamidomethyl / 57.0215); C16(Carbamidomethyl / 57.0215); C22(Carbamidomethyl / 57.0215)	1e-08	1.2e-08	0	0	0	0	1.5e-09	1.7e-09	7.986	662.5	0		Specific	14.4	>sp|P46531|NOTC1_HUMAN Neurogenic locus notch homolog protein 1 OS=Homo sapiens OX=9606 GN=NOTCH1 PE=1 SV=4	1	3732	FP052422_1.4582.4582.5	high-energy collision-induced dissociation	8.93	3696.51	3696.53	1	239 | 61990
307	Hex(1)Pent(2)	226.5	5	740.312	3697.53	740.313	3697.54	controllerType=0 controllerNumber=1 scan=4421	-1.067	E.GVHCEVNTDECASSPCLHNGRCLDKINE.F	13	GVHCEVNTDECASSPCLHNGRCLDKINE,EF,4@57.02146,11@57.02146,13@426.13734,16@57.02146,22@57.02146	S13(OGlycan / 426.1373)	13.7428	E.GVHC[+57.02146]EVNTDEC[+57.02146]AS[+426.13734]SPC[+57.02146]LHNGRC[+57.02146]LDKINE.F	C4(Carbamidomethyl / 57.0215); C11(Carbamidomethyl / 57.0215); C16(Carbamidomethyl / 57.0215); C22(Carbamidomethyl / 57.0215)	0.00014	0.00016	0	0	0	0	1.9e-05	2.2e-05	3.849	226.5	0		Specific	12.7	>sp|P46531|NOTC1_HUMAN Neurogenic locus notch homolog protein 1 OS=Homo sapiens OX=9606 GN=NOTCH1 PE=1 SV=4	1	3539	FP052422_1.4421.4421.5	high-energy collision-induced dissociation	3.82	3696.52	3696.53	1	240 | 59923
307		247.6	2	580.239	1159.47	580.238	1159.47	controllerType=0 controllerNumber=1 scan=3038	1.812	E.GVHCEVNTDE.C		GVHCEVNTDE,EC,4@57.02146		10.4587	E.GVHC[+57.02146]EVNTDE.C	C4(Carbamidomethyl / 57.0215)	0.0008	0.00092	0	0	0	0	8.1e-05	9.2e-05	3.095	234	234		Specific	11.2	>sp|P46531|NOTC1_HUMAN Neurogenic locus notch homolog protein 1 OS=Homo sapiens OX=9606 GN=NOTCH1 PE=1 SV=4	1	1945	FP052422_1.3038.3038.4	high-energy collision-induced dissociation	3.18	1158.46	1158.46	1	241 | 267
312	Hex(1)Pent(2)	291.4	4	783.828	3132.29	783.829	3132.29	controllerType=0 controllerNumber=1 scan=5050	-1.348	E.VNTDECASSPCLHNGRCLDKINE.F	9	VNTDECASSPCLHNGRCLDKINE,EF,6@57.02146,9@426.13734,11@57.02146,14@0.98402,17@57.02146,19@15.99492	S9(OGlycan / 426.1373); N14(Deamidated / 0.984); D19(Oxidation / 15.9949)	15.1876	E.VNTDEC[+57.02146]ASS[+426.13734]PC[+57.02146]LHN[+0.98402]GRC[+57.02146]LD[+15.99492]KINE.F	C6(Carbamidomethyl / 57.0215); C11(Carbamidomethyl / 57.0215); C17(Carbamidomethyl / 57.0215)	1.6e-05	1.9e-05	0	0	0	0	2.3e-06	2.7e-06	4.787	291.4	1.2		Specific	12.8	>sp|P46531|NOTC1_HUMAN Neurogenic locus notch homolog protein 1 OS=Homo sapiens OX=9606 GN=NOTCH1 PE=1 SV=4	1	4281	FP052422_1.5050.5050.4	high-energy collision-induced dissociation	4.15	3131.28	3131.29	1	242 | 32772
312	Hex(1)Pent(2)	182.4	4	783.826	3132.28	783.829	3132.29	controllerType=0 controllerNumber=1 scan=5101	-3.14	E.VNTDECASSPCLHNGRCLDKINE.F	9	VNTDECASSPCLHNGRCLDKINE,EF,6@57.02146,9@426.13734,11@57.02146,14@0.98402,17@57.02146,19@15.99492	S9(OGlycan / 426.1373); N14(Deamidated / 0.984); D19(Oxidation / 15.9949)	15.3035	E.VNTDEC[+57.02146]ASS[+426.13734]PC[+57.02146]LHN[+0.98402]GRC[+57.02146]LD[+15.99492]KINE.F	C6(Carbamidomethyl / 57.0215); C11(Carbamidomethyl / 57.0215); C17(Carbamidomethyl / 57.0215)	0.0008	0.00091	0	0	0	0	7.7e-05	8.8e-05	3.099	182.4	1.2		Specific	10.8	>sp|P46531|NOTC1_HUMAN Neurogenic locus notch homolog protein 1 OS=Homo sapiens OX=9606 GN=NOTCH1 PE=1 SV=4	1	4341	FP052422_1.5101.5101.4	high-energy collision-induced dissociation	2.42	3131.28	3131.29	1	243 | 33052
312	Hex(1)Pent(2)	534.6	4	783.581	3131.3	783.583	3131.31	controllerType=0 controllerNumber=1 scan=4427	-2.164	E.VNTDECASSPCLHNGRCLDKINE.F	9	VNTDECASSPCLHNGRCLDKINE,EF,6@57.02146,9@426.13734,11@57.02146,17@57.02146,19@15.99492	S9(OGlycan / 426.1373); D19(Oxidation / 15.9949)	13.7583	E.VNTDEC[+57.02146]ASS[+426.13734]PC[+57.02146]LHNGRC[+57.02146]LD[+15.99492]KINE.F	C6(Carbamidomethyl / 57.0215); C11(Carbamidomethyl / 57.0215); C17(Carbamidomethyl / 57.0215)	2.9e-07	3.3e-07	0	0	0	0	7e-08	7.9e-08	6.543	534.6	1.2		Specific	16.8	>sp|P46531|NOTC1_HUMAN Neurogenic locus notch homolog protein 1 OS=Homo sapiens OX=9606 GN=NOTCH1 PE=1 SV=4	1	3546	FP052422_1.4427.4427.4	high-energy collision-induced dissociation	8.06	3130.29	3130.3	1	244 | 29779
312	Hex(1)Pent(2)	481.5	4	780.078	3117.29	780.076	3117.28	controllerType=0 controllerNumber=1 scan=4710	2.691	E.VNTDECASSPCLHNGRCLDKINE.F	9	VNTDECASSPCLHNGRCLDKINE,EF,2@0.98402,6@57.02146,9@426.13734,11@57.02146,16@0.98402,17@57.02146	N2(Deamidated / 0.984); S9(OGlycan / 426.1373); R16(Deamidated / 0.984)	14.4156	E.VN[+0.98402]TDEC[+57.02146]ASS[+426.13734]PC[+57.02146]LHNGR[+0.98402]C[+57.02146]LDKINE.F	C6(Carbamidomethyl / 57.0215); C11(Carbamidomethyl / 57.0215); C17(Carbamidomethyl / 57.0215)	2.3e-06	2.6e-06	0	0	0	0	2.9e-07	3.3e-07	5.637	481.5	1.2		Specific	13.6	>sp|P46531|NOTC1_HUMAN Neurogenic locus notch homolog protein 1 OS=Homo sapiens OX=9606 GN=NOTCH1 PE=1 SV=4	1	3882	FP052422_1.4710.4710.4	high-energy collision-induced dissociation	5.59	3116.28	3116.27	1	245 | 31309
312	Hex(1)Pent(2)	1002.5	4	779.827	3116.29	779.83	3116.3	controllerType=0 controllerNumber=1 scan=4989	-3.535	E.VNTDECASSPCLHNGRCLDKINE.F	9	VNTDECASSPCLHNGRCLDKINE,EF,6@57.02146,9@426.13734,11@57.02146,14@0.98402,17@57.02146	S9(OGlycan / 426.1373); N14(Deamidated / 0.984)	15.0493	E.VNTDEC[+57.02146]ASS[+426.13734]PC[+57.02146]LHN[+0.98402]GRC[+57.02146]LDKINE.F	C6(Carbamidomethyl / 57.0215); C11(Carbamidomethyl / 57.0215); C17(Carbamidomethyl / 57.0215)	2.9e-16	3.3e-16	0	0	0	0	1.8e-16	2.1e-16	15.533	1002.5	1.2		Specific	20.2	>sp|P46531|NOTC1_HUMAN Neurogenic locus notch homolog protein 1 OS=Homo sapiens OX=9606 GN=NOTCH1 PE=1 SV=4	1	4211	FP052422_1.4989.4989.4	high-energy collision-induced dissociation	15.48	3115.28	3115.29	1	246 | 32212
312	Hex(1)Pent(2)	955.7	4	779.828	3116.29	779.83	3116.3	controllerType=0 controllerNumber=1 scan=5043	-2.594	E.VNTDECASSPCLHNGRCLDKINE.F	9	VNTDECASSPCLHNGRCLDKINE,EF,6@57.02146,9@426.13734,11@57.02146,14@0.98402,17@57.02146	S9(OGlycan / 426.1373); N14(Deamidated / 0.984)	15.1731	E.VNTDEC[+57.02146]ASS[+426.13734]PC[+57.02146]LHN[+0.98402]GRC[+57.02146]LDKINE.F	C6(Carbamidomethyl / 57.0215); C11(Carbamidomethyl / 57.0215); C17(Carbamidomethyl / 57.0215)	7.7e-16	8.8e-16	0	0	0	0	4.7e-16	5.4e-16	15.115	955.7	1.2		Specific	22.5	>sp|P46531|NOTC1_HUMAN Neurogenic locus notch homolog protein 1 OS=Homo sapiens OX=9606 GN=NOTCH1 PE=1 SV=4	1	4273	FP052422_1.5043.5043.4	high-energy collision-induced dissociation	15.06	3115.28	3115.29	1	247 | 32652
312	Hex(1)Pent(2)	917.7	4	779.828	3116.29	779.83	3116.3	controllerType=0 controllerNumber=1 scan=4530	-2.203	E.VNTDECASSPCLHNGRCLDKINE.F	9	VNTDECASSPCLHNGRCLDKINE,EF,6@57.02146,9@426.13734,11@57.02146,14@0.98402,17@57.02146	S9(OGlycan / 426.1373); N14(Deamidated / 0.984)	13.9969	E.VNTDEC[+57.02146]ASS[+426.13734]PC[+57.02146]LHN[+0.98402]GRC[+57.02146]LDKINE.F	C6(Carbamidomethyl / 57.0215); C11(Carbamidomethyl / 57.0215); C17(Carbamidomethyl / 57.0215)	7.7e-15	8.8e-15	0	0	0	0	1.9e-15	2.2e-15	14.115	917.7	1.2		Specific	19.5	>sp|P46531|NOTC1_HUMAN Neurogenic locus notch homolog protein 1 OS=Homo sapiens OX=9606 GN=NOTCH1 PE=1 SV=4	1	3667	FP052422_1.4530.4530.4	high-energy collision-induced dissociation	15.06	3115.28	3115.29	1	248 | 30481
312	Hex(1)Pent(2)	915.6	4	779.829	3116.29	779.83	3116.3	controllerType=0 controllerNumber=1 scan=4581	-1.576	E.VNTDECASSPCLHNGRCLDKINE.F	9	VNTDECASSPCLHNGRCLDKINE,EF,6@57.02146,9@426.13734,11@57.02146,14@0.98402,17@57.02146	S9(OGlycan / 426.1373); N14(Deamidated / 0.984)	14.1183	E.VNTDEC[+57.02146]ASS[+426.13734]PC[+57.02146]LHN[+0.98402]GRC[+57.02146]LDKINE.F	C6(Carbamidomethyl / 57.0215); C11(Carbamidomethyl / 57.0215); C17(Carbamidomethyl / 57.0215)	1.1e-14	1.3e-14	0	0	0	0	3.3e-15	3.7e-15	13.941	915.6	1.2		Specific	20.4	>sp|P46531|NOTC1_HUMAN Neurogenic locus notch homolog protein 1 OS=Homo sapiens OX=9606 GN=NOTCH1 PE=1 SV=4	1	3731	FP052422_1.4581.4581.4	high-energy collision-induced dissociation	14.88	3115.29	3115.29	1	249 | 30969
312	Hex(1)Pent(2)	892	4	779.828	3116.29	779.83	3116.3	controllerType=0 controllerNumber=1 scan=5099	-2.046	E.VNTDECASSPCLHNGRCLDKINE.F	9	VNTDECASSPCLHNGRCLDKINE,EF,6@57.02146,9@426.13734,11@57.02146,14@0.98402,17@57.02146	S9(OGlycan / 426.1373); N14(Deamidated / 0.984)	15.2996	E.VNTDEC[+57.02146]ASS[+426.13734]PC[+57.02146]LHN[+0.98402]GRC[+57.02146]LDKINE.F	C6(Carbamidomethyl / 57.0215); C11(Carbamidomethyl / 57.0215); C17(Carbamidomethyl / 57.0215)	7.7e-14	8.8e-14	0	0	0	0	2e-14	2.2e-14	13.115	892	1.2		Specific	19.9	>sp|P46531|NOTC1_HUMAN Neurogenic locus notch homolog protein 1 OS=Homo sapiens OX=9606 GN=NOTCH1 PE=1 SV=4	1	4339	FP052422_1.5099.5099.4	high-energy collision-induced dissociation	14.06	3115.28	3115.29	1	250 | 33012
312	Hex(1)Pent(2)	876.6	3	1039.44	3116.29	1039.44	3116.3	controllerType=0 controllerNumber=1 scan=5055	-1.513	E.VNTDECASSPCLHNGRCLDKINE.F	9	VNTDECASSPCLHNGRCLDKINE,EF,6@57.02146,9@426.13734,11@57.02146,14@0.98402,17@57.02146	S9(OGlycan / 426.1373); N14(Deamidated / 0.984)	15.2004	E.VNTDEC[+57.02146]ASS[+426.13734]PC[+57.02146]LHN[+0.98402]GRC[+57.02146]LDKINE.F	C6(Carbamidomethyl / 57.0215); C11(Carbamidomethyl / 57.0215); C17(Carbamidomethyl / 57.0215)	7.9e-14	9e-14	0	0	0	0	2.6e-14	2.9e-14	13.103	876.6	1.2		Specific	20.7	>sp|P46531|NOTC1_HUMAN Neurogenic locus notch homolog protein 1 OS=Homo sapiens OX=9606 GN=NOTCH1 PE=1 SV=4	1	4287	FP052422_1.5055.5055.3	high-energy collision-induced dissociation	15.05	3115.29	3115.29	1	251 | 32852
312	Hex(1)Pent(2)	812.3	3	1039.44	3116.3	1039.44	3116.3	controllerType=0 controllerNumber=1 scan=5001	-0.69	E.VNTDECASSPCLHNGRCLDKINE.F	9	VNTDECASSPCLHNGRCLDKINE,EF,6@57.02146,9@426.13734,11@57.02146,14@0.98402,17@57.02146	S9(OGlycan / 426.1373); N14(Deamidated / 0.984)	15.0765	E.VNTDEC[+57.02146]ASS[+426.13734]PC[+57.02146]LHN[+0.98402]GRC[+57.02146]LDKINE.F	C6(Carbamidomethyl / 57.0215); C11(Carbamidomethyl / 57.0215); C17(Carbamidomethyl / 57.0215)	7.9e-13	9e-13	0	0	0	0	1.4e-13	1.6e-13	12.103	812.3	1.2		Specific	20.9	>sp|P46531|NOTC1_HUMAN Neurogenic locus notch homolog protein 1 OS=Homo sapiens OX=9606 GN=NOTCH1 PE=1 SV=4	1	4226	FP052422_1.5001.5001.3	high-energy collision-induced dissociation	13.05	3115.29	3115.29	1	252 | 32372
312	Hex(1)Pent(2)	782.2	4	779.826	3116.28	779.83	3116.3	controllerType=0 controllerNumber=1 scan=4758	-4.945	E.VNTDECASSPCLHNGRCLDKINE.F	9	VNTDECASSPCLHNGRCLDKINE,EF,6@57.02146,9@426.13734,11@57.02146,14@0.98402,17@57.02146	S9(OGlycan / 426.1373); N14(Deamidated / 0.984)	14.5248	E.VNTDEC[+57.02146]ASS[+426.13734]PC[+57.02146]LHN[+0.98402]GRC[+57.02146]LDKINE.F	C6(Carbamidomethyl / 57.0215); C11(Carbamidomethyl / 57.0215); C17(Carbamidomethyl / 57.0215)	2.9e-11	3.3e-11	0	0	0	0	3.4e-12	3.9e-12	10.533	782.2	1.2		Specific	18.1	>sp|P46531|NOTC1_HUMAN Neurogenic locus notch homolog protein 1 OS=Homo sapiens OX=9606 GN=NOTCH1 PE=1 SV=4	1	3938	FP052422_1.4758.4758.4	high-energy collision-induced dissociation	12.48	3115.27	3115.29	1	253 | 31438
312	Hex(1)Pent(2)	323.8	3	1039.44	3116.29	1039.44	3116.3	controllerType=0 controllerNumber=1 scan=4521	-1.395	E.VNTDECASSPCLHNGRCLDKINE.F	9	VNTDECASSPCLHNGRCLDKINE,EF,6@57.02146,9@426.13734,11@57.02146,14@0.98402,17@57.02146	S9(OGlycan / 426.1373); N14(Deamidated / 0.984)	13.9765	E.VNTDEC[+57.02146]ASS[+426.13734]PC[+57.02146]LHN[+0.98402]GRC[+57.02146]LDKINE.F	C6(Carbamidomethyl / 57.0215); C11(Carbamidomethyl / 57.0215); C17(Carbamidomethyl / 57.0215)	1.2e-05	1.4e-05	0	0	0	0	2e-06	2.3e-06	4.919	323.8	1.2		Specific	16.3	>sp|P46531|NOTC1_HUMAN Neurogenic locus notch homolog protein 1 OS=Homo sapiens OX=9606 GN=NOTCH1 PE=1 SV=4	1	3659	FP052422_1.4521.4521.3	high-energy collision-induced dissociation	5.04	3115.29	3115.29	1	254 | 30439
312	Hex(1)Pent(2)	316.2	4	779.828	3116.29	779.83	3116.3	controllerType=0 controllerNumber=1 scan=5153	-2.124	E.VNTDECASSPCLHNGRCLDKINE.F	9	VNTDECASSPCLHNGRCLDKINE,EF,6@57.02146,9@426.13734,11@57.02146,14@0.98402,17@57.02146	S9(OGlycan / 426.1373); N14(Deamidated / 0.984)	15.4247	E.VNTDEC[+57.02146]ASS[+426.13734]PC[+57.02146]LHN[+0.98402]GRC[+57.02146]LDKINE.F	C6(Carbamidomethyl / 57.0215); C11(Carbamidomethyl / 57.0215); C17(Carbamidomethyl / 57.0215)	1.3e-05	1.5e-05	0	0	0	0	2.1e-06	2.4e-06	4.873	316.2	1.2		Specific	13	>sp|P46531|NOTC1_HUMAN Neurogenic locus notch homolog protein 1 OS=Homo sapiens OX=9606 GN=NOTCH1 PE=1 SV=4	1	4409	FP052422_1.5153.5153.4	high-energy collision-induced dissociation	4.87	3115.28	3115.29	1	255 | 33212
312	Hex(1)Pent(2)	81.8	3	1039.43	3116.29	1039.44	3116.3	controllerType=0 controllerNumber=1 scan=4533	-2.688	E.VNTDECASSPCLHNGRCLDKINE.F	9	VNTDECASSPCLHNGRCLDKINE,EF,6@57.02146,9@426.13734,11@57.02146,14@0.98402,17@57.02146	S9(OGlycan / 426.1373); N14(Deamidated / 0.984)	14.0035	E.VNTDEC[+57.02146]ASS[+426.13734]PC[+57.02146]LHN[+0.98402]GRC[+57.02146]LDKINE.F	C6(Carbamidomethyl / 57.0215); C11(Carbamidomethyl / 57.0215); C17(Carbamidomethyl / 57.0215)	9.5e-05	0.00011	0	0	0	0	1.1e-05	1.2e-05	4.02	81.8	1.2		Specific	11.3	>sp|P46531|NOTC1_HUMAN Neurogenic locus notch homolog protein 1 OS=Homo sapiens OX=9606 GN=NOTCH1 PE=1 SV=4	1	3670	FP052422_1.4533.4533.3	high-energy collision-induced dissociation	3.96	3115.28	3115.29	1	256 | 30521
312	Hex(1)Pent(2)	29.2	4	779.828	3116.29	779.83	3116.3	controllerType=0 controllerNumber=1 scan=5212	-2.673	E.VNTDECASSPCLHNGRCLDKINE.F	9	VNTDECASSPCLHNGRCLDKINE,EF,6@57.02146,9@426.13734,11@57.02146,14@0.98402,17@57.02146	S9(OGlycan / 426.1373); N14(Deamidated / 0.984)	15.5596	E.VNTDEC[+57.02146]ASS[+426.13734]PC[+57.02146]LHN[+0.98402]GRC[+57.02146]LDKINE.F	C6(Carbamidomethyl / 57.0215); C11(Carbamidomethyl / 57.0215); C17(Carbamidomethyl / 57.0215)	0.0049	0.0055	0	0	0	0	0.00048	0.00055	2.313	29.2	1.2		Specific	8.1	>sp|P46531|NOTC1_HUMAN Neurogenic locus notch homolog protein 1 OS=Homo sapiens OX=9606 GN=NOTCH1 PE=1 SV=4	1	4485	FP052422_1.5212.5212.4	high-energy collision-induced dissociation	2.26	3115.28	3115.29	1	257 | 33332
312	Hex(1)Pent(2)	959.4	4	779.582	3115.31	779.584	3115.31	controllerType=0 controllerNumber=1 scan=4364	-2.475	E.VNTDECASSPCLHNGRCLDKINE.F	9	VNTDECASSPCLHNGRCLDKINE,EF,6@57.02146,9@426.13734,11@57.02146,17@57.02146	S9(OGlycan / 426.1373)	13.6083	E.VNTDEC[+57.02146]ASS[+426.13734]PC[+57.02146]LHNGRC[+57.02146]LDKINE.F	C6(Carbamidomethyl / 57.0215); C11(Carbamidomethyl / 57.0215); C17(Carbamidomethyl / 57.0215)	7.7e-16	8.8e-16	0	0	0	0	3.8e-16	4.3e-16	15.115	959.4	1.2		Specific	21.7	>sp|P46531|NOTC1_HUMAN Neurogenic locus notch homolog protein 1 OS=Homo sapiens OX=9606 GN=NOTCH1 PE=1 SV=4	1	3472	FP052422_1.4364.4364.4	high-energy collision-induced dissociation	15.06	3114.3	3114.31	1	258 | 28991
312	Hex(1)Pent(2)	868	4	779.581	3115.3	779.584	3115.31	controllerType=0 controllerNumber=1 scan=4474	-3.729	E.VNTDECASSPCLHNGRCLDKINE.F	9	VNTDECASSPCLHNGRCLDKINE,EF,6@57.02146,9@426.13734,11@57.02146,17@57.02146	S9(OGlycan / 426.1373)	13.867	E.VNTDEC[+57.02146]ASS[+426.13734]PC[+57.02146]LHNGRC[+57.02146]LDKINE.F	C6(Carbamidomethyl / 57.0215); C11(Carbamidomethyl / 57.0215); C17(Carbamidomethyl / 57.0215)	2.9e-13	3.3e-13	0	0	0	0	6.4e-14	7.4e-14	12.533	868	1.2		Specific	21.2	>sp|P46531|NOTC1_HUMAN Neurogenic locus notch homolog protein 1 OS=Homo sapiens OX=9606 GN=NOTCH1 PE=1 SV=4	1	3601	FP052422_1.4474.4474.4	high-energy collision-induced dissociation	13.48	3114.29	3114.31	1	259 | 30159
312	Hex(1)Pent(2)	854.6	4	779.582	3115.31	779.584	3115.31	controllerType=0 controllerNumber=1 scan=4416	-1.927	E.VNTDECASSPCLHNGRCLDKINE.F	9	VNTDECASSPCLHNGRCLDKINE,EF,6@57.02146,9@426.13734,11@57.02146,17@57.02146	S9(OGlycan / 426.1373)	13.732	E.VNTDEC[+57.02146]ASS[+426.13734]PC[+57.02146]LHNGRC[+57.02146]LDKINE.F	C6(Carbamidomethyl / 57.0215); C11(Carbamidomethyl / 57.0215); C17(Carbamidomethyl / 57.0215)	7.7e-14	8.8e-14	0	0	0	0	1.2e-14	1.4e-14	13.115	854.6	1.2		Specific	20.7	>sp|P46531|NOTC1_HUMAN Neurogenic locus notch homolog protein 1 OS=Homo sapiens OX=9606 GN=NOTCH1 PE=1 SV=4	1	3532	FP052422_1.4416.4416.4	high-energy collision-induced dissociation	14.06	3114.3	3114.31	1	260 | 29659
312	Hex(1)Pent(2)	840.7	3	1039.11	3115.31	1039.11	3115.31	controllerType=0 controllerNumber=1 scan=4406	-2.334	E.VNTDECASSPCLHNGRCLDKINE.F	9	VNTDECASSPCLHNGRCLDKINE,EF,6@57.02146,9@426.13734,11@57.02146,17@57.02146	S9(OGlycan / 426.1373)	13.7082	E.VNTDEC[+57.02146]ASS[+426.13734]PC[+57.02146]LHNGRC[+57.02146]LDKINE.F	C6(Carbamidomethyl / 57.0215); C11(Carbamidomethyl / 57.0215); C17(Carbamidomethyl / 57.0215)	5.3e-13	6e-13	0	0	0	0	9.8e-14	1.1e-13	12.277	840.7	1.2		Specific	20.8	>sp|P46531|NOTC1_HUMAN Neurogenic locus notch homolog protein 1 OS=Homo sapiens OX=9606 GN=NOTCH1 PE=1 SV=4	1	3521	FP052422_1.4406.4406.3	high-energy collision-induced dissociation	14.22	3114.3	3114.31	1	261 | 29499
312	Hex(1)Pent(2)	217.6	3	1039.11	3115.31	1039.11	3115.31	controllerType=0 controllerNumber=1 scan=4461	-1.981	E.VNTDECASSPCLHNGRCLDKINE.F	9	VNTDECASSPCLHNGRCLDKINE,EF,6@57.02146,9@426.13734,11@57.02146,17@57.02146	S9(OGlycan / 426.1373)	13.838	E.VNTDEC[+57.02146]ASS[+426.13734]PC[+57.02146]LHNGRC[+57.02146]LDKINE.F	C6(Carbamidomethyl / 57.0215); C11(Carbamidomethyl / 57.0215); C17(Carbamidomethyl / 57.0215)	2.3e-05	2.7e-05	0	0	0	0	3.2e-06	3.6e-06	4.631	217.6	1.2		Specific	14.4	>sp|P46531|NOTC1_HUMAN Neurogenic locus notch homolog protein 1 OS=Homo sapiens OX=9606 GN=NOTCH1 PE=1 SV=4	1	3587	FP052422_1.4461.4461.3	high-energy collision-induced dissociation	4.61	3114.3	3114.31	1	262 | 30119
312	Hex(1)Pent(2)	82.4	4	779.578	3115.29	779.584	3115.31	controllerType=0 controllerNumber=1 scan=4643	-7.413	E.VNTDECASSPCLHNGRCLDKINE.F	9	VNTDECASSPCLHNGRCLDKINE,EF,6@57.02146,9@426.13734,11@57.02146,17@57.02146	S9(OGlycan / 426.1373)	14.2617	E.VNTDEC[+57.02146]ASS[+426.13734]PC[+57.02146]LHNGRC[+57.02146]LDKINE.F	C6(Carbamidomethyl / 57.0215); C11(Carbamidomethyl / 57.0215); C17(Carbamidomethyl / 57.0215)	0.012	0.013	0	0.0036	0	0	0.0009	0.0036	1.932	82.4	1.2		Specific	9.5	>sp|P46531|NOTC1_HUMAN Neurogenic locus notch homolog protein 1 OS=Homo sapiens OX=9606 GN=NOTCH1 PE=1 SV=4	1	3806	FP052422_1.4643.4643.4	high-energy collision-induced dissociation	1.87	3114.28	3114.31	1	263 | 31129
317	Hex(1)Pent(2)	419.6	4	640.27	2558.06	640.273	2558.07	controllerType=0 controllerNumber=1 scan=4718	-3.815	E.CASSPCLHNGRCLDKINE.F	4	CASSPCLHNGRCLDKINE,EF,1@57.02146,4@426.13734,6@57.02146,9@0.98402,12@57.02146	S4(OGlycan / 426.1373); N9(Deamidated / 0.984)	14.434	E.C[+57.02146]ASS[+426.13734]PC[+57.02146]LHN[+0.98402]GRC[+57.02146]LDKINE.F	C1(Carbamidomethyl / 57.0215); C6(Carbamidomethyl / 57.0215); C12(Carbamidomethyl / 57.0215)	1.2e-06	1.3e-06	0	0	0	0	2.1e-07	2.4e-07	5.933	419.6	20.7		Specific	12.8	>sp|P46531|NOTC1_HUMAN Neurogenic locus notch homolog protein 1 OS=Homo sapiens OX=9606 GN=NOTCH1 PE=1 SV=4	1	3893	FP052422_1.4718.4718.4	high-energy collision-induced dissociation	6.04	2557.05	2557.06	1	264 | 31349
317	Hex(1)Pent(2)	402.4	4	640.025	2557.08	640.027	2557.09	controllerType=0 controllerNumber=1 scan=4168	-2.143	E.CASSPCLHNGRCLDKINE.F	4	CASSPCLHNGRCLDKINE,EF,1@57.02146,4@426.13734,6@57.02146,12@57.02146	S4(OGlycan / 426.1373)	13.1423	E.C[+57.02146]ASS[+426.13734]PC[+57.02146]LHNGRC[+57.02146]LDKINE.F	C1(Carbamidomethyl / 57.0215); C6(Carbamidomethyl / 57.0215); C12(Carbamidomethyl / 57.0215)	3.1e-07	3.5e-07	0	0	0	0	7.6e-08	8.7e-08	6.516	402.4	19		Specific	14.3	>sp|P46531|NOTC1_HUMAN Neurogenic locus notch homolog protein 1 OS=Homo sapiens OX=9606 GN=NOTCH1 PE=1 SV=4	1	3222	FP052422_1.4168.4168.4	high-energy collision-induced dissociation	6.62	2556.07	2556.08	1	265 | 27373
317	Hex(1)Pent(2)	336.7	4	640.025	2557.08	640.027	2557.09	controllerType=0 controllerNumber=1 scan=4115	-2.811	E.CASSPCLHNGRCLDKINE.F	4	CASSPCLHNGRCLDKINE,EF,1@57.02146,4@426.13734,6@57.02146,12@57.02146	S4(OGlycan / 426.1373)	13.0171	E.C[+57.02146]ASS[+426.13734]PC[+57.02146]LHNGRC[+57.02146]LDKINE.F	C1(Carbamidomethyl / 57.0215); C6(Carbamidomethyl / 57.0215); C12(Carbamidomethyl / 57.0215)	3.9e-06	4.5e-06	0	0	0	0	6.7e-07	7.6e-07	5.408	336.7	22.1		Specific	11.7	>sp|P46531|NOTC1_HUMAN Neurogenic locus notch homolog protein 1 OS=Homo sapiens OX=9606 GN=NOTCH1 PE=1 SV=4	1	3156	FP052422_1.4115.4115.4	high-energy collision-induced dissociation	5.53	2556.07	2556.08	1	266 | 26924
335	HexNAc(1)	58.9	3	889.354	2666.05	889.354	2666.05	controllerType=0 controllerNumber=1 scan=6543	0.196	E.FQCECPTGFTGHLCQYDVDE.C	7	FQCECPTGFTGHLCQYDVDE,EC,3@57.02146,5@57.02146,7@203.07937,14@57.02146	T7(OGlycan / 203.0794)	18.6874	E.FQC[+57.02146]EC[+57.02146]PT[+203.07937]GFTGHLC[+57.02146]QYDVDE.C	C3(Carbamidomethyl / 57.0215); C5(Carbamidomethyl / 57.0215); C14(Carbamidomethyl / 57.0215)	0.028	0.032	0.0067	0.0067	0.019	0.019	0.0068	0.0068	1.552	58.9	2.4		Specific	8.1	>sp|P46531|NOTC1_HUMAN Neurogenic locus notch homolog protein 1 OS=Homo sapiens OX=9606 GN=NOTCH1 PE=1 SV=4	1	6096	FP052422_1.6543.6543.3	high-energy collision-induced dissociation	1.49	2665.04	2665.04	1	267 | 38641
335	HexNAc(1)	34.2	2	1333.53	2666.05	1333.53	2666.05	controllerType=0 controllerNumber=1 scan=6500	1.667	E.FQCECPTGFTGHLCQYDVDE.C	7	FQCECPTGFTGHLCQYDVDE,EC,3@57.02146,5@57.02146,7@203.07937,14@57.02146	T7(OGlycan / 203.0794)	18.5853	E.FQC[+57.02146]EC[+57.02146]PT[+203.07937]GFTGHLC[+57.02146]QYDVDE.C	C3(Carbamidomethyl / 57.0215); C5(Carbamidomethyl / 57.0215); C14(Carbamidomethyl / 57.0215)	0.042	0.048	0.0065	0.013	0.019	0.019	0.0068	0.013	1.379	34.2	2.4		Specific	8	>sp|P46531|NOTC1_HUMAN Neurogenic locus notch homolog protein 1 OS=Homo sapiens OX=9606 GN=NOTCH1 PE=1 SV=4	1	6043	FP052422_1.6500.6500.2	high-energy collision-induced dissociation	1.32	2665.05	2665.04	1	268 | 38573
335	HexNAc(1)	23.7	3	889.354	2666.05	889.354	2666.05	controllerType=0 controllerNumber=1 scan=6494	0.196	E.FQCECPTGFTGHLCQYDVDE.C	7	FQCECPTGFTGHLCQYDVDE,EC,3@57.02146,5@57.02146,7@203.07937,14@57.02146	T7(OGlycan / 203.0794)	18.5701	E.FQC[+57.02146]EC[+57.02146]PT[+203.07937]GFTGHLC[+57.02146]QYDVDE.C	C3(Carbamidomethyl / 57.0215); C5(Carbamidomethyl / 57.0215); C14(Carbamidomethyl / 57.0215)	0.028	0.032	0.0067	0.0067	0.019	0.019	0.0068	0.0068	1.552	23.7	2.4		Specific	8.5	>sp|P46531|NOTC1_HUMAN Neurogenic locus notch homolog protein 1 OS=Homo sapiens OX=9606 GN=NOTCH1 PE=1 SV=4	1	6037	FP052422_1.6494.6494.3	high-energy collision-induced dissociation	1.49	2665.04	2665.04	1	269 | 38539
335		637.7	2	1231.99	2462.96	1231.99	2462.97	controllerType=0 controllerNumber=1 scan=6740	-1.555	E.FQCECPTGFTGHLCQYDVDE.C		FQCECPTGFTGHLCQYDVDE,EC,3@57.02146,5@57.02146,14@57.02146		19.1548	E.FQC[+57.02146]EC[+57.02146]PTGFTGHLC[+57.02146]QYDVDE.C	C3(Carbamidomethyl / 57.0215); C5(Carbamidomethyl / 57.0215); C14(Carbamidomethyl / 57.0215)	1.1e-08	1.3e-08	0	0	0	0	1.9e-09	2.2e-09	7.941	380.6	380.6		Specific	15.9	>sp|P46531|NOTC1_HUMAN Neurogenic locus notch homolog protein 1 OS=Homo sapiens OX=9606 GN=NOTCH1 PE=1 SV=4	1	6332	FP052422_1.6740.6740.2	high-energy collision-induced dissociation	7.88	2461.96	2461.96	1	270 | 14127
335		591.1	2	1231.99	2462.96	1231.99	2462.97	controllerType=0 controllerNumber=1 scan=6790	-1.754	E.FQCECPTGFTGHLCQYDVDE.C		FQCECPTGFTGHLCQYDVDE,EC,3@57.02146,5@57.02146,14@57.02146		19.2742	E.FQC[+57.02146]EC[+57.02146]PTGFTGHLC[+57.02146]QYDVDE.C	C3(Carbamidomethyl / 57.0215); C5(Carbamidomethyl / 57.0215); C14(Carbamidomethyl / 57.0215)	7e-07	8e-07	0	0	0	0	1.3e-07	1.4e-07	6.154	363.3	363.3		Specific	14.7	>sp|P46531|NOTC1_HUMAN Neurogenic locus notch homolog protein 1 OS=Homo sapiens OX=9606 GN=NOTCH1 PE=1 SV=4	1	6387	FP052422_1.6790.6790.2	high-energy collision-induced dissociation	6.1	2461.96	2461.96	1	271 | 14408
335		493.6	2	1231.99	2462.96	1231.99	2462.97	controllerType=0 controllerNumber=1 scan=6837	-1.555	E.FQCECPTGFTGHLCQYDVDE.C		FQCECPTGFTGHLCQYDVDE,EC,3@57.02146,5@57.02146,14@57.02146		19.386	E.FQC[+57.02146]EC[+57.02146]PTGFTGHLC[+57.02146]QYDVDE.C	C3(Carbamidomethyl / 57.0215); C5(Carbamidomethyl / 57.0215); C14(Carbamidomethyl / 57.0215)	5.7e-06	6.5e-06	0	0	0	0	1.1e-06	1.3e-06	5.244	307	307		Specific	15.2	>sp|P46531|NOTC1_HUMAN Neurogenic locus notch homolog protein 1 OS=Homo sapiens OX=9606 GN=NOTCH1 PE=1 SV=4	1	6440	FP052422_1.6837.6837.2	high-energy collision-induced dissociation	5.19	2461.96	2461.96	1	272 | 14661
335		462.1	2	1231.99	2462.96	1231.99	2462.97	controllerType=0 controllerNumber=1 scan=6687	-1.654	E.FQCECPTGFTGHLCQYDVDE.C		FQCECPTGFTGHLCQYDVDE,EC,3@57.02146,5@57.02146,14@57.02146		19.0289	E.FQC[+57.02146]EC[+57.02146]PTGFTGHLC[+57.02146]QYDVDE.C	C3(Carbamidomethyl / 57.0215); C5(Carbamidomethyl / 57.0215); C14(Carbamidomethyl / 57.0215)	8.6e-06	9.8e-06	0	0	0	0	1.5e-06	1.7e-06	5.067	364.6	364.6		Specific	14.2	>sp|P46531|NOTC1_HUMAN Neurogenic locus notch homolog protein 1 OS=Homo sapiens OX=9606 GN=NOTCH1 PE=1 SV=4	1	6270	FP052422_1.6687.6687.2	high-energy collision-induced dissociation	5.01	2461.96	2461.96	1	273 | 13664
335		283.5	2	1231.99	2462.96	1231.99	2462.97	controllerType=0 controllerNumber=1 scan=6892	-2.348	E.FQCECPTGFTGHLCQYDVDE.C		FQCECPTGFTGHLCQYDVDE,EC,3@57.02146,5@57.02146,14@57.02146		19.5163	E.FQC[+57.02146]EC[+57.02146]PTGFTGHLC[+57.02146]QYDVDE.C	C3(Carbamidomethyl / 57.0215); C5(Carbamidomethyl / 57.0215); C14(Carbamidomethyl / 57.0215)	2.3e-05	2.6e-05	0	0	0	0	3.1e-06	3.5e-06	4.641	216.2	216.2		Specific	12.2	>sp|P46531|NOTC1_HUMAN Neurogenic locus notch homolog protein 1 OS=Homo sapiens OX=9606 GN=NOTCH1 PE=1 SV=4	1	6504	FP052422_1.6892.6892.2	high-energy collision-induced dissociation	4.58	2461.96	2461.96	1	274 | 14843
335		273.7	3	821.659	2462.96	821.661	2462.97	controllerType=0 controllerNumber=1 scan=6729	-2.155	E.FQCECPTGFTGHLCQYDVDE.C		FQCECPTGFTGHLCQYDVDE,EC,3@57.02146,5@57.02146,14@57.02146		19.1288	E.FQC[+57.02146]EC[+57.02146]PTGFTGHLC[+57.02146]QYDVDE.C	C3(Carbamidomethyl / 57.0215); C5(Carbamidomethyl / 57.0215); C14(Carbamidomethyl / 57.0215)	0.0025	0.0028	0	0	0	0	0.0002	0.00023	2.609	85.7	85.7		Specific	9.8	>sp|P46531|NOTC1_HUMAN Neurogenic locus notch homolog protein 1 OS=Homo sapiens OX=9606 GN=NOTCH1 PE=1 SV=4	1	6318	FP052422_1.6729.6729.3	high-energy collision-induced dissociation	2.74	2461.96	2461.96	1	275 | 14087
335		193.6	3	821.659	2462.96	821.661	2462.97	controllerType=0 controllerNumber=1 scan=6781	-2.899	E.FQCECPTGFTGHLCQYDVDE.C		FQCECPTGFTGHLCQYDVDE,EC,3@57.02146,5@57.02146,14@57.02146		19.2522	E.FQC[+57.02146]EC[+57.02146]PTGFTGHLC[+57.02146]QYDVDE.C	C3(Carbamidomethyl / 57.0215); C5(Carbamidomethyl / 57.0215); C14(Carbamidomethyl / 57.0215)	0.0056	0.0064	0	0	0	0	0.00059	0.00067	2.25	138.2	138.2		Specific	8.7	>sp|P46531|NOTC1_HUMAN Neurogenic locus notch homolog protein 1 OS=Homo sapiens OX=9606 GN=NOTCH1 PE=1 SV=4	1	6377	FP052422_1.6781.6781.3	high-energy collision-induced dissociation	2.22	2461.95	2461.96	1	276 | 14368
335		180	3	821.66	2462.96	821.661	2462.97	controllerType=0 controllerNumber=1 scan=6826	-1.635	E.FQCECPTGFTGHLCQYDVDE.C		FQCECPTGFTGHLCQYDVDE,EC,3@57.02146,5@57.02146,14@57.02146		19.3602	E.FQC[+57.02146]EC[+57.02146]PTGFTGHLC[+57.02146]QYDVDE.C	C3(Carbamidomethyl / 57.0215); C5(Carbamidomethyl / 57.0215); C14(Carbamidomethyl / 57.0215)	0.0051	0.0058	0	0	0	0	0.00051	0.00059	2.296	122.7	122.7		Specific	9.1	>sp|P46531|NOTC1_HUMAN Neurogenic locus notch homolog protein 1 OS=Homo sapiens OX=9606 GN=NOTCH1 PE=1 SV=4	1	6425	FP052422_1.6826.6826.3	high-energy collision-induced dissociation	2.27	2461.96	2461.96	1	277 | 14581
335		151.6	3	821.659	2462.96	821.661	2462.97	controllerType=0 controllerNumber=1 scan=6884	-2.453	E.FQCECPTGFTGHLCQYDVDE.C		FQCECPTGFTGHLCQYDVDE,EC,3@57.02146,5@57.02146,14@57.02146		19.4968	E.FQC[+57.02146]EC[+57.02146]PTGFTGHLC[+57.02146]QYDVDE.C	C3(Carbamidomethyl / 57.0215); C5(Carbamidomethyl / 57.0215); C14(Carbamidomethyl / 57.0215)	0.0056	0.0064	0	0	0	0	0.00061	0.00069	2.25	151.6	151.6		Specific	8.7	>sp|P46531|NOTC1_HUMAN Neurogenic locus notch homolog protein 1 OS=Homo sapiens OX=9606 GN=NOTCH1 PE=1 SV=4	1	6495	FP052422_1.6884.6884.3	high-energy collision-induced dissociation	2.19	2461.96	2461.96	1	278 | 14803
335		111.1	2	1231.98	2462.96	1231.99	2462.97	controllerType=0 controllerNumber=1 scan=6948	-2.646	E.FQCECPTGFTGHLCQYDVDE.C		FQCECPTGFTGHLCQYDVDE,EC,3@57.02146,5@57.02146,14@57.02146		19.6477	E.FQC[+57.02146]EC[+57.02146]PTGFTGHLC[+57.02146]QYDVDE.C	C3(Carbamidomethyl / 57.0215); C5(Carbamidomethyl / 57.0215); C14(Carbamidomethyl / 57.0215)	0.0026	0.003	0	0	0	0	0.00023	0.00026	2.579	111.1	111.1		Specific	9.7	>sp|P46531|NOTC1_HUMAN Neurogenic locus notch homolog protein 1 OS=Homo sapiens OX=9606 GN=NOTCH1 PE=1 SV=4	1	6568	FP052422_1.6948.6948.2	high-energy collision-induced dissociation	2.52	2461.95	2461.96	1	279 | 15019
335		94	2	1231.99	2462.96	1231.99	2462.97	controllerType=0 controllerNumber=1 scan=7004	-1.456	E.FQCECPTGFTGHLCQYDVDE.C		FQCECPTGFTGHLCQYDVDE,EC,3@57.02146,5@57.02146,14@57.02146		19.7809	E.FQC[+57.02146]EC[+57.02146]PTGFTGHLC[+57.02146]QYDVDE.C	C3(Carbamidomethyl / 57.0215); C5(Carbamidomethyl / 57.0215); C14(Carbamidomethyl / 57.0215)	0.0051	0.0058	0	0	0	0	0.00053	0.00061	2.296	94	94		Specific	9.2	>sp|P46531|NOTC1_HUMAN Neurogenic locus notch homolog protein 1 OS=Homo sapiens OX=9606 GN=NOTCH1 PE=1 SV=4	1	6631	FP052422_1.7004.7004.2	high-energy collision-induced dissociation	2.24	2461.96	2461.96	1	280 | 15203
335		41.9	3	821.654	2462.95	821.661	2462.97	controllerType=0 controllerNumber=1 scan=6682	-9.144	E.FQCECPTGFTGHLCQYDVDE.C		FQCECPTGFTGHLCQYDVDE,EC,3@57.02146,5@57.02146,14@57.02146		19.0161	E.FQC[+57.02146]EC[+57.02146]PTGFTGHLC[+57.02146]QYDVDE.C	C3(Carbamidomethyl / 57.0215); C5(Carbamidomethyl / 57.0215); C14(Carbamidomethyl / 57.0215)	0.042	0.047	0.0066	0.013	0	0	0.0068	0.013	1.381	41.9	41.9		Specific	6.6	>sp|P46531|NOTC1_HUMAN Neurogenic locus notch homolog protein 1 OS=Homo sapiens OX=9606 GN=NOTCH1 PE=1 SV=4	1	6266	FP052422_1.6682.6682.3	high-energy collision-induced dissociation	1.32	2461.94	2461.96	1	281 | 13624
335		17.5	2	1231.99	2462.97	1231.99	2462.97	controllerType=0 controllerNumber=1 scan=7065	-1.258	E.FQCECPTGFTGHLCQYDVDE.C		FQCECPTGFTGHLCQYDVDE,EC,3@57.02146,5@57.02146,14@57.02146		19.9255	E.FQC[+57.02146]EC[+57.02146]PTGFTGHLC[+57.02146]QYDVDE.C	C3(Carbamidomethyl / 57.0215); C5(Carbamidomethyl / 57.0215); C14(Carbamidomethyl / 57.0215)	0.017	0.019	0.0035	0.0035	0	0	0.0036	0.0036	1.776	17.5	17.5		Specific	7.3	>sp|P46531|NOTC1_HUMAN Neurogenic locus notch homolog protein 1 OS=Homo sapiens OX=9606 GN=NOTCH1 PE=1 SV=4	1	6700	FP052422_1.7065.7065.2	high-energy collision-induced dissociation	1.72	2461.96	2461.96	1	282 | 15348
335		221.2	2	1060.42	2119.83	1060.42	2119.83	controllerType=0 controllerNumber=1 scan=6363	1.418	E.FQCECPTGFTGHLCQYD.V		FQCECPTGFTGHLCQYD,EV,3@57.02146,5@57.02146,14@57.02146		18.259	E.FQC[+57.02146]EC[+57.02146]PTGFTGHLC[+57.02146]QYD.V	C3(Carbamidomethyl / 57.0215); C5(Carbamidomethyl / 57.0215); C14(Carbamidomethyl / 57.0215)	9.9e-05	0.00011	0	0	0	0	1.2e-05	1.4e-05	4.003	221.2	221.2		Specific	12.3	>sp|P46531|NOTC1_HUMAN Neurogenic locus notch homolog protein 1 OS=Homo sapiens OX=9606 GN=NOTCH1 PE=1 SV=4	1	5883	FP052422_1.6363.6363.2	high-energy collision-induced dissociation	3.98	2118.83	2118.82	1	283 | 13053
335		79.6	2	1060.42	2119.83	1060.42	2119.83	controllerType=0 controllerNumber=1 scan=6414	1.994	E.FQCECPTGFTGHLCQYD.V		FQCECPTGFTGHLCQYD,EV,3@57.02146,5@57.02146,14@57.02146		18.3809	E.FQC[+57.02146]EC[+57.02146]PTGFTGHLC[+57.02146]QYD.V	C3(Carbamidomethyl / 57.0215); C5(Carbamidomethyl / 57.0215); C14(Carbamidomethyl / 57.0215)	0.0074	0.0084	0	0	0	0	0.0007	0.00079	2.131	79.6	79.6		Specific	8.8	>sp|P46531|NOTC1_HUMAN Neurogenic locus notch homolog protein 1 OS=Homo sapiens OX=9606 GN=NOTCH1 PE=1 SV=4	1	5945	FP052422_1.6414.6414.2	high-energy collision-induced dissociation	2.07	2118.83	2118.82	1	284 | 13123
355	Hex(1)Pent(2)	23.9	3	1102.77	3306.29	1102.77	3306.31	controllerType=0 controllerNumber=1 scan=4667	-4.53	E.CASTPCKNGAKCLDGPNTYTCVCTE.G	18	CASTPCKNGAKCLDGPNTYTCVCTE,EG,1@57.02146,6@57.02146,8@15.99492,12@57.02146,18@426.13734,21@57.02146,23@57.02146	N8(Oxidation / 15.9949); T18(OGlycan / 426.1373)	14.3164	E.C[+57.02146]ASTPC[+57.02146]KN[+15.99492]GAKC[+57.02146]LDGPNT[+426.13734]YTC[+57.02146]VC[+57.02146]TE.G	C1(Carbamidomethyl / 57.0215); C6(Carbamidomethyl / 57.0215); C12(Carbamidomethyl / 57.0215); C21(Carbamidomethyl / 57.0215); C23(Carbamidomethyl / 57.0215)	0.015	0.017	0.0035	0.0035	0.0098	0.0098	0.0036	0.0036	1.83	23.9	2.4		Specific	7.8	>sp|P46531|NOTC1_HUMAN Neurogenic locus notch homolog protein 1 OS=Homo sapiens OX=9606 GN=NOTCH1 PE=1 SV=4	1	3831	FP052422_1.4667.4667.3	high-energy collision-induced dissociation	1.77	3305.29	3305.3	1	285 | 31177
355	Hex(1)Pent(2)	160.9	3	1097.77	3291.29	1097.77	3291.3	controllerType=0 controllerNumber=1 scan=4896	-1.573	E.CASTPCKNGAKCLDGPNTYTCVCTE.G	18	CASTPCKNGAKCLDGPNTYTCVCTE,EG,1@57.02146,6@57.02146,8@0.98402,12@57.02146,18@426.13734,21@57.02146,23@57.02146	N8(Deamidated / 0.984); T18(OGlycan / 426.1373)	14.8367	E.C[+57.02146]ASTPC[+57.02146]KN[+0.98402]GAKC[+57.02146]LDGPNT[+426.13734]YTC[+57.02146]VC[+57.02146]TE.G	C1(Carbamidomethyl / 57.0215); C6(Carbamidomethyl / 57.0215); C12(Carbamidomethyl / 57.0215); C21(Carbamidomethyl / 57.0215); C23(Carbamidomethyl / 57.0215)	0.0021	0.0023	0	0	0	0	0.00016	0.00018	2.686	160.9	2.4		Specific	9.5	>sp|P46531|NOTC1_HUMAN Neurogenic locus notch homolog protein 1 OS=Homo sapiens OX=9606 GN=NOTCH1 PE=1 SV=4	1	4104	FP052422_1.4896.4896.3	high-energy collision-induced dissociation	2.63	3290.29	3290.29	1	286 | 31982
355	Hex(1)Pent(2)	222.4	3	1097.43	3290.28	1097.44	3290.31	controllerType=0 controllerNumber=1 scan=5528	-11.923	E.CASTPCKNGAKCLDGPNTYTCVCTE.G	18	CASTPCKNGAKCLDGPNTYTCVCTE,EG,1@57.02146,6@57.02146,12@57.02146,18@426.13734,21@57.02146,23@57.02146	T18(OGlycan / 426.1373)	16.2934	E.C[+57.02146]ASTPC[+57.02146]KNGAKC[+57.02146]LDGPNT[+426.13734]YTC[+57.02146]VC[+57.02146]TE.G	C1(Carbamidomethyl / 57.0215); C6(Carbamidomethyl / 57.0215); C12(Carbamidomethyl / 57.0215); C21(Carbamidomethyl / 57.0215); C23(Carbamidomethyl / 57.0215)	0.00089	0.001	0	0	0	0	8.4e-05	9.6e-05	3.048	222.4	2.4		Specific	9.5	>sp|P46531|NOTC1_HUMAN Neurogenic locus notch homolog protein 1 OS=Homo sapiens OX=9606 GN=NOTCH1 PE=1 SV=4	1	4877	FP052422_1.5528.5528.3	high-energy collision-induced dissociation	2.99	3289.27	3289.31	1	287 | 34502
355	Hex(1)Pent(2)	204	3	1097.43	3290.27	1097.44	3290.31	controllerType=0 controllerNumber=1 scan=5746	-15.039	E.CASTPCKNGAKCLDGPNTYTCVCTE.G	18	CASTPCKNGAKCLDGPNTYTCVCTE,EG,1@57.02146,6@57.02146,12@57.02146,18@426.13734,21@57.02146,23@57.02146	T18(OGlycan / 426.1373)	16.8028	E.C[+57.02146]ASTPC[+57.02146]KNGAKC[+57.02146]LDGPNT[+426.13734]YTC[+57.02146]VC[+57.02146]TE.G	C1(Carbamidomethyl / 57.0215); C6(Carbamidomethyl / 57.0215); C12(Carbamidomethyl / 57.0215); C21(Carbamidomethyl / 57.0215); C23(Carbamidomethyl / 57.0215)	0.015	0.017	0.0035	0.0035	0	0	0.0036	0.0036	1.83	124.5	2.4		Specific	7.4	>sp|P46531|NOTC1_HUMAN Neurogenic locus notch homolog protein 1 OS=Homo sapiens OX=9606 GN=NOTCH1 PE=1 SV=4	1	5134	FP052422_1.5746.5746.3	high-energy collision-induced dissociation	1.77	3289.26	3289.31	1	288 | 36023
355	Hex(1)Pent(2)	181.6	3	1097.44	3290.31	1097.44	3290.31	controllerType=0 controllerNumber=1 scan=4621	-2.573	E.CASTPCKNGAKCLDGPNTYTCVCTE.G	18	CASTPCKNGAKCLDGPNTYTCVCTE,EG,1@57.02146,6@57.02146,12@57.02146,18@426.13734,21@57.02146,23@57.02146	T18(OGlycan / 426.1373)	14.2104	E.C[+57.02146]ASTPC[+57.02146]KNGAKC[+57.02146]LDGPNT[+426.13734]YTC[+57.02146]VC[+57.02146]TE.G	C1(Carbamidomethyl / 57.0215); C6(Carbamidomethyl / 57.0215); C12(Carbamidomethyl / 57.0215); C21(Carbamidomethyl / 57.0215); C23(Carbamidomethyl / 57.0215)	0.00027	0.0003	0	0	0	0	3.1e-05	3.6e-05	3.574	181.6	2.4		Specific	10.6	>sp|P46531|NOTC1_HUMAN Neurogenic locus notch homolog protein 1 OS=Homo sapiens OX=9606 GN=NOTCH1 PE=1 SV=4	1	3781	FP052422_1.4621.4621.3	high-energy collision-induced dissociation	3.52	3289.3	3289.31	1	289 | 31049
355	Hex(1)Pent(2)	123.1	3	1097.43	3290.26	1097.44	3290.31	controllerType=0 controllerNumber=1 scan=5636	-16.486	E.CASTPCKNGAKCLDGPNTYTCVCTE.G	18	CASTPCKNGAKCLDGPNTYTCVCTE,EG,1@57.02146,6@57.02146,12@57.02146,18@426.13734,21@57.02146,23@57.02146	T18(OGlycan / 426.1373)	16.5464	E.C[+57.02146]ASTPC[+57.02146]KNGAKC[+57.02146]LDGPNT[+426.13734]YTC[+57.02146]VC[+57.02146]TE.G	C1(Carbamidomethyl / 57.0215); C6(Carbamidomethyl / 57.0215); C12(Carbamidomethyl / 57.0215); C21(Carbamidomethyl / 57.0215); C23(Carbamidomethyl / 57.0215)	0.022	0.026	0.0034	0.0034	0	0	0.0036	0.0036	1.649	92.4	2.4		Specific	7	>sp|P46531|NOTC1_HUMAN Neurogenic locus notch homolog protein 1 OS=Homo sapiens OX=9606 GN=NOTCH1 PE=1 SV=4	1	5004	FP052422_1.5636.5636.3	high-energy collision-induced dissociation	1.59	3289.25	3289.31	1	290 | 35105
355	Hex(1)Pent(2)	43.5	3	1097.43	3290.27	1097.44	3290.31	controllerType=0 controllerNumber=1 scan=5801	-14.149	E.CASTPCKNGAKCLDGPNTYTCVCTE.G	18	CASTPCKNGAKCLDGPNTYTCVCTE,EG,1@57.02146,6@57.02146,12@57.02146,18@426.13734,21@57.02146,23@57.02146	T18(OGlycan / 426.1373)	16.9322	E.C[+57.02146]ASTPC[+57.02146]KNGAKC[+57.02146]LDGPNT[+426.13734]YTC[+57.02146]VC[+57.02146]TE.G	C1(Carbamidomethyl / 57.0215); C6(Carbamidomethyl / 57.0215); C12(Carbamidomethyl / 57.0215); C21(Carbamidomethyl / 57.0215); C23(Carbamidomethyl / 57.0215)	0.015	0.017	0.0035	0.0035	0	0	0.0036	0.0036	1.83	34.1	2.4		Specific	7.5	>sp|P46531|NOTC1_HUMAN Neurogenic locus notch homolog protein 1 OS=Homo sapiens OX=9606 GN=NOTCH1 PE=1 SV=4	1	5195	FP052422_1.5801.5801.3	high-energy collision-induced dissociation	1.77	3289.26	3289.31	1	291 | 36475
355	Hex(1)Pent(2)	42.2	3	1097.43	3290.27	1097.44	3290.31	controllerType=0 controllerNumber=1 scan=5691	-14.594	E.CASTPCKNGAKCLDGPNTYTCVCTE.G	18	CASTPCKNGAKCLDGPNTYTCVCTE,EG,1@57.02146,6@57.02146,12@57.02146,18@426.13734,21@57.02146,23@57.02146	T18(OGlycan / 426.1373)	16.6741	E.C[+57.02146]ASTPC[+57.02146]KNGAKC[+57.02146]LDGPNT[+426.13734]YTC[+57.02146]VC[+57.02146]TE.G	C1(Carbamidomethyl / 57.0215); C6(Carbamidomethyl / 57.0215); C12(Carbamidomethyl / 57.0215); C21(Carbamidomethyl / 57.0215); C23(Carbamidomethyl / 57.0215)	0.039	0.044	0.0066	0.0099	0	0	0.0068	0.0099	1.411	42.2	2.4		Specific	6.4	>sp|P46531|NOTC1_HUMAN Neurogenic locus notch homolog protein 1 OS=Homo sapiens OX=9606 GN=NOTCH1 PE=1 SV=4	1	5067	FP052422_1.5691.5691.3	high-energy collision-induced dissociation	1.35	3289.26	3289.31	1	292 | 35355
380	Fuc(1); Hex(1)Pent(1)	33.7	2	682.747	1364.49	682.756	1364.5	controllerType=0 controllerNumber=1 scan=3242	-12.541	E.GYTGTHCE.-	3;5	GYTGTHCE,E-,3@146.05791,5@294.09508,7@57.02146	T3(OGlycan / 146.0579); T5(OGlycan / 294.0951)	10.9605	E.GYT[+146.05791]GT[+294.09508]HC[+57.02146]E.-	C7(Carbamidomethyl / 57.0215)	0.022	0.026	0.0034	0.0034	0.0096	0.0096	0.0036	0.0036	1.649	33.7	0		Specific	6.7	>sp|P46531|NOTC1_HUMAN Neurogenic locus notch homolog protein 1 OS=Homo sapiens OX=9606 GN=NOTCH1 PE=1 SV=4	1	2123	FP052422_1.3242.3242.2	high-energy collision-induced dissociation	1.59	1363.48	1363.5	1	293 | 306
380	Hex(1); HexNAc(1)	290	2	645.243	1289.48	645.246	1289.48	controllerType=0 controllerNumber=1 scan=2601	-4.528	E.GYTGTHCE.-	3;5	GYTGTHCE,E-,3@162.05282,5@203.07937,7@57.02146	T3(OGlycan / 162.0528); T5(OGlycan / 203.0794)	9.3573	E.GYT[+162.05282]GT[+203.07937]HC[+57.02146]E.-	C7(Carbamidomethyl / 57.0215)	2.9e-05	3.3e-05	0	0	0	0	4e-06	4.6e-06	4.536	206.6	0		Specific	13.2	>sp|P46531|NOTC1_HUMAN Neurogenic locus notch homolog protein 1 OS=Homo sapiens OX=9606 GN=NOTCH1 PE=1 SV=4	1	1575	FP052422_1.2601.2601.2	high-energy collision-induced dissociation	4.72	1288.47	1288.48	1	294 | 226
380	Hex(1); HexNAc(1)	275	2	645.243	1289.48	645.246	1289.48	controllerType=0 controllerNumber=1 scan=2647	-3.676	E.GYTGTHCE.-	3;5	GYTGTHCE,E-,3@162.05282,5@203.07937,7@57.02146	T3(OGlycan / 162.0528); T5(OGlycan / 203.0794)	9.471	E.GYT[+162.05282]GT[+203.07937]HC[+57.02146]E.-	C7(Carbamidomethyl / 57.0215)	4e-05	4.6e-05	0	0	0	0	5.2e-06	5.9e-06	4.396	221.4	0		Specific	13.1	>sp|P46531|NOTC1_HUMAN Neurogenic locus notch homolog protein 1 OS=Homo sapiens OX=9606 GN=NOTCH1 PE=1 SV=4	1	1616	FP052422_1.2647.2647.2	high-energy collision-induced dissociation	4.54	1288.47	1288.48	1	295 | 249
380	Hex(1); HexNAc(1)	123.3	2	645.243	1289.48	645.246	1289.48	controllerType=0 controllerNumber=1 scan=2555	-3.96	E.GYTGTHCE.-	3;5	GYTGTHCE,E-,3@162.05282,5@203.07937,7@57.02146	T3(OGlycan / 162.0528); T5(OGlycan / 203.0794)	9.2392	E.GYT[+162.05282]GT[+203.07937]HC[+57.02146]E.-	C7(Carbamidomethyl / 57.0215)	0.0044	0.005	0	0	0	0	0.0004	0.00045	2.36	108.1	0		Specific	9.3	>sp|P46531|NOTC1_HUMAN Neurogenic locus notch homolog protein 1 OS=Homo sapiens OX=9606 GN=NOTCH1 PE=1 SV=4	1	1534	FP052422_1.2555.2555.2	high-energy collision-induced dissociation	2.3	1288.47	1288.48	1	296 | 201
380	Hex(1); HexNAc(1)	83.1	2	645.243	1289.48	645.246	1289.48	controllerType=0 controllerNumber=1 scan=2513	-3.865	E.GYTGTHCE.-	3;5	GYTGTHCE,E-,3@162.05282,5@203.07937,7@57.02146	T3(OGlycan / 162.0528); T5(OGlycan / 203.0794)	9.131	E.GYT[+162.05282]GT[+203.07937]HC[+57.02146]E.-	C7(Carbamidomethyl / 57.0215)	0.0061	0.0069	0	0	0	0	0.00063	0.00071	2.216	81.8	0		Specific	8.4	>sp|P46531|NOTC1_HUMAN Neurogenic locus notch homolog protein 1 OS=Homo sapiens OX=9606 GN=NOTCH1 PE=1 SV=4	1	1499	FP052422_1.2513.2513.2	high-energy collision-induced dissociation	2.16	1288.47	1288.48	1	297 | 178
380	Hex(1); HexNAc(1)	29.5	2	645.243	1289.48	645.246	1289.48	controllerType=0 controllerNumber=1 scan=2472	-4.149	E.GYTGTHCE.-	3;5	GYTGTHCE,E-,3@162.05282,5@203.07937,7@57.02146	T3(OGlycan / 162.0528); T5(OGlycan / 203.0794)	9.0239	E.GYT[+162.05282]GT[+203.07937]HC[+57.02146]E.-	C7(Carbamidomethyl / 57.0215)	0.022	0.026	0.0034	0.0034	0	0	0.0036	0.0036	1.649	29.5	0		Specific	7	>sp|P46531|NOTC1_HUMAN Neurogenic locus notch homolog protein 1 OS=Homo sapiens OX=9606 GN=NOTCH1 PE=1 SV=4	1	1462	FP052422_1.2472.2472.2	high-energy collision-induced dissociation	1.59	1288.47	1288.48	1	298 | 153
380	HexNAc(1)	378.1	2	564.217	1127.43	564.219	1127.43	controllerType=0 controllerNumber=1 scan=2640	-3.692	E.GYTGTHCE.-	3	GYTGTHCE,E-,3@203.07937,7@57.02146	T3(OGlycan / 203.0794)	9.4545	E.GYT[+203.07937]GTHC[+57.02146]E.-	C7(Carbamidomethyl / 57.0215)	1.3e-05	1.5e-05	0	0	0	0	2.2e-06	2.6e-06	4.873	240.7	4		Specific	14.8	>sp|P46531|NOTC1_HUMAN Neurogenic locus notch homolog protein 1 OS=Homo sapiens OX=9606 GN=NOTCH1 PE=1 SV=4	1	1609	FP052422_1.2640.2640.2	high-energy collision-induced dissociation	4.82	1126.42	1126.42	1	299 | 244
380	HexNAc(1)	363.5	2	564.217	1127.43	564.219	1127.43	controllerType=0 controllerNumber=1 scan=2595	-3.8	E.GYTGTHCE.-	3	GYTGTHCE,E-,3@203.07937,7@57.02146	T3(OGlycan / 203.0794)	9.3431	E.GYT[+203.07937]GTHC[+57.02146]E.-	C7(Carbamidomethyl / 57.0215)	1.3e-05	1.5e-05	0	0	0	0	2.2e-06	2.5e-06	4.873	246.5	4		Specific	14.5	>sp|P46531|NOTC1_HUMAN Neurogenic locus notch homolog protein 1 OS=Homo sapiens OX=9606 GN=NOTCH1 PE=1 SV=4	1	1569	FP052422_1.2595.2595.2	high-energy collision-induced dissociation	4.82	1126.42	1126.42	1	300 | 221
380	HexNAc(1)	264.2	2	564.216	1127.43	564.219	1127.43	controllerType=0 controllerNumber=1 scan=2554	-4.775	E.GYTGTHCE.-	3	GYTGTHCE,E-,3@203.07937,7@57.02146	T3(OGlycan / 203.0794)	9.2371	E.GYT[+203.07937]GTHC[+57.02146]E.-	C7(Carbamidomethyl / 57.0215)	4e-05	4.6e-05	0	0	0	0	5e-06	5.7e-06	4.396	217	4		Specific	12.2	>sp|P46531|NOTC1_HUMAN Neurogenic locus notch homolog protein 1 OS=Homo sapiens OX=9606 GN=NOTCH1 PE=1 SV=4	1	1533	FP052422_1.2554.2554.2	high-energy collision-induced dissociation	4.34	1126.42	1126.42	1	301 | 196
380	HexNAc(1)	230.1	2	564.217	1127.43	564.219	1127.43	controllerType=0 controllerNumber=1 scan=2512	-3.584	E.GYTGTHCE.-	3	GYTGTHCE,E-,3@203.07937,7@57.02146	T3(OGlycan / 203.0794)	9.1288	E.GYT[+203.07937]GTHC[+57.02146]E.-	C7(Carbamidomethyl / 57.0215)	4.3e-05	4.9e-05	0	0	0	0	5.4e-06	6.2e-06	4.364	197.3	4		Specific	11.2	>sp|P46531|NOTC1_HUMAN Neurogenic locus notch homolog protein 1 OS=Homo sapiens OX=9606 GN=NOTCH1 PE=1 SV=4	1	1498	FP052422_1.2512.2512.2	high-energy collision-induced dissociation	4.31	1126.42	1126.42	1	302 | 173
380	HexNAc(1)	36.2	2	564.217	1127.43	564.219	1127.43	controllerType=0 controllerNumber=1 scan=2471	-2.934	E.GYTGTHCE.-	3	GYTGTHCE,E-,3@203.07937,7@57.02146	T3(OGlycan / 203.0794)	9.0218	E.GYT[+203.07937]GTHC[+57.02146]E.-	C7(Carbamidomethyl / 57.0215)	0.0076	0.0087	0	0	0	0	0.00072	0.00082	2.119	36.2	4		Specific	6.7	>sp|P46531|NOTC1_HUMAN Neurogenic locus notch homolog protein 1 OS=Homo sapiens OX=9606 GN=NOTCH1 PE=1 SV=4	1	1460	FP052422_1.2471.2471.2	high-energy collision-induced dissociation	2.06	1126.42	1126.42	1	303 | 149

## Sheet: FP052722_3
Pos.	Glycans	Score	z	Obs._x000D_ m/z	Obs._x000D_ MH	Calc._x000D_ m/z	Calc._x000D_ MH	Scan #	ppm_x000D_ err.	SequenceOriginalDebug	Glycans_x000D_ Pos.	PeptideParseFriendly	Mods_x000D_ (variable)	Scan_x000D_ Time	Sequence	Mods_x000D_ (fixed)	PEP_x000D_ 2D	PEP_x000D_ 1D	FDR_x000D_ 2D	FDR_x000D_ 1D	FDR uniq._x000D_ 2D	FDR uniq._x000D_ 1D	q-value_x000D_ 2D	q-value_x000D_ 1D	|Log Prob|	Delta_x000D_ Score	Delta Mod._x000D_ Score	Off-_x000D_ By-X	Cleavage	Z-Score	Protein_x000D_ Name	Prot._x000D_ Id	QID	Comment	Fragment_x000D_ Type	|LogProbOld|	Obs.M	Calc.M	Prot._x000D_ Rank	PID
22	HexNAc(1)Fuc(1); HexNAc(1)Hex(1)Fuc(1)	145.3	6	983.252	5894.47	983.421	5895.49	controllerType=0 controllerNumber=1 scan=3954	-1.731	E.VGSYRCVCRATHTGPNCERPYVPCSPSPCQNGGTCRPTGDVTHE.C	25;27	VGSYRCVCRATHTGPNCERPYVPCSPSPCQNGGTCRPTGDVTHE,EC,6@57.02146,8@57.02146,17@57.02146,24@57.02146,25@349.13728,27@511.19010,29@57.02146,31@0.98402,35@57.02146	S25(OGlycan / 349.1373); S27(OGlycan / 511.1901); N31(Deamidated / 0.984)	14.8247	E.VGSYRC[+57.02146]VC[+57.02146]RATHTGPNC[+57.02146]ERPYVPC[+57.02146]S[+349.13728]PS[+511.19010]PC[+57.02146]QN[+0.98402]GGTC[+57.02146]RPTGDVTHE.C	C6(Carbamidomethyl / 57.0215); C8(Carbamidomethyl / 57.0215); C17(Carbamidomethyl / 57.0215); C24(Carbamidomethyl / 57.0215); C29(Carbamidomethyl / 57.0215); C35(Carbamidomethyl / 57.0215)	0.00014	0.00016	0	0	0	0	1.2e-05	1.4e-05	3.867	145.3	0	-1	Specific	9.2	>sp|P46531|NOTC1_HUMAN Neurogenic locus notch homolog protein 1 OS=Homo sapiens OX=9606 GN=NOTCH1 PE=1 SV=4	1	2342	FP052722_3.3954.3954.6	high-energy collision-induced dissociation	3.72	5893.47	5894.48	1	1 | 96942
22	HexNAc(1)Hex(1)Fuc(1)NeuAc(1)	343.7	6	973.75	5837.46	973.747	5837.45	controllerType=0 controllerNumber=1 scan=3910	2.716	E.VGSYRCVCRATHTGPNCERPYVPCSPSPCQNGGTCRPTGDVTHE.C	25	VGSYRCVCRATHTGPNCERPYVPCSPSPCQNGGTCRPTGDVTHE,EC,6@57.02146,8@57.02146,17@57.02146,24@57.02146,25@802.28552,29@57.02146,31@0.98402,35@57.02146	S25(OGlycan / 802.2855); N31(Deamidated / 0.984)	14.7251	E.VGSYRC[+57.02146]VC[+57.02146]RATHTGPNC[+57.02146]ERPYVPC[+57.02146]S[+802.28552]PSPC[+57.02146]QN[+0.98402]GGTC[+57.02146]RPTGDVTHE.C	C6(Carbamidomethyl / 57.0215); C8(Carbamidomethyl / 57.0215); C17(Carbamidomethyl / 57.0215); C24(Carbamidomethyl / 57.0215); C29(Carbamidomethyl / 57.0215); C35(Carbamidomethyl / 57.0215)	8.2e-07	9.5e-07	0	0	0	0	1.1e-07	1.3e-07	6.086	343.7	0		Specific	12.9	>sp|P46531|NOTC1_HUMAN Neurogenic locus notch homolog protein 1 OS=Homo sapiens OX=9606 GN=NOTCH1 PE=1 SV=4	1	2287	FP052722_3.3910.3910.6	high-energy collision-induced dissociation	6.32	5836.45	5836.44	1	2 | 96382
22	HexNAc(1)Hex(1)Fuc(1)NeuAc(1)	342.4	6	973.92	5838.48	973.747	5837.45	controllerType=0 controllerNumber=1 scan=3861	5.424	E.VGSYRCVCRATHTGPNCERPYVPCSPSPCQNGGTCRPTGDVTHE.C	25	VGSYRCVCRATHTGPNCERPYVPCSPSPCQNGGTCRPTGDVTHE,EC,6@57.02146,8@57.02146,17@57.02146,19@0.98402,24@57.02146,25@802.28552,29@57.02146,35@57.02146	R19(Deamidated / 0.984); S25(OGlycan / 802.2855)	14.6157	E.VGSYRC[+57.02146]VC[+57.02146]RATHTGPNC[+57.02146]ER[+0.98402]PYVPC[+57.02146]S[+802.28552]PSPC[+57.02146]QNGGTC[+57.02146]RPTGDVTHE.C	C6(Carbamidomethyl / 57.0215); C8(Carbamidomethyl / 57.0215); C17(Carbamidomethyl / 57.0215); C24(Carbamidomethyl / 57.0215); C29(Carbamidomethyl / 57.0215); C35(Carbamidomethyl / 57.0215)	6.7e-06	7.7e-06	0	0	0	0	7.3e-07	8.4e-07	5.177	342.4	0	1	Specific	11.2	>sp|P46531|NOTC1_HUMAN Neurogenic locus notch homolog protein 1 OS=Homo sapiens OX=9606 GN=NOTCH1 PE=1 SV=4	1	2234	FP052722_3.3861.3861.6	high-energy collision-induced dissociation	5.41	5837.47	5836.44	1	3 | 95982
22	HexNAc(1)Hex(1)Fuc(1)NeuAc(1)	332.9	6	973.746	5837.44	973.747	5837.45	controllerType=0 controllerNumber=1 scan=3972	-0.672	E.VGSYRCVCRATHTGPNCERPYVPCSPSPCQNGGTCRPTGDVTHE.C	25	VGSYRCVCRATHTGPNCERPYVPCSPSPCQNGGTCRPTGDVTHE,EC,6@57.02146,8@57.02146,17@57.02146,24@57.02146,25@802.28552,29@57.02146,31@0.98402,35@57.02146	S25(OGlycan / 802.2855); N31(Deamidated / 0.984)	14.8659	E.VGSYRC[+57.02146]VC[+57.02146]RATHTGPNC[+57.02146]ERPYVPC[+57.02146]S[+802.28552]PSPC[+57.02146]QN[+0.98402]GGTC[+57.02146]RPTGDVTHE.C	C6(Carbamidomethyl / 57.0215); C8(Carbamidomethyl / 57.0215); C17(Carbamidomethyl / 57.0215); C24(Carbamidomethyl / 57.0215); C29(Carbamidomethyl / 57.0215); C35(Carbamidomethyl / 57.0215)	8.2e-07	9.5e-07	0	0	0	0	1.2e-07	1.4e-07	6.086	332.9	0		Specific	11.8	>sp|P46531|NOTC1_HUMAN Neurogenic locus notch homolog protein 1 OS=Homo sapiens OX=9606 GN=NOTCH1 PE=1 SV=4	1	2362	FP052722_3.3972.3972.6	high-energy collision-induced dissociation	6.32	5836.43	5836.44	1	4 | 97142
22	Hex(1)Pent(2); Fuc(1)	242.6	6	935.234	5606.37	935.399	5607.36	controllerType=0 controllerNumber=1 scan=3698	2.936	E.VGSYRCVCRATHTGPNCERPYVPCSPSPCQNGGTCRPTGDVTHE.C	3;11	VGSYRCVCRATHTGPNCERPYVPCSPSPCQNGGTCRPTGDVTHE,EC,3@426.13734,6@57.02146,8@57.02146,11@146.05791,17@57.02146,24@57.02146,29@57.02146,31@0.98402,35@57.02146	S3(OGlycan / 426.1373); T11(OGlycan / 146.0579); N31(Deamidated / 0.984)	14.2325	E.VGS[+426.13734]YRC[+57.02146]VC[+57.02146]RAT[+146.05791]HTGPNC[+57.02146]ERPYVPC[+57.02146]SPSPC[+57.02146]QN[+0.98402]GGTC[+57.02146]RPTGDVTHE.C	C6(Carbamidomethyl / 57.0215); C8(Carbamidomethyl / 57.0215); C17(Carbamidomethyl / 57.0215); C24(Carbamidomethyl / 57.0215); C29(Carbamidomethyl / 57.0215); C35(Carbamidomethyl / 57.0215)	3.3e-05	3.8e-05	0	0	0	0	4e-06	4.7e-06	4.485	242.6	1.2	-1	Specific	9.6	>sp|P46531|NOTC1_HUMAN Neurogenic locus notch homolog protein 1 OS=Homo sapiens OX=9606 GN=NOTCH1 PE=1 SV=4	1	2070	FP052722_3.3698.3698.6	high-energy collision-induced dissociation	4.5	5605.36	5606.35	1	5 | 94382
22	HexNAc(1)Fuc(1); HexNAc(1)	216.3	6	932.403	5589.38	932.233	5588.36	controllerType=0 controllerNumber=1 scan=4251	3.222	E.VGSYRCVCRATHTGPNCERPYVPCSPSPCQNGGTCRPTGDVTHE.C	25;27	VGSYRCVCRATHTGPNCERPYVPCSPSPCQNGGTCRPTGDVTHE,EC,6@57.02146,8@57.02146,17@57.02146,19@0.98402,24@57.02146,25@349.13728,27@203.07937,29@57.02146,31@0.98402,35@57.02146	R19(Deamidated / 0.984); S25(OGlycan / 349.1373); S27(OGlycan / 203.0794); N31(Deamidated / 0.984)	15.5014	E.VGSYRC[+57.02146]VC[+57.02146]RATHTGPNC[+57.02146]ER[+0.98402]PYVPC[+57.02146]S[+349.13728]PS[+203.07937]PC[+57.02146]QN[+0.98402]GGTC[+57.02146]RPTGDVTHE.C	C6(Carbamidomethyl / 57.0215); C8(Carbamidomethyl / 57.0215); C17(Carbamidomethyl / 57.0215); C24(Carbamidomethyl / 57.0215); C29(Carbamidomethyl / 57.0215); C35(Carbamidomethyl / 57.0215)	3.2e-06	3.7e-06	0	0	0	0	2.3e-07	2.6e-07	5.499	216.3	0	1	Specific	12	>sp|P46531|NOTC1_HUMAN Neurogenic locus notch homolog protein 1 OS=Homo sapiens OX=9606 GN=NOTCH1 PE=1 SV=4	1	2718	FP052722_3.4251.4251.6	high-energy collision-induced dissociation	4.5	5588.38	5587.35	1	6 | 100702
22	HexNAc(1)Hex(1)Fuc(1)	288.2	6	925.233	5546.36	925.231	5546.35	controllerType=0 controllerNumber=1 scan=3721	2.036	E.VGSYRCVCRATHTGPNCERPYVPCSPSPCQNGGTCRPTGDVTHE.C	25	VGSYRCVCRATHTGPNCERPYVPCSPSPCQNGGTCRPTGDVTHE,EC,6@57.02146,8@57.02146,17@57.02146,24@57.02146,25@511.19010,29@57.02146,31@0.98402,35@57.02146	S25(OGlycan / 511.1901); N31(Deamidated / 0.984)	14.283	E.VGSYRC[+57.02146]VC[+57.02146]RATHTGPNC[+57.02146]ERPYVPC[+57.02146]S[+511.19010]PSPC[+57.02146]QN[+0.98402]GGTC[+57.02146]RPTGDVTHE.C	C6(Carbamidomethyl / 57.0215); C8(Carbamidomethyl / 57.0215); C17(Carbamidomethyl / 57.0215); C24(Carbamidomethyl / 57.0215); C29(Carbamidomethyl / 57.0215); C35(Carbamidomethyl / 57.0215)	1.1e-05	1.3e-05	0	0	0	0	1.4e-06	1.7e-06	4.963	288.2	0		Specific	10.4	>sp|P46531|NOTC1_HUMAN Neurogenic locus notch homolog protein 1 OS=Homo sapiens OX=9606 GN=NOTCH1 PE=1 SV=4	1	2096	FP052722_3.3721.3721.6	high-energy collision-induced dissociation	4.89	5545.35	5545.34	1	7 | 94822
22	HexNAc(1)Hex(1)Fuc(1)	279.2	6	925.231	5546.35	925.231	5546.35	controllerType=0 controllerNumber=1 scan=3694	0.188	E.VGSYRCVCRATHTGPNCERPYVPCSPSPCQNGGTCRPTGDVTHE.C	25	VGSYRCVCRATHTGPNCERPYVPCSPSPCQNGGTCRPTGDVTHE,EC,6@57.02146,8@57.02146,17@57.02146,24@57.02146,25@511.19010,29@57.02146,31@0.98402,35@57.02146	S25(OGlycan / 511.1901); N31(Deamidated / 0.984)	14.2239	E.VGSYRC[+57.02146]VC[+57.02146]RATHTGPNC[+57.02146]ERPYVPC[+57.02146]S[+511.19010]PSPC[+57.02146]QN[+0.98402]GGTC[+57.02146]RPTGDVTHE.C	C6(Carbamidomethyl / 57.0215); C8(Carbamidomethyl / 57.0215); C17(Carbamidomethyl / 57.0215); C24(Carbamidomethyl / 57.0215); C29(Carbamidomethyl / 57.0215); C35(Carbamidomethyl / 57.0215)	2.1e-05	2.4e-05	0	0	0	0	2.2e-06	2.6e-06	4.675	279.2	0		Specific	10.4	>sp|P46531|NOTC1_HUMAN Neurogenic locus notch homolog protein 1 OS=Homo sapiens OX=9606 GN=NOTCH1 PE=1 SV=4	1	2065	FP052722_3.3694.3694.6	high-energy collision-induced dissociation	4.77	5545.34	5545.34	1	8 | 94342
22	HexNAc(1)Hex(1)Fuc(1)	391.7	6	925.234	5546.37	925.067	5545.37	controllerType=0 controllerNumber=1 scan=3670	0.134	E.VGSYRCVCRATHTGPNCERPYVPCSPSPCQNGGTCRPTGDVTHE.C	25	VGSYRCVCRATHTGPNCERPYVPCSPSPCQNGGTCRPTGDVTHE,EC,6@57.02146,8@57.02146,17@57.02146,24@57.02146,25@511.19010,29@57.02146,35@57.02146	S25(OGlycan / 511.1901)	14.1718	E.VGSYRC[+57.02146]VC[+57.02146]RATHTGPNC[+57.02146]ERPYVPC[+57.02146]S[+511.19010]PSPC[+57.02146]QNGGTC[+57.02146]RPTGDVTHE.C	C6(Carbamidomethyl / 57.0215); C8(Carbamidomethyl / 57.0215); C17(Carbamidomethyl / 57.0215); C24(Carbamidomethyl / 57.0215); C29(Carbamidomethyl / 57.0215); C35(Carbamidomethyl / 57.0215)	7.1e-07	8.2e-07	0	0	0	0	9.4e-08	1.1e-07	6.148	391.7	0	1	Specific	10.7	>sp|P46531|NOTC1_HUMAN Neurogenic locus notch homolog protein 1 OS=Homo sapiens OX=9606 GN=NOTCH1 PE=1 SV=4	1	2037	FP052722_3.3670.3670.4	high-energy collision-induced dissociation	6.34	5545.36	5544.36	1	9 | 94022
22	HexNAc(1)Hex(1)Fuc(1)	215.7	6	924.894	5544.33	925.067	5545.37	controllerType=0 controllerNumber=1 scan=3694	-6.69	E.VGSYRCVCRATHTGPNCERPYVPCSPSPCQNGGTCRPTGDVTHE.C	25	VGSYRCVCRATHTGPNCERPYVPCSPSPCQNGGTCRPTGDVTHE,EC,6@57.02146,8@57.02146,17@57.02146,24@57.02146,25@511.19010,29@57.02146,35@57.02146	S25(OGlycan / 511.1901)	14.2239	E.VGSYRC[+57.02146]VC[+57.02146]RATHTGPNC[+57.02146]ERPYVPC[+57.02146]S[+511.19010]PSPC[+57.02146]QNGGTC[+57.02146]RPTGDVTHE.C	C6(Carbamidomethyl / 57.0215); C8(Carbamidomethyl / 57.0215); C17(Carbamidomethyl / 57.0215); C24(Carbamidomethyl / 57.0215); C29(Carbamidomethyl / 57.0215); C35(Carbamidomethyl / 57.0215)	3.1e-05	3.6e-05	0	0	0	0	3.2e-06	3.7e-06	4.504	215.7	0	-1	Specific	10	>sp|P46531|NOTC1_HUMAN Neurogenic locus notch homolog protein 1 OS=Homo sapiens OX=9606 GN=NOTCH1 PE=1 SV=4	1	2064	FP052722_3.3694.3694.6	high-energy collision-induced dissociation	4.67	5543.32	5544.36	1	10 | 94302
22	Hex(1)Pent(1)	414.9	6	891.887	5346.28	891.714	5345.25	controllerType=0 controllerNumber=1 scan=3701	5.712	E.VGSYRCVCRATHTGPNCERPYVPCSPSPCQNGGTCRPTGDVTHE.C	3	VGSYRCVCRATHTGPNCERPYVPCSPSPCQNGGTCRPTGDVTHE,EC,3@294.09508,6@57.02146,8@57.02146,12@15.99492,17@57.02146,24@57.02146,29@57.02146,31@0.98402,35@57.02146	S3(OGlycan / 294.0951); H12(Oxidation / 15.9949); N31(Deamidated / 0.984)	14.2401	E.VGS[+294.09508]YRC[+57.02146]VC[+57.02146]RATH[+15.99492]TGPNC[+57.02146]ERPYVPC[+57.02146]SPSPC[+57.02146]QN[+0.98402]GGTC[+57.02146]RPTGDVTHE.C	C6(Carbamidomethyl / 57.0215); C8(Carbamidomethyl / 57.0215); C17(Carbamidomethyl / 57.0215); C24(Carbamidomethyl / 57.0215); C29(Carbamidomethyl / 57.0215); C35(Carbamidomethyl / 57.0215)	4.9e-08	5.6e-08	0	0	0	0	1.4e-08	1.6e-08	7.313	414.9	13.2	1	Specific	11.9	>sp|P46531|NOTC1_HUMAN Neurogenic locus notch homolog protein 1 OS=Homo sapiens OX=9606 GN=NOTCH1 PE=1 SV=4	1	2075	FP052722_3.3701.3701.6	high-energy collision-induced dissociation	7.35	5345.28	5344.24	1	11 | 94502
22	Hex(1); Fuc(1)	493	6	891.219	5342.28	891.385	5343.27	controllerType=0 controllerNumber=1 scan=3701	2.039	E.VGSYRCVCRATHTGPNCERPYVPCSPSPCQNGGTCRPTGDVTHE.C	3;11	VGSYRCVCRATHTGPNCERPYVPCSPSPCQNGGTCRPTGDVTHE,EC,3@162.05282,6@57.02146,8@57.02146,11@146.05791,17@57.02146,24@57.02146,29@57.02146,31@0.98402,35@57.02146	S3(OGlycan / 162.0528); T11(OGlycan / 146.0579); N31(Deamidated / 0.984)	14.2401	E.VGS[+162.05282]YRC[+57.02146]VC[+57.02146]RAT[+146.05791]HTGPNC[+57.02146]ERPYVPC[+57.02146]SPSPC[+57.02146]QN[+0.98402]GGTC[+57.02146]RPTGDVTHE.C	C6(Carbamidomethyl / 57.0215); C8(Carbamidomethyl / 57.0215); C17(Carbamidomethyl / 57.0215); C24(Carbamidomethyl / 57.0215); C29(Carbamidomethyl / 57.0215); C35(Carbamidomethyl / 57.0215)	3.2e-08	3.7e-08	0	0	0	0	4.6e-09	5.3e-09	7.497	493	4	-1	Specific	12.2	>sp|P46531|NOTC1_HUMAN Neurogenic locus notch homolog protein 1 OS=Homo sapiens OX=9606 GN=NOTCH1 PE=1 SV=4	1	2074	FP052722_3.3701.3701.6	high-energy collision-induced dissociation	8.15	5341.27	5342.26	1	12 | 94462
22	Hex(1); Fuc(1)	478.1	6	891.387	5343.29	891.385	5343.27	controllerType=0 controllerNumber=1 scan=3653	3.01	E.VGSYRCVCRATHTGPNCERPYVPCSPSPCQNGGTCRPTGDVTHE.C	3;11	VGSYRCVCRATHTGPNCERPYVPCSPSPCQNGGTCRPTGDVTHE,EC,3@162.05282,6@57.02146,8@57.02146,11@146.05791,17@57.02146,24@57.02146,29@57.02146,31@0.98402,35@57.02146	S3(OGlycan / 162.0528); T11(OGlycan / 146.0579); N31(Deamidated / 0.984)	14.1316	E.VGS[+162.05282]YRC[+57.02146]VC[+57.02146]RAT[+146.05791]HTGPNC[+57.02146]ERPYVPC[+57.02146]SPSPC[+57.02146]QN[+0.98402]GGTC[+57.02146]RPTGDVTHE.C	C6(Carbamidomethyl / 57.0215); C8(Carbamidomethyl / 57.0215); C17(Carbamidomethyl / 57.0215); C24(Carbamidomethyl / 57.0215); C29(Carbamidomethyl / 57.0215); C35(Carbamidomethyl / 57.0215)	4.8e-08	5.6e-08	0	0	0	0	6.6e-09	7.6e-09	7.316	478.1	4		Specific	12.1	>sp|P46531|NOTC1_HUMAN Neurogenic locus notch homolog protein 1 OS=Homo sapiens OX=9606 GN=NOTCH1 PE=1 SV=4	1	2020	FP052722_3.3653.3653.6	high-energy collision-induced dissociation	7.55	5342.28	5342.26	1	13 | 93682
22	Fuc(1); Hex(1)	429.8	6	891.555	5344.29	891.385	5343.27	controllerType=0 controllerNumber=1 scan=3753	3.262	E.VGSYRCVCRATHTGPNCERPYVPCSPSPCQNGGTCRPTGDVTHE.C	3;11	VGSYRCVCRATHTGPNCERPYVPCSPSPCQNGGTCRPTGDVTHE,EC,3@146.05791,6@57.02146,8@57.02146,11@162.05282,17@57.02146,24@57.02146,29@57.02146,31@0.98402,35@57.02146	S3(OGlycan / 146.0579); T11(OGlycan / 162.0528); N31(Deamidated / 0.984)	14.3528	E.VGS[+146.05791]YRC[+57.02146]VC[+57.02146]RAT[+162.05282]HTGPNC[+57.02146]ERPYVPC[+57.02146]SPSPC[+57.02146]QN[+0.98402]GGTC[+57.02146]RPTGDVTHE.C	C6(Carbamidomethyl / 57.0215); C8(Carbamidomethyl / 57.0215); C17(Carbamidomethyl / 57.0215); C24(Carbamidomethyl / 57.0215); C29(Carbamidomethyl / 57.0215); C35(Carbamidomethyl / 57.0215)	4.8e-07	5.6e-07	0	0	0	0	6.2e-08	7.2e-08	6.317	429.8	0	1	Specific	10.3	>sp|P46531|NOTC1_HUMAN Neurogenic locus notch homolog protein 1 OS=Homo sapiens OX=9606 GN=NOTCH1 PE=1 SV=4	1	2127	FP052722_3.3753.3753.6	high-energy collision-induced dissociation	6.36	5343.28	5342.26	1	14 | 95142
22	Hex(1); Fuc(1)	619.1	6	891.055	5341.29	891.221	5342.29	controllerType=0 controllerNumber=1 scan=3620	2.109	E.VGSYRCVCRATHTGPNCERPYVPCSPSPCQNGGTCRPTGDVTHE.C	3;11	VGSYRCVCRATHTGPNCERPYVPCSPSPCQNGGTCRPTGDVTHE,EC,3@162.05282,6@57.02146,8@57.02146,11@146.05791,17@57.02146,24@57.02146,29@57.02146,35@57.02146	S3(OGlycan / 162.0528); T11(OGlycan / 146.0579)	14.0578	E.VGS[+162.05282]YRC[+57.02146]VC[+57.02146]RAT[+146.05791]HTGPNC[+57.02146]ERPYVPC[+57.02146]SPSPC[+57.02146]QNGGTC[+57.02146]RPTGDVTHE.C	C6(Carbamidomethyl / 57.0215); C8(Carbamidomethyl / 57.0215); C17(Carbamidomethyl / 57.0215); C24(Carbamidomethyl / 57.0215); C29(Carbamidomethyl / 57.0215); C35(Carbamidomethyl / 57.0215)	5.1e-10	5.9e-10	0	0	0	0	6.9e-11	8e-11	9.294	619.1	4	-1	Specific	12.2	>sp|P46531|NOTC1_HUMAN Neurogenic locus notch homolog protein 1 OS=Homo sapiens OX=9606 GN=NOTCH1 PE=1 SV=4	1	1984	FP052722_3.3620.3620.6	high-energy collision-induced dissociation	9.22	5340.29	5341.28	1	15 | 93482
22	Hex(1); Fuc(1)	438.3	6	891.221	5342.29	891.221	5342.29	controllerType=0 controllerNumber=1 scan=3592	0.681	E.VGSYRCVCRATHTGPNCERPYVPCSPSPCQNGGTCRPTGDVTHE.C	3;11	VGSYRCVCRATHTGPNCERPYVPCSPSPCQNGGTCRPTGDVTHE,EC,3@162.05282,6@57.02146,8@57.02146,11@146.05791,17@57.02146,24@57.02146,29@57.02146,35@57.02146	S3(OGlycan / 162.0528); T11(OGlycan / 146.0579)	13.9944	E.VGS[+162.05282]YRC[+57.02146]VC[+57.02146]RAT[+146.05791]HTGPNC[+57.02146]ERPYVPC[+57.02146]SPSPC[+57.02146]QNGGTC[+57.02146]RPTGDVTHE.C	C6(Carbamidomethyl / 57.0215); C8(Carbamidomethyl / 57.0215); C17(Carbamidomethyl / 57.0215); C24(Carbamidomethyl / 57.0215); C29(Carbamidomethyl / 57.0215); C35(Carbamidomethyl / 57.0215)	4.9e-08	5.6e-08	0	0	0	0	1.3e-08	1.5e-08	7.313	438.3	4		Specific	11.4	>sp|P46531|NOTC1_HUMAN Neurogenic locus notch homolog protein 1 OS=Homo sapiens OX=9606 GN=NOTCH1 PE=1 SV=4	1	1953	FP052722_3.3592.3592.6	high-energy collision-induced dissociation	7.42	5341.28	5341.28	1	16 | 93282
22	Hex(1); Fuc(1)	94	5	1069.06	5341.28	1069.26	5342.29	controllerType=0 controllerNumber=1 scan=3664	-1.305	E.VGSYRCVCRATHTGPNCERPYVPCSPSPCQNGGTCRPTGDVTHE.C	3;11	VGSYRCVCRATHTGPNCERPYVPCSPSPCQNGGTCRPTGDVTHE,EC,3@162.05282,6@57.02146,8@57.02146,11@146.05791,17@57.02146,24@57.02146,29@57.02146,35@57.02146	S3(OGlycan / 162.0528); T11(OGlycan / 146.0579)	14.1568	E.VGS[+162.05282]YRC[+57.02146]VC[+57.02146]RAT[+146.05791]HTGPNC[+57.02146]ERPYVPC[+57.02146]SPSPC[+57.02146]QNGGTC[+57.02146]RPTGDVTHE.C	C6(Carbamidomethyl / 57.0215); C8(Carbamidomethyl / 57.0215); C17(Carbamidomethyl / 57.0215); C24(Carbamidomethyl / 57.0215); C29(Carbamidomethyl / 57.0215); C35(Carbamidomethyl / 57.0215)	0.0028	0.0033	0	0	0	0	0.0003	0.00034	2.546	94	1.2	-1	Specific	7.4	>sp|P46531|NOTC1_HUMAN Neurogenic locus notch homolog protein 1 OS=Homo sapiens OX=9606 GN=NOTCH1 PE=1 SV=4	1	2032	FP052722_3.3664.3664.5	high-energy collision-induced dissociation	2.47	5340.27	5341.28	1	17 | 93902
22	HexNAc(1)	182.6	6	876.378	5253.23	876.545	5254.23	controllerType=0 controllerNumber=1 scan=4222	-0.168	E.VGSYRCVCRATHTGPNCERPYVPCSPSPCQNGGTCRPTGDVTHE.C	27	VGSYRCVCRATHTGPNCERPYVPCSPSPCQNGGTCRPTGDVTHE,EC,6@57.02146,8@57.02146,12@15.99492,17@57.02146,24@57.02146,27@203.07937,29@57.02146,31@0.98402,35@57.02146	H12(Oxidation / 15.9949); S27(OGlycan / 203.0794); N31(Deamidated / 0.984)	15.4342	E.VGSYRC[+57.02146]VC[+57.02146]RATH[+15.99492]TGPNC[+57.02146]ERPYVPC[+57.02146]SPS[+203.07937]PC[+57.02146]QN[+0.98402]GGTC[+57.02146]RPTGDVTHE.C	C6(Carbamidomethyl / 57.0215); C8(Carbamidomethyl / 57.0215); C17(Carbamidomethyl / 57.0215); C24(Carbamidomethyl / 57.0215); C29(Carbamidomethyl / 57.0215); C35(Carbamidomethyl / 57.0215)	3.2e-05	3.7e-05	0	0	0	0	3.7e-06	4.3e-06	4.499	182.6	0	-1	Specific	10	>sp|P46531|NOTC1_HUMAN Neurogenic locus notch homolog protein 1 OS=Homo sapiens OX=9606 GN=NOTCH1 PE=1 SV=4	1	2677	FP052722_3.4222.4222.6	high-energy collision-induced dissociation	4.37	5252.22	5253.23	1	18 | 100382
22	HexNAc(1)	227.1	6	876.216	5252.26	876.381	5253.25	controllerType=0 controllerNumber=1 scan=4164	1.855	E.VGSYRCVCRATHTGPNCERPYVPCSPSPCQNGGTCRPTGDVTHE.C	27	VGSYRCVCRATHTGPNCERPYVPCSPSPCQNGGTCRPTGDVTHE,EC,6@57.02146,8@57.02146,12@15.99492,17@57.02146,24@57.02146,27@203.07937,29@57.02146,35@57.02146	H12(Oxidation / 15.9949); S27(OGlycan / 203.0794)	15.3023	E.VGSYRC[+57.02146]VC[+57.02146]RATH[+15.99492]TGPNC[+57.02146]ERPYVPC[+57.02146]SPS[+203.07937]PC[+57.02146]QNGGTC[+57.02146]RPTGDVTHE.C	C6(Carbamidomethyl / 57.0215); C8(Carbamidomethyl / 57.0215); C17(Carbamidomethyl / 57.0215); C24(Carbamidomethyl / 57.0215); C29(Carbamidomethyl / 57.0215); C35(Carbamidomethyl / 57.0215)	8.7e-05	0.0001	0	0	0	0	7.5e-06	8.7e-06	4.061	227.1	0	-1	Specific	8.7	>sp|P46531|NOTC1_HUMAN Neurogenic locus notch homolog protein 1 OS=Homo sapiens OX=9606 GN=NOTCH1 PE=1 SV=4	1	2606	FP052722_3.4164.4164.6	high-energy collision-induced dissociation	4.21	5251.25	5252.24	1	19 | 99622
22	HexNAc(1)	452.4	6	873.881	5238.25	874.043	5239.22	controllerType=0 controllerNumber=1 scan=4143	5.617	E.VGSYRCVCRATHTGPNCERPYVPCSPSPCQNGGTCRPTGDVTHE.C	27	VGSYRCVCRATHTGPNCERPYVPCSPSPCQNGGTCRPTGDVTHE,EC,6@57.02146,8@57.02146,17@57.02146,19@0.98402,24@57.02146,27@203.07937,29@57.02146,31@0.98402,35@57.02146	R19(Deamidated / 0.984); S27(OGlycan / 203.0794); N31(Deamidated / 0.984)	15.2545	E.VGSYRC[+57.02146]VC[+57.02146]RATHTGPNC[+57.02146]ER[+0.98402]PYVPC[+57.02146]SPS[+203.07937]PC[+57.02146]QN[+0.98402]GGTC[+57.02146]RPTGDVTHE.C	C6(Carbamidomethyl / 57.0215); C8(Carbamidomethyl / 57.0215); C17(Carbamidomethyl / 57.0215); C24(Carbamidomethyl / 57.0215); C29(Carbamidomethyl / 57.0215); C35(Carbamidomethyl / 57.0215)	4.8e-07	5.5e-07	0	0	0	0	5.4e-08	6.2e-08	6.32	452.4	0	-1	Specific	10.4	>sp|P46531|NOTC1_HUMAN Neurogenic locus notch homolog protein 1 OS=Homo sapiens OX=9606 GN=NOTCH1 PE=1 SV=4	1	2578	FP052722_3.4143.4143.6	high-energy collision-induced dissociation	6.56	5237.24	5238.22	1	20 | 99302
22	HexNAc(1)	278.7	6	874.045	5239.24	874.043	5239.22	controllerType=0 controllerNumber=1 scan=3926	2.344	E.VGSYRCVCRATHTGPNCERPYVPCSPSPCQNGGTCRPTGDVTHE.C	27	VGSYRCVCRATHTGPNCERPYVPCSPSPCQNGGTCRPTGDVTHE,EC,6@57.02146,8@57.02146,17@57.02146,19@0.98402,24@57.02146,27@203.07937,29@57.02146,31@0.98402,35@57.02146	R19(Deamidated / 0.984); S27(OGlycan / 203.0794); N31(Deamidated / 0.984)	14.7642	E.VGSYRC[+57.02146]VC[+57.02146]RATHTGPNC[+57.02146]ER[+0.98402]PYVPC[+57.02146]SPS[+203.07937]PC[+57.02146]QN[+0.98402]GGTC[+57.02146]RPTGDVTHE.C	C6(Carbamidomethyl / 57.0215); C8(Carbamidomethyl / 57.0215); C17(Carbamidomethyl / 57.0215); C24(Carbamidomethyl / 57.0215); C29(Carbamidomethyl / 57.0215); C35(Carbamidomethyl / 57.0215)	3.3e-05	3.8e-05	0	0	0	0	4.2e-06	4.9e-06	4.485	278.7	0		Specific	8.9	>sp|P46531|NOTC1_HUMAN Neurogenic locus notch homolog protein 1 OS=Homo sapiens OX=9606 GN=NOTCH1 PE=1 SV=4	1	2306	FP052722_3.3926.3926.6	high-energy collision-induced dissociation	4.5	5238.23	5238.22	1	21 | 96582
22	HexNAc(1)	249.9	6	873.88	5238.24	874.043	5239.22	controllerType=0 controllerNumber=1 scan=4084	3.869	E.VGSYRCVCRATHTGPNCERPYVPCSPSPCQNGGTCRPTGDVTHE.C	25	VGSYRCVCRATHTGPNCERPYVPCSPSPCQNGGTCRPTGDVTHE,EC,6@57.02146,8@57.02146,9@0.98402,17@57.02146,24@57.02146,25@203.07937,29@57.02146,31@0.98402,35@57.02146	R9(Deamidated / 0.984); S25(OGlycan / 203.0794); N31(Deamidated / 0.984)	15.1187	E.VGSYRC[+57.02146]VC[+57.02146]R[+0.98402]ATHTGPNC[+57.02146]ERPYVPC[+57.02146]S[+203.07937]PSPC[+57.02146]QN[+0.98402]GGTC[+57.02146]RPTGDVTHE.C	C6(Carbamidomethyl / 57.0215); C8(Carbamidomethyl / 57.0215); C17(Carbamidomethyl / 57.0215); C24(Carbamidomethyl / 57.0215); C29(Carbamidomethyl / 57.0215); C35(Carbamidomethyl / 57.0215)	5.9e-05	6.8e-05	0	0	0	0	5.7e-06	6.6e-06	4.232	249.9	0	-1	Specific	8.3	>sp|P46531|NOTC1_HUMAN Neurogenic locus notch homolog protein 1 OS=Homo sapiens OX=9606 GN=NOTCH1 PE=1 SV=4	1	2498	FP052722_3.4084.4084.6	high-energy collision-induced dissociation	4.25	5237.23	5238.22	1	22 | 98462
22	HexNAc(1)	249.4	6	874.048	5239.25	874.043	5239.22	controllerType=0 controllerNumber=1 scan=4430	5.839	E.VGSYRCVCRATHTGPNCERPYVPCSPSPCQNGGTCRPTGDVTHE.C	25	VGSYRCVCRATHTGPNCERPYVPCSPSPCQNGGTCRPTGDVTHE,EC,6@57.02146,8@57.02146,17@57.02146,19@0.98402,24@57.02146,25@203.07937,29@57.02146,31@0.98402,35@57.02146	R19(Deamidated / 0.984); S25(OGlycan / 203.0794); N31(Deamidated / 0.984)	15.9059	E.VGSYRC[+57.02146]VC[+57.02146]RATHTGPNC[+57.02146]ER[+0.98402]PYVPC[+57.02146]S[+203.07937]PSPC[+57.02146]QN[+0.98402]GGTC[+57.02146]RPTGDVTHE.C	C6(Carbamidomethyl / 57.0215); C8(Carbamidomethyl / 57.0215); C17(Carbamidomethyl / 57.0215); C24(Carbamidomethyl / 57.0215); C29(Carbamidomethyl / 57.0215); C35(Carbamidomethyl / 57.0215)	0.00029	0.00034	0	0	0	0	2.4e-05	2.7e-05	3.536	249.4	0		Specific	9.9	>sp|P46531|NOTC1_HUMAN Neurogenic locus notch homolog protein 1 OS=Homo sapiens OX=9606 GN=NOTCH1 PE=1 SV=4	1	2944	FP052722_3.4430.4430.6	high-energy collision-induced dissociation	3.56	5238.25	5238.22	1	23 | 102502
22	HexNAc(1)	248.5	6	873.879	5238.24	874.043	5239.22	controllerType=0 controllerNumber=1 scan=3976	3.45	E.VGSYRCVCRATHTGPNCERPYVPCSPSPCQNGGTCRPTGDVTHE.C	27	VGSYRCVCRATHTGPNCERPYVPCSPSPCQNGGTCRPTGDVTHE,EC,6@57.02146,8@57.02146,17@57.02146,19@0.98402,24@57.02146,27@203.07937,29@57.02146,31@0.98402,35@57.02146	R19(Deamidated / 0.984); S27(OGlycan / 203.0794); N31(Deamidated / 0.984)	14.8758	E.VGSYRC[+57.02146]VC[+57.02146]RATHTGPNC[+57.02146]ER[+0.98402]PYVPC[+57.02146]SPS[+203.07937]PC[+57.02146]QN[+0.98402]GGTC[+57.02146]RPTGDVTHE.C	C6(Carbamidomethyl / 57.0215); C8(Carbamidomethyl / 57.0215); C17(Carbamidomethyl / 57.0215); C24(Carbamidomethyl / 57.0215); C29(Carbamidomethyl / 57.0215); C35(Carbamidomethyl / 57.0215)	3.3e-05	3.8e-05	0	0	0	0	4.4e-06	5.1e-06	4.485	248.5	0	-1	Specific	8.9	>sp|P46531|NOTC1_HUMAN Neurogenic locus notch homolog protein 1 OS=Homo sapiens OX=9606 GN=NOTCH1 PE=1 SV=4	1	2366	FP052722_3.3976.3976.6	high-energy collision-induced dissociation	4.5	5237.23	5238.22	1	24 | 97262
22	HexNAc(1)	231.2	6	874.211	5240.23	874.043	5239.22	controllerType=0 controllerNumber=1 scan=4376	0.399	E.VGSYRCVCRATHTGPNCERPYVPCSPSPCQNGGTCRPTGDVTHE.C	27	VGSYRCVCRATHTGPNCERPYVPCSPSPCQNGGTCRPTGDVTHE,EC,5@0.98402,6@57.02146,8@57.02146,17@57.02146,24@57.02146,27@203.07937,29@57.02146,31@0.98402,35@57.02146	R5(Deamidated / 0.984); S27(OGlycan / 203.0794); N31(Deamidated / 0.984)	15.7828	E.VGSYR[+0.98402]C[+57.02146]VC[+57.02146]RATHTGPNC[+57.02146]ERPYVPC[+57.02146]SPS[+203.07937]PC[+57.02146]QN[+0.98402]GGTC[+57.02146]RPTGDVTHE.C	C6(Carbamidomethyl / 57.0215); C8(Carbamidomethyl / 57.0215); C17(Carbamidomethyl / 57.0215); C24(Carbamidomethyl / 57.0215); C29(Carbamidomethyl / 57.0215); C35(Carbamidomethyl / 57.0215)	4.9e-05	5.6e-05	0	0	0	0	5.1e-06	5.9e-06	4.314	231.2	0	1	Specific	9.4	>sp|P46531|NOTC1_HUMAN Neurogenic locus notch homolog protein 1 OS=Homo sapiens OX=9606 GN=NOTCH1 PE=1 SV=4	1	2878	FP052722_3.4376.4376.6	high-energy collision-induced dissociation	4.39	5239.22	5238.22	1	25 | 102022
22	HexNAc(1)	201.9	6	873.879	5238.24	874.043	5239.22	controllerType=0 controllerNumber=1 scan=3875	3.52	E.VGSYRCVCRATHTGPNCERPYVPCSPSPCQNGGTCRPTGDVTHE.C	27	VGSYRCVCRATHTGPNCERPYVPCSPSPCQNGGTCRPTGDVTHE,EC,5@0.98402,6@57.02146,8@57.02146,17@57.02146,24@57.02146,27@203.07937,29@57.02146,31@0.98402,35@57.02146	R5(Deamidated / 0.984); S27(OGlycan / 203.0794); N31(Deamidated / 0.984)	14.6493	E.VGSYR[+0.98402]C[+57.02146]VC[+57.02146]RATHTGPNC[+57.02146]ERPYVPC[+57.02146]SPS[+203.07937]PC[+57.02146]QN[+0.98402]GGTC[+57.02146]RPTGDVTHE.C	C6(Carbamidomethyl / 57.0215); C8(Carbamidomethyl / 57.0215); C17(Carbamidomethyl / 57.0215); C24(Carbamidomethyl / 57.0215); C29(Carbamidomethyl / 57.0215); C35(Carbamidomethyl / 57.0215)	8.7e-05	0.0001	0	0	0	0	7.1e-06	8.2e-06	4.061	201.9	0	-1	Specific	8.1	>sp|P46531|NOTC1_HUMAN Neurogenic locus notch homolog protein 1 OS=Homo sapiens OX=9606 GN=NOTCH1 PE=1 SV=4	1	2249	FP052722_3.3875.3875.6	high-energy collision-induced dissociation	4.14	5237.23	5238.22	1	26 | 96182
22	HexNAc(1)	189.2	6	873.88	5238.24	874.043	5239.22	controllerType=0 controllerNumber=1 scan=3775	4.289	E.VGSYRCVCRATHTGPNCERPYVPCSPSPCQNGGTCRPTGDVTHE.C	27	VGSYRCVCRATHTGPNCERPYVPCSPSPCQNGGTCRPTGDVTHE,EC,6@57.02146,8@57.02146,17@57.02146,19@0.98402,24@57.02146,27@203.07937,29@57.02146,31@0.98402,35@57.02146	R19(Deamidated / 0.984); S27(OGlycan / 203.0794); N31(Deamidated / 0.984)	14.4102	E.VGSYRC[+57.02146]VC[+57.02146]RATHTGPNC[+57.02146]ER[+0.98402]PYVPC[+57.02146]SPS[+203.07937]PC[+57.02146]QN[+0.98402]GGTC[+57.02146]RPTGDVTHE.C	C6(Carbamidomethyl / 57.0215); C8(Carbamidomethyl / 57.0215); C17(Carbamidomethyl / 57.0215); C24(Carbamidomethyl / 57.0215); C29(Carbamidomethyl / 57.0215); C35(Carbamidomethyl / 57.0215)	8.8e-05	0.0001	0	0	0	0	7.9e-06	9.2e-06	4.057	189.2	0	-1	Specific	8	>sp|P46531|NOTC1_HUMAN Neurogenic locus notch homolog protein 1 OS=Homo sapiens OX=9606 GN=NOTCH1 PE=1 SV=4	1	2145	FP052722_3.3775.3775.6	high-energy collision-induced dissociation	3.92	5237.24	5238.22	1	27 | 95422
22	HexNAc(1)	125	5	1048.65	5239.22	1048.65	5239.22	controllerType=0 controllerNumber=1 scan=4087	-0.508	E.VGSYRCVCRATHTGPNCERPYVPCSPSPCQNGGTCRPTGDVTHE.C	25	VGSYRCVCRATHTGPNCERPYVPCSPSPCQNGGTCRPTGDVTHE,EC,6@57.02146,8@57.02146,17@57.02146,19@0.98402,24@57.02146,25@203.07937,29@57.02146,31@0.98402,35@57.02146	R19(Deamidated / 0.984); S25(OGlycan / 203.0794); N31(Deamidated / 0.984)	15.1252	E.VGSYRC[+57.02146]VC[+57.02146]RATHTGPNC[+57.02146]ER[+0.98402]PYVPC[+57.02146]S[+203.07937]PSPC[+57.02146]QN[+0.98402]GGTC[+57.02146]RPTGDVTHE.C	C6(Carbamidomethyl / 57.0215); C8(Carbamidomethyl / 57.0215); C17(Carbamidomethyl / 57.0215); C24(Carbamidomethyl / 57.0215); C29(Carbamidomethyl / 57.0215); C35(Carbamidomethyl / 57.0215)	0.0026	0.003	0	0	0	0	0.00028	0.00032	2.585	125	0		Specific	6.9	>sp|P46531|NOTC1_HUMAN Neurogenic locus notch homolog protein 1 OS=Homo sapiens OX=9606 GN=NOTCH1 PE=1 SV=4	1	2502	FP052722_3.4087.4087.5	high-energy collision-induced dissociation	2.44	5238.21	5238.22	1	28 | 98542
22	HexNAc(1)	96.4	6	874.215	5240.25	874.043	5239.22	controllerType=0 controllerNumber=1 scan=4671	5.152	E.VGSYRCVCRATHTGPNCERPYVPCSPSPCQNGGTCRPTGDVTHE.C	27	VGSYRCVCRATHTGPNCERPYVPCSPSPCQNGGTCRPTGDVTHE,EC,6@57.02146,8@57.02146,17@57.02146,19@0.98402,24@57.02146,27@203.07937,29@57.02146,31@0.98402,35@57.02146	R19(Deamidated / 0.984); S27(OGlycan / 203.0794); N31(Deamidated / 0.984)	16.4622	E.VGSYRC[+57.02146]VC[+57.02146]RATHTGPNC[+57.02146]ER[+0.98402]PYVPC[+57.02146]SPS[+203.07937]PC[+57.02146]QN[+0.98402]GGTC[+57.02146]RPTGDVTHE.C	C6(Carbamidomethyl / 57.0215); C8(Carbamidomethyl / 57.0215); C17(Carbamidomethyl / 57.0215); C24(Carbamidomethyl / 57.0215); C29(Carbamidomethyl / 57.0215); C35(Carbamidomethyl / 57.0215)	0.00031	0.00036	0	0	0	0	2.8e-05	3.2e-05	3.51	96.4	0	1	Specific	8.9	>sp|P46531|NOTC1_HUMAN Neurogenic locus notch homolog protein 1 OS=Homo sapiens OX=9606 GN=NOTCH1 PE=1 SV=4	1	3262	FP052722_3.4671.4671.6	high-energy collision-induced dissociation	3.37	5239.25	5238.22	1	29 | 103882
22	HexNAc(1)	463.3	6	873.88	5238.24	873.879	5238.24	controllerType=0 controllerNumber=1 scan=4198	1.017	E.VGSYRCVCRATHTGPNCERPYVPCSPSPCQNGGTCRPTGDVTHE.C	25	VGSYRCVCRATHTGPNCERPYVPCSPSPCQNGGTCRPTGDVTHE,EC,6@57.02146,8@57.02146,17@57.02146,24@57.02146,25@203.07937,29@57.02146,31@0.98402,35@57.02146	S25(OGlycan / 203.0794); N31(Deamidated / 0.984)	15.3818	E.VGSYRC[+57.02146]VC[+57.02146]RATHTGPNC[+57.02146]ERPYVPC[+57.02146]S[+203.07937]PSPC[+57.02146]QN[+0.98402]GGTC[+57.02146]RPTGDVTHE.C	C6(Carbamidomethyl / 57.0215); C8(Carbamidomethyl / 57.0215); C17(Carbamidomethyl / 57.0215); C24(Carbamidomethyl / 57.0215); C29(Carbamidomethyl / 57.0215); C35(Carbamidomethyl / 57.0215)	3.9e-07	4.5e-07	0	0	0	0	4.9e-08	5.7e-08	6.407	463.3	0		Specific	10.5	>sp|P46531|NOTC1_HUMAN Neurogenic locus notch homolog protein 1 OS=Homo sapiens OX=9606 GN=NOTCH1 PE=1 SV=4	1	2650	FP052722_3.4198.4198.6	high-energy collision-induced dissociation	6.72	5237.24	5237.23	1	30 | 100102
22	HexNAc(1)	396	6	873.877	5238.23	873.879	5238.24	controllerType=0 controllerNumber=1 scan=4248	-2.688	E.VGSYRCVCRATHTGPNCERPYVPCSPSPCQNGGTCRPTGDVTHE.C	3	VGSYRCVCRATHTGPNCERPYVPCSPSPCQNGGTCRPTGDVTHE,EC,3@203.07937,6@57.02146,8@57.02146,17@57.02146,24@57.02146,29@57.02146,31@0.98402,35@57.02146	S3(OGlycan / 203.0794); N31(Deamidated / 0.984)	15.4948	E.VGS[+203.07937]YRC[+57.02146]VC[+57.02146]RATHTGPNC[+57.02146]ERPYVPC[+57.02146]SPSPC[+57.02146]QN[+0.98402]GGTC[+57.02146]RPTGDVTHE.C	C6(Carbamidomethyl / 57.0215); C8(Carbamidomethyl / 57.0215); C17(Carbamidomethyl / 57.0215); C24(Carbamidomethyl / 57.0215); C29(Carbamidomethyl / 57.0215); C35(Carbamidomethyl / 57.0215)	8.7e-07	1e-06	0	0	0	0	1.5e-07	1.7e-07	6.062	396	9.9		Specific	10.3	>sp|P46531|NOTC1_HUMAN Neurogenic locus notch homolog protein 1 OS=Homo sapiens OX=9606 GN=NOTCH1 PE=1 SV=4	1	2715	FP052722_3.4248.4248.6	high-energy collision-induced dissociation	6.25	5237.22	5237.23	1	31 | 100582
22	HexNAc(1)	322.4	6	874.044	5239.23	873.879	5238.24	controllerType=0 controllerNumber=1 scan=4306	-3.096	E.VGSYRCVCRATHTGPNCERPYVPCSPSPCQNGGTCRPTGDVTHE.C	25	VGSYRCVCRATHTGPNCERPYVPCSPSPCQNGGTCRPTGDVTHE,EC,6@57.02146,8@57.02146,17@57.02146,24@57.02146,25@203.07937,29@57.02146,31@0.98402,35@57.02146	S25(OGlycan / 203.0794); N31(Deamidated / 0.984)	15.6255	E.VGSYRC[+57.02146]VC[+57.02146]RATHTGPNC[+57.02146]ERPYVPC[+57.02146]S[+203.07937]PSPC[+57.02146]QN[+0.98402]GGTC[+57.02146]RPTGDVTHE.C	C6(Carbamidomethyl / 57.0215); C8(Carbamidomethyl / 57.0215); C17(Carbamidomethyl / 57.0215); C24(Carbamidomethyl / 57.0215); C29(Carbamidomethyl / 57.0215); C35(Carbamidomethyl / 57.0215)	6.7e-06	7.7e-06	0	0	0	0	7.7e-07	8.9e-07	5.177	322.4	0	1	Specific	10.4	>sp|P46531|NOTC1_HUMAN Neurogenic locus notch homolog protein 1 OS=Homo sapiens OX=9606 GN=NOTCH1 PE=1 SV=4	1	2790	FP052722_3.4306.4306.6	high-energy collision-induced dissociation	5.41	5238.22	5237.23	1	32 | 101382
22	HexNAc(1)	245.9	6	873.712	5237.23	873.879	5238.24	controllerType=0 controllerNumber=1 scan=4362	-0.463	E.VGSYRCVCRATHTGPNCERPYVPCSPSPCQNGGTCRPTGDVTHE.C	27	VGSYRCVCRATHTGPNCERPYVPCSPSPCQNGGTCRPTGDVTHE,EC,6@57.02146,8@57.02146,17@57.02146,24@57.02146,27@203.07937,29@57.02146,31@0.98402,35@57.02146	S27(OGlycan / 203.0794); N31(Deamidated / 0.984)	15.7505	E.VGSYRC[+57.02146]VC[+57.02146]RATHTGPNC[+57.02146]ERPYVPC[+57.02146]SPS[+203.07937]PC[+57.02146]QN[+0.98402]GGTC[+57.02146]RPTGDVTHE.C	C6(Carbamidomethyl / 57.0215); C8(Carbamidomethyl / 57.0215); C17(Carbamidomethyl / 57.0215); C24(Carbamidomethyl / 57.0215); C29(Carbamidomethyl / 57.0215); C35(Carbamidomethyl / 57.0215)	3.3e-05	3.8e-05	0	0	0	0	4.5e-06	5.2e-06	4.485	245.9	0	-1	Specific	9.3	>sp|P46531|NOTC1_HUMAN Neurogenic locus notch homolog protein 1 OS=Homo sapiens OX=9606 GN=NOTCH1 PE=1 SV=4	1	2860	FP052722_3.4362.4362.6	high-energy collision-induced dissociation	4.58	5236.23	5237.23	1	33 | 101942
22	HexNAc(1)	245.2	6	873.88	5238.24	873.879	5238.24	controllerType=0 controllerNumber=1 scan=4552	0.178	E.VGSYRCVCRATHTGPNCERPYVPCSPSPCQNGGTCRPTGDVTHE.C	25	VGSYRCVCRATHTGPNCERPYVPCSPSPCQNGGTCRPTGDVTHE,EC,6@57.02146,8@57.02146,17@57.02146,24@57.02146,25@203.07937,29@57.02146,31@0.98402,35@57.02146	S25(OGlycan / 203.0794); N31(Deamidated / 0.984)	16.1889	E.VGSYRC[+57.02146]VC[+57.02146]RATHTGPNC[+57.02146]ERPYVPC[+57.02146]S[+203.07937]PSPC[+57.02146]QN[+0.98402]GGTC[+57.02146]RPTGDVTHE.C	C6(Carbamidomethyl / 57.0215); C8(Carbamidomethyl / 57.0215); C17(Carbamidomethyl / 57.0215); C24(Carbamidomethyl / 57.0215); C29(Carbamidomethyl / 57.0215); C35(Carbamidomethyl / 57.0215)	3.3e-05	3.8e-05	0	0	0	0	4.7e-06	5.4e-06	4.485	245.2	0		Specific	9.6	>sp|P46531|NOTC1_HUMAN Neurogenic locus notch homolog protein 1 OS=Homo sapiens OX=9606 GN=NOTCH1 PE=1 SV=4	1	3106	FP052722_3.4552.4552.6	high-energy collision-induced dissociation	4.58	5237.23	5237.23	1	34 | 103394
22	HexNAc(1)	236.5	6	873.715	5237.26	873.879	5238.24	controllerType=0 controllerNumber=1 scan=4494	3.732	E.VGSYRCVCRATHTGPNCERPYVPCSPSPCQNGGTCRPTGDVTHE.C	25	VGSYRCVCRATHTGPNCERPYVPCSPSPCQNGGTCRPTGDVTHE,EC,6@57.02146,8@57.02146,17@57.02146,24@57.02146,25@203.07937,29@57.02146,31@0.98402,35@57.02146	S25(OGlycan / 203.0794); N31(Deamidated / 0.984)	16.0545	E.VGSYRC[+57.02146]VC[+57.02146]RATHTGPNC[+57.02146]ERPYVPC[+57.02146]S[+203.07937]PSPC[+57.02146]QN[+0.98402]GGTC[+57.02146]RPTGDVTHE.C	C6(Carbamidomethyl / 57.0215); C8(Carbamidomethyl / 57.0215); C17(Carbamidomethyl / 57.0215); C24(Carbamidomethyl / 57.0215); C29(Carbamidomethyl / 57.0215); C35(Carbamidomethyl / 57.0215)	3.1e-05	3.6e-05	0	0	0	0	3.4e-06	3.9e-06	4.504	236.5	0	-1	Specific	10.1	>sp|P46531|NOTC1_HUMAN Neurogenic locus notch homolog protein 1 OS=Homo sapiens OX=9606 GN=NOTCH1 PE=1 SV=4	1	3025	FP052722_3.4494.4494.6	high-energy collision-induced dissociation	4.65	5236.25	5237.23	1	35 | 102982
22	HexNAc(1)	212	5	1048.45	5238.23	1048.45	5238.24	controllerType=0 controllerNumber=1 scan=3981	-1.299	E.VGSYRCVCRATHTGPNCERPYVPCSPSPCQNGGTCRPTGDVTHE.C	25	VGSYRCVCRATHTGPNCERPYVPCSPSPCQNGGTCRPTGDVTHE,EC,6@57.02146,8@57.02146,17@57.02146,24@57.02146,25@203.07937,29@57.02146,31@0.98402,35@57.02146	S25(OGlycan / 203.0794); N31(Deamidated / 0.984)	14.8837	E.VGSYRC[+57.02146]VC[+57.02146]RATHTGPNC[+57.02146]ERPYVPC[+57.02146]S[+203.07937]PSPC[+57.02146]QN[+0.98402]GGTC[+57.02146]RPTGDVTHE.C	C6(Carbamidomethyl / 57.0215); C8(Carbamidomethyl / 57.0215); C17(Carbamidomethyl / 57.0215); C24(Carbamidomethyl / 57.0215); C29(Carbamidomethyl / 57.0215); C35(Carbamidomethyl / 57.0215)	0.00037	0.00043	0	0	0	0	4e-05	4.6e-05	3.429	212	0		Specific	8.1	>sp|P46531|NOTC1_HUMAN Neurogenic locus notch homolog protein 1 OS=Homo sapiens OX=9606 GN=NOTCH1 PE=1 SV=4	1	2371	FP052722_3.3981.3981.5	high-energy collision-induced dissociation	3.58	5237.23	5237.23	1	36 | 97342
22	HexNAc(1)	207.2	6	873.88	5238.24	873.879	5238.24	controllerType=0 controllerNumber=1 scan=3823	0.738	E.VGSYRCVCRATHTGPNCERPYVPCSPSPCQNGGTCRPTGDVTHE.C	25	VGSYRCVCRATHTGPNCERPYVPCSPSPCQNGGTCRPTGDVTHE,EC,6@57.02146,8@57.02146,17@57.02146,24@57.02146,25@203.07937,29@57.02146,31@0.98402,35@57.02146	S25(OGlycan / 203.0794); N31(Deamidated / 0.984)	14.5239	E.VGSYRC[+57.02146]VC[+57.02146]RATHTGPNC[+57.02146]ERPYVPC[+57.02146]S[+203.07937]PSPC[+57.02146]QN[+0.98402]GGTC[+57.02146]RPTGDVTHE.C	C6(Carbamidomethyl / 57.0215); C8(Carbamidomethyl / 57.0215); C17(Carbamidomethyl / 57.0215); C24(Carbamidomethyl / 57.0215); C29(Carbamidomethyl / 57.0215); C35(Carbamidomethyl / 57.0215)	8.7e-05	0.0001	0	0	0	0	6.6e-06	7.6e-06	4.061	207.2	0		Specific	8.7	>sp|P46531|NOTC1_HUMAN Neurogenic locus notch homolog protein 1 OS=Homo sapiens OX=9606 GN=NOTCH1 PE=1 SV=4	1	2198	FP052722_3.3823.3823.6	high-energy collision-induced dissociation	4.21	5237.24	5237.23	1	37 | 95742
22	HexNAc(1)	197.4	5	1048.65	5239.24	1048.45	5238.24	controllerType=0 controllerNumber=1 scan=4032	0.111	E.VGSYRCVCRATHTGPNCERPYVPCSPSPCQNGGTCRPTGDVTHE.C	25	VGSYRCVCRATHTGPNCERPYVPCSPSPCQNGGTCRPTGDVTHE,EC,6@57.02146,8@57.02146,17@57.02146,24@57.02146,25@203.07937,29@57.02146,31@0.98402,35@57.02146	S25(OGlycan / 203.0794); N31(Deamidated / 0.984)	14.9989	E.VGSYRC[+57.02146]VC[+57.02146]RATHTGPNC[+57.02146]ERPYVPC[+57.02146]S[+203.07937]PSPC[+57.02146]QN[+0.98402]GGTC[+57.02146]RPTGDVTHE.C	C6(Carbamidomethyl / 57.0215); C8(Carbamidomethyl / 57.0215); C17(Carbamidomethyl / 57.0215); C24(Carbamidomethyl / 57.0215); C29(Carbamidomethyl / 57.0215); C35(Carbamidomethyl / 57.0215)	0.00038	0.00043	0	0	0	0	4.1e-05	4.8e-05	3.425	197.4	0	1	Specific	8.4	>sp|P46531|NOTC1_HUMAN Neurogenic locus notch homolog protein 1 OS=Homo sapiens OX=9606 GN=NOTCH1 PE=1 SV=4	1	2433	FP052722_3.4032.4032.5	high-energy collision-induced dissociation	3.36	5238.24	5237.23	1	38 | 97902
22	HexNAc(1)	192.5	6	874.045	5239.24	873.879	5238.24	controllerType=0 controllerNumber=1 scan=4029	-1.348	E.VGSYRCVCRATHTGPNCERPYVPCSPSPCQNGGTCRPTGDVTHE.C	25	VGSYRCVCRATHTGPNCERPYVPCSPSPCQNGGTCRPTGDVTHE,EC,6@57.02146,8@57.02146,17@57.02146,24@57.02146,25@203.07937,29@57.02146,31@0.98402,35@57.02146	S25(OGlycan / 203.0794); N31(Deamidated / 0.984)	14.9924	E.VGSYRC[+57.02146]VC[+57.02146]RATHTGPNC[+57.02146]ERPYVPC[+57.02146]S[+203.07937]PSPC[+57.02146]QN[+0.98402]GGTC[+57.02146]RPTGDVTHE.C	C6(Carbamidomethyl / 57.0215); C8(Carbamidomethyl / 57.0215); C17(Carbamidomethyl / 57.0215); C24(Carbamidomethyl / 57.0215); C29(Carbamidomethyl / 57.0215); C35(Carbamidomethyl / 57.0215)	0.00011	0.00013	0	0	0	0	1e-05	1.2e-05	3.964	192.5	0	1	Specific	7.9	>sp|P46531|NOTC1_HUMAN Neurogenic locus notch homolog protein 1 OS=Homo sapiens OX=9606 GN=NOTCH1 PE=1 SV=4	1	2428	FP052722_3.4029.4029.6	high-energy collision-induced dissociation	3.9	5238.23	5237.23	1	39 | 97822
22	HexNAc(1)	165.6	6	873.881	5238.25	873.879	5238.24	controllerType=0 controllerNumber=1 scan=3730	2.206	E.VGSYRCVCRATHTGPNCERPYVPCSPSPCQNGGTCRPTGDVTHE.C	25	VGSYRCVCRATHTGPNCERPYVPCSPSPCQNGGTCRPTGDVTHE,EC,6@57.02146,8@57.02146,17@57.02146,24@57.02146,25@203.07937,29@57.02146,31@0.98402,35@57.02146	S25(OGlycan / 203.0794); N31(Deamidated / 0.984)	14.3021	E.VGSYRC[+57.02146]VC[+57.02146]RATHTGPNC[+57.02146]ERPYVPC[+57.02146]S[+203.07937]PSPC[+57.02146]QN[+0.98402]GGTC[+57.02146]RPTGDVTHE.C	C6(Carbamidomethyl / 57.0215); C8(Carbamidomethyl / 57.0215); C17(Carbamidomethyl / 57.0215); C24(Carbamidomethyl / 57.0215); C29(Carbamidomethyl / 57.0215); C35(Carbamidomethyl / 57.0215)	0.00011	0.00013	0	0	0	0	9.9e-06	1.1e-05	3.964	165.6	0		Specific	7.3	>sp|P46531|NOTC1_HUMAN Neurogenic locus notch homolog protein 1 OS=Homo sapiens OX=9606 GN=NOTCH1 PE=1 SV=4	1	2105	FP052722_3.3730.3730.6	high-energy collision-induced dissociation	3.9	5237.24	5237.23	1	40 | 94942
22	HexNAc(1)	100.1	6	873.714	5237.25	873.879	5238.24	controllerType=0 controllerNumber=1 scan=4671	2.194	E.VGSYRCVCRATHTGPNCERPYVPCSPSPCQNGGTCRPTGDVTHE.C	25	VGSYRCVCRATHTGPNCERPYVPCSPSPCQNGGTCRPTGDVTHE,EC,6@57.02146,8@57.02146,17@57.02146,24@57.02146,25@203.07937,29@57.02146,31@0.98402,35@57.02146	S25(OGlycan / 203.0794); N31(Deamidated / 0.984)	16.4622	E.VGSYRC[+57.02146]VC[+57.02146]RATHTGPNC[+57.02146]ERPYVPC[+57.02146]S[+203.07937]PSPC[+57.02146]QN[+0.98402]GGTC[+57.02146]RPTGDVTHE.C	C6(Carbamidomethyl / 57.0215); C8(Carbamidomethyl / 57.0215); C17(Carbamidomethyl / 57.0215); C24(Carbamidomethyl / 57.0215); C29(Carbamidomethyl / 57.0215); C35(Carbamidomethyl / 57.0215)	0.00031	0.00036	0	0	0	0	2.6e-05	3.1e-05	3.51	100.1	0	-1	Specific	9.1	>sp|P46531|NOTC1_HUMAN Neurogenic locus notch homolog protein 1 OS=Homo sapiens OX=9606 GN=NOTCH1 PE=1 SV=4	1	3261	FP052722_3.4671.4671.6	high-energy collision-induced dissociation	3.44	5236.24	5237.23	1	41 | 103842
22	HexNAc(1)	37.6	5	1048.45	5238.24	1048.45	5238.24	controllerType=0 controllerNumber=1 scan=3927	0.565	E.VGSYRCVCRATHTGPNCERPYVPCSPSPCQNGGTCRPTGDVTHE.C	25	VGSYRCVCRATHTGPNCERPYVPCSPSPCQNGGTCRPTGDVTHE,EC,6@57.02146,8@57.02146,17@57.02146,24@57.02146,25@203.07937,29@57.02146,31@0.98402,35@57.02146	S25(OGlycan / 203.0794); N31(Deamidated / 0.984)	14.7654	E.VGSYRC[+57.02146]VC[+57.02146]RATHTGPNC[+57.02146]ERPYVPC[+57.02146]S[+203.07937]PSPC[+57.02146]QN[+0.98402]GGTC[+57.02146]RPTGDVTHE.C	C6(Carbamidomethyl / 57.0215); C8(Carbamidomethyl / 57.0215); C17(Carbamidomethyl / 57.0215); C24(Carbamidomethyl / 57.0215); C29(Carbamidomethyl / 57.0215); C35(Carbamidomethyl / 57.0215)	0.032	0.037	0.0062	0.0062	0	0	0.0062	0.0063	1.496	37.6	0		Specific	6.3	>sp|P46531|NOTC1_HUMAN Neurogenic locus notch homolog protein 1 OS=Homo sapiens OX=9606 GN=NOTCH1 PE=1 SV=4	1	2307	FP052722_3.3927.3927.5	high-energy collision-induced dissociation	1.43	5237.24	5237.23	1	42 | 96622
22	HexNAc(1)	340	6	873.715	5237.26	873.715	5237.26	controllerType=0 controllerNumber=1 scan=3678	-0.03	E.VGSYRCVCRATHTGPNCERPYVPCSPSPCQNGGTCRPTGDVTHE.C	27	VGSYRCVCRATHTGPNCERPYVPCSPSPCQNGGTCRPTGDVTHE,EC,6@57.02146,8@57.02146,17@57.02146,24@57.02146,27@203.07937,29@57.02146,35@57.02146	S27(OGlycan / 203.0794)	14.191	E.VGSYRC[+57.02146]VC[+57.02146]RATHTGPNC[+57.02146]ERPYVPC[+57.02146]SPS[+203.07937]PC[+57.02146]QNGGTC[+57.02146]RPTGDVTHE.C	C6(Carbamidomethyl / 57.0215); C8(Carbamidomethyl / 57.0215); C17(Carbamidomethyl / 57.0215); C24(Carbamidomethyl / 57.0215); C29(Carbamidomethyl / 57.0215); C35(Carbamidomethyl / 57.0215)	6.7e-06	7.7e-06	0	0	0	0	6.9e-07	7.9e-07	5.177	340	0		Specific	11	>sp|P46531|NOTC1_HUMAN Neurogenic locus notch homolog protein 1 OS=Homo sapiens OX=9606 GN=NOTCH1 PE=1 SV=4	1	2046	FP052722_3.3678.3678.6	high-energy collision-induced dissociation	5.42	5236.25	5236.25	1	43 | 94062
22	HexNAc(1)	140.2	6	873.551	5236.27	873.715	5237.26	controllerType=0 controllerNumber=1 scan=3630	3.454	E.VGSYRCVCRATHTGPNCERPYVPCSPSPCQNGGTCRPTGDVTHE.C	3	VGSYRCVCRATHTGPNCERPYVPCSPSPCQNGGTCRPTGDVTHE,EC,3@203.07937,6@57.02146,8@57.02146,17@57.02146,24@57.02146,29@57.02146,35@57.02146	S3(OGlycan / 203.0794)	14.08	E.VGS[+203.07937]YRC[+57.02146]VC[+57.02146]RATHTGPNC[+57.02146]ERPYVPC[+57.02146]SPSPC[+57.02146]QNGGTC[+57.02146]RPTGDVTHE.C	C6(Carbamidomethyl / 57.0215); C8(Carbamidomethyl / 57.0215); C17(Carbamidomethyl / 57.0215); C24(Carbamidomethyl / 57.0215); C29(Carbamidomethyl / 57.0215); C35(Carbamidomethyl / 57.0215)	0.00062	0.00072	0	0	0	0	6.5e-05	7.5e-05	3.206	140.2	0.3	-1	Specific	6.8	>sp|P46531|NOTC1_HUMAN Neurogenic locus notch homolog protein 1 OS=Homo sapiens OX=9606 GN=NOTCH1 PE=1 SV=4	1	1994	FP052722_3.3630.3630.6	high-energy collision-induced dissociation	3.14	5235.26	5236.25	1	44 | 93562
22	Hex(1)	100.2	6	869.38	5211.24	869.543	5212.22	controllerType=0 controllerNumber=1 scan=3583	4.668	E.VGSYRCVCRATHTGPNCERPYVPCSPSPCQNGGTCRPTGDVTHE.C	25	VGSYRCVCRATHTGPNCERPYVPCSPSPCQNGGTCRPTGDVTHE,EC,6@57.02146,8@57.02146,16@15.99492,17@57.02146,24@57.02146,25@162.05282,29@57.02146,35@57.02146	N16(Oxidation / 15.9949); S25(OGlycan / 162.0528)	13.9746	E.VGSYRC[+57.02146]VC[+57.02146]RATHTGPN[+15.99492]C[+57.02146]ERPYVPC[+57.02146]S[+162.05282]PSPC[+57.02146]QNGGTC[+57.02146]RPTGDVTHE.C	C6(Carbamidomethyl / 57.0215); C8(Carbamidomethyl / 57.0215); C17(Carbamidomethyl / 57.0215); C24(Carbamidomethyl / 57.0215); C29(Carbamidomethyl / 57.0215); C35(Carbamidomethyl / 57.0215)	0.0014	0.0016	0	0	0	0	0.00013	0.00015	2.852	100.2	0	-1	Specific	6.6	>sp|P46531|NOTC1_HUMAN Neurogenic locus notch homolog protein 1 OS=Homo sapiens OX=9606 GN=NOTCH1 PE=1 SV=4	1	1941	FP052722_3.3583.3583.6	high-energy collision-induced dissociation	2.78	5210.24	5211.22	1	45 | 93242
22	Hex(1)	426.5	6	866.874	5196.21	867.042	5197.21	controllerType=0 controllerNumber=1 scan=3705	-0.408	E.VGSYRCVCRATHTGPNCERPYVPCSPSPCQNGGTCRPTGDVTHE.C	3	VGSYRCVCRATHTGPNCERPYVPCSPSPCQNGGTCRPTGDVTHE,EC,3@162.05282,6@57.02146,8@57.02146,17@57.02146,24@57.02146,29@57.02146,31@0.98402,35@57.02146	S3(OGlycan / 162.0528); N31(Deamidated / 0.984)	14.2492	E.VGS[+162.05282]YRC[+57.02146]VC[+57.02146]RATHTGPNC[+57.02146]ERPYVPC[+57.02146]SPSPC[+57.02146]QN[+0.98402]GGTC[+57.02146]RPTGDVTHE.C	C6(Carbamidomethyl / 57.0215); C8(Carbamidomethyl / 57.0215); C17(Carbamidomethyl / 57.0215); C24(Carbamidomethyl / 57.0215); C29(Carbamidomethyl / 57.0215); C35(Carbamidomethyl / 57.0215)	4.8e-07	5.6e-07	0	0	0	0	5.8e-08	6.7e-08	6.317	426.5	1.6	-1	Specific	10.3	>sp|P46531|NOTC1_HUMAN Neurogenic locus notch homolog protein 1 OS=Homo sapiens OX=9606 GN=NOTCH1 PE=1 SV=4	1	2079	FP052722_3.3705.3705.2	high-energy collision-induced dissociation	6.43	5195.2	5196.21	1	46 | 94542
22	Hex(1)	396.2	6	866.874	5196.21	867.042	5197.21	controllerType=0 controllerNumber=1 scan=3710	-0.408	E.VGSYRCVCRATHTGPNCERPYVPCSPSPCQNGGTCRPTGDVTHE.C	3	VGSYRCVCRATHTGPNCERPYVPCSPSPCQNGGTCRPTGDVTHE,EC,3@162.05282,6@57.02146,8@57.02146,17@57.02146,24@57.02146,29@57.02146,31@0.98402,35@57.02146	S3(OGlycan / 162.0528); N31(Deamidated / 0.984)	14.2579	E.VGS[+162.05282]YRC[+57.02146]VC[+57.02146]RATHTGPNC[+57.02146]ERPYVPC[+57.02146]SPSPC[+57.02146]QN[+0.98402]GGTC[+57.02146]RPTGDVTHE.C	C6(Carbamidomethyl / 57.0215); C8(Carbamidomethyl / 57.0215); C17(Carbamidomethyl / 57.0215); C24(Carbamidomethyl / 57.0215); C29(Carbamidomethyl / 57.0215); C35(Carbamidomethyl / 57.0215)	8.7e-07	1e-06	0	0	0	0	1.4e-07	1.7e-07	6.062	396.2	1.6	-1	Specific	10.2	>sp|P46531|NOTC1_HUMAN Neurogenic locus notch homolog protein 1 OS=Homo sapiens OX=9606 GN=NOTCH1 PE=1 SV=4	1	2086	FP052722_3.3710.3710.6	high-energy collision-induced dissociation	6.25	5195.2	5196.21	1	47 | 94662
22	Hex(1)	378.5	6	867.044	5197.23	867.042	5197.21	controllerType=0 controllerNumber=1 scan=3659	2.704	E.VGSYRCVCRATHTGPNCERPYVPCSPSPCQNGGTCRPTGDVTHE.C	3	VGSYRCVCRATHTGPNCERPYVPCSPSPCQNGGTCRPTGDVTHE,EC,3@162.05282,6@57.02146,8@57.02146,17@57.02146,24@57.02146,29@57.02146,31@0.98402,35@57.02146	S3(OGlycan / 162.0528); N31(Deamidated / 0.984)	14.1447	E.VGS[+162.05282]YRC[+57.02146]VC[+57.02146]RATHTGPNC[+57.02146]ERPYVPC[+57.02146]SPSPC[+57.02146]QN[+0.98402]GGTC[+57.02146]RPTGDVTHE.C	C6(Carbamidomethyl / 57.0215); C8(Carbamidomethyl / 57.0215); C17(Carbamidomethyl / 57.0215); C24(Carbamidomethyl / 57.0215); C29(Carbamidomethyl / 57.0215); C35(Carbamidomethyl / 57.0215)	7.1e-07	8.2e-07	0	0	0	0	8.9e-08	1e-07	6.148	378.5	0.8		Specific	11.2	>sp|P46531|NOTC1_HUMAN Neurogenic locus notch homolog protein 1 OS=Homo sapiens OX=9606 GN=NOTCH1 PE=1 SV=4	1	2026	FP052722_3.3659.3659.6	high-energy collision-induced dissociation	6.33	5196.22	5196.21	1	48 | 93802
22	Hex(1)	294.2	6	866.875	5196.22	867.042	5197.21	controllerType=0 controllerNumber=1 scan=3843	1.142	E.VGSYRCVCRATHTGPNCERPYVPCSPSPCQNGGTCRPTGDVTHE.C	3	VGSYRCVCRATHTGPNCERPYVPCSPSPCQNGGTCRPTGDVTHE,EC,3@162.05282,6@57.02146,8@57.02146,17@57.02146,24@57.02146,29@57.02146,31@0.98402,35@57.02146	S3(OGlycan / 162.0528); N31(Deamidated / 0.984)	14.5707	E.VGS[+162.05282]YRC[+57.02146]VC[+57.02146]RATHTGPNC[+57.02146]ERPYVPC[+57.02146]SPSPC[+57.02146]QN[+0.98402]GGTC[+57.02146]RPTGDVTHE.C	C6(Carbamidomethyl / 57.0215); C8(Carbamidomethyl / 57.0215); C17(Carbamidomethyl / 57.0215); C24(Carbamidomethyl / 57.0215); C29(Carbamidomethyl / 57.0215); C35(Carbamidomethyl / 57.0215)	1.1e-05	1.3e-05	0	0	0	0	1.5e-06	1.7e-06	4.963	294.2	1.6	-1	Specific	11.2	>sp|P46531|NOTC1_HUMAN Neurogenic locus notch homolog protein 1 OS=Homo sapiens OX=9606 GN=NOTCH1 PE=1 SV=4	1	2217	FP052722_3.3843.3843.6	high-energy collision-induced dissociation	4.89	5195.21	5196.21	1	49 | 95862
22	Hex(1)	393.4	6	866.878	5196.23	866.878	5196.23	controllerType=0 controllerNumber=1 scan=3599	0.521	E.VGSYRCVCRATHTGPNCERPYVPCSPSPCQNGGTCRPTGDVTHE.C	25	VGSYRCVCRATHTGPNCERPYVPCSPSPCQNGGTCRPTGDVTHE,EC,6@57.02146,8@57.02146,17@57.02146,24@57.02146,25@162.05282,29@57.02146,35@57.02146	S25(OGlycan / 162.0528)	14.012	E.VGSYRC[+57.02146]VC[+57.02146]RATHTGPNC[+57.02146]ERPYVPC[+57.02146]S[+162.05282]PSPC[+57.02146]QNGGTC[+57.02146]RPTGDVTHE.C	C6(Carbamidomethyl / 57.0215); C8(Carbamidomethyl / 57.0215); C17(Carbamidomethyl / 57.0215); C24(Carbamidomethyl / 57.0215); C29(Carbamidomethyl / 57.0215); C35(Carbamidomethyl / 57.0215)	8.8e-08	1e-07	0	0	0	0	2.6e-08	3e-08	7.057	393.4	0		Specific	12.7	>sp|P46531|NOTC1_HUMAN Neurogenic locus notch homolog protein 1 OS=Homo sapiens OX=9606 GN=NOTCH1 PE=1 SV=4	1	1959	FP052722_3.3599.3599.6	high-energy collision-induced dissociation	7.25	5195.22	5195.22	1	50 | 93322
22	Hex(1)	303.3	6	866.708	5195.21	866.878	5196.23	controllerType=0 controllerNumber=1 scan=3773	-2.31	E.VGSYRCVCRATHTGPNCERPYVPCSPSPCQNGGTCRPTGDVTHE.C	3	VGSYRCVCRATHTGPNCERPYVPCSPSPCQNGGTCRPTGDVTHE,EC,3@162.05282,6@57.02146,8@57.02146,17@57.02146,24@57.02146,29@57.02146,35@57.02146	S3(OGlycan / 162.0528)	14.4046	E.VGS[+162.05282]YRC[+57.02146]VC[+57.02146]RATHTGPNC[+57.02146]ERPYVPC[+57.02146]SPSPC[+57.02146]QNGGTC[+57.02146]RPTGDVTHE.C	C6(Carbamidomethyl / 57.0215); C8(Carbamidomethyl / 57.0215); C17(Carbamidomethyl / 57.0215); C24(Carbamidomethyl / 57.0215); C29(Carbamidomethyl / 57.0215); C35(Carbamidomethyl / 57.0215)	2.1e-05	2.4e-05	0	0	0	0	2.1e-06	2.4e-06	4.686	303.3	1.6	-1	Specific	9.6	>sp|P46531|NOTC1_HUMAN Neurogenic locus notch homolog protein 1 OS=Homo sapiens OX=9606 GN=NOTCH1 PE=1 SV=4	1	2144	FP052722_3.3773.3773.6	high-energy collision-induced dissociation	4.62	5194.21	5195.22	1	51 | 95382
22	Hex(1)	91.6	5	1040.05	5196.24	1040.05	5196.23	controllerType=0 controllerNumber=1 scan=3640	2.11	E.VGSYRCVCRATHTGPNCERPYVPCSPSPCQNGGTCRPTGDVTHE.C	25	VGSYRCVCRATHTGPNCERPYVPCSPSPCQNGGTCRPTGDVTHE,EC,6@57.02146,8@57.02146,17@57.02146,24@57.02146,25@162.05282,29@57.02146,35@57.02146	S25(OGlycan / 162.0528)	14.1035	E.VGSYRC[+57.02146]VC[+57.02146]RATHTGPNC[+57.02146]ERPYVPC[+57.02146]S[+162.05282]PSPC[+57.02146]QNGGTC[+57.02146]RPTGDVTHE.C	C6(Carbamidomethyl / 57.0215); C8(Carbamidomethyl / 57.0215); C17(Carbamidomethyl / 57.0215); C24(Carbamidomethyl / 57.0215); C29(Carbamidomethyl / 57.0215); C35(Carbamidomethyl / 57.0215)	0.016	0.018	0	0	0	0	0.0013	0.0015	1.804	91.6	0		Specific	5.9	>sp|P46531|NOTC1_HUMAN Neurogenic locus notch homolog protein 1 OS=Homo sapiens OX=9606 GN=NOTCH1 PE=1 SV=4	1	2008	FP052722_3.3640.3640.3	high-energy collision-induced dissociation	1.74	5195.23	5195.22	1	52 | 93642
22	Fuc(1)	135.9	4	1296.56	5183.24	1296.31	5182.2	controllerType=0 controllerNumber=1 scan=3872	5.775	E.VGSYRCVCRATHTGPNCERPYVPCSPSPCQNGGTCRPTGDVTHE.C	3	VGSYRCVCRATHTGPNCERPYVPCSPSPCQNGGTCRPTGDVTHE,EC,3@146.05791,5@0.98402,6@57.02146,8@57.02146,17@57.02146,24@57.02146,29@57.02146,30@0.98402,35@57.02146	S3(OGlycan / 146.0579); R5(Deamidated / 0.984); Q30(Deamidated / 0.984)	14.6409	E.VGS[+146.05791]YR[+0.98402]C[+57.02146]VC[+57.02146]RATHTGPNC[+57.02146]ERPYVPC[+57.02146]SPSPC[+57.02146]Q[+0.98402]NGGTC[+57.02146]RPTGDVTHE.C	C6(Carbamidomethyl / 57.0215); C8(Carbamidomethyl / 57.0215); C17(Carbamidomethyl / 57.0215); C24(Carbamidomethyl / 57.0215); C29(Carbamidomethyl / 57.0215); C35(Carbamidomethyl / 57.0215)	0.0078	0.009	0	0	0	0	0.00066	0.00076	2.106	135.9	0	1	Specific	6.6	>sp|P46531|NOTC1_HUMAN Neurogenic locus notch homolog protein 1 OS=Homo sapiens OX=9606 GN=NOTCH1 PE=1 SV=4	1	2247	FP052722_3.3872.3872.4	high-energy collision-induced dissociation	1.97	5182.23	5181.19	1	53 | 96142
22	Fuc(1)	538.5	6	864.377	5181.23	864.376	5181.22	controllerType=0 controllerNumber=1 scan=3764	1.708	E.VGSYRCVCRATHTGPNCERPYVPCSPSPCQNGGTCRPTGDVTHE.C	3	VGSYRCVCRATHTGPNCERPYVPCSPSPCQNGGTCRPTGDVTHE,EC,3@146.05791,6@57.02146,8@57.02146,17@57.02146,24@57.02146,29@57.02146,31@0.98402,35@57.02146	S3(OGlycan / 146.0579); N31(Deamidated / 0.984)	14.3813	E.VGS[+146.05791]YRC[+57.02146]VC[+57.02146]RATHTGPNC[+57.02146]ERPYVPC[+57.02146]SPSPC[+57.02146]QN[+0.98402]GGTC[+57.02146]RPTGDVTHE.C	C6(Carbamidomethyl / 57.0215); C8(Carbamidomethyl / 57.0215); C17(Carbamidomethyl / 57.0215); C24(Carbamidomethyl / 57.0215); C29(Carbamidomethyl / 57.0215); C35(Carbamidomethyl / 57.0215)	2e-08	2.3e-08	0	0	0	0	3.2e-09	3.7e-09	7.698	538.5	1.6		Specific	14.3	>sp|P46531|NOTC1_HUMAN Neurogenic locus notch homolog protein 1 OS=Homo sapiens OX=9606 GN=NOTCH1 PE=1 SV=4	1	2136	FP052722_3.3764.3764.6	high-energy collision-induced dissociation	9.22	5180.22	5180.21	1	54 | 95222
22	Fuc(1)	478.1	6	864.379	5181.23	864.376	5181.22	controllerType=0 controllerNumber=1 scan=4159	3.192	E.VGSYRCVCRATHTGPNCERPYVPCSPSPCQNGGTCRPTGDVTHE.C	3	VGSYRCVCRATHTGPNCERPYVPCSPSPCQNGGTCRPTGDVTHE,EC,3@146.05791,6@57.02146,8@57.02146,17@57.02146,24@57.02146,29@57.02146,31@0.98402,35@57.02146	S3(OGlycan / 146.0579); N31(Deamidated / 0.984)	15.2914	E.VGS[+146.05791]YRC[+57.02146]VC[+57.02146]RATHTGPNC[+57.02146]ERPYVPC[+57.02146]SPSPC[+57.02146]QN[+0.98402]GGTC[+57.02146]RPTGDVTHE.C	C6(Carbamidomethyl / 57.0215); C8(Carbamidomethyl / 57.0215); C17(Carbamidomethyl / 57.0215); C24(Carbamidomethyl / 57.0215); C29(Carbamidomethyl / 57.0215); C35(Carbamidomethyl / 57.0215)	4.8e-08	5.6e-08	0	0	0	0	1.1e-08	1.3e-08	7.316	478.1	5.5		Specific	12.6	>sp|P46531|NOTC1_HUMAN Neurogenic locus notch homolog protein 1 OS=Homo sapiens OX=9606 GN=NOTCH1 PE=1 SV=4	1	2599	FP052722_3.4159.4159.6	high-energy collision-induced dissociation	7.62	5180.23	5180.21	1	55 | 99542
22	Fuc(1)	466.9	6	864.377	5181.23	864.376	5181.22	controllerType=0 controllerNumber=1 scan=3809	1.849	E.VGSYRCVCRATHTGPNCERPYVPCSPSPCQNGGTCRPTGDVTHE.C	3	VGSYRCVCRATHTGPNCERPYVPCSPSPCQNGGTCRPTGDVTHE,EC,3@146.05791,6@57.02146,8@57.02146,17@57.02146,24@57.02146,29@57.02146,31@0.98402,35@57.02146	S3(OGlycan / 146.0579); N31(Deamidated / 0.984)	14.492	E.VGS[+146.05791]YRC[+57.02146]VC[+57.02146]RATHTGPNC[+57.02146]ERPYVPC[+57.02146]SPSPC[+57.02146]QN[+0.98402]GGTC[+57.02146]RPTGDVTHE.C	C6(Carbamidomethyl / 57.0215); C8(Carbamidomethyl / 57.0215); C17(Carbamidomethyl / 57.0215); C24(Carbamidomethyl / 57.0215); C29(Carbamidomethyl / 57.0215); C35(Carbamidomethyl / 57.0215)	4.8e-08	5.6e-08	0	0	0	0	8.2e-09	9.5e-09	7.316	466.9	4.5		Specific	13.2	>sp|P46531|NOTC1_HUMAN Neurogenic locus notch homolog protein 1 OS=Homo sapiens OX=9606 GN=NOTCH1 PE=1 SV=4	1	2183	FP052722_3.3809.3809.6	high-energy collision-induced dissociation	7.62	5180.22	5180.21	1	56 | 95622
22	Fuc(1)	466.8	6	864.377	5181.23	864.376	5181.22	controllerType=0 controllerNumber=1 scan=4218	1.425	E.VGSYRCVCRATHTGPNCERPYVPCSPSPCQNGGTCRPTGDVTHE.C	3	VGSYRCVCRATHTGPNCERPYVPCSPSPCQNGGTCRPTGDVTHE,EC,3@146.05791,6@57.02146,8@57.02146,17@57.02146,24@57.02146,29@57.02146,31@0.98402,35@57.02146	S3(OGlycan / 146.0579); N31(Deamidated / 0.984)	15.4257	E.VGS[+146.05791]YRC[+57.02146]VC[+57.02146]RATHTGPNC[+57.02146]ERPYVPC[+57.02146]SPSPC[+57.02146]QN[+0.98402]GGTC[+57.02146]RPTGDVTHE.C	C6(Carbamidomethyl / 57.0215); C8(Carbamidomethyl / 57.0215); C17(Carbamidomethyl / 57.0215); C24(Carbamidomethyl / 57.0215); C29(Carbamidomethyl / 57.0215); C35(Carbamidomethyl / 57.0215)	4.8e-08	5.6e-08	0	0	0	0	1.2e-08	1.4e-08	7.316	466.8	11.1		Specific	12.3	>sp|P46531|NOTC1_HUMAN Neurogenic locus notch homolog protein 1 OS=Homo sapiens OX=9606 GN=NOTCH1 PE=1 SV=4	1	2672	FP052722_3.4218.4218.6	high-energy collision-induced dissociation	7.62	5180.22	5180.21	1	57 | 100302
22	Fuc(1)	459.3	6	864.377	5181.23	864.376	5181.22	controllerType=0 controllerNumber=1 scan=4104	1.92	E.VGSYRCVCRATHTGPNCERPYVPCSPSPCQNGGTCRPTGDVTHE.C	3	VGSYRCVCRATHTGPNCERPYVPCSPSPCQNGGTCRPTGDVTHE,EC,3@146.05791,6@57.02146,8@57.02146,17@57.02146,24@57.02146,29@57.02146,31@0.98402,35@57.02146	S3(OGlycan / 146.0579); N31(Deamidated / 0.984)	15.1652	E.VGS[+146.05791]YRC[+57.02146]VC[+57.02146]RATHTGPNC[+57.02146]ERPYVPC[+57.02146]SPSPC[+57.02146]QN[+0.98402]GGTC[+57.02146]RPTGDVTHE.C	C6(Carbamidomethyl / 57.0215); C8(Carbamidomethyl / 57.0215); C17(Carbamidomethyl / 57.0215); C24(Carbamidomethyl / 57.0215); C29(Carbamidomethyl / 57.0215); C35(Carbamidomethyl / 57.0215)	4.8e-08	5.6e-08	0	0	0	0	1e-08	1.2e-08	7.316	459.3	1.6		Specific	12.2	>sp|P46531|NOTC1_HUMAN Neurogenic locus notch homolog protein 1 OS=Homo sapiens OX=9606 GN=NOTCH1 PE=1 SV=4	1	2525	FP052722_3.4104.4104.6	high-energy collision-induced dissociation	7.62	5180.22	5180.21	1	58 | 98822
22	Fuc(1)	457.9	6	864.211	5180.23	864.376	5181.22	controllerType=0 controllerNumber=1 scan=4437	2.756	E.VGSYRCVCRATHTGPNCERPYVPCSPSPCQNGGTCRPTGDVTHE.C	3	VGSYRCVCRATHTGPNCERPYVPCSPSPCQNGGTCRPTGDVTHE,EC,3@146.05791,6@57.02146,8@57.02146,17@57.02146,24@57.02146,29@57.02146,31@0.98402,35@57.02146	S3(OGlycan / 146.0579); N31(Deamidated / 0.984)	15.923	E.VGS[+146.05791]YRC[+57.02146]VC[+57.02146]RATHTGPNC[+57.02146]ERPYVPC[+57.02146]SPSPC[+57.02146]QN[+0.98402]GGTC[+57.02146]RPTGDVTHE.C	C6(Carbamidomethyl / 57.0215); C8(Carbamidomethyl / 57.0215); C17(Carbamidomethyl / 57.0215); C24(Carbamidomethyl / 57.0215); C29(Carbamidomethyl / 57.0215); C35(Carbamidomethyl / 57.0215)	4.8e-08	5.6e-08	0	0	0	0	1.2e-08	1.4e-08	7.316	457.9	12.9	-1	Specific	12	>sp|P46531|NOTC1_HUMAN Neurogenic locus notch homolog protein 1 OS=Homo sapiens OX=9606 GN=NOTCH1 PE=1 SV=4	1	2951	FP052722_3.4437.4437.6	high-energy collision-induced dissociation	7.62	5179.22	5180.21	1	59 | 102622
22	Fuc(1)	440.4	6	864.542	5182.22	864.376	5181.22	controllerType=0 controllerNumber=1 scan=3900	-1.037	E.VGSYRCVCRATHTGPNCERPYVPCSPSPCQNGGTCRPTGDVTHE.C	3	VGSYRCVCRATHTGPNCERPYVPCSPSPCQNGGTCRPTGDVTHE,EC,3@146.05791,6@57.02146,8@57.02146,17@57.02146,24@57.02146,29@57.02146,31@0.98402,35@57.02146	S3(OGlycan / 146.0579); N31(Deamidated / 0.984)	14.7034	E.VGS[+146.05791]YRC[+57.02146]VC[+57.02146]RATHTGPNC[+57.02146]ERPYVPC[+57.02146]SPSPC[+57.02146]QN[+0.98402]GGTC[+57.02146]RPTGDVTHE.C	C6(Carbamidomethyl / 57.0215); C8(Carbamidomethyl / 57.0215); C17(Carbamidomethyl / 57.0215); C24(Carbamidomethyl / 57.0215); C29(Carbamidomethyl / 57.0215); C35(Carbamidomethyl / 57.0215)	4.8e-08	5.6e-08	0	0	0	0	9e-09	1e-08	7.316	440.4	6.4	1	Specific	12.2	>sp|P46531|NOTC1_HUMAN Neurogenic locus notch homolog protein 1 OS=Homo sapiens OX=9606 GN=NOTCH1 PE=1 SV=4	1	2276	FP052722_3.3900.3900.6	high-energy collision-induced dissociation	7.62	5181.21	5180.21	1	60 | 96342
22	Fuc(1)	435.4	6	864.377	5181.23	864.376	5181.22	controllerType=0 controllerNumber=1 scan=4049	1.566	E.VGSYRCVCRATHTGPNCERPYVPCSPSPCQNGGTCRPTGDVTHE.C	3	VGSYRCVCRATHTGPNCERPYVPCSPSPCQNGGTCRPTGDVTHE,EC,3@146.05791,6@57.02146,8@57.02146,17@57.02146,24@57.02146,29@57.02146,31@0.98402,35@57.02146	S3(OGlycan / 146.0579); N31(Deamidated / 0.984)	15.0385	E.VGS[+146.05791]YRC[+57.02146]VC[+57.02146]RATHTGPNC[+57.02146]ERPYVPC[+57.02146]SPSPC[+57.02146]QN[+0.98402]GGTC[+57.02146]RPTGDVTHE.C	C6(Carbamidomethyl / 57.0215); C8(Carbamidomethyl / 57.0215); C17(Carbamidomethyl / 57.0215); C24(Carbamidomethyl / 57.0215); C29(Carbamidomethyl / 57.0215); C35(Carbamidomethyl / 57.0215)	4.9e-08	5.6e-08	0	0	0	0	1.6e-08	1.9e-08	7.313	435.4	7		Specific	12.7	>sp|P46531|NOTC1_HUMAN Neurogenic locus notch homolog protein 1 OS=Homo sapiens OX=9606 GN=NOTCH1 PE=1 SV=4	1	2453	FP052722_3.4049.4049.6	high-energy collision-induced dissociation	7.42	5180.22	5180.21	1	61 | 98142
22	Fuc(1)	428.8	4	1296.07	5181.25	1296.06	5181.22	controllerType=0 controllerNumber=1 scan=3707	5.317	E.VGSYRCVCRATHTGPNCERPYVPCSPSPCQNGGTCRPTGDVTHE.C	34	VGSYRCVCRATHTGPNCERPYVPCSPSPCQNGGTCRPTGDVTHE,EC,6@57.02146,8@57.02146,17@57.02146,24@57.02146,29@57.02146,31@0.98402,34@146.05791,35@57.02146	N31(Deamidated / 0.984); T34(OGlycan / 146.0579)	14.2525	E.VGSYRC[+57.02146]VC[+57.02146]RATHTGPNC[+57.02146]ERPYVPC[+57.02146]SPSPC[+57.02146]QN[+0.98402]GGT[+146.05791]C[+57.02146]RPTGDVTHE.C	C6(Carbamidomethyl / 57.0215); C8(Carbamidomethyl / 57.0215); C17(Carbamidomethyl / 57.0215); C24(Carbamidomethyl / 57.0215); C29(Carbamidomethyl / 57.0215); C35(Carbamidomethyl / 57.0215)	1.1e-05	1.2e-05	0	0	0	0	1.3e-06	1.5e-06	4.976	428.8	4.7		Specific	9.4	>sp|P46531|NOTC1_HUMAN Neurogenic locus notch homolog protein 1 OS=Homo sapiens OX=9606 GN=NOTCH1 PE=1 SV=4	1	2082	FP052722_3.3707.3707.2	high-energy collision-induced dissociation	5.09	5180.24	5180.21	1	62 | 94582
22	Fuc(1)	427.3	6	864.376	5181.22	864.376	5181.22	controllerType=0 controllerNumber=1 scan=3853	0.294	E.VGSYRCVCRATHTGPNCERPYVPCSPSPCQNGGTCRPTGDVTHE.C	3	VGSYRCVCRATHTGPNCERPYVPCSPSPCQNGGTCRPTGDVTHE,EC,3@146.05791,6@57.02146,8@57.02146,17@57.02146,24@57.02146,29@57.02146,31@0.98402,35@57.02146	S3(OGlycan / 146.0579); N31(Deamidated / 0.984)	14.5982	E.VGS[+146.05791]YRC[+57.02146]VC[+57.02146]RATHTGPNC[+57.02146]ERPYVPC[+57.02146]SPSPC[+57.02146]QN[+0.98402]GGTC[+57.02146]RPTGDVTHE.C	C6(Carbamidomethyl / 57.0215); C8(Carbamidomethyl / 57.0215); C17(Carbamidomethyl / 57.0215); C24(Carbamidomethyl / 57.0215); C29(Carbamidomethyl / 57.0215); C35(Carbamidomethyl / 57.0215)	4.9e-08	5.6e-08	0	0	0	0	1.5e-08	1.7e-08	7.313	427.3	6.4		Specific	12.2	>sp|P46531|NOTC1_HUMAN Neurogenic locus notch homolog protein 1 OS=Homo sapiens OX=9606 GN=NOTCH1 PE=1 SV=4	1	2227	FP052722_3.3853.3853.6	high-energy collision-induced dissociation	7.42	5180.21	5180.21	1	63 | 95902
22	Fuc(1)	422.6	6	864.214	5180.25	864.376	5181.22	controllerType=0 controllerNumber=1 scan=4658	6.714	E.VGSYRCVCRATHTGPNCERPYVPCSPSPCQNGGTCRPTGDVTHE.C	25	VGSYRCVCRATHTGPNCERPYVPCSPSPCQNGGTCRPTGDVTHE,EC,6@57.02146,8@57.02146,17@57.02146,24@57.02146,25@146.05791,29@57.02146,31@0.98402,35@57.02146	S25(OGlycan / 146.0579); N31(Deamidated / 0.984)	16.432	E.VGSYRC[+57.02146]VC[+57.02146]RATHTGPNC[+57.02146]ERPYVPC[+57.02146]S[+146.05791]PSPC[+57.02146]QN[+0.98402]GGTC[+57.02146]RPTGDVTHE.C	C6(Carbamidomethyl / 57.0215); C8(Carbamidomethyl / 57.0215); C17(Carbamidomethyl / 57.0215); C24(Carbamidomethyl / 57.0215); C29(Carbamidomethyl / 57.0215); C35(Carbamidomethyl / 57.0215)	6.7e-07	7.8e-07	0	0	0	0	8.3e-08	9.5e-08	6.172	422.6	0	-1	Specific	13.1	>sp|P46531|NOTC1_HUMAN Neurogenic locus notch homolog protein 1 OS=Homo sapiens OX=9606 GN=NOTCH1 PE=1 SV=4	1	3245	FP052722_3.4658.4658.6	high-energy collision-induced dissociation	6.28	5179.24	5180.21	1	64 | 103802
22	Fuc(1)	415	6	864.377	5181.22	864.376	5181.22	controllerType=0 controllerNumber=1 scan=4000	1.142	E.VGSYRCVCRATHTGPNCERPYVPCSPSPCQNGGTCRPTGDVTHE.C	3	VGSYRCVCRATHTGPNCERPYVPCSPSPCQNGGTCRPTGDVTHE,EC,3@146.05791,6@57.02146,8@57.02146,17@57.02146,24@57.02146,29@57.02146,31@0.98402,35@57.02146	S3(OGlycan / 146.0579); N31(Deamidated / 0.984)	14.9269	E.VGS[+146.05791]YRC[+57.02146]VC[+57.02146]RATHTGPNC[+57.02146]ERPYVPC[+57.02146]SPSPC[+57.02146]QN[+0.98402]GGTC[+57.02146]RPTGDVTHE.C	C6(Carbamidomethyl / 57.0215); C8(Carbamidomethyl / 57.0215); C17(Carbamidomethyl / 57.0215); C24(Carbamidomethyl / 57.0215); C29(Carbamidomethyl / 57.0215); C35(Carbamidomethyl / 57.0215)	4.9e-08	5.6e-08	0	0	0	0	1.6e-08	1.8e-08	7.313	415	5.5		Specific	12.8	>sp|P46531|NOTC1_HUMAN Neurogenic locus notch homolog protein 1 OS=Homo sapiens OX=9606 GN=NOTCH1 PE=1 SV=4	1	2392	FP052722_3.4000.4000.6	high-energy collision-induced dissociation	7.42	5180.22	5180.21	1	65 | 97542
22	Fuc(1)	411.7	6	864.378	5181.23	864.376	5181.22	controllerType=0 controllerNumber=1 scan=4713	2.98	E.VGSYRCVCRATHTGPNCERPYVPCSPSPCQNGGTCRPTGDVTHE.C	3	VGSYRCVCRATHTGPNCERPYVPCSPSPCQNGGTCRPTGDVTHE,EC,3@146.05791,6@57.02146,8@57.02146,17@57.02146,24@57.02146,29@57.02146,31@0.98402,35@57.02146	S3(OGlycan / 146.0579); N31(Deamidated / 0.984)	16.5597	E.VGS[+146.05791]YRC[+57.02146]VC[+57.02146]RATHTGPNC[+57.02146]ERPYVPC[+57.02146]SPSPC[+57.02146]QN[+0.98402]GGTC[+57.02146]RPTGDVTHE.C	C6(Carbamidomethyl / 57.0215); C8(Carbamidomethyl / 57.0215); C17(Carbamidomethyl / 57.0215); C24(Carbamidomethyl / 57.0215); C29(Carbamidomethyl / 57.0215); C35(Carbamidomethyl / 57.0215)	4.9e-08	5.6e-08	0	0	0	0	1.8e-08	2.1e-08	7.313	411.7	1.6		Specific	11.7	>sp|P46531|NOTC1_HUMAN Neurogenic locus notch homolog protein 1 OS=Homo sapiens OX=9606 GN=NOTCH1 PE=1 SV=4	1	3321	FP052722_3.4713.4713.6	high-energy collision-induced dissociation	7.42	5180.23	5180.21	1	66 | 103962
22	Fuc(1)	409.9	6	864.378	5181.23	864.376	5181.22	controllerType=0 controllerNumber=1 scan=3715	2.202	E.VGSYRCVCRATHTGPNCERPYVPCSPSPCQNGGTCRPTGDVTHE.C	3	VGSYRCVCRATHTGPNCERPYVPCSPSPCQNGGTCRPTGDVTHE,EC,3@146.05791,6@57.02146,8@57.02146,17@57.02146,24@57.02146,29@57.02146,31@0.98402,35@57.02146	S3(OGlycan / 146.0579); N31(Deamidated / 0.984)	14.2705	E.VGS[+146.05791]YRC[+57.02146]VC[+57.02146]RATHTGPNC[+57.02146]ERPYVPC[+57.02146]SPSPC[+57.02146]QN[+0.98402]GGTC[+57.02146]RPTGDVTHE.C	C6(Carbamidomethyl / 57.0215); C8(Carbamidomethyl / 57.0215); C17(Carbamidomethyl / 57.0215); C24(Carbamidomethyl / 57.0215); C29(Carbamidomethyl / 57.0215); C35(Carbamidomethyl / 57.0215)	4.9e-08	5.6e-08	0	0	0	0	1.4e-08	1.6e-08	7.313	409.9	1.6		Specific	12.7	>sp|P46531|NOTC1_HUMAN Neurogenic locus notch homolog protein 1 OS=Homo sapiens OX=9606 GN=NOTCH1 PE=1 SV=4	1	2090	FP052722_3.3715.3715.6	high-energy collision-induced dissociation	7.42	5180.22	5180.21	1	67 | 94742
22	Fuc(1)	409.5	6	864.38	5181.24	864.376	5181.22	controllerType=0 controllerNumber=1 scan=4603	4.323	E.VGSYRCVCRATHTGPNCERPYVPCSPSPCQNGGTCRPTGDVTHE.C	3	VGSYRCVCRATHTGPNCERPYVPCSPSPCQNGGTCRPTGDVTHE,EC,3@146.05791,6@57.02146,8@57.02146,17@57.02146,24@57.02146,29@57.02146,31@0.98402,35@57.02146	S3(OGlycan / 146.0579); N31(Deamidated / 0.984)	16.3052	E.VGS[+146.05791]YRC[+57.02146]VC[+57.02146]RATHTGPNC[+57.02146]ERPYVPC[+57.02146]SPSPC[+57.02146]QN[+0.98402]GGTC[+57.02146]RPTGDVTHE.C	C6(Carbamidomethyl / 57.0215); C8(Carbamidomethyl / 57.0215); C17(Carbamidomethyl / 57.0215); C24(Carbamidomethyl / 57.0215); C29(Carbamidomethyl / 57.0215); C35(Carbamidomethyl / 57.0215)	4.9e-08	5.6e-08	0	0	0	0	1.8e-08	2.1e-08	7.313	409.5	5.5		Specific	12.3	>sp|P46531|NOTC1_HUMAN Neurogenic locus notch homolog protein 1 OS=Homo sapiens OX=9606 GN=NOTCH1 PE=1 SV=4	1	3177	FP052722_3.4603.4603.6	high-energy collision-induced dissociation	7.42	5180.23	5180.21	1	68 | 103594
22	Fuc(1)	408.9	6	864.543	5182.22	864.376	5181.22	controllerType=0 controllerNumber=1 scan=3949	-0.259	E.VGSYRCVCRATHTGPNCERPYVPCSPSPCQNGGTCRPTGDVTHE.C	3	VGSYRCVCRATHTGPNCERPYVPCSPSPCQNGGTCRPTGDVTHE,EC,3@146.05791,6@57.02146,8@57.02146,17@57.02146,24@57.02146,29@57.02146,31@0.98402,35@57.02146	S3(OGlycan / 146.0579); N31(Deamidated / 0.984)	14.8137	E.VGS[+146.05791]YRC[+57.02146]VC[+57.02146]RATHTGPNC[+57.02146]ERPYVPC[+57.02146]SPSPC[+57.02146]QN[+0.98402]GGTC[+57.02146]RPTGDVTHE.C	C6(Carbamidomethyl / 57.0215); C8(Carbamidomethyl / 57.0215); C17(Carbamidomethyl / 57.0215); C24(Carbamidomethyl / 57.0215); C29(Carbamidomethyl / 57.0215); C35(Carbamidomethyl / 57.0215)	4.9e-08	5.6e-08	0	0	0	0	1.5e-08	1.8e-08	7.313	408.9	6.4	1	Specific	12.1	>sp|P46531|NOTC1_HUMAN Neurogenic locus notch homolog protein 1 OS=Homo sapiens OX=9606 GN=NOTCH1 PE=1 SV=4	1	2335	FP052722_3.3949.3949.6	high-energy collision-induced dissociation	7.42	5181.21	5180.21	1	69 | 96782
22	Fuc(1)	405.9	6	864.209	5180.22	864.376	5181.22	controllerType=0 controllerNumber=1 scan=4325	0.918	E.VGSYRCVCRATHTGPNCERPYVPCSPSPCQNGGTCRPTGDVTHE.C	3	VGSYRCVCRATHTGPNCERPYVPCSPSPCQNGGTCRPTGDVTHE,EC,3@146.05791,6@57.02146,8@57.02146,17@57.02146,24@57.02146,29@57.02146,31@0.98402,35@57.02146	S3(OGlycan / 146.0579); N31(Deamidated / 0.984)	15.6688	E.VGS[+146.05791]YRC[+57.02146]VC[+57.02146]RATHTGPNC[+57.02146]ERPYVPC[+57.02146]SPSPC[+57.02146]QN[+0.98402]GGTC[+57.02146]RPTGDVTHE.C	C6(Carbamidomethyl / 57.0215); C8(Carbamidomethyl / 57.0215); C17(Carbamidomethyl / 57.0215); C24(Carbamidomethyl / 57.0215); C29(Carbamidomethyl / 57.0215); C35(Carbamidomethyl / 57.0215)	4.9e-08	5.6e-08	0	0	0	0	1.7e-08	2e-08	7.313	405.9	1.6	-1	Specific	13.1	>sp|P46531|NOTC1_HUMAN Neurogenic locus notch homolog protein 1 OS=Homo sapiens OX=9606 GN=NOTCH1 PE=1 SV=4	1	2816	FP052722_3.4325.4325.6	high-energy collision-induced dissociation	7.42	5179.21	5180.21	1	70 | 101662
22	Fuc(1)	381.3	6	864.209	5180.22	864.376	5181.22	controllerType=0 controllerNumber=1 scan=4382	0.989	E.VGSYRCVCRATHTGPNCERPYVPCSPSPCQNGGTCRPTGDVTHE.C	25	VGSYRCVCRATHTGPNCERPYVPCSPSPCQNGGTCRPTGDVTHE,EC,6@57.02146,8@57.02146,17@57.02146,24@57.02146,25@146.05791,29@57.02146,31@0.98402,35@57.02146	S25(OGlycan / 146.0579); N31(Deamidated / 0.984)	15.7971	E.VGSYRC[+57.02146]VC[+57.02146]RATHTGPNC[+57.02146]ERPYVPC[+57.02146]S[+146.05791]PSPC[+57.02146]QN[+0.98402]GGTC[+57.02146]RPTGDVTHE.C	C6(Carbamidomethyl / 57.0215); C8(Carbamidomethyl / 57.0215); C17(Carbamidomethyl / 57.0215); C24(Carbamidomethyl / 57.0215); C29(Carbamidomethyl / 57.0215); C35(Carbamidomethyl / 57.0215)	8.8e-08	1e-07	0	0	0	0	2.8e-08	3.3e-08	7.057	381.3	0	-1	Specific	11.7	>sp|P46531|NOTC1_HUMAN Neurogenic locus notch homolog protein 1 OS=Homo sapiens OX=9606 GN=NOTCH1 PE=1 SV=4	1	2885	FP052722_3.4382.4382.6	high-energy collision-induced dissociation	7.24	5179.21	5180.21	1	71 | 102102
22	Fuc(1)	381.1	6	864.211	5180.23	864.376	5181.22	controllerType=0 controllerNumber=1 scan=4273	2.826	E.VGSYRCVCRATHTGPNCERPYVPCSPSPCQNGGTCRPTGDVTHE.C	3	VGSYRCVCRATHTGPNCERPYVPCSPSPCQNGGTCRPTGDVTHE,EC,3@146.05791,6@57.02146,8@57.02146,17@57.02146,24@57.02146,29@57.02146,31@0.98402,35@57.02146	S3(OGlycan / 146.0579); N31(Deamidated / 0.984)	15.5498	E.VGS[+146.05791]YRC[+57.02146]VC[+57.02146]RATHTGPNC[+57.02146]ERPYVPC[+57.02146]SPSPC[+57.02146]QN[+0.98402]GGTC[+57.02146]RPTGDVTHE.C	C6(Carbamidomethyl / 57.0215); C8(Carbamidomethyl / 57.0215); C17(Carbamidomethyl / 57.0215); C24(Carbamidomethyl / 57.0215); C29(Carbamidomethyl / 57.0215); C35(Carbamidomethyl / 57.0215)	8.8e-08	1e-07	0	0	0	0	2.7e-08	3.2e-08	7.057	381.1	1.6	-1	Specific	11.7	>sp|P46531|NOTC1_HUMAN Neurogenic locus notch homolog protein 1 OS=Homo sapiens OX=9606 GN=NOTCH1 PE=1 SV=4	1	2745	FP052722_3.4273.4273.6	high-energy collision-induced dissociation	7.24	5179.22	5180.21	1	72 | 101062
22	Fuc(1)	351.5	6	864.378	5181.23	864.376	5181.22	controllerType=0 controllerNumber=1 scan=4493	2.697	E.VGSYRCVCRATHTGPNCERPYVPCSPSPCQNGGTCRPTGDVTHE.C	3	VGSYRCVCRATHTGPNCERPYVPCSPSPCQNGGTCRPTGDVTHE,EC,3@146.05791,6@57.02146,8@57.02146,17@57.02146,24@57.02146,29@57.02146,31@0.98402,35@57.02146	S3(OGlycan / 146.0579); N31(Deamidated / 0.984)	16.0523	E.VGS[+146.05791]YRC[+57.02146]VC[+57.02146]RATHTGPNC[+57.02146]ERPYVPC[+57.02146]SPSPC[+57.02146]QN[+0.98402]GGTC[+57.02146]RPTGDVTHE.C	C6(Carbamidomethyl / 57.0215); C8(Carbamidomethyl / 57.0215); C17(Carbamidomethyl / 57.0215); C24(Carbamidomethyl / 57.0215); C29(Carbamidomethyl / 57.0215); C35(Carbamidomethyl / 57.0215)	8.2e-07	9.5e-07	0	0	0	0	1.3e-07	1.5e-07	6.086	351.5	1.6		Specific	11.7	>sp|P46531|NOTC1_HUMAN Neurogenic locus notch homolog protein 1 OS=Homo sapiens OX=9606 GN=NOTCH1 PE=1 SV=4	1	3024	FP052722_3.4493.4493.6	high-energy collision-induced dissociation	6.32	5180.22	5180.21	1	73 | 102942
22	Fuc(1)	347.5	6	864.379	5181.24	864.376	5181.22	controllerType=0 controllerNumber=1 scan=4546	4.252	E.VGSYRCVCRATHTGPNCERPYVPCSPSPCQNGGTCRPTGDVTHE.C	3	VGSYRCVCRATHTGPNCERPYVPCSPSPCQNGGTCRPTGDVTHE,EC,3@146.05791,6@57.02146,8@57.02146,17@57.02146,24@57.02146,29@57.02146,31@0.98402,35@57.02146	S3(OGlycan / 146.0579); N31(Deamidated / 0.984)	16.1758	E.VGS[+146.05791]YRC[+57.02146]VC[+57.02146]RATHTGPNC[+57.02146]ERPYVPC[+57.02146]SPSPC[+57.02146]QN[+0.98402]GGTC[+57.02146]RPTGDVTHE.C	C6(Carbamidomethyl / 57.0215); C8(Carbamidomethyl / 57.0215); C17(Carbamidomethyl / 57.0215); C24(Carbamidomethyl / 57.0215); C29(Carbamidomethyl / 57.0215); C35(Carbamidomethyl / 57.0215)	8.2e-07	9.5e-07	0	0	0	0	1.3e-07	1.5e-07	6.086	347.5	1.6		Specific	11.3	>sp|P46531|NOTC1_HUMAN Neurogenic locus notch homolog protein 1 OS=Homo sapiens OX=9606 GN=NOTCH1 PE=1 SV=4	1	3097	FP052722_3.4546.4546.6	high-energy collision-induced dissociation	6.32	5180.23	5180.21	1	74 | 103342
22	Fuc(1)	337	6	864.378	5181.23	864.376	5181.22	controllerType=0 controllerNumber=1 scan=4945	2.839	E.VGSYRCVCRATHTGPNCERPYVPCSPSPCQNGGTCRPTGDVTHE.C	25	VGSYRCVCRATHTGPNCERPYVPCSPSPCQNGGTCRPTGDVTHE,EC,6@57.02146,8@57.02146,17@57.02146,24@57.02146,25@146.05791,29@57.02146,31@0.98402,35@57.02146	S25(OGlycan / 146.0579); N31(Deamidated / 0.984)	17.0893	E.VGSYRC[+57.02146]VC[+57.02146]RATHTGPNC[+57.02146]ERPYVPC[+57.02146]S[+146.05791]PSPC[+57.02146]QN[+0.98402]GGTC[+57.02146]RPTGDVTHE.C	C6(Carbamidomethyl / 57.0215); C8(Carbamidomethyl / 57.0215); C17(Carbamidomethyl / 57.0215); C24(Carbamidomethyl / 57.0215); C29(Carbamidomethyl / 57.0215); C35(Carbamidomethyl / 57.0215)	6.7e-06	7.7e-06	0	0	0	0	8.2e-07	9.4e-07	5.177	337	0		Specific	10.9	>sp|P46531|NOTC1_HUMAN Neurogenic locus notch homolog protein 1 OS=Homo sapiens OX=9606 GN=NOTCH1 PE=1 SV=4	1	3619	FP052722_3.4945.4945.6	high-energy collision-induced dissociation	5.41	5180.23	5180.21	1	75 | 104562
22	Fuc(1)	327.6	6	864.212	5180.23	864.376	5181.22	controllerType=0 controllerNumber=1 scan=4979	3.887	E.VGSYRCVCRATHTGPNCERPYVPCSPSPCQNGGTCRPTGDVTHE.C	25	VGSYRCVCRATHTGPNCERPYVPCSPSPCQNGGTCRPTGDVTHE,EC,6@57.02146,8@57.02146,17@57.02146,24@57.02146,25@146.05791,29@57.02146,31@0.98402,35@57.02146	S25(OGlycan / 146.0579); N31(Deamidated / 0.984)	17.1682	E.VGSYRC[+57.02146]VC[+57.02146]RATHTGPNC[+57.02146]ERPYVPC[+57.02146]S[+146.05791]PSPC[+57.02146]QN[+0.98402]GGTC[+57.02146]RPTGDVTHE.C	C6(Carbamidomethyl / 57.0215); C8(Carbamidomethyl / 57.0215); C17(Carbamidomethyl / 57.0215); C24(Carbamidomethyl / 57.0215); C29(Carbamidomethyl / 57.0215); C35(Carbamidomethyl / 57.0215)	8.2e-07	9.5e-07	0	0	0	0	1.4e-07	1.6e-07	6.086	327.6	0	-1	Specific	12.3	>sp|P46531|NOTC1_HUMAN Neurogenic locus notch homolog protein 1 OS=Homo sapiens OX=9606 GN=NOTCH1 PE=1 SV=4	1	3664	FP052722_3.4979.4979.6	high-energy collision-induced dissociation	6.32	5179.23	5180.21	1	76 | 104642
22	Fuc(1)	326.7	4	1295.81	5180.22	1296.06	5181.22	controllerType=0 controllerNumber=1 scan=3778	1.536	E.VGSYRCVCRATHTGPNCERPYVPCSPSPCQNGGTCRPTGDVTHE.C	34	VGSYRCVCRATHTGPNCERPYVPCSPSPCQNGGTCRPTGDVTHE,EC,6@57.02146,8@57.02146,17@57.02146,24@57.02146,29@57.02146,31@0.98402,34@146.05791,35@57.02146	N31(Deamidated / 0.984); T34(OGlycan / 146.0579)	14.4145	E.VGSYRC[+57.02146]VC[+57.02146]RATHTGPNC[+57.02146]ERPYVPC[+57.02146]SPSPC[+57.02146]QN[+0.98402]GGT[+146.05791]C[+57.02146]RPTGDVTHE.C	C6(Carbamidomethyl / 57.0215); C8(Carbamidomethyl / 57.0215); C17(Carbamidomethyl / 57.0215); C24(Carbamidomethyl / 57.0215); C29(Carbamidomethyl / 57.0215); C35(Carbamidomethyl / 57.0215)	0.00018	0.0002	0	0	0	0	1.4e-05	1.7e-05	3.751	326.7	4.8	-1	Specific	8.9	>sp|P46531|NOTC1_HUMAN Neurogenic locus notch homolog protein 1 OS=Homo sapiens OX=9606 GN=NOTCH1 PE=1 SV=4	1	2151	FP052722_3.3778.3778.4	high-energy collision-induced dissociation	3.98	5179.22	5180.21	1	77 | 95462
22	Fuc(1)	316.6	4	1296.32	5182.25	1296.06	5181.22	controllerType=0 controllerNumber=1 scan=3766	5.424	E.VGSYRCVCRATHTGPNCERPYVPCSPSPCQNGGTCRPTGDVTHE.C	34	VGSYRCVCRATHTGPNCERPYVPCSPSPCQNGGTCRPTGDVTHE,EC,6@57.02146,8@57.02146,17@57.02146,24@57.02146,29@57.02146,31@0.98402,34@146.05791,35@57.02146	N31(Deamidated / 0.984); T34(OGlycan / 146.0579)	14.3843	E.VGSYRC[+57.02146]VC[+57.02146]RATHTGPNC[+57.02146]ERPYVPC[+57.02146]SPSPC[+57.02146]QN[+0.98402]GGT[+146.05791]C[+57.02146]RPTGDVTHE.C	C6(Carbamidomethyl / 57.0215); C8(Carbamidomethyl / 57.0215); C17(Carbamidomethyl / 57.0215); C24(Carbamidomethyl / 57.0215); C29(Carbamidomethyl / 57.0215); C35(Carbamidomethyl / 57.0215)	0.00052	0.0006	0	0	0	0	6.1e-05	7e-05	3.286	316.6	4.8	1	Specific	8.2	>sp|P46531|NOTC1_HUMAN Neurogenic locus notch homolog protein 1 OS=Homo sapiens OX=9606 GN=NOTCH1 PE=1 SV=4	1	2138	FP052722_3.3766.3766.4	high-energy collision-induced dissociation	3.21	5181.24	5180.21	1	78 | 95302
22	Fuc(1)	302.4	5	1037.05	5181.23	1037.05	5181.22	controllerType=0 controllerNumber=1 scan=3818	1.51	E.VGSYRCVCRATHTGPNCERPYVPCSPSPCQNGGTCRPTGDVTHE.C	38	VGSYRCVCRATHTGPNCERPYVPCSPSPCQNGGTCRPTGDVTHE,EC,6@57.02146,8@57.02146,17@57.02146,24@57.02146,29@57.02146,31@0.98402,35@57.02146,38@146.05791	N31(Deamidated / 0.984); T38(OGlycan / 146.0579)	14.5119	E.VGSYRC[+57.02146]VC[+57.02146]RATHTGPNC[+57.02146]ERPYVPC[+57.02146]SPSPC[+57.02146]QN[+0.98402]GGTC[+57.02146]RPT[+146.05791]GDVTHE.C	C6(Carbamidomethyl / 57.0215); C8(Carbamidomethyl / 57.0215); C17(Carbamidomethyl / 57.0215); C24(Carbamidomethyl / 57.0215); C29(Carbamidomethyl / 57.0215); C35(Carbamidomethyl / 57.0215)	8.9e-05	0.0001	0	0	0	0	8.4e-06	9.7e-06	4.053	302.4	4		Specific	9.3	>sp|P46531|NOTC1_HUMAN Neurogenic locus notch homolog protein 1 OS=Homo sapiens OX=9606 GN=NOTCH1 PE=1 SV=4	1	2192	FP052722_3.3818.3818.5	high-energy collision-induced dissociation	3.98	5180.22	5180.21	1	79 | 95702
22	Fuc(1)	296.6	6	864.212	5180.23	864.376	5181.22	controllerType=0 controllerNumber=1 scan=5034	3.816	E.VGSYRCVCRATHTGPNCERPYVPCSPSPCQNGGTCRPTGDVTHE.C	3	VGSYRCVCRATHTGPNCERPYVPCSPSPCQNGGTCRPTGDVTHE,EC,3@146.05791,6@57.02146,8@57.02146,17@57.02146,24@57.02146,29@57.02146,31@0.98402,35@57.02146	S3(OGlycan / 146.0579); N31(Deamidated / 0.984)	17.2969	E.VGS[+146.05791]YRC[+57.02146]VC[+57.02146]RATHTGPNC[+57.02146]ERPYVPC[+57.02146]SPSPC[+57.02146]QN[+0.98402]GGTC[+57.02146]RPTGDVTHE.C	C6(Carbamidomethyl / 57.0215); C8(Carbamidomethyl / 57.0215); C17(Carbamidomethyl / 57.0215); C24(Carbamidomethyl / 57.0215); C29(Carbamidomethyl / 57.0215); C35(Carbamidomethyl / 57.0215)	1.3e-06	1.5e-06	0	0	0	0	1.8e-07	2.1e-07	5.872	296.6	6.4	-1	Specific	12.2	>sp|P46531|NOTC1_HUMAN Neurogenic locus notch homolog protein 1 OS=Homo sapiens OX=9606 GN=NOTCH1 PE=1 SV=4	1	3733	FP052722_3.5034.5034.6	high-energy collision-induced dissociation	5.8	5179.23	5180.21	1	80 | 104762
22	Fuc(1)	280.1	6	864.544	5182.23	864.376	5181.22	controllerType=0 controllerNumber=1 scan=4861	0.73	E.VGSYRCVCRATHTGPNCERPYVPCSPSPCQNGGTCRPTGDVTHE.C	27	VGSYRCVCRATHTGPNCERPYVPCSPSPCQNGGTCRPTGDVTHE,EC,6@57.02146,8@57.02146,17@57.02146,24@57.02146,27@146.05791,29@57.02146,31@0.98402,35@57.02146	S27(OGlycan / 146.0579); N31(Deamidated / 0.984)	16.8945	E.VGSYRC[+57.02146]VC[+57.02146]RATHTGPNC[+57.02146]ERPYVPC[+57.02146]SPS[+146.05791]PC[+57.02146]QN[+0.98402]GGTC[+57.02146]RPTGDVTHE.C	C6(Carbamidomethyl / 57.0215); C8(Carbamidomethyl / 57.0215); C17(Carbamidomethyl / 57.0215); C24(Carbamidomethyl / 57.0215); C29(Carbamidomethyl / 57.0215); C35(Carbamidomethyl / 57.0215)	1.3e-05	1.5e-05	0	0	0	0	1.7e-06	2e-06	4.888	280.1	0	1	Specific	10.3	>sp|P46531|NOTC1_HUMAN Neurogenic locus notch homolog protein 1 OS=Homo sapiens OX=9606 GN=NOTCH1 PE=1 SV=4	1	3516	FP052722_3.4861.4861.6	high-energy collision-induced dissociation	4.81	5181.22	5180.21	1	81 | 104402
22	Fuc(1)	267	5	1037.25	5182.22	1037.05	5181.22	controllerType=0 controllerNumber=1 scan=3864	-0.127	E.VGSYRCVCRATHTGPNCERPYVPCSPSPCQNGGTCRPTGDVTHE.C	34	VGSYRCVCRATHTGPNCERPYVPCSPSPCQNGGTCRPTGDVTHE,EC,6@57.02146,8@57.02146,17@57.02146,24@57.02146,29@57.02146,31@0.98402,34@146.05791,35@57.02146	N31(Deamidated / 0.984); T34(OGlycan / 146.0579)	14.6234	E.VGSYRC[+57.02146]VC[+57.02146]RATHTGPNC[+57.02146]ERPYVPC[+57.02146]SPSPC[+57.02146]QN[+0.98402]GGT[+146.05791]C[+57.02146]RPTGDVTHE.C	C6(Carbamidomethyl / 57.0215); C8(Carbamidomethyl / 57.0215); C17(Carbamidomethyl / 57.0215); C24(Carbamidomethyl / 57.0215); C29(Carbamidomethyl / 57.0215); C35(Carbamidomethyl / 57.0215)	0.00014	0.00016	0	0	0	0	1.3e-05	1.5e-05	3.851	267	1.1	1	Specific	9.2	>sp|P46531|NOTC1_HUMAN Neurogenic locus notch homolog protein 1 OS=Homo sapiens OX=9606 GN=NOTCH1 PE=1 SV=4	1	2236	FP052722_3.3864.3864.5	high-energy collision-induced dissociation	3.94	5181.21	5180.21	1	82 | 96022
22	Fuc(1)	249.4	6	864.38	5181.25	864.376	5181.22	controllerType=0 controllerNumber=1 scan=5165	5.312	E.VGSYRCVCRATHTGPNCERPYVPCSPSPCQNGGTCRPTGDVTHE.C	3	VGSYRCVCRATHTGPNCERPYVPCSPSPCQNGGTCRPTGDVTHE,EC,3@146.05791,6@57.02146,8@57.02146,17@57.02146,24@57.02146,29@57.02146,31@0.98402,35@57.02146	S3(OGlycan / 146.0579); N31(Deamidated / 0.984)	17.6053	E.VGS[+146.05791]YRC[+57.02146]VC[+57.02146]RATHTGPNC[+57.02146]ERPYVPC[+57.02146]SPSPC[+57.02146]QN[+0.98402]GGTC[+57.02146]RPTGDVTHE.C	C6(Carbamidomethyl / 57.0215); C8(Carbamidomethyl / 57.0215); C17(Carbamidomethyl / 57.0215); C24(Carbamidomethyl / 57.0215); C29(Carbamidomethyl / 57.0215); C35(Carbamidomethyl / 57.0215)	2.1e-05	2.4e-05	0	0	0	0	2.5e-06	2.8e-06	4.675	249.4	3		Specific	10	>sp|P46531|NOTC1_HUMAN Neurogenic locus notch homolog protein 1 OS=Homo sapiens OX=9606 GN=NOTCH1 PE=1 SV=4	1	3901	FP052722_3.5165.5165.6	high-energy collision-induced dissociation	4.77	5180.24	5180.21	1	83 | 105082
22	Fuc(1)	247.1	5	1037.05	5181.23	1037.05	5181.22	controllerType=0 controllerNumber=1 scan=3772	1.51	E.VGSYRCVCRATHTGPNCERPYVPCSPSPCQNGGTCRPTGDVTHE.C	38	VGSYRCVCRATHTGPNCERPYVPCSPSPCQNGGTCRPTGDVTHE,EC,6@57.02146,8@57.02146,17@57.02146,24@57.02146,29@57.02146,31@0.98402,35@57.02146,38@146.05791	N31(Deamidated / 0.984); T38(OGlycan / 146.0579)	14.4024	E.VGSYRC[+57.02146]VC[+57.02146]RATHTGPNC[+57.02146]ERPYVPC[+57.02146]SPSPC[+57.02146]QN[+0.98402]GGTC[+57.02146]RPT[+146.05791]GDVTHE.C	C6(Carbamidomethyl / 57.0215); C8(Carbamidomethyl / 57.0215); C17(Carbamidomethyl / 57.0215); C24(Carbamidomethyl / 57.0215); C29(Carbamidomethyl / 57.0215); C35(Carbamidomethyl / 57.0215)	0.00025	0.00029	0	0	0	0	1.9e-05	2.1e-05	3.599	247.1	4.3		Specific	8.5	>sp|P46531|NOTC1_HUMAN Neurogenic locus notch homolog protein 1 OS=Homo sapiens OX=9606 GN=NOTCH1 PE=1 SV=4	1	2142	FP052722_3.3772.3772.5	high-energy collision-induced dissociation	3.69	5180.22	5180.21	1	84 | 95342
22	Fuc(1)	225.2	5	1037.05	5181.23	1037.05	5181.22	controllerType=0 controllerNumber=1 scan=3729	1.746	E.VGSYRCVCRATHTGPNCERPYVPCSPSPCQNGGTCRPTGDVTHE.C	3	VGSYRCVCRATHTGPNCERPYVPCSPSPCQNGGTCRPTGDVTHE,EC,3@146.05791,6@57.02146,8@57.02146,17@57.02146,24@57.02146,29@57.02146,31@0.98402,35@57.02146	S3(OGlycan / 146.0579); N31(Deamidated / 0.984)	14.3009	E.VGS[+146.05791]YRC[+57.02146]VC[+57.02146]RATHTGPNC[+57.02146]ERPYVPC[+57.02146]SPSPC[+57.02146]QN[+0.98402]GGTC[+57.02146]RPTGDVTHE.C	C6(Carbamidomethyl / 57.0215); C8(Carbamidomethyl / 57.0215); C17(Carbamidomethyl / 57.0215); C24(Carbamidomethyl / 57.0215); C29(Carbamidomethyl / 57.0215); C35(Carbamidomethyl / 57.0215)	0.00037	0.00043	0	0	0	0	3.8e-05	4.4e-05	3.429	225.2	1.6		Specific	8.5	>sp|P46531|NOTC1_HUMAN Neurogenic locus notch homolog protein 1 OS=Homo sapiens OX=9606 GN=NOTCH1 PE=1 SV=4	1	2104	FP052722_3.3729.3729.5	high-energy collision-induced dissociation	3.58	5180.22	5180.21	1	85 | 94902
22	Fuc(1)	224.8	4	1296.07	5181.25	1296.06	5181.22	controllerType=0 controllerNumber=1 scan=3713	5.317	E.VGSYRCVCRATHTGPNCERPYVPCSPSPCQNGGTCRPTGDVTHE.C	34	VGSYRCVCRATHTGPNCERPYVPCSPSPCQNGGTCRPTGDVTHE,EC,6@57.02146,8@57.02146,17@57.02146,24@57.02146,29@57.02146,30@0.98402,34@146.05791,35@57.02146	Q30(Deamidated / 0.984); T34(OGlycan / 146.0579)	14.2643	E.VGSYRC[+57.02146]VC[+57.02146]RATHTGPNC[+57.02146]ERPYVPC[+57.02146]SPSPC[+57.02146]Q[+0.98402]NGGT[+146.05791]C[+57.02146]RPTGDVTHE.C	C6(Carbamidomethyl / 57.0215); C8(Carbamidomethyl / 57.0215); C17(Carbamidomethyl / 57.0215); C24(Carbamidomethyl / 57.0215); C29(Carbamidomethyl / 57.0215); C35(Carbamidomethyl / 57.0215)	0.003	0.0035	0	0	0	0	0.00034	0.00039	2.519	224.8	0		Specific	7.1	>sp|P46531|NOTC1_HUMAN Neurogenic locus notch homolog protein 1 OS=Homo sapiens OX=9606 GN=NOTCH1 PE=1 SV=4	1	2089	FP052722_3.3713.3713.4	high-energy collision-induced dissociation	2.66	5180.24	5180.21	1	86 | 94702
22	Fuc(1)	204.5	4	1296.31	5182.23	1296.06	5181.22	controllerType=0 controllerNumber=1 scan=3717	0.995	E.VGSYRCVCRATHTGPNCERPYVPCSPSPCQNGGTCRPTGDVTHE.C	34	VGSYRCVCRATHTGPNCERPYVPCSPSPCQNGGTCRPTGDVTHE,EC,6@57.02146,8@57.02146,17@57.02146,24@57.02146,29@57.02146,31@0.98402,34@146.05791,35@57.02146	N31(Deamidated / 0.984); T34(OGlycan / 146.0579)	14.2739	E.VGSYRC[+57.02146]VC[+57.02146]RATHTGPNC[+57.02146]ERPYVPC[+57.02146]SPSPC[+57.02146]QN[+0.98402]GGT[+146.05791]C[+57.02146]RPTGDVTHE.C	C6(Carbamidomethyl / 57.0215); C8(Carbamidomethyl / 57.0215); C17(Carbamidomethyl / 57.0215); C24(Carbamidomethyl / 57.0215); C29(Carbamidomethyl / 57.0215); C35(Carbamidomethyl / 57.0215)	0.0015	0.0017	0	0	0	0	0.00014	0.00017	2.827	204.5	4.8	1	Specific	7.6	>sp|P46531|NOTC1_HUMAN Neurogenic locus notch homolog protein 1 OS=Homo sapiens OX=9606 GN=NOTCH1 PE=1 SV=4	1	2092	FP052722_3.3717.3717.4	high-energy collision-induced dissociation	2.97	5181.22	5180.21	1	87 | 94782
22	Fuc(1)	184.7	5	1037.05	5181.22	1037.05	5181.22	controllerType=0 controllerNumber=1 scan=3913	-0.257	E.VGSYRCVCRATHTGPNCERPYVPCSPSPCQNGGTCRPTGDVTHE.C	34	VGSYRCVCRATHTGPNCERPYVPCSPSPCQNGGTCRPTGDVTHE,EC,6@57.02146,8@57.02146,17@57.02146,24@57.02146,29@57.02146,31@0.98402,34@146.05791,35@57.02146	N31(Deamidated / 0.984); T34(OGlycan / 146.0579)	14.7328	E.VGSYRC[+57.02146]VC[+57.02146]RATHTGPNC[+57.02146]ERPYVPC[+57.02146]SPSPC[+57.02146]QN[+0.98402]GGT[+146.05791]C[+57.02146]RPTGDVTHE.C	C6(Carbamidomethyl / 57.0215); C8(Carbamidomethyl / 57.0215); C17(Carbamidomethyl / 57.0215); C24(Carbamidomethyl / 57.0215); C29(Carbamidomethyl / 57.0215); C35(Carbamidomethyl / 57.0215)	0.00047	0.00054	0	0	0	0	5.5e-05	6.3e-05	3.332	184.7	0.5		Specific	7.9	>sp|P46531|NOTC1_HUMAN Neurogenic locus notch homolog protein 1 OS=Homo sapiens OX=9606 GN=NOTCH1 PE=1 SV=4	1	2289	FP052722_3.3913.3913.5	high-energy collision-induced dissociation	3.27	5180.21	5180.21	1	88 | 96422
22	Fuc(1)	182.2	6	864.211	5180.23	864.376	5181.22	controllerType=0 controllerNumber=1 scan=5088	3.109	E.VGSYRCVCRATHTGPNCERPYVPCSPSPCQNGGTCRPTGDVTHE.C	3	VGSYRCVCRATHTGPNCERPYVPCSPSPCQNGGTCRPTGDVTHE,EC,3@146.05791,6@57.02146,8@57.02146,17@57.02146,24@57.02146,29@57.02146,31@0.98402,35@57.02146	S3(OGlycan / 146.0579); N31(Deamidated / 0.984)	17.4239	E.VGS[+146.05791]YRC[+57.02146]VC[+57.02146]RATHTGPNC[+57.02146]ERPYVPC[+57.02146]SPSPC[+57.02146]QN[+0.98402]GGTC[+57.02146]RPTGDVTHE.C	C6(Carbamidomethyl / 57.0215); C8(Carbamidomethyl / 57.0215); C17(Carbamidomethyl / 57.0215); C24(Carbamidomethyl / 57.0215); C29(Carbamidomethyl / 57.0215); C35(Carbamidomethyl / 57.0215)	3.2e-05	3.7e-05	0	0	0	0	3.9e-06	4.5e-06	4.499	182.2	1.6	-1	Specific	10.1	>sp|P46531|NOTC1_HUMAN Neurogenic locus notch homolog protein 1 OS=Homo sapiens OX=9606 GN=NOTCH1 PE=1 SV=4	1	3801	FP052722_3.5088.5088.6	high-energy collision-induced dissociation	4.44	5179.22	5180.21	1	89 | 104922
22	Fuc(1)	600.6	6	864.048	5179.25	864.212	5180.23	controllerType=0 controllerNumber=1 scan=3611	3.606	E.VGSYRCVCRATHTGPNCERPYVPCSPSPCQNGGTCRPTGDVTHE.C	25	VGSYRCVCRATHTGPNCERPYVPCSPSPCQNGGTCRPTGDVTHE,EC,6@57.02146,8@57.02146,17@57.02146,24@57.02146,25@146.05791,29@57.02146,35@57.02146	S25(OGlycan / 146.0579)	14.039	E.VGSYRC[+57.02146]VC[+57.02146]RATHTGPNC[+57.02146]ERPYVPC[+57.02146]S[+146.05791]PSPC[+57.02146]QNGGTC[+57.02146]RPTGDVTHE.C	C6(Carbamidomethyl / 57.0215); C8(Carbamidomethyl / 57.0215); C17(Carbamidomethyl / 57.0215); C24(Carbamidomethyl / 57.0215); C29(Carbamidomethyl / 57.0215); C35(Carbamidomethyl / 57.0215)	5.1e-10	5.9e-10	0	0	0	0	5.3e-11	6.1e-11	9.294	600.6	0	-1	Specific	13.8	>sp|P46531|NOTC1_HUMAN Neurogenic locus notch homolog protein 1 OS=Homo sapiens OX=9606 GN=NOTCH1 PE=1 SV=4	1	1974	FP052722_3.3611.3611.6	high-energy collision-induced dissociation	10.23	5178.24	5179.23	1	90 | 93402
22	Fuc(1)	561.6	6	864.213	5180.24	864.212	5180.23	controllerType=0 controllerNumber=1 scan=3618	1.639	E.VGSYRCVCRATHTGPNCERPYVPCSPSPCQNGGTCRPTGDVTHE.C	27	VGSYRCVCRATHTGPNCERPYVPCSPSPCQNGGTCRPTGDVTHE,EC,6@57.02146,8@57.02146,17@57.02146,24@57.02146,27@146.05791,29@57.02146,35@57.02146	S27(OGlycan / 146.0579)	14.0534	E.VGSYRC[+57.02146]VC[+57.02146]RATHTGPNC[+57.02146]ERPYVPC[+57.02146]SPS[+146.05791]PC[+57.02146]QNGGTC[+57.02146]RPTGDVTHE.C	C6(Carbamidomethyl / 57.0215); C8(Carbamidomethyl / 57.0215); C17(Carbamidomethyl / 57.0215); C24(Carbamidomethyl / 57.0215); C29(Carbamidomethyl / 57.0215); C35(Carbamidomethyl / 57.0215)	5.1e-09	5.9e-09	0	0	0	0	3.1e-10	3.5e-10	8.294	561.6	0		Specific	14.6	>sp|P46531|NOTC1_HUMAN Neurogenic locus notch homolog protein 1 OS=Homo sapiens OX=9606 GN=NOTCH1 PE=1 SV=4	1	1981	FP052722_3.3618.3618.6	high-energy collision-induced dissociation	9.23	5179.24	5179.23	1	91 | 93442
22	Fuc(1)	530.2	6	864.213	5180.24	864.212	5180.23	controllerType=0 controllerNumber=1 scan=3666	1.497	E.VGSYRCVCRATHTGPNCERPYVPCSPSPCQNGGTCRPTGDVTHE.C	3	VGSYRCVCRATHTGPNCERPYVPCSPSPCQNGGTCRPTGDVTHE,EC,3@146.05791,6@57.02146,8@57.02146,17@57.02146,24@57.02146,29@57.02146,35@57.02146	S3(OGlycan / 146.0579)	14.1624	E.VGS[+146.05791]YRC[+57.02146]VC[+57.02146]RATHTGPNC[+57.02146]ERPYVPC[+57.02146]SPSPC[+57.02146]QNGGTC[+57.02146]RPTGDVTHE.C	C6(Carbamidomethyl / 57.0215); C8(Carbamidomethyl / 57.0215); C17(Carbamidomethyl / 57.0215); C24(Carbamidomethyl / 57.0215); C29(Carbamidomethyl / 57.0215); C35(Carbamidomethyl / 57.0215)	2e-08	2.3e-08	0	0	0	0	2.4e-09	2.8e-09	7.698	530.2	1.6		Specific	14.7	>sp|P46531|NOTC1_HUMAN Neurogenic locus notch homolog protein 1 OS=Homo sapiens OX=9606 GN=NOTCH1 PE=1 SV=4	1	2033	FP052722_3.3666.3666.6	high-energy collision-induced dissociation	9.23	5179.23	5179.23	1	92 | 93942
22	Fuc(1)	227.3	6	864.047	5179.25	864.212	5180.23	controllerType=0 controllerNumber=1 scan=4803	3.394	E.VGSYRCVCRATHTGPNCERPYVPCSPSPCQNGGTCRPTGDVTHE.C	3	VGSYRCVCRATHTGPNCERPYVPCSPSPCQNGGTCRPTGDVTHE,EC,3@146.05791,6@57.02146,8@57.02146,17@57.02146,24@57.02146,29@57.02146,35@57.02146	S3(OGlycan / 146.0579)	16.7642	E.VGS[+146.05791]YRC[+57.02146]VC[+57.02146]RATHTGPNC[+57.02146]ERPYVPC[+57.02146]SPSPC[+57.02146]QNGGTC[+57.02146]RPTGDVTHE.C	C6(Carbamidomethyl / 57.0215); C8(Carbamidomethyl / 57.0215); C17(Carbamidomethyl / 57.0215); C24(Carbamidomethyl / 57.0215); C29(Carbamidomethyl / 57.0215); C35(Carbamidomethyl / 57.0215)	3.1e-05	3.6e-05	0	0	0	0	3.5e-06	4.1e-06	4.504	227.3	6.4	-1	Specific	9.7	>sp|P46531|NOTC1_HUMAN Neurogenic locus notch homolog protein 1 OS=Homo sapiens OX=9606 GN=NOTCH1 PE=1 SV=4	1	3441	FP052722_3.4803.4803.6	high-energy collision-induced dissociation	4.67	5178.24	5179.23	1	93 | 104242
22	Fuc(1)	196.1	5	1036.85	5180.24	1036.85	5180.23	controllerType=0 controllerNumber=1 scan=3679	0.946	E.VGSYRCVCRATHTGPNCERPYVPCSPSPCQNGGTCRPTGDVTHE.C	3	VGSYRCVCRATHTGPNCERPYVPCSPSPCQNGGTCRPTGDVTHE,EC,3@146.05791,6@57.02146,8@57.02146,17@57.02146,24@57.02146,29@57.02146,35@57.02146	S3(OGlycan / 146.0579)	14.1922	E.VGS[+146.05791]YRC[+57.02146]VC[+57.02146]RATHTGPNC[+57.02146]ERPYVPC[+57.02146]SPSPC[+57.02146]QNGGTC[+57.02146]RPTGDVTHE.C	C6(Carbamidomethyl / 57.0215); C8(Carbamidomethyl / 57.0215); C17(Carbamidomethyl / 57.0215); C24(Carbamidomethyl / 57.0215); C29(Carbamidomethyl / 57.0215); C35(Carbamidomethyl / 57.0215)	0.00047	0.00054	0	0	0	0	5.3e-05	6.1e-05	3.332	196.1	1.6		Specific	7.8	>sp|P46531|NOTC1_HUMAN Neurogenic locus notch homolog protein 1 OS=Homo sapiens OX=9606 GN=NOTCH1 PE=1 SV=4	1	2047	FP052722_3.3679.3679.5	high-energy collision-induced dissociation	3.28	5179.23	5179.23	1	94 | 94102
22	Fuc(1)	172.9	5	1036.85	5180.24	1036.85	5180.23	controllerType=0 controllerNumber=1 scan=3629	1.653	E.VGSYRCVCRATHTGPNCERPYVPCSPSPCQNGGTCRPTGDVTHE.C	3	VGSYRCVCRATHTGPNCERPYVPCSPSPCQNGGTCRPTGDVTHE,EC,3@146.05791,6@57.02146,8@57.02146,17@57.02146,24@57.02146,29@57.02146,35@57.02146	S3(OGlycan / 146.0579)	14.0788	E.VGS[+146.05791]YRC[+57.02146]VC[+57.02146]RATHTGPNC[+57.02146]ERPYVPC[+57.02146]SPSPC[+57.02146]QNGGTC[+57.02146]RPTGDVTHE.C	C6(Carbamidomethyl / 57.0215); C8(Carbamidomethyl / 57.0215); C17(Carbamidomethyl / 57.0215); C24(Carbamidomethyl / 57.0215); C29(Carbamidomethyl / 57.0215); C35(Carbamidomethyl / 57.0215)	0.00047	0.00054	0	0	0	0	5.1e-05	5.9e-05	3.332	172.9	1.6		Specific	7.3	>sp|P46531|NOTC1_HUMAN Neurogenic locus notch homolog protein 1 OS=Homo sapiens OX=9606 GN=NOTCH1 PE=1 SV=4	1	1993	FP052722_3.3629.3629.5	high-energy collision-induced dissociation	3.28	5179.24	5179.23	1	95 | 93522
22		281	6	845.202	5066.18	845.2	5066.17	controllerType=0 controllerNumber=1 scan=3909	2.247	E.VGSYRCVCRATHTGPNCERPYVPCSPSPCQNGGTCRPTGDVTHE.C		VGSYRCVCRATHTGPNCERPYVPCSPSPCQNGGTCRPTGDVTHE,EC,6@57.02146,8@57.02146,12@15.99492,16@15.99492,17@57.02146,24@57.02146,29@57.02146,35@57.02146	H12(Oxidation / 15.9949); N16(Oxidation / 15.9949)	14.7229	E.VGSYRC[+57.02146]VC[+57.02146]RATH[+15.99492]TGPN[+15.99492]C[+57.02146]ERPYVPC[+57.02146]SPSPC[+57.02146]QNGGTC[+57.02146]RPTGDVTHE.C	C6(Carbamidomethyl / 57.0215); C8(Carbamidomethyl / 57.0215); C17(Carbamidomethyl / 57.0215); C24(Carbamidomethyl / 57.0215); C29(Carbamidomethyl / 57.0215); C35(Carbamidomethyl / 57.0215)	3.7e-05	4.3e-05	0	0	0	0	4.9e-06	5.6e-06	4.434	281	246.7		Specific	8.6	>sp|P46531|NOTC1_HUMAN Neurogenic locus notch homolog protein 1 OS=Homo sapiens OX=9606 GN=NOTCH1 PE=1 SV=4	1	2286	FP052722_3.3909.3909.6	high-energy collision-induced dissociation	4.36	5065.17	5065.16	1	96 | 51181
22		108.3	7	724.603	5066.18	724.601	5066.17	controllerType=0 controllerNumber=1 scan=3942	2.172	E.VGSYRCVCRATHTGPNCERPYVPCSPSPCQNGGTCRPTGDVTHE.C		VGSYRCVCRATHTGPNCERPYVPCSPSPCQNGGTCRPTGDVTHE,EC,6@57.02146,8@57.02146,12@15.99492,16@15.99492,17@57.02146,24@57.02146,29@57.02146,35@57.02146	H12(Oxidation / 15.9949); N16(Oxidation / 15.9949)	14.7976	E.VGSYRC[+57.02146]VC[+57.02146]RATH[+15.99492]TGPN[+15.99492]C[+57.02146]ERPYVPC[+57.02146]SPSPC[+57.02146]QNGGTC[+57.02146]RPTGDVTHE.C	C6(Carbamidomethyl / 57.0215); C8(Carbamidomethyl / 57.0215); C17(Carbamidomethyl / 57.0215); C24(Carbamidomethyl / 57.0215); C29(Carbamidomethyl / 57.0215); C35(Carbamidomethyl / 57.0215)	0.0011	0.0013	0	0	0	0	0.0001	0.00012	2.951	108.3	66.9		Specific	7.6	>sp|P46531|NOTC1_HUMAN Neurogenic locus notch homolog protein 1 OS=Homo sapiens OX=9606 GN=NOTCH1 PE=1 SV=4	1	2326	FP052722_3.3942.3942.2	high-energy collision-induced dissociation	2.88	5065.17	5065.16	1	97 | 51621
22		41.6	5	1013.84	5065.17	1014.04	5066.17	controllerType=0 controllerNumber=1 scan=4156	2.177	E.VGSYRCVCRATHTGPNCERPYVPCSPSPCQNGGTCRPTGDVTHE.C		VGSYRCVCRATHTGPNCERPYVPCSPSPCQNGGTCRPTGDVTHE,EC,6@57.02146,8@57.02146,12@15.99492,16@15.99492,17@57.02146,24@57.02146,29@57.02146,35@57.02146	H12(Oxidation / 15.9949); N16(Oxidation / 15.9949)	15.283	E.VGSYRC[+57.02146]VC[+57.02146]RATH[+15.99492]TGPN[+15.99492]C[+57.02146]ERPYVPC[+57.02146]SPSPC[+57.02146]QNGGTC[+57.02146]RPTGDVTHE.C	C6(Carbamidomethyl / 57.0215); C8(Carbamidomethyl / 57.0215); C17(Carbamidomethyl / 57.0215); C24(Carbamidomethyl / 57.0215); C29(Carbamidomethyl / 57.0215); C35(Carbamidomethyl / 57.0215)	0.039	0.044	0.006	0.006	0	0	0.0062	0.0063	1.414	41.6	41.6	-1	Specific	5.8	>sp|P46531|NOTC1_HUMAN Neurogenic locus notch homolog protein 1 OS=Homo sapiens OX=9606 GN=NOTCH1 PE=1 SV=4	1	2595	FP052722_3.4156.4156.5	high-energy collision-induced dissociation	1.35	5064.17	5065.16	1	98 | 53253
22		28.5	5	1013.84	5065.18	1014.04	5066.17	controllerType=0 controllerNumber=1 scan=3940	2.96	E.VGSYRCVCRATHTGPNCERPYVPCSPSPCQNGGTCRPTGDVTHE.C		VGSYRCVCRATHTGPNCERPYVPCSPSPCQNGGTCRPTGDVTHE,EC,6@57.02146,8@57.02146,12@15.99492,16@15.99492,17@57.02146,24@57.02146,29@57.02146,35@57.02146	H12(Oxidation / 15.9949); N16(Oxidation / 15.9949)	14.7932	E.VGSYRC[+57.02146]VC[+57.02146]RATH[+15.99492]TGPN[+15.99492]C[+57.02146]ERPYVPC[+57.02146]SPSPC[+57.02146]QNGGTC[+57.02146]RPTGDVTHE.C	C6(Carbamidomethyl / 57.0215); C8(Carbamidomethyl / 57.0215); C17(Carbamidomethyl / 57.0215); C24(Carbamidomethyl / 57.0215); C29(Carbamidomethyl / 57.0215); C35(Carbamidomethyl / 57.0215)	0.032	0.037	0.0061	0.0061	0	0	0.0062	0.0063	1.496	28.5	28.5	-1	Specific	6.2	>sp|P46531|NOTC1_HUMAN Neurogenic locus notch homolog protein 1 OS=Homo sapiens OX=9606 GN=NOTCH1 PE=1 SV=4	1	2323	FP052722_3.3940.3940.5	high-energy collision-induced dissociation	1.43	5064.17	5065.16	1	99 | 51541
22		286.8	6	842.868	5052.17	842.699	5051.16	controllerType=0 controllerNumber=1 scan=3697	2.974	E.VGSYRCVCRATHTGPNCERPYVPCSPSPCQNGGTCRPTGDVTHE.C		VGSYRCVCRATHTGPNCERPYVPCSPSPCQNGGTCRPTGDVTHE,EC,6@57.02146,8@57.02146,12@15.99492,17@57.02146,24@57.02146,29@57.02146,31@0.98402,35@57.02146	H12(Oxidation / 15.9949); N31(Deamidated / 0.984)	14.2303	E.VGSYRC[+57.02146]VC[+57.02146]RATH[+15.99492]TGPNC[+57.02146]ERPYVPC[+57.02146]SPSPC[+57.02146]QN[+0.98402]GGTC[+57.02146]RPTGDVTHE.C	C6(Carbamidomethyl / 57.0215); C8(Carbamidomethyl / 57.0215); C17(Carbamidomethyl / 57.0215); C24(Carbamidomethyl / 57.0215); C29(Carbamidomethyl / 57.0215); C35(Carbamidomethyl / 57.0215)	1.1e-05	1.3e-05	0	0	0	0	1.4e-06	1.6e-06	4.963	286.8	12.5	1	Specific	10.4	>sp|P46531|NOTC1_HUMAN Neurogenic locus notch homolog protein 1 OS=Homo sapiens OX=9606 GN=NOTCH1 PE=1 SV=4	1	2069	FP052722_3.3697.3697.6	high-energy collision-induced dissociation	4.89	5051.17	5050.15	1	100 | 49289
22		249.4	6	842.532	5050.16	842.699	5051.16	controllerType=0 controllerNumber=1 scan=3821	1.209	E.VGSYRCVCRATHTGPNCERPYVPCSPSPCQNGGTCRPTGDVTHE.C		VGSYRCVCRATHTGPNCERPYVPCSPSPCQNGGTCRPTGDVTHE,EC,6@57.02146,8@57.02146,16@15.99492,17@57.02146,24@57.02146,29@57.02146,31@0.98402,35@57.02146	N16(Oxidation / 15.9949); N31(Deamidated / 0.984)	14.5184	E.VGSYRC[+57.02146]VC[+57.02146]RATHTGPN[+15.99492]C[+57.02146]ERPYVPC[+57.02146]SPSPC[+57.02146]QN[+0.98402]GGTC[+57.02146]RPTGDVTHE.C	C6(Carbamidomethyl / 57.0215); C8(Carbamidomethyl / 57.0215); C17(Carbamidomethyl / 57.0215); C24(Carbamidomethyl / 57.0215); C29(Carbamidomethyl / 57.0215); C35(Carbamidomethyl / 57.0215)	2.1e-05	2.4e-05	0	0	0	0	2.3e-06	2.7e-06	4.675	249.4	3.6	-1	Specific	9.9	>sp|P46531|NOTC1_HUMAN Neurogenic locus notch homolog protein 1 OS=Homo sapiens OX=9606 GN=NOTCH1 PE=1 SV=4	1	2197	FP052722_3.3821.3821.6	high-energy collision-induced dissociation	4.77	5049.15	5050.15	1	101 | 50421
22		430.2	6	840.369	5037.18	840.197	5036.14	controllerType=0 controllerNumber=1 scan=4210	5.51	E.VGSYRCVCRATHTGPNCERPYVPCSPSPCQNGGTCRPTGDVTHE.C		VGSYRCVCRATHTGPNCERPYVPCSPSPCQNGGTCRPTGDVTHE,EC,6@57.02146,8@57.02146,17@57.02146,19@0.98402,24@57.02146,29@57.02146,31@0.98402,35@57.02146	R19(Deamidated / 0.984); N31(Deamidated / 0.984)	15.4077	E.VGSYRC[+57.02146]VC[+57.02146]RATHTGPNC[+57.02146]ER[+0.98402]PYVPC[+57.02146]SPSPC[+57.02146]QN[+0.98402]GGTC[+57.02146]RPTGDVTHE.C	C6(Carbamidomethyl / 57.0215); C8(Carbamidomethyl / 57.0215); C17(Carbamidomethyl / 57.0215); C24(Carbamidomethyl / 57.0215); C29(Carbamidomethyl / 57.0215); C35(Carbamidomethyl / 57.0215)	4.9e-08	5.6e-08	0	0	0	0	1.7e-08	2e-08	7.313	430.2	32.6	1	Specific	12.1	>sp|P46531|NOTC1_HUMAN Neurogenic locus notch homolog protein 1 OS=Homo sapiens OX=9606 GN=NOTCH1 PE=1 SV=4	1	2664	FP052722_3.4210.4210.6	high-energy collision-induced dissociation	7.42	5036.17	5035.14	1	102 | 53453
22		584.3	6	840.032	5035.16	840.033	5035.16	controllerType=0 controllerNumber=1 scan=3937	-0.682	E.VGSYRCVCRATHTGPNCERPYVPCSPSPCQNGGTCRPTGDVTHE.C		VGSYRCVCRATHTGPNCERPYVPCSPSPCQNGGTCRPTGDVTHE,EC,6@57.02146,8@57.02146,17@57.02146,24@57.02146,29@57.02146,31@0.98402,35@57.02146	N31(Deamidated / 0.984)	14.7877	E.VGSYRC[+57.02146]VC[+57.02146]RATHTGPNC[+57.02146]ERPYVPC[+57.02146]SPSPC[+57.02146]QN[+0.98402]GGTC[+57.02146]RPTGDVTHE.C	C6(Carbamidomethyl / 57.0215); C8(Carbamidomethyl / 57.0215); C17(Carbamidomethyl / 57.0215); C24(Carbamidomethyl / 57.0215); C29(Carbamidomethyl / 57.0215); C35(Carbamidomethyl / 57.0215)	5.1e-09	5.9e-09	0	0	0	0	7.2e-10	8.3e-10	8.294	584.3	31.2		Specific	14.1	>sp|P46531|NOTC1_HUMAN Neurogenic locus notch homolog protein 1 OS=Homo sapiens OX=9606 GN=NOTCH1 PE=1 SV=4	1	2319	FP052722_3.3937.3937.6	high-energy collision-induced dissociation	10.23	5034.15	5034.15	1	103 | 51461
22		568.8	6	840.032	5035.16	840.033	5035.16	controllerType=0 controllerNumber=1 scan=4039	-0.391	E.VGSYRCVCRATHTGPNCERPYVPCSPSPCQNGGTCRPTGDVTHE.C		VGSYRCVCRATHTGPNCERPYVPCSPSPCQNGGTCRPTGDVTHE,EC,6@57.02146,8@57.02146,17@57.02146,24@57.02146,29@57.02146,31@0.98402,35@57.02146	N31(Deamidated / 0.984)	15.016	E.VGSYRC[+57.02146]VC[+57.02146]RATHTGPNC[+57.02146]ERPYVPC[+57.02146]SPSPC[+57.02146]QN[+0.98402]GGTC[+57.02146]RPTGDVTHE.C	C6(Carbamidomethyl / 57.0215); C8(Carbamidomethyl / 57.0215); C17(Carbamidomethyl / 57.0215); C24(Carbamidomethyl / 57.0215); C29(Carbamidomethyl / 57.0215); C35(Carbamidomethyl / 57.0215)	5.1e-09	5.9e-09	0	0	0	0	8.4e-10	9.7e-10	8.294	568.8	18.5		Specific	12.5	>sp|P46531|NOTC1_HUMAN Neurogenic locus notch homolog protein 1 OS=Homo sapiens OX=9606 GN=NOTCH1 PE=1 SV=4	1	2440	FP052722_3.4039.4039.6	high-energy collision-induced dissociation	9.23	5034.15	5034.15	1	104 | 52413
22		564.9	6	840.2	5036.16	840.033	5035.16	controllerType=0 controllerNumber=1 scan=3886	-0.306	E.VGSYRCVCRATHTGPNCERPYVPCSPSPCQNGGTCRPTGDVTHE.C		VGSYRCVCRATHTGPNCERPYVPCSPSPCQNGGTCRPTGDVTHE,EC,6@57.02146,8@57.02146,17@57.02146,24@57.02146,29@57.02146,31@0.98402,35@57.02146	N31(Deamidated / 0.984)	14.6712	E.VGSYRC[+57.02146]VC[+57.02146]RATHTGPNC[+57.02146]ERPYVPC[+57.02146]SPSPC[+57.02146]QN[+0.98402]GGTC[+57.02146]RPTGDVTHE.C	C6(Carbamidomethyl / 57.0215); C8(Carbamidomethyl / 57.0215); C17(Carbamidomethyl / 57.0215); C24(Carbamidomethyl / 57.0215); C29(Carbamidomethyl / 57.0215); C35(Carbamidomethyl / 57.0215)	5.1e-09	5.9e-09	0	0	0	0	5.9e-10	6.8e-10	8.294	564.9	6.2	1	Specific	13	>sp|P46531|NOTC1_HUMAN Neurogenic locus notch homolog protein 1 OS=Homo sapiens OX=9606 GN=NOTCH1 PE=1 SV=4	1	2261	FP052722_3.3886.3886.6	high-energy collision-induced dissociation	9.23	5035.15	5034.15	1	105 | 50941
22		556.6	6	840.034	5035.17	840.033	5035.16	controllerType=0 controllerNumber=1 scan=3988	1.864	E.VGSYRCVCRATHTGPNCERPYVPCSPSPCQNGGTCRPTGDVTHE.C		VGSYRCVCRATHTGPNCERPYVPCSPSPCQNGGTCRPTGDVTHE,EC,6@57.02146,8@57.02146,17@57.02146,24@57.02146,29@57.02146,31@0.98402,35@57.02146	N31(Deamidated / 0.984)	14.8996	E.VGSYRC[+57.02146]VC[+57.02146]RATHTGPNC[+57.02146]ERPYVPC[+57.02146]SPSPC[+57.02146]QN[+0.98402]GGTC[+57.02146]RPTGDVTHE.C	C6(Carbamidomethyl / 57.0215); C8(Carbamidomethyl / 57.0215); C17(Carbamidomethyl / 57.0215); C24(Carbamidomethyl / 57.0215); C29(Carbamidomethyl / 57.0215); C35(Carbamidomethyl / 57.0215)	2e-08	2.3e-08	0	0	0	0	3.6e-09	4.2e-09	7.698	556.6	31.3		Specific	12.9	>sp|P46531|NOTC1_HUMAN Neurogenic locus notch homolog protein 1 OS=Homo sapiens OX=9606 GN=NOTCH1 PE=1 SV=4	1	2378	FP052722_3.3988.3988.6	high-energy collision-induced dissociation	9.23	5034.16	5034.15	1	106 | 51981
22		543	6	840.202	5036.18	840.033	5035.16	controllerType=0 controllerNumber=1 scan=3700	2.676	E.VGSYRCVCRATHTGPNCERPYVPCSPSPCQNGGTCRPTGDVTHE.C		VGSYRCVCRATHTGPNCERPYVPCSPSPCQNGGTCRPTGDVTHE,EC,6@57.02146,8@57.02146,17@57.02146,19@0.98402,24@57.02146,29@57.02146,35@57.02146	R19(Deamidated / 0.984)	14.2387	E.VGSYRC[+57.02146]VC[+57.02146]RATHTGPNC[+57.02146]ER[+0.98402]PYVPC[+57.02146]SPSPC[+57.02146]QNGGTC[+57.02146]RPTGDVTHE.C	C6(Carbamidomethyl / 57.0215); C8(Carbamidomethyl / 57.0215); C17(Carbamidomethyl / 57.0215); C24(Carbamidomethyl / 57.0215); C29(Carbamidomethyl / 57.0215); C35(Carbamidomethyl / 57.0215)	2e-08	2.3e-08	0	0	0	0	2.8e-09	3.3e-09	7.698	543	30	1	Specific	13.4	>sp|P46531|NOTC1_HUMAN Neurogenic locus notch homolog protein 1 OS=Homo sapiens OX=9606 GN=NOTCH1 PE=1 SV=4	1	2073	FP052722_3.3700.3700.6	high-energy collision-induced dissociation	9.23	5035.17	5034.15	1	107 | 49329
22		493.3	6	840.034	5035.17	840.033	5035.16	controllerType=0 controllerNumber=1 scan=3836	1.791	E.VGSYRCVCRATHTGPNCERPYVPCSPSPCQNGGTCRPTGDVTHE.C		VGSYRCVCRATHTGPNCERPYVPCSPSPCQNGGTCRPTGDVTHE,EC,6@57.02146,8@57.02146,17@57.02146,24@57.02146,29@57.02146,31@0.98402,35@57.02146	N31(Deamidated / 0.984)	14.5538	E.VGSYRC[+57.02146]VC[+57.02146]RATHTGPNC[+57.02146]ERPYVPC[+57.02146]SPSPC[+57.02146]QN[+0.98402]GGTC[+57.02146]RPTGDVTHE.C	C6(Carbamidomethyl / 57.0215); C8(Carbamidomethyl / 57.0215); C17(Carbamidomethyl / 57.0215); C24(Carbamidomethyl / 57.0215); C29(Carbamidomethyl / 57.0215); C35(Carbamidomethyl / 57.0215)	3.2e-08	3.7e-08	0	0	0	0	5.7e-09	6.6e-09	7.497	493.3	26.2		Specific	13.4	>sp|P46531|NOTC1_HUMAN Neurogenic locus notch homolog protein 1 OS=Homo sapiens OX=9606 GN=NOTCH1 PE=1 SV=4	1	2210	FP052722_3.3836.3836.6	high-energy collision-induced dissociation	8.23	5034.16	5034.15	1	108 | 50541
22		482.4	6	840.034	5035.17	840.033	5035.16	controllerType=0 controllerNumber=1 scan=3747	1.718	E.VGSYRCVCRATHTGPNCERPYVPCSPSPCQNGGTCRPTGDVTHE.C		VGSYRCVCRATHTGPNCERPYVPCSPSPCQNGGTCRPTGDVTHE,EC,6@57.02146,8@57.02146,17@57.02146,24@57.02146,29@57.02146,31@0.98402,35@57.02146	N31(Deamidated / 0.984)	14.3408	E.VGSYRC[+57.02146]VC[+57.02146]RATHTGPNC[+57.02146]ERPYVPC[+57.02146]SPSPC[+57.02146]QN[+0.98402]GGTC[+57.02146]RPTGDVTHE.C	C6(Carbamidomethyl / 57.0215); C8(Carbamidomethyl / 57.0215); C17(Carbamidomethyl / 57.0215); C24(Carbamidomethyl / 57.0215); C29(Carbamidomethyl / 57.0215); C35(Carbamidomethyl / 57.0215)	3.2e-08	3.7e-08	0	0	0	0	5.2e-09	6e-09	7.497	482.4	33.3		Specific	13.4	>sp|P46531|NOTC1_HUMAN Neurogenic locus notch homolog protein 1 OS=Homo sapiens OX=9606 GN=NOTCH1 PE=1 SV=4	1	2121	FP052722_3.3747.3747.6	high-energy collision-induced dissociation	8.23	5034.16	5034.15	1	109 | 49701
22		468.9	6	840.2	5036.17	840.033	5035.16	controllerType=0 controllerNumber=1 scan=4097	0.276	E.VGSYRCVCRATHTGPNCERPYVPCSPSPCQNGGTCRPTGDVTHE.C		VGSYRCVCRATHTGPNCERPYVPCSPSPCQNGGTCRPTGDVTHE,EC,6@57.02146,8@57.02146,17@57.02146,24@57.02146,29@57.02146,31@0.98402,35@57.02146	N31(Deamidated / 0.984)	15.1481	E.VGSYRC[+57.02146]VC[+57.02146]RATHTGPNC[+57.02146]ERPYVPC[+57.02146]SPSPC[+57.02146]QN[+0.98402]GGTC[+57.02146]RPTGDVTHE.C	C6(Carbamidomethyl / 57.0215); C8(Carbamidomethyl / 57.0215); C17(Carbamidomethyl / 57.0215); C24(Carbamidomethyl / 57.0215); C29(Carbamidomethyl / 57.0215); C35(Carbamidomethyl / 57.0215)	4.8e-08	5.6e-08	0	0	0	0	9.8e-09	1.1e-08	7.316	468.9	21.9	1	Specific	11.6	>sp|P46531|NOTC1_HUMAN Neurogenic locus notch homolog protein 1 OS=Homo sapiens OX=9606 GN=NOTCH1 PE=1 SV=4	1	2517	FP052722_3.4097.4097.6	high-energy collision-induced dissociation	7.64	5035.16	5034.15	1	110 | 52973
22		465.3	5	1007.64	5034.17	1007.84	5035.16	controllerType=0 controllerNumber=1 scan=3716	2.605	E.VGSYRCVCRATHTGPNCERPYVPCSPSPCQNGGTCRPTGDVTHE.C		VGSYRCVCRATHTGPNCERPYVPCSPSPCQNGGTCRPTGDVTHE,EC,6@57.02146,8@57.02146,17@57.02146,24@57.02146,29@57.02146,31@0.98402,35@57.02146	N31(Deamidated / 0.984)	14.2721	E.VGSYRC[+57.02146]VC[+57.02146]RATHTGPNC[+57.02146]ERPYVPC[+57.02146]SPSPC[+57.02146]QN[+0.98402]GGTC[+57.02146]RPTGDVTHE.C	C6(Carbamidomethyl / 57.0215); C8(Carbamidomethyl / 57.0215); C17(Carbamidomethyl / 57.0215); C24(Carbamidomethyl / 57.0215); C29(Carbamidomethyl / 57.0215); C35(Carbamidomethyl / 57.0215)	3.2e-06	3.7e-06	0	0	0	0	2.5e-07	2.9e-07	5.496	465.3	37.5	-1	Specific	9.2	>sp|P46531|NOTC1_HUMAN Neurogenic locus notch homolog protein 1 OS=Homo sapiens OX=9606 GN=NOTCH1 PE=1 SV=4	1	2091	FP052722_3.3716.3716.5	high-energy collision-induced dissociation	5.82	5033.16	5034.15	1	111 | 49409
22		462.6	6	840.034	5035.17	840.033	5035.16	controllerType=0 controllerNumber=1 scan=3793	1.427	E.VGSYRCVCRATHTGPNCERPYVPCSPSPCQNGGTCRPTGDVTHE.C		VGSYRCVCRATHTGPNCERPYVPCSPSPCQNGGTCRPTGDVTHE,EC,6@57.02146,8@57.02146,17@57.02146,24@57.02146,29@57.02146,31@0.98402,35@57.02146	N31(Deamidated / 0.984)	14.4495	E.VGSYRC[+57.02146]VC[+57.02146]RATHTGPNC[+57.02146]ERPYVPC[+57.02146]SPSPC[+57.02146]QN[+0.98402]GGTC[+57.02146]RPTGDVTHE.C	C6(Carbamidomethyl / 57.0215); C8(Carbamidomethyl / 57.0215); C17(Carbamidomethyl / 57.0215); C24(Carbamidomethyl / 57.0215); C29(Carbamidomethyl / 57.0215); C35(Carbamidomethyl / 57.0215)	4.8e-08	5.6e-08	0	0	0	0	7.4e-09	8.6e-09	7.316	462.6	33.6		Specific	12.5	>sp|P46531|NOTC1_HUMAN Neurogenic locus notch homolog protein 1 OS=Homo sapiens OX=9606 GN=NOTCH1 PE=1 SV=4	1	2165	FP052722_3.3793.3793.6	high-energy collision-induced dissociation	7.64	5034.16	5034.15	1	112 | 50021
22		417.7	5	1007.84	5035.16	1007.84	5035.16	controllerType=0 controllerNumber=1 scan=3962	0.86	E.VGSYRCVCRATHTGPNCERPYVPCSPSPCQNGGTCRPTGDVTHE.C		VGSYRCVCRATHTGPNCERPYVPCSPSPCQNGGTCRPTGDVTHE,EC,6@57.02146,8@57.02146,17@57.02146,24@57.02146,29@57.02146,31@0.98402,35@57.02146	N31(Deamidated / 0.984)	14.8422	E.VGSYRC[+57.02146]VC[+57.02146]RATHTGPNC[+57.02146]ERPYVPC[+57.02146]SPSPC[+57.02146]QN[+0.98402]GGTC[+57.02146]RPTGDVTHE.C	C6(Carbamidomethyl / 57.0215); C8(Carbamidomethyl / 57.0215); C17(Carbamidomethyl / 57.0215); C24(Carbamidomethyl / 57.0215); C29(Carbamidomethyl / 57.0215); C35(Carbamidomethyl / 57.0215)	3.2e-06	3.7e-06	0	0	0	0	2.8e-07	3.2e-07	5.493	417.7	29.7		Specific	9.4	>sp|P46531|NOTC1_HUMAN Neurogenic locus notch homolog protein 1 OS=Homo sapiens OX=9606 GN=NOTCH1 PE=1 SV=4	1	2350	FP052722_3.3962.3962.5	high-energy collision-induced dissociation	5.61	5034.16	5034.15	1	113 | 51701
22		390.4	5	1007.84	5035.16	1007.84	5035.16	controllerType=0 controllerNumber=1 scan=3722	0.678	E.VGSYRCVCRATHTGPNCERPYVPCSPSPCQNGGTCRPTGDVTHE.C		VGSYRCVCRATHTGPNCERPYVPCSPSPCQNGGTCRPTGDVTHE,EC,6@57.02146,8@57.02146,17@57.02146,24@57.02146,29@57.02146,31@0.98402,35@57.02146	N31(Deamidated / 0.984)	14.2844	E.VGSYRC[+57.02146]VC[+57.02146]RATHTGPNC[+57.02146]ERPYVPC[+57.02146]SPSPC[+57.02146]QN[+0.98402]GGTC[+57.02146]RPTGDVTHE.C	C6(Carbamidomethyl / 57.0215); C8(Carbamidomethyl / 57.0215); C17(Carbamidomethyl / 57.0215); C24(Carbamidomethyl / 57.0215); C29(Carbamidomethyl / 57.0215); C35(Carbamidomethyl / 57.0215)	1e-05	1.2e-05	0	0	0	0	1.2e-06	1.4e-06	4.985	390.4	37.5		Specific	8.6	>sp|P46531|NOTC1_HUMAN Neurogenic locus notch homolog protein 1 OS=Homo sapiens OX=9606 GN=NOTCH1 PE=1 SV=4	1	2098	FP052722_3.3722.3722.5	high-energy collision-induced dissociation	5.18	5034.16	5034.15	1	114 | 49449
22		352.9	6	840.041	5035.21	840.033	5035.16	controllerType=0 controllerNumber=1 scan=4263	9.791	E.VGSYRCVCRATHTGPNCERPYVPCSPSPCQNGGTCRPTGDVTHE.C		VGSYRCVCRATHTGPNCERPYVPCSPSPCQNGGTCRPTGDVTHE,EC,6@57.02146,8@57.02146,17@57.02146,24@57.02146,29@57.02146,31@0.98402,35@57.02146	N31(Deamidated / 0.984)	15.5275	E.VGSYRC[+57.02146]VC[+57.02146]RATHTGPNC[+57.02146]ERPYVPC[+57.02146]SPSPC[+57.02146]QN[+0.98402]GGTC[+57.02146]RPTGDVTHE.C	C6(Carbamidomethyl / 57.0215); C8(Carbamidomethyl / 57.0215); C17(Carbamidomethyl / 57.0215); C24(Carbamidomethyl / 57.0215); C29(Carbamidomethyl / 57.0215); C35(Carbamidomethyl / 57.0215)	0.00026	0.0003	0	0	0	0	2e-05	2.3e-05	3.586	352.9	39.7		Specific	10.9	>sp|P46531|NOTC1_HUMAN Neurogenic locus notch homolog protein 1 OS=Homo sapiens OX=9606 GN=NOTCH1 PE=1 SV=4	1	2733	FP052722_3.4263.4263.6	high-energy collision-induced dissociation	3.83	5034.2	5034.15	1	115 | 53693
22		342.4	5	1007.64	5034.16	1007.84	5035.16	controllerType=0 controllerNumber=1 scan=3810	1.575	E.VGSYRCVCRATHTGPNCERPYVPCSPSPCQNGGTCRPTGDVTHE.C		VGSYRCVCRATHTGPNCERPYVPCSPSPCQNGGTCRPTGDVTHE,EC,6@57.02146,8@57.02146,17@57.02146,24@57.02146,29@57.02146,31@0.98402,35@57.02146	N31(Deamidated / 0.984)	14.4932	E.VGSYRC[+57.02146]VC[+57.02146]RATHTGPNC[+57.02146]ERPYVPC[+57.02146]SPSPC[+57.02146]QN[+0.98402]GGTC[+57.02146]RPTGDVTHE.C	C6(Carbamidomethyl / 57.0215); C8(Carbamidomethyl / 57.0215); C17(Carbamidomethyl / 57.0215); C24(Carbamidomethyl / 57.0215); C29(Carbamidomethyl / 57.0215); C35(Carbamidomethyl / 57.0215)	9.7e-05	0.00011	0	0	0	0	8.9e-06	1e-05	4.014	342.4	37.4	-1	Specific	8.3	>sp|P46531|NOTC1_HUMAN Neurogenic locus notch homolog protein 1 OS=Homo sapiens OX=9606 GN=NOTCH1 PE=1 SV=4	1	2184	FP052722_3.3810.3810.5	high-energy collision-induced dissociation	4.26	5033.16	5034.15	1	116 | 50181
22		328	5	1008.04	5036.16	1007.84	5035.16	controllerType=0 controllerNumber=1 scan=3908	-0.279	E.VGSYRCVCRATHTGPNCERPYVPCSPSPCQNGGTCRPTGDVTHE.C		VGSYRCVCRATHTGPNCERPYVPCSPSPCQNGGTCRPTGDVTHE,EC,6@57.02146,8@57.02146,17@57.02146,24@57.02146,29@57.02146,31@0.98402,35@57.02146	N31(Deamidated / 0.984)	14.7207	E.VGSYRC[+57.02146]VC[+57.02146]RATHTGPNC[+57.02146]ERPYVPC[+57.02146]SPSPC[+57.02146]QN[+0.98402]GGTC[+57.02146]RPTGDVTHE.C	C6(Carbamidomethyl / 57.0215); C8(Carbamidomethyl / 57.0215); C17(Carbamidomethyl / 57.0215); C24(Carbamidomethyl / 57.0215); C29(Carbamidomethyl / 57.0215); C35(Carbamidomethyl / 57.0215)	9.7e-05	0.00011	0	0	0	0	9.3e-06	1.1e-05	4.014	328	18.9	1	Specific	8	>sp|P46531|NOTC1_HUMAN Neurogenic locus notch homolog protein 1 OS=Homo sapiens OX=9606 GN=NOTCH1 PE=1 SV=4	1	2284	FP052722_3.3908.3908.5	high-energy collision-induced dissociation	4.26	5035.15	5034.15	1	117 | 51141
22		286.6	5	1007.84	5035.17	1007.84	5035.16	controllerType=0 controllerNumber=1 scan=3768	2.133	E.VGSYRCVCRATHTGPNCERPYVPCSPSPCQNGGTCRPTGDVTHE.C		VGSYRCVCRATHTGPNCERPYVPCSPSPCQNGGTCRPTGDVTHE,EC,6@57.02146,8@57.02146,17@57.02146,24@57.02146,29@57.02146,31@0.98402,35@57.02146	N31(Deamidated / 0.984)	14.3899	E.VGSYRC[+57.02146]VC[+57.02146]RATHTGPNC[+57.02146]ERPYVPC[+57.02146]SPSPC[+57.02146]QN[+0.98402]GGTC[+57.02146]RPTGDVTHE.C	C6(Carbamidomethyl / 57.0215); C8(Carbamidomethyl / 57.0215); C17(Carbamidomethyl / 57.0215); C24(Carbamidomethyl / 57.0215); C29(Carbamidomethyl / 57.0215); C35(Carbamidomethyl / 57.0215)	0.00016	0.00018	0	0	0	0	1.4e-05	1.6e-05	3.801	286.6	36.4		Specific	8.2	>sp|P46531|NOTC1_HUMAN Neurogenic locus notch homolog protein 1 OS=Homo sapiens OX=9606 GN=NOTCH1 PE=1 SV=4	1	2140	FP052722_3.3768.3768.5	high-energy collision-induced dissociation	3.74	5034.16	5034.15	1	118 | 49821
22		274.2	5	1007.84	5035.17	1007.84	5035.16	controllerType=0 controllerNumber=1 scan=3858	1.648	E.VGSYRCVCRATHTGPNCERPYVPCSPSPCQNGGTCRPTGDVTHE.C		VGSYRCVCRATHTGPNCERPYVPCSPSPCQNGGTCRPTGDVTHE,EC,6@57.02146,8@57.02146,17@57.02146,24@57.02146,29@57.02146,31@0.98402,35@57.02146	N31(Deamidated / 0.984)	14.6103	E.VGSYRC[+57.02146]VC[+57.02146]RATHTGPNC[+57.02146]ERPYVPC[+57.02146]SPSPC[+57.02146]QN[+0.98402]GGTC[+57.02146]RPTGDVTHE.C	C6(Carbamidomethyl / 57.0215); C8(Carbamidomethyl / 57.0215); C17(Carbamidomethyl / 57.0215); C24(Carbamidomethyl / 57.0215); C29(Carbamidomethyl / 57.0215); C35(Carbamidomethyl / 57.0215)	0.00031	0.00036	0	0	0	0	2.9e-05	3.4e-05	3.506	274.2	30.8		Specific	7.8	>sp|P46531|NOTC1_HUMAN Neurogenic locus notch homolog protein 1 OS=Homo sapiens OX=9606 GN=NOTCH1 PE=1 SV=4	1	2231	FP052722_3.3858.3858.5	high-energy collision-induced dissociation	3.61	5034.16	5034.15	1	119 | 50741
22		256.1	5	1008.04	5036.17	1007.84	5035.16	controllerType=0 controllerNumber=1 scan=4015	2.145	E.VGSYRCVCRATHTGPNCERPYVPCSPSPCQNGGTCRPTGDVTHE.C		VGSYRCVCRATHTGPNCERPYVPCSPSPCQNGGTCRPTGDVTHE,EC,6@57.02146,8@57.02146,17@57.02146,24@57.02146,29@57.02146,31@0.98402,35@57.02146	N31(Deamidated / 0.984)	14.9604	E.VGSYRC[+57.02146]VC[+57.02146]RATHTGPNC[+57.02146]ERPYVPC[+57.02146]SPSPC[+57.02146]QN[+0.98402]GGTC[+57.02146]RPTGDVTHE.C	C6(Carbamidomethyl / 57.0215); C8(Carbamidomethyl / 57.0215); C17(Carbamidomethyl / 57.0215); C24(Carbamidomethyl / 57.0215); C29(Carbamidomethyl / 57.0215); C35(Carbamidomethyl / 57.0215)	0.00031	0.00036	0	0	0	0	3.1e-05	3.5e-05	3.506	256.1	29.1	1	Specific	7.8	>sp|P46531|NOTC1_HUMAN Neurogenic locus notch homolog protein 1 OS=Homo sapiens OX=9606 GN=NOTCH1 PE=1 SV=4	1	2411	FP052722_3.4015.4015.5	high-energy collision-induced dissociation	3.61	5035.17	5034.15	1	120 | 52181
22		204.8	5	1007.84	5035.15	1007.84	5035.16	controllerType=0 controllerNumber=1 scan=4072	-1.443	E.VGSYRCVCRATHTGPNCERPYVPCSPSPCQNGGTCRPTGDVTHE.C		VGSYRCVCRATHTGPNCERPYVPCSPSPCQNGGTCRPTGDVTHE,EC,6@57.02146,8@57.02146,17@57.02146,24@57.02146,29@57.02146,31@0.98402,35@57.02146	N31(Deamidated / 0.984)	15.0916	E.VGSYRC[+57.02146]VC[+57.02146]RATHTGPNC[+57.02146]ERPYVPC[+57.02146]SPSPC[+57.02146]QN[+0.98402]GGTC[+57.02146]RPTGDVTHE.C	C6(Carbamidomethyl / 57.0215); C8(Carbamidomethyl / 57.0215); C17(Carbamidomethyl / 57.0215); C24(Carbamidomethyl / 57.0215); C29(Carbamidomethyl / 57.0215); C35(Carbamidomethyl / 57.0215)	0.00046	0.00053	0	0	0	0	4.9e-05	5.7e-05	3.336	204.8	4.6		Specific	7.4	>sp|P46531|NOTC1_HUMAN Neurogenic locus notch homolog protein 1 OS=Homo sapiens OX=9606 GN=NOTCH1 PE=1 SV=4	1	2481	FP052722_3.4072.4072.5	high-energy collision-induced dissociation	3.5	5034.15	5034.15	1	121 | 52773
22		120.2	5	1007.84	5035.16	1007.84	5035.16	controllerType=0 controllerNumber=1 scan=4128	0.921	E.VGSYRCVCRATHTGPNCERPYVPCSPSPCQNGGTCRPTGDVTHE.C		VGSYRCVCRATHTGPNCERPYVPCSPSPCQNGGTCRPTGDVTHE,EC,6@57.02146,8@57.02146,17@57.02146,24@57.02146,29@57.02146,31@0.98402,35@57.02146	N31(Deamidated / 0.984)	15.2213	E.VGSYRC[+57.02146]VC[+57.02146]RATHTGPNC[+57.02146]ERPYVPC[+57.02146]SPSPC[+57.02146]QN[+0.98402]GGTC[+57.02146]RPTGDVTHE.C	C6(Carbamidomethyl / 57.0215); C8(Carbamidomethyl / 57.0215); C17(Carbamidomethyl / 57.0215); C24(Carbamidomethyl / 57.0215); C29(Carbamidomethyl / 57.0215); C35(Carbamidomethyl / 57.0215)	0.016	0.018	0	0	0	0	0.0013	0.0015	1.804	120.2	22.4		Specific	6.3	>sp|P46531|NOTC1_HUMAN Neurogenic locus notch homolog protein 1 OS=Homo sapiens OX=9606 GN=NOTCH1 PE=1 SV=4	1	2558	FP052722_3.4128.4128.5	high-energy collision-induced dissociation	1.74	5034.16	5034.15	1	122 | 53173
22		592.8	6	839.869	5034.18	839.869	5034.18	controllerType=0 controllerNumber=1 scan=3652	0.119	E.VGSYRCVCRATHTGPNCERPYVPCSPSPCQNGGTCRPTGDVTHE.C		VGSYRCVCRATHTGPNCERPYVPCSPSPCQNGGTCRPTGDVTHE,EC,6@57.02146,8@57.02146,17@57.02146,24@57.02146,29@57.02146,35@57.02146		14.1304	E.VGSYRC[+57.02146]VC[+57.02146]RATHTGPNC[+57.02146]ERPYVPC[+57.02146]SPSPC[+57.02146]QNGGTC[+57.02146]RPTGDVTHE.C	C6(Carbamidomethyl / 57.0215); C8(Carbamidomethyl / 57.0215); C17(Carbamidomethyl / 57.0215); C24(Carbamidomethyl / 57.0215); C29(Carbamidomethyl / 57.0215); C35(Carbamidomethyl / 57.0215)	5.1e-09	5.9e-09	0	0	0	0	4.5e-10	5.2e-10	8.294	592.8	12.8		Specific	13.5	>sp|P46531|NOTC1_HUMAN Neurogenic locus notch homolog protein 1 OS=Homo sapiens OX=9606 GN=NOTCH1 PE=1 SV=4	1	2019	FP052722_3.3652.3652.6	high-energy collision-induced dissociation	10.23	5033.17	5033.17	1	123 | 48969
22		360.4	6	839.701	5033.17	839.869	5034.18	controllerType=0 controllerNumber=1 scan=4097	-0.402	E.VGSYRCVCRATHTGPNCERPYVPCSPSPCQNGGTCRPTGDVTHE.C		VGSYRCVCRATHTGPNCERPYVPCSPSPCQNGGTCRPTGDVTHE,EC,6@57.02146,8@57.02146,17@57.02146,24@57.02146,29@57.02146,35@57.02146		15.1481	E.VGSYRC[+57.02146]VC[+57.02146]RATHTGPNC[+57.02146]ERPYVPC[+57.02146]SPSPC[+57.02146]QNGGTC[+57.02146]RPTGDVTHE.C	C6(Carbamidomethyl / 57.0215); C8(Carbamidomethyl / 57.0215); C17(Carbamidomethyl / 57.0215); C24(Carbamidomethyl / 57.0215); C29(Carbamidomethyl / 57.0215); C35(Carbamidomethyl / 57.0215)	8.8e-08	1e-07	0	0	0	0	2.7e-08	3.1e-08	7.057	360.4	360.4	-1	Specific	11.4	>sp|P46531|NOTC1_HUMAN Neurogenic locus notch homolog protein 1 OS=Homo sapiens OX=9606 GN=NOTCH1 PE=1 SV=4	1	2516	FP052722_3.4097.4097.6	high-energy collision-induced dissociation	7.25	5032.16	5033.17	1	124 | 52933
22		354.8	6	839.707	5033.2	839.869	5034.18	controllerType=0 controllerNumber=1 scan=4210	6.29	E.VGSYRCVCRATHTGPNCERPYVPCSPSPCQNGGTCRPTGDVTHE.C		VGSYRCVCRATHTGPNCERPYVPCSPSPCQNGGTCRPTGDVTHE,EC,6@57.02146,8@57.02146,17@57.02146,24@57.02146,29@57.02146,35@57.02146		15.4077	E.VGSYRC[+57.02146]VC[+57.02146]RATHTGPNC[+57.02146]ERPYVPC[+57.02146]SPSPC[+57.02146]QNGGTC[+57.02146]RPTGDVTHE.C	C6(Carbamidomethyl / 57.0215); C8(Carbamidomethyl / 57.0215); C17(Carbamidomethyl / 57.0215); C24(Carbamidomethyl / 57.0215); C29(Carbamidomethyl / 57.0215); C35(Carbamidomethyl / 57.0215)	0.00011	0.00013	0	0	0	0	1.1e-05	1.3e-05	3.951	354.8	354.8	-1	Specific	10.1	>sp|P46531|NOTC1_HUMAN Neurogenic locus notch homolog protein 1 OS=Homo sapiens OX=9606 GN=NOTCH1 PE=1 SV=4	1	2663	FP052722_3.4210.4210.6	high-energy collision-induced dissociation	4.19	5032.2	5033.17	1	125 | 53413
22		348	5	1007.84	5035.19	1007.64	5034.18	controllerType=0 controllerNumber=1 scan=3663	1.262	E.VGSYRCVCRATHTGPNCERPYVPCSPSPCQNGGTCRPTGDVTHE.C		VGSYRCVCRATHTGPNCERPYVPCSPSPCQNGGTCRPTGDVTHE,EC,6@57.02146,8@57.02146,17@57.02146,24@57.02146,29@57.02146,35@57.02146		14.1546	E.VGSYRC[+57.02146]VC[+57.02146]RATHTGPNC[+57.02146]ERPYVPC[+57.02146]SPSPC[+57.02146]QNGGTC[+57.02146]RPTGDVTHE.C	C6(Carbamidomethyl / 57.0215); C8(Carbamidomethyl / 57.0215); C17(Carbamidomethyl / 57.0215); C24(Carbamidomethyl / 57.0215); C29(Carbamidomethyl / 57.0215); C35(Carbamidomethyl / 57.0215)	0.00012	0.00014	0	0	0	0	1.2e-05	1.3e-05	3.921	348	29.9	1	Specific	7.8	>sp|P46531|NOTC1_HUMAN Neurogenic locus notch homolog protein 1 OS=Homo sapiens OX=9606 GN=NOTCH1 PE=1 SV=4	1	2031	FP052722_3.3663.3663.5	high-energy collision-induced dissociation	4.16	5034.18	5033.17	1	126 | 49077
207	Fuc(1)	454.8	3	1189.15	3565.45	1189.15	3565.43	controllerType=0 controllerNumber=1 scan=4839	3.001	E.GSTCDTNPVNGKAICTCPSGYTGPACSQDVDE.C	16	GSTCDTNPVNGKAICTCPSGYTGPACSQDVDE,EC,4@57.02146,10@0.98402,15@57.02146,16@146.05791,17@57.02146,26@57.02146	N10(Deamidated / 0.984); T16(OGlycan / 146.0579)	16.8466	E.GSTC[+57.02146]DTNPVN[+0.98402]GKAIC[+57.02146]T[+146.05791]C[+57.02146]PSGYTGPAC[+57.02146]SQDVDE.C	C4(Carbamidomethyl / 57.0215); C15(Carbamidomethyl / 57.0215); C17(Carbamidomethyl / 57.0215); C26(Carbamidomethyl / 57.0215)	1.2e-05	1.3e-05	0	0	0	0	1.6e-06	1.9e-06	4.936	398.2	2.4		Specific	13.1	>sp|P46531|NOTC1_HUMAN Neurogenic locus notch homolog protein 1 OS=Homo sapiens OX=9606 GN=NOTCH1 PE=1 SV=4	1	3488	FP052722_3.4839.4839.3	high-energy collision-induced dissociation	5.24	3564.44	3564.43	1	127 | 28873
207	Fuc(1)	350.5	3	1189.16	3565.45	1189.15	3565.43	controllerType=0 controllerNumber=1 scan=4904	5.158	E.GSTCDTNPVNGKAICTCPSGYTGPACSQDVDE.C	16	GSTCDTNPVNGKAICTCPSGYTGPACSQDVDE,EC,4@57.02146,10@0.98402,15@57.02146,16@146.05791,17@57.02146,26@57.02146	N10(Deamidated / 0.984); T16(OGlycan / 146.0579)	16.9946	E.GSTC[+57.02146]DTNPVN[+0.98402]GKAIC[+57.02146]T[+146.05791]C[+57.02146]PSGYTGPAC[+57.02146]SQDVDE.C	C4(Carbamidomethyl / 57.0215); C15(Carbamidomethyl / 57.0215); C17(Carbamidomethyl / 57.0215); C26(Carbamidomethyl / 57.0215)	0.0002	0.00023	0	0	0	0	1.5e-05	1.8e-05	3.708	350.5	2.4		Specific	13.4	>sp|P46531|NOTC1_HUMAN Neurogenic locus notch homolog protein 1 OS=Homo sapiens OX=9606 GN=NOTCH1 PE=1 SV=4	1	3570	FP052722_3.4904.4904.3	high-energy collision-induced dissociation	3.94	3564.45	3564.43	1	128 | 29193
207	Fuc(1)	271	3	1189.16	3565.46	1189.15	3565.43	controllerType=0 controllerNumber=1 scan=4991	5.877	E.GSTCDTNPVNGKAICTCPSGYTGPACSQDVDE.C	16	GSTCDTNPVNGKAICTCPSGYTGPACSQDVDE,EC,4@57.02146,10@0.98402,15@57.02146,16@146.05791,17@57.02146,26@57.02146	N10(Deamidated / 0.984); T16(OGlycan / 146.0579)	17.1968	E.GSTC[+57.02146]DTNPVN[+0.98402]GKAIC[+57.02146]T[+146.05791]C[+57.02146]PSGYTGPAC[+57.02146]SQDVDE.C	C4(Carbamidomethyl / 57.0215); C15(Carbamidomethyl / 57.0215); C17(Carbamidomethyl / 57.0215); C26(Carbamidomethyl / 57.0215)	0.0064	0.0074	0	0	0	0	0.00056	0.00065	2.194	271	2.4		Specific	13.4	>sp|P46531|NOTC1_HUMAN Neurogenic locus notch homolog protein 1 OS=Homo sapiens OX=9606 GN=NOTCH1 PE=1 SV=4	1	3680	FP052722_3.4991.4991.3	high-energy collision-induced dissociation	2.27	3564.45	3564.43	1	129 | 29701
207		477.8	3	1140.48	3419.41	1140.46	3419.38	controllerType=0 controllerNumber=1 scan=4889	10.222	E.GSTCDTNPVNGKAICTCPSGYTGPACSQDVDE.C		GSTCDTNPVNGKAICTCPSGYTGPACSQDVDE,EC,4@57.02146,10@0.98402,15@57.02146,17@57.02146,26@57.02146	N10(Deamidated / 0.984)	16.9609	E.GSTC[+57.02146]DTNPVN[+0.98402]GKAIC[+57.02146]TC[+57.02146]PSGYTGPAC[+57.02146]SQDVDE.C	C4(Carbamidomethyl / 57.0215); C15(Carbamidomethyl / 57.0215); C17(Carbamidomethyl / 57.0215); C26(Carbamidomethyl / 57.0215)	0.00045	0.00052	0	0	0	0	4.3e-05	5e-05	3.346	420.2	51.3		Specific	12.9	>sp|P46531|NOTC1_HUMAN Neurogenic locus notch homolog protein 1 OS=Homo sapiens OX=9606 GN=NOTCH1 PE=1 SV=4	1	3551	FP052722_3.4889.4889.3	high-energy collision-induced dissociation	3.28	3418.4	3418.37	1	130 | 29033
207		344.9	3	1140.47	3419.39	1140.46	3419.38	controllerType=0 controllerNumber=1 scan=4944	3.154	E.GSTCDTNPVNGKAICTCPSGYTGPACSQDVDE.C		GSTCDTNPVNGKAICTCPSGYTGPACSQDVDE,EC,4@57.02146,10@0.98402,15@57.02146,17@57.02146,26@57.02146	N10(Deamidated / 0.984)	17.0871	E.GSTC[+57.02146]DTNPVN[+0.98402]GKAIC[+57.02146]TC[+57.02146]PSGYTGPAC[+57.02146]SQDVDE.C	C4(Carbamidomethyl / 57.0215); C15(Carbamidomethyl / 57.0215); C17(Carbamidomethyl / 57.0215); C26(Carbamidomethyl / 57.0215)	0.0002	0.00023	0	0	0	0	1.6e-05	1.9e-05	3.708	344.9	101.6		Specific	14.7	>sp|P46531|NOTC1_HUMAN Neurogenic locus notch homolog protein 1 OS=Homo sapiens OX=9606 GN=NOTCH1 PE=1 SV=4	1	3617	FP052722_3.4944.4944.3	high-energy collision-induced dissociation	3.95	3418.38	3418.37	1	131 | 29501
207		301.7	3	1140.47	3419.39	1140.46	3419.38	controllerType=0 controllerNumber=1 scan=5024	2.618	E.GSTCDTNPVNGKAICTCPSGYTGPACSQDVDE.C		GSTCDTNPVNGKAICTCPSGYTGPACSQDVDE,EC,4@57.02146,10@0.98402,15@57.02146,17@57.02146,26@57.02146	N10(Deamidated / 0.984)	17.2736	E.GSTC[+57.02146]DTNPVN[+0.98402]GKAIC[+57.02146]TC[+57.02146]PSGYTGPAC[+57.02146]SQDVDE.C	C4(Carbamidomethyl / 57.0215); C15(Carbamidomethyl / 57.0215); C17(Carbamidomethyl / 57.0215); C26(Carbamidomethyl / 57.0215)	0.00032	0.00037	0	0	0	0	3.2e-05	3.7e-05	3.494	295.5	77.8		Specific	14	>sp|P46531|NOTC1_HUMAN Neurogenic locus notch homolog protein 1 OS=Homo sapiens OX=9606 GN=NOTCH1 PE=1 SV=4	1	3720	FP052722_3.5024.5024.3	high-energy collision-induced dissociation	3.43	3418.38	3418.37	1	132 | 29889
212	HexNAc(1)Fuc(1); HexNAc(1)Fuc(1)	469.1	5	1201.11	6001.51	1200.91	6000.53	controllerType=0 controllerNumber=1 scan=5725	-4.612	D.TNPVNGKAICTCPSGYTGPACSQDVDECSLGANPCEHAGKCINTLGSFE.C	17;22	TNPVNGKAICTCPSGYTGPACSQDVDECSLGANPCEHAGKCINTLGSFE,DC,5@0.98402,10@57.02146,12@57.02146,17@349.13728,21@57.02146,22@349.13728,28@57.02146,35@57.02146,41@57.02146	N5(Deamidated / 0.984); T17(OGlycan / 349.1373); S22(OGlycan / 349.1373)	18.8694	D.TNPVN[+0.98402]GKAIC[+57.02146]TC[+57.02146]PSGYT[+349.13728]GPAC[+57.02146]S[+349.13728]QDVDEC[+57.02146]SLGANPC[+57.02146]EHAGKC[+57.02146]INTLGSFE.C	C10(Carbamidomethyl / 57.0215); C12(Carbamidomethyl / 57.0215); C21(Carbamidomethyl / 57.0215); C28(Carbamidomethyl / 57.0215); C35(Carbamidomethyl / 57.0215); C41(Carbamidomethyl / 57.0215)	0.00046	0.00053	0	0	0	0	4.7e-05	5.4e-05	3.341	469.1	0	1	Specific	9.5	>sp|P46531|NOTC1_HUMAN Neurogenic locus notch homolog protein 1 OS=Homo sapiens OX=9606 GN=NOTCH1 PE=1 SV=4	1	4582	FP052722_3.5725.5725.5	high-energy collision-induced dissociation	3.38	6000.5	5999.53	1	133 | 111252
212		277.9	3	966.752	2898.24	966.749	2898.23	controllerType=0 controllerNumber=1 scan=4630	2.861	D.TNPVNGKAICTCPSGYTGPACSQDVDE.C		TNPVNGKAICTCPSGYTGPACSQDVDE,DC,10@57.02146,12@57.02146,21@57.02146		16.3663	D.TNPVNGKAIC[+57.02146]TC[+57.02146]PSGYTGPAC[+57.02146]SQDVDE.C	C10(Carbamidomethyl / 57.0215); C12(Carbamidomethyl / 57.0215); C21(Carbamidomethyl / 57.0215)	8.7e-05	0.0001	0	0	0	0	6.2e-06	7.1e-06	4.061	277.9	277.9		Specific	11.6	>sp|P46531|NOTC1_HUMAN Neurogenic locus notch homolog protein 1 OS=Homo sapiens OX=9606 GN=NOTCH1 PE=1 SV=4	1	3211	FP052722_3.4630.4630.3	high-energy collision-induced dissociation	4.21	2897.23	2897.23	1	134 | 8232
236	Hex(1)Pent(2)	172.2	4	1208.75	4831.96	1209	4832.97	controllerType=0 controllerNumber=1 scan=6218	-0.4	D.VDECSLGANPCEHAGKCINTLGSFECQCLQGYTGPRCE.I	20	VDECSLGANPCEHAGKCINTLGSFECQCLQGYTGPRCE,DI,2@15.99492,4@57.02146,11@57.02146,17@57.02146,19@15.99492,20@426.13734,26@57.02146,28@57.02146,37@57.02146	D2(Oxidation / 15.9949); N19(Oxidation / 15.9949); T20(OGlycan / 426.1373)	20.0082	D.VD[+15.99492]EC[+57.02146]SLGANPC[+57.02146]EHAGKC[+57.02146]IN[+15.99492]T[+426.13734]LGSFEC[+57.02146]QC[+57.02146]LQGYTGPRC[+57.02146]E.I	C4(Carbamidomethyl / 57.0215); C11(Carbamidomethyl / 57.0215); C17(Carbamidomethyl / 57.0215); C26(Carbamidomethyl / 57.0215); C28(Carbamidomethyl / 57.0215); C37(Carbamidomethyl / 57.0215)	0.014	0.016	0	0	0	0	0.0011	0.0013	1.85	172.2	0	-1	Specific	7.6	>sp|P46531|NOTC1_HUMAN Neurogenic locus notch homolog protein 1 OS=Homo sapiens OX=9606 GN=NOTCH1 PE=1 SV=4	1	5171	FP052722_3.6218.6218.4	high-energy collision-induced dissociation	1.72	4830.95	4831.96	1	135 | 76483
238	Hex(1); HexNAc(1)Hex(1)Fuc(1)	302	4	1209.5	4834.96	1209.25	4833.99	controllerType=0 controllerNumber=1 scan=6231	-6.11	D.ECSLGANPCEHAGKCINTLGSFECQCLQGYTGPRCE.I	18;21	ECSLGANPCEHAGKCINTLGSFECQCLQGYTGPRCE,DI,2@57.02146,9@57.02146,15@57.02146,18@162.05282,21@511.19010,24@57.02146,26@57.02146,35@57.02146	T18(OGlycan / 162.0528); S21(OGlycan / 511.1901)	20.0392	D.EC[+57.02146]SLGANPC[+57.02146]EHAGKC[+57.02146]INT[+162.05282]LGS[+511.19010]FEC[+57.02146]QC[+57.02146]LQGYTGPRC[+57.02146]E.I	C2(Carbamidomethyl / 57.0215); C9(Carbamidomethyl / 57.0215); C15(Carbamidomethyl / 57.0215); C24(Carbamidomethyl / 57.0215); C26(Carbamidomethyl / 57.0215); C35(Carbamidomethyl / 57.0215)	0.00045	0.00052	0	0	0	0	4.5e-05	5.2e-05	3.343	302	0	1	Specific	9.7	>sp|P46531|NOTC1_HUMAN Neurogenic locus notch homolog protein 1 OS=Homo sapiens OX=9606 GN=NOTCH1 PE=1 SV=4	1	5187	FP052722_3.6231.6231.4	high-energy collision-induced dissociation	3.22	4833.95	4832.98	1	136 | 76563
238	HexNAc(1)Hex(1)Fuc(1)	171.9	3	1563.31	4687.91	1563.64	4688.91	controllerType=0 controllerNumber=1 scan=6294	0.024	D.ECSLGANPCEHAGKCINTLGSFECQCLQGYTGPRCE.I	21	ECSLGANPCEHAGKCINTLGSFECQCLQGYTGPRCE,DI,2@57.02146,9@57.02146,11@15.99492,15@57.02146,17@0.98402,21@511.19010,24@57.02146,26@57.02146,35@57.02146	H11(Oxidation / 15.9949); N17(Deamidated / 0.984); S21(OGlycan / 511.1901)	20.1898	D.EC[+57.02146]SLGANPC[+57.02146]EH[+15.99492]AGKC[+57.02146]IN[+0.98402]TLGS[+511.19010]FEC[+57.02146]QC[+57.02146]LQGYTGPRC[+57.02146]E.I	C2(Carbamidomethyl / 57.0215); C9(Carbamidomethyl / 57.0215); C15(Carbamidomethyl / 57.0215); C24(Carbamidomethyl / 57.0215); C26(Carbamidomethyl / 57.0215); C35(Carbamidomethyl / 57.0215)	0.0012	0.0014	0	0	0	0	0.00012	0.00014	2.906	1.6	0	-1	Specific	12.5	>sp|P46531|NOTC1_HUMAN Neurogenic locus notch homolog protein 1 OS=Homo sapiens OX=9606 GN=NOTCH1 PE=1 SV=4	1	5264	FP052722_3.6294.6294.3	high-energy collision-induced dissociation	2.76	4686.9	4687.91	1	137 | 76963
238	HexNAc(1)Hex(1)Fuc(1)	145.5	3	1563.31	4687.92	1563.64	4688.91	controllerType=0 controllerNumber=1 scan=6241	2.367	D.ECSLGANPCEHAGKCINTLGSFECQCLQGYTGPRCE.I	21	ECSLGANPCEHAGKCINTLGSFECQCLQGYTGPRCE,DI,2@57.02146,9@57.02146,11@15.99492,15@57.02146,17@0.98402,21@511.19010,24@57.02146,26@57.02146,35@57.02146	H11(Oxidation / 15.9949); N17(Deamidated / 0.984); S21(OGlycan / 511.1901)	20.0631	D.EC[+57.02146]SLGANPC[+57.02146]EH[+15.99492]AGKC[+57.02146]IN[+0.98402]TLGS[+511.19010]FEC[+57.02146]QC[+57.02146]LQGYTGPRC[+57.02146]E.I	C2(Carbamidomethyl / 57.0215); C9(Carbamidomethyl / 57.0215); C15(Carbamidomethyl / 57.0215); C24(Carbamidomethyl / 57.0215); C26(Carbamidomethyl / 57.0215); C35(Carbamidomethyl / 57.0215)	0.011	0.012	0	0	0	0	0.00076	0.00088	1.978	24.6	0	-1	Specific	9.8	>sp|P46531|NOTC1_HUMAN Neurogenic locus notch homolog protein 1 OS=Homo sapiens OX=9606 GN=NOTCH1 PE=1 SV=4	1	5202	FP052722_3.6241.6241.3	high-energy collision-induced dissociation	1.85	4686.91	4687.91	1	138 | 76643
238	Fuc(1); HexNAc(1)Fuc(1)	415.2	4	1172.48	4686.9	1172.74	4687.93	controllerType=0 controllerNumber=1 scan=6262	-6.474	D.ECSLGANPCEHAGKCINTLGSFECQCLQGYTGPRCE.I	21;31	ECSLGANPCEHAGKCINTLGSFECQCLQGYTGPRCE,DI,2@57.02146,7@15.99492,9@57.02146,11@15.99492,15@57.02146,21@146.05791,24@57.02146,26@57.02146,31@349.13728,35@57.02146	N7(Oxidation / 15.9949); H11(Oxidation / 15.9949); S21(OGlycan / 146.0579); T31(OGlycan / 349.1373)	20.1136	D.EC[+57.02146]SLGAN[+15.99492]PC[+57.02146]EH[+15.99492]AGKC[+57.02146]INTLGS[+146.05791]FEC[+57.02146]QC[+57.02146]LQGYT[+349.13728]GPRC[+57.02146]E.I	C2(Carbamidomethyl / 57.0215); C9(Carbamidomethyl / 57.0215); C15(Carbamidomethyl / 57.0215); C24(Carbamidomethyl / 57.0215); C26(Carbamidomethyl / 57.0215); C35(Carbamidomethyl / 57.0215)	1.4e-05	1.6e-05	0	0	0	0	1.8e-06	2.1e-06	4.868	415.2	0	-1	Specific	10.5	>sp|P46531|NOTC1_HUMAN Neurogenic locus notch homolog protein 1 OS=Homo sapiens OX=9606 GN=NOTCH1 PE=1 SV=4	1	5228	FP052722_3.6262.6262.4	high-energy collision-induced dissociation	3.65	4685.89	4686.92	1	139 | 76803
238		171.5	2	1292.05	2583.09	1292.05	2583.09	controllerType=0 controllerNumber=1 scan=5916	0.346	D.ECSLGANPCEHAGKCINTLGSFE.C		ECSLGANPCEHAGKCINTLGSFE,DC,2@57.02146,7@15.99492,9@57.02146,11@15.99492,15@57.02146	N7(Oxidation / 15.9949); H11(Oxidation / 15.9949)	19.2956	D.EC[+57.02146]SLGAN[+15.99492]PC[+57.02146]EH[+15.99492]AGKC[+57.02146]INTLGSFE.C	C2(Carbamidomethyl / 57.0215); C9(Carbamidomethyl / 57.0215); C15(Carbamidomethyl / 57.0215)	0.0029	0.0034	0	0	0	0	0.00033	0.00038	2.533	171.5	32.3		Specific	7.1	>sp|P46531|NOTC1_HUMAN Neurogenic locus notch homolog protein 1 OS=Homo sapiens OX=9606 GN=NOTCH1 PE=1 SV=4	1	4796	FP052722_3.5916.5916.2	high-energy collision-induced dissociation	2.46	2582.08	2582.08	1	140 | 9666
238		159.4	2	1292.05	2583.1	1292.05	2583.09	controllerType=0 controllerNumber=1 scan=5857	2.614	D.ECSLGANPCEHAGKCINTLGSFE.C		ECSLGANPCEHAGKCINTLGSFE,DC,2@57.02146,7@15.99492,9@57.02146,11@15.99492,15@57.02146	N7(Oxidation / 15.9949); H11(Oxidation / 15.9949)	19.16	D.EC[+57.02146]SLGAN[+15.99492]PC[+57.02146]EH[+15.99492]AGKC[+57.02146]INTLGSFE.C	C2(Carbamidomethyl / 57.0215); C9(Carbamidomethyl / 57.0215); C15(Carbamidomethyl / 57.0215)	0.02	0.023	0.0032	0.0032	0	0	0.0032	0.0033	1.703	159.4	41.2		Specific	6.1	>sp|P46531|NOTC1_HUMAN Neurogenic locus notch homolog protein 1 OS=Homo sapiens OX=9606 GN=NOTCH1 PE=1 SV=4	1	4731	FP052722_3.5857.5857.2	high-energy collision-induced dissociation	1.63	2582.09	2582.08	1	141 | 9315
238		266.1	2	1284.05	2567.09	1284.05	2567.1	controllerType=0 controllerNumber=1 scan=5866	-1.253	D.ECSLGANPCEHAGKCINTLGSFE.C		ECSLGANPCEHAGKCINTLGSFE,DC,2@57.02146,7@15.99492,9@57.02146,15@57.02146	N7(Oxidation / 15.9949)	19.1807	D.EC[+57.02146]SLGAN[+15.99492]PC[+57.02146]EHAGKC[+57.02146]INTLGSFE.C	C2(Carbamidomethyl / 57.0215); C9(Carbamidomethyl / 57.0215); C15(Carbamidomethyl / 57.0215)	0.002	0.0023	0	0	0	0	0.0002	0.00023	2.702	266.1	134.1		Specific	6.8	>sp|P46531|NOTC1_HUMAN Neurogenic locus notch homolog protein 1 OS=Homo sapiens OX=9606 GN=NOTCH1 PE=1 SV=4	1	4740	FP052722_3.5866.5866.2	high-energy collision-induced dissociation	2.85	2566.09	2566.09	1	142 | 9321
238		251.6	2	1284.05	2567.1	1284.05	2567.1	controllerType=0 controllerNumber=1 scan=5919	-0.207	D.ECSLGANPCEHAGKCINTLGSFE.C		ECSLGANPCEHAGKCINTLGSFE,DC,2@57.02146,7@15.99492,9@57.02146,15@57.02146	N7(Oxidation / 15.9949)	19.3041	D.EC[+57.02146]SLGAN[+15.99492]PC[+57.02146]EHAGKC[+57.02146]INTLGSFE.C	C2(Carbamidomethyl / 57.0215); C9(Carbamidomethyl / 57.0215); C15(Carbamidomethyl / 57.0215)	0.002	0.0023	0	0	0	0	0.0002	0.00023	2.702	251.6	105.6		Specific	7.2	>sp|P46531|NOTC1_HUMAN Neurogenic locus notch homolog protein 1 OS=Homo sapiens OX=9606 GN=NOTCH1 PE=1 SV=4	1	4798	FP052722_3.5919.5919.2	high-energy collision-induced dissociation	2.85	2566.09	2566.09	1	143 | 9672
238		185.7	3	856.371	2567.1	856.37	2567.1	controllerType=0 controllerNumber=1 scan=5856	0.43	D.ECSLGANPCEHAGKCINTLGSFE.C		ECSLGANPCEHAGKCINTLGSFE,DC,2@57.02146,7@15.99492,9@57.02146,15@57.02146	N7(Oxidation / 15.9949)	19.1578	D.EC[+57.02146]SLGAN[+15.99492]PC[+57.02146]EHAGKC[+57.02146]INTLGSFE.C	C2(Carbamidomethyl / 57.0215); C9(Carbamidomethyl / 57.0215); C15(Carbamidomethyl / 57.0215)	0.013	0.016	0	0	0	0	0.001	0.0012	1.872	185.7	107.9		Specific	5.7	>sp|P46531|NOTC1_HUMAN Neurogenic locus notch homolog protein 1 OS=Homo sapiens OX=9606 GN=NOTCH1 PE=1 SV=4	1	4729	FP052722_3.5856.5856.3	high-energy collision-induced dissociation	1.81	2566.09	2566.09	1	144 | 9312
238		136.3	3	856.369	2567.09	856.37	2567.1	controllerType=0 controllerNumber=1 scan=5908	-0.996	D.ECSLGANPCEHAGKCINTLGSFE.C		ECSLGANPCEHAGKCINTLGSFE,DC,2@57.02146,7@15.99492,9@57.02146,15@57.02146	N7(Oxidation / 15.9949)	19.2782	D.EC[+57.02146]SLGAN[+15.99492]PC[+57.02146]EHAGKC[+57.02146]INTLGSFE.C	C2(Carbamidomethyl / 57.0215); C9(Carbamidomethyl / 57.0215); C15(Carbamidomethyl / 57.0215)	0.043	0.05	0.0059	0.0059	0	0	0.0062	0.0063	1.364	136.3	62.1		Specific	5.4	>sp|P46531|NOTC1_HUMAN Neurogenic locus notch homolog protein 1 OS=Homo sapiens OX=9606 GN=NOTCH1 PE=1 SV=4	1	4785	FP052722_3.5908.5908.3	high-energy collision-induced dissociation	1.3	2566.09	2566.09	1	145 | 9543
239	Fuc(1)	265.6	3	862.031	2584.08	862.042	2584.11	controllerType=0 controllerNumber=1 scan=6185	-12.988	E.CSLGANPCEHAGKCINTLGSFE.C	2	CSLGANPCEHAGKCINTLGSFE,EC,1@57.02146,2@146.05791,8@57.02146,14@57.02146,16@15.99492	S2(OGlycan / 146.0579); N16(Oxidation / 15.9949)	19.93	E.C[+57.02146]S[+146.05791]LGANPC[+57.02146]EHAGKC[+57.02146]IN[+15.99492]TLGSFE.C	C1(Carbamidomethyl / 57.0215); C8(Carbamidomethyl / 57.0215); C14(Carbamidomethyl / 57.0215)	0.0016	0.0018	0	0	0	0	0.00015	0.00017	2.8	265.6	14.9		Specific	7.3	>sp|P46531|NOTC1_HUMAN Neurogenic locus notch homolog protein 1 OS=Homo sapiens OX=9606 GN=NOTCH1 PE=1 SV=4	1	5130	FP052722_3.6185.6185.3	high-energy collision-induced dissociation	2.94	2583.07	2583.1	1	146 | 10586
239	Fuc(1)	203.3	2	1292.54	2584.07	1292.56	2584.11	controllerType=0 controllerNumber=1 scan=6191	-17.282	E.CSLGANPCEHAGKCINTLGSFE.C	2	CSLGANPCEHAGKCINTLGSFE,EC,1@57.02146,2@146.05791,8@57.02146,14@57.02146,16@15.99492	S2(OGlycan / 146.0579); N16(Oxidation / 15.9949)	19.9432	E.C[+57.02146]S[+146.05791]LGANPC[+57.02146]EHAGKC[+57.02146]IN[+15.99492]TLGSFE.C	C1(Carbamidomethyl / 57.0215); C8(Carbamidomethyl / 57.0215); C14(Carbamidomethyl / 57.0215)	0.0012	0.0013	0	0	0	0	0.00011	0.00013	2.933	177.1	16.1		Specific	8.6	>sp|P46531|NOTC1_HUMAN Neurogenic locus notch homolog protein 1 OS=Homo sapiens OX=9606 GN=NOTCH1 PE=1 SV=4	1	5139	FP052722_3.6191.6191.2	high-energy collision-induced dissociation	2.87	2583.06	2583.1	1	147 | 10626
239	Hex(1)	669.1	3	862.042	2584.11	862.042	2584.11	controllerType=0 controllerNumber=1 scan=4779	0.333	E.CSLGANPCEHAGKCINTLGSFE.C	17	CSLGANPCEHAGKCINTLGSFE,EC,1@57.02146,8@57.02146,14@57.02146,17@162.05282	T17(OGlycan / 162.0528)	16.7122	E.C[+57.02146]SLGANPC[+57.02146]EHAGKC[+57.02146]INT[+162.05282]LGSFE.C	C1(Carbamidomethyl / 57.0215); C8(Carbamidomethyl / 57.0215); C14(Carbamidomethyl / 57.0215)	1.1e-09	1.3e-09	0	0	0	0	1.5e-10	1.8e-10	8.946	669.1	2.8		Specific	13.6	>sp|P46531|NOTC1_HUMAN Neurogenic locus notch homolog protein 1 OS=Homo sapiens OX=9606 GN=NOTCH1 PE=1 SV=4	1	3411	FP052722_3.4779.4779.3	high-energy collision-induced dissociation	8.88	2583.1	2583.1	1	148 | 8360
239	Fuc(1)	212	3	856.712	2568.12	856.71	2568.12	controllerType=0 controllerNumber=1 scan=5963	2.015	E.CSLGANPCEHAGKCINTLGSFE.C	2	CSLGANPCEHAGKCINTLGSFE,EC,1@57.02146,2@146.05791,8@57.02146,14@57.02146	S2(OGlycan / 146.0579)	19.4055	E.C[+57.02146]S[+146.05791]LGANPC[+57.02146]EHAGKC[+57.02146]INTLGSFE.C	C1(Carbamidomethyl / 57.0215); C8(Carbamidomethyl / 57.0215); C14(Carbamidomethyl / 57.0215)	0.0047	0.0054	0	0	0	0	0.00044	0.0005	2.332	204.6	3.1		Specific	6.4	>sp|P46531|NOTC1_HUMAN Neurogenic locus notch homolog protein 1 OS=Homo sapiens OX=9606 GN=NOTCH1 PE=1 SV=4	1	4852	FP052722_3.5963.5963.3	high-energy collision-induced dissociation	2.28	2567.11	2567.11	1	149 | 10003
248	Hex(1); HexNAc(1)Hex(1)Fuc(1)NeuAc(1)	171.1	5	805.532	4023.63	805.538	4023.66	controllerType=0 controllerNumber=1 scan=5502	-7.312	E.HAGKCINTLGSFECQCLQGYTGPRCE.I	8;11	HAGKCINTLGSFECQCLQGYTGPRCE,EI,1@15.99492,5@57.02146,8@162.05282,11@802.28552,14@57.02146,16@57.02146,25@57.02146	H1(Oxidation / 15.9949); T8(OGlycan / 162.0528); S11(OGlycan / 802.2855)	18.3761	E.H[+15.99492]AGKC[+57.02146]INT[+162.05282]LGS[+802.28552]FEC[+57.02146]QC[+57.02146]LQGYTGPRC[+57.02146]E.I	C5(Carbamidomethyl / 57.0215); C14(Carbamidomethyl / 57.0215); C16(Carbamidomethyl / 57.0215); C25(Carbamidomethyl / 57.0215)	0.019	0.022	0	0.0032	0	0.0074	0.0016	0.0033	1.726	171.1	0		Specific	8.6	>sp|P46531|NOTC1_HUMAN Neurogenic locus notch homolog protein 1 OS=Homo sapiens OX=9606 GN=NOTCH1 PE=1 SV=4	1	4319	FP052722_3.5502.5502.2	high-energy collision-induced dissociation	1.61	4022.62	4022.65	1	150 | 71363
261	HexNAc(1); HexNAc(1)Hex(1)Fuc(1)NeuAc(1)	193.4	4	1210.49	4838.92	1210.73	4839.89	controllerType=0 controllerNumber=1 scan=7070	8.259	E.CQCLQGYTGPRCEIDVNECVSNPCQNDATCLD.Q	21;29	CQCLQGYTGPRCEIDVNECVSNPCQNDATCLD,EQ,1@57.02146,3@57.02146,11@0.98402,12@57.02146,19@57.02146,21@203.07937,24@57.02146,29@802.28552,30@57.02146	R11(Deamidated / 0.984); S21(OGlycan / 203.0794); T29(OGlycan / 802.2855)	22.0403	E.C[+57.02146]QC[+57.02146]LQGYTGPR[+0.98402]C[+57.02146]EIDVNEC[+57.02146]VS[+203.07937]NPC[+57.02146]QNDAT[+802.28552]C[+57.02146]LD.Q	C1(Carbamidomethyl / 57.0215); C3(Carbamidomethyl / 57.0215); C12(Carbamidomethyl / 57.0215); C19(Carbamidomethyl / 57.0215); C24(Carbamidomethyl / 57.0215); C30(Carbamidomethyl / 57.0215)	0.016	0.018	0	0	0	0	0.0014	0.0016	1.804	193.4	3.6	-1	Specific	10.1	>sp|P46531|NOTC1_HUMAN Neurogenic locus notch homolog protein 1 OS=Homo sapiens OX=9606 GN=NOTCH1 PE=1 SV=4	1	6236	FP052722_3.7070.7070.4	high-energy collision-induced dissociation	1.68	4837.92	4838.88	1	151 | 80443
261	HexNAc(1)Hex(1)Fuc(1)NeuAc(1); HexNAc(1)	161.8	4	1210.48	4838.91	1210.48	4838.9	controllerType=0 controllerNumber=1 scan=7019	1.539	E.CQCLQGYTGPRCEIDVNECVSNPCQNDATCLD.Q	8;21	CQCLQGYTGPRCEIDVNECVSNPCQNDATCLD,EQ,1@57.02146,3@57.02146,8@802.28552,12@57.02146,19@57.02146,21@203.07937,24@57.02146,30@57.02146	T8(OGlycan / 802.2855); S21(OGlycan / 203.0794)	21.9188	E.C[+57.02146]QC[+57.02146]LQGYT[+802.28552]GPRC[+57.02146]EIDVNEC[+57.02146]VS[+203.07937]NPC[+57.02146]QNDATC[+57.02146]LD.Q	C1(Carbamidomethyl / 57.0215); C3(Carbamidomethyl / 57.0215); C12(Carbamidomethyl / 57.0215); C19(Carbamidomethyl / 57.0215); C24(Carbamidomethyl / 57.0215); C30(Carbamidomethyl / 57.0215)	0.0019	0.0022	0	0	0	0	0.00019	0.00022	2.727	161.8	3.6		Specific	9.9	>sp|P46531|NOTC1_HUMAN Neurogenic locus notch homolog protein 1 OS=Homo sapiens OX=9606 GN=NOTCH1 PE=1 SV=4	1	6176	FP052722_3.7019.7019.4	high-energy collision-induced dissociation	2.65	4837.9	4837.9	1	152 | 79563
261	HexNAc(1)Fuc(1); HexNAc(1)Hex(1)Fuc(1)	160.9	3	1570.28	4708.82	1570.63	4709.86	controllerType=0 controllerNumber=1 scan=7063	-8.785	E.CQCLQGYTGPRCEIDVNECVSNPCQNDATCLD.Q	8;29	CQCLQGYTGPRCEIDVNECVSNPCQNDATCLD,EQ,1@57.02146,3@57.02146,8@349.13728,12@57.02146,19@57.02146,24@57.02146,27@15.99492,29@511.19010,30@57.02146	T8(OGlycan / 349.1373); D27(Oxidation / 15.9949); T29(OGlycan / 511.1901)	22.0228	E.C[+57.02146]QC[+57.02146]LQGYT[+349.13728]GPRC[+57.02146]EIDVNEC[+57.02146]VSNPC[+57.02146]QND[+15.99492]AT[+511.19010]C[+57.02146]LD.Q	C1(Carbamidomethyl / 57.0215); C3(Carbamidomethyl / 57.0215); C12(Carbamidomethyl / 57.0215); C19(Carbamidomethyl / 57.0215); C24(Carbamidomethyl / 57.0215); C30(Carbamidomethyl / 57.0215)	0.0062	0.0072	0	0	0	0	0.00054	0.00063	2.207	160.9	0	-1	Specific	10.6	>sp|P46531|NOTC1_HUMAN Neurogenic locus notch homolog protein 1 OS=Homo sapiens OX=9606 GN=NOTCH1 PE=1 SV=4	1	6229	FP052722_3.7063.7063.3	high-energy collision-induced dissociation	2.07	4707.81	4708.85	1	153 | 80283
261	HexNAc(1)Fuc(1); HexNAc(1)Hex(1)Fuc(1)	30.9	3	1565.95	4695.84	1565.62	4694.85	controllerType=0 controllerNumber=1 scan=7163	-1.901	E.CQCLQGYTGPRCEIDVNECVSNPCQNDATCLD.Q	8;21	CQCLQGYTGPRCEIDVNECVSNPCQNDATCLD,EQ,1@57.02146,3@57.02146,8@349.13728,11@0.98402,12@57.02146,19@57.02146,21@511.19010,24@57.02146,30@57.02146	T8(OGlycan / 349.1373); R11(Deamidated / 0.984); S21(OGlycan / 511.1901)	22.2587	E.C[+57.02146]QC[+57.02146]LQGYT[+349.13728]GPR[+0.98402]C[+57.02146]EIDVNEC[+57.02146]VS[+511.19010]NPC[+57.02146]QNDATC[+57.02146]LD.Q	C1(Carbamidomethyl / 57.0215); C3(Carbamidomethyl / 57.0215); C12(Carbamidomethyl / 57.0215); C19(Carbamidomethyl / 57.0215); C24(Carbamidomethyl / 57.0215); C30(Carbamidomethyl / 57.0215)	0.031	0.035	0.0031	0.0062	0.007	0.014	0.0032	0.0063	1.513	30.9	11.5	1	Specific	10	>sp|P46531|NOTC1_HUMAN Neurogenic locus notch homolog protein 1 OS=Homo sapiens OX=9606 GN=NOTCH1 PE=1 SV=4	1	6344	FP052722_3.7163.7163.3	high-energy collision-induced dissociation	1.41	4694.84	4693.84	1	154 | 81483
261	HexNAc(1)Fuc(1); HexNAc(1)Hex(1)Fuc(1)	184.2	4	1173.97	4692.85	1174.22	4693.87	controllerType=0 controllerNumber=1 scan=7053	-3.647	E.CQCLQGYTGPRCEIDVNECVSNPCQNDATCLD.Q	8;21	CQCLQGYTGPRCEIDVNECVSNPCQNDATCLD,EQ,1@57.02146,3@57.02146,8@349.13728,12@57.02146,19@57.02146,21@511.19010,24@57.02146,30@57.02146	T8(OGlycan / 349.1373); S21(OGlycan / 511.1901)	21.9991	E.C[+57.02146]QC[+57.02146]LQGYT[+349.13728]GPRC[+57.02146]EIDVNEC[+57.02146]VS[+511.19010]NPC[+57.02146]QNDATC[+57.02146]LD.Q	C1(Carbamidomethyl / 57.0215); C3(Carbamidomethyl / 57.0215); C12(Carbamidomethyl / 57.0215); C19(Carbamidomethyl / 57.0215); C24(Carbamidomethyl / 57.0215); C30(Carbamidomethyl / 57.0215)	0.0029	0.0033	0	0	0	0	0.00031	0.00035	2.543	184.2	0	-1	Specific	9.2	>sp|P46531|NOTC1_HUMAN Neurogenic locus notch homolog protein 1 OS=Homo sapiens OX=9606 GN=NOTCH1 PE=1 SV=4	1	6219	FP052722_3.7053.7053.4	high-energy collision-induced dissociation	2.47	4691.84	4692.86	1	155 | 80043
261	Hex(1)Pent(2); Hex(1)Pent(2)	457.2	3	1562.97	4686.91	1562.61	4685.81	controllerType=0 controllerNumber=1 scan=6159	19.49	E.CQCLQGYTGPRCEIDVNECVSNPCQNDATCLD.Q	21;29	CQCLQGYTGPRCEIDVNECVSNPCQNDATCLD,EQ,1@57.02146,3@57.02146,12@57.02146,19@57.02146,21@426.13734,24@57.02146,29@426.13734,30@57.02146	S21(OGlycan / 426.1373); T29(OGlycan / 426.1373)	19.8674	E.C[+57.02146]QC[+57.02146]LQGYTGPRC[+57.02146]EIDVNEC[+57.02146]VS[+426.13734]NPC[+57.02146]QNDAT[+426.13734]C[+57.02146]LD.Q	C1(Carbamidomethyl / 57.0215); C3(Carbamidomethyl / 57.0215); C12(Carbamidomethyl / 57.0215); C19(Carbamidomethyl / 57.0215); C24(Carbamidomethyl / 57.0215); C30(Carbamidomethyl / 57.0215)	0.0013	0.0015	0	0	0	0	0.00012	0.00014	2.882	457.2	24.5	1	Specific	10.1	>sp|P46531|NOTC1_HUMAN Neurogenic locus notch homolog protein 1 OS=Homo sapiens OX=9606 GN=NOTCH1 PE=1 SV=4	1	5101	FP052722_3.6159.6159.3	high-energy collision-induced dissociation	2.99	4685.9	4684.81	1	156 | 76163
261	Hex(1)Pent(2); Hex(1)Pent(2)	413.5	4	1172.48	4686.91	1172.21	4685.81	controllerType=0 controllerNumber=1 scan=6153	19.709	E.CQCLQGYTGPRCEIDVNECVSNPCQNDATCLD.Q	21;29	CQCLQGYTGPRCEIDVNECVSNPCQNDATCLD,EQ,1@57.02146,3@57.02146,12@57.02146,19@57.02146,21@426.13734,24@57.02146,29@426.13734,30@57.02146	S21(OGlycan / 426.1373); T29(OGlycan / 426.1373)	19.8541	E.C[+57.02146]QC[+57.02146]LQGYTGPRC[+57.02146]EIDVNEC[+57.02146]VS[+426.13734]NPC[+57.02146]QNDAT[+426.13734]C[+57.02146]LD.Q	C1(Carbamidomethyl / 57.0215); C3(Carbamidomethyl / 57.0215); C12(Carbamidomethyl / 57.0215); C19(Carbamidomethyl / 57.0215); C24(Carbamidomethyl / 57.0215); C30(Carbamidomethyl / 57.0215)	0.00085	0.00098	0	0	0	0	8e-05	9.2e-05	3.069	403.9	23.2	1	Specific	10.4	>sp|P46531|NOTC1_HUMAN Neurogenic locus notch homolog protein 1 OS=Homo sapiens OX=9606 GN=NOTCH1 PE=1 SV=4	1	5092	FP052722_3.6153.6153.4	high-energy collision-induced dissociation	3.18	4685.9	4684.81	1	157 | 76043
261	Hex(1)Pent(1)	194.4	3	1189.81	3567.41	1189.81	3567.41	controllerType=0 controllerNumber=1 scan=6225	-0.175	E.CQCLQGYTGPRCEIDVNECVSNPCQND.A	8	CQCLQGYTGPRCEIDVNECVSNPCQND,EA,1@57.02146,3@57.02146,8@294.09508,12@57.02146,19@57.02146,24@57.02146	T8(OGlycan / 294.0951)	20.0236	E.C[+57.02146]QC[+57.02146]LQGYT[+294.09508]GPRC[+57.02146]EIDVNEC[+57.02146]VSNPC[+57.02146]QND.A	C1(Carbamidomethyl / 57.0215); C3(Carbamidomethyl / 57.0215); C12(Carbamidomethyl / 57.0215); C19(Carbamidomethyl / 57.0215); C24(Carbamidomethyl / 57.0215)	0.0048	0.0056	0	0	0	0	0.00045	0.00052	2.317	194.4	12.1		Specific	10.4	>sp|P46531|NOTC1_HUMAN Neurogenic locus notch homolog protein 1 OS=Homo sapiens OX=9606 GN=NOTCH1 PE=1 SV=4	1	5180	FP052722_3.6225.6225.3	high-energy collision-induced dissociation	2.25	3566.4	3566.4	1	158 | 32957
261		688.1	2	814.837	1628.67	814.834	1628.66	controllerType=0 controllerNumber=1 scan=3787	3.156	E.CQCLQGYTGPRCE.I		CQCLQGYTGPRCE,EI,1@57.02146,3@57.02146,12@57.02146		14.4349	E.C[+57.02146]QC[+57.02146]LQGYTGPRC[+57.02146]E.I	C1(Carbamidomethyl / 57.0215); C3(Carbamidomethyl / 57.0215); C12(Carbamidomethyl / 57.0215)	1.3e-07	1.5e-07	0	0	0	0	3.1e-08	3.5e-08	6.898	584.1	584.1		Specific	10.5	>sp|P46531|NOTC1_HUMAN Neurogenic locus notch homolog protein 1 OS=Homo sapiens OX=9606 GN=NOTCH1 PE=1 SV=4	1	2160	FP052722_3.3787.3787.2	high-energy collision-induced dissociation	6.84	1627.66	1627.65	1	159 | 1586
261		633	2	814.837	1628.67	814.834	1628.66	controllerType=0 controllerNumber=1 scan=5215	3.548	E.CQCLQGYTGPRCE.I		CQCLQGYTGPRCE,EI,1@57.02146,3@57.02146,12@57.02146		17.722	E.C[+57.02146]QC[+57.02146]LQGYTGPRC[+57.02146]E.I	C1(Carbamidomethyl / 57.0215); C3(Carbamidomethyl / 57.0215); C12(Carbamidomethyl / 57.0215)	1.6e-07	1.8e-07	0	0	0	0	3.5e-08	4.1e-08	6.807	551.1	551.1		Specific	15.9	>sp|P46531|NOTC1_HUMAN Neurogenic locus notch homolog protein 1 OS=Homo sapiens OX=9606 GN=NOTCH1 PE=1 SV=4	1	3964	FP052722_3.5215.5215.2	high-energy collision-induced dissociation	6.74	1627.66	1627.65	1	160 | 1914
261		578.7	2	814.837	1628.67	814.834	1628.66	controllerType=0 controllerNumber=1 scan=5263	3.023	E.CQCLQGYTGPRCE.I		CQCLQGYTGPRCE,EI,1@57.02146,3@57.02146,12@57.02146		17.8283	E.C[+57.02146]QC[+57.02146]LQGYTGPRC[+57.02146]E.I	C1(Carbamidomethyl / 57.0215); C3(Carbamidomethyl / 57.0215); C12(Carbamidomethyl / 57.0215)	1.6e-06	1.8e-06	0	0	0	0	1.9e-07	2.2e-07	5.807	525.7	525.7		Specific	15.7	>sp|P46531|NOTC1_HUMAN Neurogenic locus notch homolog protein 1 OS=Homo sapiens OX=9606 GN=NOTCH1 PE=1 SV=4	1	4017	FP052722_3.5263.5263.2	high-energy collision-induced dissociation	5.74	1627.66	1627.65	1	161 | 1985
274	HexNAc(1)Hex(1)Fuc(1)NeuAc(1); Hex(1)Pent(2)	277.7	3	1299.52	3896.54	1299.51	3896.5	controllerType=0 controllerNumber=1 scan=6374	9.964	E.IDVNECVSNPCQNDATCLDQIGE.F	8;16	IDVNECVSNPCQNDATCLDQIGE,EF,6@57.02146,8@802.28552,11@57.02146,12@0.98402,14@15.99492,16@426.13734,17@57.02146	S8(OGlycan / 802.2855); Q12(Deamidated / 0.984); D14(Oxidation / 15.9949); T16(OGlycan / 426.1373)	20.3797	E.IDVNEC[+57.02146]VS[+802.28552]NPC[+57.02146]Q[+0.98402]ND[+15.99492]AT[+426.13734]C[+57.02146]LDQIGE.F	C6(Carbamidomethyl / 57.0215); C11(Carbamidomethyl / 57.0215); C17(Carbamidomethyl / 57.0215)	0.00096	0.0011	0	0	0	0	8.7e-05	0.0001	3.017	277.7	0		Specific	13.4	>sp|P46531|NOTC1_HUMAN Neurogenic locus notch homolog protein 1 OS=Homo sapiens OX=9606 GN=NOTCH1 PE=1 SV=4	1	5367	FP052722_3.6374.6374.3	high-energy collision-induced dissociation	2.05	3895.54	3895.5	1	162 | 77443
274	Hex(1)Pent(2); HexNAc(1)Hex(1)Fuc(1)NeuAc(1)	90.1	3	1299.52	3896.54	1299.51	3896.5	controllerType=0 controllerNumber=1 scan=6442	8.836	E.IDVNECVSNPCQNDATCLDQIGE.F	8;16	IDVNECVSNPCQNDATCLDQIGE,EF,6@57.02146,8@426.13734,11@57.02146,13@15.99492,16@802.28552,17@57.02146,20@0.98402	S8(OGlycan / 426.1373); N13(Oxidation / 15.9949); T16(OGlycan / 802.2855); Q20(Deamidated / 0.984)	20.5403	E.IDVNEC[+57.02146]VS[+426.13734]NPC[+57.02146]QN[+15.99492]DAT[+802.28552]C[+57.02146]LDQ[+0.98402]IGE.F	C6(Carbamidomethyl / 57.0215); C11(Carbamidomethyl / 57.0215); C17(Carbamidomethyl / 57.0215)	0.0024	0.0028	0	0	0	0	0.00024	0.00028	2.614	90.1	0		Specific	13.2	>sp|P46531|NOTC1_HUMAN Neurogenic locus notch homolog protein 1 OS=Homo sapiens OX=9606 GN=NOTCH1 PE=1 SV=4	1	5452	FP052722_3.6442.6442.3	high-energy collision-induced dissociation	1.57	3895.53	3895.5	1	163 | 77883
274	Hex(1)Pent(2); HexNAc(1)Hex(1)Fuc(1)NeuAc(1)	450	3	1294.19	3880.54	1294.17	3880.51	controllerType=0 controllerNumber=1 scan=6483	8.285	E.IDVNECVSNPCQNDATCLDQIGE.F	8;16	IDVNECVSNPCQNDATCLDQIGE,EF,6@57.02146,8@426.13734,11@57.02146,12@0.98402,16@802.28552,17@57.02146	S8(OGlycan / 426.1373); Q12(Deamidated / 0.984); T16(OGlycan / 802.2855)	20.6374	E.IDVNEC[+57.02146]VS[+426.13734]NPC[+57.02146]Q[+0.98402]NDAT[+802.28552]C[+57.02146]LDQIGE.F	C6(Carbamidomethyl / 57.0215); C11(Carbamidomethyl / 57.0215); C17(Carbamidomethyl / 57.0215)	6e-06	7e-06	0	0	0	0	6e-07	6.9e-07	5.22	450	1.2		Specific	17.3	>sp|P46531|NOTC1_HUMAN Neurogenic locus notch homolog protein 1 OS=Homo sapiens OX=9606 GN=NOTCH1 PE=1 SV=4	1	5500	FP052722_3.6483.6483.3	high-energy collision-induced dissociation	5.46	3879.53	3879.5	1	164 | 78043
[truncated: 164 more rows]

## Sheet: FP052722_4
Pos.	Glycans	Score	z	Obs._x000D_ m/z	Obs._x000D_ MH	Calc._x000D_ m/z	Calc._x000D_ MH	Scan #	ppm_x000D_ err.	SequenceOriginalDebug	Glycans_x000D_ Pos.	PeptideParseFriendly	Mods_x000D_ (variable)	Scan_x000D_ Time	Sequence	Mods_x000D_ (fixed)	PEP_x000D_ 2D	PEP_x000D_ 1D	FDR_x000D_ 2D	FDR_x000D_ 1D	FDR uniq._x000D_ 2D	FDR uniq._x000D_ 1D	q-value_x000D_ 2D	q-value_x000D_ 1D	|Log Prob|	Delta_x000D_ Score	Delta Mod._x000D_ Score	Off-_x000D_ By-X	Cleavage	Z-Score	Protein_x000D_ Name	Prot._x000D_ Id	QID	Comment	Fragment_x000D_ Type	|LogProbOld|	Obs.M	Calc.M	Prot._x000D_ Rank	PID
[truncated: 288 more rows]

[truncated: 2 more sheets: FP051022_7, FP051122_1]
