# Supplementary material for: Cancer-associated Notch receptor variants lead to O-fucosylation defects that deregulate Notch signaling
Source: J Biol Chem. 2022 Oct 18;298(12):102616. doi: 10.1016/j.jbc.2022.102616 (PMC9672452; doi:10.1016/j.jbc.2022.102616)
Supplement: Table S18 [file mmc17.xlsx]

## Sheet: Table S18
	Table S18: Chymotrypsin or V8 digestion of hN1 EGF5-14 N386T + LFNG analyzed for Figure 8 and S1.
	Chymotrypsin digestion
	Tab			Biological replicate number						The peptides used to generate the EICs are highlighted in red and bold
	FP051022_8			1
	FP051122_2			2
	V8 digestion
	Tab			Biological replicate number
	FP052422_2			1
	FP052722_5			2
	FP052722_6			3

## Sheet: FP052422_2
Pos.	Glycans	Score	z	Obs._x000D_ m/z	Obs._x000D_ MH	Calc._x000D_ m/z	Calc._x000D_ MH	Scan #	ppm_x000D_ err.	SequenceOriginalDebug	Glycans_x000D_ Pos.	PeptideParseFriendly	Mods_x000D_ (variable)	Scan_x000D_ Time	Sequence	Mods_x000D_ (fixed)	PEP_x000D_ 2D	PEP_x000D_ 1D	FDR_x000D_ 2D	FDR_x000D_ 1D	FDR uniq._x000D_ 2D	FDR uniq._x000D_ 1D	q-value_x000D_ 2D	q-value_x000D_ 1D	|Log Prob|	Delta_x000D_ Score	Delta Mod._x000D_ Score	Off-_x000D_ By-X	Cleavage	Z-Score	Protein_x000D_ Name	Prot._x000D_ Id	QID	Comment	Fragment_x000D_ Type	|LogProbOld|	Obs.M	Calc.M	Prot._x000D_ Rank	PID
5	HexNAc(1)	108.1	4	543.482	2170.91	543.485	2170.92	controllerType=0 controllerNumber=1 scan=3214	-4.953	E.CGQKPGLCRHGGTCHNE.V	13	CGQKPGLCRHGGTCHNE,EV,1@57.02146,8@57.02146,13@203.07937,14@57.02146	T13(OGlycan / 203.0794)	9.7886	E.C[+57.02146]GQKPGLC[+57.02146]RHGGT[+203.07937]C[+57.02146]HNE.V	C1(Carbamidomethyl / 57.0215); C8(Carbamidomethyl / 57.0215); C14(Carbamidomethyl / 57.0215)	0.016	0.019	0	0	0	0	0.0013	0.0016	1.792	108.1	108.1		Specific	7.6	>sp|P46531|NOTC1_HUMAN Neurogenic locus notch homolog protein 1 OS=Homo sapiens OX=9606 GN=NOTCH1 PE=1 SV=4	1	3013	FP052422_2.3214.3214.4	high-energy collision-induced dissociation	2.15	2169.9	2169.91	1	1 | 9396
5	HexNAc(1)	44.7	4	543.482	2170.91	543.485	2170.92	controllerType=0 controllerNumber=1 scan=3118	-4.391	E.CGQKPGLCRHGGTCHNE.V	13	CGQKPGLCRHGGTCHNE,EV,1@57.02146,8@57.02146,13@203.07937,14@57.02146	T13(OGlycan / 203.0794)	9.5584	E.C[+57.02146]GQKPGLC[+57.02146]RHGGT[+203.07937]C[+57.02146]HNE.V	C1(Carbamidomethyl / 57.0215); C8(Carbamidomethyl / 57.0215); C14(Carbamidomethyl / 57.0215)	0.022	0.027	0	0.0029	0	0	0.0018	0.0029	1.654	44.7	44.7		Specific	6.5	>sp|P46531|NOTC1_HUMAN Neurogenic locus notch homolog protein 1 OS=Homo sapiens OX=9606 GN=NOTCH1 PE=1 SV=4	1	2907	FP052422_2.3118.3118.4	high-energy collision-induced dissociation	1.96	2169.9	2169.91	1	2 | 9195
5	Fuc(1)	313.9	4	529.226	2113.88	529.229	2113.9	controllerType=0 controllerNumber=1 scan=3142	-7.291	E.CGQKPGLCRHGGTCHNE.V	13	CGQKPGLCRHGGTCHNE,EV,1@57.02146,8@57.02146,13@146.05791,14@57.02146	T13(OGlycan / 146.0579)	9.6162	E.C[+57.02146]GQKPGLC[+57.02146]RHGGT[+146.05791]C[+57.02146]HNE.V	C1(Carbamidomethyl / 57.0215); C8(Carbamidomethyl / 57.0215); C14(Carbamidomethyl / 57.0215)	1.2e-05	1.5e-05	0	0	0	0	2.5e-06	3e-06	4.908	313.9	313.9		Specific	11.9	>sp|P46531|NOTC1_HUMAN Neurogenic locus notch homolog protein 1 OS=Homo sapiens OX=9606 GN=NOTCH1 PE=1 SV=4	1	2932	FP052422_2.3142.3142.4	high-energy collision-induced dissociation	5.38	2112.87	2112.89	1	3 | 2820
5	Fuc(1)	65.4	4	529.227	2113.89	529.229	2113.9	controllerType=0 controllerNumber=1 scan=3097	-4.635	E.CGQKPGLCRHGGTCHNE.V	13	CGQKPGLCRHGGTCHNE,EV,1@57.02146,8@57.02146,13@146.05791,14@57.02146	T13(OGlycan / 146.0579)	9.5082	E.C[+57.02146]GQKPGLC[+57.02146]RHGGT[+146.05791]C[+57.02146]HNE.V	C1(Carbamidomethyl / 57.0215); C8(Carbamidomethyl / 57.0215); C14(Carbamidomethyl / 57.0215)	0.013	0.016	0	0	0	0	0.0011	0.0013	1.878	65.4	65.4		Specific	8.2	>sp|P46531|NOTC1_HUMAN Neurogenic locus notch homolog protein 1 OS=Homo sapiens OX=9606 GN=NOTCH1 PE=1 SV=4	1	2884	FP052422_2.3097.3097.4	high-energy collision-induced dissociation	2.26	2112.88	2112.89	1	4 | 2807
5	Fuc(1)	3	4	529.22	2113.86	529.229	2113.9	controllerType=0 controllerNumber=1 scan=3582	-17.685	E.CGQKPGLCRHGGTCHNE.V	13	CGQKPGLCRHGGTCHNE,EV,1@57.02146,8@57.02146,13@146.05791,14@57.02146	T13(OGlycan / 146.0579)	10.6686	E.C[+57.02146]GQKPGLC[+57.02146]RHGGT[+146.05791]C[+57.02146]HNE.V	C1(Carbamidomethyl / 57.0215); C8(Carbamidomethyl / 57.0215); C14(Carbamidomethyl / 57.0215)	0.034	0.041	0.0026	0.0026	0	0	0.0028	0.0029	1.465	3	3		Specific	6.1	>sp|P46531|NOTC1_HUMAN Neurogenic locus notch homolog protein 1 OS=Homo sapiens OX=9606 GN=NOTCH1 PE=1 SV=4	1	3379	FP052422_2.3582.3582.4	high-energy collision-induced dissociation	1.65	2112.85	2112.89	1	5 | 3391
5		206.3	4	492.714	1967.83	492.715	1967.84	controllerType=0 controllerNumber=1 scan=3137	-2.411	E.CGQKPGLCRHGGTCHNE.V		CGQKPGLCRHGGTCHNE,EV,1@57.02146,8@57.02146,14@57.02146		9.6034	E.C[+57.02146]GQKPGLC[+57.02146]RHGGTC[+57.02146]HNE.V	C1(Carbamidomethyl / 57.0215); C8(Carbamidomethyl / 57.0215); C14(Carbamidomethyl / 57.0215)	0.0021	0.0026	0	0	0	0	0.0002	0.00024	2.669	206.3	206.3		Specific	9.1	>sp|P46531|NOTC1_HUMAN Neurogenic locus notch homolog protein 1 OS=Homo sapiens OX=9606 GN=NOTCH1 PE=1 SV=4	1	2926	FP052422_2.3137.3137.4	high-energy collision-induced dissociation	2.59	1966.83	1966.83	1	6 | 2811
22	HexNAc(1)Hex(1)Fuc(1)NeuAc(1); HexNAc(1)Fuc(1)	31.4	6	1034.6	6202.56	1034.44	6201.59	controllerType=0 controllerNumber=1 scan=5697	-5.659	E.VGSYRCVCRATHTGPNCERPYVPCSPSPCQNGGTCRPTGDVTHE.C	34;42	VGSYRCVCRATHTGPNCERPYVPCSPSPCQNGGTCRPTGDVTHE,EC,6@57.02146,8@57.02146,16@15.99492,17@57.02146,24@57.02146,29@57.02146,34@802.28552,35@57.02146,42@349.13728	N16(Oxidation / 15.9949); T34(OGlycan / 802.2855); T42(OGlycan / 349.1373)	15.6304	E.VGSYRC[+57.02146]VC[+57.02146]RATHTGPN[+15.99492]C[+57.02146]ERPYVPC[+57.02146]SPSPC[+57.02146]QNGGT[+802.28552]C[+57.02146]RPTGDVT[+349.13728]HE.C	C6(Carbamidomethyl / 57.0215); C8(Carbamidomethyl / 57.0215); C17(Carbamidomethyl / 57.0215); C24(Carbamidomethyl / 57.0215); C29(Carbamidomethyl / 57.0215); C35(Carbamidomethyl / 57.0215)	0.0013	0.0016	0	0	0	0	0.00014	0.00017	2.88	31.4	0.2	1	Specific	9.6	>sp|P46531|NOTC1_HUMAN Neurogenic locus notch homolog protein 1 OS=Homo sapiens OX=9606 GN=NOTCH1 PE=1 SV=4	1	5908	FP052422_2.5697.5697.6	high-energy collision-induced dissociation	2.99	6201.55	6200.59	1	7 | 141982
22	HexNAc(1)Fuc(1); HexNAc(1)Hex(1)Fuc(1)	52.8	6	986.083	5911.46	986.087	5911.48	controllerType=0 controllerNumber=1 scan=5600	-3.932	E.VGSYRCVCRATHTGPNCERPYVPCSPSPCQNGGTCRPTGDVTHE.C	25;34	VGSYRCVCRATHTGPNCERPYVPCSPSPCQNGGTCRPTGDVTHE,EC,6@57.02146,8@57.02146,16@15.99492,17@57.02146,24@57.02146,25@349.13728,29@57.02146,31@0.98402,34@511.19010,35@57.02146	N16(Oxidation / 15.9949); S25(OGlycan / 349.1373); N31(Deamidated / 0.984); T34(OGlycan / 511.1901)	15.4064	E.VGSYRC[+57.02146]VC[+57.02146]RATHTGPN[+15.99492]C[+57.02146]ERPYVPC[+57.02146]S[+349.13728]PSPC[+57.02146]QN[+0.98402]GGT[+511.19010]C[+57.02146]RPTGDVTHE.C	C6(Carbamidomethyl / 57.0215); C8(Carbamidomethyl / 57.0215); C17(Carbamidomethyl / 57.0215); C24(Carbamidomethyl / 57.0215); C29(Carbamidomethyl / 57.0215); C35(Carbamidomethyl / 57.0215)	0.0013	0.0016	0	0	0	0	0.00014	0.00016	2.88	52.8	0		Specific	9.6	>sp|P46531|NOTC1_HUMAN Neurogenic locus notch homolog protein 1 OS=Homo sapiens OX=9606 GN=NOTCH1 PE=1 SV=4	1	5798	FP052422_2.5600.5600.6	high-energy collision-induced dissociation	2.69	5910.45	5910.48	1	8 | 85205
22	HexNAc(1)Fuc(1); HexNAc(1)Hex(1)Fuc(1)	20.5	6	986.084	5911.47	986.087	5911.48	controllerType=0 controllerNumber=1 scan=5545	-2.074	E.VGSYRCVCRATHTGPNCERPYVPCSPSPCQNGGTCRPTGDVTHE.C	25;34	VGSYRCVCRATHTGPNCERPYVPCSPSPCQNGGTCRPTGDVTHE,EC,6@57.02146,8@57.02146,16@15.99492,17@57.02146,24@57.02146,25@349.13728,29@57.02146,31@0.98402,34@511.19010,35@57.02146	N16(Oxidation / 15.9949); S25(OGlycan / 349.1373); N31(Deamidated / 0.984); T34(OGlycan / 511.1901)	15.2791	E.VGSYRC[+57.02146]VC[+57.02146]RATHTGPN[+15.99492]C[+57.02146]ERPYVPC[+57.02146]S[+349.13728]PSPC[+57.02146]QN[+0.98402]GGT[+511.19010]C[+57.02146]RPTGDVTHE.C	C6(Carbamidomethyl / 57.0215); C8(Carbamidomethyl / 57.0215); C17(Carbamidomethyl / 57.0215); C24(Carbamidomethyl / 57.0215); C29(Carbamidomethyl / 57.0215); C35(Carbamidomethyl / 57.0215)	0.00082	0.00098	0	0	0	0	8.1e-05	9.8e-05	3.087	20.5	0		Specific	10.7	>sp|P46531|NOTC1_HUMAN Neurogenic locus notch homolog protein 1 OS=Homo sapiens OX=9606 GN=NOTCH1 PE=1 SV=4	1	5732	FP052422_2.5545.5545.6	high-energy collision-induced dissociation	2.89	5910.46	5910.48	1	9 | 83885
22	HexNAc(1)Fuc(1); HexNAc(1)Hex(1)Fuc(1)	72.4	6	985.916	5910.46	985.922	5910.5	controllerType=0 controllerNumber=1 scan=5655	-6.1	E.VGSYRCVCRATHTGPNCERPYVPCSPSPCQNGGTCRPTGDVTHE.C	25;34	VGSYRCVCRATHTGPNCERPYVPCSPSPCQNGGTCRPTGDVTHE,EC,6@57.02146,8@57.02146,16@15.99492,17@57.02146,24@57.02146,25@349.13728,29@57.02146,34@511.19010,35@57.02146	N16(Oxidation / 15.9949); S25(OGlycan / 349.1373); T34(OGlycan / 511.1901)	15.5334	E.VGSYRC[+57.02146]VC[+57.02146]RATHTGPN[+15.99492]C[+57.02146]ERPYVPC[+57.02146]S[+349.13728]PSPC[+57.02146]QNGGT[+511.19010]C[+57.02146]RPTGDVTHE.C	C6(Carbamidomethyl / 57.0215); C8(Carbamidomethyl / 57.0215); C17(Carbamidomethyl / 57.0215); C24(Carbamidomethyl / 57.0215); C29(Carbamidomethyl / 57.0215); C35(Carbamidomethyl / 57.0215)	0.0032	0.0038	0	0	0	0	0.00027	0.00033	2.499	72.4	0		Specific	9.1	>sp|P46531|NOTC1_HUMAN Neurogenic locus notch homolog protein 1 OS=Homo sapiens OX=9606 GN=NOTCH1 PE=1 SV=4	1	5860	FP052422_2.5655.5655.6	high-energy collision-induced dissociation	2.61	5909.46	5909.49	1	10 | 86725
22	HexNAc(1)Hex(1)Fuc(1); HexNAc(1)Fuc(1)	283.2	6	983.249	5894.46	983.421	5895.49	controllerType=0 controllerNumber=1 scan=5609	-4.278	E.VGSYRCVCRATHTGPNCERPYVPCSPSPCQNGGTCRPTGDVTHE.C	3;11	VGSYRCVCRATHTGPNCERPYVPCSPSPCQNGGTCRPTGDVTHE,EC,3@511.19010,6@57.02146,8@57.02146,11@349.13728,17@57.02146,24@57.02146,29@57.02146,31@0.98402,35@57.02146	S3(OGlycan / 511.1901); T11(OGlycan / 349.1373); N31(Deamidated / 0.984)	15.4274	E.VGS[+511.19010]YRC[+57.02146]VC[+57.02146]RAT[+349.13728]HTGPNC[+57.02146]ERPYVPC[+57.02146]SPSPC[+57.02146]QN[+0.98402]GGTC[+57.02146]RPTGDVTHE.C	C6(Carbamidomethyl / 57.0215); C8(Carbamidomethyl / 57.0215); C17(Carbamidomethyl / 57.0215); C24(Carbamidomethyl / 57.0215); C29(Carbamidomethyl / 57.0215); C35(Carbamidomethyl / 57.0215)	3.8e-06	4.6e-06	0	0	0	0	8.3e-07	9.9e-07	5.421	283.2	1.2	-1	Specific	12.2	>sp|P46531|NOTC1_HUMAN Neurogenic locus notch homolog protein 1 OS=Homo sapiens OX=9606 GN=NOTCH1 PE=1 SV=4	1	5809	FP052422_2.5609.5609.6	high-energy collision-induced dissociation	5.76	5893.45	5894.48	1	11 | 85525
22	HexNAc(1)Fuc(1); HexNAc(1)Hex(1)Fuc(1)	243.2	6	983.249	5894.46	983.421	5895.49	controllerType=0 controllerNumber=1 scan=5994	-4.402	E.VGSYRCVCRATHTGPNCERPYVPCSPSPCQNGGTCRPTGDVTHE.C	25;27	VGSYRCVCRATHTGPNCERPYVPCSPSPCQNGGTCRPTGDVTHE,EC,6@57.02146,8@57.02146,17@57.02146,24@57.02146,25@349.13728,27@511.19010,29@57.02146,31@0.98402,35@57.02146	S25(OGlycan / 349.1373); S27(OGlycan / 511.1901); N31(Deamidated / 0.984)	16.3172	E.VGSYRC[+57.02146]VC[+57.02146]RATHTGPNC[+57.02146]ERPYVPC[+57.02146]S[+349.13728]PS[+511.19010]PC[+57.02146]QN[+0.98402]GGTC[+57.02146]RPTGDVTHE.C	C6(Carbamidomethyl / 57.0215); C8(Carbamidomethyl / 57.0215); C17(Carbamidomethyl / 57.0215); C24(Carbamidomethyl / 57.0215); C29(Carbamidomethyl / 57.0215); C35(Carbamidomethyl / 57.0215)	6.7e-06	8e-06	0	0	0	0	1.5e-06	1.8e-06	5.174	243.2	0	-1	Specific	11.8	>sp|P46531|NOTC1_HUMAN Neurogenic locus notch homolog protein 1 OS=Homo sapiens OX=9606 GN=NOTCH1 PE=1 SV=4	1	6257	FP052422_2.5994.5994.6	high-energy collision-induced dissociation	5.47	5893.45	5894.48	1	12 | 96309
22	HexNAc(1)Fuc(1); HexNAc(1)Hex(1)Fuc(1)	237.7	6	983.247	5894.45	983.421	5895.49	controllerType=0 controllerNumber=1 scan=5884	-6.079	E.VGSYRCVCRATHTGPNCERPYVPCSPSPCQNGGTCRPTGDVTHE.C	25;27	VGSYRCVCRATHTGPNCERPYVPCSPSPCQNGGTCRPTGDVTHE,EC,6@57.02146,8@57.02146,17@57.02146,24@57.02146,25@349.13728,27@511.19010,29@57.02146,31@0.98402,35@57.02146	S25(OGlycan / 349.1373); S27(OGlycan / 511.1901); N31(Deamidated / 0.984)	16.0629	E.VGSYRC[+57.02146]VC[+57.02146]RATHTGPNC[+57.02146]ERPYVPC[+57.02146]S[+349.13728]PS[+511.19010]PC[+57.02146]QN[+0.98402]GGTC[+57.02146]RPTGDVTHE.C	C6(Carbamidomethyl / 57.0215); C8(Carbamidomethyl / 57.0215); C17(Carbamidomethyl / 57.0215); C24(Carbamidomethyl / 57.0215); C29(Carbamidomethyl / 57.0215); C35(Carbamidomethyl / 57.0215)	0.00015	0.00018	0	0	0	0	1.7e-05	2.1e-05	3.836	237.7	0	-1	Specific	11	>sp|P46531|NOTC1_HUMAN Neurogenic locus notch homolog protein 1 OS=Homo sapiens OX=9606 GN=NOTCH1 PE=1 SV=4	1	6130	FP052422_2.5884.5884.6	high-energy collision-induced dissociation	4.12	5893.44	5894.48	1	13 | 93109
22	HexNAc(1)Hex(1)Fuc(1); HexNAc(1)Fuc(1)	226.3	6	983.249	5894.46	983.421	5895.49	controllerType=0 controllerNumber=1 scan=5665	-4.34	E.VGSYRCVCRATHTGPNCERPYVPCSPSPCQNGGTCRPTGDVTHE.C	25;27	VGSYRCVCRATHTGPNCERPYVPCSPSPCQNGGTCRPTGDVTHE,EC,6@57.02146,8@57.02146,17@57.02146,24@57.02146,25@511.19010,27@349.13728,29@57.02146,31@0.98402,35@57.02146	S25(OGlycan / 511.1901); S27(OGlycan / 349.1373); N31(Deamidated / 0.984)	15.5557	E.VGSYRC[+57.02146]VC[+57.02146]RATHTGPNC[+57.02146]ERPYVPC[+57.02146]S[+511.19010]PS[+349.13728]PC[+57.02146]QN[+0.98402]GGTC[+57.02146]RPTGDVTHE.C	C6(Carbamidomethyl / 57.0215); C8(Carbamidomethyl / 57.0215); C17(Carbamidomethyl / 57.0215); C24(Carbamidomethyl / 57.0215); C29(Carbamidomethyl / 57.0215); C35(Carbamidomethyl / 57.0215)	0.00015	0.00018	0	0	0	0	1.6e-05	2e-05	3.836	226.3	0	-1	Specific	10.9	>sp|P46531|NOTC1_HUMAN Neurogenic locus notch homolog protein 1 OS=Homo sapiens OX=9606 GN=NOTCH1 PE=1 SV=4	1	5871	FP052422_2.5665.5665.6	high-energy collision-induced dissociation	4.12	5893.45	5894.48	1	14 | 87045
22	HexNAc(1)Hex(1)Fuc(1); HexNAc(1)Fuc(1)	225.4	6	983.248	5894.45	983.421	5895.49	controllerType=0 controllerNumber=1 scan=5828	-5.334	E.VGSYRCVCRATHTGPNCERPYVPCSPSPCQNGGTCRPTGDVTHE.C	25;27	VGSYRCVCRATHTGPNCERPYVPCSPSPCQNGGTCRPTGDVTHE,EC,6@57.02146,8@57.02146,17@57.02146,24@57.02146,25@511.19010,27@349.13728,29@57.02146,31@0.98402,35@57.02146	S25(OGlycan / 511.1901); S27(OGlycan / 349.1373); N31(Deamidated / 0.984)	15.9333	E.VGSYRC[+57.02146]VC[+57.02146]RATHTGPNC[+57.02146]ERPYVPC[+57.02146]S[+511.19010]PS[+349.13728]PC[+57.02146]QN[+0.98402]GGTC[+57.02146]RPTGDVTHE.C	C6(Carbamidomethyl / 57.0215); C8(Carbamidomethyl / 57.0215); C17(Carbamidomethyl / 57.0215); C24(Carbamidomethyl / 57.0215); C29(Carbamidomethyl / 57.0215); C35(Carbamidomethyl / 57.0215)	0.00015	0.00018	0	0	0	0	1.7e-05	2e-05	3.836	225.4	0	-1	Specific	10.6	>sp|P46531|NOTC1_HUMAN Neurogenic locus notch homolog protein 1 OS=Homo sapiens OX=9606 GN=NOTCH1 PE=1 SV=4	1	6068	FP052422_2.5828.5828.6	high-energy collision-induced dissociation	4.12	5893.45	5894.48	1	15 | 91549
22	HexNAc(1)Hex(1)Fuc(1); HexNAc(1)Fuc(1)	208.1	6	983.249	5894.46	983.421	5895.49	controllerType=0 controllerNumber=1 scan=5938	-4.34	E.VGSYRCVCRATHTGPNCERPYVPCSPSPCQNGGTCRPTGDVTHE.C	25;27	VGSYRCVCRATHTGPNCERPYVPCSPSPCQNGGTCRPTGDVTHE,EC,6@57.02146,8@57.02146,17@57.02146,24@57.02146,25@511.19010,27@349.13728,29@57.02146,31@0.98402,35@57.02146	S25(OGlycan / 511.1901); S27(OGlycan / 349.1373); N31(Deamidated / 0.984)	16.1884	E.VGSYRC[+57.02146]VC[+57.02146]RATHTGPNC[+57.02146]ERPYVPC[+57.02146]S[+511.19010]PS[+349.13728]PC[+57.02146]QN[+0.98402]GGTC[+57.02146]RPTGDVTHE.C	C6(Carbamidomethyl / 57.0215); C8(Carbamidomethyl / 57.0215); C17(Carbamidomethyl / 57.0215); C24(Carbamidomethyl / 57.0215); C29(Carbamidomethyl / 57.0215); C35(Carbamidomethyl / 57.0215)	0.00024	0.00029	0	0	0	0	2.8e-05	3.3e-05	3.611	208.1	0	-1	Specific	10	>sp|P46531|NOTC1_HUMAN Neurogenic locus notch homolog protein 1 OS=Homo sapiens OX=9606 GN=NOTCH1 PE=1 SV=4	1	6194	FP052422_2.5938.5938.6	high-energy collision-induced dissociation	3.9	5893.45	5894.48	1	16 | 94669
22	HexNAc(1)Fuc(1); HexNAc(1)Hex(1)Fuc(1)	167.3	6	983.249	5894.46	983.421	5895.49	controllerType=0 controllerNumber=1 scan=5718	-4.775	E.VGSYRCVCRATHTGPNCERPYVPCSPSPCQNGGTCRPTGDVTHE.C	25;27	VGSYRCVCRATHTGPNCERPYVPCSPSPCQNGGTCRPTGDVTHE,EC,6@57.02146,8@57.02146,17@57.02146,24@57.02146,25@349.13728,27@511.19010,29@57.02146,31@0.98402,35@57.02146	S25(OGlycan / 349.1373); S27(OGlycan / 511.1901); N31(Deamidated / 0.984)	15.6791	E.VGSYRC[+57.02146]VC[+57.02146]RATHTGPNC[+57.02146]ERPYVPC[+57.02146]S[+349.13728]PS[+511.19010]PC[+57.02146]QN[+0.98402]GGTC[+57.02146]RPTGDVTHE.C	C6(Carbamidomethyl / 57.0215); C8(Carbamidomethyl / 57.0215); C17(Carbamidomethyl / 57.0215); C24(Carbamidomethyl / 57.0215); C29(Carbamidomethyl / 57.0215); C35(Carbamidomethyl / 57.0215)	0.00041	0.00049	0	0	0	0	3.8e-05	4.6e-05	3.391	167.3	0	-1	Specific	9.7	>sp|P46531|NOTC1_HUMAN Neurogenic locus notch homolog protein 1 OS=Homo sapiens OX=9606 GN=NOTCH1 PE=1 SV=4	1	5936	FP052422_2.5718.5718.6	high-energy collision-induced dissociation	3.61	5893.45	5894.48	1	17 | 88509
22	HexNAc(1)Fuc(1); HexNAc(1)Hex(1)Fuc(1)	165.8	6	983.414	5895.45	983.421	5895.49	controllerType=0 controllerNumber=1 scan=5774	-6.379	E.VGSYRCVCRATHTGPNCERPYVPCSPSPCQNGGTCRPTGDVTHE.C	25;27	VGSYRCVCRATHTGPNCERPYVPCSPSPCQNGGTCRPTGDVTHE,EC,6@57.02146,8@57.02146,17@57.02146,24@57.02146,25@349.13728,27@511.19010,29@57.02146,31@0.98402,35@57.02146	S25(OGlycan / 349.1373); S27(OGlycan / 511.1901); N31(Deamidated / 0.984)	15.8075	E.VGSYRC[+57.02146]VC[+57.02146]RATHTGPNC[+57.02146]ERPYVPC[+57.02146]S[+349.13728]PS[+511.19010]PC[+57.02146]QN[+0.98402]GGTC[+57.02146]RPTGDVTHE.C	C6(Carbamidomethyl / 57.0215); C8(Carbamidomethyl / 57.0215); C17(Carbamidomethyl / 57.0215); C24(Carbamidomethyl / 57.0215); C29(Carbamidomethyl / 57.0215); C35(Carbamidomethyl / 57.0215)	0.00025	0.0003	0	0	0	0	2.9e-05	3.4e-05	3.6	165.8	0		Specific	10.5	>sp|P46531|NOTC1_HUMAN Neurogenic locus notch homolog protein 1 OS=Homo sapiens OX=9606 GN=NOTCH1 PE=1 SV=4	1	6004	FP052422_2.5774.5774.6	high-energy collision-induced dissociation	3.82	5894.44	5894.48	1	18 | 90029
22	HexNAc(1)Fuc(1); HexNAc(1)Hex(1)Fuc(1)	125.2	6	983.247	5894.45	983.421	5895.49	controllerType=0 controllerNumber=1 scan=6048	-6.328	E.VGSYRCVCRATHTGPNCERPYVPCSPSPCQNGGTCRPTGDVTHE.C	25;27	VGSYRCVCRATHTGPNCERPYVPCSPSPCQNGGTCRPTGDVTHE,EC,6@57.02146,8@57.02146,17@57.02146,24@57.02146,25@349.13728,27@511.19010,29@57.02146,31@0.98402,35@57.02146	S25(OGlycan / 349.1373); S27(OGlycan / 511.1901); N31(Deamidated / 0.984)	16.4447	E.VGSYRC[+57.02146]VC[+57.02146]RATHTGPNC[+57.02146]ERPYVPC[+57.02146]S[+349.13728]PS[+511.19010]PC[+57.02146]QN[+0.98402]GGTC[+57.02146]RPTGDVTHE.C	C6(Carbamidomethyl / 57.0215); C8(Carbamidomethyl / 57.0215); C17(Carbamidomethyl / 57.0215); C24(Carbamidomethyl / 57.0215); C29(Carbamidomethyl / 57.0215); C35(Carbamidomethyl / 57.0215)	0.0013	0.0016	0	0	0	0	0.00014	0.00017	2.88	125.2	0	-1	Specific	10.1	>sp|P46531|NOTC1_HUMAN Neurogenic locus notch homolog protein 1 OS=Homo sapiens OX=9606 GN=NOTCH1 PE=1 SV=4	1	6314	FP052422_2.6048.6048.6	high-energy collision-induced dissociation	2.99	5893.44	5894.48	1	19 | 97761
22	HexNAc(1)Fuc(1); HexNAc(1)Hex(1)Fuc(1)	25.6	6	983.416	5895.46	983.421	5895.49	controllerType=0 controllerNumber=1 scan=6106	-4.702	E.VGSYRCVCRATHTGPNCERPYVPCSPSPCQNGGTCRPTGDVTHE.C	25;27	VGSYRCVCRATHTGPNCERPYVPCSPSPCQNGGTCRPTGDVTHE,EC,6@57.02146,8@57.02146,17@57.02146,24@57.02146,25@349.13728,27@511.19010,29@57.02146,31@0.98402,35@57.02146	S25(OGlycan / 349.1373); S27(OGlycan / 511.1901); N31(Deamidated / 0.984)	16.5786	E.VGSYRC[+57.02146]VC[+57.02146]RATHTGPNC[+57.02146]ERPYVPC[+57.02146]S[+349.13728]PS[+511.19010]PC[+57.02146]QN[+0.98402]GGTC[+57.02146]RPTGDVTHE.C	C6(Carbamidomethyl / 57.0215); C8(Carbamidomethyl / 57.0215); C17(Carbamidomethyl / 57.0215); C24(Carbamidomethyl / 57.0215); C29(Carbamidomethyl / 57.0215); C35(Carbamidomethyl / 57.0215)	0.00082	0.00098	0	0	0	0	8.4e-05	0.0001	3.087	25.6	0		Specific	10.8	>sp|P46531|NOTC1_HUMAN Neurogenic locus notch homolog protein 1 OS=Homo sapiens OX=9606 GN=NOTCH1 PE=1 SV=4	1	6385	FP052422_2.6106.6106.6	high-energy collision-induced dissociation	3.2	5894.45	5894.48	1	20 | 99641
22	HexNAc(1)Hex(1)Fuc(1); HexNAc(1)Fuc(1)	102.4	6	983.248	5894.45	983.257	5894.5	controllerType=0 controllerNumber=1 scan=5554	-8.74	E.VGSYRCVCRATHTGPNCERPYVPCSPSPCQNGGTCRPTGDVTHE.C	25;27	VGSYRCVCRATHTGPNCERPYVPCSPSPCQNGGTCRPTGDVTHE,EC,6@57.02146,8@57.02146,17@57.02146,24@57.02146,25@511.19010,27@349.13728,29@57.02146,35@57.02146	S25(OGlycan / 511.1901); S27(OGlycan / 349.1373)	15.3007	E.VGSYRC[+57.02146]VC[+57.02146]RATHTGPNC[+57.02146]ERPYVPC[+57.02146]S[+511.19010]PS[+349.13728]PC[+57.02146]QNGGTC[+57.02146]RPTGDVTHE.C	C6(Carbamidomethyl / 57.0215); C8(Carbamidomethyl / 57.0215); C17(Carbamidomethyl / 57.0215); C24(Carbamidomethyl / 57.0215); C29(Carbamidomethyl / 57.0215); C35(Carbamidomethyl / 57.0215)	0.0013	0.0016	0	0	0	0	0.00013	0.00016	2.88	102.4	0		Specific	10.4	>sp|P46531|NOTC1_HUMAN Neurogenic locus notch homolog protein 1 OS=Homo sapiens OX=9606 GN=NOTCH1 PE=1 SV=4	1	5744	FP052422_2.5554.5554.6	high-energy collision-induced dissociation	3.51	5893.44	5893.5	1	21 | 84245
22	HexNAc(1)Hex(1)Fuc(1); HexNAc(1)Fuc(1)	99.7	6	983.082	5893.46	983.257	5894.5	controllerType=0 controllerNumber=1 scan=5774	-7.384	E.VGSYRCVCRATHTGPNCERPYVPCSPSPCQNGGTCRPTGDVTHE.C	25;27	VGSYRCVCRATHTGPNCERPYVPCSPSPCQNGGTCRPTGDVTHE,EC,6@57.02146,8@57.02146,17@57.02146,24@57.02146,25@511.19010,27@349.13728,29@57.02146,35@57.02146	S25(OGlycan / 511.1901); S27(OGlycan / 349.1373)	15.8075	E.VGSYRC[+57.02146]VC[+57.02146]RATHTGPNC[+57.02146]ERPYVPC[+57.02146]S[+511.19010]PS[+349.13728]PC[+57.02146]QNGGTC[+57.02146]RPTGDVTHE.C	C6(Carbamidomethyl / 57.0215); C8(Carbamidomethyl / 57.0215); C17(Carbamidomethyl / 57.0215); C24(Carbamidomethyl / 57.0215); C29(Carbamidomethyl / 57.0215); C35(Carbamidomethyl / 57.0215)	0.0032	0.0038	0	0	0	0	0.00028	0.00034	2.499	99.7	0	-1	Specific	9.5	>sp|P46531|NOTC1_HUMAN Neurogenic locus notch homolog protein 1 OS=Homo sapiens OX=9606 GN=NOTCH1 PE=1 SV=4	1	6003	FP052422_2.5774.5774.6	high-energy collision-induced dissociation	3.12	5892.45	5893.5	1	22 | 89989
22	HexNAc(1)Hex(1)Fuc(1)NeuAc(1)	450	6	973.745	5837.43	973.747	5837.45	controllerType=0 controllerNumber=1 scan=5916	-2.052	E.VGSYRCVCRATHTGPNCERPYVPCSPSPCQNGGTCRPTGDVTHE.C	34	VGSYRCVCRATHTGPNCERPYVPCSPSPCQNGGTCRPTGDVTHE,EC,6@57.02146,8@57.02146,17@57.02146,24@57.02146,29@57.02146,31@0.98402,34@802.28552,35@57.02146	N31(Deamidated / 0.984); T34(OGlycan / 802.2855)	16.1368	E.VGSYRC[+57.02146]VC[+57.02146]RATHTGPNC[+57.02146]ERPYVPC[+57.02146]SPSPC[+57.02146]QN[+0.98402]GGT[+802.28552]C[+57.02146]RPTGDVTHE.C	C6(Carbamidomethyl / 57.0215); C8(Carbamidomethyl / 57.0215); C17(Carbamidomethyl / 57.0215); C24(Carbamidomethyl / 57.0215); C29(Carbamidomethyl / 57.0215); C35(Carbamidomethyl / 57.0215)	1.5e-07	1.8e-07	0	0	0	0	5.7e-08	6.8e-08	6.831	450	3.6		Specific	14.8	>sp|P46531|NOTC1_HUMAN Neurogenic locus notch homolog protein 1 OS=Homo sapiens OX=9606 GN=NOTCH1 PE=1 SV=4	1	6166	FP052422_2.5916.5916.6	high-energy collision-induced dissociation	7.83	5836.43	5836.44	1	23 | 94029
22	HexNAc(1)Hex(1)Fuc(1)NeuAc(1)	449.3	6	973.745	5837.43	973.747	5837.45	controllerType=0 controllerNumber=1 scan=5861	-1.926	E.VGSYRCVCRATHTGPNCERPYVPCSPSPCQNGGTCRPTGDVTHE.C	34	VGSYRCVCRATHTGPNCERPYVPCSPSPCQNGGTCRPTGDVTHE,EC,6@57.02146,8@57.02146,17@57.02146,24@57.02146,29@57.02146,31@0.98402,34@802.28552,35@57.02146	N31(Deamidated / 0.984); T34(OGlycan / 802.2855)	16.0097	E.VGSYRC[+57.02146]VC[+57.02146]RATHTGPNC[+57.02146]ERPYVPC[+57.02146]SPSPC[+57.02146]QN[+0.98402]GGT[+802.28552]C[+57.02146]RPTGDVTHE.C	C6(Carbamidomethyl / 57.0215); C8(Carbamidomethyl / 57.0215); C17(Carbamidomethyl / 57.0215); C24(Carbamidomethyl / 57.0215); C29(Carbamidomethyl / 57.0215); C35(Carbamidomethyl / 57.0215)	1.5e-07	1.8e-07	0	0	0	0	5e-08	6e-08	6.831	449.3	2.6		Specific	14.9	>sp|P46531|NOTC1_HUMAN Neurogenic locus notch homolog protein 1 OS=Homo sapiens OX=9606 GN=NOTCH1 PE=1 SV=4	1	6104	FP052422_2.5861.5861.6	high-energy collision-induced dissociation	7.83	5836.43	5836.44	1	24 | 92509
22	HexNAc(1)Hex(1)Fuc(1)NeuAc(1)	414.1	6	973.745	5837.43	973.747	5837.45	controllerType=0 controllerNumber=1 scan=6026	-1.864	E.VGSYRCVCRATHTGPNCERPYVPCSPSPCQNGGTCRPTGDVTHE.C	25	VGSYRCVCRATHTGPNCERPYVPCSPSPCQNGGTCRPTGDVTHE,EC,6@57.02146,8@57.02146,17@57.02146,24@57.02146,25@802.28552,29@57.02146,31@0.98402,35@57.02146	S25(OGlycan / 802.2855); N31(Deamidated / 0.984)	16.3929	E.VGSYRC[+57.02146]VC[+57.02146]RATHTGPNC[+57.02146]ERPYVPC[+57.02146]S[+802.28552]PSPC[+57.02146]QN[+0.98402]GGTC[+57.02146]RPTGDVTHE.C	C6(Carbamidomethyl / 57.0215); C8(Carbamidomethyl / 57.0215); C17(Carbamidomethyl / 57.0215); C24(Carbamidomethyl / 57.0215); C29(Carbamidomethyl / 57.0215); C35(Carbamidomethyl / 57.0215)	2.2e-07	2.6e-07	0	0	0	0	1.1e-07	1.3e-07	6.658	414.1	0		Specific	14.5	>sp|P46531|NOTC1_HUMAN Neurogenic locus notch homolog protein 1 OS=Homo sapiens OX=9606 GN=NOTCH1 PE=1 SV=4	1	6289	FP052422_2.6026.6026.6	high-energy collision-induced dissociation	7.52	5836.43	5836.44	1	25 | 97149
22	HexNAc(1)Hex(1)Fuc(1)NeuAc(1)	410.3	6	973.745	5837.43	973.747	5837.45	controllerType=0 controllerNumber=1 scan=5751	-2.052	E.VGSYRCVCRATHTGPNCERPYVPCSPSPCQNGGTCRPTGDVTHE.C	34	VGSYRCVCRATHTGPNCERPYVPCSPSPCQNGGTCRPTGDVTHE,EC,6@57.02146,8@57.02146,17@57.02146,24@57.02146,29@57.02146,31@0.98402,34@802.28552,35@57.02146	N31(Deamidated / 0.984); T34(OGlycan / 802.2855)	15.7557	E.VGSYRC[+57.02146]VC[+57.02146]RATHTGPNC[+57.02146]ERPYVPC[+57.02146]SPSPC[+57.02146]QN[+0.98402]GGT[+802.28552]C[+57.02146]RPTGDVTHE.C	C6(Carbamidomethyl / 57.0215); C8(Carbamidomethyl / 57.0215); C17(Carbamidomethyl / 57.0215); C24(Carbamidomethyl / 57.0215); C29(Carbamidomethyl / 57.0215); C35(Carbamidomethyl / 57.0215)	2.2e-07	2.6e-07	0	0	0	0	9.6e-08	1.2e-07	6.658	410.3	1.8		Specific	14.3	>sp|P46531|NOTC1_HUMAN Neurogenic locus notch homolog protein 1 OS=Homo sapiens OX=9606 GN=NOTCH1 PE=1 SV=4	1	5972	FP052422_2.5751.5751.6	high-energy collision-induced dissociation	7.52	5836.43	5836.44	1	26 | 89469
22	HexNAc(1)Hex(1)Fuc(1)NeuAc(1)	379.4	6	973.579	5836.44	973.747	5837.45	controllerType=0 controllerNumber=1 scan=5641	-1.247	E.VGSYRCVCRATHTGPNCERPYVPCSPSPCQNGGTCRPTGDVTHE.C	25	VGSYRCVCRATHTGPNCERPYVPCSPSPCQNGGTCRPTGDVTHE,EC,6@57.02146,8@57.02146,17@57.02146,24@57.02146,25@802.28552,29@57.02146,31@0.98402,35@57.02146	S25(OGlycan / 802.2855); N31(Deamidated / 0.984)	15.5018	E.VGSYRC[+57.02146]VC[+57.02146]RATHTGPNC[+57.02146]ERPYVPC[+57.02146]S[+802.28552]PSPC[+57.02146]QN[+0.98402]GGTC[+57.02146]RPTGDVTHE.C	C6(Carbamidomethyl / 57.0215); C8(Carbamidomethyl / 57.0215); C17(Carbamidomethyl / 57.0215); C24(Carbamidomethyl / 57.0215); C29(Carbamidomethyl / 57.0215); C35(Carbamidomethyl / 57.0215)	1.7e-07	2.1e-07	0	0	0	0	6.3e-08	7.5e-08	6.766	379.4	0	-1	Specific	13.4	>sp|P46531|NOTC1_HUMAN Neurogenic locus notch homolog protein 1 OS=Homo sapiens OX=9606 GN=NOTCH1 PE=1 SV=4	1	5843	FP052422_2.5641.5641.6	high-energy collision-induced dissociation	7.48	5835.43	5836.44	1	27 | 86485
22	HexNAc(1)Hex(1)Fuc(1)NeuAc(1)	372.7	6	973.746	5837.44	973.747	5837.45	controllerType=0 controllerNumber=1 scan=5806	-1.487	E.VGSYRCVCRATHTGPNCERPYVPCSPSPCQNGGTCRPTGDVTHE.C	34	VGSYRCVCRATHTGPNCERPYVPCSPSPCQNGGTCRPTGDVTHE,EC,6@57.02146,8@57.02146,17@57.02146,24@57.02146,29@57.02146,31@0.98402,34@802.28552,35@57.02146	N31(Deamidated / 0.984); T34(OGlycan / 802.2855)	15.8816	E.VGSYRC[+57.02146]VC[+57.02146]RATHTGPNC[+57.02146]ERPYVPC[+57.02146]SPSPC[+57.02146]QN[+0.98402]GGT[+802.28552]C[+57.02146]RPTGDVTHE.C	C6(Carbamidomethyl / 57.0215); C8(Carbamidomethyl / 57.0215); C17(Carbamidomethyl / 57.0215); C24(Carbamidomethyl / 57.0215); C29(Carbamidomethyl / 57.0215); C35(Carbamidomethyl / 57.0215)	1.7e-07	2.1e-07	0	0	0	0	7e-08	8.4e-08	6.766	372.7	2		Specific	13.7	>sp|P46531|NOTC1_HUMAN Neurogenic locus notch homolog protein 1 OS=Homo sapiens OX=9606 GN=NOTCH1 PE=1 SV=4	1	6042	FP052422_2.5806.5806.6	high-energy collision-induced dissociation	7.48	5836.43	5836.44	1	28 | 90989
22	HexNAc(1)Hex(1)Fuc(1)NeuAc(1)	360.7	6	973.578	5836.43	973.747	5837.45	controllerType=0 controllerNumber=1 scan=5972	-1.435	E.VGSYRCVCRATHTGPNCERPYVPCSPSPCQNGGTCRPTGDVTHE.C	27	VGSYRCVCRATHTGPNCERPYVPCSPSPCQNGGTCRPTGDVTHE,EC,6@57.02146,8@57.02146,17@57.02146,24@57.02146,27@802.28552,29@57.02146,31@0.98402,35@57.02146	S27(OGlycan / 802.2855); N31(Deamidated / 0.984)	16.2659	E.VGSYRC[+57.02146]VC[+57.02146]RATHTGPNC[+57.02146]ERPYVPC[+57.02146]SPS[+802.28552]PC[+57.02146]QN[+0.98402]GGTC[+57.02146]RPTGDVTHE.C	C6(Carbamidomethyl / 57.0215); C8(Carbamidomethyl / 57.0215); C17(Carbamidomethyl / 57.0215); C24(Carbamidomethyl / 57.0215); C29(Carbamidomethyl / 57.0215); C35(Carbamidomethyl / 57.0215)	1.4e-06	1.7e-06	0	0	0	0	3.1e-07	3.7e-07	5.85	360.7	0	-1	Specific	15.3	>sp|P46531|NOTC1_HUMAN Neurogenic locus notch homolog protein 1 OS=Homo sapiens OX=9606 GN=NOTCH1 PE=1 SV=4	1	6233	FP052422_2.5972.5972.6	high-energy collision-induced dissociation	6.56	5835.43	5836.44	1	29 | 95589
22	HexNAc(1)Hex(1)Fuc(1)NeuAc(1)	340.6	6	973.747	5837.45	973.747	5837.45	controllerType=0 controllerNumber=1 scan=6137	0.018	E.VGSYRCVCRATHTGPNCERPYVPCSPSPCQNGGTCRPTGDVTHE.C	25	VGSYRCVCRATHTGPNCERPYVPCSPSPCQNGGTCRPTGDVTHE,EC,6@57.02146,8@57.02146,17@57.02146,24@57.02146,25@802.28552,29@57.02146,31@0.98402,35@57.02146	S25(OGlycan / 802.2855); N31(Deamidated / 0.984)	16.6514	E.VGSYRC[+57.02146]VC[+57.02146]RATHTGPNC[+57.02146]ERPYVPC[+57.02146]S[+802.28552]PSPC[+57.02146]QN[+0.98402]GGTC[+57.02146]RPTGDVTHE.C	C6(Carbamidomethyl / 57.0215); C8(Carbamidomethyl / 57.0215); C17(Carbamidomethyl / 57.0215); C24(Carbamidomethyl / 57.0215); C29(Carbamidomethyl / 57.0215); C35(Carbamidomethyl / 57.0215)	1.3e-05	1.6e-05	0	0	0	0	2.6e-06	3.2e-06	4.887	340.6	0		Specific	14.4	>sp|P46531|NOTC1_HUMAN Neurogenic locus notch homolog protein 1 OS=Homo sapiens OX=9606 GN=NOTCH1 PE=1 SV=4	1	6422	FP052422_2.6137.6137.6	high-energy collision-induced dissociation	5.54	5836.44	5836.44	1	30 | 100601
22	HexNAc(1)Hex(1)Fuc(1)NeuAc(1)	333.5	6	973.745	5837.43	973.747	5837.45	controllerType=0 controllerNumber=1 scan=5696	-2.428	E.VGSYRCVCRATHTGPNCERPYVPCSPSPCQNGGTCRPTGDVTHE.C	34	VGSYRCVCRATHTGPNCERPYVPCSPSPCQNGGTCRPTGDVTHE,EC,6@57.02146,8@57.02146,17@57.02146,24@57.02146,29@57.02146,31@0.98402,34@802.28552,35@57.02146	N31(Deamidated / 0.984); T34(OGlycan / 802.2855)	15.6283	E.VGSYRC[+57.02146]VC[+57.02146]RATHTGPNC[+57.02146]ERPYVPC[+57.02146]SPSPC[+57.02146]QN[+0.98402]GGT[+802.28552]C[+57.02146]RPTGDVTHE.C	C6(Carbamidomethyl / 57.0215); C8(Carbamidomethyl / 57.0215); C17(Carbamidomethyl / 57.0215); C24(Carbamidomethyl / 57.0215); C29(Carbamidomethyl / 57.0215); C35(Carbamidomethyl / 57.0215)	2.6e-06	3.2e-06	0	0	0	0	5.6e-07	6.8e-07	5.579	333.5	3		Specific	11.8	>sp|P46531|NOTC1_HUMAN Neurogenic locus notch homolog protein 1 OS=Homo sapiens OX=9606 GN=NOTCH1 PE=1 SV=4	1	5907	FP052422_2.5696.5696.6	high-energy collision-induced dissociation	6.23	5836.42	5836.44	1	31 | 88029
22	HexNAc(1)Hex(1)Fuc(1)NeuAc(1)	280.5	6	973.747	5837.44	973.747	5837.45	controllerType=0 controllerNumber=1 scan=6195	-0.421	E.VGSYRCVCRATHTGPNCERPYVPCSPSPCQNGGTCRPTGDVTHE.C	25	VGSYRCVCRATHTGPNCERPYVPCSPSPCQNGGTCRPTGDVTHE,EC,6@57.02146,8@57.02146,17@57.02146,24@57.02146,25@802.28552,29@57.02146,31@0.98402,35@57.02146	S25(OGlycan / 802.2855); N31(Deamidated / 0.984)	16.788	E.VGSYRC[+57.02146]VC[+57.02146]RATHTGPNC[+57.02146]ERPYVPC[+57.02146]S[+802.28552]PSPC[+57.02146]QN[+0.98402]GGTC[+57.02146]RPTGDVTHE.C	C6(Carbamidomethyl / 57.0215); C8(Carbamidomethyl / 57.0215); C17(Carbamidomethyl / 57.0215); C24(Carbamidomethyl / 57.0215); C29(Carbamidomethyl / 57.0215); C35(Carbamidomethyl / 57.0215)	5.1e-06	6.1e-06	0	0	0	0	1.1e-06	1.3e-06	5.295	280.5	0		Specific	14	>sp|P46531|NOTC1_HUMAN Neurogenic locus notch homolog protein 1 OS=Homo sapiens OX=9606 GN=NOTCH1 PE=1 SV=4	1	6484	FP052422_2.6195.6195.6	high-energy collision-induced dissociation	6.16	5836.44	5836.44	1	32 | 102001
22	HexNAc(1)Hex(1)Fuc(1)NeuAc(1)	267	6	973.581	5836.45	973.747	5837.45	controllerType=0 controllerNumber=1 scan=5536	0.76	E.VGSYRCVCRATHTGPNCERPYVPCSPSPCQNGGTCRPTGDVTHE.C	27	VGSYRCVCRATHTGPNCERPYVPCSPSPCQNGGTCRPTGDVTHE,EC,6@57.02146,8@57.02146,17@57.02146,19@0.98402,24@57.02146,27@802.28552,29@57.02146,35@57.02146	R19(Deamidated / 0.984); S27(OGlycan / 802.2855)	15.2572	E.VGSYRC[+57.02146]VC[+57.02146]RATHTGPNC[+57.02146]ER[+0.98402]PYVPC[+57.02146]SPS[+802.28552]PC[+57.02146]QNGGTC[+57.02146]RPTGDVTHE.C	C6(Carbamidomethyl / 57.0215); C8(Carbamidomethyl / 57.0215); C17(Carbamidomethyl / 57.0215); C24(Carbamidomethyl / 57.0215); C29(Carbamidomethyl / 57.0215); C35(Carbamidomethyl / 57.0215)	2.9e-05	3.5e-05	0	0	0	0	4.4e-06	5.2e-06	4.533	267	0	-1	Specific	14.6	>sp|P46531|NOTC1_HUMAN Neurogenic locus notch homolog protein 1 OS=Homo sapiens OX=9606 GN=NOTCH1 PE=1 SV=4	1	5722	FP052422_2.5536.5536.6	high-energy collision-induced dissociation	5.36	5835.44	5836.44	1	33 | 83725
22	HexNAc(1)Hex(1)Fuc(1)NeuAc(1)	173.5	6	973.746	5837.44	973.747	5837.45	controllerType=0 controllerNumber=1 scan=6083	-1.174	E.VGSYRCVCRATHTGPNCERPYVPCSPSPCQNGGTCRPTGDVTHE.C	25	VGSYRCVCRATHTGPNCERPYVPCSPSPCQNGGTCRPTGDVTHE,EC,6@57.02146,8@57.02146,17@57.02146,24@57.02146,25@802.28552,29@57.02146,31@0.98402,35@57.02146	S25(OGlycan / 802.2855); N31(Deamidated / 0.984)	16.5246	E.VGSYRC[+57.02146]VC[+57.02146]RATHTGPNC[+57.02146]ERPYVPC[+57.02146]S[+802.28552]PSPC[+57.02146]QN[+0.98402]GGTC[+57.02146]RPTGDVTHE.C	C6(Carbamidomethyl / 57.0215); C8(Carbamidomethyl / 57.0215); C17(Carbamidomethyl / 57.0215); C24(Carbamidomethyl / 57.0215); C29(Carbamidomethyl / 57.0215); C35(Carbamidomethyl / 57.0215)	1.5e-05	1.7e-05	0	0	0	0	2.9e-06	3.5e-06	4.838	173.5	0		Specific	14	>sp|P46531|NOTC1_HUMAN Neurogenic locus notch homolog protein 1 OS=Homo sapiens OX=9606 GN=NOTCH1 PE=1 SV=4	1	6355	FP052422_2.6083.6083.6	high-energy collision-induced dissociation	5.58	5836.43	5836.44	1	34 | 98801
22	HexNAc(1)Hex(1)Fuc(1)NeuAc(1)	132.1	6	973.746	5837.44	973.747	5837.45	controllerType=0 controllerNumber=1 scan=6304	-0.672	E.VGSYRCVCRATHTGPNCERPYVPCSPSPCQNGGTCRPTGDVTHE.C	25	VGSYRCVCRATHTGPNCERPYVPCSPSPCQNGGTCRPTGDVTHE,EC,6@57.02146,8@57.02146,17@57.02146,24@57.02146,25@802.28552,29@57.02146,31@0.98402,35@57.02146	S25(OGlycan / 802.2855); N31(Deamidated / 0.984)	17.0453	E.VGSYRC[+57.02146]VC[+57.02146]RATHTGPNC[+57.02146]ERPYVPC[+57.02146]S[+802.28552]PSPC[+57.02146]QN[+0.98402]GGTC[+57.02146]RPTGDVTHE.C	C6(Carbamidomethyl / 57.0215); C8(Carbamidomethyl / 57.0215); C17(Carbamidomethyl / 57.0215); C24(Carbamidomethyl / 57.0215); C29(Carbamidomethyl / 57.0215); C35(Carbamidomethyl / 57.0215)	4.8e-05	5.7e-05	0	0	0	0	7.5e-06	9e-06	4.32	132.1	0		Specific	12.3	>sp|P46531|NOTC1_HUMAN Neurogenic locus notch homolog protein 1 OS=Homo sapiens OX=9606 GN=NOTCH1 PE=1 SV=4	1	6615	FP052422_2.6304.6304.6	high-energy collision-induced dissociation	4.96	5836.43	5836.44	1	35 | 105161
22	HexNAc(1)Hex(1)Fuc(1)NeuAc(1)	24.2	6	973.747	5837.44	973.747	5837.45	controllerType=0 controllerNumber=1 scan=6411	-0.17	E.VGSYRCVCRATHTGPNCERPYVPCSPSPCQNGGTCRPTGDVTHE.C	27	VGSYRCVCRATHTGPNCERPYVPCSPSPCQNGGTCRPTGDVTHE,EC,6@57.02146,8@57.02146,17@57.02146,24@57.02146,27@802.28552,29@57.02146,31@0.98402,35@57.02146	S27(OGlycan / 802.2855); N31(Deamidated / 0.984)	17.2981	E.VGSYRC[+57.02146]VC[+57.02146]RATHTGPNC[+57.02146]ERPYVPC[+57.02146]SPS[+802.28552]PC[+57.02146]QN[+0.98402]GGTC[+57.02146]RPTGDVTHE.C	C6(Carbamidomethyl / 57.0215); C8(Carbamidomethyl / 57.0215); C17(Carbamidomethyl / 57.0215); C24(Carbamidomethyl / 57.0215); C29(Carbamidomethyl / 57.0215); C35(Carbamidomethyl / 57.0215)	4.8e-05	5.7e-05	0	0	0	0	8.1e-06	9.8e-06	4.32	24.2	0		Specific	11.3	>sp|P46531|NOTC1_HUMAN Neurogenic locus notch homolog protein 1 OS=Homo sapiens OX=9606 GN=NOTCH1 PE=1 SV=4	1	6748	FP052422_2.6411.6411.6	high-energy collision-induced dissociation	4.96	5836.44	5836.44	1	36 | 108521
22	HexNAc(1)Hex(1)Fuc(1)NeuAc(1)	13.7	6	973.579	5836.44	973.747	5837.45	controllerType=0 controllerNumber=1 scan=6358	-0.808	E.VGSYRCVCRATHTGPNCERPYVPCSPSPCQNGGTCRPTGDVTHE.C	25	VGSYRCVCRATHTGPNCERPYVPCSPSPCQNGGTCRPTGDVTHE,EC,6@57.02146,8@57.02146,17@57.02146,24@57.02146,25@802.28552,29@57.02146,31@0.98402,35@57.02146	S25(OGlycan / 802.2855); N31(Deamidated / 0.984)	17.1724	E.VGSYRC[+57.02146]VC[+57.02146]RATHTGPNC[+57.02146]ERPYVPC[+57.02146]S[+802.28552]PSPC[+57.02146]QN[+0.98402]GGTC[+57.02146]RPTGDVTHE.C	C6(Carbamidomethyl / 57.0215); C8(Carbamidomethyl / 57.0215); C17(Carbamidomethyl / 57.0215); C24(Carbamidomethyl / 57.0215); C29(Carbamidomethyl / 57.0215); C35(Carbamidomethyl / 57.0215)	4.8e-05	5.7e-05	0	0	0	0	7.7e-06	9.2e-06	4.32	13.7	0	-1	Specific	11.5	>sp|P46531|NOTC1_HUMAN Neurogenic locus notch homolog protein 1 OS=Homo sapiens OX=9606 GN=NOTCH1 PE=1 SV=4	1	6681	FP052422_2.6358.6358.6	high-energy collision-induced dissociation	4.96	5835.43	5836.44	1	37 | 106881
22	HexNAc(1)Hex(1)Fuc(1)NeuAc(1)	442.4	6	973.746	5837.44	973.583	5836.46	controllerType=0 controllerNumber=1 scan=5587	-3.985	E.VGSYRCVCRATHTGPNCERPYVPCSPSPCQNGGTCRPTGDVTHE.C	27	VGSYRCVCRATHTGPNCERPYVPCSPSPCQNGGTCRPTGDVTHE,EC,6@57.02146,8@57.02146,17@57.02146,24@57.02146,27@802.28552,29@57.02146,35@57.02146	S27(OGlycan / 802.2855)	15.3775	E.VGSYRC[+57.02146]VC[+57.02146]RATHTGPNC[+57.02146]ERPYVPC[+57.02146]SPS[+802.28552]PC[+57.02146]QNGGTC[+57.02146]RPTGDVTHE.C	C6(Carbamidomethyl / 57.0215); C8(Carbamidomethyl / 57.0215); C17(Carbamidomethyl / 57.0215); C24(Carbamidomethyl / 57.0215); C29(Carbamidomethyl / 57.0215); C35(Carbamidomethyl / 57.0215)	1.5e-07	1.8e-07	0	0	0	0	3.1e-08	3.7e-08	6.831	442.4	0	1	Specific	15	>sp|P46531|NOTC1_HUMAN Neurogenic locus notch homolog protein 1 OS=Homo sapiens OX=9606 GN=NOTCH1 PE=1 SV=4	1	5782	FP052422_2.5587.5587.6	high-energy collision-induced dissociation	7.65	5836.43	5835.45	1	38 | 85005
22	HexNAc(1)Hex(1)Fuc(1)NeuAc(1)	217.5	6	973.579	5836.44	973.583	5836.46	controllerType=0 controllerNumber=1 scan=6248	-3.745	E.VGSYRCVCRATHTGPNCERPYVPCSPSPCQNGGTCRPTGDVTHE.C	27	VGSYRCVCRATHTGPNCERPYVPCSPSPCQNGGTCRPTGDVTHE,EC,6@57.02146,8@57.02146,17@57.02146,24@57.02146,27@802.28552,29@57.02146,35@57.02146	S27(OGlycan / 802.2855)	16.9133	E.VGSYRC[+57.02146]VC[+57.02146]RATHTGPNC[+57.02146]ERPYVPC[+57.02146]SPS[+802.28552]PC[+57.02146]QNGGTC[+57.02146]RPTGDVTHE.C	C6(Carbamidomethyl / 57.0215); C8(Carbamidomethyl / 57.0215); C17(Carbamidomethyl / 57.0215); C24(Carbamidomethyl / 57.0215); C29(Carbamidomethyl / 57.0215); C35(Carbamidomethyl / 57.0215)	8.7e-06	1e-05	0	0	0	0	2.2e-06	2.6e-06	5.06	217.5	0		Specific	14.6	>sp|P46531|NOTC1_HUMAN Neurogenic locus notch homolog protein 1 OS=Homo sapiens OX=9606 GN=NOTCH1 PE=1 SV=4	1	6544	FP052422_2.6248.6248.6	high-energy collision-induced dissociation	5.7	5835.43	5835.45	1	39 | 103601
22	HexNAc(1)Fuc(1); HexNAc(1)	313	6	934.733	5603.36	934.735	5603.37	controllerType=0 controllerNumber=1 scan=5777	-2.142	E.VGSYRCVCRATHTGPNCERPYVPCSPSPCQNGGTCRPTGDVTHE.C	25;27	VGSYRCVCRATHTGPNCERPYVPCSPSPCQNGGTCRPTGDVTHE,EC,6@57.02146,8@57.02146,16@15.99492,17@57.02146,24@57.02146,25@349.13728,27@203.07937,29@57.02146,31@0.98402,35@57.02146	N16(Oxidation / 15.9949); S25(OGlycan / 349.1373); S27(OGlycan / 203.0794); N31(Deamidated / 0.984)	15.8136	E.VGSYRC[+57.02146]VC[+57.02146]RATHTGPN[+15.99492]C[+57.02146]ERPYVPC[+57.02146]S[+349.13728]PS[+203.07937]PC[+57.02146]QN[+0.98402]GGTC[+57.02146]RPTGDVTHE.C	C6(Carbamidomethyl / 57.0215); C8(Carbamidomethyl / 57.0215); C17(Carbamidomethyl / 57.0215); C24(Carbamidomethyl / 57.0215); C29(Carbamidomethyl / 57.0215); C35(Carbamidomethyl / 57.0215)	3.4e-06	4.1e-06	0	0	0	0	7.5e-07	9e-07	5.47	313	0		Specific	12.2	>sp|P46531|NOTC1_HUMAN Neurogenic locus notch homolog protein 1 OS=Homo sapiens OX=9606 GN=NOTCH1 PE=1 SV=4	1	6008	FP052422_2.5777.5777.6	high-energy collision-induced dissociation	5.49	5602.35	5602.36	1	40 | 90109
22	HexNAc(1)Fuc(1); HexNAc(1)	278	6	934.733	5603.36	934.735	5603.37	controllerType=0 controllerNumber=1 scan=5664	-2.142	E.VGSYRCVCRATHTGPNCERPYVPCSPSPCQNGGTCRPTGDVTHE.C	25;27	VGSYRCVCRATHTGPNCERPYVPCSPSPCQNGGTCRPTGDVTHE,EC,6@57.02146,8@57.02146,16@15.99492,17@57.02146,24@57.02146,25@349.13728,27@203.07937,29@57.02146,31@0.98402,35@57.02146	N16(Oxidation / 15.9949); S25(OGlycan / 349.1373); S27(OGlycan / 203.0794); N31(Deamidated / 0.984)	15.5543	E.VGSYRC[+57.02146]VC[+57.02146]RATHTGPN[+15.99492]C[+57.02146]ERPYVPC[+57.02146]S[+349.13728]PS[+203.07937]PC[+57.02146]QN[+0.98402]GGTC[+57.02146]RPTGDVTHE.C	C6(Carbamidomethyl / 57.0215); C8(Carbamidomethyl / 57.0215); C17(Carbamidomethyl / 57.0215); C24(Carbamidomethyl / 57.0215); C29(Carbamidomethyl / 57.0215); C35(Carbamidomethyl / 57.0215)	6e-06	7.2e-06	0	0	0	0	1.2e-06	1.4e-06	5.225	278	0		Specific	12	>sp|P46531|NOTC1_HUMAN Neurogenic locus notch homolog protein 1 OS=Homo sapiens OX=9606 GN=NOTCH1 PE=1 SV=4	1	5870	FP052422_2.5664.5664.6	high-energy collision-induced dissociation	5.21	5602.35	5602.36	1	41 | 87005
22	HexNAc(1)Fuc(1); HexNAc(1)	231.5	6	934.733	5603.36	934.735	5603.37	controllerType=0 controllerNumber=1 scan=5553	-2.272	E.VGSYRCVCRATHTGPNCERPYVPCSPSPCQNGGTCRPTGDVTHE.C	25;27	VGSYRCVCRATHTGPNCERPYVPCSPSPCQNGGTCRPTGDVTHE,EC,6@57.02146,8@57.02146,16@15.99492,17@57.02146,24@57.02146,25@349.13728,27@203.07937,29@57.02146,31@0.98402,35@57.02146	N16(Oxidation / 15.9949); S25(OGlycan / 349.1373); S27(OGlycan / 203.0794); N31(Deamidated / 0.984)	15.2985	E.VGSYRC[+57.02146]VC[+57.02146]RATHTGPN[+15.99492]C[+57.02146]ERPYVPC[+57.02146]S[+349.13728]PS[+203.07937]PC[+57.02146]QN[+0.98402]GGTC[+57.02146]RPTGDVTHE.C	C6(Carbamidomethyl / 57.0215); C8(Carbamidomethyl / 57.0215); C17(Carbamidomethyl / 57.0215); C24(Carbamidomethyl / 57.0215); C29(Carbamidomethyl / 57.0215); C35(Carbamidomethyl / 57.0215)	0.00024	0.00028	0	0	0	0	2.6e-05	3.1e-05	3.626	231.5	0		Specific	10.3	>sp|P46531|NOTC1_HUMAN Neurogenic locus notch homolog protein 1 OS=Homo sapiens OX=9606 GN=NOTCH1 PE=1 SV=4	1	5742	FP052422_2.5553.5553.6	high-energy collision-induced dissociation	3.6	5602.35	5602.36	1	42 | 84165
22	HexNAc(1); HexNAc(1)Fuc(1)	214.4	6	934.565	5602.35	934.735	5603.37	controllerType=0 controllerNumber=1 scan=5499	-2.61	E.VGSYRCVCRATHTGPNCERPYVPCSPSPCQNGGTCRPTGDVTHE.C	25;27	VGSYRCVCRATHTGPNCERPYVPCSPSPCQNGGTCRPTGDVTHE,EC,6@57.02146,8@57.02146,16@15.99492,17@57.02146,24@57.02146,25@203.07937,27@349.13728,29@57.02146,30@0.98402,35@57.02146	N16(Oxidation / 15.9949); S25(OGlycan / 203.0794); S27(OGlycan / 349.1373); Q30(Deamidated / 0.984)	15.1733	E.VGSYRC[+57.02146]VC[+57.02146]RATHTGPN[+15.99492]C[+57.02146]ERPYVPC[+57.02146]S[+203.07937]PS[+349.13728]PC[+57.02146]Q[+0.98402]NGGTC[+57.02146]RPTGDVTHE.C	C6(Carbamidomethyl / 57.0215); C8(Carbamidomethyl / 57.0215); C17(Carbamidomethyl / 57.0215); C24(Carbamidomethyl / 57.0215); C29(Carbamidomethyl / 57.0215); C35(Carbamidomethyl / 57.0215)	8.7e-06	1e-05	0	0	0	0	2e-06	2.4e-06	5.06	214.4	0	-1	Specific	11.3	>sp|P46531|NOTC1_HUMAN Neurogenic locus notch homolog protein 1 OS=Homo sapiens OX=9606 GN=NOTCH1 PE=1 SV=4	1	5676	FP052422_2.5499.5499.6	high-energy collision-induced dissociation	5.03	5601.35	5602.36	1	43 | 83085
22	HexNAc(1)Fuc(1); HexNAc(1)	202	6	934.732	5603.36	934.735	5603.37	controllerType=0 controllerNumber=1 scan=5885	-2.403	E.VGSYRCVCRATHTGPNCERPYVPCSPSPCQNGGTCRPTGDVTHE.C	25;27	VGSYRCVCRATHTGPNCERPYVPCSPSPCQNGGTCRPTGDVTHE,EC,6@57.02146,8@57.02146,16@15.99492,17@57.02146,24@57.02146,25@349.13728,27@203.07937,29@57.02146,31@0.98402,35@57.02146	N16(Oxidation / 15.9949); S25(OGlycan / 349.1373); S27(OGlycan / 203.0794); N31(Deamidated / 0.984)	16.0645	E.VGSYRC[+57.02146]VC[+57.02146]RATHTGPN[+15.99492]C[+57.02146]ERPYVPC[+57.02146]S[+349.13728]PS[+203.07937]PC[+57.02146]QN[+0.98402]GGTC[+57.02146]RPTGDVTHE.C	C6(Carbamidomethyl / 57.0215); C8(Carbamidomethyl / 57.0215); C17(Carbamidomethyl / 57.0215); C24(Carbamidomethyl / 57.0215); C29(Carbamidomethyl / 57.0215); C35(Carbamidomethyl / 57.0215)	8.7e-06	1e-05	0	0	0	0	2e-06	2.4e-06	5.06	202	0		Specific	12.1	>sp|P46531|NOTC1_HUMAN Neurogenic locus notch homolog protein 1 OS=Homo sapiens OX=9606 GN=NOTCH1 PE=1 SV=4	1	6132	FP052422_2.5885.5885.6	high-energy collision-induced dissociation	5.03	5602.35	5602.36	1	44 | 93189
22	HexNAc(1)Fuc(1); HexNAc(1)	196.2	6	934.732	5603.36	934.735	5603.37	controllerType=0 controllerNumber=1 scan=5608	-2.795	E.VGSYRCVCRATHTGPNCERPYVPCSPSPCQNGGTCRPTGDVTHE.C	25;27	VGSYRCVCRATHTGPNCERPYVPCSPSPCQNGGTCRPTGDVTHE,EC,6@57.02146,8@57.02146,16@15.99492,17@57.02146,24@57.02146,25@349.13728,27@203.07937,29@57.02146,31@0.98402,35@57.02146	N16(Oxidation / 15.9949); S25(OGlycan / 349.1373); S27(OGlycan / 203.0794); N31(Deamidated / 0.984)	15.4259	E.VGSYRC[+57.02146]VC[+57.02146]RATHTGPN[+15.99492]C[+57.02146]ERPYVPC[+57.02146]S[+349.13728]PS[+203.07937]PC[+57.02146]QN[+0.98402]GGTC[+57.02146]RPTGDVTHE.C	C6(Carbamidomethyl / 57.0215); C8(Carbamidomethyl / 57.0215); C17(Carbamidomethyl / 57.0215); C24(Carbamidomethyl / 57.0215); C29(Carbamidomethyl / 57.0215); C35(Carbamidomethyl / 57.0215)	0.00024	0.00029	0	0	0	0	2.7e-05	3.2e-05	3.611	196.2	0		Specific	9.8	>sp|P46531|NOTC1_HUMAN Neurogenic locus notch homolog protein 1 OS=Homo sapiens OX=9606 GN=NOTCH1 PE=1 SV=4	1	5808	FP052422_2.5608.5608.6	high-energy collision-induced dissociation	3.51	5602.35	5602.36	1	45 | 85485
22	HexNAc(1)Fuc(1); HexNAc(1)	187.3	6	934.73	5603.34	934.735	5603.37	controllerType=0 controllerNumber=1 scan=6049	-4.821	E.VGSYRCVCRATHTGPNCERPYVPCSPSPCQNGGTCRPTGDVTHE.C	25;27	VGSYRCVCRATHTGPNCERPYVPCSPSPCQNGGTCRPTGDVTHE,EC,6@57.02146,8@57.02146,12@15.99492,17@57.02146,24@57.02146,25@349.13728,27@203.07937,29@57.02146,31@0.98402,35@57.02146	H12(Oxidation / 15.9949); S25(OGlycan / 349.1373); S27(OGlycan / 203.0794); N31(Deamidated / 0.984)	16.4469	E.VGSYRC[+57.02146]VC[+57.02146]RATH[+15.99492]TGPNC[+57.02146]ERPYVPC[+57.02146]S[+349.13728]PS[+203.07937]PC[+57.02146]QN[+0.98402]GGTC[+57.02146]RPTGDVTHE.C	C6(Carbamidomethyl / 57.0215); C8(Carbamidomethyl / 57.0215); C17(Carbamidomethyl / 57.0215); C24(Carbamidomethyl / 57.0215); C29(Carbamidomethyl / 57.0215); C35(Carbamidomethyl / 57.0215)	1.5e-05	1.7e-05	0	0	0	0	2.9e-06	3.4e-06	4.838	187.3	0		Specific	11.4	>sp|P46531|NOTC1_HUMAN Neurogenic locus notch homolog protein 1 OS=Homo sapiens OX=9606 GN=NOTCH1 PE=1 SV=4	1	6315	FP052422_2.6049.6049.6	high-energy collision-induced dissociation	4.74	5602.34	5602.36	1	46 | 97801
22	HexNAc(1)Fuc(1); HexNAc(1)	185.7	6	934.566	5602.36	934.735	5603.37	controllerType=0 controllerNumber=1 scan=5829	-2.022	E.VGSYRCVCRATHTGPNCERPYVPCSPSPCQNGGTCRPTGDVTHE.C	25;27	VGSYRCVCRATHTGPNCERPYVPCSPSPCQNGGTCRPTGDVTHE,EC,6@57.02146,8@57.02146,16@15.99492,17@57.02146,24@57.02146,25@349.13728,27@203.07937,29@57.02146,31@0.98402,35@57.02146	N16(Oxidation / 15.9949); S25(OGlycan / 349.1373); S27(OGlycan / 203.0794); N31(Deamidated / 0.984)	15.9348	E.VGSYRC[+57.02146]VC[+57.02146]RATHTGPN[+15.99492]C[+57.02146]ERPYVPC[+57.02146]S[+349.13728]PS[+203.07937]PC[+57.02146]QN[+0.98402]GGTC[+57.02146]RPTGDVTHE.C	C6(Carbamidomethyl / 57.0215); C8(Carbamidomethyl / 57.0215); C17(Carbamidomethyl / 57.0215); C24(Carbamidomethyl / 57.0215); C29(Carbamidomethyl / 57.0215); C35(Carbamidomethyl / 57.0215)	1.5e-05	1.7e-05	0	0	0	0	2.7e-06	3.2e-06	4.838	185.7	0	-1	Specific	12.4	>sp|P46531|NOTC1_HUMAN Neurogenic locus notch homolog protein 1 OS=Homo sapiens OX=9606 GN=NOTCH1 PE=1 SV=4	1	6069	FP052422_2.5829.5829.6	high-energy collision-induced dissociation	4.74	5601.35	5602.36	1	47 | 91589
22	HexNAc(1)Fuc(1); HexNAc(1)	179.2	6	934.733	5603.36	934.735	5603.37	controllerType=0 controllerNumber=1 scan=5995	-2.011	E.VGSYRCVCRATHTGPNCERPYVPCSPSPCQNGGTCRPTGDVTHE.C	25;27	VGSYRCVCRATHTGPNCERPYVPCSPSPCQNGGTCRPTGDVTHE,EC,6@57.02146,8@57.02146,12@15.99492,17@57.02146,24@57.02146,25@349.13728,27@203.07937,29@57.02146,31@0.98402,35@57.02146	H12(Oxidation / 15.9949); S25(OGlycan / 349.1373); S27(OGlycan / 203.0794); N31(Deamidated / 0.984)	16.3192	E.VGSYRC[+57.02146]VC[+57.02146]RATH[+15.99492]TGPNC[+57.02146]ERPYVPC[+57.02146]S[+349.13728]PS[+203.07937]PC[+57.02146]QN[+0.98402]GGTC[+57.02146]RPTGDVTHE.C	C6(Carbamidomethyl / 57.0215); C8(Carbamidomethyl / 57.0215); C17(Carbamidomethyl / 57.0215); C24(Carbamidomethyl / 57.0215); C29(Carbamidomethyl / 57.0215); C35(Carbamidomethyl / 57.0215)	1.5e-05	1.7e-05	0	0	0	0	2.8e-06	3.3e-06	4.838	179.2	0		Specific	12	>sp|P46531|NOTC1_HUMAN Neurogenic locus notch homolog protein 1 OS=Homo sapiens OX=9606 GN=NOTCH1 PE=1 SV=4	1	6258	FP052422_2.5995.5995.6	high-energy collision-induced dissociation	4.74	5602.35	5602.36	1	48 | 96349
22	HexNAc(1)Fuc(1); HexNAc(1)	169.9	6	934.733	5603.36	934.735	5603.37	controllerType=0 controllerNumber=1 scan=5719	-1.88	E.VGSYRCVCRATHTGPNCERPYVPCSPSPCQNGGTCRPTGDVTHE.C	25;27	VGSYRCVCRATHTGPNCERPYVPCSPSPCQNGGTCRPTGDVTHE,EC,6@57.02146,8@57.02146,16@15.99492,17@57.02146,24@57.02146,25@349.13728,27@203.07937,29@57.02146,31@0.98402,35@57.02146	N16(Oxidation / 15.9949); S25(OGlycan / 349.1373); S27(OGlycan / 203.0794); N31(Deamidated / 0.984)	15.6808	E.VGSYRC[+57.02146]VC[+57.02146]RATHTGPN[+15.99492]C[+57.02146]ERPYVPC[+57.02146]S[+349.13728]PS[+203.07937]PC[+57.02146]QN[+0.98402]GGTC[+57.02146]RPTGDVTHE.C	C6(Carbamidomethyl / 57.0215); C8(Carbamidomethyl / 57.0215); C17(Carbamidomethyl / 57.0215); C24(Carbamidomethyl / 57.0215); C29(Carbamidomethyl / 57.0215); C35(Carbamidomethyl / 57.0215)	0.00041	0.00049	0	0	0	0	4e-05	4.8e-05	3.391	169.9	0		Specific	9.6	>sp|P46531|NOTC1_HUMAN Neurogenic locus notch homolog protein 1 OS=Homo sapiens OX=9606 GN=NOTCH1 PE=1 SV=4	1	5937	FP052422_2.5719.5719.6	high-energy collision-induced dissociation	3.29	5602.35	5602.36	1	49 | 88549
22	HexNAc(1)Fuc(1); HexNAc(1)	159	6	934.565	5602.35	934.735	5603.37	controllerType=0 controllerNumber=1 scan=5939	-3.068	E.VGSYRCVCRATHTGPNCERPYVPCSPSPCQNGGTCRPTGDVTHE.C	25;27	VGSYRCVCRATHTGPNCERPYVPCSPSPCQNGGTCRPTGDVTHE,EC,6@57.02146,8@57.02146,16@15.99492,17@57.02146,24@57.02146,25@349.13728,27@203.07937,29@57.02146,31@0.98402,35@57.02146	N16(Oxidation / 15.9949); S25(OGlycan / 349.1373); S27(OGlycan / 203.0794); N31(Deamidated / 0.984)	16.1903	E.VGSYRC[+57.02146]VC[+57.02146]RATHTGPN[+15.99492]C[+57.02146]ERPYVPC[+57.02146]S[+349.13728]PS[+203.07937]PC[+57.02146]QN[+0.98402]GGTC[+57.02146]RPTGDVTHE.C	C6(Carbamidomethyl / 57.0215); C8(Carbamidomethyl / 57.0215); C17(Carbamidomethyl / 57.0215); C24(Carbamidomethyl / 57.0215); C29(Carbamidomethyl / 57.0215); C35(Carbamidomethyl / 57.0215)	3.3e-05	3.9e-05	0	0	0	0	5.4e-06	6.5e-06	4.486	159	0	-1	Specific	11.7	>sp|P46531|NOTC1_HUMAN Neurogenic locus notch homolog protein 1 OS=Homo sapiens OX=9606 GN=NOTCH1 PE=1 SV=4	1	6195	FP052422_2.5939.5939.6	high-energy collision-induced dissociation	4.29	5601.34	5602.36	1	50 | 94709
22	HexNAc(1)Fuc(1); HexNAc(1)	78.5	6	934.733	5603.36	934.735	5603.37	controllerType=0 controllerNumber=1 scan=6105	-2.011	E.VGSYRCVCRATHTGPNCERPYVPCSPSPCQNGGTCRPTGDVTHE.C	25;27	VGSYRCVCRATHTGPNCERPYVPCSPSPCQNGGTCRPTGDVTHE,EC,6@57.02146,8@57.02146,16@15.99492,17@57.02146,24@57.02146,25@349.13728,27@203.07937,29@57.02146,31@0.98402,35@57.02146	N16(Oxidation / 15.9949); S25(OGlycan / 349.1373); S27(OGlycan / 203.0794); N31(Deamidated / 0.984)	16.5764	E.VGSYRC[+57.02146]VC[+57.02146]RATHTGPN[+15.99492]C[+57.02146]ERPYVPC[+57.02146]S[+349.13728]PS[+203.07937]PC[+57.02146]QN[+0.98402]GGTC[+57.02146]RPTGDVTHE.C	C6(Carbamidomethyl / 57.0215); C8(Carbamidomethyl / 57.0215); C17(Carbamidomethyl / 57.0215); C24(Carbamidomethyl / 57.0215); C29(Carbamidomethyl / 57.0215); C35(Carbamidomethyl / 57.0215)	4.8e-05	5.7e-05	0	0	0	0	7.3e-06	8.7e-06	4.32	78.5	0		Specific	11.4	>sp|P46531|NOTC1_HUMAN Neurogenic locus notch homolog protein 1 OS=Homo sapiens OX=9606 GN=NOTCH1 PE=1 SV=4	1	6383	FP052422_2.6105.6105.6	high-energy collision-induced dissociation	4.12	5602.35	5602.36	1	51 | 99561
22	HexNAc(1)Fuc(1); HexNAc(1)	60.4	6	934.567	5602.37	934.735	5603.37	controllerType=0 controllerNumber=1 scan=6214	-0.061	E.VGSYRCVCRATHTGPNCERPYVPCSPSPCQNGGTCRPTGDVTHE.C	25;27	VGSYRCVCRATHTGPNCERPYVPCSPSPCQNGGTCRPTGDVTHE,EC,6@57.02146,8@57.02146,16@15.99492,17@57.02146,24@57.02146,25@349.13728,27@203.07937,29@57.02146,31@0.98402,35@57.02146	N16(Oxidation / 15.9949); S25(OGlycan / 349.1373); S27(OGlycan / 203.0794); N31(Deamidated / 0.984)	16.8333	E.VGSYRC[+57.02146]VC[+57.02146]RATHTGPN[+15.99492]C[+57.02146]ERPYVPC[+57.02146]S[+349.13728]PS[+203.07937]PC[+57.02146]QN[+0.98402]GGTC[+57.02146]RPTGDVTHE.C	C6(Carbamidomethyl / 57.0215); C8(Carbamidomethyl / 57.0215); C17(Carbamidomethyl / 57.0215); C24(Carbamidomethyl / 57.0215); C29(Carbamidomethyl / 57.0215); C35(Carbamidomethyl / 57.0215)	0.0038	0.0045	0	0	0	0	0.00039	0.00047	2.422	60.4	0	-1	Specific	11.1	>sp|P46531|NOTC1_HUMAN Neurogenic locus notch homolog protein 1 OS=Homo sapiens OX=9606 GN=NOTCH1 PE=1 SV=4	1	6507	FP052422_2.6214.6214.6	high-energy collision-induced dissociation	2.23	5601.36	5602.36	1	52 | 102641
22	HexNAc(1)Fuc(1); HexNAc(1)	37.4	6	934.566	5602.36	934.735	5603.37	controllerType=0 controllerNumber=1 scan=6163	-1.695	E.VGSYRCVCRATHTGPNCERPYVPCSPSPCQNGGTCRPTGDVTHE.C	25;27	VGSYRCVCRATHTGPNCERPYVPCSPSPCQNGGTCRPTGDVTHE,EC,6@57.02146,8@57.02146,16@15.99492,17@57.02146,24@57.02146,25@349.13728,27@203.07937,29@57.02146,31@0.98402,35@57.02146	N16(Oxidation / 15.9949); S25(OGlycan / 349.1373); S27(OGlycan / 203.0794); N31(Deamidated / 0.984)	16.7125	E.VGSYRC[+57.02146]VC[+57.02146]RATHTGPN[+15.99492]C[+57.02146]ERPYVPC[+57.02146]S[+349.13728]PS[+203.07937]PC[+57.02146]QN[+0.98402]GGTC[+57.02146]RPTGDVTHE.C	C6(Carbamidomethyl / 57.0215); C8(Carbamidomethyl / 57.0215); C17(Carbamidomethyl / 57.0215); C24(Carbamidomethyl / 57.0215); C29(Carbamidomethyl / 57.0215); C35(Carbamidomethyl / 57.0215)	0.00082	0.00098	0	0	0	0	8.7e-05	0.0001	3.087	37.4	0	-1	Specific	10.5	>sp|P46531|NOTC1_HUMAN Neurogenic locus notch homolog protein 1 OS=Homo sapiens OX=9606 GN=NOTCH1 PE=1 SV=4	1	6451	FP052422_2.6163.6163.6	high-energy collision-induced dissociation	2.89	5601.35	5602.36	1	53 | 101281
22	HexNAc(1)Fuc(1); HexNAc(1)	19.9	6	934.735	5603.38	934.735	5603.37	controllerType=0 controllerNumber=1 scan=5446	0.603	E.VGSYRCVCRATHTGPNCERPYVPCSPSPCQNGGTCRPTGDVTHE.C	25;27	VGSYRCVCRATHTGPNCERPYVPCSPSPCQNGGTCRPTGDVTHE,EC,6@57.02146,8@57.02146,16@15.99492,17@57.02146,24@57.02146,25@349.13728,27@203.07937,29@57.02146,31@0.98402,35@57.02146	N16(Oxidation / 15.9949); S25(OGlycan / 349.1373); S27(OGlycan / 203.0794); N31(Deamidated / 0.984)	15.0495	E.VGSYRC[+57.02146]VC[+57.02146]RATHTGPN[+15.99492]C[+57.02146]ERPYVPC[+57.02146]S[+349.13728]PS[+203.07937]PC[+57.02146]QN[+0.98402]GGTC[+57.02146]RPTGDVTHE.C	C6(Carbamidomethyl / 57.0215); C8(Carbamidomethyl / 57.0215); C17(Carbamidomethyl / 57.0215); C24(Carbamidomethyl / 57.0215); C29(Carbamidomethyl / 57.0215); C35(Carbamidomethyl / 57.0215)	0.0059	0.0071	0	0	0	0	0.00049	0.00058	2.231	19.9	0		Specific	9.8	>sp|P46531|NOTC1_HUMAN Neurogenic locus notch homolog protein 1 OS=Homo sapiens OX=9606 GN=NOTCH1 PE=1 SV=4	1	5606	FP052422_2.5446.5446.6	high-energy collision-induced dissociation	2.05	5602.37	5602.36	1	54 | 82405
22	HexNAc(1)Fuc(1); HexNAc(1)	147.1	6	934.401	5601.37	934.571	5602.39	controllerType=0 controllerNumber=1 scan=5885	-2.871	E.VGSYRCVCRATHTGPNCERPYVPCSPSPCQNGGTCRPTGDVTHE.C	25;27	VGSYRCVCRATHTGPNCERPYVPCSPSPCQNGGTCRPTGDVTHE,EC,6@57.02146,8@57.02146,16@15.99492,17@57.02146,24@57.02146,25@349.13728,27@203.07937,29@57.02146,35@57.02146	N16(Oxidation / 15.9949); S25(OGlycan / 349.1373); S27(OGlycan / 203.0794)	16.0645	E.VGSYRC[+57.02146]VC[+57.02146]RATHTGPN[+15.99492]C[+57.02146]ERPYVPC[+57.02146]S[+349.13728]PS[+203.07937]PC[+57.02146]QNGGTC[+57.02146]RPTGDVTHE.C	C6(Carbamidomethyl / 57.0215); C8(Carbamidomethyl / 57.0215); C17(Carbamidomethyl / 57.0215); C24(Carbamidomethyl / 57.0215); C29(Carbamidomethyl / 57.0215); C35(Carbamidomethyl / 57.0215)	3.3e-05	3.9e-05	0	0	0	0	5.3e-06	6.3e-06	4.486	147.1	0	-1	Specific	11.2	>sp|P46531|NOTC1_HUMAN Neurogenic locus notch homolog protein 1 OS=Homo sapiens OX=9606 GN=NOTCH1 PE=1 SV=4	1	6131	FP052422_2.5885.5885.6	high-energy collision-induced dissociation	4.6	5600.36	5601.38	1	55 | 93149
22	HexNAc(1); HexNAc(1)Fuc(1)	211.9	6	932.397	5589.34	932.233	5588.36	controllerType=0 controllerNumber=1 scan=6019	-3.528	E.VGSYRCVCRATHTGPNCERPYVPCSPSPCQNGGTCRPTGDVTHE.C	25;27	VGSYRCVCRATHTGPNCERPYVPCSPSPCQNGGTCRPTGDVTHE,EC,6@57.02146,8@57.02146,17@57.02146,19@0.98402,24@57.02146,25@203.07937,27@349.13728,29@57.02146,31@0.98402,35@57.02146	R19(Deamidated / 0.984); S25(OGlycan / 203.0794); S27(OGlycan / 349.1373); N31(Deamidated / 0.984)	16.3758	E.VGSYRC[+57.02146]VC[+57.02146]RATHTGPNC[+57.02146]ER[+0.98402]PYVPC[+57.02146]S[+203.07937]PS[+349.13728]PC[+57.02146]QN[+0.98402]GGTC[+57.02146]RPTGDVTHE.C	C6(Carbamidomethyl / 57.0215); C8(Carbamidomethyl / 57.0215); C17(Carbamidomethyl / 57.0215); C24(Carbamidomethyl / 57.0215); C29(Carbamidomethyl / 57.0215); C35(Carbamidomethyl / 57.0215)	8.7e-06	1e-05	0	0	0	0	2.1e-06	2.5e-06	5.06	211.9	0	1	Specific	13.3	>sp|P46531|NOTC1_HUMAN Neurogenic locus notch homolog protein 1 OS=Homo sapiens OX=9606 GN=NOTCH1 PE=1 SV=4	1	6282	FP052422_2.6019.6019.6	high-energy collision-induced dissociation	5.03	5588.34	5587.35	1	56 | 96909
22	HexNAc(1)Fuc(1); HexNAc(1)	111.2	6	932.229	5588.34	932.233	5588.36	controllerType=0 controllerNumber=1 scan=5956	-3.801	E.VGSYRCVCRATHTGPNCERPYVPCSPSPCQNGGTCRPTGDVTHE.C	25;27	VGSYRCVCRATHTGPNCERPYVPCSPSPCQNGGTCRPTGDVTHE,EC,6@57.02146,8@57.02146,17@57.02146,19@0.98402,24@57.02146,25@349.13728,27@203.07937,29@57.02146,31@0.98402,35@57.02146	R19(Deamidated / 0.984); S25(OGlycan / 349.1373); S27(OGlycan / 203.0794); N31(Deamidated / 0.984)	16.2282	E.VGSYRC[+57.02146]VC[+57.02146]RATHTGPNC[+57.02146]ER[+0.98402]PYVPC[+57.02146]S[+349.13728]PS[+203.07937]PC[+57.02146]QN[+0.98402]GGTC[+57.02146]RPTGDVTHE.C	C6(Carbamidomethyl / 57.0215); C8(Carbamidomethyl / 57.0215); C17(Carbamidomethyl / 57.0215); C24(Carbamidomethyl / 57.0215); C29(Carbamidomethyl / 57.0215); C35(Carbamidomethyl / 57.0215)	4.8e-05	5.7e-05	0	0	0	0	6.8e-06	8.2e-06	4.32	111.2	0		Specific	12.5	>sp|P46531|NOTC1_HUMAN Neurogenic locus notch homolog protein 1 OS=Homo sapiens OX=9606 GN=NOTCH1 PE=1 SV=4	1	6215	FP052422_2.5956.5956.6	high-energy collision-induced dissociation	4.12	5587.33	5587.35	1	57 | 95109
22	HexNAc(1)Fuc(1); HexNAc(1)	70.9	6	932.229	5588.33	932.069	5587.38	controllerType=0 controllerNumber=1 scan=6075	-8.181	E.VGSYRCVCRATHTGPNCERPYVPCSPSPCQNGGTCRPTGDVTHE.C	25;27	VGSYRCVCRATHTGPNCERPYVPCSPSPCQNGGTCRPTGDVTHE,EC,6@57.02146,8@57.02146,17@57.02146,24@57.02146,25@349.13728,27@203.07937,29@57.02146,31@0.98402,35@57.02146	S25(OGlycan / 349.1373); S27(OGlycan / 203.0794); N31(Deamidated / 0.984)	16.5063	E.VGSYRC[+57.02146]VC[+57.02146]RATHTGPNC[+57.02146]ERPYVPC[+57.02146]S[+349.13728]PS[+203.07937]PC[+57.02146]QN[+0.98402]GGTC[+57.02146]RPTGDVTHE.C	C6(Carbamidomethyl / 57.0215); C8(Carbamidomethyl / 57.0215); C17(Carbamidomethyl / 57.0215); C24(Carbamidomethyl / 57.0215); C29(Carbamidomethyl / 57.0215); C35(Carbamidomethyl / 57.0215)	4.8e-05	5.7e-05	0	0	0	0	7e-06	8.5e-06	4.32	70.9	0	1	Specific	13.3	>sp|P46531|NOTC1_HUMAN Neurogenic locus notch homolog protein 1 OS=Homo sapiens OX=9606 GN=NOTCH1 PE=1 SV=4	1	6347	FP052422_2.6075.6075.6	high-energy collision-induced dissociation	4.44	5587.33	5586.37	1	58 | 98601
22	HexNAc(1)Hex(1)Fuc(1)	447.2	6	925.229	5546.34	925.231	5546.35	controllerType=0 controllerNumber=1 scan=5740	-2.651	E.VGSYRCVCRATHTGPNCERPYVPCSPSPCQNGGTCRPTGDVTHE.C	25	VGSYRCVCRATHTGPNCERPYVPCSPSPCQNGGTCRPTGDVTHE,EC,6@57.02146,8@57.02146,17@57.02146,24@57.02146,25@511.19010,29@57.02146,31@0.98402,35@57.02146	S25(OGlycan / 511.1901); N31(Deamidated / 0.984)	15.7302	E.VGSYRC[+57.02146]VC[+57.02146]RATHTGPNC[+57.02146]ERPYVPC[+57.02146]S[+511.19010]PSPC[+57.02146]QN[+0.98402]GGTC[+57.02146]RPTGDVTHE.C	C6(Carbamidomethyl / 57.0215); C8(Carbamidomethyl / 57.0215); C17(Carbamidomethyl / 57.0215); C24(Carbamidomethyl / 57.0215); C29(Carbamidomethyl / 57.0215); C35(Carbamidomethyl / 57.0215)	1.5e-07	1.8e-07	0	0	0	0	4.1e-08	4.9e-08	6.831	447.2	0		Specific	14.1	>sp|P46531|NOTC1_HUMAN Neurogenic locus notch homolog protein 1 OS=Homo sapiens OX=9606 GN=NOTCH1 PE=1 SV=4	1	5961	FP052422_2.5740.5740.6	high-energy collision-induced dissociation	7.83	5545.33	5545.34	1	59 | 89109
22	HexNAc(1)Hex(1)Fuc(1)	436	6	925.23	5546.34	925.231	5546.35	controllerType=0 controllerNumber=1 scan=5960	-1.661	E.VGSYRCVCRATHTGPNCERPYVPCSPSPCQNGGTCRPTGDVTHE.C	25	VGSYRCVCRATHTGPNCERPYVPCSPSPCQNGGTCRPTGDVTHE,EC,6@57.02146,8@57.02146,17@57.02146,24@57.02146,25@511.19010,29@57.02146,31@0.98402,35@57.02146	S25(OGlycan / 511.1901); N31(Deamidated / 0.984)	16.2388	E.VGSYRC[+57.02146]VC[+57.02146]RATHTGPNC[+57.02146]ERPYVPC[+57.02146]S[+511.19010]PSPC[+57.02146]QN[+0.98402]GGTC[+57.02146]RPTGDVTHE.C	C6(Carbamidomethyl / 57.0215); C8(Carbamidomethyl / 57.0215); C17(Carbamidomethyl / 57.0215); C24(Carbamidomethyl / 57.0215); C29(Carbamidomethyl / 57.0215); C35(Carbamidomethyl / 57.0215)	2.2e-07	2.6e-07	0	0	0	0	1e-07	1.2e-07	6.658	436	0		Specific	13.5	>sp|P46531|NOTC1_HUMAN Neurogenic locus notch homolog protein 1 OS=Homo sapiens OX=9606 GN=NOTCH1 PE=1 SV=4	1	6219	FP052422_2.5960.5960.6	high-energy collision-induced dissociation	7.52	5545.33	5545.34	1	60 | 95189
22	HexNAc(1)Hex(1)Fuc(1)	430.2	6	925.229	5546.34	925.231	5546.35	controllerType=0 controllerNumber=1 scan=5575	-1.859	E.VGSYRCVCRATHTGPNCERPYVPCSPSPCQNGGTCRPTGDVTHE.C	25	VGSYRCVCRATHTGPNCERPYVPCSPSPCQNGGTCRPTGDVTHE,EC,6@57.02146,8@57.02146,17@57.02146,24@57.02146,25@511.19010,29@57.02146,31@0.98402,35@57.02146	S25(OGlycan / 511.1901); N31(Deamidated / 0.984)	15.3503	E.VGSYRC[+57.02146]VC[+57.02146]RATHTGPNC[+57.02146]ERPYVPC[+57.02146]S[+511.19010]PSPC[+57.02146]QN[+0.98402]GGTC[+57.02146]RPTGDVTHE.C	C6(Carbamidomethyl / 57.0215); C8(Carbamidomethyl / 57.0215); C17(Carbamidomethyl / 57.0215); C24(Carbamidomethyl / 57.0215); C29(Carbamidomethyl / 57.0215); C35(Carbamidomethyl / 57.0215)	2.2e-07	2.6e-07	0	0	0	0	8.7e-08	1e-07	6.658	430.2	0		Specific	13.9	>sp|P46531|NOTC1_HUMAN Neurogenic locus notch homolog protein 1 OS=Homo sapiens OX=9606 GN=NOTCH1 PE=1 SV=4	1	5768	FP052422_2.5575.5575.6	high-energy collision-induced dissociation	7.52	5545.33	5545.34	1	61 | 84605
22	HexNAc(1)Hex(1)Fuc(1)	401	6	925.229	5546.34	925.231	5546.35	controllerType=0 controllerNumber=1 scan=5850	-2.189	E.VGSYRCVCRATHTGPNCERPYVPCSPSPCQNGGTCRPTGDVTHE.C	34	VGSYRCVCRATHTGPNCERPYVPCSPSPCQNGGTCRPTGDVTHE,EC,6@57.02146,8@57.02146,17@57.02146,24@57.02146,29@57.02146,31@0.98402,34@511.19010,35@57.02146	N31(Deamidated / 0.984); T34(OGlycan / 511.1901)	15.9844	E.VGSYRC[+57.02146]VC[+57.02146]RATHTGPNC[+57.02146]ERPYVPC[+57.02146]SPSPC[+57.02146]QN[+0.98402]GGT[+511.19010]C[+57.02146]RPTGDVTHE.C	C6(Carbamidomethyl / 57.0215); C8(Carbamidomethyl / 57.0215); C17(Carbamidomethyl / 57.0215); C24(Carbamidomethyl / 57.0215); C29(Carbamidomethyl / 57.0215); C35(Carbamidomethyl / 57.0215)	2.2e-07	2.6e-07	0	0	0	0	1e-07	1.2e-07	6.658	401	1.7		Specific	12.2	>sp|P46531|NOTC1_HUMAN Neurogenic locus notch homolog protein 1 OS=Homo sapiens OX=9606 GN=NOTCH1 PE=1 SV=4	1	6093	FP052422_2.5850.5850.6	high-energy collision-induced dissociation	7.52	5545.33	5545.34	1	62 | 92149
22	HexNAc(1)Hex(1)Fuc(1)	382.2	6	925.229	5546.34	925.231	5546.35	controllerType=0 controllerNumber=1 scan=5685	-2.057	E.VGSYRCVCRATHTGPNCERPYVPCSPSPCQNGGTCRPTGDVTHE.C	25	VGSYRCVCRATHTGPNCERPYVPCSPSPCQNGGTCRPTGDVTHE,EC,6@57.02146,8@57.02146,17@57.02146,24@57.02146,25@511.19010,29@57.02146,31@0.98402,35@57.02146	S25(OGlycan / 511.1901); N31(Deamidated / 0.984)	15.603	E.VGSYRC[+57.02146]VC[+57.02146]RATHTGPNC[+57.02146]ERPYVPC[+57.02146]S[+511.19010]PSPC[+57.02146]QN[+0.98402]GGTC[+57.02146]RPTGDVTHE.C	C6(Carbamidomethyl / 57.0215); C8(Carbamidomethyl / 57.0215); C17(Carbamidomethyl / 57.0215); C24(Carbamidomethyl / 57.0215); C29(Carbamidomethyl / 57.0215); C35(Carbamidomethyl / 57.0215)	1.7e-07	2.1e-07	0	0	0	0	6.5e-08	7.8e-08	6.766	382.2	0		Specific	13.1	>sp|P46531|NOTC1_HUMAN Neurogenic locus notch homolog protein 1 OS=Homo sapiens OX=9606 GN=NOTCH1 PE=1 SV=4	1	5895	FP052422_2.5685.5685.6	high-energy collision-induced dissociation	7.48	5545.33	5545.34	1	63 | 87605
22	HexNAc(1)Hex(1)Fuc(1)	377.4	6	925.229	5546.34	925.231	5546.35	controllerType=0 controllerNumber=1 scan=5796	-1.793	E.VGSYRCVCRATHTGPNCERPYVPCSPSPCQNGGTCRPTGDVTHE.C	25	VGSYRCVCRATHTGPNCERPYVPCSPSPCQNGGTCRPTGDVTHE,EC,6@57.02146,8@57.02146,17@57.02146,24@57.02146,25@511.19010,29@57.02146,31@0.98402,35@57.02146	S25(OGlycan / 511.1901); N31(Deamidated / 0.984)	15.8584	E.VGSYRC[+57.02146]VC[+57.02146]RATHTGPNC[+57.02146]ERPYVPC[+57.02146]S[+511.19010]PSPC[+57.02146]QN[+0.98402]GGTC[+57.02146]RPTGDVTHE.C	C6(Carbamidomethyl / 57.0215); C8(Carbamidomethyl / 57.0215); C17(Carbamidomethyl / 57.0215); C24(Carbamidomethyl / 57.0215); C29(Carbamidomethyl / 57.0215); C35(Carbamidomethyl / 57.0215)	1.7e-07	2.1e-07	0	0	0	0	6.7e-08	8.1e-08	6.766	377.4	0		Specific	13.8	>sp|P46531|NOTC1_HUMAN Neurogenic locus notch homolog protein 1 OS=Homo sapiens OX=9606 GN=NOTCH1 PE=1 SV=4	1	6031	FP052422_2.5796.5796.6	high-energy collision-induced dissociation	7.48	5545.33	5545.34	1	64 | 90709
22	HexNAc(1)Hex(1)Fuc(1)	354.6	6	925.23	5546.35	925.231	5546.35	controllerType=0 controllerNumber=1 scan=6184	-0.737	E.VGSYRCVCRATHTGPNCERPYVPCSPSPCQNGGTCRPTGDVTHE.C	25	VGSYRCVCRATHTGPNCERPYVPCSPSPCQNGGTCRPTGDVTHE,EC,6@57.02146,8@57.02146,17@57.02146,24@57.02146,25@511.19010,29@57.02146,31@0.98402,35@57.02146	S25(OGlycan / 511.1901); N31(Deamidated / 0.984)	16.7615	E.VGSYRC[+57.02146]VC[+57.02146]RATHTGPNC[+57.02146]ERPYVPC[+57.02146]S[+511.19010]PSPC[+57.02146]QN[+0.98402]GGTC[+57.02146]RPTGDVTHE.C	C6(Carbamidomethyl / 57.0215); C8(Carbamidomethyl / 57.0215); C17(Carbamidomethyl / 57.0215); C24(Carbamidomethyl / 57.0215); C29(Carbamidomethyl / 57.0215); C35(Carbamidomethyl / 57.0215)	1.8e-06	2.2e-06	0	0	0	0	3.8e-07	4.5e-07	5.738	354.6	0		Specific	15	>sp|P46531|NOTC1_HUMAN Neurogenic locus notch homolog protein 1 OS=Homo sapiens OX=9606 GN=NOTCH1 PE=1 SV=4	1	6473	FP052422_2.6184.6184.6	high-energy collision-induced dissociation	6.39	5545.34	5545.34	1	65 | 101801
22	HexNAc(1)Hex(1)Fuc(1)	352.2	6	925.229	5546.34	925.231	5546.35	controllerType=0 controllerNumber=1 scan=6015	-2.651	E.VGSYRCVCRATHTGPNCERPYVPCSPSPCQNGGTCRPTGDVTHE.C	34	VGSYRCVCRATHTGPNCERPYVPCSPSPCQNGGTCRPTGDVTHE,EC,6@57.02146,8@57.02146,17@57.02146,24@57.02146,29@57.02146,31@0.98402,34@511.19010,35@57.02146	N31(Deamidated / 0.984); T34(OGlycan / 511.1901)	16.3671	E.VGSYRC[+57.02146]VC[+57.02146]RATHTGPNC[+57.02146]ERPYVPC[+57.02146]SPSPC[+57.02146]QN[+0.98402]GGT[+511.19010]C[+57.02146]RPTGDVTHE.C	C6(Carbamidomethyl / 57.0215); C8(Carbamidomethyl / 57.0215); C17(Carbamidomethyl / 57.0215); C24(Carbamidomethyl / 57.0215); C29(Carbamidomethyl / 57.0215); C35(Carbamidomethyl / 57.0215)	1.8e-06	2.2e-06	0	0	0	0	3.6e-07	4.3e-07	5.738	352.2	4.7		Specific	11.9	>sp|P46531|NOTC1_HUMAN Neurogenic locus notch homolog protein 1 OS=Homo sapiens OX=9606 GN=NOTCH1 PE=1 SV=4	1	6278	FP052422_2.6015.6015.6	high-energy collision-induced dissociation	6.39	5545.33	5545.34	1	66 | 96789
22	HexNAc(1)Hex(1)Fuc(1)	348.5	6	925.23	5546.34	925.231	5546.35	controllerType=0 controllerNumber=1 scan=5631	-1.595	E.VGSYRCVCRATHTGPNCERPYVPCSPSPCQNGGTCRPTGDVTHE.C	25	VGSYRCVCRATHTGPNCERPYVPCSPSPCQNGGTCRPTGDVTHE,EC,6@57.02146,8@57.02146,17@57.02146,24@57.02146,25@511.19010,29@57.02146,31@0.98402,35@57.02146	S25(OGlycan / 511.1901); N31(Deamidated / 0.984)	15.4781	E.VGSYRC[+57.02146]VC[+57.02146]RATHTGPNC[+57.02146]ERPYVPC[+57.02146]S[+511.19010]PSPC[+57.02146]QN[+0.98402]GGTC[+57.02146]RPTGDVTHE.C	C6(Carbamidomethyl / 57.0215); C8(Carbamidomethyl / 57.0215); C17(Carbamidomethyl / 57.0215); C24(Carbamidomethyl / 57.0215); C29(Carbamidomethyl / 57.0215); C35(Carbamidomethyl / 57.0215)	1.8e-06	2.2e-06	0	0	0	0	3.4e-07	4.1e-07	5.738	348.5	0		Specific	13.2	>sp|P46531|NOTC1_HUMAN Neurogenic locus notch homolog protein 1 OS=Homo sapiens OX=9606 GN=NOTCH1 PE=1 SV=4	1	5833	FP052422_2.5631.5631.6	high-energy collision-induced dissociation	6.39	5545.33	5545.34	1	67 | 86165
22	HexNAc(1)Hex(1)Fuc(1)	323.2	6	925.228	5546.33	925.231	5546.35	controllerType=0 controllerNumber=1 scan=5906	-2.916	E.VGSYRCVCRATHTGPNCERPYVPCSPSPCQNGGTCRPTGDVTHE.C	25	VGSYRCVCRATHTGPNCERPYVPCSPSPCQNGGTCRPTGDVTHE,EC,6@57.02146,8@57.02146,17@57.02146,24@57.02146,25@511.19010,29@57.02146,31@0.98402,35@57.02146	S25(OGlycan / 511.1901); N31(Deamidated / 0.984)	16.1131	E.VGSYRC[+57.02146]VC[+57.02146]RATHTGPNC[+57.02146]ERPYVPC[+57.02146]S[+511.19010]PSPC[+57.02146]QN[+0.98402]GGTC[+57.02146]RPTGDVTHE.C	C6(Carbamidomethyl / 57.0215); C8(Carbamidomethyl / 57.0215); C17(Carbamidomethyl / 57.0215); C24(Carbamidomethyl / 57.0215); C29(Carbamidomethyl / 57.0215); C35(Carbamidomethyl / 57.0215)	2.6e-06	3.2e-06	0	0	0	0	5.9e-07	7e-07	5.579	323.2	0		Specific	13.5	>sp|P46531|NOTC1_HUMAN Neurogenic locus notch homolog protein 1 OS=Homo sapiens OX=9606 GN=NOTCH1 PE=1 SV=4	1	6156	FP052422_2.5906.5906.6	high-energy collision-induced dissociation	6.23	5545.33	5545.34	1	68 | 93709
22	HexNAc(1)Hex(1)Fuc(1)	314.4	6	925.229	5546.34	925.231	5546.35	controllerType=0 controllerNumber=1 scan=5524	-2.321	E.VGSYRCVCRATHTGPNCERPYVPCSPSPCQNGGTCRPTGDVTHE.C	25	VGSYRCVCRATHTGPNCERPYVPCSPSPCQNGGTCRPTGDVTHE,EC,6@57.02146,8@57.02146,17@57.02146,24@57.02146,25@511.19010,29@57.02146,31@0.98402,35@57.02146	S25(OGlycan / 511.1901); N31(Deamidated / 0.984)	15.2306	E.VGSYRC[+57.02146]VC[+57.02146]RATHTGPNC[+57.02146]ERPYVPC[+57.02146]S[+511.19010]PSPC[+57.02146]QN[+0.98402]GGTC[+57.02146]RPTGDVTHE.C	C6(Carbamidomethyl / 57.0215); C8(Carbamidomethyl / 57.0215); C17(Carbamidomethyl / 57.0215); C24(Carbamidomethyl / 57.0215); C29(Carbamidomethyl / 57.0215); C35(Carbamidomethyl / 57.0215)	3.4e-06	4.1e-06	0	0	0	0	7.2e-07	8.7e-07	5.47	314.4	0		Specific	11.7	>sp|P46531|NOTC1_HUMAN Neurogenic locus notch homolog protein 1 OS=Homo sapiens OX=9606 GN=NOTCH1 PE=1 SV=4	1	5708	FP052422_2.5524.5524.6	high-energy collision-induced dissociation	6.34	5545.33	5545.34	1	69 | 83445
22	HexNAc(1)Hex(1)Fuc(1)	287.7	6	925.231	5546.35	925.231	5546.35	controllerType=0 controllerNumber=1 scan=6241	-0.208	E.VGSYRCVCRATHTGPNCERPYVPCSPSPCQNGGTCRPTGDVTHE.C	25	VGSYRCVCRATHTGPNCERPYVPCSPSPCQNGGTCRPTGDVTHE,EC,6@57.02146,8@57.02146,17@57.02146,24@57.02146,25@511.19010,29@57.02146,31@0.98402,35@57.02146	S25(OGlycan / 511.1901); N31(Deamidated / 0.984)	16.8962	E.VGSYRC[+57.02146]VC[+57.02146]RATHTGPNC[+57.02146]ERPYVPC[+57.02146]S[+511.19010]PSPC[+57.02146]QN[+0.98402]GGTC[+57.02146]RPTGDVTHE.C	C6(Carbamidomethyl / 57.0215); C8(Carbamidomethyl / 57.0215); C17(Carbamidomethyl / 57.0215); C24(Carbamidomethyl / 57.0215); C29(Carbamidomethyl / 57.0215); C35(Carbamidomethyl / 57.0215)	3.8e-06	4.6e-06	0	0	0	0	9.1e-07	1.1e-06	5.421	287.7	0		Specific	14.9	>sp|P46531|NOTC1_HUMAN Neurogenic locus notch homolog protein 1 OS=Homo sapiens OX=9606 GN=NOTCH1 PE=1 SV=4	1	6537	FP052422_2.6241.6241.6	high-energy collision-induced dissociation	6.29	5545.34	5545.34	1	70 | 103361
22	HexNAc(1)Hex(1)Fuc(1)	286.8	6	925.23	5546.34	925.231	5546.35	controllerType=0 controllerNumber=1 scan=6128	-1.133	E.VGSYRCVCRATHTGPNCERPYVPCSPSPCQNGGTCRPTGDVTHE.C	3	VGSYRCVCRATHTGPNCERPYVPCSPSPCQNGGTCRPTGDVTHE,EC,3@511.19010,6@57.02146,8@57.02146,17@57.02146,24@57.02146,29@57.02146,30@0.98402,35@57.02146	S3(OGlycan / 511.1901); Q30(Deamidated / 0.984)	16.6302	E.VGS[+511.19010]YRC[+57.02146]VC[+57.02146]RATHTGPNC[+57.02146]ERPYVPC[+57.02146]SPSPC[+57.02146]Q[+0.98402]NGGTC[+57.02146]RPTGDVTHE.C	C6(Carbamidomethyl / 57.0215); C8(Carbamidomethyl / 57.0215); C17(Carbamidomethyl / 57.0215); C24(Carbamidomethyl / 57.0215); C29(Carbamidomethyl / 57.0215); C35(Carbamidomethyl / 57.0215)	3.8e-06	4.6e-06	0	0	0	0	8.8e-07	1.1e-06	5.421	286.8	1.4		Specific	13.8	>sp|P46531|NOTC1_HUMAN Neurogenic locus notch homolog protein 1 OS=Homo sapiens OX=9606 GN=NOTCH1 PE=1 SV=4	1	6412	FP052422_2.6128.6128.6	high-energy collision-induced dissociation	6.29	5545.34	5545.34	1	71 | 100281
22	HexNAc(1)Hex(1)Fuc(1)	279.5	6	925.062	5545.33	925.231	5546.35	controllerType=0 controllerNumber=1 scan=6070	-2.201	E.VGSYRCVCRATHTGPNCERPYVPCSPSPCQNGGTCRPTGDVTHE.C	25	VGSYRCVCRATHTGPNCERPYVPCSPSPCQNGGTCRPTGDVTHE,EC,6@57.02146,8@57.02146,17@57.02146,24@57.02146,25@511.19010,29@57.02146,31@0.98402,35@57.02146	S25(OGlycan / 511.1901); N31(Deamidated / 0.984)	16.496	E.VGSYRC[+57.02146]VC[+57.02146]RATHTGPNC[+57.02146]ERPYVPC[+57.02146]S[+511.19010]PSPC[+57.02146]QN[+0.98402]GGTC[+57.02146]RPTGDVTHE.C	C6(Carbamidomethyl / 57.0215); C8(Carbamidomethyl / 57.0215); C17(Carbamidomethyl / 57.0215); C24(Carbamidomethyl / 57.0215); C29(Carbamidomethyl / 57.0215); C35(Carbamidomethyl / 57.0215)	6e-06	7.2e-06	0	0	0	0	1.3e-06	1.5e-06	5.225	279.5	0	-1	Specific	12.4	>sp|P46531|NOTC1_HUMAN Neurogenic locus notch homolog protein 1 OS=Homo sapiens OX=9606 GN=NOTCH1 PE=1 SV=4	1	6341	FP052422_2.6070.6070.6	high-energy collision-induced dissociation	6.05	5544.33	5545.34	1	72 | 98441
22	HexNAc(1)Hex(1)Fuc(1)	241	6	925.232	5546.35	925.231	5546.35	controllerType=0 controllerNumber=1 scan=6349	0.584	E.VGSYRCVCRATHTGPNCERPYVPCSPSPCQNGGTCRPTGDVTHE.C	3	VGSYRCVCRATHTGPNCERPYVPCSPSPCQNGGTCRPTGDVTHE,EC,3@511.19010,6@57.02146,8@57.02146,17@57.02146,24@57.02146,29@57.02146,31@0.98402,35@57.02146	S3(OGlycan / 511.1901); N31(Deamidated / 0.984)	17.1509	E.VGS[+511.19010]YRC[+57.02146]VC[+57.02146]RATHTGPNC[+57.02146]ERPYVPC[+57.02146]SPSPC[+57.02146]QN[+0.98402]GGTC[+57.02146]RPTGDVTHE.C	C6(Carbamidomethyl / 57.0215); C8(Carbamidomethyl / 57.0215); C17(Carbamidomethyl / 57.0215); C24(Carbamidomethyl / 57.0215); C29(Carbamidomethyl / 57.0215); C35(Carbamidomethyl / 57.0215)	3.3e-05	3.9e-05	0	0	0	0	5.6e-06	6.7e-06	4.483	241	4		Specific	13.5	>sp|P46531|NOTC1_HUMAN Neurogenic locus notch homolog protein 1 OS=Homo sapiens OX=9606 GN=NOTCH1 PE=1 SV=4	1	6669	FP052422_2.6349.6349.6	high-energy collision-induced dissociation	5.31	5545.35	5545.34	1	73 | 106521
22	HexNAc(1)Hex(1)Fuc(1)	238.7	6	925.23	5546.34	925.231	5546.35	controllerType=0 controllerNumber=1 scan=6298	-1.265	E.VGSYRCVCRATHTGPNCERPYVPCSPSPCQNGGTCRPTGDVTHE.C	25	VGSYRCVCRATHTGPNCERPYVPCSPSPCQNGGTCRPTGDVTHE,EC,6@57.02146,8@57.02146,17@57.02146,24@57.02146,25@511.19010,29@57.02146,30@0.98402,35@57.02146	S25(OGlycan / 511.1901); Q30(Deamidated / 0.984)	17.0304	E.VGSYRC[+57.02146]VC[+57.02146]RATHTGPNC[+57.02146]ERPYVPC[+57.02146]S[+511.19010]PSPC[+57.02146]Q[+0.98402]NGGTC[+57.02146]RPTGDVTHE.C	C6(Carbamidomethyl / 57.0215); C8(Carbamidomethyl / 57.0215); C17(Carbamidomethyl / 57.0215); C24(Carbamidomethyl / 57.0215); C29(Carbamidomethyl / 57.0215); C35(Carbamidomethyl / 57.0215)	8.4e-06	1e-05	0	0	0	0	1.9e-06	2.2e-06	5.074	238.7	0		Specific	14.3	>sp|P46531|NOTC1_HUMAN Neurogenic locus notch homolog protein 1 OS=Homo sapiens OX=9606 GN=NOTCH1 PE=1 SV=4	1	6608	FP052422_2.6298.6298.6	high-energy collision-induced dissociation	5.89	5545.34	5545.34	1	74 | 105001
22	HexNAc(1)Hex(1)Fuc(1)	180.7	6	925.23	5546.34	925.231	5546.35	controllerType=0 controllerNumber=1 scan=6458	-1.727	E.VGSYRCVCRATHTGPNCERPYVPCSPSPCQNGGTCRPTGDVTHE.C	25	VGSYRCVCRATHTGPNCERPYVPCSPSPCQNGGTCRPTGDVTHE,EC,6@57.02146,8@57.02146,17@57.02146,24@57.02146,25@511.19010,29@57.02146,30@0.98402,35@57.02146	S25(OGlycan / 511.1901); Q30(Deamidated / 0.984)	17.4082	E.VGSYRC[+57.02146]VC[+57.02146]RATHTGPNC[+57.02146]ERPYVPC[+57.02146]S[+511.19010]PSPC[+57.02146]Q[+0.98402]NGGTC[+57.02146]RPTGDVTHE.C	C6(Carbamidomethyl / 57.0215); C8(Carbamidomethyl / 57.0215); C17(Carbamidomethyl / 57.0215); C24(Carbamidomethyl / 57.0215); C29(Carbamidomethyl / 57.0215); C35(Carbamidomethyl / 57.0215)	1.5e-05	1.7e-05	0	0	0	0	3.1e-06	3.7e-06	4.838	180.7	0		Specific	14.2	>sp|P46531|NOTC1_HUMAN Neurogenic locus notch homolog protein 1 OS=Homo sapiens OX=9606 GN=NOTCH1 PE=1 SV=4	1	6811	FP052422_2.6458.6458.6	high-energy collision-induced dissociation	5.58	5545.33	5545.34	1	75 | 109921
22	HexNAc(1)Hex(1)Fuc(1)	127.8	6	925.231	5546.35	925.231	5546.35	controllerType=0 controllerNumber=1 scan=6405	-0.341	E.VGSYRCVCRATHTGPNCERPYVPCSPSPCQNGGTCRPTGDVTHE.C	25	VGSYRCVCRATHTGPNCERPYVPCSPSPCQNGGTCRPTGDVTHE,EC,6@57.02146,8@57.02146,17@57.02146,24@57.02146,25@511.19010,29@57.02146,31@0.98402,35@57.02146	S25(OGlycan / 511.1901); N31(Deamidated / 0.984)	17.2831	E.VGSYRC[+57.02146]VC[+57.02146]RATHTGPNC[+57.02146]ERPYVPC[+57.02146]S[+511.19010]PSPC[+57.02146]QN[+0.98402]GGTC[+57.02146]RPTGDVTHE.C	C6(Carbamidomethyl / 57.0215); C8(Carbamidomethyl / 57.0215); C17(Carbamidomethyl / 57.0215); C24(Carbamidomethyl / 57.0215); C29(Carbamidomethyl / 57.0215); C35(Carbamidomethyl / 57.0215)	4.8e-05	5.7e-05	0	0	0	0	7.9e-06	9.5e-06	4.32	127.8	0		Specific	13.4	>sp|P46531|NOTC1_HUMAN Neurogenic locus notch homolog protein 1 OS=Homo sapiens OX=9606 GN=NOTCH1 PE=1 SV=4	1	6740	FP052422_2.6405.6405.6	high-energy collision-induced dissociation	4.96	5545.34	5545.34	1	76 | 108241
22	HexNAc(1)Hex(1)Fuc(1)	106.7	6	925.23	5546.34	925.231	5546.35	controllerType=0 controllerNumber=1 scan=6512	-1.661	E.VGSYRCVCRATHTGPNCERPYVPCSPSPCQNGGTCRPTGDVTHE.C	25	VGSYRCVCRATHTGPNCERPYVPCSPSPCQNGGTCRPTGDVTHE,EC,6@57.02146,8@57.02146,17@57.02146,24@57.02146,25@511.19010,29@57.02146,31@0.98402,35@57.02146	S25(OGlycan / 511.1901); N31(Deamidated / 0.984)	17.5351	E.VGSYRC[+57.02146]VC[+57.02146]RATHTGPNC[+57.02146]ERPYVPC[+57.02146]S[+511.19010]PSPC[+57.02146]QN[+0.98402]GGTC[+57.02146]RPTGDVTHE.C	C6(Carbamidomethyl / 57.0215); C8(Carbamidomethyl / 57.0215); C17(Carbamidomethyl / 57.0215); C24(Carbamidomethyl / 57.0215); C29(Carbamidomethyl / 57.0215); C35(Carbamidomethyl / 57.0215)	4.8e-05	5.7e-05	0	0	0	0	8.3e-06	1e-05	4.32	106.7	0		Specific	12.4	>sp|P46531|NOTC1_HUMAN Neurogenic locus notch homolog protein 1 OS=Homo sapiens OX=9606 GN=NOTCH1 PE=1 SV=4	1	6879	FP052422_2.6512.6512.6	high-energy collision-induced dissociation	4.96	5545.33	5545.34	1	77 | 111041
22	HexNAc(1)Hex(1)Fuc(1)	87.1	6	925.23	5546.34	925.231	5546.35	controllerType=0 controllerNumber=1 scan=6568	-1.529	E.VGSYRCVCRATHTGPNCERPYVPCSPSPCQNGGTCRPTGDVTHE.C	25	VGSYRCVCRATHTGPNCERPYVPCSPSPCQNGGTCRPTGDVTHE,EC,6@57.02146,8@57.02146,17@57.02146,24@57.02146,25@511.19010,29@57.02146,31@0.98402,35@57.02146	S25(OGlycan / 511.1901); N31(Deamidated / 0.984)	17.6648	E.VGSYRC[+57.02146]VC[+57.02146]RATHTGPNC[+57.02146]ERPYVPC[+57.02146]S[+511.19010]PSPC[+57.02146]QN[+0.98402]GGTC[+57.02146]RPTGDVTHE.C	C6(Carbamidomethyl / 57.0215); C8(Carbamidomethyl / 57.0215); C17(Carbamidomethyl / 57.0215); C24(Carbamidomethyl / 57.0215); C29(Carbamidomethyl / 57.0215); C35(Carbamidomethyl / 57.0215)	4.8e-05	5.7e-05	0	0	0	0	9e-06	1.1e-05	4.32	87.1	0		Specific	11.8	>sp|P46531|NOTC1_HUMAN Neurogenic locus notch homolog protein 1 OS=Homo sapiens OX=9606 GN=NOTCH1 PE=1 SV=4	1	6943	FP052422_2.6568.6568.6	high-energy collision-induced dissociation	4.96	5545.33	5545.34	1	78 | 111841
22	HexNAc(1)Hex(1)Fuc(1)	44.5	6	925.231	5546.35	925.231	5546.35	controllerType=0 controllerNumber=1 scan=6621	0.32	E.VGSYRCVCRATHTGPNCERPYVPCSPSPCQNGGTCRPTGDVTHE.C	25	VGSYRCVCRATHTGPNCERPYVPCSPSPCQNGGTCRPTGDVTHE,EC,6@57.02146,8@57.02146,17@57.02146,24@57.02146,25@511.19010,29@57.02146,30@0.98402,35@57.02146	S25(OGlycan / 511.1901); Q30(Deamidated / 0.984)	17.7909	E.VGSYRC[+57.02146]VC[+57.02146]RATHTGPNC[+57.02146]ERPYVPC[+57.02146]S[+511.19010]PSPC[+57.02146]Q[+0.98402]NGGTC[+57.02146]RPTGDVTHE.C	C6(Carbamidomethyl / 57.0215); C8(Carbamidomethyl / 57.0215); C17(Carbamidomethyl / 57.0215); C24(Carbamidomethyl / 57.0215); C29(Carbamidomethyl / 57.0215); C35(Carbamidomethyl / 57.0215)	0.00023	0.00028	0	0	0	0	2.2e-05	2.6e-05	3.63	44.5	0		Specific	12.6	>sp|P46531|NOTC1_HUMAN Neurogenic locus notch homolog protein 1 OS=Homo sapiens OX=9606 GN=NOTCH1 PE=1 SV=4	1	7007	FP052422_2.6621.6621.6	high-energy collision-induced dissociation	4.27	5545.34	5545.34	1	79 | 113041
22	HexNAc(1); HexNAc(1)	310.9	6	907.725	5441.31	907.89	5442.3	controllerType=0 controllerNumber=1 scan=5620	2.643	E.VGSYRCVCRATHTGPNCERPYVPCSPSPCQNGGTCRPTGDVTHE.C	13;25	VGSYRCVCRATHTGPNCERPYVPCSPSPCQNGGTCRPTGDVTHE,EC,6@57.02146,8@57.02146,13@203.07937,17@57.02146,19@0.98402,24@57.02146,25@203.07937,29@57.02146,31@0.98402,35@57.02146	T13(OGlycan / 203.0794); R19(Deamidated / 0.984); S25(OGlycan / 203.0794); N31(Deamidated / 0.984)	15.4532	E.VGSYRC[+57.02146]VC[+57.02146]RATHT[+203.07937]GPNC[+57.02146]ER[+0.98402]PYVPC[+57.02146]S[+203.07937]PSPC[+57.02146]QN[+0.98402]GGTC[+57.02146]RPTGDVTHE.C	C6(Carbamidomethyl / 57.0215); C8(Carbamidomethyl / 57.0215); C17(Carbamidomethyl / 57.0215); C24(Carbamidomethyl / 57.0215); C29(Carbamidomethyl / 57.0215); C35(Carbamidomethyl / 57.0215)	3.9e-05	4.7e-05	0	0	0	0	6e-06	7.1e-06	4.409	310.9	0	-1	Specific	12.1	>sp|P46531|NOTC1_HUMAN Neurogenic locus notch homolog protein 1 OS=Homo sapiens OX=9606 GN=NOTCH1 PE=1 SV=4	1	5821	FP052422_2.5620.5620.6	high-energy collision-induced dissociation	4.43	5440.31	5441.3	1	80 | 85805
22	HexNAc(1); HexNAc(1)	257.5	6	907.724	5441.31	907.89	5442.3	controllerType=0 controllerNumber=1 scan=5840	1.567	E.VGSYRCVCRATHTGPNCERPYVPCSPSPCQNGGTCRPTGDVTHE.C	13;27	VGSYRCVCRATHTGPNCERPYVPCSPSPCQNGGTCRPTGDVTHE,EC,5@0.98402,6@57.02146,8@57.02146,13@203.07937,17@57.02146,24@57.02146,27@203.07937,29@57.02146,31@0.98402,35@57.02146	R5(Deamidated / 0.984); T13(OGlycan / 203.0794); S27(OGlycan / 203.0794); N31(Deamidated / 0.984)	15.9607	E.VGSYR[+0.98402]C[+57.02146]VC[+57.02146]RATHT[+203.07937]GPNC[+57.02146]ERPYVPC[+57.02146]SPS[+203.07937]PC[+57.02146]QN[+0.98402]GGTC[+57.02146]RPTGDVTHE.C	C6(Carbamidomethyl / 57.0215); C8(Carbamidomethyl / 57.0215); C17(Carbamidomethyl / 57.0215); C24(Carbamidomethyl / 57.0215); C29(Carbamidomethyl / 57.0215); C35(Carbamidomethyl / 57.0215)	6.1e-05	7.3e-05	0	0	0	0	1.1e-05	1.4e-05	4.213	257.5	0	-1	Specific	13.1	>sp|P46531|NOTC1_HUMAN Neurogenic locus notch homolog protein 1 OS=Homo sapiens OX=9606 GN=NOTCH1 PE=1 SV=4	1	6081	FP052422_2.5840.5840.6	high-energy collision-induced dissociation	4.2	5440.3	5441.3	1	81 | 91909
22	HexNAc(1); HexNAc(1)	126.8	6	907.724	5441.31	907.89	5442.3	controllerType=0 controllerNumber=1 scan=5514	1.903	E.VGSYRCVCRATHTGPNCERPYVPCSPSPCQNGGTCRPTGDVTHE.C	13;25	VGSYRCVCRATHTGPNCERPYVPCSPSPCQNGGTCRPTGDVTHE,EC,5@0.98402,6@57.02146,8@57.02146,13@203.07937,17@57.02146,24@57.02146,25@203.07937,29@57.02146,31@0.98402,35@57.02146	R5(Deamidated / 0.984); T13(OGlycan / 203.0794); S25(OGlycan / 203.0794); N31(Deamidated / 0.984)	15.2084	E.VGSYR[+0.98402]C[+57.02146]VC[+57.02146]RATHT[+203.07937]GPNC[+57.02146]ERPYVPC[+57.02146]S[+203.07937]PSPC[+57.02146]QN[+0.98402]GGTC[+57.02146]RPTGDVTHE.C	C6(Carbamidomethyl / 57.0215); C8(Carbamidomethyl / 57.0215); C17(Carbamidomethyl / 57.0215); C24(Carbamidomethyl / 57.0215); C29(Carbamidomethyl / 57.0215); C35(Carbamidomethyl / 57.0215)	0.00049	0.00058	0	0	0	0	4.7e-05	5.6e-05	3.312	126.8	0	-1	Specific	12.4	>sp|P46531|NOTC1_HUMAN Neurogenic locus notch homolog protein 1 OS=Homo sapiens OX=9606 GN=NOTCH1 PE=1 SV=4	1	5695	FP052422_2.5514.5514.6	high-energy collision-induced dissociation	3.12	5440.3	5441.3	1	82 | 83245
22	HexNAc(1); HexNAc(1)	102.3	6	907.724	5441.31	907.89	5442.3	controllerType=0 controllerNumber=1 scan=6118	1.432	E.VGSYRCVCRATHTGPNCERPYVPCSPSPCQNGGTCRPTGDVTHE.C	13;25	VGSYRCVCRATHTGPNCERPYVPCSPSPCQNGGTCRPTGDVTHE,EC,6@57.02146,8@57.02146,9@0.98402,13@203.07937,17@57.02146,24@57.02146,25@203.07937,29@57.02146,31@0.98402,35@57.02146	R9(Deamidated / 0.984); T13(OGlycan / 203.0794); S25(OGlycan / 203.0794); N31(Deamidated / 0.984)	16.6072	E.VGSYRC[+57.02146]VC[+57.02146]R[+0.98402]ATHT[+203.07937]GPNC[+57.02146]ERPYVPC[+57.02146]S[+203.07937]PSPC[+57.02146]QN[+0.98402]GGTC[+57.02146]RPTGDVTHE.C	C6(Carbamidomethyl / 57.0215); C8(Carbamidomethyl / 57.0215); C17(Carbamidomethyl / 57.0215); C24(Carbamidomethyl / 57.0215); C29(Carbamidomethyl / 57.0215); C35(Carbamidomethyl / 57.0215)	0.00049	0.00058	0	0	0	0	4.8e-05	5.8e-05	3.312	102.3	0	-1	Specific	13.1	>sp|P46531|NOTC1_HUMAN Neurogenic locus notch homolog protein 1 OS=Homo sapiens OX=9606 GN=NOTCH1 PE=1 SV=4	1	6401	FP052422_2.6118.6118.6	high-energy collision-induced dissociation	3.12	5440.3	5441.3	1	83 | 100001
22	HexNAc(1); HexNAc(1)	7.2	6	907.723	5441.3	907.89	5442.3	controllerType=0 controllerNumber=1 scan=6174	0.692	E.VGSYRCVCRATHTGPNCERPYVPCSPSPCQNGGTCRPTGDVTHE.C	13;25	VGSYRCVCRATHTGPNCERPYVPCSPSPCQNGGTCRPTGDVTHE,EC,6@57.02146,8@57.02146,13@203.07937,17@57.02146,19@0.98402,24@57.02146,25@203.07937,29@57.02146,31@0.98402,35@57.02146	T13(OGlycan / 203.0794); R19(Deamidated / 0.984); S25(OGlycan / 203.0794); N31(Deamidated / 0.984)	16.7382	E.VGSYRC[+57.02146]VC[+57.02146]RATHT[+203.07937]GPNC[+57.02146]ER[+0.98402]PYVPC[+57.02146]S[+203.07937]PSPC[+57.02146]QN[+0.98402]GGTC[+57.02146]RPTGDVTHE.C	C6(Carbamidomethyl / 57.0215); C8(Carbamidomethyl / 57.0215); C17(Carbamidomethyl / 57.0215); C24(Carbamidomethyl / 57.0215); C29(Carbamidomethyl / 57.0215); C35(Carbamidomethyl / 57.0215)	0.0038	0.0045	0	0	0	0	0.00038	0.00045	2.422	7.2	0	-1	Specific	11	>sp|P46531|NOTC1_HUMAN Neurogenic locus notch homolog protein 1 OS=Homo sapiens OX=9606 GN=NOTCH1 PE=1 SV=4	1	6462	FP052422_2.6174.6174.6	high-energy collision-induced dissociation	2.23	5440.3	5441.3	1	84 | 101521
22	HexNAc(1); HexNAc(1)	406.6	6	907.723	5441.3	907.726	5441.32	controllerType=0 controllerNumber=1 scan=5730	-3.266	E.VGSYRCVCRATHTGPNCERPYVPCSPSPCQNGGTCRPTGDVTHE.C	13;25	VGSYRCVCRATHTGPNCERPYVPCSPSPCQNGGTCRPTGDVTHE,EC,6@57.02146,8@57.02146,13@203.07937,17@57.02146,24@57.02146,25@203.07937,29@57.02146,31@0.98402,35@57.02146	T13(OGlycan / 203.0794); S25(OGlycan / 203.0794); N31(Deamidated / 0.984)	15.7065	E.VGSYRC[+57.02146]VC[+57.02146]RATHT[+203.07937]GPNC[+57.02146]ERPYVPC[+57.02146]S[+203.07937]PSPC[+57.02146]QN[+0.98402]GGTC[+57.02146]RPTGDVTHE.C	C6(Carbamidomethyl / 57.0215); C8(Carbamidomethyl / 57.0215); C17(Carbamidomethyl / 57.0215); C24(Carbamidomethyl / 57.0215); C29(Carbamidomethyl / 57.0215); C35(Carbamidomethyl / 57.0215)	2.2e-07	2.6e-07	0	0	0	0	9.4e-08	1.1e-07	6.658	406.6	0		Specific	12.7	>sp|P46531|NOTC1_HUMAN Neurogenic locus notch homolog protein 1 OS=Homo sapiens OX=9606 GN=NOTCH1 PE=1 SV=4	1	5950	FP052422_2.5730.5730.6	high-energy collision-induced dissociation	7	5440.29	5440.31	1	85 | 88909
22	HexNAc(1); HexNAc(1)	287.9	6	907.724	5441.31	907.726	5441.32	controllerType=0 controllerNumber=1 scan=5675	-1.785	E.VGSYRCVCRATHTGPNCERPYVPCSPSPCQNGGTCRPTGDVTHE.C	13;25	VGSYRCVCRATHTGPNCERPYVPCSPSPCQNGGTCRPTGDVTHE,EC,6@57.02146,8@57.02146,13@203.07937,17@57.02146,24@57.02146,25@203.07937,29@57.02146,31@0.98402,35@57.02146	T13(OGlycan / 203.0794); S25(OGlycan / 203.0794); N31(Deamidated / 0.984)	15.5793	E.VGSYRC[+57.02146]VC[+57.02146]RATHT[+203.07937]GPNC[+57.02146]ERPYVPC[+57.02146]S[+203.07937]PSPC[+57.02146]QN[+0.98402]GGTC[+57.02146]RPTGDVTHE.C	C6(Carbamidomethyl / 57.0215); C8(Carbamidomethyl / 57.0215); C17(Carbamidomethyl / 57.0215); C24(Carbamidomethyl / 57.0215); C29(Carbamidomethyl / 57.0215); C35(Carbamidomethyl / 57.0215)	6.6e-05	7.9e-05	0	0	0	0	1.3e-05	1.5e-05	4.182	287.9	0		Specific	11.2	>sp|P46531|NOTC1_HUMAN Neurogenic locus notch homolog protein 1 OS=Homo sapiens OX=9606 GN=NOTCH1 PE=1 SV=4	1	5881	FP052422_2.5675.5675.6	high-energy collision-induced dissociation	4.52	5440.3	5440.31	1	86 | 87285
22	HexNAc(1); HexNAc(1)	271.5	6	907.723	5441.3	907.726	5441.32	controllerType=0 controllerNumber=1 scan=5951	-3.198	E.VGSYRCVCRATHTGPNCERPYVPCSPSPCQNGGTCRPTGDVTHE.C	13;27	VGSYRCVCRATHTGPNCERPYVPCSPSPCQNGGTCRPTGDVTHE,EC,6@57.02146,8@57.02146,13@203.07937,17@57.02146,24@57.02146,27@203.07937,29@57.02146,31@0.98402,35@57.02146	T13(OGlycan / 203.0794); S27(OGlycan / 203.0794); N31(Deamidated / 0.984)	16.2176	E.VGSYRC[+57.02146]VC[+57.02146]RATHT[+203.07937]GPNC[+57.02146]ERPYVPC[+57.02146]SPS[+203.07937]PC[+57.02146]QN[+0.98402]GGTC[+57.02146]RPTGDVTHE.C	C6(Carbamidomethyl / 57.0215); C8(Carbamidomethyl / 57.0215); C17(Carbamidomethyl / 57.0215); C24(Carbamidomethyl / 57.0215); C29(Carbamidomethyl / 57.0215); C35(Carbamidomethyl / 57.0215)	6e-06	7.2e-06	0	0	0	0	1.2e-06	1.5e-06	5.225	271.5	0		Specific	13.7	>sp|P46531|NOTC1_HUMAN Neurogenic locus notch homolog protein 1 OS=Homo sapiens OX=9606 GN=NOTCH1 PE=1 SV=4	1	6208	FP052422_2.5951.5951.6	high-energy collision-induced dissociation	5.52	5440.29	5440.31	1	87 | 94989
22	HexNAc(1); HexNAc(1)	235.8	6	907.725	5441.31	907.726	5441.32	controllerType=0 controllerNumber=1 scan=5897	-1.516	E.VGSYRCVCRATHTGPNCERPYVPCSPSPCQNGGTCRPTGDVTHE.C	13;25	VGSYRCVCRATHTGPNCERPYVPCSPSPCQNGGTCRPTGDVTHE,EC,6@57.02146,8@57.02146,13@203.07937,17@57.02146,24@57.02146,25@203.07937,29@57.02146,31@0.98402,35@57.02146	T13(OGlycan / 203.0794); S25(OGlycan / 203.0794); N31(Deamidated / 0.984)	16.0922	E.VGSYRC[+57.02146]VC[+57.02146]RATHT[+203.07937]GPNC[+57.02146]ERPYVPC[+57.02146]S[+203.07937]PSPC[+57.02146]QN[+0.98402]GGTC[+57.02146]RPTGDVTHE.C	C6(Carbamidomethyl / 57.0215); C8(Carbamidomethyl / 57.0215); C17(Carbamidomethyl / 57.0215); C24(Carbamidomethyl / 57.0215); C29(Carbamidomethyl / 57.0215); C35(Carbamidomethyl / 57.0215)	8.4e-06	1e-05	0	0	0	0	1.8e-06	2.2e-06	5.074	235.8	0		Specific	11.6	>sp|P46531|NOTC1_HUMAN Neurogenic locus notch homolog protein 1 OS=Homo sapiens OX=9606 GN=NOTCH1 PE=1 SV=4	1	6146	FP052422_2.5897.5897.6	high-energy collision-induced dissociation	5.36	5440.3	5440.31	1	88 | 93509
22	HexNAc(1); HexNAc(1)	233	6	907.556	5440.3	907.726	5441.32	controllerType=0 controllerNumber=1 scan=5785	-2.604	E.VGSYRCVCRATHTGPNCERPYVPCSPSPCQNGGTCRPTGDVTHE.C	13;25	VGSYRCVCRATHTGPNCERPYVPCSPSPCQNGGTCRPTGDVTHE,EC,6@57.02146,8@57.02146,13@203.07937,17@57.02146,24@57.02146,25@203.07937,29@57.02146,31@0.98402,35@57.02146	T13(OGlycan / 203.0794); S25(OGlycan / 203.0794); N31(Deamidated / 0.984)	15.8327	E.VGSYRC[+57.02146]VC[+57.02146]RATHT[+203.07937]GPNC[+57.02146]ERPYVPC[+57.02146]S[+203.07937]PSPC[+57.02146]QN[+0.98402]GGTC[+57.02146]RPTGDVTHE.C	C6(Carbamidomethyl / 57.0215); C8(Carbamidomethyl / 57.0215); C17(Carbamidomethyl / 57.0215); C24(Carbamidomethyl / 57.0215); C29(Carbamidomethyl / 57.0215); C35(Carbamidomethyl / 57.0215)	8.4e-06	1e-05	0	0	0	0	1.8e-06	2.1e-06	5.074	233	0	-1	Specific	12.1	>sp|P46531|NOTC1_HUMAN Neurogenic locus notch homolog protein 1 OS=Homo sapiens OX=9606 GN=NOTCH1 PE=1 SV=4	1	6017	FP052422_2.5785.5785.6	high-energy collision-induced dissociation	5.36	5439.29	5440.31	1	89 | 90349
22	HexNAc(1); HexNAc(1)	231.9	6	907.557	5440.3	907.726	5441.32	controllerType=0 controllerNumber=1 scan=5567	-2.133	E.VGSYRCVCRATHTGPNCERPYVPCSPSPCQNGGTCRPTGDVTHE.C	13;27	VGSYRCVCRATHTGPNCERPYVPCSPSPCQNGGTCRPTGDVTHE,EC,6@57.02146,8@57.02146,13@203.07937,17@57.02146,24@57.02146,27@203.07937,29@57.02146,31@0.98402,35@57.02146	T13(OGlycan / 203.0794); S27(OGlycan / 203.0794); N31(Deamidated / 0.984)	15.3309	E.VGSYRC[+57.02146]VC[+57.02146]RATHT[+203.07937]GPNC[+57.02146]ERPYVPC[+57.02146]SPS[+203.07937]PC[+57.02146]QN[+0.98402]GGTC[+57.02146]RPTGDVTHE.C	C6(Carbamidomethyl / 57.0215); C8(Carbamidomethyl / 57.0215); C17(Carbamidomethyl / 57.0215); C24(Carbamidomethyl / 57.0215); C29(Carbamidomethyl / 57.0215); C35(Carbamidomethyl / 57.0215)	8.4e-06	1e-05	0	0	0	0	1.7e-06	2.1e-06	5.074	231.9	0	-1	Specific	11.3	>sp|P46531|NOTC1_HUMAN Neurogenic locus notch homolog protein 1 OS=Homo sapiens OX=9606 GN=NOTCH1 PE=1 SV=4	1	5760	FP052422_2.5567.5567.6	high-energy collision-induced dissociation	5.36	5439.3	5440.31	1	90 | 84445
22	HexNAc(1); HexNAc(1)	197.6	6	907.724	5441.31	907.726	5441.32	controllerType=0 controllerNumber=1 scan=6009	-2.324	E.VGSYRCVCRATHTGPNCERPYVPCSPSPCQNGGTCRPTGDVTHE.C	13;27	VGSYRCVCRATHTGPNCERPYVPCSPSPCQNGGTCRPTGDVTHE,EC,6@57.02146,8@57.02146,13@203.07937,17@57.02146,24@57.02146,27@203.07937,29@57.02146,31@0.98402,35@57.02146	T13(OGlycan / 203.0794); S27(OGlycan / 203.0794); N31(Deamidated / 0.984)	16.3521	E.VGSYRC[+57.02146]VC[+57.02146]RATHT[+203.07937]GPNC[+57.02146]ERPYVPC[+57.02146]SPS[+203.07937]PC[+57.02146]QN[+0.98402]GGTC[+57.02146]RPTGDVTHE.C	C6(Carbamidomethyl / 57.0215); C8(Carbamidomethyl / 57.0215); C17(Carbamidomethyl / 57.0215); C24(Carbamidomethyl / 57.0215); C29(Carbamidomethyl / 57.0215); C35(Carbamidomethyl / 57.0215)	8.7e-06	1e-05	0	0	0	0	2.1e-06	2.5e-06	5.06	197.6	0		Specific	13	>sp|P46531|NOTC1_HUMAN Neurogenic locus notch homolog protein 1 OS=Homo sapiens OX=9606 GN=NOTCH1 PE=1 SV=4	1	6273	FP052422_2.6009.6009.6	high-energy collision-induced dissociation	5.28	5440.3	5440.31	1	91 | 96629
22	HexNAc(1); HexNAc(1)	182.9	6	907.559	5440.32	907.726	5441.32	controllerType=0 controllerNumber=1 scan=6062	0.828	E.VGSYRCVCRATHTGPNCERPYVPCSPSPCQNGGTCRPTGDVTHE.C	13;25	VGSYRCVCRATHTGPNCERPYVPCSPSPCQNGGTCRPTGDVTHE,EC,6@57.02146,8@57.02146,13@203.07937,17@57.02146,24@57.02146,25@203.07937,29@57.02146,31@0.98402,35@57.02146	T13(OGlycan / 203.0794); S25(OGlycan / 203.0794); N31(Deamidated / 0.984)	16.4766	E.VGSYRC[+57.02146]VC[+57.02146]RATHT[+203.07937]GPNC[+57.02146]ERPYVPC[+57.02146]S[+203.07937]PSPC[+57.02146]QN[+0.98402]GGTC[+57.02146]RPTGDVTHE.C	C6(Carbamidomethyl / 57.0215); C8(Carbamidomethyl / 57.0215); C17(Carbamidomethyl / 57.0215); C24(Carbamidomethyl / 57.0215); C29(Carbamidomethyl / 57.0215); C35(Carbamidomethyl / 57.0215)	7.1e-05	8.5e-05	0	0	0	0	1.3e-05	1.6e-05	4.147	182.9	0	-1	Specific	12.6	>sp|P46531|NOTC1_HUMAN Neurogenic locus notch homolog protein 1 OS=Homo sapiens OX=9606 GN=NOTCH1 PE=1 SV=4	1	6331	FP052422_2.6062.6062.6	high-energy collision-induced dissociation	4.36	5439.31	5440.31	1	92 | 98201
22	HexNAc(1); HexNAc(1)	6	6	907.726	5441.32	907.562	5440.34	controllerType=0 controllerNumber=1 scan=6228	-3.186	E.VGSYRCVCRATHTGPNCERPYVPCSPSPCQNGGTCRPTGDVTHE.C	13;25	VGSYRCVCRATHTGPNCERPYVPCSPSPCQNGGTCRPTGDVTHE,EC,6@57.02146,8@57.02146,13@203.07937,17@57.02146,24@57.02146,25@203.07937,29@57.02146,35@57.02146	T13(OGlycan / 203.0794); S25(OGlycan / 203.0794)	16.8659	E.VGSYRC[+57.02146]VC[+57.02146]RATHT[+203.07937]GPNC[+57.02146]ERPYVPC[+57.02146]S[+203.07937]PSPC[+57.02146]QNGGTC[+57.02146]RPTGDVTHE.C	C6(Carbamidomethyl / 57.0215); C8(Carbamidomethyl / 57.0215); C17(Carbamidomethyl / 57.0215); C24(Carbamidomethyl / 57.0215); C29(Carbamidomethyl / 57.0215); C35(Carbamidomethyl / 57.0215)	0.00082	0.00098	0	0	0	0	9e-05	0.00011	3.087	6	0	1	Specific	10.8	>sp|P46531|NOTC1_HUMAN Neurogenic locus notch homolog protein 1 OS=Homo sapiens OX=9606 GN=NOTCH1 PE=1 SV=4	1	6523	FP052422_2.6228.6228.6	high-energy collision-induced dissociation	3.72	5440.31	5439.33	1	93 | 103041
22	HexNAc(1)Fuc(1)	110.8	6	898.223	5384.3	898.386	5385.28	controllerType=0 controllerNumber=1 scan=6445	3.801	E.VGSYRCVCRATHTGPNCERPYVPCSPSPCQNGGTCRPTGDVTHE.C	25	VGSYRCVCRATHTGPNCERPYVPCSPSPCQNGGTCRPTGDVTHE,EC,6@57.02146,8@57.02146,17@57.02146,19@0.98402,24@57.02146,25@349.13728,29@57.02146,31@0.98402,35@57.02146	R19(Deamidated / 0.984); S25(OGlycan / 349.1373); N31(Deamidated / 0.984)	17.378	E.VGSYRC[+57.02146]VC[+57.02146]RATHTGPNC[+57.02146]ER[+0.98402]PYVPC[+57.02146]S[+349.13728]PSPC[+57.02146]QN[+0.98402]GGTC[+57.02146]RPTGDVTHE.C	C6(Carbamidomethyl / 57.0215); C8(Carbamidomethyl / 57.0215); C17(Carbamidomethyl / 57.0215); C24(Carbamidomethyl / 57.0215); C29(Carbamidomethyl / 57.0215); C35(Carbamidomethyl / 57.0215)	0.0011	0.0013	0	0	0	0	0.00011	0.00013	2.975	110.8	0	-1	Specific	12.7	>sp|P46531|NOTC1_HUMAN Neurogenic locus notch homolog protein 1 OS=Homo sapiens OX=9606 GN=NOTCH1 PE=1 SV=4	1	6791	FP052422_2.6445.6445.6	high-energy collision-induced dissociation	3.09	5383.29	5384.27	1	94 | 109521
22	HexNAc(1)Fuc(1)	595.8	6	898.221	5384.29	898.222	5384.3	controllerType=0 controllerNumber=1 scan=5784	-1.831	E.VGSYRCVCRATHTGPNCERPYVPCSPSPCQNGGTCRPTGDVTHE.C	25	VGSYRCVCRATHTGPNCERPYVPCSPSPCQNGGTCRPTGDVTHE,EC,6@57.02146,8@57.02146,17@57.02146,24@57.02146,25@349.13728,29@57.02146,31@0.98402,35@57.02146	S25(OGlycan / 349.1373); N31(Deamidated / 0.984)	15.8308	E.VGSYRC[+57.02146]VC[+57.02146]RATHTGPNC[+57.02146]ERPYVPC[+57.02146]S[+349.13728]PSPC[+57.02146]QN[+0.98402]GGTC[+57.02146]RPTGDVTHE.C	C6(Carbamidomethyl / 57.0215); C8(Carbamidomethyl / 57.0215); C17(Carbamidomethyl / 57.0215); C24(Carbamidomethyl / 57.0215); C29(Carbamidomethyl / 57.0215); C35(Carbamidomethyl / 57.0215)	2.9e-08	3.5e-08	0	0	0	0	3.6e-09	4.3e-09	7.533	595.8	0		Specific	15.3	>sp|P46531|NOTC1_HUMAN Neurogenic locus notch homolog protein 1 OS=Homo sapiens OX=9606 GN=NOTCH1 PE=1 SV=4	1	6016	FP052422_2.5784.5784.6	high-energy collision-induced dissociation	8.18	5383.28	5383.29	1	95 | 90309
22	HexNAc(1)Fuc(1)	470.6	6	898.054	5383.29	898.222	5384.3	controllerType=0 controllerNumber=1 scan=5895	-1.298	E.VGSYRCVCRATHTGPNCERPYVPCSPSPCQNGGTCRPTGDVTHE.C	25	VGSYRCVCRATHTGPNCERPYVPCSPSPCQNGGTCRPTGDVTHE,EC,6@57.02146,8@57.02146,17@57.02146,24@57.02146,25@349.13728,29@57.02146,31@0.98402,35@57.02146	S25(OGlycan / 349.1373); N31(Deamidated / 0.984)	16.0879	E.VGSYRC[+57.02146]VC[+57.02146]RATHTGPNC[+57.02146]ERPYVPC[+57.02146]S[+349.13728]PSPC[+57.02146]QN[+0.98402]GGTC[+57.02146]RPTGDVTHE.C	C6(Carbamidomethyl / 57.0215); C8(Carbamidomethyl / 57.0215); C17(Carbamidomethyl / 57.0215); C24(Carbamidomethyl / 57.0215); C29(Carbamidomethyl / 57.0215); C35(Carbamidomethyl / 57.0215)	1.5e-07	1.8e-07	0	0	0	0	5.2e-08	6.3e-08	6.831	470.6	0	-1	Specific	16	>sp|P46531|NOTC1_HUMAN Neurogenic locus notch homolog protein 1 OS=Homo sapiens OX=9606 GN=NOTCH1 PE=1 SV=4	1	6143	FP052422_2.5895.5895.6	high-energy collision-induced dissociation	7.83	5382.28	5383.29	1	96 | 93429
22	HexNAc(1)Fuc(1)	468.5	6	898.22	5384.28	898.222	5384.3	controllerType=0 controllerNumber=1 scan=5839	-2.987	E.VGSYRCVCRATHTGPNCERPYVPCSPSPCQNGGTCRPTGDVTHE.C	25	VGSYRCVCRATHTGPNCERPYVPCSPSPCQNGGTCRPTGDVTHE,EC,6@57.02146,8@57.02146,17@57.02146,24@57.02146,25@349.13728,29@57.02146,31@0.98402,35@57.02146	S25(OGlycan / 349.1373); N31(Deamidated / 0.984)	15.9585	E.VGSYRC[+57.02146]VC[+57.02146]RATHTGPNC[+57.02146]ERPYVPC[+57.02146]S[+349.13728]PSPC[+57.02146]QN[+0.98402]GGTC[+57.02146]RPTGDVTHE.C	C6(Carbamidomethyl / 57.0215); C8(Carbamidomethyl / 57.0215); C17(Carbamidomethyl / 57.0215); C24(Carbamidomethyl / 57.0215); C29(Carbamidomethyl / 57.0215); C35(Carbamidomethyl / 57.0215)	1.5e-07	1.8e-07	0	0	0	0	4.7e-08	5.6e-08	6.831	468.5	0		Specific	14.4	>sp|P46531|NOTC1_HUMAN Neurogenic locus notch homolog protein 1 OS=Homo sapiens OX=9606 GN=NOTCH1 PE=1 SV=4	1	6080	FP052422_2.5839.5839.6	high-energy collision-induced dissociation	7.83	5383.27	5383.29	1	97 | 91869
22	HexNAc(1)Fuc(1)	455.3	6	898.218	5384.27	898.222	5384.3	controllerType=0 controllerNumber=1 scan=5729	-4.755	E.VGSYRCVCRATHTGPNCERPYVPCSPSPCQNGGTCRPTGDVTHE.C	25	VGSYRCVCRATHTGPNCERPYVPCSPSPCQNGGTCRPTGDVTHE,EC,6@57.02146,8@57.02146,17@57.02146,24@57.02146,25@349.13728,29@57.02146,31@0.98402,35@57.02146	S25(OGlycan / 349.1373); N31(Deamidated / 0.984)	15.7045	E.VGSYRC[+57.02146]VC[+57.02146]RATHTGPNC[+57.02146]ERPYVPC[+57.02146]S[+349.13728]PSPC[+57.02146]QN[+0.98402]GGTC[+57.02146]RPTGDVTHE.C	C6(Carbamidomethyl / 57.0215); C8(Carbamidomethyl / 57.0215); C17(Carbamidomethyl / 57.0215); C24(Carbamidomethyl / 57.0215); C29(Carbamidomethyl / 57.0215); C35(Carbamidomethyl / 57.0215)	1.5e-07	1.8e-07	0	0	0	0	3.8e-08	4.5e-08	6.831	455.3	0		Specific	14.5	>sp|P46531|NOTC1_HUMAN Neurogenic locus notch homolog protein 1 OS=Homo sapiens OX=9606 GN=NOTCH1 PE=1 SV=4	1	5949	FP052422_2.5729.5729.6	high-energy collision-induced dissociation	7.83	5383.26	5383.29	1	98 | 88869
22	HexNAc(1)Fuc(1)	443.6	6	898.219	5384.28	898.222	5384.3	controllerType=0 controllerNumber=1 scan=5566	-3.599	E.VGSYRCVCRATHTGPNCERPYVPCSPSPCQNGGTCRPTGDVTHE.C	25	VGSYRCVCRATHTGPNCERPYVPCSPSPCQNGGTCRPTGDVTHE,EC,6@57.02146,8@57.02146,17@57.02146,24@57.02146,25@349.13728,29@57.02146,31@0.98402,35@57.02146	S25(OGlycan / 349.1373); N31(Deamidated / 0.984)	15.3287	E.VGSYRC[+57.02146]VC[+57.02146]RATHTGPNC[+57.02146]ERPYVPC[+57.02146]S[+349.13728]PSPC[+57.02146]QN[+0.98402]GGTC[+57.02146]RPTGDVTHE.C	C6(Carbamidomethyl / 57.0215); C8(Carbamidomethyl / 57.0215); C17(Carbamidomethyl / 57.0215); C24(Carbamidomethyl / 57.0215); C29(Carbamidomethyl / 57.0215); C35(Carbamidomethyl / 57.0215)	1.5e-07	1.8e-07	0	0	0	0	2.7e-08	3.2e-08	6.831	443.6	0		Specific	13.7	>sp|P46531|NOTC1_HUMAN Neurogenic locus notch homolog protein 1 OS=Homo sapiens OX=9606 GN=NOTCH1 PE=1 SV=4	1	5759	FP052422_2.5566.5566.6	high-energy collision-induced dissociation	7.83	5383.27	5383.29	1	99 | 84405
22	HexNAc(1)Fuc(1)	434.1	6	898.219	5384.28	898.222	5384.3	controllerType=0 controllerNumber=1 scan=5674	-3.259	E.VGSYRCVCRATHTGPNCERPYVPCSPSPCQNGGTCRPTGDVTHE.C	25	VGSYRCVCRATHTGPNCERPYVPCSPSPCQNGGTCRPTGDVTHE,EC,6@57.02146,8@57.02146,17@57.02146,24@57.02146,25@349.13728,29@57.02146,31@0.98402,35@57.02146	S25(OGlycan / 349.1373); N31(Deamidated / 0.984)	15.5772	E.VGSYRC[+57.02146]VC[+57.02146]RATHTGPNC[+57.02146]ERPYVPC[+57.02146]S[+349.13728]PSPC[+57.02146]QN[+0.98402]GGTC[+57.02146]RPTGDVTHE.C	C6(Carbamidomethyl / 57.0215); C8(Carbamidomethyl / 57.0215); C17(Carbamidomethyl / 57.0215); C24(Carbamidomethyl / 57.0215); C29(Carbamidomethyl / 57.0215); C35(Carbamidomethyl / 57.0215)	2.2e-07	2.6e-07	0	0	0	0	9.2e-08	1.1e-07	6.658	434.1	0		Specific	14.4	>sp|P46531|NOTC1_HUMAN Neurogenic locus notch homolog protein 1 OS=Homo sapiens OX=9606 GN=NOTCH1 PE=1 SV=4	1	5880	FP052422_2.5674.5674.6	high-energy collision-induced dissociation	7.52	5383.27	5383.29	1	100 | 87245
22	HexNAc(1)Fuc(1)	398.5	6	898.219	5384.28	898.222	5384.3	controllerType=0 controllerNumber=1 scan=5954	-3.803	E.VGSYRCVCRATHTGPNCERPYVPCSPSPCQNGGTCRPTGDVTHE.C	25	VGSYRCVCRATHTGPNCERPYVPCSPSPCQNGGTCRPTGDVTHE,EC,6@57.02146,8@57.02146,17@57.02146,24@57.02146,25@349.13728,29@57.02146,31@0.98402,35@57.02146	S25(OGlycan / 349.1373); N31(Deamidated / 0.984)	16.2239	E.VGSYRC[+57.02146]VC[+57.02146]RATHTGPNC[+57.02146]ERPYVPC[+57.02146]S[+349.13728]PSPC[+57.02146]QN[+0.98402]GGTC[+57.02146]RPTGDVTHE.C	C6(Carbamidomethyl / 57.0215); C8(Carbamidomethyl / 57.0215); C17(Carbamidomethyl / 57.0215); C24(Carbamidomethyl / 57.0215); C29(Carbamidomethyl / 57.0215); C35(Carbamidomethyl / 57.0215)	1.7e-07	2.1e-07	0	0	0	0	7.4e-08	8.9e-08	6.766	398.5	0		Specific	14.5	>sp|P46531|NOTC1_HUMAN Neurogenic locus notch homolog protein 1 OS=Homo sapiens OX=9606 GN=NOTCH1 PE=1 SV=4	1	6213	FP052422_2.5954.5954.6	high-energy collision-induced dissociation	7.48	5383.27	5383.29	1	101 | 95029
22	HexNAc(1)Fuc(1)	397.5	6	898.22	5384.28	898.222	5384.3	controllerType=0 controllerNumber=1 scan=5619	-2.987	E.VGSYRCVCRATHTGPNCERPYVPCSPSPCQNGGTCRPTGDVTHE.C	25	VGSYRCVCRATHTGPNCERPYVPCSPSPCQNGGTCRPTGDVTHE,EC,6@57.02146,8@57.02146,17@57.02146,24@57.02146,25@349.13728,29@57.02146,31@0.98402,35@57.02146	S25(OGlycan / 349.1373); N31(Deamidated / 0.984)	15.4511	E.VGSYRC[+57.02146]VC[+57.02146]RATHTGPNC[+57.02146]ERPYVPC[+57.02146]S[+349.13728]PSPC[+57.02146]QN[+0.98402]GGTC[+57.02146]RPTGDVTHE.C	C6(Carbamidomethyl / 57.0215); C8(Carbamidomethyl / 57.0215); C17(Carbamidomethyl / 57.0215); C24(Carbamidomethyl / 57.0215); C29(Carbamidomethyl / 57.0215); C35(Carbamidomethyl / 57.0215)	1.7e-07	2.1e-07	0	0	0	0	6e-08	7.2e-08	6.766	397.5	0		Specific	12.6	>sp|P46531|NOTC1_HUMAN Neurogenic locus notch homolog protein 1 OS=Homo sapiens OX=9606 GN=NOTCH1 PE=1 SV=4	1	5820	FP052422_2.5619.5619.6	high-energy collision-induced dissociation	7.48	5383.27	5383.29	1	102 | 85765
22	HexNAc(1)Fuc(1)	371.8	6	898.219	5384.28	898.222	5384.3	controllerType=0 controllerNumber=1 scan=6007	-3.463	E.VGSYRCVCRATHTGPNCERPYVPCSPSPCQNGGTCRPTGDVTHE.C	25	VGSYRCVCRATHTGPNCERPYVPCSPSPCQNGGTCRPTGDVTHE,EC,6@57.02146,8@57.02146,17@57.02146,24@57.02146,25@349.13728,29@57.02146,31@0.98402,35@57.02146	S25(OGlycan / 349.1373); N31(Deamidated / 0.984)	16.3477	E.VGSYRC[+57.02146]VC[+57.02146]RATHTGPNC[+57.02146]ERPYVPC[+57.02146]S[+349.13728]PSPC[+57.02146]QN[+0.98402]GGTC[+57.02146]RPTGDVTHE.C	C6(Carbamidomethyl / 57.0215); C8(Carbamidomethyl / 57.0215); C17(Carbamidomethyl / 57.0215); C24(Carbamidomethyl / 57.0215); C29(Carbamidomethyl / 57.0215); C35(Carbamidomethyl / 57.0215)	1.7e-07	2.1e-07	0	0	0	0	7.8e-08	9.4e-08	6.766	371.8	0		Specific	14	>sp|P46531|NOTC1_HUMAN Neurogenic locus notch homolog protein 1 OS=Homo sapiens OX=9606 GN=NOTCH1 PE=1 SV=4	1	6271	FP052422_2.6007.6007.6	high-energy collision-induced dissociation	7.48	5383.27	5383.29	1	103 | 96549
22	HexNAc(1)Fuc(1)	320.5	6	898.054	5383.29	898.222	5384.3	controllerType=0 controllerNumber=1 scan=6115	-0.89	E.VGSYRCVCRATHTGPNCERPYVPCSPSPCQNGGTCRPTGDVTHE.C	25	VGSYRCVCRATHTGPNCERPYVPCSPSPCQNGGTCRPTGDVTHE,EC,6@57.02146,8@57.02146,17@57.02146,24@57.02146,25@349.13728,29@57.02146,31@0.98402,35@57.02146	S25(OGlycan / 349.1373); N31(Deamidated / 0.984)	16.6007	E.VGSYRC[+57.02146]VC[+57.02146]RATHTGPNC[+57.02146]ERPYVPC[+57.02146]S[+349.13728]PSPC[+57.02146]QN[+0.98402]GGTC[+57.02146]RPTGDVTHE.C	C6(Carbamidomethyl / 57.0215); C8(Carbamidomethyl / 57.0215); C17(Carbamidomethyl / 57.0215); C24(Carbamidomethyl / 57.0215); C29(Carbamidomethyl / 57.0215); C35(Carbamidomethyl / 57.0215)	2.6e-06	3.2e-06	0	0	0	0	6.1e-07	7.3e-07	5.579	320.5	0	-1	Specific	13.9	>sp|P46531|NOTC1_HUMAN Neurogenic locus notch homolog protein 1 OS=Homo sapiens OX=9606 GN=NOTCH1 PE=1 SV=4	1	6396	FP052422_2.6115.6115.6	high-energy collision-induced dissociation	6.23	5382.28	5383.29	1	104 | 99881
22	HexNAc(1)Fuc(1)	283.6	6	898.054	5383.29	898.222	5384.3	controllerType=0 controllerNumber=1 scan=6282	-0.822	E.VGSYRCVCRATHTGPNCERPYVPCSPSPCQNGGTCRPTGDVTHE.C	25	VGSYRCVCRATHTGPNCERPYVPCSPSPCQNGGTCRPTGDVTHE,EC,6@57.02146,8@57.02146,17@57.02146,24@57.02146,25@349.13728,29@57.02146,31@0.98402,35@57.02146	S25(OGlycan / 349.1373); N31(Deamidated / 0.984)	16.9938	E.VGSYRC[+57.02146]VC[+57.02146]RATHTGPNC[+57.02146]ERPYVPC[+57.02146]S[+349.13728]PSPC[+57.02146]QN[+0.98402]GGTC[+57.02146]RPTGDVTHE.C	C6(Carbamidomethyl / 57.0215); C8(Carbamidomethyl / 57.0215); C17(Carbamidomethyl / 57.0215); C24(Carbamidomethyl / 57.0215); C29(Carbamidomethyl / 57.0215); C35(Carbamidomethyl / 57.0215)	3.8e-06	4.6e-06	0	0	0	0	9.3e-07	1.1e-06	5.421	283.6	0	-1	Specific	13.2	>sp|P46531|NOTC1_HUMAN Neurogenic locus notch homolog protein 1 OS=Homo sapiens OX=9606 GN=NOTCH1 PE=1 SV=4	1	6587	FP052422_2.6282.6282.6	high-energy collision-induced dissociation	6.29	5382.28	5383.29	1	105 | 104561
22	HexNAc(1)Fuc(1)	251.3	6	898.221	5384.29	898.222	5384.3	controllerType=0 controllerNumber=1 scan=6173	-1.15	E.VGSYRCVCRATHTGPNCERPYVPCSPSPCQNGGTCRPTGDVTHE.C	25	VGSYRCVCRATHTGPNCERPYVPCSPSPCQNGGTCRPTGDVTHE,EC,6@57.02146,8@57.02146,17@57.02146,24@57.02146,25@349.13728,29@57.02146,31@0.98402,35@57.02146	S25(OGlycan / 349.1373); N31(Deamidated / 0.984)	16.736	E.VGSYRC[+57.02146]VC[+57.02146]RATHTGPNC[+57.02146]ERPYVPC[+57.02146]S[+349.13728]PSPC[+57.02146]QN[+0.98402]GGTC[+57.02146]RPTGDVTHE.C	C6(Carbamidomethyl / 57.0215); C8(Carbamidomethyl / 57.0215); C17(Carbamidomethyl / 57.0215); C24(Carbamidomethyl / 57.0215); C29(Carbamidomethyl / 57.0215); C35(Carbamidomethyl / 57.0215)	6.7e-06	8e-06	0	0	0	0	1.5e-06	1.9e-06	5.174	251.3	0		Specific	12.8	>sp|P46531|NOTC1_HUMAN Neurogenic locus notch homolog protein 1 OS=Homo sapiens OX=9606 GN=NOTCH1 PE=1 SV=4	1	6461	FP052422_2.6173.6173.6	high-energy collision-induced dissociation	6	5383.28	5383.29	1	106 | 101481
22	HexNAc(1)Fuc(1)	223.6	6	898.222	5384.29	898.222	5384.3	controllerType=0 controllerNumber=1 scan=6227	-0.878	E.VGSYRCVCRATHTGPNCERPYVPCSPSPCQNGGTCRPTGDVTHE.C	25	VGSYRCVCRATHTGPNCERPYVPCSPSPCQNGGTCRPTGDVTHE,EC,6@57.02146,8@57.02146,17@57.02146,24@57.02146,25@349.13728,29@57.02146,31@0.98402,35@57.02146	S25(OGlycan / 349.1373); N31(Deamidated / 0.984)	16.8638	E.VGSYRC[+57.02146]VC[+57.02146]RATHTGPNC[+57.02146]ERPYVPC[+57.02146]S[+349.13728]PSPC[+57.02146]QN[+0.98402]GGTC[+57.02146]RPTGDVTHE.C	C6(Carbamidomethyl / 57.0215); C8(Carbamidomethyl / 57.0215); C17(Carbamidomethyl / 57.0215); C24(Carbamidomethyl / 57.0215); C29(Carbamidomethyl / 57.0215); C35(Carbamidomethyl / 57.0215)	8.7e-06	1e-05	0	0	0	0	2.1e-06	2.6e-06	5.06	223.6	0		Specific	13.4	>sp|P46531|NOTC1_HUMAN Neurogenic locus notch homolog protein 1 OS=Homo sapiens OX=9606 GN=NOTCH1 PE=1 SV=4	1	6522	FP052422_2.6227.6227.6	high-energy collision-induced dissociation	5.87	5383.29	5383.29	1	107 | 103001
22	HexNAc(1)Fuc(1)	212.9	6	898.221	5384.29	898.222	5384.3	controllerType=0 controllerNumber=1 scan=6389	-1.49	E.VGSYRCVCRATHTGPNCERPYVPCSPSPCQNGGTCRPTGDVTHE.C	25	VGSYRCVCRATHTGPNCERPYVPCSPSPCQNGGTCRPTGDVTHE,EC,6@57.02146,8@57.02146,17@57.02146,24@57.02146,25@349.13728,29@57.02146,31@0.98402,35@57.02146	S25(OGlycan / 349.1373); N31(Deamidated / 0.984)	17.2458	E.VGSYRC[+57.02146]VC[+57.02146]RATHTGPNC[+57.02146]ERPYVPC[+57.02146]S[+349.13728]PSPC[+57.02146]QN[+0.98402]GGTC[+57.02146]RPTGDVTHE.C	C6(Carbamidomethyl / 57.0215); C8(Carbamidomethyl / 57.0215); C17(Carbamidomethyl / 57.0215); C24(Carbamidomethyl / 57.0215); C29(Carbamidomethyl / 57.0215); C35(Carbamidomethyl / 57.0215)	8.7e-06	1e-05	0	0	0	0	2.2e-06	2.7e-06	5.06	212.9	0		Specific	15.5	>sp|P46531|NOTC1_HUMAN Neurogenic locus notch homolog protein 1 OS=Homo sapiens OX=9606 GN=NOTCH1 PE=1 SV=4	1	6719	FP052422_2.6389.6389.6	high-energy collision-induced dissociation	5.87	5383.28	5383.29	1	108 | 107761
22	HexNAc(1)Fuc(1)	178.3	6	898.388	5385.29	898.222	5384.3	controllerType=0 controllerNumber=1 scan=6334	-1.819	E.VGSYRCVCRATHTGPNCERPYVPCSPSPCQNGGTCRPTGDVTHE.C	25	VGSYRCVCRATHTGPNCERPYVPCSPSPCQNGGTCRPTGDVTHE,EC,6@57.02146,8@57.02146,17@57.02146,24@57.02146,25@349.13728,29@57.02146,31@0.98402,35@57.02146	S25(OGlycan / 349.1373); N31(Deamidated / 0.984)	17.1166	E.VGSYRC[+57.02146]VC[+57.02146]RATHTGPNC[+57.02146]ERPYVPC[+57.02146]S[+349.13728]PSPC[+57.02146]QN[+0.98402]GGTC[+57.02146]RPTGDVTHE.C	C6(Carbamidomethyl / 57.0215); C8(Carbamidomethyl / 57.0215); C17(Carbamidomethyl / 57.0215); C24(Carbamidomethyl / 57.0215); C29(Carbamidomethyl / 57.0215); C35(Carbamidomethyl / 57.0215)	1.5e-05	1.7e-05	0	0	0	0	3e-06	3.6e-06	4.838	178.3	0	1	Specific	11.8	>sp|P46531|NOTC1_HUMAN Neurogenic locus notch homolog protein 1 OS=Homo sapiens OX=9606 GN=NOTCH1 PE=1 SV=4	1	6650	FP052422_2.6334.6334.6	high-energy collision-induced dissociation	5.58	5384.28	5383.29	1	109 | 106081
22	HexNAc(1)Fuc(1)	44.9	6	898.058	5383.31	898.222	5384.3	controllerType=0 controllerNumber=1 scan=6500	2.919	E.VGSYRCVCRATHTGPNCERPYVPCSPSPCQNGGTCRPTGDVTHE.C	25	VGSYRCVCRATHTGPNCERPYVPCSPSPCQNGGTCRPTGDVTHE,EC,6@57.02146,8@57.02146,17@57.02146,24@57.02146,25@349.13728,29@57.02146,31@0.98402,35@57.02146	S25(OGlycan / 349.1373); N31(Deamidated / 0.984)	17.5079	E.VGSYRC[+57.02146]VC[+57.02146]RATHTGPNC[+57.02146]ERPYVPC[+57.02146]S[+349.13728]PSPC[+57.02146]QN[+0.98402]GGTC[+57.02146]RPTGDVTHE.C	C6(Carbamidomethyl / 57.0215); C8(Carbamidomethyl / 57.0215); C17(Carbamidomethyl / 57.0215); C24(Carbamidomethyl / 57.0215); C29(Carbamidomethyl / 57.0215); C35(Carbamidomethyl / 57.0215)	0.019	0.023	0	0	0	0	0.0017	0.002	1.719	44.9	0	-1	Specific	9.9	>sp|P46531|NOTC1_HUMAN Neurogenic locus notch homolog protein 1 OS=Homo sapiens OX=9606 GN=NOTCH1 PE=1 SV=4	1	6862	FP052422_2.6500.6500.6	high-energy collision-induced dissociation	2.21	5382.3	5383.29	1	110 | 110801
22	HexNAc(1)Fuc(1)	24.4	6	898.222	5384.3	898.222	5384.3	controllerType=0 controllerNumber=1 scan=5460	0.142	E.VGSYRCVCRATHTGPNCERPYVPCSPSPCQNGGTCRPTGDVTHE.C	25	VGSYRCVCRATHTGPNCERPYVPCSPSPCQNGGTCRPTGDVTHE,EC,6@57.02146,8@57.02146,17@57.02146,24@57.02146,25@349.13728,29@57.02146,31@0.98402,35@57.02146	S25(OGlycan / 349.1373); N31(Deamidated / 0.984)	15.0818	E.VGSYRC[+57.02146]VC[+57.02146]RATHTGPNC[+57.02146]ERPYVPC[+57.02146]S[+349.13728]PSPC[+57.02146]QN[+0.98402]GGTC[+57.02146]RPTGDVTHE.C	C6(Carbamidomethyl / 57.0215); C8(Carbamidomethyl / 57.0215); C17(Carbamidomethyl / 57.0215); C24(Carbamidomethyl / 57.0215); C29(Carbamidomethyl / 57.0215); C35(Carbamidomethyl / 57.0215)	0.00023	0.00028	0	0	0	0	2.1e-05	2.5e-05	3.63	24.4	0		Specific	12.7	>sp|P46531|NOTC1_HUMAN Neurogenic locus notch homolog protein 1 OS=Homo sapiens OX=9606 GN=NOTCH1 PE=1 SV=4	1	5627	FP052422_2.5460.5460.6	high-energy collision-induced dissociation	4.27	5383.29	5383.29	1	111 | 82565
22	HexNAc(1)Fuc(1)	10.6	6	898.22	5384.28	898.222	5384.3	controllerType=0 controllerNumber=1 scan=6558	-2.987	E.VGSYRCVCRATHTGPNCERPYVPCSPSPCQNGGTCRPTGDVTHE.C	25	VGSYRCVCRATHTGPNCERPYVPCSPSPCQNGGTCRPTGDVTHE,EC,6@57.02146,8@57.02146,17@57.02146,24@57.02146,25@349.13728,29@57.02146,31@0.98402,35@57.02146	S25(OGlycan / 349.1373); N31(Deamidated / 0.984)	17.642	E.VGSYRC[+57.02146]VC[+57.02146]RATHTGPNC[+57.02146]ERPYVPC[+57.02146]S[+349.13728]PSPC[+57.02146]QN[+0.98402]GGTC[+57.02146]RPTGDVTHE.C	C6(Carbamidomethyl / 57.0215); C8(Carbamidomethyl / 57.0215); C17(Carbamidomethyl / 57.0215); C24(Carbamidomethyl / 57.0215); C29(Carbamidomethyl / 57.0215); C35(Carbamidomethyl / 57.0215)	4.8e-05	5.7e-05	0	0	0	0	8.8e-06	1.1e-05	4.32	10.6	0		Specific	11.4	>sp|P46531|NOTC1_HUMAN Neurogenic locus notch homolog protein 1 OS=Homo sapiens OX=9606 GN=NOTCH1 PE=1 SV=4	1	6931	FP052422_2.6558.6558.6	high-energy collision-induced dissociation	4.96	5383.27	5383.29	1	112 | 111601
22	HexNAc(1)Fuc(1)	347.2	6	898.22	5384.29	898.058	5383.31	controllerType=0 controllerNumber=1 scan=5512	-5.695	E.VGSYRCVCRATHTGPNCERPYVPCSPSPCQNGGTCRPTGDVTHE.C	25	VGSYRCVCRATHTGPNCERPYVPCSPSPCQNGGTCRPTGDVTHE,EC,6@57.02146,8@57.02146,17@57.02146,24@57.02146,25@349.13728,29@57.02146,35@57.02146	S25(OGlycan / 349.1373)	15.2041	E.VGSYRC[+57.02146]VC[+57.02146]RATHTGPNC[+57.02146]ERPYVPC[+57.02146]S[+349.13728]PSPC[+57.02146]QNGGTC[+57.02146]RPTGDVTHE.C	C6(Carbamidomethyl / 57.0215); C8(Carbamidomethyl / 57.0215); C17(Carbamidomethyl / 57.0215); C24(Carbamidomethyl / 57.0215); C29(Carbamidomethyl / 57.0215); C35(Carbamidomethyl / 57.0215)	1.8e-06	2.2e-06	0	0	0	0	3.3e-07	3.9e-07	5.738	347.2	0	1	Specific	15.8	>sp|P46531|NOTC1_HUMAN Neurogenic locus notch homolog protein 1 OS=Homo sapiens OX=9606 GN=NOTCH1 PE=1 SV=4	1	5692	FP052422_2.5512.5512.6	high-energy collision-induced dissociation	6.21	5383.28	5382.31	1	113 | 83205
22	HexNAc(1)Fuc(1)	311.6	6	897.886	5382.28	898.058	5383.31	controllerType=0 controllerNumber=1 scan=6059	-5.651	E.VGSYRCVCRATHTGPNCERPYVPCSPSPCQNGGTCRPTGDVTHE.C	27	VGSYRCVCRATHTGPNCERPYVPCSPSPCQNGGTCRPTGDVTHE,EC,6@57.02146,8@57.02146,17@57.02146,24@57.02146,27@349.13728,29@57.02146,35@57.02146	S27(OGlycan / 349.1373)	16.4706	E.VGSYRC[+57.02146]VC[+57.02146]RATHTGPNC[+57.02146]ERPYVPC[+57.02146]SPS[+349.13728]PC[+57.02146]QNGGTC[+57.02146]RPTGDVTHE.C	C6(Carbamidomethyl / 57.0215); C8(Carbamidomethyl / 57.0215); C17(Carbamidomethyl / 57.0215); C24(Carbamidomethyl / 57.0215); C29(Carbamidomethyl / 57.0215); C35(Carbamidomethyl / 57.0215)	3.8e-06	4.6e-06	0	0	0	0	8.5e-07	1e-06	5.421	311.6	0	-1	Specific	12.5	>sp|P46531|NOTC1_HUMAN Neurogenic locus notch homolog protein 1 OS=Homo sapiens OX=9606 GN=NOTCH1 PE=1 SV=4	1	6327	FP052422_2.6059.6059.6	high-energy collision-induced dissociation	6.11	5381.27	5382.31	1	114 | 98121
22	HexNAc(1)	428.5	6	873.877	5238.23	874.043	5239.22	controllerType=0 controllerNumber=1 scan=5632	1.563	E.VGSYRCVCRATHTGPNCERPYVPCSPSPCQNGGTCRPTGDVTHE.C	27	VGSYRCVCRATHTGPNCERPYVPCSPSPCQNGGTCRPTGDVTHE,EC,6@57.02146,8@57.02146,17@57.02146,19@0.98402,24@57.02146,27@203.07937,29@57.02146,31@0.98402,35@57.02146	R19(Deamidated / 0.984); S27(OGlycan / 203.0794); N31(Deamidated / 0.984)	15.4803	E.VGSYRC[+57.02146]VC[+57.02146]RATHTGPNC[+57.02146]ER[+0.98402]PYVPC[+57.02146]SPS[+203.07937]PC[+57.02146]QN[+0.98402]GGTC[+57.02146]RPTGDVTHE.C	C6(Carbamidomethyl / 57.0215); C8(Carbamidomethyl / 57.0215); C17(Carbamidomethyl / 57.0215); C24(Carbamidomethyl / 57.0215); C29(Carbamidomethyl / 57.0215); C35(Carbamidomethyl / 57.0215)	2.3e-06	2.7e-06	0	0	0	0	4e-07	4.8e-07	5.646	428.5	0	-1	Specific	11.8	>sp|P46531|NOTC1_HUMAN Neurogenic locus notch homolog protein 1 OS=Homo sapiens OX=9606 GN=NOTCH1 PE=1 SV=4	1	5834	FP052422_2.5632.5632.6	high-energy collision-induced dissociation	5.99	5237.22	5238.22	1	115 | 86205
22	HexNAc(1)	331.4	6	873.877	5238.22	874.043	5239.22	controllerType=0 controllerNumber=1 scan=5961	0.864	E.VGSYRCVCRATHTGPNCERPYVPCSPSPCQNGGTCRPTGDVTHE.C	27	VGSYRCVCRATHTGPNCERPYVPCSPSPCQNGGTCRPTGDVTHE,EC,6@57.02146,8@57.02146,17@57.02146,19@0.98402,24@57.02146,27@203.07937,29@57.02146,31@0.98402,35@57.02146	R19(Deamidated / 0.984); S27(OGlycan / 203.0794); N31(Deamidated / 0.984)	16.241	E.VGSYRC[+57.02146]VC[+57.02146]RATHTGPNC[+57.02146]ER[+0.98402]PYVPC[+57.02146]SPS[+203.07937]PC[+57.02146]QN[+0.98402]GGTC[+57.02146]RPTGDVTHE.C	C6(Carbamidomethyl / 57.0215); C8(Carbamidomethyl / 57.0215); C17(Carbamidomethyl / 57.0215); C24(Carbamidomethyl / 57.0215); C29(Carbamidomethyl / 57.0215); C35(Carbamidomethyl / 57.0215)	1.3e-05	1.6e-05	0	0	0	0	2.6e-06	3.1e-06	4.887	331.4	0	-1	Specific	11.5	>sp|P46531|NOTC1_HUMAN Neurogenic locus notch homolog protein 1 OS=Homo sapiens OX=9606 GN=NOTCH1 PE=1 SV=4	1	6220	FP052422_2.5961.5961.6	high-energy collision-induced dissociation	5.01	5237.22	5238.22	1	116 | 95229
22	HexNAc(1)	293.4	6	873.876	5238.22	874.043	5239.22	controllerType=0 controllerNumber=1 scan=5741	-0.185	E.VGSYRCVCRATHTGPNCERPYVPCSPSPCQNGGTCRPTGDVTHE.C	27	VGSYRCVCRATHTGPNCERPYVPCSPSPCQNGGTCRPTGDVTHE,EC,6@57.02146,8@57.02146,17@57.02146,19@0.98402,24@57.02146,27@203.07937,29@57.02146,31@0.98402,35@57.02146	R19(Deamidated / 0.984); S27(OGlycan / 203.0794); N31(Deamidated / 0.984)	15.732	E.VGSYRC[+57.02146]VC[+57.02146]RATHTGPNC[+57.02146]ER[+0.98402]PYVPC[+57.02146]SPS[+203.07937]PC[+57.02146]QN[+0.98402]GGTC[+57.02146]RPTGDVTHE.C	C6(Carbamidomethyl / 57.0215); C8(Carbamidomethyl / 57.0215); C17(Carbamidomethyl / 57.0215); C24(Carbamidomethyl / 57.0215); C29(Carbamidomethyl / 57.0215); C35(Carbamidomethyl / 57.0215)	6.6e-05	7.9e-05	0	0	0	0	1.3e-05	1.5e-05	4.182	293.4	0	-1	Specific	10.9	>sp|P46531|NOTC1_HUMAN Neurogenic locus notch homolog protein 1 OS=Homo sapiens OX=9606 GN=NOTCH1 PE=1 SV=4	1	5962	FP052422_2.5741.5741.6	high-energy collision-induced dissociation	4.52	5237.21	5238.22	1	117 | 89149
22	HexNAc(1)	256.2	6	873.877	5238.23	874.043	5239.22	controllerType=0 controllerNumber=1 scan=6018	1.004	E.VGSYRCVCRATHTGPNCERPYVPCSPSPCQNGGTCRPTGDVTHE.C	27	VGSYRCVCRATHTGPNCERPYVPCSPSPCQNGGTCRPTGDVTHE,EC,6@57.02146,8@57.02146,17@57.02146,19@0.98402,24@57.02146,27@203.07937,29@57.02146,31@0.98402,35@57.02146	R19(Deamidated / 0.984); S27(OGlycan / 203.0794); N31(Deamidated / 0.984)	16.3736	E.VGSYRC[+57.02146]VC[+57.02146]RATHTGPNC[+57.02146]ER[+0.98402]PYVPC[+57.02146]SPS[+203.07937]PC[+57.02146]QN[+0.98402]GGTC[+57.02146]RPTGDVTHE.C	C6(Carbamidomethyl / 57.0215); C8(Carbamidomethyl / 57.0215); C17(Carbamidomethyl / 57.0215); C24(Carbamidomethyl / 57.0215); C29(Carbamidomethyl / 57.0215); C35(Carbamidomethyl / 57.0215)	0.0005	0.0006	0	0	0	0	5.2e-05	6.2e-05	3.297	256.2	0	-1	Specific	10.6	>sp|P46531|NOTC1_HUMAN Neurogenic locus notch homolog protein 1 OS=Homo sapiens OX=9606 GN=NOTCH1 PE=1 SV=4	1	6281	FP052422_2.6018.6018.6	high-energy collision-induced dissociation	3.59	5237.22	5238.22	1	118 | 96869
22	HexNAc(1)	170.7	6	873.877	5238.22	874.043	5239.22	controllerType=0 controllerNumber=1 scan=5576	0.584	E.VGSYRCVCRATHTGPNCERPYVPCSPSPCQNGGTCRPTGDVTHE.C	25	VGSYRCVCRATHTGPNCERPYVPCSPSPCQNGGTCRPTGDVTHE,EC,6@57.02146,8@57.02146,17@57.02146,19@0.98402,24@57.02146,25@203.07937,29@57.02146,31@0.98402,35@57.02146	R19(Deamidated / 0.984); S25(OGlycan / 203.0794); N31(Deamidated / 0.984)	15.352	E.VGSYRC[+57.02146]VC[+57.02146]RATHTGPNC[+57.02146]ER[+0.98402]PYVPC[+57.02146]S[+203.07937]PSPC[+57.02146]QN[+0.98402]GGTC[+57.02146]RPTGDVTHE.C	C6(Carbamidomethyl / 57.0215); C8(Carbamidomethyl / 57.0215); C17(Carbamidomethyl / 57.0215); C24(Carbamidomethyl / 57.0215); C29(Carbamidomethyl / 57.0215); C35(Carbamidomethyl / 57.0215)	0.0019	0.0023	0	0	0	0	0.00018	0.00021	2.713	170.7	0	-1	Specific	10.1	>sp|P46531|NOTC1_HUMAN Neurogenic locus notch homolog protein 1 OS=Homo sapiens OX=9606 GN=NOTCH1 PE=1 SV=4	1	5769	FP052422_2.5576.5576.6	high-energy collision-induced dissociation	2.92	5237.22	5238.22	1	119 | 84645
22	HexNAc(1)	164.6	6	873.877	5238.23	874.043	5239.22	controllerType=0 controllerNumber=1 scan=5799	1.493	E.VGSYRCVCRATHTGPNCERPYVPCSPSPCQNGGTCRPTGDVTHE.C	25	VGSYRCVCRATHTGPNCERPYVPCSPSPCQNGGTCRPTGDVTHE,EC,6@57.02146,8@57.02146,17@57.02146,19@0.98402,24@57.02146,25@203.07937,29@57.02146,31@0.98402,35@57.02146	R19(Deamidated / 0.984); S25(OGlycan / 203.0794); N31(Deamidated / 0.984)	15.8644	E.VGSYRC[+57.02146]VC[+57.02146]RATHTGPNC[+57.02146]ER[+0.98402]PYVPC[+57.02146]S[+203.07937]PSPC[+57.02146]QN[+0.98402]GGTC[+57.02146]RPTGDVTHE.C	C6(Carbamidomethyl / 57.0215); C8(Carbamidomethyl / 57.0215); C17(Carbamidomethyl / 57.0215); C24(Carbamidomethyl / 57.0215); C29(Carbamidomethyl / 57.0215); C35(Carbamidomethyl / 57.0215)	0.024	0.029	0	0.0028	0	0	0.002	0.0029	1.62	164.6	0	-1	Specific	8	>sp|P46531|NOTC1_HUMAN Neurogenic locus notch homolog protein 1 OS=Homo sapiens OX=9606 GN=NOTCH1 PE=1 SV=4	1	6034	FP052422_2.5799.5799.6	high-energy collision-induced dissociation	1.72	5237.22	5238.22	1	120 | 90789
22	HexNAc(1)	153.9	6	873.876	5238.22	874.043	5239.22	controllerType=0 controllerNumber=1 scan=5907	-0.255	E.VGSYRCVCRATHTGPNCERPYVPCSPSPCQNGGTCRPTGDVTHE.C	25	VGSYRCVCRATHTGPNCERPYVPCSPSPCQNGGTCRPTGDVTHE,EC,6@57.02146,8@57.02146,17@57.02146,19@0.98402,24@57.02146,25@203.07937,29@57.02146,31@0.98402,35@57.02146	R19(Deamidated / 0.984); S25(OGlycan / 203.0794); N31(Deamidated / 0.984)	16.1153	E.VGSYRC[+57.02146]VC[+57.02146]RATHTGPNC[+57.02146]ER[+0.98402]PYVPC[+57.02146]S[+203.07937]PSPC[+57.02146]QN[+0.98402]GGTC[+57.02146]RPTGDVTHE.C	C6(Carbamidomethyl / 57.0215); C8(Carbamidomethyl / 57.0215); C17(Carbamidomethyl / 57.0215); C24(Carbamidomethyl / 57.0215); C29(Carbamidomethyl / 57.0215); C35(Carbamidomethyl / 57.0215)	0.0031	0.0038	0	0	0	0	0.00027	0.00032	2.502	153.9	0	-1	Specific	8	>sp|P46531|NOTC1_HUMAN Neurogenic locus notch homolog protein 1 OS=Homo sapiens OX=9606 GN=NOTCH1 PE=1 SV=4	1	6157	FP052422_2.5907.5907.6	high-energy collision-induced dissociation	2.61	5237.21	5238.22	1	121 | 93749
22	HexNAc(1)	67	6	873.878	5238.23	874.043	5239.22	controllerType=0 controllerNumber=1 scan=6129	2.541	E.VGSYRCVCRATHTGPNCERPYVPCSPSPCQNGGTCRPTGDVTHE.C	25	VGSYRCVCRATHTGPNCERPYVPCSPSPCQNGGTCRPTGDVTHE,EC,6@57.02146,8@57.02146,17@57.02146,19@0.98402,24@57.02146,25@203.07937,29@57.02146,31@0.98402,35@57.02146	R19(Deamidated / 0.984); S25(OGlycan / 203.0794); N31(Deamidated / 0.984)	16.6324	E.VGSYRC[+57.02146]VC[+57.02146]RATHTGPNC[+57.02146]ER[+0.98402]PYVPC[+57.02146]S[+203.07937]PSPC[+57.02146]QN[+0.98402]GGTC[+57.02146]RPTGDVTHE.C	C6(Carbamidomethyl / 57.0215); C8(Carbamidomethyl / 57.0215); C17(Carbamidomethyl / 57.0215); C24(Carbamidomethyl / 57.0215); C29(Carbamidomethyl / 57.0215); C35(Carbamidomethyl / 57.0215)	0.025	0.03	0	0.0028	0	0	0.0022	0.0029	1.596	67	0	-1	Specific	8.8	>sp|P46531|NOTC1_HUMAN Neurogenic locus notch homolog protein 1 OS=Homo sapiens OX=9606 GN=NOTCH1 PE=1 SV=4	1	6413	FP052422_2.6129.6129.6	high-energy collision-induced dissociation	1.63	5237.23	5238.22	1	122 | 100321
22	HexNAc(1)	32.1	6	873.877	5238.23	874.043	5239.22	controllerType=0 controllerNumber=1 scan=6074	1.004	E.VGSYRCVCRATHTGPNCERPYVPCSPSPCQNGGTCRPTGDVTHE.C	27	VGSYRCVCRATHTGPNCERPYVPCSPSPCQNGGTCRPTGDVTHE,EC,6@57.02146,8@57.02146,17@57.02146,19@0.98402,24@57.02146,27@203.07937,29@57.02146,31@0.98402,35@57.02146	R19(Deamidated / 0.984); S27(OGlycan / 203.0794); N31(Deamidated / 0.984)	16.5041	E.VGSYRC[+57.02146]VC[+57.02146]RATHTGPNC[+57.02146]ER[+0.98402]PYVPC[+57.02146]SPS[+203.07937]PC[+57.02146]QN[+0.98402]GGTC[+57.02146]RPTGDVTHE.C	C6(Carbamidomethyl / 57.0215); C8(Carbamidomethyl / 57.0215); C17(Carbamidomethyl / 57.0215); C24(Carbamidomethyl / 57.0215); C29(Carbamidomethyl / 57.0215); C35(Carbamidomethyl / 57.0215)	0.013	0.015	0	0	0	0	0.00097	0.0012	1.902	32.1	0	-1	Specific	9	>sp|P46531|NOTC1_HUMAN Neurogenic locus notch homolog protein 1 OS=Homo sapiens OX=9606 GN=NOTCH1 PE=1 SV=4	1	6345	FP052422_2.6074.6074.6	high-energy collision-induced dissociation	1.98	5237.22	5238.22	1	123 | 98561
22	HexNAc(1)	149.1	6	873.877	5238.22	873.879	5238.24	controllerType=0 controllerNumber=1 scan=5686	-3.178	E.VGSYRCVCRATHTGPNCERPYVPCSPSPCQNGGTCRPTGDVTHE.C	25	VGSYRCVCRATHTGPNCERPYVPCSPSPCQNGGTCRPTGDVTHE,EC,6@57.02146,8@57.02146,17@57.02146,24@57.02146,25@203.07937,29@57.02146,31@0.98402,35@57.02146	S25(OGlycan / 203.0794); N31(Deamidated / 0.984)	15.6046	E.VGSYRC[+57.02146]VC[+57.02146]RATHTGPNC[+57.02146]ERPYVPC[+57.02146]S[+203.07937]PSPC[+57.02146]QN[+0.98402]GGTC[+57.02146]RPTGDVTHE.C	C6(Carbamidomethyl / 57.0215); C8(Carbamidomethyl / 57.0215); C17(Carbamidomethyl / 57.0215); C24(Carbamidomethyl / 57.0215); C29(Carbamidomethyl / 57.0215); C35(Carbamidomethyl / 57.0215)	0.0022	0.0026	0	0	0	0	0.00021	0.00025	2.657	149.1	0		Specific	9.1	>sp|P46531|NOTC1_HUMAN Neurogenic locus notch homolog protein 1 OS=Homo sapiens OX=9606 GN=NOTCH1 PE=1 SV=4	1	5896	FP052422_2.5686.5686.6	high-energy collision-induced dissociation	3.28	5237.22	5237.23	1	124 | 87645
22	HexNAc(1)	123.3	6	873.71	5237.23	873.879	5238.24	controllerType=0 controllerNumber=1 scan=5852	-2.141	E.VGSYRCVCRATHTGPNCERPYVPCSPSPCQNGGTCRPTGDVTHE.C	25	VGSYRCVCRATHTGPNCERPYVPCSPSPCQNGGTCRPTGDVTHE,EC,6@57.02146,8@57.02146,17@57.02146,24@57.02146,25@203.07937,29@57.02146,31@0.98402,35@57.02146	S25(OGlycan / 203.0794); N31(Deamidated / 0.984)	15.9881	E.VGSYRC[+57.02146]VC[+57.02146]RATHTGPNC[+57.02146]ERPYVPC[+57.02146]S[+203.07937]PSPC[+57.02146]QN[+0.98402]GGTC[+57.02146]RPTGDVTHE.C	C6(Carbamidomethyl / 57.0215); C8(Carbamidomethyl / 57.0215); C17(Carbamidomethyl / 57.0215); C24(Carbamidomethyl / 57.0215); C29(Carbamidomethyl / 57.0215); C35(Carbamidomethyl / 57.0215)	0.0032	0.0038	0	0	0	0	0.00029	0.00035	2.499	123.3	0	-1	Specific	8.9	>sp|P46531|NOTC1_HUMAN Neurogenic locus notch homolog protein 1 OS=Homo sapiens OX=9606 GN=NOTCH1 PE=1 SV=4	1	6095	FP052422_2.5852.5852.6	high-energy collision-induced dissociation	3.12	5236.22	5237.23	1	125 | 92229
22	HexNAc(1)	34.1	5	1048.25	5237.22	1048.45	5238.24	controllerType=0 controllerNumber=1 scan=5800	-3.991	E.VGSYRCVCRATHTGPNCERPYVPCSPSPCQNGGTCRPTGDVTHE.C	27	VGSYRCVCRATHTGPNCERPYVPCSPSPCQNGGTCRPTGDVTHE,EC,6@57.02146,8@57.02146,17@57.02146,24@57.02146,27@203.07937,29@57.02146,31@0.98402,35@57.02146	S27(OGlycan / 203.0794); N31(Deamidated / 0.984)	15.8666	E.VGSYRC[+57.02146]VC[+57.02146]RATHTGPNC[+57.02146]ERPYVPC[+57.02146]SPS[+203.07937]PC[+57.02146]QN[+0.98402]GGTC[+57.02146]RPTGDVTHE.C	C6(Carbamidomethyl / 57.0215); C8(Carbamidomethyl / 57.0215); C17(Carbamidomethyl / 57.0215); C24(Carbamidomethyl / 57.0215); C29(Carbamidomethyl / 57.0215); C35(Carbamidomethyl / 57.0215)	0.03	0.036	0.0028	0.0028	0	0	0.0028	0.0029	1.52	34.1	0	-1	Specific	8.3	>sp|P46531|NOTC1_HUMAN Neurogenic locus notch homolog protein 1 OS=Homo sapiens OX=9606 GN=NOTCH1 PE=1 SV=4	1	6035	FP052422_2.5800.5800.5	high-energy collision-induced dissociation	1.88	5236.21	5237.23	1	126 | 90829
22	HexNAc(1)	20.1	5	1048.45	5238.22	1048.45	5238.24	controllerType=0 controllerNumber=1 scan=5744	-2.814	E.VGSYRCVCRATHTGPNCERPYVPCSPSPCQNGGTCRPTGDVTHE.C	27	VGSYRCVCRATHTGPNCERPYVPCSPSPCQNGGTCRPTGDVTHE,EC,6@57.02146,8@57.02146,17@57.02146,24@57.02146,27@203.07937,29@57.02146,35@57.02146,36@0.98402	S27(OGlycan / 203.0794); R36(Deamidated / 0.984)	15.7386	E.VGSYRC[+57.02146]VC[+57.02146]RATHTGPNC[+57.02146]ERPYVPC[+57.02146]SPS[+203.07937]PC[+57.02146]QNGGTC[+57.02146]R[+0.98402]PTGDVTHE.C	C6(Carbamidomethyl / 57.0215); C8(Carbamidomethyl / 57.0215); C17(Carbamidomethyl / 57.0215); C24(Carbamidomethyl / 57.0215); C29(Carbamidomethyl / 57.0215); C35(Carbamidomethyl / 57.0215)	0.033	0.04	0.0027	0.0027	0.0093	0.0093	0.0028	0.0029	1.475	20.1	0		Specific	7.7	>sp|P46531|NOTC1_HUMAN Neurogenic locus notch homolog protein 1 OS=Homo sapiens OX=9606 GN=NOTCH1 PE=1 SV=4	1	5965	FP052422_2.5744.5744.5	high-energy collision-induced dissociation	1.79	5237.22	5237.23	1	127 | 89269
22	HexNAc(1)	7.8	6	873.878	5238.23	873.879	5238.24	controllerType=0 controllerNumber=1 scan=6196	-1.639	E.VGSYRCVCRATHTGPNCERPYVPCSPSPCQNGGTCRPTGDVTHE.C	25	VGSYRCVCRATHTGPNCERPYVPCSPSPCQNGGTCRPTGDVTHE,EC,6@57.02146,8@57.02146,17@57.02146,24@57.02146,25@203.07937,29@57.02146,31@0.98402,35@57.02146	S25(OGlycan / 203.0794); N31(Deamidated / 0.984)	16.7902	E.VGSYRC[+57.02146]VC[+57.02146]RATHTGPNC[+57.02146]ERPYVPC[+57.02146]S[+203.07937]PSPC[+57.02146]QN[+0.98402]GGTC[+57.02146]RPTGDVTHE.C	C6(Carbamidomethyl / 57.0215); C8(Carbamidomethyl / 57.0215); C17(Carbamidomethyl / 57.0215); C24(Carbamidomethyl / 57.0215); C29(Carbamidomethyl / 57.0215); C35(Carbamidomethyl / 57.0215)	0.0058	0.0069	0	0	0	0	0.00047	0.00056	2.24	7.8	0		Specific	7.9	>sp|P46531|NOTC1_HUMAN Neurogenic locus notch homolog protein 1 OS=Homo sapiens OX=9606 GN=NOTCH1 PE=1 SV=4	1	6486	FP052422_2.6196.6196.6	high-energy collision-induced dissociation	2.84	5237.22	5237.23	1	128 | 102041
22	Fuc(1)	472.3	6	864.707	5183.2	864.54	5182.2	controllerType=0 controllerNumber=1 scan=6092	-0.119	E.VGSYRCVCRATHTGPNCERPYVPCSPSPCQNGGTCRPTGDVTHE.C	3	VGSYRCVCRATHTGPNCERPYVPCSPSPCQNGGTCRPTGDVTHE,EC,3@146.05791,6@57.02146,8@57.02146,17@57.02146,19@0.98402,24@57.02146,29@57.02146,31@0.98402,35@57.02146	S3(OGlycan / 146.0579); R19(Deamidated / 0.984); N31(Deamidated / 0.984)	16.5461	E.VGS[+146.05791]YRC[+57.02146]VC[+57.02146]RATHTGPNC[+57.02146]ER[+0.98402]PYVPC[+57.02146]SPSPC[+57.02146]QN[+0.98402]GGTC[+57.02146]RPTGDVTHE.C	C6(Carbamidomethyl / 57.0215); C8(Carbamidomethyl / 57.0215); C17(Carbamidomethyl / 57.0215); C24(Carbamidomethyl / 57.0215); C29(Carbamidomethyl / 57.0215); C35(Carbamidomethyl / 57.0215)	7.2e-07	8.7e-07	0	0	0	0	1.6e-07	1.9e-07	6.14	472.3	8.2	1	Specific	13.4	>sp|P46531|NOTC1_HUMAN Neurogenic locus notch homolog protein 1 OS=Homo sapiens OX=9606 GN=NOTCH1 PE=1 SV=4	1	6366	FP052422_2.6092.6092.6	high-energy collision-induced dissociation	6.61	5182.2	5181.19	1	129 | 99121
22	Fuc(1)	371.4	6	864.375	5181.21	864.54	5182.2	controllerType=0 controllerNumber=1 scan=6258	2.824	E.VGSYRCVCRATHTGPNCERPYVPCSPSPCQNGGTCRPTGDVTHE.C	3	VGSYRCVCRATHTGPNCERPYVPCSPSPCQNGGTCRPTGDVTHE,EC,3@146.05791,5@0.98402,6@57.02146,8@57.02146,17@57.02146,24@57.02146,29@57.02146,31@0.98402,35@57.02146	S3(OGlycan / 146.0579); R5(Deamidated / 0.984); N31(Deamidated / 0.984)	16.9376	E.VGS[+146.05791]YR[+0.98402]C[+57.02146]VC[+57.02146]RATHTGPNC[+57.02146]ERPYVPC[+57.02146]SPSPC[+57.02146]QN[+0.98402]GGTC[+57.02146]RPTGDVTHE.C	C6(Carbamidomethyl / 57.0215); C8(Carbamidomethyl / 57.0215); C17(Carbamidomethyl / 57.0215); C24(Carbamidomethyl / 57.0215); C29(Carbamidomethyl / 57.0215); C35(Carbamidomethyl / 57.0215)	3.9e-06	4.6e-06	0	0	0	0	9.8e-07	1.2e-06	5.412	371.4	4.1	-1	Specific	14.2	>sp|P46531|NOTC1_HUMAN Neurogenic locus notch homolog protein 1 OS=Homo sapiens OX=9606 GN=NOTCH1 PE=1 SV=4	1	6556	FP052422_2.6258.6258.6	high-energy collision-induced dissociation	5.59	5180.21	5181.19	1	130 | 103921
22	Fuc(1)	518.6	6	864.374	5181.2	864.376	5181.22	controllerType=0 controllerNumber=1 scan=5598	-2.604	E.VGSYRCVCRATHTGPNCERPYVPCSPSPCQNGGTCRPTGDVTHE.C	3	VGSYRCVCRATHTGPNCERPYVPCSPSPCQNGGTCRPTGDVTHE,EC,3@146.05791,6@57.02146,8@57.02146,17@57.02146,24@57.02146,29@57.02146,31@0.98402,35@57.02146	S3(OGlycan / 146.0579); N31(Deamidated / 0.984)	15.4031	E.VGS[+146.05791]YRC[+57.02146]VC[+57.02146]RATHTGPNC[+57.02146]ERPYVPC[+57.02146]SPSPC[+57.02146]QN[+0.98402]GGTC[+57.02146]RPTGDVTHE.C	C6(Carbamidomethyl / 57.0215); C8(Carbamidomethyl / 57.0215); C17(Carbamidomethyl / 57.0215); C24(Carbamidomethyl / 57.0215); C29(Carbamidomethyl / 57.0215); C35(Carbamidomethyl / 57.0215)	1.3e-07	1.6e-07	0	0	0	0	1e-08	1.2e-08	6.88	518.6	11.1		Specific	13.7	>sp|P46531|NOTC1_HUMAN Neurogenic locus notch homolog protein 1 OS=Homo sapiens OX=9606 GN=NOTCH1 PE=1 SV=4	1	5795	FP052422_2.5598.5598.6	high-energy collision-induced dissociation	8.18	5180.2	5180.21	1	131 | 85165
22	Fuc(1)	489.7	6	864.207	5180.2	864.376	5181.22	controllerType=0 controllerNumber=1 scan=6092	-2.192	E.VGSYRCVCRATHTGPNCERPYVPCSPSPCQNGGTCRPTGDVTHE.C	3	VGSYRCVCRATHTGPNCERPYVPCSPSPCQNGGTCRPTGDVTHE,EC,3@146.05791,6@57.02146,8@57.02146,17@57.02146,24@57.02146,29@57.02146,31@0.98402,35@57.02146	S3(OGlycan / 146.0579); N31(Deamidated / 0.984)	16.5461	E.VGS[+146.05791]YRC[+57.02146]VC[+57.02146]RATHTGPNC[+57.02146]ERPYVPC[+57.02146]SPSPC[+57.02146]QN[+0.98402]GGTC[+57.02146]RPTGDVTHE.C	C6(Carbamidomethyl / 57.0215); C8(Carbamidomethyl / 57.0215); C17(Carbamidomethyl / 57.0215); C24(Carbamidomethyl / 57.0215); C29(Carbamidomethyl / 57.0215); C35(Carbamidomethyl / 57.0215)	1.3e-07	1.6e-07	0	0	0	0	2.3e-08	2.7e-08	6.88	489.7	8.2	-1	Specific	14.5	>sp|P46531|NOTC1_HUMAN Neurogenic locus notch homolog protein 1 OS=Homo sapiens OX=9606 GN=NOTCH1 PE=1 SV=4	1	6365	FP052422_2.6092.6092.6	high-energy collision-induced dissociation	8.18	5179.2	5180.21	1	132 | 99081
22	Fuc(1)	463.4	6	864.373	5181.2	864.376	5181.22	controllerType=0 controllerNumber=1 scan=5817	-3.311	E.VGSYRCVCRATHTGPNCERPYVPCSPSPCQNGGTCRPTGDVTHE.C	3	VGSYRCVCRATHTGPNCERPYVPCSPSPCQNGGTCRPTGDVTHE,EC,3@146.05791,6@57.02146,8@57.02146,17@57.02146,24@57.02146,29@57.02146,31@0.98402,35@57.02146	S3(OGlycan / 146.0579); N31(Deamidated / 0.984)	15.9075	E.VGS[+146.05791]YRC[+57.02146]VC[+57.02146]RATHTGPNC[+57.02146]ERPYVPC[+57.02146]SPSPC[+57.02146]QN[+0.98402]GGTC[+57.02146]RPTGDVTHE.C	C6(Carbamidomethyl / 57.0215); C8(Carbamidomethyl / 57.0215); C17(Carbamidomethyl / 57.0215); C24(Carbamidomethyl / 57.0215); C29(Carbamidomethyl / 57.0215); C35(Carbamidomethyl / 57.0215)	1.5e-07	1.8e-07	0	0	0	0	4.4e-08	5.3e-08	6.831	463.4	9.1		Specific	13.5	>sp|P46531|NOTC1_HUMAN Neurogenic locus notch homolog protein 1 OS=Homo sapiens OX=9606 GN=NOTCH1 PE=1 SV=4	1	6057	FP052422_2.5817.5817.6	high-energy collision-induced dissociation	7.83	5180.19	5180.21	1	133 | 91189
22	Fuc(1)	436.9	6	864.206	5180.2	864.376	5181.22	controllerType=0 controllerNumber=1 scan=6037	-2.404	E.VGSYRCVCRATHTGPNCERPYVPCSPSPCQNGGTCRPTGDVTHE.C	3	VGSYRCVCRATHTGPNCERPYVPCSPSPCQNGGTCRPTGDVTHE,EC,3@146.05791,6@57.02146,8@57.02146,17@57.02146,24@57.02146,29@57.02146,31@0.98402,35@57.02146	S3(OGlycan / 146.0579); N31(Deamidated / 0.984)	16.4188	E.VGS[+146.05791]YRC[+57.02146]VC[+57.02146]RATHTGPNC[+57.02146]ERPYVPC[+57.02146]SPSPC[+57.02146]QN[+0.98402]GGTC[+57.02146]RPTGDVTHE.C	C6(Carbamidomethyl / 57.0215); C8(Carbamidomethyl / 57.0215); C17(Carbamidomethyl / 57.0215); C24(Carbamidomethyl / 57.0215); C29(Carbamidomethyl / 57.0215); C35(Carbamidomethyl / 57.0215)	2.2e-07	2.6e-07	0	0	0	0	1.1e-07	1.3e-07	6.658	436.9	6.4	-1	Specific	13.5	>sp|P46531|NOTC1_HUMAN Neurogenic locus notch homolog protein 1 OS=Homo sapiens OX=9606 GN=NOTCH1 PE=1 SV=4	1	6302	FP052422_2.6037.6037.6	high-energy collision-induced dissociation	7.52	5179.2	5180.21	1	134 | 97441
22	Fuc(1)	433	6	864.207	5180.21	864.376	5181.22	controllerType=0 controllerNumber=1 scan=5543	-1.697	E.VGSYRCVCRATHTGPNCERPYVPCSPSPCQNGGTCRPTGDVTHE.C	3	VGSYRCVCRATHTGPNCERPYVPCSPSPCQNGGTCRPTGDVTHE,EC,3@146.05791,6@57.02146,8@57.02146,17@57.02146,24@57.02146,29@57.02146,31@0.98402,35@57.02146	S3(OGlycan / 146.0579); N31(Deamidated / 0.984)	15.2748	E.VGS[+146.05791]YRC[+57.02146]VC[+57.02146]RATHTGPNC[+57.02146]ERPYVPC[+57.02146]SPSPC[+57.02146]QN[+0.98402]GGTC[+57.02146]RPTGDVTHE.C	C6(Carbamidomethyl / 57.0215); C8(Carbamidomethyl / 57.0215); C17(Carbamidomethyl / 57.0215); C24(Carbamidomethyl / 57.0215); C29(Carbamidomethyl / 57.0215); C35(Carbamidomethyl / 57.0215)	2.2e-07	2.6e-07	0	0	0	0	8.4e-08	1e-07	6.658	433	1.6	-1	Specific	14.9	>sp|P46531|NOTC1_HUMAN Neurogenic locus notch homolog protein 1 OS=Homo sapiens OX=9606 GN=NOTCH1 PE=1 SV=4	1	5730	FP052422_2.5543.5543.6	high-energy collision-induced dissociation	7.52	5179.2	5180.21	1	135 | 83845
22	Fuc(1)	408.9	6	864.373	5181.2	864.376	5181.22	controllerType=0 controllerNumber=1 scan=5653	-2.957	E.VGSYRCVCRATHTGPNCERPYVPCSPSPCQNGGTCRPTGDVTHE.C	3	VGSYRCVCRATHTGPNCERPYVPCSPSPCQNGGTCRPTGDVTHE,EC,3@146.05791,6@57.02146,8@57.02146,17@57.02146,24@57.02146,29@57.02146,31@0.98402,35@57.02146	S3(OGlycan / 146.0579); N31(Deamidated / 0.984)	15.5291	E.VGS[+146.05791]YRC[+57.02146]VC[+57.02146]RATHTGPNC[+57.02146]ERPYVPC[+57.02146]SPSPC[+57.02146]QN[+0.98402]GGTC[+57.02146]RPTGDVTHE.C	C6(Carbamidomethyl / 57.0215); C8(Carbamidomethyl / 57.0215); C17(Carbamidomethyl / 57.0215); C24(Carbamidomethyl / 57.0215); C29(Carbamidomethyl / 57.0215); C35(Carbamidomethyl / 57.0215)	2.2e-07	2.6e-07	0	0	0	0	8.9e-08	1.1e-07	6.658	408.9	1.6		Specific	13.7	>sp|P46531|NOTC1_HUMAN Neurogenic locus notch homolog protein 1 OS=Homo sapiens OX=9606 GN=NOTCH1 PE=1 SV=4	1	5857	FP052422_2.5653.5653.6	high-energy collision-induced dissociation	7.52	5180.2	5180.21	1	136 | 86685
22	Fuc(1)	405.2	6	864.373	5181.2	864.376	5181.22	controllerType=0 controllerNumber=1 scan=5763	-3.381	E.VGSYRCVCRATHTGPNCERPYVPCSPSPCQNGGTCRPTGDVTHE.C	3	VGSYRCVCRATHTGPNCERPYVPCSPSPCQNGGTCRPTGDVTHE,EC,3@146.05791,6@57.02146,8@57.02146,17@57.02146,24@57.02146,29@57.02146,31@0.98402,35@57.02146	S3(OGlycan / 146.0579); N31(Deamidated / 0.984)	15.7826	E.VGS[+146.05791]YRC[+57.02146]VC[+57.02146]RATHTGPNC[+57.02146]ERPYVPC[+57.02146]SPSPC[+57.02146]QN[+0.98402]GGTC[+57.02146]RPTGDVTHE.C	C6(Carbamidomethyl / 57.0215); C8(Carbamidomethyl / 57.0215); C17(Carbamidomethyl / 57.0215); C24(Carbamidomethyl / 57.0215); C29(Carbamidomethyl / 57.0215); C35(Carbamidomethyl / 57.0215)	2.2e-07	2.6e-07	0	0	0	0	9.8e-08	1.2e-07	6.658	405.2	6.5		Specific	14.9	>sp|P46531|NOTC1_HUMAN Neurogenic locus notch homolog protein 1 OS=Homo sapiens OX=9606 GN=NOTCH1 PE=1 SV=4	1	5989	FP052422_2.5763.5763.6	high-energy collision-induced dissociation	7.52	5180.19	5180.21	1	137 | 89709
22	Fuc(1)	398	6	864.373	5181.2	864.376	5181.22	controllerType=0 controllerNumber=1 scan=5872	-3.24	E.VGSYRCVCRATHTGPNCERPYVPCSPSPCQNGGTCRPTGDVTHE.C	3	VGSYRCVCRATHTGPNCERPYVPCSPSPCQNGGTCRPTGDVTHE,EC,3@146.05791,6@57.02146,8@57.02146,17@57.02146,24@57.02146,29@57.02146,31@0.98402,35@57.02146	S3(OGlycan / 146.0579); N31(Deamidated / 0.984)	16.0355	E.VGS[+146.05791]YRC[+57.02146]VC[+57.02146]RATHTGPNC[+57.02146]ERPYVPC[+57.02146]SPSPC[+57.02146]QN[+0.98402]GGTC[+57.02146]RPTGDVTHE.C	C6(Carbamidomethyl / 57.0215); C8(Carbamidomethyl / 57.0215); C17(Carbamidomethyl / 57.0215); C24(Carbamidomethyl / 57.0215); C29(Carbamidomethyl / 57.0215); C35(Carbamidomethyl / 57.0215)	1.7e-07	2.1e-07	0	0	0	0	7.2e-08	8.6e-08	6.766	398	5.8		Specific	12.3	>sp|P46531|NOTC1_HUMAN Neurogenic locus notch homolog protein 1 OS=Homo sapiens OX=9606 GN=NOTCH1 PE=1 SV=4	1	6116	FP052422_2.5872.5872.6	high-energy collision-induced dissociation	7.48	5180.19	5180.21	1	138 | 92749
22	Fuc(1)	389.2	6	864.375	5181.21	864.376	5181.22	controllerType=0 controllerNumber=1 scan=5983	-1.402	E.VGSYRCVCRATHTGPNCERPYVPCSPSPCQNGGTCRPTGDVTHE.C	3	VGSYRCVCRATHTGPNCERPYVPCSPSPCQNGGTCRPTGDVTHE,EC,3@146.05791,6@57.02146,8@57.02146,17@57.02146,24@57.02146,29@57.02146,31@0.98402,35@57.02146	S3(OGlycan / 146.0579); N31(Deamidated / 0.984)	16.2913	E.VGS[+146.05791]YRC[+57.02146]VC[+57.02146]RATHTGPNC[+57.02146]ERPYVPC[+57.02146]SPSPC[+57.02146]QN[+0.98402]GGTC[+57.02146]RPTGDVTHE.C	C6(Carbamidomethyl / 57.0215); C8(Carbamidomethyl / 57.0215); C17(Carbamidomethyl / 57.0215); C24(Carbamidomethyl / 57.0215); C29(Carbamidomethyl / 57.0215); C35(Carbamidomethyl / 57.0215)	1.7e-07	2.1e-07	0	0	0	0	7.6e-08	9.1e-08	6.766	389.2	1.6		Specific	12.7	>sp|P46531|NOTC1_HUMAN Neurogenic locus notch homolog protein 1 OS=Homo sapiens OX=9606 GN=NOTCH1 PE=1 SV=4	1	6247	FP052422_2.5983.5983.6	high-energy collision-induced dissociation	7.48	5180.2	5180.21	1	139 | 95949
22	Fuc(1)	386.2	6	864.374	5181.21	864.376	5181.22	controllerType=0 controllerNumber=1 scan=6147	-1.756	E.VGSYRCVCRATHTGPNCERPYVPCSPSPCQNGGTCRPTGDVTHE.C	3	VGSYRCVCRATHTGPNCERPYVPCSPSPCQNGGTCRPTGDVTHE,EC,3@146.05791,6@57.02146,8@57.02146,17@57.02146,24@57.02146,29@57.02146,31@0.98402,35@57.02146	S3(OGlycan / 146.0579); N31(Deamidated / 0.984)	16.6756	E.VGS[+146.05791]YRC[+57.02146]VC[+57.02146]RATHTGPNC[+57.02146]ERPYVPC[+57.02146]SPSPC[+57.02146]QN[+0.98402]GGTC[+57.02146]RPTGDVTHE.C	C6(Carbamidomethyl / 57.0215); C8(Carbamidomethyl / 57.0215); C17(Carbamidomethyl / 57.0215); C24(Carbamidomethyl / 57.0215); C29(Carbamidomethyl / 57.0215); C35(Carbamidomethyl / 57.0215)	1.7e-07	2.1e-07	0	0	0	0	8.2e-08	9.8e-08	6.766	386.2	1.6		Specific	13.9	>sp|P46531|NOTC1_HUMAN Neurogenic locus notch homolog protein 1 OS=Homo sapiens OX=9606 GN=NOTCH1 PE=1 SV=4	1	6432	FP052422_2.6147.6147.6	high-energy collision-induced dissociation	7.48	5180.2	5180.21	1	140 | 100841
22	Fuc(1)	368.4	6	864.208	5180.21	864.376	5181.22	controllerType=0 controllerNumber=1 scan=6314	-0.142	E.VGSYRCVCRATHTGPNCERPYVPCSPSPCQNGGTCRPTGDVTHE.C	25	VGSYRCVCRATHTGPNCERPYVPCSPSPCQNGGTCRPTGDVTHE,EC,6@57.02146,8@57.02146,17@57.02146,24@57.02146,25@146.05791,29@57.02146,31@0.98402,35@57.02146	S25(OGlycan / 146.0579); N31(Deamidated / 0.984)	17.0691	E.VGSYRC[+57.02146]VC[+57.02146]RATHTGPNC[+57.02146]ERPYVPC[+57.02146]S[+146.05791]PSPC[+57.02146]QN[+0.98402]GGTC[+57.02146]RPTGDVTHE.C	C6(Carbamidomethyl / 57.0215); C8(Carbamidomethyl / 57.0215); C17(Carbamidomethyl / 57.0215); C24(Carbamidomethyl / 57.0215); C29(Carbamidomethyl / 57.0215); C35(Carbamidomethyl / 57.0215)	6.9e-06	8.3e-06	0	0	0	0	1.7e-06	2e-06	5.159	368.4	0	-1	Specific	16.7	>sp|P46531|NOTC1_HUMAN Neurogenic locus notch homolog protein 1 OS=Homo sapiens OX=9606 GN=NOTCH1 PE=1 SV=4	1	6628	FP052422_2.6314.6314.6	high-energy collision-induced dissociation	5.87	5179.21	5180.21	1	141 | 105601
22	Fuc(1)	365.8	6	864.373	5181.2	864.376	5181.22	controllerType=0 controllerNumber=1 scan=5708	-2.816	E.VGSYRCVCRATHTGPNCERPYVPCSPSPCQNGGTCRPTGDVTHE.C	25	VGSYRCVCRATHTGPNCERPYVPCSPSPCQNGGTCRPTGDVTHE,EC,6@57.02146,8@57.02146,17@57.02146,24@57.02146,25@146.05791,29@57.02146,31@0.98402,35@57.02146	S25(OGlycan / 146.0579); N31(Deamidated / 0.984)	15.6554	E.VGSYRC[+57.02146]VC[+57.02146]RATHTGPNC[+57.02146]ERPYVPC[+57.02146]S[+146.05791]PSPC[+57.02146]QN[+0.98402]GGTC[+57.02146]RPTGDVTHE.C	C6(Carbamidomethyl / 57.0215); C8(Carbamidomethyl / 57.0215); C17(Carbamidomethyl / 57.0215); C24(Carbamidomethyl / 57.0215); C29(Carbamidomethyl / 57.0215); C35(Carbamidomethyl / 57.0215)	1.4e-06	1.7e-06	0	0	0	0	2.8e-07	3.4e-07	5.85	365.8	0		Specific	13.6	>sp|P46531|NOTC1_HUMAN Neurogenic locus notch homolog protein 1 OS=Homo sapiens OX=9606 GN=NOTCH1 PE=1 SV=4	1	5924	FP052422_2.5708.5708.6	high-energy collision-induced dissociation	6.56	5180.2	5180.21	1	142 | 88269
22	Fuc(1)	362.3	6	864.373	5181.2	864.376	5181.22	controllerType=0 controllerNumber=1 scan=5928	-3.381	E.VGSYRCVCRATHTGPNCERPYVPCSPSPCQNGGTCRPTGDVTHE.C	3	VGSYRCVCRATHTGPNCERPYVPCSPSPCQNGGTCRPTGDVTHE,EC,3@146.05791,6@57.02146,8@57.02146,17@57.02146,24@57.02146,29@57.02146,31@0.98402,35@57.02146	S3(OGlycan / 146.0579); N31(Deamidated / 0.984)	16.1642	E.VGS[+146.05791]YRC[+57.02146]VC[+57.02146]RATHTGPNC[+57.02146]ERPYVPC[+57.02146]SPSPC[+57.02146]QN[+0.98402]GGTC[+57.02146]RPTGDVTHE.C	C6(Carbamidomethyl / 57.0215); C8(Carbamidomethyl / 57.0215); C17(Carbamidomethyl / 57.0215); C24(Carbamidomethyl / 57.0215); C29(Carbamidomethyl / 57.0215); C35(Carbamidomethyl / 57.0215)	1.4e-06	1.7e-06	0	0	0	0	3e-07	3.5e-07	5.85	362.3	1.6		Specific	14.6	>sp|P46531|NOTC1_HUMAN Neurogenic locus notch homolog protein 1 OS=Homo sapiens OX=9606 GN=NOTCH1 PE=1 SV=4	1	6180	FP052422_2.5928.5928.6	high-energy collision-induced dissociation	6.56	5180.19	5180.21	1	143 | 94349
22	Fuc(1)	316.2	6	864.373	5181.2	864.376	5181.22	controllerType=0 controllerNumber=1 scan=6203	-2.957	E.VGSYRCVCRATHTGPNCERPYVPCSPSPCQNGGTCRPTGDVTHE.C	42	VGSYRCVCRATHTGPNCERPYVPCSPSPCQNGGTCRPTGDVTHE,EC,6@57.02146,8@57.02146,17@57.02146,24@57.02146,29@57.02146,31@0.98402,35@57.02146,42@146.05791	N31(Deamidated / 0.984); T42(OGlycan / 146.0579)	16.8074	E.VGSYRC[+57.02146]VC[+57.02146]RATHTGPNC[+57.02146]ERPYVPC[+57.02146]SPSPC[+57.02146]QN[+0.98402]GGTC[+57.02146]RPTGDVT[+146.05791]HE.C	C6(Carbamidomethyl / 57.0215); C8(Carbamidomethyl / 57.0215); C17(Carbamidomethyl / 57.0215); C24(Carbamidomethyl / 57.0215); C29(Carbamidomethyl / 57.0215); C35(Carbamidomethyl / 57.0215)	3.4e-06	4.1e-06	0	0	0	0	7.7e-07	9.3e-07	5.47	316.2	4.1		Specific	12.5	>sp|P46531|NOTC1_HUMAN Neurogenic locus notch homolog protein 1 OS=Homo sapiens OX=9606 GN=NOTCH1 PE=1 SV=4	1	6493	FP052422_2.6203.6203.6	high-energy collision-induced dissociation	6.34	5180.2	5180.21	1	144 | 102161
22	Fuc(1)	283.6	6	864.207	5180.21	864.376	5181.22	controllerType=0 controllerNumber=1 scan=6423	-1.202	E.VGSYRCVCRATHTGPNCERPYVPCSPSPCQNGGTCRPTGDVTHE.C	3	VGSYRCVCRATHTGPNCERPYVPCSPSPCQNGGTCRPTGDVTHE,EC,3@146.05791,6@57.02146,8@57.02146,17@57.02146,24@57.02146,29@57.02146,30@0.98402,35@57.02146	S3(OGlycan / 146.0579); Q30(Deamidated / 0.984)	17.3262	E.VGS[+146.05791]YRC[+57.02146]VC[+57.02146]RATHTGPNC[+57.02146]ERPYVPC[+57.02146]SPSPC[+57.02146]Q[+0.98402]NGGTC[+57.02146]RPTGDVTHE.C	C6(Carbamidomethyl / 57.0215); C8(Carbamidomethyl / 57.0215); C17(Carbamidomethyl / 57.0215); C24(Carbamidomethyl / 57.0215); C29(Carbamidomethyl / 57.0215); C35(Carbamidomethyl / 57.0215)	3.8e-06	4.6e-06	0	0	0	0	9.6e-07	1.1e-06	5.421	283.6	1.6	-1	Specific	14.5	>sp|P46531|NOTC1_HUMAN Neurogenic locus notch homolog protein 1 OS=Homo sapiens OX=9606 GN=NOTCH1 PE=1 SV=4	1	6762	FP052422_2.6423.6423.6	high-energy collision-induced dissociation	6.29	5179.2	5180.21	1	145 | 108961
22	Fuc(1)	261.9	6	864.375	5181.21	864.376	5181.22	controllerType=0 controllerNumber=1 scan=6588	-0.696	E.VGSYRCVCRATHTGPNCERPYVPCSPSPCQNGGTCRPTGDVTHE.C	3	VGSYRCVCRATHTGPNCERPYVPCSPSPCQNGGTCRPTGDVTHE,EC,3@146.05791,6@57.02146,8@57.02146,17@57.02146,24@57.02146,29@57.02146,31@0.98402,35@57.02146	S3(OGlycan / 146.0579); N31(Deamidated / 0.984)	17.7127	E.VGS[+146.05791]YRC[+57.02146]VC[+57.02146]RATHTGPNC[+57.02146]ERPYVPC[+57.02146]SPSPC[+57.02146]QN[+0.98402]GGTC[+57.02146]RPTGDVTHE.C	C6(Carbamidomethyl / 57.0215); C8(Carbamidomethyl / 57.0215); C17(Carbamidomethyl / 57.0215); C24(Carbamidomethyl / 57.0215); C29(Carbamidomethyl / 57.0215); C35(Carbamidomethyl / 57.0215)	6e-06	7.2e-06	0	0	0	0	1.3e-06	1.6e-06	5.225	261.9	1.6		Specific	14	>sp|P46531|NOTC1_HUMAN Neurogenic locus notch homolog protein 1 OS=Homo sapiens OX=9606 GN=NOTCH1 PE=1 SV=4	1	6966	FP052422_2.6588.6588.6	high-energy collision-induced dissociation	6.05	5180.21	5180.21	1	146 | 112281
22	Fuc(1)	256.6	6	864.373	5181.2	864.376	5181.22	controllerType=0 controllerNumber=1 scan=6478	-2.745	E.VGSYRCVCRATHTGPNCERPYVPCSPSPCQNGGTCRPTGDVTHE.C	3	VGSYRCVCRATHTGPNCERPYVPCSPSPCQNGGTCRPTGDVTHE,EC,3@146.05791,6@57.02146,8@57.02146,17@57.02146,24@57.02146,29@57.02146,31@0.98402,35@57.02146	S3(OGlycan / 146.0579); N31(Deamidated / 0.984)	17.4562	E.VGS[+146.05791]YRC[+57.02146]VC[+57.02146]RATHTGPNC[+57.02146]ERPYVPC[+57.02146]SPSPC[+57.02146]QN[+0.98402]GGTC[+57.02146]RPTGDVTHE.C	C6(Carbamidomethyl / 57.0215); C8(Carbamidomethyl / 57.0215); C17(Carbamidomethyl / 57.0215); C24(Carbamidomethyl / 57.0215); C29(Carbamidomethyl / 57.0215); C35(Carbamidomethyl / 57.0215)	6e-06	7.2e-06	0	0	0	0	1.3e-06	1.6e-06	5.225	256.6	1.6		Specific	14.6	>sp|P46531|NOTC1_HUMAN Neurogenic locus notch homolog protein 1 OS=Homo sapiens OX=9606 GN=NOTCH1 PE=1 SV=4	1	6837	FP052422_2.6478.6478.6	high-energy collision-induced dissociation	6.05	5180.2	5180.21	1	147 | 110321
22	Fuc(1)	251.6	6	864.375	5181.21	864.376	5181.22	controllerType=0 controllerNumber=1 scan=6368	-1.049	E.VGSYRCVCRATHTGPNCERPYVPCSPSPCQNGGTCRPTGDVTHE.C	3	VGSYRCVCRATHTGPNCERPYVPCSPSPCQNGGTCRPTGDVTHE,EC,3@146.05791,6@57.02146,8@57.02146,17@57.02146,24@57.02146,29@57.02146,31@0.98402,35@57.02146	S3(OGlycan / 146.0579); N31(Deamidated / 0.984)	17.1962	E.VGS[+146.05791]YRC[+57.02146]VC[+57.02146]RATHTGPNC[+57.02146]ERPYVPC[+57.02146]SPSPC[+57.02146]QN[+0.98402]GGTC[+57.02146]RPTGDVTHE.C	C6(Carbamidomethyl / 57.0215); C8(Carbamidomethyl / 57.0215); C17(Carbamidomethyl / 57.0215); C24(Carbamidomethyl / 57.0215); C29(Carbamidomethyl / 57.0215); C35(Carbamidomethyl / 57.0215)	6.7e-06	8e-06	0	0	0	0	1.6e-06	1.9e-06	5.174	251.6	1.6		Specific	13.1	>sp|P46531|NOTC1_HUMAN Neurogenic locus notch homolog protein 1 OS=Homo sapiens OX=9606 GN=NOTCH1 PE=1 SV=4	1	6693	FP052422_2.6368.6368.6	high-energy collision-induced dissociation	6	5180.21	5180.21	1	148 | 107201
22	Fuc(1)	144.2	6	864.373	5181.2	864.376	5181.22	controllerType=0 controllerNumber=1 scan=6534	-2.957	E.VGSYRCVCRATHTGPNCERPYVPCSPSPCQNGGTCRPTGDVTHE.C	3	VGSYRCVCRATHTGPNCERPYVPCSPSPCQNGGTCRPTGDVTHE,EC,3@146.05791,6@57.02146,8@57.02146,17@57.02146,24@57.02146,29@57.02146,31@0.98402,35@57.02146	S3(OGlycan / 146.0579); N31(Deamidated / 0.984)	17.5867	E.VGS[+146.05791]YRC[+57.02146]VC[+57.02146]RATHTGPNC[+57.02146]ERPYVPC[+57.02146]SPSPC[+57.02146]QN[+0.98402]GGTC[+57.02146]RPTGDVTHE.C	C6(Carbamidomethyl / 57.0215); C8(Carbamidomethyl / 57.0215); C17(Carbamidomethyl / 57.0215); C24(Carbamidomethyl / 57.0215); C29(Carbamidomethyl / 57.0215); C35(Carbamidomethyl / 57.0215)	0.00056	0.00067	0	0	0	0	5.6e-05	6.7e-05	3.251	144.2	1.6		Specific	10.8	>sp|P46531|NOTC1_HUMAN Neurogenic locus notch homolog protein 1 OS=Homo sapiens OX=9606 GN=NOTCH1 PE=1 SV=4	1	6904	FP052422_2.6534.6534.6	high-energy collision-induced dissociation	3.89	5180.2	5180.21	1	149 | 111361
22	Fuc(1)	121.9	6	864.374	5181.21	864.376	5181.22	controllerType=0 controllerNumber=1 scan=6643	-1.826	E.VGSYRCVCRATHTGPNCERPYVPCSPSPCQNGGTCRPTGDVTHE.C	3	VGSYRCVCRATHTGPNCERPYVPCSPSPCQNGGTCRPTGDVTHE,EC,3@146.05791,6@57.02146,8@57.02146,17@57.02146,24@57.02146,29@57.02146,31@0.98402,35@57.02146	S3(OGlycan / 146.0579); N31(Deamidated / 0.984)	17.8434	E.VGS[+146.05791]YRC[+57.02146]VC[+57.02146]RATHTGPNC[+57.02146]ERPYVPC[+57.02146]SPSPC[+57.02146]QN[+0.98402]GGTC[+57.02146]RPTGDVTHE.C	C6(Carbamidomethyl / 57.0215); C8(Carbamidomethyl / 57.0215); C17(Carbamidomethyl / 57.0215); C24(Carbamidomethyl / 57.0215); C29(Carbamidomethyl / 57.0215); C35(Carbamidomethyl / 57.0215)	4.8e-05	5.7e-05	0	0	0	0	9.2e-06	1.1e-05	4.32	121.9	1.6		Specific	12.5	>sp|P46531|NOTC1_HUMAN Neurogenic locus notch homolog protein 1 OS=Homo sapiens OX=9606 GN=NOTCH1 PE=1 SV=4	1	7035	FP052422_2.6643.6643.6	high-energy collision-induced dissociation	4.96	5180.2	5180.21	1	150 | 113801
22	Fuc(1)	120.5	5	1036.85	5180.21	1037.05	5181.22	controllerType=0 controllerNumber=1 scan=5707	-1.212	E.VGSYRCVCRATHTGPNCERPYVPCSPSPCQNGGTCRPTGDVTHE.C	3	VGSYRCVCRATHTGPNCERPYVPCSPSPCQNGGTCRPTGDVTHE,EC,3@146.05791,6@57.02146,8@57.02146,17@57.02146,24@57.02146,29@57.02146,31@0.98402,35@57.02146	S3(OGlycan / 146.0579); N31(Deamidated / 0.984)	15.6541	E.VGS[+146.05791]YRC[+57.02146]VC[+57.02146]RATHTGPNC[+57.02146]ERPYVPC[+57.02146]SPSPC[+57.02146]QN[+0.98402]GGTC[+57.02146]RPTGDVTHE.C	C6(Carbamidomethyl / 57.0215); C8(Carbamidomethyl / 57.0215); C17(Carbamidomethyl / 57.0215); C24(Carbamidomethyl / 57.0215); C29(Carbamidomethyl / 57.0215); C35(Carbamidomethyl / 57.0215)	0.025	0.031	0	0.0028	0	0	0.0023	0.0029	1.594	120.5	1.6	-1	Specific	9.1	>sp|P46531|NOTC1_HUMAN Neurogenic locus notch homolog protein 1 OS=Homo sapiens OX=9606 GN=NOTCH1 PE=1 SV=4	1	5922	FP052422_2.5707.5707.5	high-energy collision-induced dissociation	2.01	5179.2	5180.21	1	151 | 88229
22	Fuc(1)	116.5	5	1037.05	5181.21	1037.05	5181.22	controllerType=0 controllerNumber=1 scan=5818	-2.142	E.VGSYRCVCRATHTGPNCERPYVPCSPSPCQNGGTCRPTGDVTHE.C	3	VGSYRCVCRATHTGPNCERPYVPCSPSPCQNGGTCRPTGDVTHE,EC,3@146.05791,6@57.02146,8@57.02146,17@57.02146,24@57.02146,29@57.02146,31@0.98402,35@57.02146	S3(OGlycan / 146.0579); N31(Deamidated / 0.984)	15.9096	E.VGS[+146.05791]YRC[+57.02146]VC[+57.02146]RATHTGPNC[+57.02146]ERPYVPC[+57.02146]SPSPC[+57.02146]QN[+0.98402]GGTC[+57.02146]RPTGDVTHE.C	C6(Carbamidomethyl / 57.0215); C8(Carbamidomethyl / 57.0215); C17(Carbamidomethyl / 57.0215); C24(Carbamidomethyl / 57.0215); C29(Carbamidomethyl / 57.0215); C35(Carbamidomethyl / 57.0215)	0.03	0.036	0.0027	0.0027	0	0	0.0028	0.0029	1.52	116.5	1.6		Specific	8.2	>sp|P46531|NOTC1_HUMAN Neurogenic locus notch homolog protein 1 OS=Homo sapiens OX=9606 GN=NOTCH1 PE=1 SV=4	1	6058	FP052422_2.5818.5818.5	high-energy collision-induced dissociation	1.88	5180.2	5180.21	1	152 | 91229
22	Fuc(1)	101.8	5	1037.05	5181.2	1037.05	5181.22	controllerType=0 controllerNumber=1 scan=5873	-3.202	E.VGSYRCVCRATHTGPNCERPYVPCSPSPCQNGGTCRPTGDVTHE.C	3	VGSYRCVCRATHTGPNCERPYVPCSPSPCQNGGTCRPTGDVTHE,EC,3@146.05791,6@57.02146,8@57.02146,17@57.02146,24@57.02146,29@57.02146,31@0.98402,35@57.02146	S3(OGlycan / 146.0579); N31(Deamidated / 0.984)	16.0377	E.VGS[+146.05791]YRC[+57.02146]VC[+57.02146]RATHTGPNC[+57.02146]ERPYVPC[+57.02146]SPSPC[+57.02146]QN[+0.98402]GGTC[+57.02146]RPTGDVTHE.C	C6(Carbamidomethyl / 57.0215); C8(Carbamidomethyl / 57.0215); C17(Carbamidomethyl / 57.0215); C24(Carbamidomethyl / 57.0215); C29(Carbamidomethyl / 57.0215); C35(Carbamidomethyl / 57.0215)	0.033	0.04	0.0027	0.0027	0	0	0.0028	0.0029	1.475	101.8	1.6		Specific	7.9	>sp|P46531|NOTC1_HUMAN Neurogenic locus notch homolog protein 1 OS=Homo sapiens OX=9606 GN=NOTCH1 PE=1 SV=4	1	6117	FP052422_2.5873.5873.5	high-energy collision-induced dissociation	1.79	5180.19	5180.21	1	153 | 92789
22	Fuc(1)	100.8	6	864.209	5180.22	864.376	5181.22	controllerType=0 controllerNumber=1 scan=6697	0.282	E.VGSYRCVCRATHTGPNCERPYVPCSPSPCQNGGTCRPTGDVTHE.C	3	VGSYRCVCRATHTGPNCERPYVPCSPSPCQNGGTCRPTGDVTHE,EC,3@146.05791,6@57.02146,8@57.02146,17@57.02146,24@57.02146,29@57.02146,31@0.98402,35@57.02146	S3(OGlycan / 146.0579); N31(Deamidated / 0.984)	17.9711	E.VGS[+146.05791]YRC[+57.02146]VC[+57.02146]RATHTGPNC[+57.02146]ERPYVPC[+57.02146]SPSPC[+57.02146]QN[+0.98402]GGTC[+57.02146]RPTGDVTHE.C	C6(Carbamidomethyl / 57.0215); C8(Carbamidomethyl / 57.0215); C17(Carbamidomethyl / 57.0215); C24(Carbamidomethyl / 57.0215); C29(Carbamidomethyl / 57.0215); C35(Carbamidomethyl / 57.0215)	0.00023	0.00028	0	0	0	0	2.3e-05	2.8e-05	3.63	100.8	1.6	-1	Specific	12	>sp|P46531|NOTC1_HUMAN Neurogenic locus notch homolog protein 1 OS=Homo sapiens OX=9606 GN=NOTCH1 PE=1 SV=4	1	7099	FP052422_2.6697.6697.6	high-energy collision-induced dissociation	4.27	5179.21	5180.21	1	154 | 114845
22	Fuc(1)	97.5	5	1037.05	5181.22	1037.05	5181.22	controllerType=0 controllerNumber=1 scan=5766	-0.139	E.VGSYRCVCRATHTGPNCERPYVPCSPSPCQNGGTCRPTGDVTHE.C	3	VGSYRCVCRATHTGPNCERPYVPCSPSPCQNGGTCRPTGDVTHE,EC,3@146.05791,6@57.02146,8@57.02146,17@57.02146,24@57.02146,29@57.02146,31@0.98402,35@57.02146	S3(OGlycan / 146.0579); N31(Deamidated / 0.984)	15.7892	E.VGS[+146.05791]YRC[+57.02146]VC[+57.02146]RATHTGPNC[+57.02146]ERPYVPC[+57.02146]SPSPC[+57.02146]QN[+0.98402]GGTC[+57.02146]RPTGDVTHE.C	C6(Carbamidomethyl / 57.0215); C8(Carbamidomethyl / 57.0215); C17(Carbamidomethyl / 57.0215); C24(Carbamidomethyl / 57.0215); C29(Carbamidomethyl / 57.0215); C35(Carbamidomethyl / 57.0215)	0.033	0.04	0.0027	0.0027	0	0	0.0028	0.0029	1.475	97.5	1.6		Specific	7.9	>sp|P46531|NOTC1_HUMAN Neurogenic locus notch homolog protein 1 OS=Homo sapiens OX=9606 GN=NOTCH1 PE=1 SV=4	1	5993	FP052422_2.5766.5766.5	high-energy collision-induced dissociation	1.79	5180.21	5180.21	1	155 | 89789
22	Fuc(1)	50.9	5	1037.05	5181.22	1037.05	5181.22	controllerType=0 controllerNumber=1 scan=5601	-0.61	E.VGSYRCVCRATHTGPNCERPYVPCSPSPCQNGGTCRPTGDVTHE.C	3	VGSYRCVCRATHTGPNCERPYVPCSPSPCQNGGTCRPTGDVTHE,EC,3@146.05791,6@57.02146,8@57.02146,17@57.02146,24@57.02146,29@57.02146,31@0.98402,35@57.02146	S3(OGlycan / 146.0579); N31(Deamidated / 0.984)	15.4086	E.VGS[+146.05791]YRC[+57.02146]VC[+57.02146]RATHTGPNC[+57.02146]ERPYVPC[+57.02146]SPSPC[+57.02146]QN[+0.98402]GGTC[+57.02146]RPTGDVTHE.C	C6(Carbamidomethyl / 57.0215); C8(Carbamidomethyl / 57.0215); C17(Carbamidomethyl / 57.0215); C24(Carbamidomethyl / 57.0215); C29(Carbamidomethyl / 57.0215); C35(Carbamidomethyl / 57.0215)	0.033	0.04	0.0027	0.0027	0	0	0.0028	0.0029	1.475	50.9	0		Specific	7.3	>sp|P46531|NOTC1_HUMAN Neurogenic locus notch homolog protein 1 OS=Homo sapiens OX=9606 GN=NOTCH1 PE=1 SV=4	1	5799	FP052422_2.5601.5601.5	high-energy collision-induced dissociation	1.79	5180.21	5180.21	1	156 | 85245
22	Fuc(1)	43.8	5	1037.05	5181.2	1037.05	5181.22	controllerType=0 controllerNumber=1 scan=5927	-3.202	E.VGSYRCVCRATHTGPNCERPYVPCSPSPCQNGGTCRPTGDVTHE.C	3	VGSYRCVCRATHTGPNCERPYVPCSPSPCQNGGTCRPTGDVTHE,EC,3@146.05791,6@57.02146,8@57.02146,17@57.02146,24@57.02146,29@57.02146,31@0.98402,35@57.02146	S3(OGlycan / 146.0579); N31(Deamidated / 0.984)	16.1627	E.VGS[+146.05791]YRC[+57.02146]VC[+57.02146]RATHTGPNC[+57.02146]ERPYVPC[+57.02146]SPSPC[+57.02146]QN[+0.98402]GGTC[+57.02146]RPTGDVTHE.C	C6(Carbamidomethyl / 57.0215); C8(Carbamidomethyl / 57.0215); C17(Carbamidomethyl / 57.0215); C24(Carbamidomethyl / 57.0215); C29(Carbamidomethyl / 57.0215); C35(Carbamidomethyl / 57.0215)	0.03	0.036	0.0027	0.0027	0	0	0.0028	0.0029	1.52	43.8	1.6		Specific	8.2	>sp|P46531|NOTC1_HUMAN Neurogenic locus notch homolog protein 1 OS=Homo sapiens OX=9606 GN=NOTCH1 PE=1 SV=4	1	6178	FP052422_2.5927.5927.5	high-energy collision-induced dissociation	1.88	5180.19	5180.21	1	157 | 94309
22	Fuc(1)	30.2	5	1036.85	5180.21	1037.05	5181.22	controllerType=0 controllerNumber=1 scan=5985	-1.801	E.VGSYRCVCRATHTGPNCERPYVPCSPSPCQNGGTCRPTGDVTHE.C	3	VGSYRCVCRATHTGPNCERPYVPCSPSPCQNGGTCRPTGDVTHE,EC,3@146.05791,6@57.02146,8@57.02146,17@57.02146,24@57.02146,29@57.02146,31@0.98402,35@57.02146	S3(OGlycan / 146.0579); N31(Deamidated / 0.984)	16.2956	E.VGS[+146.05791]YRC[+57.02146]VC[+57.02146]RATHTGPNC[+57.02146]ERPYVPC[+57.02146]SPSPC[+57.02146]QN[+0.98402]GGTC[+57.02146]RPTGDVTHE.C	C6(Carbamidomethyl / 57.0215); C8(Carbamidomethyl / 57.0215); C17(Carbamidomethyl / 57.0215); C24(Carbamidomethyl / 57.0215); C29(Carbamidomethyl / 57.0215); C35(Carbamidomethyl / 57.0215)	0.033	0.04	0.0027	0.0027	0	0	0.0028	0.0029	1.475	30.2	1.6	-1	Specific	7.7	>sp|P46531|NOTC1_HUMAN Neurogenic locus notch homolog protein 1 OS=Homo sapiens OX=9606 GN=NOTCH1 PE=1 SV=4	1	6249	FP052422_2.5985.5985.5	high-energy collision-induced dissociation	1.79	5179.2	5180.21	1	158 | 95989
22	Fuc(1)	5	6	864.208	5180.21	864.376	5181.22	controllerType=0 controllerNumber=1 scan=6861	-0.496	E.VGSYRCVCRATHTGPNCERPYVPCSPSPCQNGGTCRPTGDVTHE.C	25	VGSYRCVCRATHTGPNCERPYVPCSPSPCQNGGTCRPTGDVTHE,EC,6@57.02146,8@57.02146,17@57.02146,24@57.02146,25@146.05791,29@57.02146,31@0.98402,35@57.02146	S25(OGlycan / 146.0579); N31(Deamidated / 0.984)	18.3601	E.VGSYRC[+57.02146]VC[+57.02146]RATHTGPNC[+57.02146]ERPYVPC[+57.02146]S[+146.05791]PSPC[+57.02146]QN[+0.98402]GGTC[+57.02146]RPTGDVTHE.C	C6(Carbamidomethyl / 57.0215); C8(Carbamidomethyl / 57.0215); C17(Carbamidomethyl / 57.0215); C24(Carbamidomethyl / 57.0215); C29(Carbamidomethyl / 57.0215); C35(Carbamidomethyl / 57.0215)	4.8e-05	5.7e-05	0	0	0	0	9.6e-06	1.1e-05	4.32	5	0	-1	Specific	11.4	>sp|P46531|NOTC1_HUMAN Neurogenic locus notch homolog protein 1 OS=Homo sapiens OX=9606 GN=NOTCH1 PE=1 SV=4	1	7303	FP052422_2.6861.6861.6	high-energy collision-induced dissociation	4.96	5179.21	5180.21	1	159 | 117925
22	Fuc(1)	208.6	6	864.208	5180.21	864.212	5180.23	controllerType=0 controllerNumber=1 scan=5488	-4.441	E.VGSYRCVCRATHTGPNCERPYVPCSPSPCQNGGTCRPTGDVTHE.C	3	VGSYRCVCRATHTGPNCERPYVPCSPSPCQNGGTCRPTGDVTHE,EC,3@146.05791,6@57.02146,8@57.02146,17@57.02146,24@57.02146,29@57.02146,35@57.02146	S3(OGlycan / 146.0579)	15.1475	E.VGS[+146.05791]YRC[+57.02146]VC[+57.02146]RATHTGPNC[+57.02146]ERPYVPC[+57.02146]SPSPC[+57.02146]QNGGTC[+57.02146]RPTGDVTHE.C	C6(Carbamidomethyl / 57.0215); C8(Carbamidomethyl / 57.0215); C17(Carbamidomethyl / 57.0215); C24(Carbamidomethyl / 57.0215); C29(Carbamidomethyl / 57.0215); C35(Carbamidomethyl / 57.0215)	8.7e-06	1e-05	0	0	0	0	1.9e-06	2.3e-06	5.06	208.6	1.6		Specific	13.6	>sp|P46531|NOTC1_HUMAN Neurogenic locus notch homolog protein 1 OS=Homo sapiens OX=9606 GN=NOTCH1 PE=1 SV=4	1	5663	FP052422_2.5488.5488.6	high-energy collision-induced dissociation	5.7	5179.2	5179.23	1	160 | 82925
22	Fuc(1)	83.7	6	864.373	5181.2	864.212	5180.23	controllerType=0 controllerNumber=1 scan=6752	-6.903	E.VGSYRCVCRATHTGPNCERPYVPCSPSPCQNGGTCRPTGDVTHE.C	27	VGSYRCVCRATHTGPNCERPYVPCSPSPCQNGGTCRPTGDVTHE,EC,6@57.02146,8@57.02146,17@57.02146,24@57.02146,27@146.05791,29@57.02146,35@57.02146	S27(OGlycan / 146.0579)	18.1016	E.VGSYRC[+57.02146]VC[+57.02146]RATHTGPNC[+57.02146]ERPYVPC[+57.02146]SPS[+146.05791]PC[+57.02146]QNGGTC[+57.02146]RPTGDVTHE.C	C6(Carbamidomethyl / 57.0215); C8(Carbamidomethyl / 57.0215); C17(Carbamidomethyl / 57.0215); C24(Carbamidomethyl / 57.0215); C29(Carbamidomethyl / 57.0215); C35(Carbamidomethyl / 57.0215)	4.8e-05	5.7e-05	0	0	0	0	9.4e-06	1.1e-05	4.32	83.7	0	1	Specific	12.6	>sp|P46531|NOTC1_HUMAN Neurogenic locus notch homolog protein 1 OS=Homo sapiens OX=9606 GN=NOTCH1 PE=1 SV=4	1	7170	FP052422_2.6752.6752.6	high-energy collision-induced dissociation	4.79	5180.19	5179.23	1	161 | 116085
22		21.8	6	840.366	5037.16	840.197	5036.14	controllerType=0 controllerNumber=1 scan=6679	2.165	E.VGSYRCVCRATHTGPNCERPYVPCSPSPCQNGGTCRPTGDVTHE.C		VGSYRCVCRATHTGPNCERPYVPCSPSPCQNGGTCRPTGDVTHE,EC,6@57.02146,8@57.02146,17@57.02146,19@0.98402,24@57.02146,29@57.02146,31@0.98402,35@57.02146	R19(Deamidated / 0.984); N31(Deamidated / 0.984)	17.9275	E.VGSYRC[+57.02146]VC[+57.02146]RATHTGPNC[+57.02146]ER[+0.98402]PYVPC[+57.02146]SPSPC[+57.02146]QN[+0.98402]GGTC[+57.02146]RPTGDVTHE.C	C6(Carbamidomethyl / 57.0215); C8(Carbamidomethyl / 57.0215); C17(Carbamidomethyl / 57.0215); C24(Carbamidomethyl / 57.0215); C29(Carbamidomethyl / 57.0215); C35(Carbamidomethyl / 57.0215)	0.011	0.013	0	0	0	0	0.00084	0.001	1.962	21.8	21.8	1	Specific	9.8	>sp|P46531|NOTC1_HUMAN Neurogenic locus notch homolog protein 1 OS=Homo sapiens OX=9606 GN=NOTCH1 PE=1 SV=4	1	7079	FP052422_2.6679.6679.6	high-energy collision-induced dissociation	2.52	5036.15	5035.14	1	162 | 114481
22		513.7	6	840.03	5035.14	840.033	5035.16	controllerType=0 controllerNumber=1 scan=5795	-3.155	E.VGSYRCVCRATHTGPNCERPYVPCSPSPCQNGGTCRPTGDVTHE.C		VGSYRCVCRATHTGPNCERPYVPCSPSPCQNGGTCRPTGDVTHE,EC,6@57.02146,8@57.02146,17@57.02146,24@57.02146,29@57.02146,31@0.98402,35@57.02146	N31(Deamidated / 0.984)	15.857	E.VGSYRC[+57.02146]VC[+57.02146]RATHTGPNC[+57.02146]ERPYVPC[+57.02146]SPSPC[+57.02146]QN[+0.98402]GGTC[+57.02146]RPTGDVTHE.C	C6(Carbamidomethyl / 57.0215); C8(Carbamidomethyl / 57.0215); C17(Carbamidomethyl / 57.0215); C24(Carbamidomethyl / 57.0215); C29(Carbamidomethyl / 57.0215); C35(Carbamidomethyl / 57.0215)	1.3e-07	1.6e-07	0	0	0	0	1.5e-08	1.8e-08	6.88	513.7	7.1		Specific	14.3	>sp|P46531|NOTC1_HUMAN Neurogenic locus notch homolog protein 1 OS=Homo sapiens OX=9606 GN=NOTCH1 PE=1 SV=4	1	6029	FP052422_2.5795.5795.6	high-energy collision-induced dissociation	8	5034.14	5034.15	1	163 | 90629
22		491.9	6	840.029	5035.14	840.033	5035.16	controllerType=0 controllerNumber=1 scan=5853	-4.755	E.VGSYRCVCRATHTGPNCERPYVPCSPSPCQNGGTCRPTGDVTHE.C		VGSYRCVCRATHTGPNCERPYVPCSPSPCQNGGTCRPTGDVTHE,EC,6@57.02146,8@57.02146,17@57.02146,24@57.02146,29@57.02146,31@0.98402,35@57.02146	N31(Deamidated / 0.984)	15.9903	E.VGSYRC[+57.02146]VC[+57.02146]RATHTGPNC[+57.02146]ERPYVPC[+57.02146]SPSPC[+57.02146]QN[+0.98402]GGTC[+57.02146]RPTGDVTHE.C	C6(Carbamidomethyl / 57.0215); C8(Carbamidomethyl / 57.0215); C17(Carbamidomethyl / 57.0215); C24(Carbamidomethyl / 57.0215); C29(Carbamidomethyl / 57.0215); C35(Carbamidomethyl / 57.0215)	1.3e-07	1.6e-07	0	0	0	0	1.9e-08	2.3e-08	6.88	491.9	22.3		Specific	15.2	>sp|P46531|NOTC1_HUMAN Neurogenic locus notch homolog protein 1 OS=Homo sapiens OX=9606 GN=NOTCH1 PE=1 SV=4	1	6096	FP052422_2.5853.5853.6	high-energy collision-induced dissociation	8	5034.13	5034.15	1	164 | 92269
22		479.2	6	840.03	5035.14	840.033	5035.16	controllerType=0 controllerNumber=1 scan=5909	-3.809	E.VGSYRCVCRATHTGPNCERPYVPCSPSPCQNGGTCRPTGDVTHE.C		VGSYRCVCRATHTGPNCERPYVPCSPSPCQNGGTCRPTGDVTHE,EC,6@57.02146,8@57.02146,17@57.02146,24@57.02146,29@57.02146,31@0.98402,35@57.02146	N31(Deamidated / 0.984)	16.1197	E.VGSYRC[+57.02146]VC[+57.02146]RATHTGPNC[+57.02146]ERPYVPC[+57.02146]SPSPC[+57.02146]QN[+0.98402]GGTC[+57.02146]RPTGDVTHE.C	C6(Carbamidomethyl / 57.0215); C8(Carbamidomethyl / 57.0215); C17(Carbamidomethyl / 57.0215); C24(Carbamidomethyl / 57.0215); C29(Carbamidomethyl / 57.0215); C35(Carbamidomethyl / 57.0215)	1.5e-07	1.8e-07	0	0	0	0	5.5e-08	6.6e-08	6.831	479.2	29.6		Specific	14.4	>sp|P46531|NOTC1_HUMAN Neurogenic locus notch homolog protein 1 OS=Homo sapiens OX=9606 GN=NOTCH1 PE=1 SV=4	1	6159	FP052422_2.5909.5909.6	high-energy collision-induced dissociation	7.65	5034.13	5034.15	1	165 | 93789
22		461.4	6	840.03	5035.15	840.033	5035.16	controllerType=0 controllerNumber=1 scan=5689	-2.791	E.VGSYRCVCRATHTGPNCERPYVPCSPSPCQNGGTCRPTGDVTHE.C		VGSYRCVCRATHTGPNCERPYVPCSPSPCQNGGTCRPTGDVTHE,EC,6@57.02146,8@57.02146,17@57.02146,24@57.02146,29@57.02146,31@0.98402,35@57.02146	N31(Deamidated / 0.984)	15.6111	E.VGSYRC[+57.02146]VC[+57.02146]RATHTGPNC[+57.02146]ERPYVPC[+57.02146]SPSPC[+57.02146]QN[+0.98402]GGTC[+57.02146]RPTGDVTHE.C	C6(Carbamidomethyl / 57.0215); C8(Carbamidomethyl / 57.0215); C17(Carbamidomethyl / 57.0215); C24(Carbamidomethyl / 57.0215); C29(Carbamidomethyl / 57.0215); C35(Carbamidomethyl / 57.0215)	1.5e-07	1.8e-07	0	0	0	0	3.4e-08	4.1e-08	6.831	461.4	13.8		Specific	14.8	>sp|P46531|NOTC1_HUMAN Neurogenic locus notch homolog protein 1 OS=Homo sapiens OX=9606 GN=NOTCH1 PE=1 SV=4	1	5899	FP052422_2.5689.5689.6	high-energy collision-induced dissociation	7.65	5034.14	5034.15	1	166 | 87765
22		409.2	6	840.03	5035.14	840.033	5035.16	controllerType=0 controllerNumber=1 scan=5963	-3.082	E.VGSYRCVCRATHTGPNCERPYVPCSPSPCQNGGTCRPTGDVTHE.C		VGSYRCVCRATHTGPNCERPYVPCSPSPCQNGGTCRPTGDVTHE,EC,6@57.02146,8@57.02146,17@57.02146,24@57.02146,29@57.02146,31@0.98402,35@57.02146	N31(Deamidated / 0.984)	16.2448	E.VGSYRC[+57.02146]VC[+57.02146]RATHTGPNC[+57.02146]ERPYVPC[+57.02146]SPSPC[+57.02146]QN[+0.98402]GGTC[+57.02146]RPTGDVTHE.C	C6(Carbamidomethyl / 57.0215); C8(Carbamidomethyl / 57.0215); C17(Carbamidomethyl / 57.0215); C24(Carbamidomethyl / 57.0215); C29(Carbamidomethyl / 57.0215); C35(Carbamidomethyl / 57.0215)	2.2e-07	2.6e-07	0	0	0	0	1e-07	1.3e-07	6.658	409.2	7.3		Specific	14.9	>sp|P46531|NOTC1_HUMAN Neurogenic locus notch homolog protein 1 OS=Homo sapiens OX=9606 GN=NOTCH1 PE=1 SV=4	1	6223	FP052422_2.5963.5963.6	high-energy collision-induced dissociation	7.35	5034.14	5034.15	1	167 | 95269
22		374	6	840.03	5035.14	840.033	5035.16	controllerType=0 controllerNumber=1 scan=6016	-3.228	E.VGSYRCVCRATHTGPNCERPYVPCSPSPCQNGGTCRPTGDVTHE.C		VGSYRCVCRATHTGPNCERPYVPCSPSPCQNGGTCRPTGDVTHE,EC,6@57.02146,8@57.02146,17@57.02146,24@57.02146,29@57.02146,31@0.98402,35@57.02146	N31(Deamidated / 0.984)	16.3692	E.VGSYRC[+57.02146]VC[+57.02146]RATHTGPNC[+57.02146]ERPYVPC[+57.02146]SPSPC[+57.02146]QN[+0.98402]GGTC[+57.02146]RPTGDVTHE.C	C6(Carbamidomethyl / 57.0215); C8(Carbamidomethyl / 57.0215); C17(Carbamidomethyl / 57.0215); C24(Carbamidomethyl / 57.0215); C29(Carbamidomethyl / 57.0215); C35(Carbamidomethyl / 57.0215)	1.7e-07	2.1e-07	0	0	0	0	8e-08	9.6e-08	6.766	374	15.9		Specific	12.1	>sp|P46531|NOTC1_HUMAN Neurogenic locus notch homolog protein 1 OS=Homo sapiens OX=9606 GN=NOTCH1 PE=1 SV=4	1	6279	FP052422_2.6016.6016.6	high-energy collision-induced dissociation	7.3	5034.14	5034.15	1	168 | 96829
22		352.7	6	840.029	5035.14	840.033	5035.16	controllerType=0 controllerNumber=1 scan=5743	-4.609	E.VGSYRCVCRATHTGPNCERPYVPCSPSPCQNGGTCRPTGDVTHE.C		VGSYRCVCRATHTGPNCERPYVPCSPSPCQNGGTCRPTGDVTHE,EC,6@57.02146,8@57.02146,17@57.02146,24@57.02146,29@57.02146,31@0.98402,35@57.02146	N31(Deamidated / 0.984)	15.7364	E.VGSYRC[+57.02146]VC[+57.02146]RATHTGPNC[+57.02146]ERPYVPC[+57.02146]SPSPC[+57.02146]QN[+0.98402]GGTC[+57.02146]RPTGDVTHE.C	C6(Carbamidomethyl / 57.0215); C8(Carbamidomethyl / 57.0215); C17(Carbamidomethyl / 57.0215); C24(Carbamidomethyl / 57.0215); C29(Carbamidomethyl / 57.0215); C35(Carbamidomethyl / 57.0215)	3.2e-05	3.8e-05	0	0	0	0	5.1e-06	6.1e-06	4.498	352.7	25.2		Specific	10.7	>sp|P46531|NOTC1_HUMAN Neurogenic locus notch homolog protein 1 OS=Homo sapiens OX=9606 GN=NOTCH1 PE=1 SV=4	1	5964	FP052422_2.5743.5743.6	high-energy collision-induced dissociation	4.97	5034.13	5034.15	1	169 | 89229
22		284.3	5	1007.84	5035.16	1007.84	5035.16	controllerType=0 controllerNumber=1 scan=5746	-0.473	E.VGSYRCVCRATHTGPNCERPYVPCSPSPCQNGGTCRPTGDVTHE.C		VGSYRCVCRATHTGPNCERPYVPCSPSPCQNGGTCRPTGDVTHE,EC,6@57.02146,8@57.02146,17@57.02146,24@57.02146,29@57.02146,31@0.98402,35@57.02146	N31(Deamidated / 0.984)	15.7429	E.VGSYRC[+57.02146]VC[+57.02146]RATHTGPNC[+57.02146]ERPYVPC[+57.02146]SPSPC[+57.02146]QN[+0.98402]GGTC[+57.02146]RPTGDVTHE.C	C6(Carbamidomethyl / 57.0215); C8(Carbamidomethyl / 57.0215); C17(Carbamidomethyl / 57.0215); C24(Carbamidomethyl / 57.0215); C29(Carbamidomethyl / 57.0215); C35(Carbamidomethyl / 57.0215)	0.0053	0.0063	0	0	0	0	0.00045	0.00054	2.278	284.3	27.6		Specific	8.6	>sp|P46531|NOTC1_HUMAN Neurogenic locus notch homolog protein 1 OS=Homo sapiens OX=9606 GN=NOTCH1 PE=1 SV=4	1	5967	FP052422_2.5746.5746.5	high-energy collision-induced dissociation	2.93	5034.15	5034.15	1	170 | 89349
22		260.8	6	839.862	5034.13	840.033	5035.16	controllerType=0 controllerNumber=1 scan=5630	-4.622	E.VGSYRCVCRATHTGPNCERPYVPCSPSPCQNGGTCRPTGDVTHE.C		VGSYRCVCRATHTGPNCERPYVPCSPSPCQNGGTCRPTGDVTHE,EC,6@57.02146,8@57.02146,17@57.02146,24@57.02146,29@57.02146,31@0.98402,35@57.02146	N31(Deamidated / 0.984)	15.4769	E.VGSYRC[+57.02146]VC[+57.02146]RATHTGPNC[+57.02146]ERPYVPC[+57.02146]SPSPC[+57.02146]QN[+0.98402]GGTC[+57.02146]RPTGDVTHE.C	C6(Carbamidomethyl / 57.0215); C8(Carbamidomethyl / 57.0215); C17(Carbamidomethyl / 57.0215); C24(Carbamidomethyl / 57.0215); C29(Carbamidomethyl / 57.0215); C35(Carbamidomethyl / 57.0215)	6e-06	7.2e-06	0	0	0	0	1.2e-06	1.4e-06	5.225	260.8	38.4	-1	Specific	13	>sp|P46531|NOTC1_HUMAN Neurogenic locus notch homolog protein 1 OS=Homo sapiens OX=9606 GN=NOTCH1 PE=1 SV=4	1	5832	FP052422_2.5630.5630.6	high-energy collision-induced dissociation	5.87	5033.13	5034.15	1	171 | 86125
22		255.4	5	1008.03	5036.14	1007.84	5035.16	controllerType=0 controllerNumber=1 scan=5692	-4.097	E.VGSYRCVCRATHTGPNCERPYVPCSPSPCQNGGTCRPTGDVTHE.C		VGSYRCVCRATHTGPNCERPYVPCSPSPCQNGGTCRPTGDVTHE,EC,6@57.02146,8@57.02146,17@57.02146,24@57.02146,29@57.02146,31@0.98402,35@57.02146	N31(Deamidated / 0.984)	15.6177	E.VGSYRC[+57.02146]VC[+57.02146]RATHTGPNC[+57.02146]ERPYVPC[+57.02146]SPSPC[+57.02146]QN[+0.98402]GGTC[+57.02146]RPTGDVTHE.C	C6(Carbamidomethyl / 57.0215); C8(Carbamidomethyl / 57.0215); C17(Carbamidomethyl / 57.0215); C24(Carbamidomethyl / 57.0215); C29(Carbamidomethyl / 57.0215); C35(Carbamidomethyl / 57.0215)	0.0098	0.012	0	0	0	0	0.00065	0.00078	2.007	255.4	41.9	1	Specific	7.9	>sp|P46531|NOTC1_HUMAN Neurogenic locus notch homolog protein 1 OS=Homo sapiens OX=9606 GN=NOTCH1 PE=1 SV=4	1	5903	FP052422_2.5692.5692.5	high-energy collision-induced dissociation	2.58	5035.14	5034.15	1	172 | 87925
22		246.8	6	840.197	5036.14	840.033	5035.16	controllerType=0 controllerNumber=1 scan=5578	-3.87	E.VGSYRCVCRATHTGPNCERPYVPCSPSPCQNGGTCRPTGDVTHE.C		VGSYRCVCRATHTGPNCERPYVPCSPSPCQNGGTCRPTGDVTHE,EC,6@57.02146,8@57.02146,17@57.02146,24@57.02146,29@57.02146,31@0.98402,35@57.02146	N31(Deamidated / 0.984)	15.3563	E.VGSYRC[+57.02146]VC[+57.02146]RATHTGPNC[+57.02146]ERPYVPC[+57.02146]SPSPC[+57.02146]QN[+0.98402]GGTC[+57.02146]RPTGDVTHE.C	C6(Carbamidomethyl / 57.0215); C8(Carbamidomethyl / 57.0215); C17(Carbamidomethyl / 57.0215); C24(Carbamidomethyl / 57.0215); C29(Carbamidomethyl / 57.0215); C35(Carbamidomethyl / 57.0215)	6.7e-06	8e-06	0	0	0	0	1.5e-06	1.8e-06	5.174	246.8	23.6	1	Specific	13.9	>sp|P46531|NOTC1_HUMAN Neurogenic locus notch homolog protein 1 OS=Homo sapiens OX=9606 GN=NOTCH1 PE=1 SV=4	1	5772	FP052422_2.5578.5578.6	high-energy collision-induced dissociation	5.82	5035.14	5034.15	1	173 | 84725
22		215.9	5	1007.83	5035.14	1007.84	5035.16	controllerType=0 controllerNumber=1 scan=5857	-3.564	E.VGSYRCVCRATHTGPNCERPYVPCSPSPCQNGGTCRPTGDVTHE.C		VGSYRCVCRATHTGPNCERPYVPCSPSPCQNGGTCRPTGDVTHE,EC,6@57.02146,8@57.02146,17@57.02146,24@57.02146,29@57.02146,31@0.98402,35@57.02146	N31(Deamidated / 0.984)	15.999	E.VGSYRC[+57.02146]VC[+57.02146]RATHTGPNC[+57.02146]ERPYVPC[+57.02146]SPSPC[+57.02146]QN[+0.98402]GGTC[+57.02146]RPTGDVTHE.C	C6(Carbamidomethyl / 57.0215); C8(Carbamidomethyl / 57.0215); C17(Carbamidomethyl / 57.0215); C24(Carbamidomethyl / 57.0215); C29(Carbamidomethyl / 57.0215); C35(Carbamidomethyl / 57.0215)	0.013	0.016	0	0	0	0	0.0011	0.0013	1.879	215.9	27		Specific	7.3	>sp|P46531|NOTC1_HUMAN Neurogenic locus notch homolog protein 1 OS=Homo sapiens OX=9606 GN=NOTCH1 PE=1 SV=4	1	6101	FP052422_2.5857.5857.5	high-energy collision-induced dissociation	2.42	5034.14	5034.15	1	174 | 92429
22		198	5	1007.63	5034.15	1007.84	5035.16	controllerType=0 controllerNumber=1 scan=5965	-2.304	E.VGSYRCVCRATHTGPNCERPYVPCSPSPCQNGGTCRPTGDVTHE.C		VGSYRCVCRATHTGPNCERPYVPCSPSPCQNGGTCRPTGDVTHE,EC,6@57.02146,8@57.02146,17@57.02146,24@57.02146,29@57.02146,31@0.98402,35@57.02146	N31(Deamidated / 0.984)	16.2492	E.VGSYRC[+57.02146]VC[+57.02146]RATHTGPNC[+57.02146]ERPYVPC[+57.02146]SPSPC[+57.02146]QN[+0.98402]GGTC[+57.02146]RPTGDVTHE.C	C6(Carbamidomethyl / 57.0215); C8(Carbamidomethyl / 57.0215); C17(Carbamidomethyl / 57.0215); C24(Carbamidomethyl / 57.0215); C29(Carbamidomethyl / 57.0215); C35(Carbamidomethyl / 57.0215)	0.011	0.013	0	0	0	0	0.00071	0.00086	1.972	198	37.7	-1	Specific	8.4	>sp|P46531|NOTC1_HUMAN Neurogenic locus notch homolog protein 1 OS=Homo sapiens OX=9606 GN=NOTCH1 PE=1 SV=4	1	6225	FP052422_2.5965.5965.5	high-energy collision-induced dissociation	2.46	5033.14	5034.15	1	175 | 95349
22		194.5	5	1007.83	5035.14	1007.84	5035.16	controllerType=0 controllerNumber=1 scan=5912	-4.049	E.VGSYRCVCRATHTGPNCERPYVPCSPSPCQNGGTCRPTGDVTHE.C		VGSYRCVCRATHTGPNCERPYVPCSPSPCQNGGTCRPTGDVTHE,EC,6@57.02146,8@57.02146,17@57.02146,24@57.02146,29@57.02146,31@0.98402,35@57.02146	N31(Deamidated / 0.984)	16.1262	E.VGSYRC[+57.02146]VC[+57.02146]RATHTGPNC[+57.02146]ERPYVPC[+57.02146]SPSPC[+57.02146]QN[+0.98402]GGTC[+57.02146]RPTGDVTHE.C	C6(Carbamidomethyl / 57.0215); C8(Carbamidomethyl / 57.0215); C17(Carbamidomethyl / 57.0215); C24(Carbamidomethyl / 57.0215); C29(Carbamidomethyl / 57.0215); C35(Carbamidomethyl / 57.0215)	0.025	0.03	0	0.0028	0	0	0.0021	0.0029	1.601	194.5	17.8		Specific	7	>sp|P46531|NOTC1_HUMAN Neurogenic locus notch homolog protein 1 OS=Homo sapiens OX=9606 GN=NOTCH1 PE=1 SV=4	1	6162	FP052422_2.5912.5912.5	high-energy collision-induced dissociation	1.96	5034.13	5034.15	1	176 | 93909
22		180.6	5	1008.03	5036.14	1007.84	5035.16	controllerType=0 controllerNumber=1 scan=6021	-5.006	E.VGSYRCVCRATHTGPNCERPYVPCSPSPCQNGGTCRPTGDVTHE.C		VGSYRCVCRATHTGPNCERPYVPCSPSPCQNGGTCRPTGDVTHE,EC,6@57.02146,8@57.02146,17@57.02146,24@57.02146,29@57.02146,31@0.98402,35@57.02146	N31(Deamidated / 0.984)	16.3801	E.VGSYRC[+57.02146]VC[+57.02146]RATHTGPNC[+57.02146]ERPYVPC[+57.02146]SPSPC[+57.02146]QN[+0.98402]GGTC[+57.02146]RPTGDVTHE.C	C6(Carbamidomethyl / 57.0215); C8(Carbamidomethyl / 57.0215); C17(Carbamidomethyl / 57.0215); C24(Carbamidomethyl / 57.0215); C29(Carbamidomethyl / 57.0215); C35(Carbamidomethyl / 57.0215)	0.019	0.022	0	0	0	0	0.0016	0.0019	1.727	180.6	9.4	1	Specific	7.2	>sp|P46531|NOTC1_HUMAN Neurogenic locus notch homolog protein 1 OS=Homo sapiens OX=9606 GN=NOTCH1 PE=1 SV=4	1	6284	FP052422_2.6021.6021.5	high-energy collision-induced dissociation	2.15	5035.13	5034.15	1	177 | 96989
22		135.2	5	1007.64	5034.16	1007.84	5035.16	controllerType=0 controllerNumber=1 scan=5638	0.545	E.VGSYRCVCRATHTGPNCERPYVPCSPSPCQNGGTCRPTGDVTHE.C		VGSYRCVCRATHTGPNCERPYVPCSPSPCQNGGTCRPTGDVTHE,EC,6@57.02146,8@57.02146,17@57.02146,24@57.02146,29@57.02146,31@0.98402,35@57.02146	N31(Deamidated / 0.984)	15.4934	E.VGSYRC[+57.02146]VC[+57.02146]RATHTGPNC[+57.02146]ERPYVPC[+57.02146]SPSPC[+57.02146]QN[+0.98402]GGTC[+57.02146]RPTGDVTHE.C	C6(Carbamidomethyl / 57.0215); C8(Carbamidomethyl / 57.0215); C17(Carbamidomethyl / 57.0215); C24(Carbamidomethyl / 57.0215); C29(Carbamidomethyl / 57.0215); C35(Carbamidomethyl / 57.0215)	0.048	0.057	0.005	0.01	0	0	0.0052	0.01	1.32	135.2	22.5	-1	Specific	6.7	>sp|P46531|NOTC1_HUMAN Neurogenic locus notch homolog protein 1 OS=Homo sapiens OX=9606 GN=NOTCH1 PE=1 SV=4	1	5841	FP052422_2.5638.5638.5	high-energy collision-induced dissociation	1.3	5033.15	5034.15	1	178 | 86445
22		95.6	6	840.029	5035.14	840.033	5035.16	controllerType=0 controllerNumber=1 scan=6567	-4.319	E.VGSYRCVCRATHTGPNCERPYVPCSPSPCQNGGTCRPTGDVTHE.C		VGSYRCVCRATHTGPNCERPYVPCSPSPCQNGGTCRPTGDVTHE,EC,6@57.02146,8@57.02146,17@57.02146,24@57.02146,29@57.02146,31@0.98402,35@57.02146	N31(Deamidated / 0.984)	17.6626	E.VGSYRC[+57.02146]VC[+57.02146]RATHTGPNC[+57.02146]ERPYVPC[+57.02146]SPSPC[+57.02146]QN[+0.98402]GGTC[+57.02146]RPTGDVTHE.C	C6(Carbamidomethyl / 57.0215); C8(Carbamidomethyl / 57.0215); C17(Carbamidomethyl / 57.0215); C24(Carbamidomethyl / 57.0215); C29(Carbamidomethyl / 57.0215); C35(Carbamidomethyl / 57.0215)	0.0032	0.0038	0	0	0	0	0.0003	0.00036	2.499	95.6	4.7		Specific	9.1	>sp|P46531|NOTC1_HUMAN Neurogenic locus notch homolog protein 1 OS=Homo sapiens OX=9606 GN=NOTCH1 PE=1 SV=4	1	6941	FP052422_2.6567.6567.6	high-energy collision-induced dissociation	2.95	5034.13	5034.15	1	179 | 111801
22		91.2	6	840.03	5035.14	840.033	5035.16	controllerType=0 controllerNumber=1 scan=6513	-3.519	E.VGSYRCVCRATHTGPNCERPYVPCSPSPCQNGGTCRPTGDVTHE.C		VGSYRCVCRATHTGPNCERPYVPCSPSPCQNGGTCRPTGDVTHE,EC,6@57.02146,8@57.02146,17@57.02146,24@57.02146,29@57.02146,30@0.98402,35@57.02146	Q30(Deamidated / 0.984)	17.5373	E.VGSYRC[+57.02146]VC[+57.02146]RATHTGPNC[+57.02146]ERPYVPC[+57.02146]SPSPC[+57.02146]Q[+0.98402]NGGTC[+57.02146]RPTGDVTHE.C	C6(Carbamidomethyl / 57.0215); C8(Carbamidomethyl / 57.0215); C17(Carbamidomethyl / 57.0215); C24(Carbamidomethyl / 57.0215); C29(Carbamidomethyl / 57.0215); C35(Carbamidomethyl / 57.0215)	4.8e-05	5.7e-05	0	0	0	0	8.6e-06	1e-05	4.32	91.2	11		Specific	11.3	>sp|P46531|NOTC1_HUMAN Neurogenic locus notch homolog protein 1 OS=Homo sapiens OX=9606 GN=NOTCH1 PE=1 SV=4	1	6880	FP052422_2.6513.6513.6	high-energy collision-induced dissociation	4.79	5034.14	5034.15	1	180 | 111081
22		29.3	6	839.863	5034.14	840.033	5035.16	controllerType=0 controllerNumber=1 scan=6679	-3.022	E.VGSYRCVCRATHTGPNCERPYVPCSPSPCQNGGTCRPTGDVTHE.C		VGSYRCVCRATHTGPNCERPYVPCSPSPCQNGGTCRPTGDVTHE,EC,6@57.02146,8@57.02146,17@57.02146,24@57.02146,29@57.02146,31@0.98402,35@57.02146	N31(Deamidated / 0.984)	17.9275	E.VGSYRC[+57.02146]VC[+57.02146]RATHTGPNC[+57.02146]ERPYVPC[+57.02146]SPSPC[+57.02146]QN[+0.98402]GGTC[+57.02146]RPTGDVTHE.C	C6(Carbamidomethyl / 57.0215); C8(Carbamidomethyl / 57.0215); C17(Carbamidomethyl / 57.0215); C24(Carbamidomethyl / 57.0215); C29(Carbamidomethyl / 57.0215); C35(Carbamidomethyl / 57.0215)	0.0013	0.0016	0	0	0	0	0.00015	0.00018	2.88	29.3	27.2	-1	Specific	9.9	>sp|P46531|NOTC1_HUMAN Neurogenic locus notch homolog protein 1 OS=Homo sapiens OX=9606 GN=NOTCH1 PE=1 SV=4	1	7078	FP052422_2.6679.6679.6	high-energy collision-induced dissociation	3.34	5033.13	5034.15	1	181 | 114441
22		2.8	6	840.032	5035.16	840.033	5035.16	controllerType=0 controllerNumber=1 scan=6788	-0.682	E.VGSYRCVCRATHTGPNCERPYVPCSPSPCQNGGTCRPTGDVTHE.C		VGSYRCVCRATHTGPNCERPYVPCSPSPCQNGGTCRPTGDVTHE,EC,6@57.02146,8@57.02146,17@57.02146,24@57.02146,29@57.02146,31@0.98402,35@57.02146	N31(Deamidated / 0.984)	18.1865	E.VGSYRC[+57.02146]VC[+57.02146]RATHTGPNC[+57.02146]ERPYVPC[+57.02146]SPSPC[+57.02146]QN[+0.98402]GGTC[+57.02146]RPTGDVTHE.C	C6(Carbamidomethyl / 57.0215); C8(Carbamidomethyl / 57.0215); C17(Carbamidomethyl / 57.0215); C24(Carbamidomethyl / 57.0215); C29(Carbamidomethyl / 57.0215); C35(Carbamidomethyl / 57.0215)	0.0032	0.0038	0	0	0	0	0.00031	0.00038	2.499	2.8	2.8		Specific	9.5	>sp|P46531|NOTC1_HUMAN Neurogenic locus notch homolog protein 1 OS=Homo sapiens OX=9606 GN=NOTCH1 PE=1 SV=4	1	7212	FP052422_2.6788.6788.6	high-energy collision-induced dissociation	2.95	5034.15	5034.15	1	182 | 116765
22		49.9	5	1007.63	5034.14	1007.64	5034.18	controllerType=0 controllerNumber=1 scan=5582	-6.57	E.VGSYRCVCRATHTGPNCERPYVPCSPSPCQNGGTCRPTGDVTHE.C		VGSYRCVCRATHTGPNCERPYVPCSPSPCQNGGTCRPTGDVTHE,EC,6@57.02146,8@57.02146,17@57.02146,24@57.02146,29@57.02146,35@57.02146		15.365	E.VGSYRC[+57.02146]VC[+57.02146]RATHTGPNC[+57.02146]ERPYVPC[+57.02146]SPSPC[+57.02146]QNGGTC[+57.02146]RPTGDVTHE.C	C6(Carbamidomethyl / 57.0215); C8(Carbamidomethyl / 57.0215); C17(Carbamidomethyl / 57.0215); C24(Carbamidomethyl / 57.0215); C29(Carbamidomethyl / 57.0215); C35(Carbamidomethyl / 57.0215)	0.039	0.046	0.0026	0.0052	0.0092	0.018	0.0028	0.0053	1.411	49.9	34.1		Specific	7.1	>sp|P46531|NOTC1_HUMAN Neurogenic locus notch homolog protein 1 OS=Homo sapiens OX=9606 GN=NOTCH1 PE=1 SV=4	1	5776	FP052422_2.5582.5582.5	high-energy collision-induced dissociation	1.33	5033.14	5033.17	1	183 | 84885
22		72.3	4	531.734	2123.91	531.735	2123.92	controllerType=0 controllerNumber=1 scan=4672	-1.964	E.VGSYRCVCRATHTGPNCE.R		VGSYRCVCRATHTGPNCE,ER,6@57.02146,8@57.02146,17@57.02146		13.2291	E.VGSYRC[+57.02146]VC[+57.02146]RATHTGPNC[+57.02146]E.R	C6(Carbamidomethyl / 57.0215); C8(Carbamidomethyl / 57.0215); C17(Carbamidomethyl / 57.0215)	0.032	0.038	0.0027	0.0027	0.0093	0.0093	0.0028	0.0029	1.495	72.3	72.3		Specific	6.6	>sp|P46531|NOTC1_HUMAN Neurogenic locus notch homolog protein 1 OS=Homo sapiens OX=9606 GN=NOTCH1 PE=1 SV=4	1	4663	FP052422_2.4672.4672.4	high-energy collision-induced dissociation	1.42	2122.91	2122.91	1	184 | 15702
40	HexNAc(1)Hex(1)Fuc(1)	5.4	4	860.866	3440.44	860.872	3440.47	controllerType=0 controllerNumber=1 scan=4980	-7.866	E.RPYVPCSPSPCQNGGTCRPTGDVTHE.C	16	RPYVPCSPSPCQNGGTCRPTGDVTHE,EC,6@57.02146,11@57.02146,16@511.19010,17@57.02146	T16(OGlycan / 511.1901)	13.9528	E.RPYVPC[+57.02146]SPSPC[+57.02146]QNGGT[+511.19010]C[+57.02146]RPTGDVTHE.C	C6(Carbamidomethyl / 57.0215); C11(Carbamidomethyl / 57.0215); C17(Carbamidomethyl / 57.0215)	0.042	0.05	0.0051	0.0051	0.018	0.018	0.0052	0.0053	1.376	5.4	2.4		Specific	10.8	>sp|P46531|NOTC1_HUMAN Neurogenic locus notch homolog protein 1 OS=Homo sapiens OX=9606 GN=NOTCH1 PE=1 SV=4	1	5055	FP052422_2.4980.4980.4	high-energy collision-induced dissociation	1.46	3439.43	3439.46	1	185 | 42507
62	HexNAc(1)Hex(1)Fuc(1)NeuAc(1)	24.4	1	1303.51	1303.51	1303.52	1303.52	controllerType=0 controllerNumber=1 scan=7778	-6.086	D.VTHE.C	2	VTHE,DC,2@802.28552,3@15.99492	T2(OGlycan / 802.2855); H3(Oxidation / 15.9949)	20.5418	D.VT[+802.28552]H[+15.99492]E.C		0.022	0.027	0	0.0028	0	0.01	0.0019	0.0029	1.654	24.4	24.4		Specific	6.6	>sp|P46531|NOTC1_HUMAN Neurogenic locus notch homolog protein 1 OS=Homo sapiens OX=9606 GN=NOTCH1 PE=1 SV=4	1	8306	FP052422_2.7778.7778.3	high-energy collision-induced dissociation	2.11	1302.5	1302.51	1	186 | 1906
80		182.8	2	990.385	1979.76	990.386	1979.76	controllerType=0 controllerNumber=1 scan=4250	-1.143	E.NIDDCPGNNCKNGGACVD.G		NIDDCPGNNCKNGGACVD,EG,5@57.02146,10@57.02146,16@57.02146		12.2317	E.NIDDC[+57.02146]PGNNC[+57.02146]KNGGAC[+57.02146]VD.G	C5(Carbamidomethyl / 57.0215); C10(Carbamidomethyl / 57.0215); C16(Carbamidomethyl / 57.0215)	0.0019	0.0023	0	0	0	0	0.00018	0.00022	2.713	182.8	182.8		Specific	10.5	>sp|P46531|NOTC1_HUMAN Neurogenic locus notch homolog protein 1 OS=Homo sapiens OX=9606 GN=NOTCH1 PE=1 SV=4	1	4119	FP052422_2.4250.4250.2	high-energy collision-induced dissociation	2.63	1978.75	1978.76	1	187 | 4370
198	Hex(1)Pent(2)	65.5	2	745.779	1490.55	745.779	1490.55	controllerType=0 controllerNumber=1 scan=4381	-0.69	D.ACISNPCNE.G	4	ACISNPCNE,DG,2@57.02146,4@426.13734,7@57.02146	S4(OGlycan / 426.1373)	12.5418	D.AC[+57.02146]IS[+426.13734]NPC[+57.02146]NE.G	C2(Carbamidomethyl / 57.0215); C7(Carbamidomethyl / 57.0215)	0.03	0.036	0.0028	0.0028	0.0095	0.0095	0.0028	0.0029	1.527	65.5	65.5		Specific	8.3	>sp|P46531|NOTC1_HUMAN Neurogenic locus notch homolog protein 1 OS=Homo sapiens OX=9606 GN=NOTCH1 PE=1 SV=4	1	4281	FP052422_2.4381.4381.2	high-energy collision-induced dissociation	1.76	1489.54	1489.54	1	188 | 1169
207	Fuc(1)	132.7	3	1189.15	3565.43	1189.15	3565.43	controllerType=0 controllerNumber=1 scan=6161	-2.237	E.GSTCDTNPVNGKAICTCPSGYTGPACSQDVDE.C	16	GSTCDTNPVNGKAICTCPSGYTGPACSQDVDE,EC,4@57.02146,10@0.98402,15@57.02146,16@146.05791,17@57.02146,26@57.02146	N10(Deamidated / 0.984); T16(OGlycan / 146.0579)	16.7081	E.GSTC[+57.02146]DTNPVN[+0.98402]GKAIC[+57.02146]T[+146.05791]C[+57.02146]PSGYTGPAC[+57.02146]SQDVDE.C	C4(Carbamidomethyl / 57.0215); C15(Carbamidomethyl / 57.0215); C17(Carbamidomethyl / 57.0215); C26(Carbamidomethyl / 57.0215)	0.025	0.03	0	0.0028	0	0.0098	0.0021	0.0029	1.603	132.7	2.4		Specific	11.7	>sp|P46531|NOTC1_HUMAN Neurogenic locus notch homolog protein 1 OS=Homo sapiens OX=9606 GN=NOTCH1 PE=1 SV=4	1	6449	FP052422_2.6161.6161.3	high-energy collision-induced dissociation	2.03	3564.42	3564.43	1	189 | 52646
207	Fuc(1)	131.5	3	1188.82	3564.45	1188.82	3564.45	controllerType=0 controllerNumber=1 scan=6111	-1.208	E.GSTCDTNPVNGKAICTCPSGYTGPACSQDVDE.C	16	GSTCDTNPVNGKAICTCPSGYTGPACSQDVDE,EC,4@57.02146,15@57.02146,16@146.05791,17@57.02146,26@57.02146	T16(OGlycan / 146.0579)	16.5895	E.GSTC[+57.02146]DTNPVNGKAIC[+57.02146]T[+146.05791]C[+57.02146]PSGYTGPAC[+57.02146]SQDVDE.C	C4(Carbamidomethyl / 57.0215); C15(Carbamidomethyl / 57.0215); C17(Carbamidomethyl / 57.0215); C26(Carbamidomethyl / 57.0215)	0.025	0.03	0	0.0028	0	0.0099	0.002	0.0029	1.603	131.5	2.4		Specific	11.3	>sp|P46531|NOTC1_HUMAN Neurogenic locus notch homolog protein 1 OS=Homo sapiens OX=9606 GN=NOTCH1 PE=1 SV=4	1	6392	FP052422_2.6111.6111.3	high-energy collision-induced dissociation	1.88	3563.44	3563.44	1	190 | 52406
207		337.7	3	1140.13	3418.38	1140.14	3418.39	controllerType=0 controllerNumber=1 scan=6160	-2.628	E.GSTCDTNPVNGKAICTCPSGYTGPACSQDVDE.C		GSTCDTNPVNGKAICTCPSGYTGPACSQDVDE,EC,4@57.02146,15@57.02146,17@57.02146,26@57.02146		16.7059	E.GSTC[+57.02146]DTNPVNGKAIC[+57.02146]TC[+57.02146]PSGYTGPAC[+57.02146]SQDVDE.C	C4(Carbamidomethyl / 57.0215); C15(Carbamidomethyl / 57.0215); C17(Carbamidomethyl / 57.0215); C26(Carbamidomethyl / 57.0215)	0.0028	0.0034	0	0	0	0	0.00024	0.00028	2.546	299.2	299.2		Specific	14.3	>sp|P46531|NOTC1_HUMAN Neurogenic locus notch homolog protein 1 OS=Homo sapiens OX=9606 GN=NOTCH1 PE=1 SV=4	1	6448	FP052422_2.6160.6160.3	high-energy collision-induced dissociation	2.47	3417.38	3417.39	1	191 | 52606
238		123	2	1292.04	2583.08	1292.05	2583.09	controllerType=0 controllerNumber=1 scan=7164	-5.892	D.ECSLGANPCEHAGKCINTLGSFE.C		ECSLGANPCEHAGKCINTLGSFE,DC,2@57.02146,7@15.99492,9@57.02146,11@15.99492,15@57.02146	N7(Oxidation / 15.9949); H11(Oxidation / 15.9949)	19.0797	D.EC[+57.02146]SLGAN[+15.99492]PC[+57.02146]EH[+15.99492]AGKC[+57.02146]INTLGSFE.C	C2(Carbamidomethyl / 57.0215); C9(Carbamidomethyl / 57.0215); C15(Carbamidomethyl / 57.0215)	0.017	0.021	0	0	0	0	0.0014	0.0017	1.763	123	53.6		Specific	6.6	>sp|P46531|NOTC1_HUMAN Neurogenic locus notch homolog protein 1 OS=Homo sapiens OX=9606 GN=NOTCH1 PE=1 SV=4	1	7633	FP052422_2.7164.7164.2	high-energy collision-induced dissociation	2.27	2582.07	2582.08	1	192 | 22320
238		63.1	3	861.697	2583.07	861.702	2583.09	controllerType=0 controllerNumber=1 scan=7154	-6.134	D.ECSLGANPCEHAGKCINTLGSFE.C		ECSLGANPCEHAGKCINTLGSFE,DC,2@57.02146,7@15.99492,9@57.02146,11@15.99492,15@57.02146	N7(Oxidation / 15.9949); H11(Oxidation / 15.9949)	19.056	D.EC[+57.02146]SLGAN[+15.99492]PC[+57.02146]EH[+15.99492]AGKC[+57.02146]INTLGSFE.C	C2(Carbamidomethyl / 57.0215); C9(Carbamidomethyl / 57.0215); C15(Carbamidomethyl / 57.0215)	0.038	0.046	0.0026	0.0052	0	0	0.0028	0.0053	1.418	63.1	42.1		Specific	6.2	>sp|P46531|NOTC1_HUMAN Neurogenic locus notch homolog protein 1 OS=Homo sapiens OX=9606 GN=NOTCH1 PE=1 SV=4	1	7622	FP052422_2.7154.7154.3	high-energy collision-induced dissociation	1.66	2582.07	2582.08	1	193 | 22258
238		61.9	2	1292.04	2583.08	1292.05	2583.09	controllerType=0 controllerNumber=1 scan=7111	-3.908	D.ECSLGANPCEHAGKCINTLGSFE.C		ECSLGANPCEHAGKCINTLGSFE,DC,2@57.02146,7@15.99492,9@57.02146,11@15.99492,15@57.02146	N7(Oxidation / 15.9949); H11(Oxidation / 15.9949)	18.9546	D.EC[+57.02146]SLGAN[+15.99492]PC[+57.02146]EH[+15.99492]AGKC[+57.02146]INTLGSFE.C	C2(Carbamidomethyl / 57.0215); C9(Carbamidomethyl / 57.0215); C15(Carbamidomethyl / 57.0215)	0.0096	0.012	0	0	0	0	0.00063	0.00075	2.016	61.9	36		Specific	8.8	>sp|P46531|NOTC1_HUMAN Neurogenic locus notch homolog protein 1 OS=Homo sapiens OX=9606 GN=NOTCH1 PE=1 SV=4	1	7572	FP052422_2.7111.7111.2	high-energy collision-induced dissociation	2.59	2582.07	2582.08	1	194 | 21681
238		202.6	2	1284.04	2567.08	1284.05	2567.1	controllerType=0 controllerNumber=1 scan=7176	-5.532	D.ECSLGANPCEHAGKCINTLGSFE.C		ECSLGANPCEHAGKCINTLGSFE,DC,2@57.02146,7@15.99492,9@57.02146,15@57.02146	N7(Oxidation / 15.9949)	19.108	D.EC[+57.02146]SLGAN[+15.99492]PC[+57.02146]EHAGKC[+57.02146]INTLGSFE.C	C2(Carbamidomethyl / 57.0215); C9(Carbamidomethyl / 57.0215); C15(Carbamidomethyl / 57.0215)	0.0043	0.0052	0	0	0	0	0.00042	0.00051	2.362	202.6	94		Specific	6.9	>sp|P46531|NOTC1_HUMAN Neurogenic locus notch homolog protein 1 OS=Homo sapiens OX=9606 GN=NOTCH1 PE=1 SV=4	1	7648	FP052422_2.7176.7176.2	high-energy collision-induced dissociation	2.8	2566.07	2566.09	1	195 | 22555
238		108.9	2	1284.05	2567.08	1284.05	2567.1	controllerType=0 controllerNumber=1 scan=7126	-4.296	D.ECSLGANPCEHAGKCINTLGSFE.C		ECSLGANPCEHAGKCINTLGSFE,DC,2@57.02146,7@15.99492,9@57.02146,15@57.02146	N7(Oxidation / 15.9949)	18.9894	D.EC[+57.02146]SLGAN[+15.99492]PC[+57.02146]EHAGKC[+57.02146]INTLGSFE.C	C2(Carbamidomethyl / 57.0215); C9(Carbamidomethyl / 57.0215); C15(Carbamidomethyl / 57.0215)	0.0031	0.0037	0	0	0	0	0.00025	0.00029	2.513	108.9	88.1		Specific	9.9	>sp|P46531|NOTC1_HUMAN Neurogenic locus notch homolog protein 1 OS=Homo sapiens OX=9606 GN=NOTCH1 PE=1 SV=4	1	7591	FP052422_2.7126.7126.2	high-energy collision-induced dissociation	2.96	2566.08	2566.09	1	196 | 21963
238		108.4	3	856.365	2567.08	856.37	2567.1	controllerType=0 controllerNumber=1 scan=7175	-5.775	D.ECSLGANPCEHAGKCINTLGSFE.C		ECSLGANPCEHAGKCINTLGSFE,DC,2@57.02146,7@15.99492,9@57.02146,15@57.02146	N7(Oxidation / 15.9949)	19.1058	D.EC[+57.02146]SLGAN[+15.99492]PC[+57.02146]EHAGKC[+57.02146]INTLGSFE.C	C2(Carbamidomethyl / 57.0215); C9(Carbamidomethyl / 57.0215); C15(Carbamidomethyl / 57.0215)	0.042	0.051	0.0051	0.0051	0	0	0.0052	0.0053	1.372	108.4	61.8		Specific	5.5	>sp|P46531|NOTC1_HUMAN Neurogenic locus notch homolog protein 1 OS=Homo sapiens OX=9606 GN=NOTCH1 PE=1 SV=4	1	7647	FP052422_2.7175.7175.3	high-energy collision-induced dissociation	1.44	2566.07	2566.09	1	197 | 22522
238		79.2	3	856.364	2567.08	856.37	2567.1	controllerType=0 controllerNumber=1 scan=7123	-6.703	D.ECSLGANPCEHAGKCINTLGSFE.C		ECSLGANPCEHAGKCINTLGSFE,DC,2@57.02146,7@15.99492,9@57.02146,15@57.02146	N7(Oxidation / 15.9949)	18.9827	D.EC[+57.02146]SLGAN[+15.99492]PC[+57.02146]EHAGKC[+57.02146]INTLGSFE.C	C2(Carbamidomethyl / 57.0215); C9(Carbamidomethyl / 57.0215); C15(Carbamidomethyl / 57.0215)	0.021	0.025	0	0	0	0	0.0017	0.0021	1.688	79.2	66.2		Specific	7.7	>sp|P46531|NOTC1_HUMAN Neurogenic locus notch homolog protein 1 OS=Homo sapiens OX=9606 GN=NOTCH1 PE=1 SV=4	1	7587	FP052422_2.7123.7123.3	high-energy collision-induced dissociation	2.01	2566.07	2566.09	1	198 | 21866
238		71.6	2	1284.05	2567.08	1284.05	2567.1	controllerType=0 controllerNumber=1 scan=7232	-4.867	D.ECSLGANPCEHAGKCINTLGSFE.C		ECSLGANPCEHAGKCINTLGSFE,DC,2@57.02146,7@15.99492,9@57.02146,15@57.02146	N7(Oxidation / 15.9949)	19.2394	D.EC[+57.02146]SLGAN[+15.99492]PC[+57.02146]EHAGKC[+57.02146]INTLGSFE.C	C2(Carbamidomethyl / 57.0215); C9(Carbamidomethyl / 57.0215); C15(Carbamidomethyl / 57.0215)	0.007	0.0084	0	0	0	0	0.00054	0.00065	2.152	71.6	71.6		Specific	9	>sp|P46531|NOTC1_HUMAN Neurogenic locus notch homolog protein 1 OS=Homo sapiens OX=9606 GN=NOTCH1 PE=1 SV=4	1	7712	FP052422_2.7232.7232.2	high-energy collision-induced dissociation	2.57	2566.08	2566.09	1	199 | 23110
239	Fuc(1)	39.9	3	862.026	2584.06	862.042	2584.11	controllerType=0 controllerNumber=1 scan=7466	-18.657	E.CSLGANPCEHAGKCINTLGSFE.C	2	CSLGANPCEHAGKCINTLGSFE,EC,1@57.02146,2@146.05791,8@57.02146,14@57.02146,16@15.99492	S2(OGlycan / 146.0579); N16(Oxidation / 15.9949)	19.7955	E.C[+57.02146]S[+146.05791]LGANPC[+57.02146]EHAGKC[+57.02146]IN[+15.99492]TLGSFE.C	C1(Carbamidomethyl / 57.0215); C8(Carbamidomethyl / 57.0215); C14(Carbamidomethyl / 57.0215)	0.042	0.05	0.0051	0.0051	0.018	0.018	0.0052	0.0053	1.38	39.9	21		Specific	6.1	>sp|P46531|NOTC1_HUMAN Neurogenic locus notch homolog protein 1 OS=Homo sapiens OX=9606 GN=NOTCH1 PE=1 SV=4	1	7960	FP052422_2.7466.7466.3	high-energy collision-induced dissociation	1.55	2583.06	2583.1	1	200 | 25254
239	Hex(1)	198.6	2	1292.53	2584.06	1292.56	2584.11	controllerType=0 controllerNumber=1 scan=7497	-19.643	E.CSLGANPCEHAGKCINTLGSFE.C	2	CSLGANPCEHAGKCINTLGSFE,EC,1@57.02146,2@162.05282,8@57.02146,14@57.02146	S2(OGlycan / 162.0528)	19.8698	E.C[+57.02146]S[+162.05282]LGANPC[+57.02146]EHAGKC[+57.02146]INTLGSFE.C	C1(Carbamidomethyl / 57.0215); C8(Carbamidomethyl / 57.0215); C14(Carbamidomethyl / 57.0215)	3.2e-05	3.8e-05	0	0	0	0	5e-06	6e-06	4.499	198.6	2		Specific	12.1	>sp|P46531|NOTC1_HUMAN Neurogenic locus notch homolog protein 1 OS=Homo sapiens OX=9606 GN=NOTCH1 PE=1 SV=4	1	7991	FP052422_2.7497.7497.2	high-energy collision-induced dissociation	4.97	2583.05	2583.1	1	201 | 25446
248	Hex(1)	68.4	2	798.37	1595.73	798.372	1595.74	controllerType=0 controllerNumber=1 scan=5206	-2.743	E.HAGKCINTLGSFE.C	8	HAGKCINTLGSFE,EC,5@57.02146,8@162.05282	T8(OGlycan / 162.0528)	14.4877	E.HAGKC[+57.02146]INT[+162.05282]LGSFE.C	C5(Carbamidomethyl / 57.0215)	0.016	0.019	0	0	0	0	0.0014	0.0016	1.792	68.4	6		Specific	7.9	>sp|P46531|NOTC1_HUMAN Neurogenic locus notch homolog protein 1 OS=Homo sapiens OX=9606 GN=NOTCH1 PE=1 SV=4	1	5320	FP052422_2.5206.5206.2	high-energy collision-induced dissociation	2.15	1594.73	1594.73	1	202 | 1287
248		44.8	3	483.897	1449.68	483.898	1449.68	controllerType=0 controllerNumber=1 scan=5186	-2.301	E.HAGKCINTLGSFE.C		HAGKCINTLGSFE,EC,5@57.02146,7@15.99492	N7(Oxidation / 15.9949)	14.4404	E.HAGKC[+57.02146]IN[+15.99492]TLGSFE.C	C5(Carbamidomethyl / 57.0215)	0.042	0.05	0.0052	0.0052	0.018	0.018	0.0052	0.0053	1.38	44.8	44.8		Specific	6.1	>sp|P46531|NOTC1_HUMAN Neurogenic locus notch homolog protein 1 OS=Homo sapiens OX=9606 GN=NOTCH1 PE=1 SV=4	1	5295	FP052422_2.5186.5186.3	high-energy collision-induced dissociation	1.46	1448.67	1448.67	1	203 | 1283
261		365.7	2	815.324	1629.64	815.326	1629.65	controllerType=0 controllerNumber=1 scan=5319	-3.125	E.CQCLQGYTGPRCE.I		CQCLQGYTGPRCE,EI,1@57.02146,2@0.98402,3@57.02146,12@57.02146	Q2(Deamidated / 0.984)	14.7506	E.C[+57.02146]Q[+0.98402]C[+57.02146]LQGYTGPRC[+57.02146]E.I	C1(Carbamidomethyl / 57.0215); C3(Carbamidomethyl / 57.0215); C12(Carbamidomethyl / 57.0215)	1.1e-05	1.4e-05	0	0	0	0	2.4e-06	2.8e-06	4.948	365.7	167.2		Specific	14.4	>sp|P46531|NOTC1_HUMAN Neurogenic locus notch homolog protein 1 OS=Homo sapiens OX=9606 GN=NOTCH1 PE=1 SV=4	1	5451	FP052422_2.5319.5319.2	high-energy collision-induced dissociation	5.42	1628.63	1628.64	1	204 | 1348
261		337	2	815.325	1629.64	815.326	1629.65	controllerType=0 controllerNumber=1 scan=5367	-1.103	E.CQCLQGYTGPRCE.I		CQCLQGYTGPRCE,EI,1@57.02146,2@0.98402,3@57.02146,12@57.02146	Q2(Deamidated / 0.984)	14.8637	E.C[+57.02146]Q[+0.98402]C[+57.02146]LQGYTGPRC[+57.02146]E.I	C1(Carbamidomethyl / 57.0215); C3(Carbamidomethyl / 57.0215); C12(Carbamidomethyl / 57.0215)	2.1e-05	2.5e-05	0	0	0	0	3.3e-06	3.9e-06	4.676	337	178.8		Specific	14.5	>sp|P46531|NOTC1_HUMAN Neurogenic locus notch homolog protein 1 OS=Homo sapiens OX=9606 GN=NOTCH1 PE=1 SV=4	1	5508	FP052422_2.5367.5367.2	high-energy collision-induced dissociation	5.14	1628.64	1628.64	1	205 | 1367
261		218.2	2	815.337	1629.67	815.326	1629.65	controllerType=0 controllerNumber=1 scan=5069	12.905	E.CQCLQGYTGPRCE.I		CQCLQGYTGPRCE,EI,1@57.02146,3@57.02146,5@0.98402,12@57.02146	Q5(Deamidated / 0.984)	14.1663	E.C[+57.02146]QC[+57.02146]LQ[+0.98402]GYTGPRC[+57.02146]E.I	C1(Carbamidomethyl / 57.0215); C3(Carbamidomethyl / 57.0215); C12(Carbamidomethyl / 57.0215)	0.0036	0.0044	0	0	0	0	0.00037	0.00044	2.438	218.2	8		Specific	11.2	>sp|P46531|NOTC1_HUMAN Neurogenic locus notch homolog protein 1 OS=Homo sapiens OX=9606 GN=NOTCH1 PE=1 SV=4	1	5154	FP052422_2.5069.5069.2	high-energy collision-induced dissociation	2.88	1628.66	1628.64	1	206 | 1243
261		648.5	2	814.832	1628.66	814.834	1628.66	controllerType=0 controllerNumber=1 scan=4974	-3.198	E.CQCLQGYTGPRCE.I		CQCLQGYTGPRCE,EI,1@57.02146,3@57.02146,12@57.02146		13.9406	E.C[+57.02146]QC[+57.02146]LQGYTGPRC[+57.02146]E.I	C1(Carbamidomethyl / 57.0215); C3(Carbamidomethyl / 57.0215); C12(Carbamidomethyl / 57.0215)	2.3e-08	2.8e-08	0	0	0	0	2.5e-09	3e-09	7.63	648.5	648.5		Specific	16.2	>sp|P46531|NOTC1_HUMAN Neurogenic locus notch homolog protein 1 OS=Homo sapiens OX=9606 GN=NOTCH1 PE=1 SV=4	1	5047	FP052422_2.4974.4974.2	high-energy collision-induced dissociation	7.55	1627.65	1627.65	1	207 | 1222
261		573.7	2	814.833	1628.66	814.834	1628.66	controllerType=0 controllerNumber=1 scan=5023	-2.223	E.CQCLQGYTGPRCE.I		CQCLQGYTGPRCE,EI,1@57.02146,3@57.02146,12@57.02146		14.0567	E.C[+57.02146]QC[+57.02146]LQGYTGPRC[+57.02146]E.I	C1(Carbamidomethyl / 57.0215); C3(Carbamidomethyl / 57.0215); C12(Carbamidomethyl / 57.0215)	2.3e-07	2.8e-07	0	0	0	0	1.1e-07	1.3e-07	6.63	573.7	573.7		Specific	17.8	>sp|P46531|NOTC1_HUMAN Neurogenic locus notch homolog protein 1 OS=Homo sapiens OX=9606 GN=NOTCH1 PE=1 SV=4	1	5101	FP052422_2.5023.5023.2	high-energy collision-induced dissociation	6.55	1627.65	1627.65	1	208 | 1232
261		557.9	2	814.832	1628.66	814.834	1628.66	controllerType=0 controllerNumber=1 scan=6511	-3.273	E.CQCLQGYTGPRCE.I		CQCLQGYTGPRCE,EI,1@57.02146,3@57.02146,12@57.02146		17.5329	E.C[+57.02146]QC[+57.02146]LQGYTGPRC[+57.02146]E.I	C1(Carbamidomethyl / 57.0215); C3(Carbamidomethyl / 57.0215); C12(Carbamidomethyl / 57.0215)	5.2e-07	6.3e-07	0	0	0	0	1.4e-07	1.7e-07	6.282	490.2	490.2		Specific	14.2	>sp|P46531|NOTC1_HUMAN Neurogenic locus notch homolog protein 1 OS=Homo sapiens OX=9606 GN=NOTCH1 PE=1 SV=4	1	6878	FP052422_2.6511.6511.2	high-energy collision-induced dissociation	6.2	1627.65	1627.65	1	209 | 1543
261		525.7	2	814.831	1628.65	814.834	1628.66	controllerType=0 controllerNumber=1 scan=4921	-4.022	E.CQCLQGYTGPRCE.I		CQCLQGYTGPRCE,EI,1@57.02146,3@57.02146,12@57.02146		13.8159	E.C[+57.02146]QC[+57.02146]LQGYTGPRC[+57.02146]E.I	C1(Carbamidomethyl / 57.0215); C3(Carbamidomethyl / 57.0215); C12(Carbamidomethyl / 57.0215)	5.2e-07	6.3e-07	0	0	0	0	1.4e-07	1.6e-07	6.282	525.7	525.7		Specific	16.1	>sp|P46531|NOTC1_HUMAN Neurogenic locus notch homolog protein 1 OS=Homo sapiens OX=9606 GN=NOTCH1 PE=1 SV=4	1	4983	FP052422_2.4921.4921.2	high-energy collision-induced dissociation	6.2	1627.65	1627.65	1	210 | 1217
261		492.8	2	814.832	1628.66	814.834	1628.66	controllerType=0 controllerNumber=1 scan=6566	-2.298	E.CQCLQGYTGPRCE.I		CQCLQGYTGPRCE,EI,1@57.02146,3@57.02146,12@57.02146		17.6604	E.C[+57.02146]QC[+57.02146]LQGYTGPRC[+57.02146]E.I	C1(Carbamidomethyl / 57.0215); C3(Carbamidomethyl / 57.0215); C12(Carbamidomethyl / 57.0215)	1.1e-06	1.3e-06	0	0	0	0	1.9e-07	2.3e-07	5.977	492.8	492.8		Specific	14.2	>sp|P46531|NOTC1_HUMAN Neurogenic locus notch homolog protein 1 OS=Homo sapiens OX=9606 GN=NOTCH1 PE=1 SV=4	1	6940	FP052422_2.6566.6566.2	high-energy collision-induced dissociation	5.9	1627.65	1627.65	1	211 | 1605
261		371.8	2	814.833	1628.66	814.834	1628.66	controllerType=0 controllerNumber=1 scan=5069	-1.474	E.CQCLQGYTGPRCE.I		CQCLQGYTGPRCE,EI,1@57.02146,3@57.02146,12@57.02146		14.1663	E.C[+57.02146]QC[+57.02146]LQGYTGPRC[+57.02146]E.I	C1(Carbamidomethyl / 57.0215); C3(Carbamidomethyl / 57.0215); C12(Carbamidomethyl / 57.0215)	1.4e-06	1.6e-06	0	0	0	0	2.6e-07	3.1e-07	5.864	371.8	371.8		Specific	15.3	>sp|P46531|NOTC1_HUMAN Neurogenic locus notch homolog protein 1 OS=Homo sapiens OX=9606 GN=NOTCH1 PE=1 SV=4	1	5153	FP052422_2.5069.5069.2	high-energy collision-induced dissociation	5.78	1627.65	1627.65	1	212 | 1238
261		202.6	3	543.556	1628.65	543.559	1628.66	controllerType=0 controllerNumber=1 scan=5007	-4.817	E.CQCLQGYTGPRCE.I		CQCLQGYTGPRCE,EI,1@57.02146,3@57.02146,12@57.02146		14.0188	E.C[+57.02146]QC[+57.02146]LQGYTGPRC[+57.02146]E.I	C1(Carbamidomethyl / 57.0215); C3(Carbamidomethyl / 57.0215); C12(Carbamidomethyl / 57.0215)	0.013	0.015	0	0	0	0	0.001	0.0012	1.891	202.6	202.6		Specific	7.8	>sp|P46531|NOTC1_HUMAN Neurogenic locus notch homolog protein 1 OS=Homo sapiens OX=9606 GN=NOTCH1 PE=1 SV=4	1	5085	FP052422_2.5007.5007.3	high-energy collision-induced dissociation	1.95	1627.65	1627.65	1	213 | 1227
261		83.9	2	814.83	1628.65	814.834	1628.66	controllerType=0 controllerNumber=1 scan=6622	-4.921	E.CQCLQGYTGPRCE.I		CQCLQGYTGPRCE,EI,1@57.02146,3@57.02146,12@57.02146		17.7931	E.C[+57.02146]QC[+57.02146]LQGYTGPRC[+57.02146]E.I	C1(Carbamidomethyl / 57.0215); C3(Carbamidomethyl / 57.0215); C12(Carbamidomethyl / 57.0215)	0.032	0.038	0.0027	0.0027	0	0	0.0028	0.0029	1.495	83.9	83.9		Specific	6.5	>sp|P46531|NOTC1_HUMAN Neurogenic locus notch homolog protein 1 OS=Homo sapiens OX=9606 GN=NOTCH1 PE=1 SV=4	1	7008	FP052422_2.6622.6622.3	high-energy collision-induced dissociation	1.42	1627.65	1627.65	1	214 | 1634
274	Hex(1)Pent(2); HexNAc(1)Hex(1)Fuc(1)NeuAc(1)	345.6	3	1299.18	3895.52	1299.18	3895.52	controllerType=0 controllerNumber=1 scan=7642	0.003	E.IDVNECVSNPCQNDATCLDQIGE.F	8;16	IDVNECVSNPCQNDATCLDQIGE,EF,6@57.02146,8@426.13734,11@57.02146,14@15.99492,16@802.28552,17@57.02146	S8(OGlycan / 426.1373); D14(Oxidation / 15.9949); T16(OGlycan / 802.2855)	20.2171	E.IDVNEC[+57.02146]VS[+426.13734]NPC[+57.02146]QND[+15.99492]AT[+802.28552]C[+57.02146]LDQIGE.F	C6(Carbamidomethyl / 57.0215); C11(Carbamidomethyl / 57.0215); C17(Carbamidomethyl / 57.0215)	0.00015	0.00018	0	0	0	0	1.9e-05	2.2e-05	3.835	345.6	0		Specific	16.6	>sp|P46531|NOTC1_HUMAN Neurogenic locus notch homolog protein 1 OS=Homo sapiens OX=9606 GN=NOTCH1 PE=1 SV=4	1	8149	FP052422_2.7642.7642.3	high-energy collision-induced dissociation	4.06	3894.51	3894.51	1	215 | 60942
274	HexNAc(1)Hex(1)Fuc(1)NeuAc(1); Hex(1)Pent(2)	79.1	3	1299.18	3895.52	1299.18	3895.52	controllerType=0 controllerNumber=1 scan=7711	0.755	E.IDVNECVSNPCQNDATCLDQIGE.F	8;16	IDVNECVSNPCQNDATCLDQIGE,EF,6@57.02146,8@802.28552,11@57.02146,14@15.99492,16@426.13734,17@57.02146	S8(OGlycan / 802.2855); D14(Oxidation / 15.9949); T16(OGlycan / 426.1373)	20.3815	E.IDVNEC[+57.02146]VS[+802.28552]NPC[+57.02146]QND[+15.99492]AT[+426.13734]C[+57.02146]LDQIGE.F	C6(Carbamidomethyl / 57.0215); C11(Carbamidomethyl / 57.0215); C17(Carbamidomethyl / 57.0215)	0.0036	0.0043	0	0	0	0	0.00033	0.0004	2.448	79.1	0		Specific	13.1	>sp|P46531|NOTC1_HUMAN Neurogenic locus notch homolog protein 1 OS=Homo sapiens OX=9606 GN=NOTCH1 PE=1 SV=4	1	8228	FP052422_2.7711.7711.3	high-energy collision-induced dissociation	2.55	3894.52	3894.51	1	216 | 61782
274	Hex(1)Pent(2); HexNAc(1)Hex(1)Fuc(1)NeuAc(1)	296.6	3	1294.18	3880.52	1294.17	3880.51	controllerType=0 controllerNumber=1 scan=7813	2.246	E.IDVNECVSNPCQNDATCLDQIGE.F	8;16	IDVNECVSNPCQNDATCLDQIGE,EF,4@0.98402,6@57.02146,8@426.13734,11@57.02146,16@802.28552,17@57.02146	N4(Deamidated / 0.984); S8(OGlycan / 426.1373); T16(OGlycan / 802.2855)	20.6283	E.IDVN[+0.98402]EC[+57.02146]VS[+426.13734]NPC[+57.02146]QNDAT[+802.28552]C[+57.02146]LDQIGE.F	C6(Carbamidomethyl / 57.0215); C11(Carbamidomethyl / 57.0215); C17(Carbamidomethyl / 57.0215)	0.00063	0.00075	0	0	0	0	6.2e-05	7.5e-05	3.203	296.6	1.2		Specific	16.6	>sp|P46531|NOTC1_HUMAN Neurogenic locus notch homolog protein 1 OS=Homo sapiens OX=9606 GN=NOTCH1 PE=1 SV=4	1	8345	FP052422_2.7813.7813.3	high-energy collision-induced dissociation	3.43	3879.51	3879.5	1	217 | 62702
274	Hex(1)Pent(2); HexNAc(1)Hex(1)Fuc(1)NeuAc(1)	566.9	3	1293.84	3879.52	1293.85	3879.52	controllerType=0 controllerNumber=1 scan=7718	-1.433	E.IDVNECVSNPCQNDATCLDQIGE.F	8;16	IDVNECVSNPCQNDATCLDQIGE,EF,6@57.02146,8@426.13734,11@57.02146,16@802.28552,17@57.02146	S8(OGlycan / 426.1373); T16(OGlycan / 802.2855)	20.3989	E.IDVNEC[+57.02146]VS[+426.13734]NPC[+57.02146]QNDAT[+802.28552]C[+57.02146]LDQIGE.F	C6(Carbamidomethyl / 57.0215); C11(Carbamidomethyl / 57.0215); C17(Carbamidomethyl / 57.0215)	4.8e-07	5.7e-07	0	0	0	0	1.3e-07	1.6e-07	6.321	566.9	1.2		Specific	17.2	>sp|P46531|NOTC1_HUMAN Neurogenic locus notch homolog protein 1 OS=Homo sapiens OX=9606 GN=NOTCH1 PE=1 SV=4	1	8237	FP052422_2.7718.7718.3	high-energy collision-induced dissociation	7.96	3878.51	3878.52	1	218 | 61862
274	Hex(1)Pent(2); HexNAc(1)Hex(1)Fuc(1)NeuAc(1)	484.7	3	1293.85	3879.52	1293.85	3879.52	controllerType=0 controllerNumber=1 scan=7674	-0.112	E.IDVNECVSNPCQNDATCLDQIGE.F	8;16	IDVNECVSNPCQNDATCLDQIGE,EF,6@57.02146,8@426.13734,11@57.02146,16@802.28552,17@57.02146	S8(OGlycan / 426.1373); T16(OGlycan / 802.2855)	20.2937	E.IDVNEC[+57.02146]VS[+426.13734]NPC[+57.02146]QNDAT[+802.28552]C[+57.02146]LDQIGE.F	C6(Carbamidomethyl / 57.0215); C11(Carbamidomethyl / 57.0215); C17(Carbamidomethyl / 57.0215)	1.1e-05	1.3e-05	0	0	0	0	2.3e-06	2.8e-06	4.976	478.4	1.2		Specific	17.3	>sp|P46531|NOTC1_HUMAN Neurogenic locus notch homolog protein 1 OS=Homo sapiens OX=9606 GN=NOTCH1 PE=1 SV=4	1	8187	FP052422_2.7674.7674.3	high-energy collision-induced dissociation	6.27	3878.52	3878.52	1	219 | 61342
274	Hex(1)Pent(2); HexNAc(1)Hex(1)Fuc(1)NeuAc(1)	309.9	3	1293.85	3879.52	1293.85	3879.52	controllerType=0 controllerNumber=1 scan=7621	-0.678	E.IDVNECVSNPCQNDATCLDQIGE.F	8;16	IDVNECVSNPCQNDATCLDQIGE,EF,6@57.02146,8@426.13734,11@57.02146,16@802.28552,17@57.02146	S8(OGlycan / 426.1373); T16(OGlycan / 802.2855)	20.1666	E.IDVNEC[+57.02146]VS[+426.13734]NPC[+57.02146]QNDAT[+802.28552]C[+57.02146]LDQIGE.F	C6(Carbamidomethyl / 57.0215); C11(Carbamidomethyl / 57.0215); C17(Carbamidomethyl / 57.0215)	6.2e-05	7.4e-05	0	0	0	0	1.2e-05	1.5e-05	4.21	309.9	1.2		Specific	18.3	>sp|P46531|NOTC1_HUMAN Neurogenic locus notch homolog protein 1 OS=Homo sapiens OX=9606 GN=NOTCH1 PE=1 SV=4	1	8127	FP052422_2.7621.7621.3	high-energy collision-induced dissociation	4.96	3878.51	3878.52	1	220 | 60822
274	Hex(1)Pent(2); HexNAc(1)Hex(1)Fuc(1)NeuAc(1)	296.4	3	1293.84	3879.52	1293.85	3879.52	controllerType=0 controllerNumber=1 scan=7771	-1.905	E.IDVNECVSNPCQNDATCLDQIGE.F	8;16	IDVNECVSNPCQNDATCLDQIGE,EF,6@57.02146,8@426.13734,11@57.02146,16@802.28552,17@57.02146	S8(OGlycan / 426.1373); T16(OGlycan / 802.2855)	20.5265	E.IDVNEC[+57.02146]VS[+426.13734]NPC[+57.02146]QNDAT[+802.28552]C[+57.02146]LDQIGE.F	C6(Carbamidomethyl / 57.0215); C11(Carbamidomethyl / 57.0215); C17(Carbamidomethyl / 57.0215)	6.2e-05	7.4e-05	0	0	0	0	1.2e-05	1.5e-05	4.21	296.4	1.2		Specific	18.3	>sp|P46531|NOTC1_HUMAN Neurogenic locus notch homolog protein 1 OS=Homo sapiens OX=9606 GN=NOTCH1 PE=1 SV=4	1	8297	FP052422_2.7771.7771.3	high-energy collision-induced dissociation	4.96	3878.51	3878.52	1	221 | 62342
274	Hex(1)Pent(2); HexNAc(1)Hex(1)Fuc(1)NeuAc(1)	262	2	1940.26	3879.52	1940.27	3879.52	controllerType=0 controllerNumber=1 scan=7686	-2.264	E.IDVNECVSNPCQNDATCLDQIGE.F	8;16	IDVNECVSNPCQNDATCLDQIGE,EF,6@57.02146,8@426.13734,11@57.02146,16@802.28552,17@57.02146	S8(OGlycan / 426.1373); T16(OGlycan / 802.2855)	20.322	E.IDVNEC[+57.02146]VS[+426.13734]NPC[+57.02146]QNDAT[+802.28552]C[+57.02146]LDQIGE.F	C6(Carbamidomethyl / 57.0215); C11(Carbamidomethyl / 57.0215); C17(Carbamidomethyl / 57.0215)	9.7e-05	0.00012	0	0	0	0	1.5e-05	1.8e-05	4.013	262	1.2		Specific	14.2	>sp|P46531|NOTC1_HUMAN Neurogenic locus notch homolog protein 1 OS=Homo sapiens OX=9606 GN=NOTCH1 PE=1 SV=4	1	8200	FP052422_2.7686.7686.2	high-energy collision-induced dissociation	4.73	3878.51	3878.52	1	222 | 61502
274	Hex(1)Pent(2); HexNAc(1)Hex(1)Fuc(1)NeuAc(1)	165.6	4	970.636	3879.52	970.637	3879.52	controllerType=0 controllerNumber=1 scan=7656	-1.043	E.IDVNECVSNPCQNDATCLDQIGE.F	8;16	IDVNECVSNPCQNDATCLDQIGE,EF,6@57.02146,8@426.13734,11@57.02146,16@802.28552,17@57.02146	S8(OGlycan / 426.1373); T16(OGlycan / 802.2855)	20.2497	E.IDVNEC[+57.02146]VS[+426.13734]NPC[+57.02146]QNDAT[+802.28552]C[+57.02146]LDQIGE.F	C6(Carbamidomethyl / 57.0215); C11(Carbamidomethyl / 57.0215); C17(Carbamidomethyl / 57.0215)	0.00053	0.00063	0	0	0	0	5.4e-05	6.5e-05	3.279	165.6	1.2		Specific	13.6	>sp|P46531|NOTC1_HUMAN Neurogenic locus notch homolog protein 1 OS=Homo sapiens OX=9606 GN=NOTCH1 PE=1 SV=4	1	8167	FP052422_2.7656.7656.4	high-energy collision-induced dissociation	3.92	3878.51	3878.52	1	223 | 61102
274	Hex(1)Pent(2); HexNAc(1)Hex(1)Fuc(1)NeuAc(1)	29	3	1293.85	3879.52	1293.85	3879.52	controllerType=0 controllerNumber=1 scan=7868	-0.489	E.IDVNECVSNPCQNDATCLDQIGE.F	8;16	IDVNECVSNPCQNDATCLDQIGE,EF,6@57.02146,8@426.13734,11@57.02146,16@802.28552,17@57.02146	S8(OGlycan / 426.1373); T16(OGlycan / 802.2855)	20.7597	E.IDVNEC[+57.02146]VS[+426.13734]NPC[+57.02146]QNDAT[+802.28552]C[+57.02146]LDQIGE.F	C6(Carbamidomethyl / 57.0215); C11(Carbamidomethyl / 57.0215); C17(Carbamidomethyl / 57.0215)	0.00077	0.00092	0	0	0	0	7.6e-05	9.1e-05	3.114	29	1.2		Specific	11.8	>sp|P46531|NOTC1_HUMAN Neurogenic locus notch homolog protein 1 OS=Homo sapiens OX=9606 GN=NOTCH1 PE=1 SV=4	1	8410	FP052422_2.7868.7868.3	high-energy collision-induced dissociation	3.75	3878.52	3878.52	1	224 | 63182
274	Hex(1)Pent(2); HexNAc(1)Hex(1)Fuc(1)	444.7	3	1196.81	3588.43	1196.81	3588.43	controllerType=0 controllerNumber=1 scan=7120	-0.575	E.IDVNECVSNPCQNDATCLDQIGE.F	8;16	IDVNECVSNPCQNDATCLDQIGE,EF,6@57.02146,8@426.13734,11@57.02146,16@511.19010,17@57.02146	S8(OGlycan / 426.1373); T16(OGlycan / 511.1901)	18.9762	E.IDVNEC[+57.02146]VS[+426.13734]NPC[+57.02146]QNDAT[+511.19010]C[+57.02146]LDQIGE.F	C6(Carbamidomethyl / 57.0215); C11(Carbamidomethyl / 57.0215); C17(Carbamidomethyl / 57.0215)	2.4e-06	2.9e-06	0	0	0	0	4.2e-07	5e-07	5.619	444.7	1.2		Specific	16.4	>sp|P46531|NOTC1_HUMAN Neurogenic locus notch homolog protein 1 OS=Homo sapiens OX=9606 GN=NOTCH1 PE=1 SV=4	1	7584	FP052422_2.7120.7120.3	high-energy collision-induced dissociation	6.62	3587.42	3587.42	1	225 | 54662
274	Hex(1)Pent(2); HexNAc(1)Hex(1)Fuc(1)	444.1	3	1196.81	3588.43	1196.81	3588.43	controllerType=0 controllerNumber=1 scan=7069	-0.065	E.IDVNECVSNPCQNDATCLDQIGE.F	8;16	IDVNECVSNPCQNDATCLDQIGE,EF,6@57.02146,8@426.13734,11@57.02146,16@511.19010,17@57.02146	S8(OGlycan / 426.1373); T16(OGlycan / 511.1901)	18.8541	E.IDVNEC[+57.02146]VS[+426.13734]NPC[+57.02146]QNDAT[+511.19010]C[+57.02146]LDQIGE.F	C6(Carbamidomethyl / 57.0215); C11(Carbamidomethyl / 57.0215); C17(Carbamidomethyl / 57.0215)	1.2e-05	1.4e-05	0	0	0	0	2.4e-06	2.9e-06	4.928	444.1	1.2		Specific	17.4	>sp|P46531|NOTC1_HUMAN Neurogenic locus notch homolog protein 1 OS=Homo sapiens OX=9606 GN=NOTCH1 PE=1 SV=4	1	7524	FP052422_2.7069.7069.3	high-energy collision-induced dissociation	5.93	3587.42	3587.42	1	226 | 54342
274	Hex(1)Pent(2); HexNAc(1)Hex(1)Fuc(1)	190.1	2	1794.71	3588.42	1794.72	3588.43	controllerType=0 controllerNumber=1 scan=7081	-1.847	E.IDVNECVSNPCQNDATCLDQIGE.F	8;16	IDVNECVSNPCQNDATCLDQIGE,EF,6@57.02146,8@426.13734,11@57.02146,16@511.19010,17@57.02146	S8(OGlycan / 426.1373); T16(OGlycan / 511.1901)	18.8825	E.IDVNEC[+57.02146]VS[+426.13734]NPC[+57.02146]QNDAT[+511.19010]C[+57.02146]LDQIGE.F	C6(Carbamidomethyl / 57.0215); C11(Carbamidomethyl / 57.0215); C17(Carbamidomethyl / 57.0215)	0.00024	0.00028	0	0	0	0	2.4e-05	2.9e-05	3.628	190.1	1.2		Specific	12.7	>sp|P46531|NOTC1_HUMAN Neurogenic locus notch homolog protein 1 OS=Homo sapiens OX=9606 GN=NOTCH1 PE=1 SV=4	1	7537	FP052422_2.7081.7081.2	high-energy collision-induced dissociation	4.27	3587.42	3587.42	1	227 | 54382
274	Hex(1)Pent(2); HexNAc(1)Hex(1)Fuc(1)	10.9	3	1196.81	3588.42	1196.81	3588.43	controllerType=0 controllerNumber=1 scan=7182	-1.595	E.IDVNECVSNPCQNDATCLDQIGE.F	8;16	IDVNECVSNPCQNDATCLDQIGE,EF,6@57.02146,8@426.13734,11@57.02146,16@511.19010,17@57.02146	S8(OGlycan / 426.1373); T16(OGlycan / 511.1901)	19.1212	E.IDVNEC[+57.02146]VS[+426.13734]NPC[+57.02146]QNDAT[+511.19010]C[+57.02146]LDQIGE.F	C6(Carbamidomethyl / 57.0215); C11(Carbamidomethyl / 57.0215); C17(Carbamidomethyl / 57.0215)	0.011	0.013	0	0	0	0	0.00078	0.00093	1.97	10.9	1.2		Specific	11.2	>sp|P46531|NOTC1_HUMAN Neurogenic locus notch homolog protein 1 OS=Homo sapiens OX=9606 GN=NOTCH1 PE=1 SV=4	1	7654	FP052422_2.7182.7182.3	high-energy collision-induced dissociation	2.53	3587.42	3587.42	1	228 | 55142
274	Hex(1)Pent(2); HexNAc(1)Fuc(1)	472.5	3	1142.8	3426.37	1142.8	3426.38	controllerType=0 controllerNumber=1 scan=7153	-0.922	E.IDVNECVSNPCQNDATCLDQIGE.F	8;16	IDVNECVSNPCQNDATCLDQIGE,EF,6@57.02146,8@426.13734,11@57.02146,16@349.13728,17@57.02146	S8(OGlycan / 426.1373); T16(OGlycan / 349.1373)	19.0548	E.IDVNEC[+57.02146]VS[+426.13734]NPC[+57.02146]QNDAT[+349.13728]C[+57.02146]LDQIGE.F	C6(Carbamidomethyl / 57.0215); C11(Carbamidomethyl / 57.0215); C17(Carbamidomethyl / 57.0215)	2.4e-06	2.9e-06	0	0	0	0	4.6e-07	5.6e-07	5.619	472.5	1.2		Specific	14.9	>sp|P46531|NOTC1_HUMAN Neurogenic locus notch homolog protein 1 OS=Homo sapiens OX=9606 GN=NOTCH1 PE=1 SV=4	1	7621	FP052422_2.7153.7153.3	high-energy collision-induced dissociation	6.62	3425.37	3425.37	1	229 | 54942
274	Hex(1)Pent(2); HexNAc(1)Fuc(1)	452.3	2	1713.69	3426.37	1713.69	3426.38	controllerType=0 controllerNumber=1 scan=7129	-1.506	E.IDVNECVSNPCQNDATCLDQIGE.F	8;16	IDVNECVSNPCQNDATCLDQIGE,EF,6@57.02146,8@426.13734,11@57.02146,16@349.13728,17@57.02146	S8(OGlycan / 426.1373); T16(OGlycan / 349.1373)	18.996	E.IDVNEC[+57.02146]VS[+426.13734]NPC[+57.02146]QNDAT[+349.13728]C[+57.02146]LDQIGE.F	C6(Carbamidomethyl / 57.0215); C11(Carbamidomethyl / 57.0215); C17(Carbamidomethyl / 57.0215)	2.4e-06	2.9e-06	0	0	0	0	4.4e-07	5.3e-07	5.619	452.3	1.2		Specific	18.8	>sp|P46531|NOTC1_HUMAN Neurogenic locus notch homolog protein 1 OS=Homo sapiens OX=9606 GN=NOTCH1 PE=1 SV=4	1	7595	FP052422_2.7129.7129.2	high-energy collision-induced dissociation	6.62	3425.36	3425.37	1	230 | 54702
274	Hex(1)Pent(2); HexNAc(1)Fuc(1)	344.1	3	1142.79	3426.37	1142.8	3426.38	controllerType=0 controllerNumber=1 scan=7211	-2.311	E.IDVNECVSNPCQNDATCLDQIGE.F	8;16	IDVNECVSNPCQNDATCLDQIGE,EF,6@57.02146,8@426.13734,11@57.02146,16@349.13728,17@57.02146	S8(OGlycan / 426.1373); T16(OGlycan / 349.1373)	19.1895	E.IDVNEC[+57.02146]VS[+426.13734]NPC[+57.02146]QNDAT[+349.13728]C[+57.02146]LDQIGE.F	C6(Carbamidomethyl / 57.0215); C11(Carbamidomethyl / 57.0215); C17(Carbamidomethyl / 57.0215)	3e-05	3.6e-05	0	0	0	0	4.5e-06	5.4e-06	4.526	344.1	1.2		Specific	15.6	>sp|P46531|NOTC1_HUMAN Neurogenic locus notch homolog protein 1 OS=Homo sapiens OX=9606 GN=NOTCH1 PE=1 SV=4	1	7688	FP052422_2.7211.7211.3	high-energy collision-induced dissociation	5.28	3425.36	3425.37	1	231 | 55382
274	Hex(1)Pent(2); HexNAc(1)Fuc(1)	332.6	3	1142.8	3426.37	1142.8	3426.38	controllerType=0 controllerNumber=1 scan=7107	-1.242	E.IDVNECVSNPCQNDATCLDQIGE.F	8;16	IDVNECVSNPCQNDATCLDQIGE,EF,6@57.02146,8@426.13734,11@57.02146,16@349.13728,17@57.02146	S8(OGlycan / 426.1373); T16(OGlycan / 349.1373)	18.9439	E.IDVNEC[+57.02146]VS[+426.13734]NPC[+57.02146]QNDAT[+349.13728]C[+57.02146]LDQIGE.F	C6(Carbamidomethyl / 57.0215); C11(Carbamidomethyl / 57.0215); C17(Carbamidomethyl / 57.0215)	4.3e-05	5.2e-05	0	0	0	0	6.2e-06	7.4e-06	4.367	332.6	1.2		Specific	18	>sp|P46531|NOTC1_HUMAN Neurogenic locus notch homolog protein 1 OS=Homo sapiens OX=9606 GN=NOTCH1 PE=1 SV=4	1	7568	FP052422_2.7107.7107.3	high-energy collision-induced dissociation	5.12	3425.36	3425.37	1	232 | 54622
274	Hex(1)Pent(2); HexNAc(1)Fuc(1)	272.7	2	1713.69	3426.37	1713.69	3426.38	controllerType=0 controllerNumber=1 scan=7180	-2.931	E.IDVNECVSNPCQNDATCLDQIGE.F	8;16	IDVNECVSNPCQNDATCLDQIGE,EF,6@57.02146,8@426.13734,11@57.02146,16@349.13728,17@57.02146	S8(OGlycan / 426.1373); T16(OGlycan / 349.1373)	19.1168	E.IDVNEC[+57.02146]VS[+426.13734]NPC[+57.02146]QNDAT[+349.13728]C[+57.02146]LDQIGE.F	C6(Carbamidomethyl / 57.0215); C11(Carbamidomethyl / 57.0215); C17(Carbamidomethyl / 57.0215)	9.7e-05	0.00012	0	0	0	0	1.5e-05	1.8e-05	4.013	272.7	1.2		Specific	14.6	>sp|P46531|NOTC1_HUMAN Neurogenic locus notch homolog protein 1 OS=Homo sapiens OX=9606 GN=NOTCH1 PE=1 SV=4	1	7652	FP052422_2.7180.7180.2	high-energy collision-induced dissociation	4.73	3425.36	3425.37	1	233 | 55062
274	Hex(1)Pent(2); HexNAc(1)Fuc(1)	172.9	3	1142.79	3426.37	1142.8	3426.38	controllerType=0 controllerNumber=1 scan=7260	-1.777	E.IDVNECVSNPCQNDATCLDQIGE.F	8;16	IDVNECVSNPCQNDATCLDQIGE,EF,6@57.02146,8@426.13734,11@57.02146,16@349.13728,17@57.02146	S8(OGlycan / 426.1373); T16(OGlycan / 349.1373)	19.306	E.IDVNEC[+57.02146]VS[+426.13734]NPC[+57.02146]QNDAT[+349.13728]C[+57.02146]LDQIGE.F	C6(Carbamidomethyl / 57.0215); C11(Carbamidomethyl / 57.0215); C17(Carbamidomethyl / 57.0215)	0.00024	0.00028	0	0	0	0	2.5e-05	3e-05	3.628	172.9	1.2		Specific	14.9	>sp|P46531|NOTC1_HUMAN Neurogenic locus notch homolog protein 1 OS=Homo sapiens OX=9606 GN=NOTCH1 PE=1 SV=4	1	7739	FP052422_2.7260.7260.3	high-energy collision-induced dissociation	4.27	3425.36	3425.37	1	234 | 55702
274	Hex(1)Pent(1); Hex(1)Pent(1)	77.3	3	1080.44	3239.29	1080.44	3239.29	controllerType=0 controllerNumber=1 scan=7416	0.302	E.IDVNECVSNPCQNDATCLDQIGE.F	8;16	IDVNECVSNPCQNDATCLDQIGE,EF,6@57.02146,8@294.09508,11@57.02146,16@294.09508,17@57.02146	S8(OGlycan / 294.0951); T16(OGlycan / 294.0951)	19.6754	E.IDVNEC[+57.02146]VS[+294.09508]NPC[+57.02146]QNDAT[+294.09508]C[+57.02146]LDQIGE.F	C6(Carbamidomethyl / 57.0215); C11(Carbamidomethyl / 57.0215); C17(Carbamidomethyl / 57.0215)	0.029	0.035	0.0028	0.0028	0.0096	0.0096	0.0028	0.0029	1.54	77.3	1.2		Specific	10.5	>sp|P46531|NOTC1_HUMAN Neurogenic locus notch homolog protein 1 OS=Homo sapiens OX=9606 GN=NOTCH1 PE=1 SV=4	1	7907	FP052422_2.7416.7416.3	high-energy collision-induced dissociation	1.92	3238.29	3238.28	1	235 | 58062
274	Hex(1)Pent(2); Fuc(1)	269.9	3	1075.44	3224.29	1075.43	3224.28	controllerType=0 controllerNumber=1 scan=7475	3.115	E.IDVNECVSNPCQNDATCLDQIGE.F	8;16	IDVNECVSNPCQNDATCLDQIGE,EF,6@57.02146,8@426.13734,11@57.02146,13@0.98402,16@146.05791,17@57.02146	S8(OGlycan / 426.1373); N13(Deamidated / 0.984); T16(OGlycan / 146.0579)	19.8172	E.IDVNEC[+57.02146]VS[+426.13734]NPC[+57.02146]QN[+0.98402]DAT[+146.05791]C[+57.02146]LDQIGE.F	C6(Carbamidomethyl / 57.0215); C11(Carbamidomethyl / 57.0215); C17(Carbamidomethyl / 57.0215)	0.0021	0.0025	0	0	0	0	0.00019	0.00023	2.677	269.9	1.2		Specific	11.7	>sp|P46531|NOTC1_HUMAN Neurogenic locus notch homolog protein 1 OS=Homo sapiens OX=9606 GN=NOTCH1 PE=1 SV=4	1	7968	FP052422_2.7475.7475.3	high-energy collision-induced dissociation	2.86	3223.28	3223.27	1	236 | 59102
274	Hex(1)Pent(2); Fuc(1)	592.9	2	1612.15	3223.29	1612.15	3223.3	controllerType=0 controllerNumber=1 scan=7377	-2.577	E.IDVNECVSNPCQNDATCLDQIGE.F	8;16	IDVNECVSNPCQNDATCLDQIGE,EF,6@57.02146,8@426.13734,11@57.02146,16@146.05791,17@57.02146	S8(OGlycan / 426.1373); T16(OGlycan / 146.0579)	19.5834	E.IDVNEC[+57.02146]VS[+426.13734]NPC[+57.02146]QNDAT[+146.05791]C[+57.02146]LDQIGE.F	C6(Carbamidomethyl / 57.0215); C11(Carbamidomethyl / 57.0215); C17(Carbamidomethyl / 57.0215)	4.8e-07	5.7e-07	0	0	0	0	1.2e-07	1.4e-07	6.321	592.9	12		Specific	15.1	>sp|P46531|NOTC1_HUMAN Neurogenic locus notch homolog protein 1 OS=Homo sapiens OX=9606 GN=NOTCH1 PE=1 SV=4	1	7868	FP052422_2.7377.7377.2	high-energy collision-induced dissociation	8.96	3222.28	3222.29	1	237 | 57222
274	Hex(1)Pent(2); Fuc(1)	467.7	3	1075.1	3223.3	1075.1	3223.3	controllerType=0 controllerNumber=1 scan=7376	-0.517	E.IDVNECVSNPCQNDATCLDQIGE.F	8;16	IDVNECVSNPCQNDATCLDQIGE,EF,6@57.02146,8@426.13734,11@57.02146,16@146.05791,17@57.02146	S8(OGlycan / 426.1373); T16(OGlycan / 146.0579)	19.5812	E.IDVNEC[+57.02146]VS[+426.13734]NPC[+57.02146]QNDAT[+146.05791]C[+57.02146]LDQIGE.F	C6(Carbamidomethyl / 57.0215); C11(Carbamidomethyl / 57.0215); C17(Carbamidomethyl / 57.0215)	2.4e-06	2.9e-06	0	0	0	0	4.8e-07	5.8e-07	5.619	467.7	1.2		Specific	12	>sp|P46531|NOTC1_HUMAN Neurogenic locus notch homolog protein 1 OS=Homo sapiens OX=9606 GN=NOTCH1 PE=1 SV=4	1	7867	FP052422_2.7376.7376.3	high-energy collision-induced dissociation	6.62	3222.29	3222.29	1	238 | 57182
274	Hex(1)Pent(2); Fuc(1)	437.8	3	1075.1	3223.29	1075.1	3223.3	controllerType=0 controllerNumber=1 scan=7420	-2.676	E.IDVNECVSNPCQNDATCLDQIGE.F	8;16	IDVNECVSNPCQNDATCLDQIGE,EF,6@57.02146,8@426.13734,11@57.02146,16@146.05791,17@57.02146	S8(OGlycan / 426.1373); T16(OGlycan / 146.0579)	19.6868	E.IDVNEC[+57.02146]VS[+426.13734]NPC[+57.02146]QNDAT[+146.05791]C[+57.02146]LDQIGE.F	C6(Carbamidomethyl / 57.0215); C11(Carbamidomethyl / 57.0215); C17(Carbamidomethyl / 57.0215)	3.6e-06	4.3e-06	0	0	0	0	8e-07	9.6e-07	5.446	437.8	1.2		Specific	13.3	>sp|P46531|NOTC1_HUMAN Neurogenic locus notch homolog protein 1 OS=Homo sapiens OX=9606 GN=NOTCH1 PE=1 SV=4	1	7910	FP052422_2.7420.7420.3	high-energy collision-induced dissociation	6.31	3222.28	3222.29	1	239 | 58142
274	Hex(1)Pent(2); Fuc(1)	407.1	3	1075.1	3223.3	1075.1	3223.3	controllerType=0 controllerNumber=1 scan=7323	0.733	E.IDVNECVSNPCQNDATCLDQIGE.F	8;16	IDVNECVSNPCQNDATCLDQIGE,EF,6@57.02146,8@426.13734,11@57.02146,16@146.05791,17@57.02146	S8(OGlycan / 426.1373); T16(OGlycan / 146.0579)	19.4557	E.IDVNEC[+57.02146]VS[+426.13734]NPC[+57.02146]QNDAT[+146.05791]C[+57.02146]LDQIGE.F	C6(Carbamidomethyl / 57.0215); C11(Carbamidomethyl / 57.0215); C17(Carbamidomethyl / 57.0215)	1.8e-05	2.1e-05	0	0	0	0	3.2e-06	3.8e-06	4.755	407.1	1.2		Specific	13.1	>sp|P46531|NOTC1_HUMAN Neurogenic locus notch homolog protein 1 OS=Homo sapiens OX=9606 GN=NOTCH1 PE=1 SV=4	1	7812	FP052422_2.7323.7323.3	high-energy collision-induced dissociation	5.57	3222.29	3222.29	1	240 | 56142
274	Hex(1)Pent(2); Fuc(1)	306.7	2	1612.15	3223.29	1612.15	3223.3	controllerType=0 controllerNumber=1 scan=7434	-2.956	E.IDVNECVSNPCQNDATCLDQIGE.F	8;16	IDVNECVSNPCQNDATCLDQIGE,EF,6@57.02146,8@426.13734,11@57.02146,16@146.05791,17@57.02146	S8(OGlycan / 426.1373); T16(OGlycan / 146.0579)	19.7195	E.IDVNEC[+57.02146]VS[+426.13734]NPC[+57.02146]QNDAT[+146.05791]C[+57.02146]LDQIGE.F	C6(Carbamidomethyl / 57.0215); C11(Carbamidomethyl / 57.0215); C17(Carbamidomethyl / 57.0215)	6.2e-05	7.4e-05	0	0	0	0	1.2e-05	1.4e-05	4.21	306.7	1.2		Specific	15.3	>sp|P46531|NOTC1_HUMAN Neurogenic locus notch homolog protein 1 OS=Homo sapiens OX=9606 GN=NOTCH1 PE=1 SV=4	1	7926	FP052422_2.7434.7434.2	high-energy collision-induced dissociation	4.96	3222.28	3222.29	1	241 | 58342
274	Hex(1)Pent(2); Fuc(1)	204	2	1612.15	3223.3	1612.15	3223.3	controllerType=0 controllerNumber=1 scan=7327	0.832	E.IDVNECVSNPCQNDATCLDQIGE.F	8;16	IDVNECVSNPCQNDATCLDQIGE,EF,6@57.02146,8@426.13734,11@57.02146,16@146.05791,17@57.02146	S8(OGlycan / 426.1373); T16(OGlycan / 146.0579)	19.4646	E.IDVNEC[+57.02146]VS[+426.13734]NPC[+57.02146]QNDAT[+146.05791]C[+57.02146]LDQIGE.F	C6(Carbamidomethyl / 57.0215); C11(Carbamidomethyl / 57.0215); C17(Carbamidomethyl / 57.0215)	0.00069	0.00083	0	0	0	0	6.5e-05	7.8e-05	3.162	204	1.2		Specific	12.8	>sp|P46531|NOTC1_HUMAN Neurogenic locus notch homolog protein 1 OS=Homo sapiens OX=9606 GN=NOTCH1 PE=1 SV=4	1	7818	FP052422_2.7327.7327.2	high-energy collision-induced dissociation	3.9	3222.29	3222.29	1	242 | 56262
274	Hex(1)Pent(2); Fuc(1)	144.6	3	1075.1	3223.28	1075.1	3223.3	controllerType=0 controllerNumber=1 scan=7525	-4.039	E.IDVNECVSNPCQNDATCLDQIGE.F	8;16	IDVNECVSNPCQNDATCLDQIGE,EF,6@57.02146,8@426.13734,11@57.02146,16@146.05791,17@57.02146	S8(OGlycan / 426.1373); T16(OGlycan / 146.0579)	19.9367	E.IDVNEC[+57.02146]VS[+426.13734]NPC[+57.02146]QNDAT[+146.05791]C[+57.02146]LDQIGE.F	C6(Carbamidomethyl / 57.0215); C11(Carbamidomethyl / 57.0215); C17(Carbamidomethyl / 57.0215)	0.012	0.014	0	0	0	0	0.00087	0.001	1.936	144.6	1.2		Specific	10.2	>sp|P46531|NOTC1_HUMAN Neurogenic locus notch homolog protein 1 OS=Homo sapiens OX=9606 GN=NOTCH1 PE=1 SV=4	1	8024	FP052422_2.7525.7525.3	high-energy collision-induced dissociation	2.49	3222.28	3222.29	1	243 | 59822
274	Hex(1)Pent(2); Fuc(1)	114.6	2	1612.15	3223.29	1612.15	3223.3	controllerType=0 controllerNumber=1 scan=7486	-2.577	E.IDVNECVSNPCQNDATCLDQIGE.F	8;16	IDVNECVSNPCQNDATCLDQIGE,EF,6@57.02146,8@426.13734,11@57.02146,16@146.05791,17@57.02146	S8(OGlycan / 426.1373); T16(OGlycan / 146.0579)	19.8437	E.IDVNEC[+57.02146]VS[+426.13734]NPC[+57.02146]QNDAT[+146.05791]C[+57.02146]LDQIGE.F	C6(Carbamidomethyl / 57.0215); C11(Carbamidomethyl / 57.0215); C17(Carbamidomethyl / 57.0215)	0.011	0.013	0	0	0	0	0.00081	0.00097	1.97	114.6	1.2		Specific	10.6	>sp|P46531|NOTC1_HUMAN Neurogenic locus notch homolog protein 1 OS=Homo sapiens OX=9606 GN=NOTCH1 PE=1 SV=4	1	7980	FP052422_2.7486.7486.2	high-energy collision-induced dissociation	2.53	3222.28	3222.29	1	244 | 59262
274	Hex(1); Hex(1)Pent(1)	34.4	3	1036.42	3107.25	1036.42	3107.25	controllerType=0 controllerNumber=1 scan=7304	-0.817	E.IDVNECVSNPCQNDATCLDQIGE.F	8;16	IDVNECVSNPCQNDATCLDQIGE,EF,6@57.02146,8@162.05282,11@57.02146,16@294.09508,17@57.02146	S8(OGlycan / 162.0528); T16(OGlycan / 294.0951)	19.4097	E.IDVNEC[+57.02146]VS[+162.05282]NPC[+57.02146]QNDAT[+294.09508]C[+57.02146]LDQIGE.F	C6(Carbamidomethyl / 57.0215); C11(Carbamidomethyl / 57.0215); C17(Carbamidomethyl / 57.0215)	0.015	0.018	0	0	0	0	0.0012	0.0014	1.813	34.4	1.2		Specific	10	>sp|P46531|NOTC1_HUMAN Neurogenic locus notch homolog protein 1 OS=Homo sapiens OX=9606 GN=NOTCH1 PE=1 SV=4	1	7792	FP052422_2.7304.7304.3	high-energy collision-induced dissociation	2.34	3106.24	3106.24	1	245 | 55902
274	Hex(1)Pent(2)	228.9	3	1031.75	3093.24	1031.75	3093.23	controllerType=0 controllerNumber=1 scan=7415	1.791	E.IDVNECVSNPCQNDATCLDQIGE.F	16	IDVNECVSNPCQNDATCLDQIGE,EF,6@57.02146,11@57.02146,16@426.13734,17@57.02146,19@15.99492	T16(OGlycan / 426.1373); D19(Oxidation / 15.9949)	19.6733	E.IDVNEC[+57.02146]VSNPC[+57.02146]QNDAT[+426.13734]C[+57.02146]LD[+15.99492]QIGE.F	C6(Carbamidomethyl / 57.0215); C11(Carbamidomethyl / 57.0215); C17(Carbamidomethyl / 57.0215)	0.0014	0.0016	0	0	0	0	0.00016	0.00019	2.862	228.9	5		Specific	12.2	>sp|P46531|NOTC1_HUMAN Neurogenic locus notch homolog protein 1 OS=Homo sapiens OX=9606 GN=NOTCH1 PE=1 SV=4	1	7906	FP052422_2.7415.7415.3	high-energy collision-induced dissociation	3.6	3092.23	3092.23	1	246 | 58022
274	Hex(1)Pent(2)	70.7	3	1031.75	3093.23	1031.75	3093.23	controllerType=0 controllerNumber=1 scan=7173	-2.707	E.IDVNECVSNPCQNDATCLDQIGE.F	8	IDVNECVSNPCQNDATCLDQIGE,EF,6@57.02146,8@426.13734,11@57.02146,13@15.99492,17@57.02146	S8(OGlycan / 426.1373); N13(Oxidation / 15.9949)	19.0995	E.IDVNEC[+57.02146]VS[+426.13734]NPC[+57.02146]QN[+15.99492]DATC[+57.02146]LDQIGE.F	C6(Carbamidomethyl / 57.0215); C11(Carbamidomethyl / 57.0215); C17(Carbamidomethyl / 57.0215)	0.011	0.013	0	0	0	0	0.00075	0.00089	1.97	70.7	0		Specific	10.7	>sp|P46531|NOTC1_HUMAN Neurogenic locus notch homolog protein 1 OS=Homo sapiens OX=9606 GN=NOTCH1 PE=1 SV=4	1	7645	FP052422_2.7173.7173.3	high-energy collision-induced dissociation	2.53	3092.22	3092.23	1	247 | 55022
274	Hex(1)Pent(2)	457.9	2	1539.62	3078.23	1539.62	3078.22	controllerType=0 controllerNumber=1 scan=7465	1.796	E.IDVNECVSNPCQNDATCLDQIGE.F	16	IDVNECVSNPCQNDATCLDQIGE,EF,6@57.02146,11@57.02146,13@0.98402,16@426.13734,17@57.02146	N13(Deamidated / 0.984); T16(OGlycan / 426.1373)	19.7933	E.IDVNEC[+57.02146]VSNPC[+57.02146]QN[+0.98402]DAT[+426.13734]C[+57.02146]LDQIGE.F	C6(Carbamidomethyl / 57.0215); C11(Carbamidomethyl / 57.0215); C17(Carbamidomethyl / 57.0215)	2.5e-05	3e-05	0	0	0	0	3.8e-06	4.5e-06	4.608	457.9	1.1		Specific	14.3	>sp|P46531|NOTC1_HUMAN Neurogenic locus notch homolog protein 1 OS=Homo sapiens OX=9606 GN=NOTCH1 PE=1 SV=4	1	7958	FP052422_2.7465.7465.2	high-energy collision-induced dissociation	5.61	3077.22	3077.22	1	248 | 58942
274	Hex(1)Pent(2)	631.1	2	1539.12	3077.23	1539.12	3077.24	controllerType=0 controllerNumber=1 scan=7365	-1.97	E.IDVNECVSNPCQNDATCLDQIGE.F	16	IDVNECVSNPCQNDATCLDQIGE,EF,6@57.02146,11@57.02146,16@426.13734,17@57.02146	T16(OGlycan / 426.1373)	19.5551	E.IDVNEC[+57.02146]VSNPC[+57.02146]QNDAT[+426.13734]C[+57.02146]LDQIGE.F	C6(Carbamidomethyl / 57.0215); C11(Carbamidomethyl / 57.0215); C17(Carbamidomethyl / 57.0215)	4.8e-08	5.7e-08	0	0	0	0	5.4e-09	6.4e-09	7.321	631.1	31		Specific	15.9	>sp|P46531|NOTC1_HUMAN Neurogenic locus notch homolog protein 1 OS=Homo sapiens OX=9606 GN=NOTCH1 PE=1 SV=4	1	7856	FP052422_2.7365.7365.2	high-energy collision-induced dissociation	7.79	3076.23	3076.23	1	249 | 56942
274	Hex(1)Pent(2)	560.2	2	1539.12	3077.23	1539.12	3077.24	controllerType=0 controllerNumber=1 scan=7410	-1.811	E.IDVNECVSNPCQNDATCLDQIGE.F	16	IDVNECVSNPCQNDATCLDQIGE,EF,6@57.02146,11@57.02146,16@426.13734,17@57.02146	T16(OGlycan / 426.1373)	19.6622	E.IDVNEC[+57.02146]VSNPC[+57.02146]QNDAT[+426.13734]C[+57.02146]LDQIGE.F	C6(Carbamidomethyl / 57.0215); C11(Carbamidomethyl / 57.0215); C17(Carbamidomethyl / 57.0215)	4.8e-07	5.7e-07	0	0	0	0	1.3e-07	1.5e-07	6.321	560.2	18.4		Specific	16.3	>sp|P46531|NOTC1_HUMAN Neurogenic locus notch homolog protein 1 OS=Homo sapiens OX=9606 GN=NOTCH1 PE=1 SV=4	1	7901	FP052422_2.7410.7410.2	high-energy collision-induced dissociation	7.79	3076.23	3076.23	1	250 | 57942
274	Hex(1)Pent(2)	480.2	3	1026.42	3077.25	1026.42	3077.24	controllerType=0 controllerNumber=1 scan=7356	2.846	E.IDVNECVSNPCQNDATCLDQIGE.F	16	IDVNECVSNPCQNDATCLDQIGE,EF,6@57.02146,11@57.02146,16@426.13734,17@57.02146	T16(OGlycan / 426.1373)	19.5333	E.IDVNEC[+57.02146]VSNPC[+57.02146]QNDAT[+426.13734]C[+57.02146]LDQIGE.F	C6(Carbamidomethyl / 57.0215); C11(Carbamidomethyl / 57.0215); C17(Carbamidomethyl / 57.0215)	4.9e-05	5.8e-05	0	0	0	0	9.8e-06	1.2e-05	4.314	480.2	18.3		Specific	13.1	>sp|P46531|NOTC1_HUMAN Neurogenic locus notch homolog protein 1 OS=Homo sapiens OX=9606 GN=NOTCH1 PE=1 SV=4	1	7845	FP052422_2.7356.7356.3	high-energy collision-induced dissociation	5.43	3076.24	3076.23	1	251 | 56702
274	Hex(1)Pent(2)	470	3	1026.41	3077.23	1026.42	3077.24	controllerType=0 controllerNumber=1 scan=7455	-3.462	E.IDVNECVSNPCQNDATCLDQIGE.F	16	IDVNECVSNPCQNDATCLDQIGE,EF,6@57.02146,11@57.02146,16@426.13734,17@57.02146	T16(OGlycan / 426.1373)	19.7695	E.IDVNEC[+57.02146]VSNPC[+57.02146]QNDAT[+426.13734]C[+57.02146]LDQIGE.F	C6(Carbamidomethyl / 57.0215); C11(Carbamidomethyl / 57.0215); C17(Carbamidomethyl / 57.0215)	2.4e-06	2.9e-06	0	0	0	0	5.2e-07	6.3e-07	5.619	470	11.5		Specific	12.7	>sp|P46531|NOTC1_HUMAN Neurogenic locus notch homolog protein 1 OS=Homo sapiens OX=9606 GN=NOTCH1 PE=1 SV=4	1	7947	FP052422_2.7455.7455.3	high-energy collision-induced dissociation	6.44	3076.22	3076.23	1	252 | 58822
274	Hex(1)Pent(2)	468.9	3	1026.42	3077.24	1026.42	3077.24	controllerType=0 controllerNumber=1 scan=7409	-0.367	E.IDVNECVSNPCQNDATCLDQIGE.F	16	IDVNECVSNPCQNDATCLDQIGE,EF,6@57.02146,11@57.02146,16@426.13734,17@57.02146	T16(OGlycan / 426.1373)	19.66	E.IDVNEC[+57.02146]VSNPC[+57.02146]QNDAT[+426.13734]C[+57.02146]LDQIGE.F	C6(Carbamidomethyl / 57.0215); C11(Carbamidomethyl / 57.0215); C17(Carbamidomethyl / 57.0215)	2.4e-06	2.9e-06	0	0	0	0	5e-07	6e-07	5.619	468.9	18.8		Specific	12.2	>sp|P46531|NOTC1_HUMAN Neurogenic locus notch homolog protein 1 OS=Homo sapiens OX=9606 GN=NOTCH1 PE=1 SV=4	1	7900	FP052422_2.7409.7409.3	high-energy collision-induced dissociation	6.44	3076.23	3076.23	1	253 | 57902
274	Hex(1)Pent(2)	359.4	3	1026.41	3077.23	1026.42	3077.24	controllerType=0 controllerNumber=1 scan=7505	-2.867	E.IDVNECVSNPCQNDATCLDQIGE.F	16	IDVNECVSNPCQNDATCLDQIGE,EF,6@57.02146,11@57.02146,16@426.13734,17@57.02146	T16(OGlycan / 426.1373)	19.8886	E.IDVNEC[+57.02146]VSNPC[+57.02146]QNDAT[+426.13734]C[+57.02146]LDQIGE.F	C6(Carbamidomethyl / 57.0215); C11(Carbamidomethyl / 57.0215); C17(Carbamidomethyl / 57.0215)	3e-05	3.6e-05	0	0	0	0	4.7e-06	5.6e-06	4.526	359.4	9.1		Specific	12	>sp|P46531|NOTC1_HUMAN Neurogenic locus notch homolog protein 1 OS=Homo sapiens OX=9606 GN=NOTCH1 PE=1 SV=4	1	8000	FP052422_2.7505.7505.3	high-energy collision-induced dissociation	5.11	3076.22	3076.23	1	254 | 59622
274	Hex(1)Pent(2)	346	2	1539.12	3077.24	1539.12	3077.24	controllerType=0 controllerNumber=1 scan=7314	0.093	E.IDVNECVSNPCQNDATCLDQIGE.F	16	IDVNECVSNPCQNDATCLDQIGE,EF,6@57.02146,11@57.02146,16@426.13734,17@57.02146	T16(OGlycan / 426.1373)	19.4341	E.IDVNEC[+57.02146]VSNPC[+57.02146]QNDAT[+426.13734]C[+57.02146]LDQIGE.F	C6(Carbamidomethyl / 57.0215); C11(Carbamidomethyl / 57.0215); C17(Carbamidomethyl / 57.0215)	0.00015	0.00018	0	0	0	0	1.8e-05	2.2e-05	3.835	346	15		Specific	15.7	>sp|P46531|NOTC1_HUMAN Neurogenic locus notch homolog protein 1 OS=Homo sapiens OX=9606 GN=NOTCH1 PE=1 SV=4	1	7802	FP052422_2.7314.7314.2	high-energy collision-induced dissociation	4.41	3076.23	3076.23	1	255 | 56062
274	Hex(1)Pent(2)	285.3	2	1539.12	3077.23	1539.12	3077.24	controllerType=0 controllerNumber=1 scan=7516	-3.715	E.IDVNECVSNPCQNDATCLDQIGE.F	16	IDVNECVSNPCQNDATCLDQIGE,EF,6@57.02146,11@57.02146,16@426.13734,17@57.02146	T16(OGlycan / 426.1373)	19.9146	E.IDVNEC[+57.02146]VSNPC[+57.02146]QNDAT[+426.13734]C[+57.02146]LDQIGE.F	C6(Carbamidomethyl / 57.0215); C11(Carbamidomethyl / 57.0215); C17(Carbamidomethyl / 57.0215)	6.2e-05	7.4e-05	0	0	0	0	1.2e-05	1.4e-05	4.21	285.3	0.2		Specific	14.1	>sp|P46531|NOTC1_HUMAN Neurogenic locus notch homolog protein 1 OS=Homo sapiens OX=9606 GN=NOTCH1 PE=1 SV=4	1	8013	FP052422_2.7516.7516.2	high-energy collision-induced dissociation	4.79	3076.22	3076.23	1	256 | 59782
274	Hex(1)Pent(2)	277.9	3	1026.42	3077.24	1026.42	3077.24	controllerType=0 controllerNumber=1 scan=7558	0.347	E.IDVNECVSNPCQNDATCLDQIGE.F	16	IDVNECVSNPCQNDATCLDQIGE,EF,6@57.02146,11@57.02146,16@426.13734,17@57.02146	T16(OGlycan / 426.1373)	20.0162	E.IDVNEC[+57.02146]VSNPC[+57.02146]QNDAT[+426.13734]C[+57.02146]LDQIGE.F	C6(Carbamidomethyl / 57.0215); C11(Carbamidomethyl / 57.0215); C17(Carbamidomethyl / 57.0215)	0.00047	0.00057	0	0	0	0	4.5e-05	5.4e-05	3.325	277.9	4.7		Specific	13.1	>sp|P46531|NOTC1_HUMAN Neurogenic locus notch homolog protein 1 OS=Homo sapiens OX=9606 GN=NOTCH1 PE=1 SV=4	1	8060	FP052422_2.7558.7558.3	high-energy collision-induced dissociation	3.86	3076.23	3076.23	1	257 | 60142
274	Hex(1)Pent(2)	188.4	3	1026.42	3077.24	1026.42	3077.24	controllerType=0 controllerNumber=1 scan=7306	-0.486	E.IDVNECVSNPCQNDATCLDQIGE.F	16	IDVNECVSNPCQNDATCLDQIGE,EF,6@57.02146,11@57.02146,16@426.13734,17@57.02146	T16(OGlycan / 426.1373)	19.4141	E.IDVNEC[+57.02146]VSNPC[+57.02146]QNDAT[+426.13734]C[+57.02146]LDQIGE.F	C6(Carbamidomethyl / 57.0215); C11(Carbamidomethyl / 57.0215); C17(Carbamidomethyl / 57.0215)	0.0038	0.0046	0	0	0	0	0.00041	0.00049	2.42	188.4	2		Specific	11	>sp|P46531|NOTC1_HUMAN Neurogenic locus notch homolog protein 1 OS=Homo sapiens OX=9606 GN=NOTCH1 PE=1 SV=4	1	7794	FP052422_2.7306.7306.3	high-energy collision-induced dissociation	2.86	3076.23	3076.23	1	258 | 55942
274	Hex(1)Pent(2)	139.7	3	1026.42	3077.23	1026.42	3077.24	controllerType=0 controllerNumber=1 scan=7610	-2.391	E.IDVNECVSNPCQNDATCLDQIGE.F	8	IDVNECVSNPCQNDATCLDQIGE,EF,6@57.02146,8@426.13734,11@57.02146,17@57.02146	S8(OGlycan / 426.1373)	20.1404	E.IDVNEC[+57.02146]VS[+426.13734]NPC[+57.02146]QNDATC[+57.02146]LDQIGE.F	C6(Carbamidomethyl / 57.0215); C11(Carbamidomethyl / 57.0215); C17(Carbamidomethyl / 57.0215)	0.012	0.014	0	0	0	0	0.0009	0.0011	1.936	139.7	7.3		Specific	10	>sp|P46531|NOTC1_HUMAN Neurogenic locus notch homolog protein 1 OS=Homo sapiens OX=9606 GN=NOTCH1 PE=1 SV=4	1	8114	FP052422_2.7610.7610.3	high-energy collision-induced dissociation	2.33	3076.22	3076.23	1	259 | 60662
274	Hex(1)Pent(2)	112.2	3	1026.42	3077.23	1026.42	3077.24	controllerType=0 controllerNumber=1 scan=7061	-1.676	E.IDVNECVSNPCQNDATCLDQIGE.F	8	IDVNECVSNPCQNDATCLDQIGE,EF,6@57.02146,8@426.13734,11@57.02146,17@57.02146	S8(OGlycan / 426.1373)	18.8341	E.IDVNEC[+57.02146]VS[+426.13734]NPC[+57.02146]QNDATC[+57.02146]LDQIGE.F	C6(Carbamidomethyl / 57.0215); C11(Carbamidomethyl / 57.0215); C17(Carbamidomethyl / 57.0215)	0.00077	0.00092	0	0	0	0	7.3e-05	8.7e-05	3.114	112.2	7.3		Specific	11.6	>sp|P46531|NOTC1_HUMAN Neurogenic locus notch homolog protein 1 OS=Homo sapiens OX=9606 GN=NOTCH1 PE=1 SV=4	1	7517	FP052422_2.7061.7061.3	high-energy collision-induced dissociation	3.58	3076.23	3076.23	1	260 | 54302
274	Hex(1)Pent(2)	52.8	3	1026.41	3077.23	1026.42	3077.24	controllerType=0 controllerNumber=1 scan=7667	-3.224	E.IDVNECVSNPCQNDATCLDQIGE.F	8	IDVNECVSNPCQNDATCLDQIGE,EF,6@57.02146,8@426.13734,11@57.02146,17@57.02146	S8(OGlycan / 426.1373)	20.2763	E.IDVNEC[+57.02146]VS[+426.13734]NPC[+57.02146]QNDATC[+57.02146]LDQIGE.F	C6(Carbamidomethyl / 57.0215); C11(Carbamidomethyl / 57.0215); C17(Carbamidomethyl / 57.0215)	0.031	0.037	0.0027	0.0027	0	0	0.0028	0.0029	1.507	52.8	7.3		Specific	8.4	>sp|P46531|NOTC1_HUMAN Neurogenic locus notch homolog protein 1 OS=Homo sapiens OX=9606 GN=NOTCH1 PE=1 SV=4	1	8180	FP052422_2.7667.7667.3	high-energy collision-induced dissociation	1.72	3076.22	3076.23	1	261 | 61222
274	Hex(1)Pent(2)	14.7	3	1026.41	3077.23	1026.42	3077.24	controllerType=0 controllerNumber=1 scan=7721	-3.7	E.IDVNECVSNPCQNDATCLDQIGE.F	8	IDVNECVSNPCQNDATCLDQIGE,EF,6@57.02146,8@426.13734,11@57.02146,17@57.02146	S8(OGlycan / 426.1373)	20.4055	E.IDVNEC[+57.02146]VS[+426.13734]NPC[+57.02146]QNDATC[+57.02146]LDQIGE.F	C6(Carbamidomethyl / 57.0215); C11(Carbamidomethyl / 57.0215); C17(Carbamidomethyl / 57.0215)	0.015	0.018	0	0	0	0	0.0012	0.0015	1.813	14.7	3.2		Specific	10.1	>sp|P46531|NOTC1_HUMAN Neurogenic locus notch homolog protein 1 OS=Homo sapiens OX=9606 GN=NOTCH1 PE=1 SV=4	1	8241	FP052422_2.7721.7721.3	high-energy collision-induced dissociation	2.18	3076.22	3076.23	1	262 | 61902
274	Hex(1)Pent(1)	332	3	982.4	2945.19	982.404	2945.2	controllerType=0 controllerNumber=1 scan=7350	-3.692	E.IDVNECVSNPCQNDATCLDQIGE.F	16	IDVNECVSNPCQNDATCLDQIGE,EF,6@57.02146,11@57.02146,16@294.09508,17@57.02146	T16(OGlycan / 294.0951)	19.5187	E.IDVNEC[+57.02146]VSNPC[+57.02146]QNDAT[+294.09508]C[+57.02146]LDQIGE.F	C6(Carbamidomethyl / 57.0215); C11(Carbamidomethyl / 57.0215); C17(Carbamidomethyl / 57.0215)	4.3e-05	5.2e-05	0	0	0	0	6.4e-06	7.6e-06	4.367	332	13.5		Specific	12.2	>sp|P46531|NOTC1_HUMAN Neurogenic locus notch homolog protein 1 OS=Homo sapiens OX=9606 GN=NOTCH1 PE=1 SV=4	1	7840	FP052422_2.7350.7350.3	high-energy collision-induced dissociation	4.95	2944.18	2944.19	1	263 | 56622
274	Hex(1)Pent(1)	239.9	3	982.401	2945.19	982.404	2945.2	controllerType=0 controllerNumber=1 scan=7399	-2.759	E.IDVNECVSNPCQNDATCLDQIGE.F	16	IDVNECVSNPCQNDATCLDQIGE,EF,6@57.02146,11@57.02146,16@294.09508,17@57.02146	T16(OGlycan / 294.0951)	19.6361	E.IDVNEC[+57.02146]VSNPC[+57.02146]QNDAT[+294.09508]C[+57.02146]LDQIGE.F	C6(Carbamidomethyl / 57.0215); C11(Carbamidomethyl / 57.0215); C17(Carbamidomethyl / 57.0215)	0.0023	0.0027	0	0	0	0	0.00021	0.00026	2.642	239.9	6.1		Specific	10.6	>sp|P46531|NOTC1_HUMAN Neurogenic locus notch homolog protein 1 OS=Homo sapiens OX=9606 GN=NOTCH1 PE=1 SV=4	1	7889	FP052422_2.7399.7399.3	high-energy collision-induced dissociation	3.19	2944.18	2944.19	1	264 | 57662
274	Hex(1)Pent(1)	233.4	2	1473.1	2945.2	1473.1	2945.2	controllerType=0 controllerNumber=1 scan=7373	1.265	E.IDVNECVSNPCQNDATCLDQIGE.F	16	IDVNECVSNPCQNDATCLDQIGE,EF,6@57.02146,11@57.02146,16@294.09508,17@57.02146	T16(OGlycan / 294.0951)	19.5727	E.IDVNEC[+57.02146]VSNPC[+57.02146]QNDAT[+294.09508]C[+57.02146]LDQIGE.F	C6(Carbamidomethyl / 57.0215); C11(Carbamidomethyl / 57.0215); C17(Carbamidomethyl / 57.0215)	0.0014	0.0016	0	0	0	0	0.00015	0.00018	2.862	233.4	15.6		Specific	13.5	>sp|P46531|NOTC1_HUMAN Neurogenic locus notch homolog protein 1 OS=Homo sapiens OX=9606 GN=NOTCH1 PE=1 SV=4	1	7864	FP052422_2.7373.7373.2	high-energy collision-induced dissociation	3.42	2944.19	2944.19	1	265 | 57102
274	Hex(1)	328.7	3	938.39	2813.16	938.39	2813.15	controllerType=0 controllerNumber=1 scan=7363	0.612	E.IDVNECVSNPCQNDATCLDQIGE.F	16	IDVNECVSNPCQNDATCLDQIGE,EF,6@57.02146,11@57.02146,16@162.05282,17@57.02146	T16(OGlycan / 162.0528)	19.5488	E.IDVNEC[+57.02146]VSNPC[+57.02146]QNDAT[+162.05282]C[+57.02146]LDQIGE.F	C6(Carbamidomethyl / 57.0215); C11(Carbamidomethyl / 57.0215); C17(Carbamidomethyl / 57.0215)	0.0034	0.0041	0	0	0	0	0.00032	0.00039	2.465	328.7	12.1		Specific	10.9	>sp|P46531|NOTC1_HUMAN Neurogenic locus notch homolog protein 1 OS=Homo sapiens OX=9606 GN=NOTCH1 PE=1 SV=4	1	7855	FP052422_2.7363.7363.3	high-energy collision-induced dissociation	3.02	2812.15	2812.15	1	266 | 24650
274	Hex(1)	228.5	3	938.387	2813.15	938.39	2813.15	controllerType=0 controllerNumber=1 scan=7411	-2.382	E.IDVNECVSNPCQNDATCLDQIGE.F	16	IDVNECVSNPCQNDATCLDQIGE,EF,6@57.02146,11@57.02146,16@162.05282,17@57.02146	T16(OGlycan / 162.0528)	19.6644	E.IDVNEC[+57.02146]VSNPC[+57.02146]QNDAT[+162.05282]C[+57.02146]LDQIGE.F	C6(Carbamidomethyl / 57.0215); C11(Carbamidomethyl / 57.0215); C17(Carbamidomethyl / 57.0215)	0.0036	0.0043	0	0	0	0	0.00035	0.00041	2.443	228.5	3		Specific	10.2	>sp|P46531|NOTC1_HUMAN Neurogenic locus notch homolog protein 1 OS=Homo sapiens OX=9606 GN=NOTCH1 PE=1 SV=4	1	7902	FP052422_2.7411.7411.3	high-energy collision-induced dissociation	2.99	2812.14	2812.15	1	267 | 24890
274	Hex(1)	1.3	2	1407.08	2813.15	1407.08	2813.15	controllerType=0 controllerNumber=1 scan=7418	-0.316	E.IDVNECVSNPCQNDATCLDQIGE.F	8	IDVNECVSNPCQNDATCLDQIGE,EF,6@57.02146,8@162.05282,11@57.02146,17@57.02146	S8(OGlycan / 162.0528)	19.6799	E.IDVNEC[+57.02146]VS[+162.05282]NPC[+57.02146]QNDATC[+57.02146]LDQIGE.F	C6(Carbamidomethyl / 57.0215); C11(Carbamidomethyl / 57.0215); C17(Carbamidomethyl / 57.0215)	0.039	0.047	0.0026	0.0052	0.0091	0.018	0.0028	0.0053	1.404	1.3	1.3		Specific	7.1	>sp|P46531|NOTC1_HUMAN Neurogenic locus notch homolog protein 1 OS=Homo sapiens OX=9606 GN=NOTCH1 PE=1 SV=4	1	7909	FP052422_2.7418.7418.2	high-energy collision-induced dissociation	1.52	2812.15	2812.15	1	268 | 24970
274	Hex(1)Pent(2); Hex(1)	182.6	3	938.354	2813.05	938.361	2813.07	controllerType=0 controllerNumber=1 scan=7363	-7.817	E.IDVNECVSNPCQNDATCLD.Q	8;16	IDVNECVSNPCQNDATCLD,EQ,6@57.02146,8@426.13734,11@57.02146,12@0.98402,16@162.05282,17@57.02146	S8(OGlycan / 426.1373); Q12(Deamidated / 0.984); T16(OGlycan / 162.0528)	19.5488	E.IDVNEC[+57.02146]VS[+426.13734]NPC[+57.02146]Q[+0.98402]NDAT[+162.05282]C[+57.02146]LD.Q	C6(Carbamidomethyl / 57.0215); C11(Carbamidomethyl / 57.0215); C17(Carbamidomethyl / 57.0215)	0.027	0.032	0.0028	0.0028	0.0097	0.0097	0.0028	0.0029	1.57	182.6	5		Specific	9.4	>sp|P46531|NOTC1_HUMAN Neurogenic locus notch homolog protein 1 OS=Homo sapiens OX=9606 GN=NOTCH1 PE=1 SV=4	1	7854	FP052422_2.7363.7363.3	high-energy collision-induced dissociation	1.59	2812.04	2812.06	1	269 | 24610
274		302.1	2	1327.05	2653.09	1327.04	2653.07	controllerType=0 controllerNumber=1 scan=7671	6.871	E.IDVNECVSNPCQNDATCLDQIGE.F		IDVNECVSNPCQNDATCLDQIGE,EF,6@57.02146,11@57.02146,12@0.98402,13@0.98402,17@57.02146	Q12(Deamidated / 0.984); N13(Deamidated / 0.984)	20.2852	E.IDVNEC[+57.02146]VSNPC[+57.02146]Q[+0.98402]N[+0.98402]DATC[+57.02146]LDQIGE.F	C6(Carbamidomethyl / 57.0215); C11(Carbamidomethyl / 57.0215); C17(Carbamidomethyl / 57.0215)	0.012	0.014	0	0	0	0	0.00094	0.0011	1.932	302.1	12.9		Specific	10.8	>sp|P46531|NOTC1_HUMAN Neurogenic locus notch homolog protein 1 OS=Homo sapiens OX=9606 GN=NOTCH1 PE=1 SV=4	1	8185	FP052422_2.7671.7671.2	high-energy collision-induced dissociation	2.59	2652.08	2652.06	1	270 | 26513
274		314	3	884.364	2651.08	884.372	2651.1	controllerType=0 controllerNumber=1 scan=7370	-9.055	E.IDVNECVSNPCQNDATCLDQIGE.F		IDVNECVSNPCQNDATCLDQIGE,EF,6@57.02146,11@57.02146,17@57.02146		19.5661	E.IDVNEC[+57.02146]VSNPC[+57.02146]QNDATC[+57.02146]LDQIGE.F	C6(Carbamidomethyl / 57.0215); C11(Carbamidomethyl / 57.0215); C17(Carbamidomethyl / 57.0215)	0.00094	0.0011	0	0	0	0	9.6e-05	0.00011	3.026	314	314		Specific	10.9	>sp|P46531|NOTC1_HUMAN Neurogenic locus notch homolog protein 1 OS=Homo sapiens OX=9606 GN=NOTCH1 PE=1 SV=4	1	7861	FP052422_2.7370.7370.3	high-energy collision-induced dissociation	3.05	2650.07	2650.09	1	271 | 24706
274		239.9	3	884.371	2651.1	884.372	2651.1	controllerType=0 controllerNumber=1 scan=7560	-0.836	E.IDVNECVSNPCQNDATCLDQIGE.F		IDVNECVSNPCQNDATCLDQIGE,EF,6@57.02146,11@57.02146,17@57.02146		20.0218	E.IDVNEC[+57.02146]VSNPC[+57.02146]QNDATC[+57.02146]LDQIGE.F	C6(Carbamidomethyl / 57.0215); C11(Carbamidomethyl / 57.0215); C17(Carbamidomethyl / 57.0215)	0.0036	0.0043	0	0	0	0	0.00036	0.00043	2.443	239.9	239.9		Specific	10.2	>sp|P46531|NOTC1_HUMAN Neurogenic locus notch homolog protein 1 OS=Homo sapiens OX=9606 GN=NOTCH1 PE=1 SV=4	1	8061	FP052422_2.7560.7560.3	high-energy collision-induced dissociation	2.46	2650.09	2650.09	1	272 | 26021
274		118.6	2	1326.06	2651.1	1326.05	2651.1	controllerType=0 controllerNumber=1 scan=7609	0.619	E.IDVNECVSNPCQNDATCLDQIGE.F		IDVNECVSNPCQNDATCLDQIGE,EF,6@57.02146,11@57.02146,17@57.02146		20.1382	E.IDVNEC[+57.02146]VSNPC[+57.02146]QNDATC[+57.02146]LDQIGE.F	C6(Carbamidomethyl / 57.0215); C11(Carbamidomethyl / 57.0215); C17(Carbamidomethyl / 57.0215)	0.035	0.041	0.0026	0.0053	0	0	0.0028	0.0053	1.461	118.6	118.6		Specific	9.9	>sp|P46531|NOTC1_HUMAN Neurogenic locus notch homolog protein 1 OS=Homo sapiens OX=9606 GN=NOTCH1 PE=1 SV=4	1	8113	FP052422_2.7609.7609.2	high-energy collision-induced dissociation	1.38	2650.1	2650.09	1	273 | 26293
274		105.5	2	1326.05	2651.1	1326.05	2651.1	controllerType=0 controllerNumber=1 scan=7554	-1.039	E.IDVNECVSNPCQNDATCLDQIGE.F		IDVNECVSNPCQNDATCLDQIGE,EF,6@57.02146,11@57.02146,17@57.02146		20.0055	E.IDVNEC[+57.02146]VSNPC[+57.02146]QNDATC[+57.02146]LDQIGE.F	C6(Carbamidomethyl / 57.0215); C11(Carbamidomethyl / 57.0215); C17(Carbamidomethyl / 57.0215)	0.015	0.018	0	0	0	0	0.0012	0.0014	1.813	105.5	105.5		Specific	10	>sp|P46531|NOTC1_HUMAN Neurogenic locus notch homolog protein 1 OS=Homo sapiens OX=9606 GN=NOTCH1 PE=1 SV=4	1	8056	FP052422_2.7554.7554.2	high-energy collision-induced dissociation	1.73	2650.09	2650.09	1	274 | 25977
274		17.5	3	884.366	2651.08	884.372	2651.1	controllerType=0 controllerNumber=1 scan=7668	-7.191	E.IDVNECVSNPCQNDATCLDQIGE.F		IDVNECVSNPCQNDATCLDQIGE,EF,6@57.02146,11@57.02146,17@57.02146		20.2785	E.IDVNEC[+57.02146]VSNPC[+57.02146]QNDATC[+57.02146]LDQIGE.F	C6(Carbamidomethyl / 57.0215); C11(Carbamidomethyl / 57.0215); C17(Carbamidomethyl / 57.0215)	0.031	0.037	0.0027	0.0027	0	0	0.0028	0.0029	1.507	17.5	17.5		Specific	8	>sp|P46531|NOTC1_HUMAN Neurogenic locus notch homolog protein 1 OS=Homo sapiens OX=9606 GN=NOTCH1 PE=1 SV=4	1	8181	FP052422_2.7668.7668.3	high-energy collision-induced dissociation	1.43	2650.08	2650.09	1	275 | 26473
279	Hex(1)Pent(2)	300.9	2	1253.99	2506.97	1253.99	2506.97	controllerType=0 controllerNumber=1 scan=6508	-1.332	E.CVSNPCQNDATCLDQIGE.F	11	CVSNPCQNDATCLDQIGE,EF,1@57.02146,6@57.02146,11@426.13734,12@57.02146	T11(OGlycan / 426.1373)	17.5255	E.C[+57.02146]VSNPC[+57.02146]QNDAT[+426.13734]C[+57.02146]LDQIGE.F	C1(Carbamidomethyl / 57.0215); C6(Carbamidomethyl / 57.0215); C12(Carbamidomethyl / 57.0215)	5.5e-05	6.6e-05	0	0	0	0	1.1e-05	1.3e-05	4.258	300.9	28.7		Specific	14.1	>sp|P46531|NOTC1_HUMAN Neurogenic locus notch homolog protein 1 OS=Homo sapiens OX=9606 GN=NOTCH1 PE=1 SV=4	1	6875	FP052422_2.6508.6508.2	high-energy collision-induced dissociation	4.83	2505.96	2505.97	1	276 | 20334
288	HexNAc(1)Hex(1)Fuc(1)NeuAc(1)	60.9	2	904.869	1808.73	904.872	1808.74	controllerType=0 controllerNumber=1 scan=6602	-3.166	D.ATCLDQIGE.F	2	ATCLDQIGE,DF,2@802.28552,3@57.02146	T2(OGlycan / 802.2855)	17.7451	D.AT[+802.28552]C[+57.02146]LDQIGE.F	C3(Carbamidomethyl / 57.0215)	0.03	0.036	0.0028	0.0028	0.0094	0.0094	0.0028	0.0029	1.527	60.9	60.9		Specific	8.7	>sp|P46531|NOTC1_HUMAN Neurogenic locus notch homolog protein 1 OS=Homo sapiens OX=9606 GN=NOTCH1 PE=1 SV=4	1	6983	FP052422_2.6602.6602.2	high-energy collision-induced dissociation	1.76	1807.72	1807.73	1	277 | 5851
288		410.6	2	503.727	1006.45	503.729	1006.45	controllerType=0 controllerNumber=1 scan=5883	-3.386	D.ATCLDQIGE.F		ATCLDQIGE,DF,3@57.02146		16.0615	D.ATC[+57.02146]LDQIGE.F	C3(Carbamidomethyl / 57.0215)	9e-05	0.00011	0	0	0	0	1.4e-05	1.7e-05	4.045	410.6	410.6		Specific	10.1	>sp|P46531|NOTC1_HUMAN Neurogenic locus notch homolog protein 1 OS=Homo sapiens OX=9606 GN=NOTCH1 PE=1 SV=4	1	6129	FP052422_2.5883.5883.2	high-energy collision-induced dissociation	4.14	1005.44	1005.44	1	278 | 324
288		345	2	503.728	1006.45	503.729	1006.45	controllerType=0 controllerNumber=1 scan=5831	-1.87	D.ATCLDQIGE.F		ATCLDQIGE,DF,3@57.02146		15.9392	D.ATC[+57.02146]LDQIGE.F	C3(Carbamidomethyl / 57.0215)	0.00074	0.00089	0	0	0	0	6.8e-05	8.1e-05	3.13	345	345		Specific	9.9	>sp|P46531|NOTC1_HUMAN Neurogenic locus notch homolog protein 1 OS=Homo sapiens OX=9606 GN=NOTCH1 PE=1 SV=4	1	6072	FP052422_2.5831.5831.2	high-energy collision-induced dissociation	3.16	1005.44	1005.44	1	279 | 323
297		409.3	2	1230.98	2460.95	1230.98	2460.96	controllerType=0 controllerNumber=1 scan=6273	-1.922	E.FQCICMPGYEGVHCEVNTDE.C		FQCICMPGYEGVHCEVNTDE,EC,3@57.02146,5@57.02146,6@15.99492,14@57.02146	M6(Oxidation / 15.9949)	16.9722	E.FQC[+57.02146]IC[+57.02146]M[+15.99492]PGYEGVHC[+57.02146]EVNTDE.C	C3(Carbamidomethyl / 57.0215); C5(Carbamidomethyl / 57.0215); C14(Carbamidomethyl / 57.0215)	6.7e-06	8.1e-06	0	0	0	0	1.6e-06	1.9e-06	5.171	370.8	283.5		Specific	16.8	>sp|P46531|NOTC1_HUMAN Neurogenic locus notch homolog protein 1 OS=Homo sapiens OX=9606 GN=NOTCH1 PE=1 SV=4	1	6578	FP052422_2.6273.6273.2	high-energy collision-induced dissociation	5.81	2459.94	2459.95	1	280 | 19767
297		130.6	3	820.988	2460.95	820.99	2460.96	controllerType=0 controllerNumber=1 scan=6317	-2.696	E.FQCICMPGYEGVHCEVNTDE.C		FQCICMPGYEGVHCEVNTDE,EC,3@57.02146,5@57.02146,6@15.99492,14@57.02146	M6(Oxidation / 15.9949)	17.0756	E.FQC[+57.02146]IC[+57.02146]M[+15.99492]PGYEGVHC[+57.02146]EVNTDE.C	C3(Carbamidomethyl / 57.0215); C5(Carbamidomethyl / 57.0215); C14(Carbamidomethyl / 57.0215)	0.03	0.036	0.0027	0.0027	0	0	0.0028	0.0029	1.517	130.6	99.2		Specific	9.7	>sp|P46531|NOTC1_HUMAN Neurogenic locus notch homolog protein 1 OS=Homo sapiens OX=9606 GN=NOTCH1 PE=1 SV=4	1	6631	FP052422_2.6317.6317.3	high-energy collision-induced dissociation	1.74	2459.94	2459.95	1	281 | 19881
297		102	3	820.989	2460.95	820.99	2460.96	controllerType=0 controllerNumber=1 scan=6263	-1.729	E.FQCICMPGYEGVHCEVNTDE.C		FQCICMPGYEGVHCEVNTDE,EC,3@57.02146,5@57.02146,6@15.99492,14@57.02146	M6(Oxidation / 15.9949)	16.9485	E.FQC[+57.02146]IC[+57.02146]M[+15.99492]PGYEGVHC[+57.02146]EVNTDE.C	C3(Carbamidomethyl / 57.0215); C5(Carbamidomethyl / 57.0215); C14(Carbamidomethyl / 57.0215)	0.045	0.053	0.0051	0.0051	0	0	0.0052	0.0053	1.351	100	86.6		Specific	7.5	>sp|P46531|NOTC1_HUMAN Neurogenic locus notch homolog protein 1 OS=Homo sapiens OX=9606 GN=NOTCH1 PE=1 SV=4	1	6564	FP052422_2.6263.6263.3	high-energy collision-induced dissociation	1.39	2459.94	2459.95	1	282 | 19731
297		92.9	2	1230.98	2460.95	1230.98	2460.96	controllerType=0 controllerNumber=1 scan=6324	-2.715	E.FQCICMPGYEGVHCEVNTDE.C		FQCICMPGYEGVHCEVNTDE,EC,3@57.02146,5@57.02146,6@15.99492,14@57.02146	M6(Oxidation / 15.9949)	17.0928	E.FQC[+57.02146]IC[+57.02146]M[+15.99492]PGYEGVHC[+57.02146]EVNTDE.C	C3(Carbamidomethyl / 57.0215); C5(Carbamidomethyl / 57.0215); C14(Carbamidomethyl / 57.0215)	0.034	0.041	0.0027	0.0027	0	0	0.0028	0.0029	1.467	92.9	92.9		Specific	9.3	>sp|P46531|NOTC1_HUMAN Neurogenic locus notch homolog protein 1 OS=Homo sapiens OX=9606 GN=NOTCH1 PE=1 SV=4	1	6638	FP052422_2.6324.6324.2	high-energy collision-induced dissociation	1.65	2459.94	2459.95	1	283 | 19955
297		474.4	2	1222.98	2444.96	1222.98	2444.96	controllerType=0 controllerNumber=1 scan=7220	-0.919	E.FQCICMPGYEGVHCEVNTDE.C		FQCICMPGYEGVHCEVNTDE,EC,3@57.02146,5@57.02146,14@57.02146		19.2111	E.FQC[+57.02146]IC[+57.02146]MPGYEGVHC[+57.02146]EVNTDE.C	C3(Carbamidomethyl / 57.0215); C5(Carbamidomethyl / 57.0215); C14(Carbamidomethyl / 57.0215)	4.5e-06	5.4e-06	0	0	0	0	1e-06	1.3e-06	5.344	415	415		Specific	16.7	>sp|P46531|NOTC1_HUMAN Neurogenic locus notch homolog protein 1 OS=Homo sapiens OX=9606 GN=NOTCH1 PE=1 SV=4	1	7699	FP052422_2.7220.7220.2	high-energy collision-induced dissociation	5.31	2443.95	2443.95	1	284 | 23017
297		243.4	2	1222.98	2444.96	1222.98	2444.96	controllerType=0 controllerNumber=1 scan=7169	-0.02	E.FQCICMPGYEGVHCEVNTDE.C		FQCICMPGYEGVHCEVNTDE,EC,3@57.02146,5@57.02146,14@57.02146		19.0907	E.FQC[+57.02146]IC[+57.02146]MPGYEGVHC[+57.02146]EVNTDE.C	C3(Carbamidomethyl / 57.0215); C5(Carbamidomethyl / 57.0215); C14(Carbamidomethyl / 57.0215)	0.00099	0.0012	0	0	0	0	0.0001	0.00012	3.004	243.4	243.4		Specific	13.1	>sp|P46531|NOTC1_HUMAN Neurogenic locus notch homolog protein 1 OS=Homo sapiens OX=9606 GN=NOTCH1 PE=1 SV=4	1	7639	FP052422_2.7169.7169.2	high-energy collision-induced dissociation	2.99	2443.95	2443.95	1	285 | 22460
297		206.4	2	1222.98	2444.95	1222.98	2444.96	controllerType=0 controllerNumber=1 scan=7267	-3.015	E.FQCICMPGYEGVHCEVNTDE.C		FQCICMPGYEGVHCEVNTDE,EC,3@57.02146,5@57.02146,14@57.02146		19.3225	E.FQC[+57.02146]IC[+57.02146]MPGYEGVHC[+57.02146]EVNTDE.C	C3(Carbamidomethyl / 57.0215); C5(Carbamidomethyl / 57.0215); C14(Carbamidomethyl / 57.0215)	0.00027	0.00032	0	0	0	0	3.1e-05	3.7e-05	3.575	206.4	206.4		Specific	12.1	>sp|P46531|NOTC1_HUMAN Neurogenic locus notch homolog protein 1 OS=Homo sapiens OX=9606 GN=NOTCH1 PE=1 SV=4	1	7748	FP052422_2.7267.7267.2	high-energy collision-induced dissociation	3.6	2443.95	2443.95	1	286 | 23596
297		497.9	2	951.865	1902.72	951.867	1902.73	controllerType=0 controllerNumber=1 scan=5949	-3.109	E.FQCICMPGYEGVHCE.V		FQCICMPGYEGVHCE,EV,3@57.02146,5@57.02146,6@15.99492,14@57.02146	M6(Oxidation / 15.9949)	16.2141	E.FQC[+57.02146]IC[+57.02146]M[+15.99492]PGYEGVHC[+57.02146]E.V	C3(Carbamidomethyl / 57.0215); C5(Carbamidomethyl / 57.0215); C14(Carbamidomethyl / 57.0215)	1.1e-06	1.3e-06	0	0	0	0	1.8e-07	2.2e-07	5.977	457.6	293.9		Specific	17.3	>sp|P46531|NOTC1_HUMAN Neurogenic locus notch homolog protein 1 OS=Homo sapiens OX=9606 GN=NOTCH1 PE=1 SV=4	1	6206	FP052422_2.5949.5949.2	high-energy collision-induced dissociation	7.1	1901.71	1901.72	1	287 | 5526
297		442.3	2	951.863	1902.72	951.867	1902.73	controllerType=0 controllerNumber=1 scan=5899	-4.905	E.FQCICMPGYEGVHCE.V		FQCICMPGYEGVHCE,EV,3@57.02146,5@57.02146,6@15.99492,14@57.02146	M6(Oxidation / 15.9949)	16.0966	E.FQC[+57.02146]IC[+57.02146]M[+15.99492]PGYEGVHC[+57.02146]E.V	C3(Carbamidomethyl / 57.0215); C5(Carbamidomethyl / 57.0215); C14(Carbamidomethyl / 57.0215)	1.2e-06	1.4e-06	0	0	0	0	2.3e-07	2.7e-07	5.929	437.8	247.8		Specific	16.4	>sp|P46531|NOTC1_HUMAN Neurogenic locus notch homolog protein 1 OS=Homo sapiens OX=9606 GN=NOTCH1 PE=1 SV=4	1	6148	FP052422_2.5899.5899.2	high-energy collision-induced dissociation	6.45	1901.71	1901.72	1	288 | 5501
297		416.3	3	634.912	1902.72	634.914	1902.73	controllerType=0 controllerNumber=1 scan=5908	-3.661	E.FQCICMPGYEGVHCE.V		FQCICMPGYEGVHCE,EV,3@57.02146,5@57.02146,6@15.99492,14@57.02146	M6(Oxidation / 15.9949)	16.1175	E.FQC[+57.02146]IC[+57.02146]M[+15.99492]PGYEGVHC[+57.02146]E.V	C3(Carbamidomethyl / 57.0215); C5(Carbamidomethyl / 57.0215); C14(Carbamidomethyl / 57.0215)	3.2e-06	3.8e-06	0	0	0	0	6.7e-07	8.1e-07	5.495	416.3	359.6		Specific	13.8	>sp|P46531|NOTC1_HUMAN Neurogenic locus notch homolog protein 1 OS=Homo sapiens OX=9606 GN=NOTCH1 PE=1 SV=4	1	6158	FP052422_2.5908.5908.3	high-energy collision-induced dissociation	6.14	1901.71	1901.72	1	289 | 5513
297		329.6	2	951.866	1902.72	951.867	1902.73	controllerType=0 controllerNumber=1 scan=6988	-1.505	E.FQCICMPGYEGVHCE.V		FQCICMPGYEGVHCE,EV,3@57.02146,5@57.02146,6@15.99492,14@57.02146	M6(Oxidation / 15.9949)	18.6614	E.FQC[+57.02146]IC[+57.02146]M[+15.99492]PGYEGVHC[+57.02146]E.V	C3(Carbamidomethyl / 57.0215); C5(Carbamidomethyl / 57.0215); C14(Carbamidomethyl / 57.0215)	2.1e-05	2.5e-05	0	0	0	0	3.4e-06	4.1e-06	4.676	329.6	203.1		Specific	15.2	>sp|P46531|NOTC1_HUMAN Neurogenic locus notch homolog protein 1 OS=Homo sapiens OX=9606 GN=NOTCH1 PE=1 SV=4	1	7440	FP052422_2.6988.6988.2	high-energy collision-induced dissociation	5.26	1901.72	1901.72	1	290 | 6221
297		297.5	2	951.864	1902.72	951.867	1902.73	controllerType=0 controllerNumber=1 scan=6005	-3.237	E.FQCICMPGYEGVHCE.V		FQCICMPGYEGVHCE,EV,3@57.02146,5@57.02146,6@15.99492,14@57.02146	M6(Oxidation / 15.9949)	16.3434	E.FQC[+57.02146]IC[+57.02146]M[+15.99492]PGYEGVHC[+57.02146]E.V	C3(Carbamidomethyl / 57.0215); C5(Carbamidomethyl / 57.0215); C14(Carbamidomethyl / 57.0215)	3e-05	3.6e-05	0	0	0	0	4.8e-06	5.8e-06	4.519	297.5	297.5		Specific	14.3	>sp|P46531|NOTC1_HUMAN Neurogenic locus notch homolog protein 1 OS=Homo sapiens OX=9606 GN=NOTCH1 PE=1 SV=4	1	6268	FP052422_2.6005.6005.2	high-energy collision-induced dissociation	5.1	1901.71	1901.72	1	291 | 5538
297		248.6	2	951.864	1902.72	951.867	1902.73	controllerType=0 controllerNumber=1 scan=6937	-3.366	E.FQCICMPGYEGVHCE.V		FQCICMPGYEGVHCE,EV,3@57.02146,5@57.02146,6@15.99492,14@57.02146	M6(Oxidation / 15.9949)	18.5398	E.FQC[+57.02146]IC[+57.02146]M[+15.99492]PGYEGVHC[+57.02146]E.V	C3(Carbamidomethyl / 57.0215); C5(Carbamidomethyl / 57.0215); C14(Carbamidomethyl / 57.0215)	5.3e-05	6.4e-05	0	0	0	0	1e-05	1.2e-05	4.272	248.6	238.5		Specific	13.2	>sp|P46531|NOTC1_HUMAN Neurogenic locus notch homolog protein 1 OS=Homo sapiens OX=9606 GN=NOTCH1 PE=1 SV=4	1	7387	FP052422_2.6937.6937.2	high-energy collision-induced dissociation	4.81	1901.71	1901.72	1	292 | 6170
297		211.3	2	951.868	1902.73	951.867	1902.73	controllerType=0 controllerNumber=1 scan=7044	0.227	E.FQCICMPGYEGVHCE.V		FQCICMPGYEGVHCE,EV,3@57.02146,5@57.02146,6@15.99492,14@57.02146	M6(Oxidation / 15.9949)	18.795	E.FQC[+57.02146]IC[+57.02146]M[+15.99492]PGYEGVHC[+57.02146]E.V	C3(Carbamidomethyl / 57.0215); C5(Carbamidomethyl / 57.0215); C14(Carbamidomethyl / 57.0215)	0.00034	0.00041	0	0	0	0	3.5e-05	4.3e-05	3.469	211.3	211.3		Specific	12.3	>sp|P46531|NOTC1_HUMAN Neurogenic locus notch homolog protein 1 OS=Homo sapiens OX=9606 GN=NOTCH1 PE=1 SV=4	1	7499	FP052422_2.7044.7044.2	high-energy collision-induced dissociation	4.03	1901.72	1901.72	1	293 | 6334
297		136.6	2	951.868	1902.73	951.867	1902.73	controllerType=0 controllerNumber=1 scan=6860	0.099	E.FQCICMPGYEGVHCE.V		FQCICMPGYEGVHCE,EV,3@57.02146,5@57.02146,6@15.99492,14@57.02146	M6(Oxidation / 15.9949)	18.3579	E.FQC[+57.02146]IC[+57.02146]M[+15.99492]PGYEGVHC[+57.02146]E.V	C3(Carbamidomethyl / 57.0215); C5(Carbamidomethyl / 57.0215); C14(Carbamidomethyl / 57.0215)	0.015	0.019	0	0	0	0	0.0013	0.0015	1.81	136.6	136.6		Specific	10.7	>sp|P46531|NOTC1_HUMAN Neurogenic locus notch homolog protein 1 OS=Homo sapiens OX=9606 GN=NOTCH1 PE=1 SV=4	1	7302	FP052422_2.6860.6860.2	high-energy collision-induced dissociation	2.17	1901.72	1901.72	1	294 | 6043
297		73.9	2	951.866	1902.72	951.867	1902.73	controllerType=0 controllerNumber=1 scan=6812	-1.633	E.FQCICMPGYEGVHCE.V		FQCICMPGYEGVHCE,EV,3@57.02146,5@57.02146,6@15.99492,14@57.02146	M6(Oxidation / 15.9949)	18.2426	E.FQC[+57.02146]IC[+57.02146]M[+15.99492]PGYEGVHC[+57.02146]E.V	C3(Carbamidomethyl / 57.0215); C5(Carbamidomethyl / 57.0215); C14(Carbamidomethyl / 57.0215)	0.018	0.021	0	0	0	0	0.0015	0.0018	1.754	73.9	73.9		Specific	8.9	>sp|P46531|NOTC1_HUMAN Neurogenic locus notch homolog protein 1 OS=Homo sapiens OX=9606 GN=NOTCH1 PE=1 SV=4	1	7243	FP052422_2.6812.6812.2	high-energy collision-induced dissociation	2.1	1901.72	1901.72	1	295 | 5951
297		574.8	3	629.581	1886.73	629.582	1886.73	controllerType=0 controllerNumber=1 scan=6978	-1.891	E.FQCICMPGYEGVHCE.V		FQCICMPGYEGVHCE,EV,3@57.02146,5@57.02146,14@57.02146		18.6375	E.FQC[+57.02146]IC[+57.02146]MPGYEGVHC[+57.02146]E.V	C3(Carbamidomethyl / 57.0215); C5(Carbamidomethyl / 57.0215); C14(Carbamidomethyl / 57.0215)	4.3e-07	5.1e-07	0	0	0	0	1.1e-07	1.4e-07	6.37	420.1	420.1		Specific	13.2	>sp|P46531|NOTC1_HUMAN Neurogenic locus notch homolog protein 1 OS=Homo sapiens OX=9606 GN=NOTCH1 PE=1 SV=4	1	7429	FP052422_2.6978.6978.3	high-energy collision-induced dissociation	6.29	1885.72	1885.73	1	296 | 6207
297		547.4	2	943.869	1886.73	943.87	1886.73	controllerType=0 controllerNumber=1 scan=6955	-1.172	E.FQCICMPGYEGVHCE.V		FQCICMPGYEGVHCE,EV,3@57.02146,5@57.02146,14@57.02146		18.5831	E.FQC[+57.02146]IC[+57.02146]MPGYEGVHC[+57.02146]E.V	C3(Carbamidomethyl / 57.0215); C5(Carbamidomethyl / 57.0215); C14(Carbamidomethyl / 57.0215)	5.2e-07	6.3e-07	0	0	0	0	1.5e-07	1.8e-07	6.282	384.9	384.9		Specific	15.9	>sp|P46531|NOTC1_HUMAN Neurogenic locus notch homolog protein 1 OS=Homo sapiens OX=9606 GN=NOTCH1 PE=1 SV=4	1	7405	FP052422_2.6955.6955.2	high-energy collision-induced dissociation	7.55	1885.72	1885.73	1	297 | 6193
297		533.3	2	943.869	1886.73	943.87	1886.73	controllerType=0 controllerNumber=1 scan=7010	-1.237	E.FQCICMPGYEGVHCE.V		FQCICMPGYEGVHCE,EV,3@57.02146,5@57.02146,14@57.02146		18.714	E.FQC[+57.02146]IC[+57.02146]MPGYEGVHC[+57.02146]E.V	C3(Carbamidomethyl / 57.0215); C5(Carbamidomethyl / 57.0215); C14(Carbamidomethyl / 57.0215)	5.2e-07	6.3e-07	0	0	0	0	1.5e-07	1.8e-07	6.282	380.4	380.4		Specific	15.9	>sp|P46531|NOTC1_HUMAN Neurogenic locus notch homolog protein 1 OS=Homo sapiens OX=9606 GN=NOTCH1 PE=1 SV=4	1	7464	FP052422_2.7010.7010.2	high-energy collision-induced dissociation	7.55	1885.72	1885.73	1	298 | 6288
297		503.7	2	943.869	1886.73	943.87	1886.73	controllerType=0 controllerNumber=1 scan=7065	-1.496	E.FQCICMPGYEGVHCE.V		FQCICMPGYEGVHCE,EV,3@57.02146,5@57.02146,14@57.02146		18.8452	E.FQC[+57.02146]IC[+57.02146]MPGYEGVHC[+57.02146]E.V	C3(Carbamidomethyl / 57.0215); C5(Carbamidomethyl / 57.0215); C14(Carbamidomethyl / 57.0215)	1.1e-06	1.3e-06	0	0	0	0	2e-07	2.4e-07	5.977	503.7	503.7		Specific	16.1	>sp|P46531|NOTC1_HUMAN Neurogenic locus notch homolog protein 1 OS=Homo sapiens OX=9606 GN=NOTCH1 PE=1 SV=4	1	7520	FP052422_2.7065.7065.2	high-energy collision-induced dissociation	6.55	1885.72	1885.73	1	299 | 6364
297		427.8	3	629.581	1886.73	629.582	1886.73	controllerType=0 controllerNumber=1 scan=7032	-1.6	E.FQCICMPGYEGVHCE.V		FQCICMPGYEGVHCE,EV,3@57.02146,5@57.02146,14@57.02146		18.7667	E.FQC[+57.02146]IC[+57.02146]MPGYEGVHC[+57.02146]E.V	C3(Carbamidomethyl / 57.0215); C5(Carbamidomethyl / 57.0215); C14(Carbamidomethyl / 57.0215)	3.2e-06	3.8e-06	0	0	0	0	7e-07	8.4e-07	5.495	421.3	421.3		Specific	12.3	>sp|P46531|NOTC1_HUMAN Neurogenic locus notch homolog protein 1 OS=Homo sapiens OX=9606 GN=NOTCH1 PE=1 SV=4	1	7487	FP052422_2.7032.7032.3	high-energy collision-induced dissociation	5.59	1885.72	1885.73	1	300 | 6320
297		385.3	2	943.868	1886.73	943.87	1886.73	controllerType=0 controllerNumber=1 scan=7109	-2.013	E.FQCICMPGYEGVHCE.V		FQCICMPGYEGVHCE,EV,3@57.02146,5@57.02146,14@57.02146		18.9502	E.FQC[+57.02146]IC[+57.02146]MPGYEGVHC[+57.02146]E.V	C3(Carbamidomethyl / 57.0215); C5(Carbamidomethyl / 57.0215); C14(Carbamidomethyl / 57.0215)	1.4e-06	1.6e-06	0	0	0	0	2.7e-07	3.2e-07	5.864	385.3	385.3		Specific	16.2	>sp|P46531|NOTC1_HUMAN Neurogenic locus notch homolog protein 1 OS=Homo sapiens OX=9606 GN=NOTCH1 PE=1 SV=4	1	7569	FP052422_2.7109.7109.2	high-energy collision-induced dissociation	5.68	1885.72	1885.73	1	301 | 6385
297		317	2	943.867	1886.73	943.87	1886.73	controllerType=0 controllerNumber=1 scan=6907	-2.854	E.FQCICMPGYEGVHCE.V		FQCICMPGYEGVHCE,EV,3@57.02146,5@57.02146,14@57.02146		18.4686	E.FQC[+57.02146]IC[+57.02146]MPGYEGVHC[+57.02146]E.V	C3(Carbamidomethyl / 57.0215); C5(Carbamidomethyl / 57.0215); C14(Carbamidomethyl / 57.0215)	2.7e-05	3.2e-05	0	0	0	0	4.1e-06	4.9e-06	4.567	317	317		Specific	14.8	>sp|P46531|NOTC1_HUMAN Neurogenic locus notch homolog protein 1 OS=Homo sapiens OX=9606 GN=NOTCH1 PE=1 SV=4	1	7353	FP052422_2.6907.6907.2	high-energy collision-induced dissociation	4.6	1885.72	1885.73	1	302 | 6115
297		311.1	3	629.581	1886.73	629.582	1886.73	controllerType=0 controllerNumber=1 scan=6924	-2.667	E.FQCICMPGYEGVHCE.V		FQCICMPGYEGVHCE,EV,3@57.02146,5@57.02146,14@57.02146		18.5089	E.FQC[+57.02146]IC[+57.02146]MPGYEGVHC[+57.02146]E.V	C3(Carbamidomethyl / 57.0215); C5(Carbamidomethyl / 57.0215); C14(Carbamidomethyl / 57.0215)	5.5e-05	6.6e-05	0	0	0	0	1.1e-05	1.3e-05	4.258	311.1	311.1		Specific	11.8	>sp|P46531|NOTC1_HUMAN Neurogenic locus notch homolog protein 1 OS=Homo sapiens OX=9606 GN=NOTCH1 PE=1 SV=4	1	7372	FP052422_2.6924.6924.3	high-energy collision-induced dissociation	4.29	1885.72	1885.73	1	303 | 6148
297		177	2	943.867	1886.73	943.87	1886.73	controllerType=0 controllerNumber=1 scan=7168	-2.984	E.FQCICMPGYEGVHCE.V		FQCICMPGYEGVHCE,EV,3@57.02146,5@57.02146,14@57.02146		19.0885	E.FQC[+57.02146]IC[+57.02146]MPGYEGVHC[+57.02146]E.V	C3(Carbamidomethyl / 57.0215); C5(Carbamidomethyl / 57.0215); C14(Carbamidomethyl / 57.0215)	0.00012	0.00014	0	0	0	0	1.6e-05	1.9e-05	3.937	177	177		Specific	11.3	>sp|P46531|NOTC1_HUMAN Neurogenic locus notch homolog protein 1 OS=Homo sapiens OX=9606 GN=NOTCH1 PE=1 SV=4	1	7638	FP052422_2.7168.7168.2	high-energy collision-induced dissociation	3.86	1885.72	1885.73	1	304 | 6418
297		123.6	2	943.869	1886.73	943.87	1886.73	controllerType=0 controllerNumber=1 scan=7226	-1.625	E.FQCICMPGYEGVHCE.V		FQCICMPGYEGVHCE,EV,3@57.02146,5@57.02146,14@57.02146		19.2243	E.FQC[+57.02146]IC[+57.02146]MPGYEGVHC[+57.02146]E.V	C3(Carbamidomethyl / 57.0215); C5(Carbamidomethyl / 57.0215); C14(Carbamidomethyl / 57.0215)	0.0059	0.0071	0	0	0	0	0.0005	0.00061	2.231	123.6	123.6		Specific	10.4	>sp|P46531|NOTC1_HUMAN Neurogenic locus notch homolog protein 1 OS=Homo sapiens OX=9606 GN=NOTCH1 PE=1 SV=4	1	7705	FP052422_2.7226.7226.2	high-energy collision-induced dissociation	2.15	1885.72	1885.73	1	305 | 6463
297		441.5	2	660.755	1320.5	660.756	1320.51	controllerType=0 controllerNumber=1 scan=6323	-2.535	E.FQCICMPGYE.G		FQCICMPGYE,EG,3@57.02146,5@57.02146,6@15.99492	M6(Oxidation / 15.9949)	17.0906	E.FQC[+57.02146]IC[+57.02146]M[+15.99492]PGYE.G	C3(Carbamidomethyl / 57.0215); C5(Carbamidomethyl / 57.0215)	2.8e-05	3.4e-05	0	0	0	0	4.2e-06	5e-06	4.545	296.1	296.1		Specific	12.6	>sp|P46531|NOTC1_HUMAN Neurogenic locus notch homolog protein 1 OS=Homo sapiens OX=9606 GN=NOTCH1 PE=1 SV=4	1	6637	FP052422_2.6323.6323.2	high-energy collision-induced dissociation	5.37	1319.5	1319.5	1	306 | 1446
297		380.5	2	660.755	1320.5	660.756	1320.51	controllerType=0 controllerNumber=1 scan=6271	-1.795	E.FQCICMPGYE.G		FQCICMPGYE,EG,3@57.02146,5@57.02146,6@15.99492	M6(Oxidation / 15.9949)	16.9678	E.FQC[+57.02146]IC[+57.02146]M[+15.99492]PGYE.G	C3(Carbamidomethyl / 57.0215); C5(Carbamidomethyl / 57.0215)	0.00057	0.00068	0	0	0	0	5.8e-05	7e-05	3.245	284.6	284.6		Specific	10.8	>sp|P46531|NOTC1_HUMAN Neurogenic locus notch homolog protein 1 OS=Homo sapiens OX=9606 GN=NOTCH1 PE=1 SV=4	1	6575	FP052422_2.6271.6271.2	high-energy collision-induced dissociation	3.77	1319.5	1319.5	1	307 | 1441
297		303.7	2	660.755	1320.5	660.756	1320.51	controllerType=0 controllerNumber=1 scan=7675	-1.888	E.FQCICMPGYE.G		FQCICMPGYE,EG,3@57.02146,5@57.02146,6@15.99492	M6(Oxidation / 15.9949)	20.2959	E.FQC[+57.02146]IC[+57.02146]M[+15.99492]PGYE.G	C3(Carbamidomethyl / 57.0215); C5(Carbamidomethyl / 57.0215)	0.0047	0.0057	0	0	0	0	0.00044	0.00053	2.326	256.4	256.4		Specific	9.1	>sp|P46531|NOTC1_HUMAN Neurogenic locus notch homolog protein 1 OS=Homo sapiens OX=9606 GN=NOTCH1 PE=1 SV=4	1	8189	FP052422_2.7675.7675.2	high-energy collision-induced dissociation	2.98	1319.5	1319.5	1	308 | 1868
297		295.4	2	660.756	1320.5	660.756	1320.51	controllerType=0 controllerNumber=1 scan=7622	-0.871	E.FQCICMPGYE.G		FQCICMPGYE,EG,3@57.02146,5@57.02146,6@15.99492	M6(Oxidation / 15.9949)	20.1688	E.FQC[+57.02146]IC[+57.02146]M[+15.99492]PGYE.G	C3(Carbamidomethyl / 57.0215); C5(Carbamidomethyl / 57.0215)	0.0023	0.0028	0	0	0	0	0.00023	0.00027	2.637	197.2	197.2		Specific	9.7	>sp|P46531|NOTC1_HUMAN Neurogenic locus notch homolog protein 1 OS=Homo sapiens OX=9606 GN=NOTCH1 PE=1 SV=4	1	8129	FP052422_2.7622.7622.2	high-energy collision-induced dissociation	3.31	1319.5	1319.5	1	309 | 1843
297		292.9	2	660.755	1320.5	660.756	1320.51	controllerType=0 controllerNumber=1 scan=6378	-2.165	E.FQCICMPGYE.G		FQCICMPGYE,EG,3@57.02146,5@57.02146,6@15.99492	M6(Oxidation / 15.9949)	17.2199	E.FQC[+57.02146]IC[+57.02146]M[+15.99492]PGYE.G	C3(Carbamidomethyl / 57.0215); C5(Carbamidomethyl / 57.0215)	0.0023	0.0028	0	0	0	0	0.00022	0.00026	2.637	221.3	221.3		Specific	9.6	>sp|P46531|NOTC1_HUMAN Neurogenic locus notch homolog protein 1 OS=Homo sapiens OX=9606 GN=NOTCH1 PE=1 SV=4	1	6706	FP052422_2.6378.6378.2	high-energy collision-induced dissociation	3.31	1319.5	1319.5	1	310 | 1457
297		496.5	2	652.759	1304.51	652.759	1304.51	controllerType=0 controllerNumber=1 scan=7641	-0.756	E.FQCICMPGYE.G		FQCICMPGYE,EG,3@57.02146,5@57.02146		20.2148	E.FQC[+57.02146]IC[+57.02146]MPGYE.G	C3(Carbamidomethyl / 57.0215); C5(Carbamidomethyl / 57.0215)	0.00059	0.0007	0	0	0	0	6e-05	7.2e-05	3.233	258.9	258.9		Specific	10.7	>sp|P46531|NOTC1_HUMAN Neurogenic locus notch homolog protein 1 OS=Homo sapiens OX=9606 GN=NOTCH1 PE=1 SV=4	1	8148	FP052422_2.7641.7641.2	high-energy collision-induced dissociation	3.46	1303.5	1303.5	1	311 | 1855
297		436.5	2	652.758	1304.51	652.759	1304.51	controllerType=0 controllerNumber=1 scan=7685	-2.066	E.FQCICMPGYE.G		FQCICMPGYE,EG,3@57.02146,5@57.02146		20.3198	E.FQC[+57.02146]IC[+57.02146]MPGYE.G	C3(Carbamidomethyl / 57.0215); C5(Carbamidomethyl / 57.0215)	5.7e-05	6.8e-05	0	0	0	0	1.1e-05	1.3e-05	4.246	271.6	271.6		Specific	12.2	>sp|P46531|NOTC1_HUMAN Neurogenic locus notch homolog protein 1 OS=Homo sapiens OX=9606 GN=NOTCH1 PE=1 SV=4	1	8199	FP052422_2.7685.7685.2	high-energy collision-induced dissociation	4.34	1303.5	1303.5	1	312 | 1872
297		373	2	652.757	1304.51	652.759	1304.51	controllerType=0 controllerNumber=1 scan=7729	-2.534	E.FQCICMPGYE.G		FQCICMPGYE,EG,3@57.02146,5@57.02146		20.4254	E.FQC[+57.02146]IC[+57.02146]MPGYE.G	C3(Carbamidomethyl / 57.0215); C5(Carbamidomethyl / 57.0215)	0.00085	0.001	0	0	0	0	9.3e-05	0.00011	3.071	245.8	245.8		Specific	10.7	>sp|P46531|NOTC1_HUMAN Neurogenic locus notch homolog protein 1 OS=Homo sapiens OX=9606 GN=NOTCH1 PE=1 SV=4	1	8250	FP052422_2.7729.7729.2	high-energy collision-induced dissociation	2.89	1303.5	1303.5	1	313 | 1890
297		304.5	2	652.758	1304.51	652.759	1304.51	controllerType=0 controllerNumber=1 scan=7588	-0.849	E.FQCICMPGYE.G		FQCICMPGYE,EG,3@57.02146,5@57.02146		20.0876	E.FQC[+57.02146]IC[+57.02146]MPGYE.G	C3(Carbamidomethyl / 57.0215); C5(Carbamidomethyl / 57.0215)	0.0084	0.01	0	0	0	0	0.00057	0.00068	2.076	172.4	172.4		Specific	8.9	>sp|P46531|NOTC1_HUMAN Neurogenic locus notch homolog protein 1 OS=Homo sapiens OX=9606 GN=NOTCH1 PE=1 SV=4	1	8092	FP052422_2.7588.7588.2	high-energy collision-induced dissociation	2.09	1303.5	1303.5	1	314 | 1835
297		297.8	1	1304.51	1304.51	1304.51	1304.51	controllerType=0 controllerNumber=1 scan=7602	1.64	E.FQCICMPGYE.G		FQCICMPGYE,EG,3@57.02146,5@57.02146		20.1209	E.FQC[+57.02146]IC[+57.02146]MPGYE.G	C3(Carbamidomethyl / 57.0215); C5(Carbamidomethyl / 57.0215)	0.00031	0.00037	0	0	0	0	3.3e-05	4e-05	3.509	297.8	297.8		Specific	13.3	>sp|P46531|NOTC1_HUMAN Neurogenic locus notch homolog protein 1 OS=Homo sapiens OX=9606 GN=NOTCH1 PE=1 SV=4	1	8105	FP052422_2.7602.7602.3	high-energy collision-induced dissociation	3.65	1303.51	1303.5	1	315 | 1837
307	Hex(1)Pent(2)	205.3	5	743.706	3714.5	743.709	3714.51	controllerType=0 controllerNumber=1 scan=5479	-3.819	E.GVHCEVNTDECASSPCLHNGRCLDKINE.F	13	GVHCEVNTDECASSPCLHNGRCLDKINE,EF,4@57.02146,11@57.02146,13@426.13734,16@57.02146,19@0.98402,22@57.02146,24@15.99492	S13(OGlycan / 426.1373); N19(Deamidated / 0.984); D24(Oxidation / 15.9949)	15.126	E.GVHC[+57.02146]EVNTDEC[+57.02146]AS[+426.13734]SPC[+57.02146]LHN[+0.98402]GRC[+57.02146]LD[+15.99492]KINE.F	C4(Carbamidomethyl / 57.0215); C11(Carbamidomethyl / 57.0215); C16(Carbamidomethyl / 57.0215); C22(Carbamidomethyl / 57.0215)	0.00033	0.00039	0	0	0	0	3.4e-05	4.1e-05	3.485	205.3	0		Specific	12.9	>sp|P46531|NOTC1_HUMAN Neurogenic locus notch homolog protein 1 OS=Homo sapiens OX=9606 GN=NOTCH1 PE=1 SV=4	1	5652	FP052422_2.5479.5479.5	high-energy collision-induced dissociation	3.7	3713.49	3713.51	1	316 | 49976
307	Hex(1)Pent(2)	148.2	5	743.511	3713.52	743.512	3713.53	controllerType=0 controllerNumber=1 scan=5119	-1.813	E.GVHCEVNTDECASSPCLHNGRCLDKINE.F	14	GVHCEVNTDECASSPCLHNGRCLDKINE,EF,4@57.02146,11@57.02146,14@426.13734,16@57.02146,19@15.99492,22@57.02146	S14(OGlycan / 426.1373); N19(Oxidation / 15.9949)	14.2833	E.GVHC[+57.02146]EVNTDEC[+57.02146]ASS[+426.13734]PC[+57.02146]LHN[+15.99492]GRC[+57.02146]LDKINE.F	C4(Carbamidomethyl / 57.0215); C11(Carbamidomethyl / 57.0215); C16(Carbamidomethyl / 57.0215); C22(Carbamidomethyl / 57.0215)	0.0012	0.0014	0	0	0	0	0.00011	0.00014	2.919	148.2	0		Specific	12.3	>sp|P46531|NOTC1_HUMAN Neurogenic locus notch homolog protein 1 OS=Homo sapiens OX=9606 GN=NOTCH1 PE=1 SV=4	1	5215	FP052422_2.5119.5119.5	high-energy collision-induced dissociation	3.55	3712.52	3712.52	1	317 | 44517
307	Hex(1)Pent(2)	71.4	4	929.135	3713.52	929.138	3713.53	controllerType=0 controllerNumber=1 scan=5148	-2.944	E.GVHCEVNTDECASSPCLHNGRCLDKINE.F	14	GVHCEVNTDECASSPCLHNGRCLDKINE,EF,4@57.02146,11@57.02146,14@426.13734,16@57.02146,22@57.02146,24@15.99492	S14(OGlycan / 426.1373); D24(Oxidation / 15.9949)	14.3524	E.GVHC[+57.02146]EVNTDEC[+57.02146]ASS[+426.13734]PC[+57.02146]LHNGRC[+57.02146]LD[+15.99492]KINE.F	C4(Carbamidomethyl / 57.0215); C11(Carbamidomethyl / 57.0215); C16(Carbamidomethyl / 57.0215); C22(Carbamidomethyl / 57.0215)	0.00081	0.00097	0	0	0	0	7.8e-05	9.4e-05	3.09	71.4	0		Specific	11.6	>sp|P46531|NOTC1_HUMAN Neurogenic locus notch homolog protein 1 OS=Homo sapiens OX=9606 GN=NOTCH1 PE=1 SV=4	1	5250	FP052422_2.5148.5148.4	high-energy collision-induced dissociation	3.73	3712.51	3712.52	1	318 | 45103
307	Hex(1)Pent(2)	39.2	5	743.51	3713.52	743.512	3713.53	controllerType=0 controllerNumber=1 scan=5169	-2.389	E.GVHCEVNTDECASSPCLHNGRCLDKINE.F	14	GVHCEVNTDECASSPCLHNGRCLDKINE,EF,4@57.02146,11@57.02146,14@426.13734,16@57.02146,19@15.99492,22@57.02146	S14(OGlycan / 426.1373); N19(Oxidation / 15.9949)	14.4019	E.GVHC[+57.02146]EVNTDEC[+57.02146]ASS[+426.13734]PC[+57.02146]LHN[+15.99492]GRC[+57.02146]LDKINE.F	C4(Carbamidomethyl / 57.0215); C11(Carbamidomethyl / 57.0215); C16(Carbamidomethyl / 57.0215); C22(Carbamidomethyl / 57.0215)	0.036	0.044	0.0026	0.0053	0	0	0.0028	0.0053	1.439	39.2	0		Specific	9	>sp|P46531|NOTC1_HUMAN Neurogenic locus notch homolog protein 1 OS=Homo sapiens OX=9606 GN=NOTCH1 PE=1 SV=4	1	5274	FP052422_2.5169.5169.5	high-energy collision-induced dissociation	1.71	3712.51	3712.52	1	319 | 45383
307	Hex(1)Pent(2)	828.1	5	740.508	3698.51	740.51	3698.52	controllerType=0 controllerNumber=1 scan=5521	-2.752	E.GVHCEVNTDECASSPCLHNGRCLDKINE.F	14	GVHCEVNTDECASSPCLHNGRCLDKINE,EF,4@57.02146,11@57.02146,14@426.13734,16@57.02146,19@0.98402,22@57.02146	S14(OGlycan / 426.1373); N19(Deamidated / 0.984)	15.2249	E.GVHC[+57.02146]EVNTDEC[+57.02146]ASS[+426.13734]PC[+57.02146]LHN[+0.98402]GRC[+57.02146]LDKINE.F	C4(Carbamidomethyl / 57.0215); C11(Carbamidomethyl / 57.0215); C16(Carbamidomethyl / 57.0215); C22(Carbamidomethyl / 57.0215)	1.1e-11	1.3e-11	0	0	0	0	2.2e-12	2.6e-12	10.955	828.1	0		Specific	17	>sp|P46531|NOTC1_HUMAN Neurogenic locus notch homolog protein 1 OS=Homo sapiens OX=9606 GN=NOTCH1 PE=1 SV=4	1	5702	FP052422_2.5521.5521.5	high-energy collision-induced dissociation	12.6	3697.5	3697.51	1	320 | 50496
307	Hex(1)Pent(2)	790.6	5	740.507	3698.51	740.51	3698.52	controllerType=0 controllerNumber=1 scan=5467	-3.165	E.GVHCEVNTDECASSPCLHNGRCLDKINE.F	14	GVHCEVNTDECASSPCLHNGRCLDKINE,EF,4@57.02146,11@57.02146,14@426.13734,16@57.02146,19@0.98402,22@57.02146	S14(OGlycan / 426.1373); N19(Deamidated / 0.984)	15.0979	E.GVHC[+57.02146]EVNTDEC[+57.02146]ASS[+426.13734]PC[+57.02146]LHN[+0.98402]GRC[+57.02146]LDKINE.F	C4(Carbamidomethyl / 57.0215); C11(Carbamidomethyl / 57.0215); C16(Carbamidomethyl / 57.0215); C22(Carbamidomethyl / 57.0215)	1.1e-10	1.3e-10	0	0	0	0	1.3e-11	1.6e-11	9.955	790.6	0		Specific	17.4	>sp|P46531|NOTC1_HUMAN Neurogenic locus notch homolog protein 1 OS=Homo sapiens OX=9606 GN=NOTCH1 PE=1 SV=4	1	5635	FP052422_2.5467.5467.5	high-energy collision-induced dissociation	11.6	3697.5	3697.51	1	321 | 49776
307	Hex(1)Pent(2)	546.4	4	925.388	3698.53	925.385	3698.52	controllerType=0 controllerNumber=1 scan=5524	3.292	E.GVHCEVNTDECASSPCLHNGRCLDKINE.F	13	GVHCEVNTDECASSPCLHNGRCLDKINE,EF,4@57.02146,11@57.02146,13@426.13734,16@57.02146,19@0.98402,22@57.02146	S13(OGlycan / 426.1373); N19(Deamidated / 0.984)	15.2306	E.GVHC[+57.02146]EVNTDEC[+57.02146]AS[+426.13734]SPC[+57.02146]LHN[+0.98402]GRC[+57.02146]LDKINE.F	C4(Carbamidomethyl / 57.0215); C11(Carbamidomethyl / 57.0215); C16(Carbamidomethyl / 57.0215); C22(Carbamidomethyl / 57.0215)	2.5e-05	3.1e-05	0	0	0	0	3.9e-06	4.7e-06	4.594	546.4	0		Specific	14.8	>sp|P46531|NOTC1_HUMAN Neurogenic locus notch homolog protein 1 OS=Homo sapiens OX=9606 GN=NOTCH1 PE=1 SV=4	1	5707	FP052422_2.5524.5524.6	high-energy collision-induced dissociation	5.59	3697.52	3697.51	1	322 | 50536
307	Hex(1)Pent(2)	535	5	740.505	3698.5	740.51	3698.52	controllerType=0 controllerNumber=1 scan=5577	-5.97	E.GVHCEVNTDECASSPCLHNGRCLDKINE.F	13	GVHCEVNTDECASSPCLHNGRCLDKINE,EF,4@57.02146,11@57.02146,13@426.13734,16@57.02146,19@0.98402,22@57.02146	S13(OGlycan / 426.1373); N19(Deamidated / 0.984)	15.3541	E.GVHC[+57.02146]EVNTDEC[+57.02146]AS[+426.13734]SPC[+57.02146]LHN[+0.98402]GRC[+57.02146]LDKINE.F	C4(Carbamidomethyl / 57.0215); C11(Carbamidomethyl / 57.0215); C16(Carbamidomethyl / 57.0215); C22(Carbamidomethyl / 57.0215)	2.5e-06	3e-06	0	0	0	0	5.4e-07	6.5e-07	5.607	535	0		Specific	15.6	>sp|P46531|NOTC1_HUMAN Neurogenic locus notch homolog protein 1 OS=Homo sapiens OX=9606 GN=NOTCH1 PE=1 SV=4	1	5770	FP052422_2.5577.5577.5	high-energy collision-induced dissociation	6.6	3697.49	3697.51	1	323 | 51085
307	Hex(1)Pent(2)	393.3	5	740.509	3698.52	740.51	3698.52	controllerType=0 controllerNumber=1 scan=5411	-0.689	E.GVHCEVNTDECASSPCLHNGRCLDKINE.F	14	GVHCEVNTDECASSPCLHNGRCLDKINE,EF,4@57.02146,11@57.02146,14@426.13734,16@57.02146,21@0.98402,22@57.02146	S14(OGlycan / 426.1373); R21(Deamidated / 0.984)	14.9671	E.GVHC[+57.02146]EVNTDEC[+57.02146]ASS[+426.13734]PC[+57.02146]LHNGR[+0.98402]C[+57.02146]LDKINE.F	C4(Carbamidomethyl / 57.0215); C11(Carbamidomethyl / 57.0215); C16(Carbamidomethyl / 57.0215); C22(Carbamidomethyl / 57.0215)	6.5e-06	7.8e-06	0	0	0	0	1.4e-06	1.7e-06	5.188	393.3	0		Specific	15.4	>sp|P46531|NOTC1_HUMAN Neurogenic locus notch homolog protein 1 OS=Homo sapiens OX=9606 GN=NOTCH1 PE=1 SV=4	1	5561	FP052422_2.5411.5411.5	high-energy collision-induced dissociation	5.72	3697.51	3697.51	1	324 | 49340
307	Hex(1)Pent(2)	375.4	4	925.383	3698.51	925.385	3698.52	controllerType=0 controllerNumber=1 scan=5358	-2.385	E.GVHCEVNTDECASSPCLHNGRCLDKINE.F	14	GVHCEVNTDECASSPCLHNGRCLDKINE,EF,4@57.02146,11@57.02146,14@426.13734,16@57.02146,19@0.98402,22@57.02146	S14(OGlycan / 426.1373); N19(Deamidated / 0.984)	14.8422	E.GVHC[+57.02146]EVNTDEC[+57.02146]ASS[+426.13734]PC[+57.02146]LHN[+0.98402]GRC[+57.02146]LDKINE.F	C4(Carbamidomethyl / 57.0215); C11(Carbamidomethyl / 57.0215); C16(Carbamidomethyl / 57.0215); C22(Carbamidomethyl / 57.0215)	3e-06	3.5e-06	0	0	0	0	6.5e-07	7.8e-07	5.53	375.4	0		Specific	16.6	>sp|P46531|NOTC1_HUMAN Neurogenic locus notch homolog protein 1 OS=Homo sapiens OX=9606 GN=NOTCH1 PE=1 SV=4	1	5496	FP052422_2.5358.5358.4	high-energy collision-induced dissociation	6.07	3697.5	3697.51	1	325 | 48369
307	Hex(1)Pent(2)	905.4	4	925.137	3697.52	925.139	3697.54	controllerType=0 controllerNumber=1 scan=5192	-2.879	E.GVHCEVNTDECASSPCLHNGRCLDKINE.F	13	GVHCEVNTDECASSPCLHNGRCLDKINE,EF,4@57.02146,11@57.02146,13@426.13734,16@57.02146,22@57.02146	S13(OGlycan / 426.1373)	14.4554	E.GVHC[+57.02146]EVNTDEC[+57.02146]AS[+426.13734]SPC[+57.02146]LHNGRC[+57.02146]LDKINE.F	C4(Carbamidomethyl / 57.0215); C11(Carbamidomethyl / 57.0215); C16(Carbamidomethyl / 57.0215); C22(Carbamidomethyl / 57.0215)	5.1e-14	6.1e-14	0	0	0	0	1.9e-14	2.3e-14	13.296	905.4	0		Specific	20.5	>sp|P46531|NOTC1_HUMAN Neurogenic locus notch homolog protein 1 OS=Homo sapiens OX=9606 GN=NOTCH1 PE=1 SV=4	1	5300	FP052422_2.5192.5192.4	high-energy collision-induced dissociation	13.76	3696.52	3696.53	1	326 | 45656
307	Hex(1)Pent(2)	870.5	5	740.311	3697.53	740.313	3697.54	controllerType=0 controllerNumber=1 scan=5190	-2.47	E.GVHCEVNTDECASSPCLHNGRCLDKINE.F	13	GVHCEVNTDECASSPCLHNGRCLDKINE,EF,4@57.02146,11@57.02146,13@426.13734,16@57.02146,22@57.02146	S13(OGlycan / 426.1373)	14.451	E.GVHC[+57.02146]EVNTDEC[+57.02146]AS[+426.13734]SPC[+57.02146]LHNGRC[+57.02146]LDKINE.F	C4(Carbamidomethyl / 57.0215); C11(Carbamidomethyl / 57.0215); C16(Carbamidomethyl / 57.0215); C22(Carbamidomethyl / 57.0215)	1.1e-12	1.3e-12	0	0	0	0	3.8e-13	4.6e-13	11.955	870.5	0		Specific	18.4	>sp|P46531|NOTC1_HUMAN Neurogenic locus notch homolog protein 1 OS=Homo sapiens OX=9606 GN=NOTCH1 PE=1 SV=4	1	5298	FP052422_2.5190.5190.5	high-energy collision-induced dissociation	13.42	3696.52	3696.53	1	327 | 45623
307	Hex(1)Pent(2)	859.2	5	740.312	3697.53	740.313	3697.54	controllerType=0 controllerNumber=1 scan=5136	-1.81	E.GVHCEVNTDECASSPCLHNGRCLDKINE.F	14	GVHCEVNTDECASSPCLHNGRCLDKINE,EF,4@57.02146,11@57.02146,14@426.13734,16@57.02146,22@57.02146	S14(OGlycan / 426.1373)	14.3238	E.GVHC[+57.02146]EVNTDEC[+57.02146]ASS[+426.13734]PC[+57.02146]LHNGRC[+57.02146]LDKINE.F	C4(Carbamidomethyl / 57.0215); C11(Carbamidomethyl / 57.0215); C16(Carbamidomethyl / 57.0215); C22(Carbamidomethyl / 57.0215)	1.1e-12	1.3e-12	0	0	0	0	2.9e-13	3.5e-13	11.955	859.2	0		Specific	18.8	>sp|P46531|NOTC1_HUMAN Neurogenic locus notch homolog protein 1 OS=Homo sapiens OX=9606 GN=NOTCH1 PE=1 SV=4	1	5236	FP052422_2.5136.5136.5	high-energy collision-induced dissociation	12.42	3696.52	3696.53	1	328 | 44710
307	Hex(1)Pent(2)	857.9	4	925.135	3697.52	925.139	3697.54	controllerType=0 controllerNumber=1 scan=5248	-4.464	E.GVHCEVNTDECASSPCLHNGRCLDKINE.F	13	GVHCEVNTDECASSPCLHNGRCLDKINE,EF,4@57.02146,11@57.02146,13@426.13734,16@57.02146,22@57.02146	S13(OGlycan / 426.1373)	14.584	E.GVHC[+57.02146]EVNTDEC[+57.02146]AS[+426.13734]SPC[+57.02146]LHNGRC[+57.02146]LDKINE.F	C4(Carbamidomethyl / 57.0215); C11(Carbamidomethyl / 57.0215); C16(Carbamidomethyl / 57.0215); C22(Carbamidomethyl / 57.0215)	5.1e-13	6.1e-13	0	0	0	0	1e-13	1.2e-13	12.296	857.9	0		Specific	17	>sp|P46531|NOTC1_HUMAN Neurogenic locus notch homolog protein 1 OS=Homo sapiens OX=9606 GN=NOTCH1 PE=1 SV=4	1	5369	FP052422_2.5248.5248.4	high-energy collision-induced dissociation	12.76	3696.51	3696.53	1	329 | 46529
307	Hex(1)Pent(2)	729.2	5	740.309	3697.52	740.313	3697.54	controllerType=0 controllerNumber=1 scan=5302	-5.441	E.GVHCEVNTDECASSPCLHNGRCLDKINE.F	14	GVHCEVNTDECASSPCLHNGRCLDKINE,EF,4@57.02146,11@57.02146,14@426.13734,16@57.02146,22@57.02146	S14(OGlycan / 426.1373)	14.7118	E.GVHC[+57.02146]EVNTDEC[+57.02146]ASS[+426.13734]PC[+57.02146]LHNGRC[+57.02146]LDKINE.F	C4(Carbamidomethyl / 57.0215); C11(Carbamidomethyl / 57.0215); C16(Carbamidomethyl / 57.0215); C22(Carbamidomethyl / 57.0215)	1.1e-09	1.3e-09	0	0	0	0	1.2e-10	1.4e-10	8.955	729.2	0		Specific	17.5	>sp|P46531|NOTC1_HUMAN Neurogenic locus notch homolog protein 1 OS=Homo sapiens OX=9606 GN=NOTCH1 PE=1 SV=4	1	5428	FP052422_2.5302.5302.5	high-energy collision-induced dissociation	10.42	3696.51	3696.53	1	330 | 47329
307	Hex(1)Pent(2)	699.6	4	925.138	3697.53	925.139	3697.54	controllerType=0 controllerNumber=1 scan=5135	-1.096	E.GVHCEVNTDECASSPCLHNGRCLDKINE.F	14	GVHCEVNTDECASSPCLHNGRCLDKINE,EF,4@57.02146,11@57.02146,14@426.13734,16@57.02146,22@57.02146	S14(OGlycan / 426.1373)	14.322	E.GVHC[+57.02146]EVNTDEC[+57.02146]ASS[+426.13734]PC[+57.02146]LHNGRC[+57.02146]LDKINE.F	C4(Carbamidomethyl / 57.0215); C11(Carbamidomethyl / 57.0215); C16(Carbamidomethyl / 57.0215); C22(Carbamidomethyl / 57.0215)	5.1e-09	6.1e-09	0	0	0	0	3.8e-10	4.6e-10	8.296	699.6	0		Specific	17.5	>sp|P46531|NOTC1_HUMAN Neurogenic locus notch homolog protein 1 OS=Homo sapiens OX=9606 GN=NOTCH1 PE=1 SV=4	1	5235	FP052422_2.5135.5135.4	high-energy collision-induced dissociation	9.76	3696.52	3696.53	1	331 | 44677
307	Hex(1)Pent(2)	695.5	5	740.309	3697.52	740.313	3697.54	controllerType=0 controllerNumber=1 scan=5247	-4.946	E.GVHCEVNTDECASSPCLHNGRCLDKINE.F	14	GVHCEVNTDECASSPCLHNGRCLDKINE,EF,4@57.02146,11@57.02146,14@426.13734,16@57.02146,22@57.02146	S14(OGlycan / 426.1373)	14.5818	E.GVHC[+57.02146]EVNTDEC[+57.02146]ASS[+426.13734]PC[+57.02146]LHNGRC[+57.02146]LDKINE.F	C4(Carbamidomethyl / 57.0215); C11(Carbamidomethyl / 57.0215); C16(Carbamidomethyl / 57.0215); C22(Carbamidomethyl / 57.0215)	1.1e-08	1.3e-08	0	0	0	0	1.5e-09	1.8e-09	7.955	695.5	0		Specific	17.2	>sp|P46531|NOTC1_HUMAN Neurogenic locus notch homolog protein 1 OS=Homo sapiens OX=9606 GN=NOTCH1 PE=1 SV=4	1	5368	FP052422_2.5247.5247.5	high-energy collision-induced dissociation	9.42	3696.51	3696.53	1	332 | 46489
307	Hex(1)Pent(2)	521.6	4	925.135	3697.52	925.139	3697.54	controllerType=0 controllerNumber=1 scan=5303	-4.926	E.GVHCEVNTDECASSPCLHNGRCLDKINE.F	13	GVHCEVNTDECASSPCLHNGRCLDKINE,EF,4@57.02146,11@57.02146,13@426.13734,16@57.02146,22@57.02146	S13(OGlycan / 426.1373)	14.714	E.GVHC[+57.02146]EVNTDEC[+57.02146]AS[+426.13734]SPC[+57.02146]LHNGRC[+57.02146]LDKINE.F	C4(Carbamidomethyl / 57.0215); C11(Carbamidomethyl / 57.0215); C16(Carbamidomethyl / 57.0215); C22(Carbamidomethyl / 57.0215)	1.1e-06	1.4e-06	0	0	0	0	2.1e-07	2.6e-07	5.948	521.6	0		Specific	16.4	>sp|P46531|NOTC1_HUMAN Neurogenic locus notch homolog protein 1 OS=Homo sapiens OX=9606 GN=NOTCH1 PE=1 SV=4	1	5429	FP052422_2.5303.5303.4	high-energy collision-induced dissociation	6.76	3696.51	3696.53	1	333 | 47369
307	Hex(1)Pent(2)	504.1	5	740.309	3697.52	740.313	3697.54	controllerType=0 controllerNumber=1 scan=5356	-5.029	E.GVHCEVNTDECASSPCLHNGRCLDKINE.F	14	GVHCEVNTDECASSPCLHNGRCLDKINE,EF,4@57.02146,11@57.02146,14@426.13734,16@57.02146,22@57.02146	S14(OGlycan / 426.1373)	14.8379	E.GVHC[+57.02146]EVNTDEC[+57.02146]ASS[+426.13734]PC[+57.02146]LHNGRC[+57.02146]LDKINE.F	C4(Carbamidomethyl / 57.0215); C11(Carbamidomethyl / 57.0215); C16(Carbamidomethyl / 57.0215); C22(Carbamidomethyl / 57.0215)	5e-06	6e-06	0	0	0	0	1.1e-06	1.3e-06	5.302	504.1	0		Specific	15	>sp|P46531|NOTC1_HUMAN Neurogenic locus notch homolog protein 1 OS=Homo sapiens OX=9606 GN=NOTCH1 PE=1 SV=4	1	5493	FP052422_2.5356.5356.5	high-energy collision-induced dissociation	6.08	3696.51	3696.53	1	334 | 48289
307	Hex(1)Pent(2)	387.1	5	740.311	3697.53	740.313	3697.54	controllerType=0 controllerNumber=1 scan=5083	-2.14	E.GVHCEVNTDECASSPCLHNGRCLDKINE.F	13	GVHCEVNTDECASSPCLHNGRCLDKINE,EF,4@57.02146,11@57.02146,13@426.13734,16@57.02146,22@57.02146	S13(OGlycan / 426.1373)	14.1986	E.GVHC[+57.02146]EVNTDEC[+57.02146]AS[+426.13734]SPC[+57.02146]LHNGRC[+57.02146]LDKINE.F	C4(Carbamidomethyl / 57.0215); C11(Carbamidomethyl / 57.0215); C16(Carbamidomethyl / 57.0215); C22(Carbamidomethyl / 57.0215)	6.5e-06	7.8e-06	0	0	0	0	1.4e-06	1.7e-06	5.188	387.1	0		Specific	13.6	>sp|P46531|NOTC1_HUMAN Neurogenic locus notch homolog protein 1 OS=Homo sapiens OX=9606 GN=NOTCH1 PE=1 SV=4	1	5172	FP052422_2.5083.5083.5	high-energy collision-induced dissociation	5.55	3696.52	3696.53	1	335 | 43860
307	Hex(1)Pent(2)	223.1	4	925.138	3697.53	925.139	3697.54	controllerType=0 controllerNumber=1 scan=5081	-1.295	E.GVHCEVNTDECASSPCLHNGRCLDKINE.F	14	GVHCEVNTDECASSPCLHNGRCLDKINE,EF,4@57.02146,11@57.02146,14@426.13734,16@57.02146,22@57.02146	S14(OGlycan / 426.1373)	14.1943	E.GVHC[+57.02146]EVNTDEC[+57.02146]ASS[+426.13734]PC[+57.02146]LHNGRC[+57.02146]LDKINE.F	C4(Carbamidomethyl / 57.0215); C11(Carbamidomethyl / 57.0215); C16(Carbamidomethyl / 57.0215); C22(Carbamidomethyl / 57.0215)	0.00015	0.00018	0	0	0	0	1.9e-05	2.3e-05	3.825	223.1	0		Specific	14.3	>sp|P46531|NOTC1_HUMAN Neurogenic locus notch homolog protein 1 OS=Homo sapiens OX=9606 GN=NOTCH1 PE=1 SV=4	1	5169	FP052422_2.5081.5081.4	high-energy collision-induced dissociation	4.39	3696.52	3696.53	1	336 | 43827
307		386.3	2	580.236	1159.46	580.238	1159.47	controllerType=0 controllerNumber=1 scan=3443	-3.557	E.GVHCEVNTDE.C		GVHCEVNTDE,EC,4@57.02146		10.3317	E.GVHC[+57.02146]EVNTDE.C	C4(Carbamidomethyl / 57.0215)	2.4e-05	2.9e-05	0	0	0	0	3.7e-06	4.4e-06	4.615	263	263		Specific	12.1	>sp|P46531|NOTC1_HUMAN Neurogenic locus notch homolog protein 1 OS=Homo sapiens OX=9606 GN=NOTCH1 PE=1 SV=4	1	3258	FP052422_2.3443.3443.4	high-energy collision-induced dissociation	4.43	1158.46	1158.46	1	337 | 283
312	Hex(1)Pent(2)	157.4	4	783.825	3132.28	783.829	3132.29	controllerType=0 controllerNumber=1 scan=5516	-4.855	E.VNTDECASSPCLHNGRCLDKINE.F	9	VNTDECASSPCLHNGRCLDKINE,EF,6@57.02146,9@426.13734,11@57.02146,14@0.98402,17@57.02146,19@15.99492	S9(OGlycan / 426.1373); N14(Deamidated / 0.984); D19(Oxidation / 15.9949)	15.2128	E.VNTDEC[+57.02146]ASS[+426.13734]PC[+57.02146]LHN[+0.98402]GRC[+57.02146]LD[+15.99492]KINE.F	C6(Carbamidomethyl / 57.0215); C11(Carbamidomethyl / 57.0215); C17(Carbamidomethyl / 57.0215)	0.0094	0.011	0	0	0	0	0.0006	0.00072	2.026	157.4	1.2		Specific	10.9	>sp|P46531|NOTC1_HUMAN Neurogenic locus notch homolog protein 1 OS=Homo sapiens OX=9606 GN=NOTCH1 PE=1 SV=4	1	5697	FP052422_2.5516.5516.4	high-energy collision-induced dissociation	2.11	3131.27	3131.29	1	338 | 50416
312	Hex(1)Pent(2)	107.1	4	783.826	3132.28	783.829	3132.29	controllerType=0 controllerNumber=1 scan=5565	-3.374	E.VNTDECASSPCLHNGRCLDKINE.F	9	VNTDECASSPCLHNGRCLDKINE,EF,6@57.02146,9@426.13734,11@57.02146,14@0.98402,17@57.02146,19@15.99492	S9(OGlycan / 426.1373); N14(Deamidated / 0.984); D19(Oxidation / 15.9949)	15.3265	E.VNTDEC[+57.02146]ASS[+426.13734]PC[+57.02146]LHN[+0.98402]GRC[+57.02146]LD[+15.99492]KINE.F	C6(Carbamidomethyl / 57.0215); C11(Carbamidomethyl / 57.0215); C17(Carbamidomethyl / 57.0215)	0.018	0.021	0	0	0	0	0.0016	0.0019	1.748	107.1	1.2		Specific	9.7	>sp|P46531|NOTC1_HUMAN Neurogenic locus notch homolog protein 1 OS=Homo sapiens OX=9606 GN=NOTCH1 PE=1 SV=4	1	5758	FP052422_2.5565.5565.4	high-energy collision-induced dissociation	1.81	3131.27	3131.29	1	339 | 50972
312	Hex(1)Pent(2)	328.5	4	783.579	3131.3	783.583	3131.31	controllerType=0 controllerNumber=1 scan=4942	-3.958	E.VNTDECASSPCLHNGRCLDKINE.F	9	VNTDECASSPCLHNGRCLDKINE,EF,6@57.02146,9@426.13734,11@57.02146,17@57.02146,19@15.99492	S9(OGlycan / 426.1373); D19(Oxidation / 15.9949)	13.8654	E.VNTDEC[+57.02146]ASS[+426.13734]PC[+57.02146]LHNGRC[+57.02146]LD[+15.99492]KINE.F	C6(Carbamidomethyl / 57.0215); C11(Carbamidomethyl / 57.0215); C17(Carbamidomethyl / 57.0215)	5.4e-05	6.4e-05	0	0	0	0	1e-05	1.3e-05	4.27	328.5	1.2		Specific	14.3	>sp|P46531|NOTC1_HUMAN Neurogenic locus notch homolog protein 1 OS=Homo sapiens OX=9606 GN=NOTCH1 PE=1 SV=4	1	5010	FP052422_2.4942.4942.4	high-energy collision-induced dissociation	5.03	3130.29	3130.3	1	340 | 42031
312	Hex(1)Pent(2)	96.1	4	783.579	3131.29	783.583	3131.31	controllerType=0 controllerNumber=1 scan=4993	-4.659	E.VNTDECASSPCLHNGRCLDKINE.F	9	VNTDECASSPCLHNGRCLDKINE,EF,6@57.02146,9@426.13734,11@57.02146,14@15.99492,17@57.02146	S9(OGlycan / 426.1373); N14(Oxidation / 15.9949)	13.9841	E.VNTDEC[+57.02146]ASS[+426.13734]PC[+57.02146]LHN[+15.99492]GRC[+57.02146]LDKINE.F	C6(Carbamidomethyl / 57.0215); C11(Carbamidomethyl / 57.0215); C17(Carbamidomethyl / 57.0215)	0.018	0.021	0	0	0	0	0.0015	0.0018	1.748	96.1	0		Specific	9.8	>sp|P46531|NOTC1_HUMAN Neurogenic locus notch homolog protein 1 OS=Homo sapiens OX=9606 GN=NOTCH1 PE=1 SV=4	1	5068	FP052422_2.4993.4993.4	high-energy collision-induced dissociation	2.25	3130.29	3130.3	1	341 | 42667
312	Hex(1)Pent(2)	987.7	4	779.828	3116.29	779.83	3116.3	controllerType=0 controllerNumber=1 scan=5476	-2.829	E.VNTDECASSPCLHNGRCLDKINE.F	9	VNTDECASSPCLHNGRCLDKINE,EF,6@57.02146,9@426.13734,11@57.02146,14@0.98402,17@57.02146	S9(OGlycan / 426.1373); N14(Deamidated / 0.984)	15.1195	E.VNTDEC[+57.02146]ASS[+426.13734]PC[+57.02146]LHN[+0.98402]GRC[+57.02146]LDKINE.F	C6(Carbamidomethyl / 57.0215); C11(Carbamidomethyl / 57.0215); C17(Carbamidomethyl / 57.0215)	6e-15	7.2e-15	0	0	0	0	4.9e-15	5.9e-15	14.224	987.7	1.2		Specific	19.4	>sp|P46531|NOTC1_HUMAN Neurogenic locus notch homolog protein 1 OS=Homo sapiens OX=9606 GN=NOTCH1 PE=1 SV=4	1	5647	FP052422_2.5476.5476.4	high-energy collision-induced dissociation	14.87	3115.28	3115.29	1	342 | 49936
312	Hex(1)Pent(2)	985	3	1039.43	3116.29	1039.44	3116.3	controllerType=0 controllerNumber=1 scan=5509	-2.688	E.VNTDECASSPCLHNGRCLDKINE.F	9	VNTDECASSPCLHNGRCLDKINE,EF,6@57.02146,9@426.13734,11@57.02146,14@0.98402,17@57.02146	S9(OGlycan / 426.1373); N14(Deamidated / 0.984)	15.1975	E.VNTDEC[+57.02146]ASS[+426.13734]PC[+57.02146]LHN[+0.98402]GRC[+57.02146]LDKINE.F	C6(Carbamidomethyl / 57.0215); C11(Carbamidomethyl / 57.0215); C17(Carbamidomethyl / 57.0215)	2.7e-15	3.3e-15	0	0	0	0	2.7e-15	3.3e-15	14.565	985	1.2		Specific	24.5	>sp|P46531|NOTC1_HUMAN Neurogenic locus notch homolog protein 1 OS=Homo sapiens OX=9606 GN=NOTCH1 PE=1 SV=4	1	5689	FP052422_2.5509.5509.3	high-energy collision-induced dissociation	17.21	3115.28	3115.29	1	343 | 50296
312	Hex(1)Pent(2)	963.6	4	779.83	3116.3	779.83	3116.3	controllerType=0 controllerNumber=1 scan=5091	0.304	E.VNTDECASSPCLHNGRCLDKINE.F	9	VNTDECASSPCLHNGRCLDKINE,EF,6@57.02146,9@426.13734,11@57.02146,14@0.98402,17@57.02146	S9(OGlycan / 426.1373); N14(Deamidated / 0.984)	14.218	E.VNTDEC[+57.02146]ASS[+426.13734]PC[+57.02146]LHN[+0.98402]GRC[+57.02146]LDKINE.F	C6(Carbamidomethyl / 57.0215); C11(Carbamidomethyl / 57.0215); C17(Carbamidomethyl / 57.0215)	2.9e-14	3.5e-14	0	0	0	0	1.1e-14	1.3e-14	13.532	963.6	1.2		Specific	22	>sp|P46531|NOTC1_HUMAN Neurogenic locus notch homolog protein 1 OS=Homo sapiens OX=9606 GN=NOTCH1 PE=1 SV=4	1	5180	FP052422_2.5091.5091.4	high-energy collision-induced dissociation	15.18	3115.29	3115.29	1	344 | 44013
312	Hex(1)Pent(2)	886.9	4	779.828	3116.29	779.83	3116.3	controllerType=0 controllerNumber=1 scan=5531	-2.751	E.VNTDECASSPCLHNGRCLDKINE.F	9	VNTDECASSPCLHNGRCLDKINE,EF,6@57.02146,9@426.13734,11@57.02146,14@0.98402,17@57.02146	S9(OGlycan / 426.1373); N14(Deamidated / 0.984)	15.2478	E.VNTDEC[+57.02146]ASS[+426.13734]PC[+57.02146]LHN[+0.98402]GRC[+57.02146]LDKINE.F	C6(Carbamidomethyl / 57.0215); C11(Carbamidomethyl / 57.0215); C17(Carbamidomethyl / 57.0215)	6e-13	7.2e-13	0	0	0	0	1.7e-13	2.1e-13	12.224	886.9	1.2		Specific	20.8	>sp|P46531|NOTC1_HUMAN Neurogenic locus notch homolog protein 1 OS=Homo sapiens OX=9606 GN=NOTCH1 PE=1 SV=4	1	5716	FP052422_2.5531.5531.4	high-energy collision-induced dissociation	13.87	3115.28	3115.29	1	345 | 50612
312	Hex(1)Pent(2)	827.1	4	779.83	3116.3	779.83	3116.3	controllerType=0 controllerNumber=1 scan=5147	0.226	E.VNTDECASSPCLHNGRCLDKINE.F	9	VNTDECASSPCLHNGRCLDKINE,EF,6@57.02146,9@426.13734,11@57.02146,14@0.98402,17@57.02146	S9(OGlycan / 426.1373); N14(Deamidated / 0.984)	14.3502	E.VNTDEC[+57.02146]ASS[+426.13734]PC[+57.02146]LHN[+0.98402]GRC[+57.02146]LDKINE.F	C6(Carbamidomethyl / 57.0215); C11(Carbamidomethyl / 57.0215); C17(Carbamidomethyl / 57.0215)	2.9e-11	3.5e-11	0	0	0	0	5.9e-12	7.1e-12	10.532	827.1	1.2		Specific	21.2	>sp|P46531|NOTC1_HUMAN Neurogenic locus notch homolog protein 1 OS=Homo sapiens OX=9606 GN=NOTCH1 PE=1 SV=4	1	5249	FP052422_2.5147.5147.4	high-energy collision-induced dissociation	13.18	3115.29	3115.29	1	346 | 45063
312	Hex(1)Pent(2)	702.9	4	779.828	3116.29	779.83	3116.3	controllerType=0 controllerNumber=1 scan=5256	-2.908	E.VNTDECASSPCLHNGRCLDKINE.F	9	VNTDECASSPCLHNGRCLDKINE,EF,6@57.02146,9@426.13734,11@57.02146,14@0.98402,17@57.02146	S9(OGlycan / 426.1373); N14(Deamidated / 0.984)	14.6038	E.VNTDEC[+57.02146]ASS[+426.13734]PC[+57.02146]LHN[+0.98402]GRC[+57.02146]LDKINE.F	C6(Carbamidomethyl / 57.0215); C11(Carbamidomethyl / 57.0215); C17(Carbamidomethyl / 57.0215)	6e-10	7.2e-10	0	0	0	0	6.3e-11	7.5e-11	9.224	702.9	1.2		Specific	20.8	>sp|P46531|NOTC1_HUMAN Neurogenic locus notch homolog protein 1 OS=Homo sapiens OX=9606 GN=NOTCH1 PE=1 SV=4	1	5377	FP052422_2.5256.5256.4	high-energy collision-induced dissociation	10.87	3115.28	3115.29	1	347 | 46609
312	Hex(1)Pent(2)	692.5	4	779.828	3116.29	779.83	3116.3	controllerType=0 controllerNumber=1 scan=5203	-2.516	E.VNTDECASSPCLHNGRCLDKINE.F	9	VNTDECASSPCLHNGRCLDKINE,EF,6@57.02146,9@426.13734,11@57.02146,14@0.98402,17@57.02146	S9(OGlycan / 426.1373); N14(Deamidated / 0.984)	14.4812	E.VNTDEC[+57.02146]ASS[+426.13734]PC[+57.02146]LHN[+0.98402]GRC[+57.02146]LDKINE.F	C6(Carbamidomethyl / 57.0215); C11(Carbamidomethyl / 57.0215); C17(Carbamidomethyl / 57.0215)	6e-09	7.2e-09	0	0	0	0	6.6e-10	7.9e-10	8.224	692.5	1.2		Specific	19.2	>sp|P46531|NOTC1_HUMAN Neurogenic locus notch homolog protein 1 OS=Homo sapiens OX=9606 GN=NOTCH1 PE=1 SV=4	1	5316	FP052422_2.5203.5203.4	high-energy collision-induced dissociation	10.87	3115.28	3115.29	1	348 | 45889
312	Hex(1)Pent(2)	482.7	4	779.827	3116.29	779.83	3116.3	controllerType=0 controllerNumber=1 scan=5589	-3.926	E.VNTDECASSPCLHNGRCLDKINE.F	9	VNTDECASSPCLHNGRCLDKINE,EF,6@57.02146,9@426.13734,11@57.02146,14@0.98402,17@57.02146	S9(OGlycan / 426.1373); N14(Deamidated / 0.984)	15.3819	E.VNTDEC[+57.02146]ASS[+426.13734]PC[+57.02146]LHN[+0.98402]GRC[+57.02146]LDKINE.F	C6(Carbamidomethyl / 57.0215); C11(Carbamidomethyl / 57.0215); C17(Carbamidomethyl / 57.0215)	2.7e-06	3.2e-06	0	0	0	0	6.3e-07	7.5e-07	5.571	482.7	1.2		Specific	15.8	>sp|P46531|NOTC1_HUMAN Neurogenic locus notch homolog protein 1 OS=Homo sapiens OX=9606 GN=NOTCH1 PE=1 SV=4	1	5784	FP052422_2.5589.5589.4	high-energy collision-induced dissociation	6.52	3115.28	3115.29	1	349 | 51165
312	Hex(1)Pent(2)	219.8	3	1039.43	3116.29	1039.44	3116.3	controllerType=0 controllerNumber=1 scan=5463	-3.628	E.VNTDECASSPCLHNGRCLDKINE.F	9	VNTDECASSPCLHNGRCLDKINE,EF,6@57.02146,9@426.13734,11@57.02146,14@0.98402,17@57.02146	S9(OGlycan / 426.1373); N14(Deamidated / 0.984)	15.0884	E.VNTDEC[+57.02146]ASS[+426.13734]PC[+57.02146]LHN[+0.98402]GRC[+57.02146]LDKINE.F	C6(Carbamidomethyl / 57.0215); C11(Carbamidomethyl / 57.0215); C17(Carbamidomethyl / 57.0215)	8.1e-05	9.7e-05	0	0	0	0	1.4e-05	1.7e-05	4.093	219.8	1.2		Specific	15.5	>sp|P46531|NOTC1_HUMAN Neurogenic locus notch homolog protein 1 OS=Homo sapiens OX=9606 GN=NOTCH1 PE=1 SV=4	1	5631	FP052422_2.5463.5463.3	high-energy collision-induced dissociation	4.84	3115.28	3115.29	1	350 | 49736
312	Hex(1)Pent(2)	213.3	3	1039.44	3116.3	1039.44	3116.3	controllerType=0 controllerNumber=1 scan=5104	-0.22	E.VNTDECASSPCLHNGRCLDKINE.F	9	VNTDECASSPCLHNGRCLDKINE,EF,6@57.02146,9@426.13734,11@57.02146,14@0.98402,17@57.02146	S9(OGlycan / 426.1373); N14(Deamidated / 0.984)	14.2482	E.VNTDEC[+57.02146]ASS[+426.13734]PC[+57.02146]LHN[+0.98402]GRC[+57.02146]LDKINE.F	C6(Carbamidomethyl / 57.0215); C11(Carbamidomethyl / 57.0215); C17(Carbamidomethyl / 57.0215)	8.1e-05	9.7e-05	0	0	0	0	1.4e-05	1.6e-05	4.093	213.3	1.2		Specific	14	>sp|P46531|NOTC1_HUMAN Neurogenic locus notch homolog protein 1 OS=Homo sapiens OX=9606 GN=NOTCH1 PE=1 SV=4	1	5196	FP052422_2.5104.5104.3	high-energy collision-induced dissociation	4.84	3115.29	3115.29	1	351 | 44317
312	Hex(1)Pent(2)	132.9	4	779.827	3116.29	779.83	3116.3	controllerType=0 controllerNumber=1 scan=5643	-3.456	E.VNTDECASSPCLHNGRCLDKINE.F	9	VNTDECASSPCLHNGRCLDKINE,EF,6@57.02146,9@426.13734,11@57.02146,14@0.98402,17@57.02146	S9(OGlycan / 426.1373); N14(Deamidated / 0.984)	15.506	E.VNTDEC[+57.02146]ASS[+426.13734]PC[+57.02146]LHN[+0.98402]GRC[+57.02146]LDKINE.F	C6(Carbamidomethyl / 57.0215); C11(Carbamidomethyl / 57.0215); C17(Carbamidomethyl / 57.0215)	0.013	0.015	0	0	0	0	0.001	0.0012	1.896	132.9	1.2		Specific	11	>sp|P46531|NOTC1_HUMAN Neurogenic locus notch homolog protein 1 OS=Homo sapiens OX=9606 GN=NOTCH1 PE=1 SV=4	1	5845	FP052422_2.5643.5643.4	high-energy collision-induced dissociation	2.44	3115.28	3115.29	1	352 | 51285
312	Hex(1)Pent(2)	955.6	4	779.582	3115.31	779.584	3115.31	controllerType=0 controllerNumber=1 scan=5036	-2.005	E.VNTDECASSPCLHNGRCLDKINE.F	9	VNTDECASSPCLHNGRCLDKINE,EF,6@57.02146,9@426.13734,11@57.02146,17@57.02146	S9(OGlycan / 426.1373)	14.0881	E.VNTDEC[+57.02146]ASS[+426.13734]PC[+57.02146]LHNGRC[+57.02146]LDKINE.F	C6(Carbamidomethyl / 57.0215); C11(Carbamidomethyl / 57.0215); C17(Carbamidomethyl / 57.0215)	6e-15	7.2e-15	0	0	0	0	4.3e-15	5.2e-15	14.224	955.6	1.2		Specific	19.4	>sp|P46531|NOTC1_HUMAN Neurogenic locus notch homolog protein 1 OS=Homo sapiens OX=9606 GN=NOTCH1 PE=1 SV=4	1	5114	FP052422_2.5036.5036.4	high-energy collision-induced dissociation	15.69	3114.3	3114.31	1	353 | 43227
312	Hex(1)Pent(2)	839.8	4	779.581	3115.3	779.584	3115.31	controllerType=0 controllerNumber=1 scan=4992	-3.102	E.VNTDECASSPCLHNGRCLDKINE.F	9	VNTDECASSPCLHNGRCLDKINE,EF,6@57.02146,9@426.13734,11@57.02146,17@57.02146	S9(OGlycan / 426.1373)	13.9819	E.VNTDEC[+57.02146]ASS[+426.13734]PC[+57.02146]LHNGRC[+57.02146]LDKINE.F	C6(Carbamidomethyl / 57.0215); C11(Carbamidomethyl / 57.0215); C17(Carbamidomethyl / 57.0215)	6e-12	7.2e-12	0	0	0	0	1.4e-12	1.7e-12	11.224	839.8	1.2		Specific	21.6	>sp|P46531|NOTC1_HUMAN Neurogenic locus notch homolog protein 1 OS=Homo sapiens OX=9606 GN=NOTCH1 PE=1 SV=4	1	5067	FP052422_2.4992.4992.4	high-energy collision-induced dissociation	13.69	3114.3	3114.31	1	354 | 42627
312	Hex(1)Pent(2)	829.4	4	779.582	3115.31	779.584	3115.31	controllerType=0 controllerNumber=1 scan=4941	-2.711	E.VNTDECASSPCLHNGRCLDKINE.F	9	VNTDECASSPCLHNGRCLDKINE,EF,6@57.02146,9@426.13734,11@57.02146,17@57.02146	S9(OGlycan / 426.1373)	13.8632	E.VNTDEC[+57.02146]ASS[+426.13734]PC[+57.02146]LHNGRC[+57.02146]LDKINE.F	C6(Carbamidomethyl / 57.0215); C11(Carbamidomethyl / 57.0215); C17(Carbamidomethyl / 57.0215)	6e-12	7.2e-12	0	0	0	0	9.4e-13	1.1e-12	11.224	829.4	1.2		Specific	20.2	>sp|P46531|NOTC1_HUMAN Neurogenic locus notch homolog protein 1 OS=Homo sapiens OX=9606 GN=NOTCH1 PE=1 SV=4	1	5009	FP052422_2.4941.4941.4	high-energy collision-induced dissociation	13.69	3114.3	3114.31	1	355 | 41991
312	Hex(1)Pent(2)	789.4	3	1039.11	3115.3	1039.11	3115.31	controllerType=0 controllerNumber=1 scan=4952	-2.804	E.VNTDECASSPCLHNGRCLDKINE.F	9	VNTDECASSPCLHNGRCLDKINE,EF,6@57.02146,9@426.13734,11@57.02146,17@57.02146	S9(OGlycan / 426.1373)	13.889	E.VNTDEC[+57.02146]ASS[+426.13734]PC[+57.02146]LHNGRC[+57.02146]LDKINE.F	C6(Carbamidomethyl / 57.0215); C11(Carbamidomethyl / 57.0215); C17(Carbamidomethyl / 57.0215)	2.7e-11	3.3e-11	0	0	0	0	4.1e-12	5e-12	10.565	789.4	1.2		Specific	22.2	>sp|P46531|NOTC1_HUMAN Neurogenic locus notch homolog protein 1 OS=Homo sapiens OX=9606 GN=NOTCH1 PE=1 SV=4	1	5020	FP052422_2.4952.4952.3	high-energy collision-induced dissociation	13.03	3114.3	3114.31	1	356 | 42111
312	Hex(1)Pent(2)	702.1	3	1039.11	3115.31	1039.11	3115.31	controllerType=0 controllerNumber=1 scan=4998	-1.864	E.VNTDECASSPCLHNGRCLDKINE.F	9	VNTDECASSPCLHNGRCLDKINE,EF,6@57.02146,9@426.13734,11@57.02146,17@57.02146	S9(OGlycan / 426.1373)	13.9962	E.VNTDEC[+57.02146]ASS[+426.13734]PC[+57.02146]LHNGRC[+57.02146]LDKINE.F	C6(Carbamidomethyl / 57.0215); C11(Carbamidomethyl / 57.0215); C17(Carbamidomethyl / 57.0215)	2.7e-10	3.3e-10	0	0	0	0	2.9e-11	3.5e-11	9.565	702.1	1.2		Specific	22.2	>sp|P46531|NOTC1_HUMAN Neurogenic locus notch homolog protein 1 OS=Homo sapiens OX=9606 GN=NOTCH1 PE=1 SV=4	1	5075	FP052422_2.4998.4998.3	high-energy collision-induced dissociation	11.03	3114.3	3114.31	1	357 | 42827
312	Hex(1)Pent(2)	425.6	4	779.577	3115.29	779.584	3115.31	controllerType=0 controllerNumber=1 scan=5203	-8.431	E.VNTDECASSPCLHNGRCLDKINE.F	9	VNTDECASSPCLHNGRCLDKINE,EF,6@57.02146,9@426.13734,11@57.02146,17@57.02146	S9(OGlycan / 426.1373)	14.4812	E.VNTDEC[+57.02146]ASS[+426.13734]PC[+57.02146]LHNGRC[+57.02146]LDKINE.F	C6(Carbamidomethyl / 57.0215); C11(Carbamidomethyl / 57.0215); C17(Carbamidomethyl / 57.0215)	4.5e-06	5.4e-06	0	0	0	0	1e-06	1.2e-06	5.349	425.6	1.2		Specific	13.8	>sp|P46531|NOTC1_HUMAN Neurogenic locus notch homolog protein 1 OS=Homo sapiens OX=9606 GN=NOTCH1 PE=1 SV=4	1	5315	FP052422_2.5203.5203.4	high-energy collision-induced dissociation	6.04	3114.28	3114.31	1	358 | 45849
312	Hex(1)Pent(2)	299.9	4	779.583	3115.31	779.584	3115.31	controllerType=0 controllerNumber=1 scan=4886	-0.986	E.VNTDECASSPCLHNGRCLDKINE.F	9	VNTDECASSPCLHNGRCLDKINE,EF,6@57.02146,9@426.13734,11@57.02146,17@57.02146	S9(OGlycan / 426.1373)	13.7335	E.VNTDEC[+57.02146]ASS[+426.13734]PC[+57.02146]LHNGRC[+57.02146]LDKINE.F	C6(Carbamidomethyl / 57.0215); C11(Carbamidomethyl / 57.0215); C17(Carbamidomethyl / 57.0215)	7.7e-05	9.3e-05	0	0	0	0	1.3e-05	1.6e-05	4.112	299.9	1.2		Specific	13.7	>sp|P46531|NOTC1_HUMAN Neurogenic locus notch homolog protein 1 OS=Homo sapiens OX=9606 GN=NOTCH1 PE=1 SV=4	1	4941	FP052422_2.4886.4886.4	high-energy collision-induced dissociation	4.69	3114.3	3114.31	1	359 | 41368
312	Hex(1)Pent(2)	146.7	3	1039.11	3115.31	1039.11	3115.31	controllerType=0 controllerNumber=1 scan=4903	-1.981	E.VNTDECASSPCLHNGRCLDKINE.F	9	VNTDECASSPCLHNGRCLDKINE,EF,6@57.02146,9@426.13734,11@57.02146,17@57.02146	S9(OGlycan / 426.1373)	13.7728	E.VNTDEC[+57.02146]ASS[+426.13734]PC[+57.02146]LHNGRC[+57.02146]LDKINE.F	C6(Carbamidomethyl / 57.0215); C11(Carbamidomethyl / 57.0215); C17(Carbamidomethyl / 57.0215)	0.0003	0.00036	0	0	0	0	3.2e-05	3.8e-05	3.521	146.7	1.2		Specific	13.1	>sp|P46531|NOTC1_HUMAN Neurogenic locus notch homolog protein 1 OS=Homo sapiens OX=9606 GN=NOTCH1 PE=1 SV=4	1	4962	FP052422_2.4903.4903.3	high-energy collision-induced dissociation	3.99	3114.3	3114.31	1	360 | 41528
312	Hex(1)Pent(2)	110.6	3	1039.11	3115.31	1039.11	3115.31	controllerType=0 controllerNumber=1 scan=5055	-1.746	E.VNTDECASSPCLHNGRCLDKINE.F	9	VNTDECASSPCLHNGRCLDKINE,EF,6@57.02146,9@426.13734,11@57.02146,17@57.02146	S9(OGlycan / 426.1373)	14.1319	E.VNTDEC[+57.02146]ASS[+426.13734]PC[+57.02146]LHNGRC[+57.02146]LDKINE.F	C6(Carbamidomethyl / 57.0215); C11(Carbamidomethyl / 57.0215); C17(Carbamidomethyl / 57.0215)	0.00044	0.00053	0	0	0	0	4.3e-05	5.2e-05	3.355	110.6	1.2		Specific	11.9	>sp|P46531|NOTC1_HUMAN Neurogenic locus notch homolog protein 1 OS=Homo sapiens OX=9606 GN=NOTCH1 PE=1 SV=4	1	5137	FP052422_2.5055.5055.3	high-energy collision-induced dissociation	3.82	3114.3	3114.31	1	361 | 43547
317	Hex(1)Pent(2)	251.1	4	640.271	2558.06	640.273	2558.07	controllerType=0 controllerNumber=1 scan=5246	-2.479	E.CASSPCLHNGRCLDKINE.F	4	CASSPCLHNGRCLDKINE,EF,1@57.02146,4@426.13734,6@57.02146,9@0.98402,12@57.02146	S4(OGlycan / 426.1373); N9(Deamidated / 0.984)	14.5805	E.C[+57.02146]ASS[+426.13734]PC[+57.02146]LHN[+0.98402]GRC[+57.02146]LDKINE.F	C1(Carbamidomethyl / 57.0215); C6(Carbamidomethyl / 57.0215); C12(Carbamidomethyl / 57.0215)	0.0015	0.0018	0	0	0	0	0.00016	0.00019	2.834	251.1	20.8		Specific	9.7	>sp|P46531|NOTC1_HUMAN Neurogenic locus notch homolog protein 1 OS=Homo sapiens OX=9606 GN=NOTCH1 PE=1 SV=4	1	5367	FP052422_2.5246.5246.4	high-energy collision-induced dissociation	3.54	2557.06	2557.06	1	362 | 17644
317	Hex(1)Pent(2)	225.9	4	640.272	2558.07	640.273	2558.07	controllerType=0 controllerNumber=1 scan=5195	-1.334	E.CASSPCLHNGRCLDKINE.F	4	CASSPCLHNGRCLDKINE,EF,1@57.02146,4@426.13734,6@57.02146,9@0.98402,12@57.02146	S4(OGlycan / 426.1373); N9(Deamidated / 0.984)	14.4619	E.C[+57.02146]ASS[+426.13734]PC[+57.02146]LHN[+0.98402]GRC[+57.02146]LDKINE.F	C1(Carbamidomethyl / 57.0215); C6(Carbamidomethyl / 57.0215); C12(Carbamidomethyl / 57.0215)	0.0018	0.0022	0	0	0	0	0.00017	0.00021	2.737	225.9	20.6		Specific	10.3	>sp|P46531|NOTC1_HUMAN Neurogenic locus notch homolog protein 1 OS=Homo sapiens OX=9606 GN=NOTCH1 PE=1 SV=4	1	5305	FP052422_2.5195.5195.4	high-energy collision-induced dissociation	3.47	2557.06	2557.06	1	363 | 17592
317	Hex(1)Pent(2)	399.7	4	640.026	2557.08	640.027	2557.09	controllerType=0 controllerNumber=1 scan=4754	-1.475	E.CASSPCLHNGRCLDKINE.F	4	CASSPCLHNGRCLDKINE,EF,1@57.02146,4@426.13734,6@57.02146,12@57.02146	S4(OGlycan / 426.1373)	13.4236	E.C[+57.02146]ASS[+426.13734]PC[+57.02146]LHNGRC[+57.02146]LDKINE.F	C1(Carbamidomethyl / 57.0215); C6(Carbamidomethyl / 57.0215); C12(Carbamidomethyl / 57.0215)	1.4e-06	1.6e-06	0	0	0	0	2.4e-07	2.9e-07	5.864	399.7	23.5		Specific	13.2	>sp|P46531|NOTC1_HUMAN Neurogenic locus notch homolog protein 1 OS=Homo sapiens OX=9606 GN=NOTCH1 PE=1 SV=4	1	4771	FP052422_2.4754.4754.4	high-energy collision-induced dissociation	6.22	2556.07	2556.08	1	364 | 16241
317	Hex(1)Pent(2)	189.9	4	640.024	2557.08	640.027	2557.09	controllerType=0 controllerNumber=1 scan=4811	-3.575	E.CASSPCLHNGRCLDKINE.F	3	CASSPCLHNGRCLDKINE,EF,1@57.02146,3@426.13734,6@57.02146,12@57.02146	S3(OGlycan / 426.1373)	13.557	E.C[+57.02146]AS[+426.13734]SPC[+57.02146]LHNGRC[+57.02146]LDKINE.F	C1(Carbamidomethyl / 57.0215); C6(Carbamidomethyl / 57.0215); C12(Carbamidomethyl / 57.0215)	0.0031	0.0037	0	0	0	0	0.00026	0.00031	2.512	189.9	0.8		Specific	9.7	>sp|P46531|NOTC1_HUMAN Neurogenic locus notch homolog protein 1 OS=Homo sapiens OX=9606 GN=NOTCH1 PE=1 SV=4	1	4844	FP052422_2.4811.4811.4	high-energy collision-induced dissociation	2.96	2556.07	2556.08	1	365 | 16676
317	Hex(1)Pent(2)	115.2	4	640.026	2557.08	640.027	2557.09	controllerType=0 controllerNumber=1 scan=4706	-0.711	E.CASSPCLHNGRCLDKINE.F	4	CASSPCLHNGRCLDKINE,EF,1@57.02146,4@426.13734,6@57.02146,12@57.02146	S4(OGlycan / 426.1373)	13.3088	E.C[+57.02146]ASS[+426.13734]PC[+57.02146]LHNGRC[+57.02146]LDKINE.F	C1(Carbamidomethyl / 57.0215); C6(Carbamidomethyl / 57.0215); C12(Carbamidomethyl / 57.0215)	0.032	0.038	0.0027	0.0027	0	0	0.0028	0.0029	1.495	115.2	21.2		Specific	7.2	>sp|P46531|NOTC1_HUMAN Neurogenic locus notch homolog protein 1 OS=Homo sapiens OX=9606 GN=NOTCH1 PE=1 SV=4	1	4707	FP052422_2.4706.4706.4	high-energy collision-induced dissociation	1.7	2556.08	2556.08	1	366 | 15913
335	HexNAc(1)	90.6	2	1333.53	2666.05	1333.53	2666.05	controllerType=0 controllerNumber=1 scan=6968	0.293	E.FQCECPTGFTGHLCQYDVDE.C	7	FQCECPTGFTGHLCQYDVDE,EC,3@57.02146,5@57.02146,7@203.07937,14@57.02146	T7(OGlycan / 203.0794)	18.614	E.FQC[+57.02146]EC[+57.02146]PT[+203.07937]GFTGHLC[+57.02146]QYDVDE.C	C3(Carbamidomethyl / 57.0215); C5(Carbamidomethyl / 57.0215); C14(Carbamidomethyl / 57.0215)	0.046	0.055	0.0051	0.0051	0.018	0.018	0.0052	0.0053	1.335	90.6	2.4		Specific	9.3	>sp|P46531|NOTC1_HUMAN Neurogenic locus notch homolog protein 1 OS=Homo sapiens OX=9606 GN=NOTCH1 PE=1 SV=4	1	7419	FP052422_2.6968.6968.2	high-energy collision-induced dissociation	1.35	2665.04	2665.04	1	367 | 21260
335	HexNAc(1)	27.9	3	889.353	2666.04	889.354	2666.05	controllerType=0 controllerNumber=1 scan=6961	-1.383	E.FQCECPTGFTGHLCQYDVDE.C	7	FQCECPTGFTGHLCQYDVDE,EC,3@57.02146,5@57.02146,7@203.07937,14@57.02146	T7(OGlycan / 203.0794)	18.5962	E.FQC[+57.02146]EC[+57.02146]PT[+203.07937]GFTGHLC[+57.02146]QYDVDE.C	C3(Carbamidomethyl / 57.0215); C5(Carbamidomethyl / 57.0215); C14(Carbamidomethyl / 57.0215)	0.045	0.053	0.0051	0.0051	0.018	0.018	0.0052	0.0053	1.351	27.9	2.4		Specific	8	>sp|P46531|NOTC1_HUMAN Neurogenic locus notch homolog protein 1 OS=Homo sapiens OX=9606 GN=NOTCH1 PE=1 SV=4	1	7412	FP052422_2.6961.6961.3	high-energy collision-induced dissociation	1.39	2665.04	2665.04	1	368 | 21220
335		671.3	2	1231.99	2462.96	1231.99	2462.97	controllerType=0 controllerNumber=1 scan=7247	-1.853	E.FQCECPTGFTGHLCQYDVDE.C		FQCECPTGFTGHLCQYDVDE,EC,3@57.02146,5@57.02146,14@57.02146		19.2758	E.FQC[+57.02146]EC[+57.02146]PTGFTGHLC[+57.02146]QYDVDE.C	C3(Carbamidomethyl / 57.0215); C5(Carbamidomethyl / 57.0215); C14(Carbamidomethyl / 57.0215)	9e-09	1.1e-08	0	0	0	0	1.1e-09	1.3e-09	8.046	374.5	374.5		Specific	15.8	>sp|P46531|NOTC1_HUMAN Neurogenic locus notch homolog protein 1 OS=Homo sapiens OX=9606 GN=NOTCH1 PE=1 SV=4	1	7727	FP052422_2.7247.7247.2	high-energy collision-induced dissociation	7.97	2461.96	2461.96	1	369 | 23347
335		619.3	2	1231.99	2462.96	1231.99	2462.97	controllerType=0 controllerNumber=1 scan=7197	-1.654	E.FQCECPTGFTGHLCQYDVDE.C		FQCECPTGFTGHLCQYDVDE,EC,3@57.02146,5@57.02146,14@57.02146		19.1578	E.FQC[+57.02146]EC[+57.02146]PTGFTGHLC[+57.02146]QYDVDE.C	C3(Carbamidomethyl / 57.0215); C5(Carbamidomethyl / 57.0215); C14(Carbamidomethyl / 57.0215)	7.4e-07	8.9e-07	0	0	0	0	1.7e-07	2e-07	6.13	355.5	355.5		Specific	15.1	>sp|P46531|NOTC1_HUMAN Neurogenic locus notch homolog protein 1 OS=Homo sapiens OX=9606 GN=NOTCH1 PE=1 SV=4	1	7670	FP052422_2.7197.7197.2	high-energy collision-induced dissociation	6.05	2461.96	2461.96	1	370 | 22901
335		454.9	2	1231.99	2462.97	1231.99	2462.97	controllerType=0 controllerNumber=1 scan=7299	-0.762	E.FQCECPTGFTGHLCQYDVDE.C		FQCECPTGFTGHLCQYDVDE,EC,3@57.02146,5@57.02146,14@57.02146		19.3988	E.FQC[+57.02146]EC[+57.02146]PTGFTGHLC[+57.02146]QYDVDE.C	C3(Carbamidomethyl / 57.0215); C5(Carbamidomethyl / 57.0215); C14(Carbamidomethyl / 57.0215)	5.4e-05	6.4e-05	0	0	0	0	1e-05	1.2e-05	4.27	325.4	325.4		Specific	15	>sp|P46531|NOTC1_HUMAN Neurogenic locus notch homolog protein 1 OS=Homo sapiens OX=9606 GN=NOTCH1 PE=1 SV=4	1	7784	FP052422_2.7299.7299.2	high-energy collision-induced dissociation	4.19	2461.96	2461.96	1	371 | 24044
335		236.6	2	1231.99	2462.97	1231.99	2462.97	controllerType=0 controllerNumber=1 scan=7354	-0.762	E.FQCECPTGFTGHLCQYDVDE.C		FQCECPTGFTGHLCQYDVDE,EC,3@57.02146,5@57.02146,14@57.02146		19.5299	E.FQC[+57.02146]EC[+57.02146]PTGFTGHLC[+57.02146]QYDVDE.C	C3(Carbamidomethyl / 57.0215); C5(Carbamidomethyl / 57.0215); C14(Carbamidomethyl / 57.0215)	0.00026	0.00031	0	0	0	0	3e-05	3.6e-05	3.589	230.3	230.3		Specific	12	>sp|P46531|NOTC1_HUMAN Neurogenic locus notch homolog protein 1 OS=Homo sapiens OX=9606 GN=NOTCH1 PE=1 SV=4	1	7843	FP052422_2.7354.7354.2	high-energy collision-induced dissociation	3.51	2461.96	2461.96	1	372 | 24490
335		222.1	2	1231.99	2462.97	1231.99	2462.97	controllerType=0 controllerNumber=1 scan=7146	-0.068	E.FQCECPTGFTGHLCQYDVDE.C		FQCECPTGFTGHLCQYDVDE,EC,3@57.02146,5@57.02146,14@57.02146		19.0377	E.FQC[+57.02146]EC[+57.02146]PTGFTGHLC[+57.02146]QYDVDE.C	C3(Carbamidomethyl / 57.0215); C5(Carbamidomethyl / 57.0215); C14(Carbamidomethyl / 57.0215)	0.0013	0.0015	0	0	0	0	0.00012	0.00015	2.893	222.1	222.1		Specific	12	>sp|P46531|NOTC1_HUMAN Neurogenic locus notch homolog protein 1 OS=Homo sapiens OX=9606 GN=NOTCH1 PE=1 SV=4	1	7613	FP052422_2.7146.7146.2	high-energy collision-induced dissociation	2.81	2461.96	2461.96	1	373 | 22120
335		219.8	3	821.659	2462.96	821.661	2462.97	controllerType=0 controllerNumber=1 scan=7208	-2.155	E.FQCECPTGFTGHLCQYDVDE.C		FQCECPTGFTGHLCQYDVDE,EC,3@57.02146,5@57.02146,14@57.02146		19.183	E.FQC[+57.02146]EC[+57.02146]PTGFTGHLC[+57.02146]QYDVDE.C	C3(Carbamidomethyl / 57.0215); C5(Carbamidomethyl / 57.0215); C14(Carbamidomethyl / 57.0215)	0.04	0.048	0.0026	0.0052	0	0	0.0028	0.0053	1.398	145.7	145.7		Specific	8.4	>sp|P46531|NOTC1_HUMAN Neurogenic locus notch homolog protein 1 OS=Homo sapiens OX=9606 GN=NOTCH1 PE=1 SV=4	1	7684	FP052422_2.7208.7208.3	high-energy collision-induced dissociation	1.36	2461.96	2461.96	1	374 | 22941
335		192.9	3	821.659	2462.96	821.661	2462.97	controllerType=0 controllerNumber=1 scan=7254	-2.23	E.FQCECPTGFTGHLCQYDVDE.C		FQCECPTGFTGHLCQYDVDE,EC,3@57.02146,5@57.02146,14@57.02146		19.2917	E.FQC[+57.02146]EC[+57.02146]PTGFTGHLC[+57.02146]QYDVDE.C	C3(Carbamidomethyl / 57.0215); C5(Carbamidomethyl / 57.0215); C14(Carbamidomethyl / 57.0215)	0.04	0.048	0.0026	0.0052	0	0	0.0028	0.0053	1.398	146.6	146.6		Specific	8.1	>sp|P46531|NOTC1_HUMAN Neurogenic locus notch homolog protein 1 OS=Homo sapiens OX=9606 GN=NOTCH1 PE=1 SV=4	1	7733	FP052422_2.7254.7254.3	high-energy collision-induced dissociation	1.34	2461.96	2461.96	1	375 | 23467
335		175.5	3	821.659	2462.96	821.661	2462.97	controllerType=0 controllerNumber=1 scan=7155	-2.155	E.FQCECPTGFTGHLCQYDVDE.C		FQCECPTGFTGHLCQYDVDE,EC,3@57.02146,5@57.02146,14@57.02146		19.0582	E.FQC[+57.02146]EC[+57.02146]PTGFTGHLC[+57.02146]QYDVDE.C	C3(Carbamidomethyl / 57.0215); C5(Carbamidomethyl / 57.0215); C14(Carbamidomethyl / 57.0215)	0.036	0.044	0.0026	0.0052	0	0	0.0028	0.0053	1.438	146.5	146.5		Specific	9.4	>sp|P46531|NOTC1_HUMAN Neurogenic locus notch homolog protein 1 OS=Homo sapiens OX=9606 GN=NOTCH1 PE=1 SV=4	1	7624	FP052422_2.7155.7155.3	high-energy collision-induced dissociation	1.39	2461.96	2461.96	1	376 | 22264
335		172	2	1231.98	2462.96	1231.99	2462.97	controllerType=0 controllerNumber=1 scan=7412	-2.745	E.FQCECPTGFTGHLCQYDVDE.C		FQCECPTGFTGHLCQYDVDE,EC,3@57.02146,5@57.02146,14@57.02146		19.6667	E.FQC[+57.02146]EC[+57.02146]PTGFTGHLC[+57.02146]QYDVDE.C	C3(Carbamidomethyl / 57.0215); C5(Carbamidomethyl / 57.0215); C14(Carbamidomethyl / 57.0215)	0.0067	0.0081	0	0	0	0	0.00052	0.00063	2.173	172	172		Specific	11	>sp|P46531|NOTC1_HUMAN Neurogenic locus notch homolog protein 1 OS=Homo sapiens OX=9606 GN=NOTCH1 PE=1 SV=4	1	7903	FP052422_2.7412.7412.2	high-energy collision-induced dissociation	2.09	2461.95	2461.96	1	377 | 24930
335		141.5	3	821.661	2462.97	821.661	2462.97	controllerType=0 controllerNumber=1 scan=7300	-0.594	E.FQCECPTGFTGHLCQYDVDE.C		FQCECPTGFTGHLCQYDVDE,EC,3@57.02146,5@57.02146,14@57.02146		19.401	E.FQC[+57.02146]EC[+57.02146]PTGFTGHLC[+57.02146]QYDVDE.C	C3(Carbamidomethyl / 57.0215); C5(Carbamidomethyl / 57.0215); C14(Carbamidomethyl / 57.0215)	0.04	0.048	0.0026	0.0052	0	0	0.0028	0.0053	1.397	107	107		Specific	8.9	>sp|P46531|NOTC1_HUMAN Neurogenic locus notch homolog protein 1 OS=Homo sapiens OX=9606 GN=NOTCH1 PE=1 SV=4	1	7785	FP052422_2.7300.7300.3	high-energy collision-induced dissociation	1.32	2461.96	2461.96	1	378 | 24084
335		255.8	2	1060.42	2119.83	1060.42	2119.83	controllerType=0 controllerNumber=1 scan=6833	0.036	E.FQCECPTGFTGHLCQYD.V		FQCECPTGFTGHLCQYD,EV,3@57.02146,5@57.02146,14@57.02146		18.2928	E.FQC[+57.02146]EC[+57.02146]PTGFTGHLC[+57.02146]QYD.V	C3(Carbamidomethyl / 57.0215); C5(Carbamidomethyl / 57.0215); C14(Carbamidomethyl / 57.0215)	0.00023	0.00028	0	0	0	0	2e-05	2.4e-05	3.633	255.8	255.8		Specific	13.2	>sp|P46531|NOTC1_HUMAN Neurogenic locus notch homolog protein 1 OS=Homo sapiens OX=9606 GN=NOTCH1 PE=1 SV=4	1	7270	FP052422_2.6833.6833.2	high-energy collision-induced dissociation	3.62	2118.82	2118.82	1	379 | 5973
335		52.5	2	1060.42	2119.82	1060.42	2119.83	controllerType=0 controllerNumber=1 scan=6886	-3.189	E.FQCECPTGFTGHLCQYD.V		FQCECPTGFTGHLCQYD,EV,3@57.02146,5@57.02146,14@57.02146		18.4185	E.FQC[+57.02146]EC[+57.02146]PTGFTGHLC[+57.02146]QYD.V	C3(Carbamidomethyl / 57.0215); C5(Carbamidomethyl / 57.0215); C14(Carbamidomethyl / 57.0215)	0.022	0.027	0	0.0029	0	0	0.0018	0.0029	1.654	52.5	52.5		Specific	8	>sp|P46531|NOTC1_HUMAN Neurogenic locus notch homolog protein 1 OS=Homo sapiens OX=9606 GN=NOTCH1 PE=1 SV=4	1	7331	FP052422_2.6886.6886.2	high-energy collision-induced dissociation	1.58	2118.82	2118.82	1	380 | 6078
380	Hex(1); HexNAc(1)	309.4	2	645.245	1289.48	645.246	1289.48	controllerType=0 controllerNumber=1 scan=3050	-0.363	E.GYTGTHCE.-	3;5	GYTGTHCE,E-,3@162.05282,5@203.07937,7@57.02146	T3(OGlycan / 162.0528); T5(OGlycan / 203.0794)	9.3963	E.GYT[+162.05282]GT[+203.07937]HC[+57.02146]E.-	C7(Carbamidomethyl / 57.0215)	4.7e-05	5.6e-05	0	0	0	0	6.6e-06	7.9e-06	4.329	202.7	0		Specific	13.8	>sp|P46531|NOTC1_HUMAN Neurogenic locus notch homolog protein 1 OS=Homo sapiens OX=9606 GN=NOTCH1 PE=1 SV=4	1	2833	FP052422_2.3050.3050.2	high-energy collision-induced dissociation	5.19	1288.48	1288.48	1	381 | 238
380	Hex(1); HexNAc(1)	296.9	2	645.25	1289.49	645.246	1289.48	controllerType=0 controllerNumber=1 scan=2951	7.495	E.GYTGTHCE.-	3;5	GYTGTHCE,E-,3@162.05282,5@203.07937,7@57.02146	T3(OGlycan / 162.0528); T5(OGlycan / 203.0794)	9.1508	E.GYT[+162.05282]GT[+203.07937]HC[+57.02146]E.-	C7(Carbamidomethyl / 57.0215)	0.0017	0.0021	0	0	0	0	0.00017	0.0002	2.767	213.3	0		Specific	13.3	>sp|P46531|NOTC1_HUMAN Neurogenic locus notch homolog protein 1 OS=Homo sapiens OX=9606 GN=NOTCH1 PE=1 SV=4	1	2714	FP052422_2.2951.2951.2	high-energy collision-induced dissociation	3.62	1288.49	1288.48	1	382 | 202
380	Hex(1); HexNAc(1)	259.8	2	645.25	1289.49	645.246	1289.48	controllerType=0 controllerNumber=1 scan=2906	6.737	E.GYTGTHCE.-	3;5	GYTGTHCE,E-,3@162.05282,5@203.07937,7@57.02146	T3(OGlycan / 162.0528); T5(OGlycan / 203.0794)	9.0369	E.GYT[+162.05282]GT[+203.07937]HC[+57.02146]E.-	C7(Carbamidomethyl / 57.0215)	0.00074	0.00089	0	0	0	0	7e-05	8.4e-05	3.128	242.4	0		Specific	12.8	>sp|P46531|NOTC1_HUMAN Neurogenic locus notch homolog protein 1 OS=Homo sapiens OX=9606 GN=NOTCH1 PE=1 SV=4	1	2661	FP052422_2.2906.2906.2	high-energy collision-induced dissociation	3.95	1288.49	1288.48	1	383 | 184
380	Hex(1); HexNAc(1)	251.6	2	645.25	1289.49	645.246	1289.48	controllerType=0 controllerNumber=1 scan=2997	6.359	E.GYTGTHCE.-	3;5	GYTGTHCE,E-,3@162.05282,5@203.07937,7@57.02146	T3(OGlycan / 162.0528); T5(OGlycan / 203.0794)	9.2676	E.GYT[+162.05282]GT[+203.07937]HC[+57.02146]E.-	C7(Carbamidomethyl / 57.0215)	0.0013	0.0015	0	0	0	0	0.00012	0.00014	2.897	194.6	0		Specific	12.4	>sp|P46531|NOTC1_HUMAN Neurogenic locus notch homolog protein 1 OS=Homo sapiens OX=9606 GN=NOTCH1 PE=1 SV=4	1	2769	FP052422_2.2997.2997.2	high-energy collision-induced dissociation	3.71	1288.48	1288.48	1	384 | 220
380	Hex(1); HexNAc(1)	223.7	2	645.249	1289.49	645.246	1289.48	controllerType=0 controllerNumber=1 scan=2860	5.98	E.GYTGTHCE.-	3;5	GYTGTHCE,E-,3@162.05282,5@203.07937,7@57.02146	T3(OGlycan / 162.0528); T5(OGlycan / 203.0794)	8.9219	E.GYT[+162.05282]GT[+203.07937]HC[+57.02146]E.-	C7(Carbamidomethyl / 57.0215)	0.00096	0.0012	0	0	0	0	9.9e-05	0.00012	3.016	214.4	0		Specific	11.8	>sp|P46531|NOTC1_HUMAN Neurogenic locus notch homolog protein 1 OS=Homo sapiens OX=9606 GN=NOTCH1 PE=1 SV=4	1	2608	FP052422_2.2860.2860.2	high-energy collision-induced dissociation	3.82	1288.48	1288.48	1	385 | 162
380	Hex(1); HexNAc(1)	58.8	2	645.243	1289.48	645.246	1289.48	controllerType=0 controllerNumber=1 scan=3098	-4.054	E.GYTGTHCE.-	3;5	GYTGTHCE,E-,3@162.05282,5@203.07937,7@57.02146	T3(OGlycan / 162.0528); T5(OGlycan / 203.0794)	9.5104	E.GYT[+162.05282]GT[+203.07937]HC[+57.02146]E.-	C7(Carbamidomethyl / 57.0215)	0.026	0.031	0	0.0028	0	0	0.0023	0.0029	1.591	58.8	0		Specific	7.8	>sp|P46531|NOTC1_HUMAN Neurogenic locus notch homolog protein 1 OS=Homo sapiens OX=9606 GN=NOTCH1 PE=1 SV=4	1	2885	FP052422_2.3098.3098.2	high-energy collision-induced dissociation	2.01	1288.47	1288.48	1	386 | 259
380	HexNAc(1)	429	2	564.219	1127.43	564.219	1127.43	controllerType=0 controllerNumber=1 scan=3049	-0.769	E.GYTGTHCE.-	3	GYTGTHCE,E-,3@203.07937,7@57.02146	T3(OGlycan / 203.0794)	9.3941	E.GYT[+203.07937]GTHC[+57.02146]E.-	C7(Carbamidomethyl / 57.0215)	3.6e-05	4.3e-05	0	0	0	0	5.8e-06	6.9e-06	4.442	211.5	10.5		Specific	16	>sp|P46531|NOTC1_HUMAN Neurogenic locus notch homolog protein 1 OS=Homo sapiens OX=9606 GN=NOTCH1 PE=1 SV=4	1	2832	FP052422_2.3049.3049.2	high-energy collision-induced dissociation	4.91	1126.42	1126.42	1	387 | 234
380	HexNAc(1)	424.9	2	564.222	1127.44	564.219	1127.43	controllerType=0 controllerNumber=1 scan=2996	5.944	E.GYTGTHCE.-	3	GYTGTHCE,E-,3@203.07937,7@57.02146	T3(OGlycan / 203.0794)	9.2654	E.GYT[+203.07937]GTHC[+57.02146]E.-	C7(Carbamidomethyl / 57.0215)	0.00049	0.00059	0	0	0	0	5e-05	6e-05	3.31	251.7	6.2		Specific	15.9	>sp|P46531|NOTC1_HUMAN Neurogenic locus notch homolog protein 1 OS=Homo sapiens OX=9606 GN=NOTCH1 PE=1 SV=4	1	2768	FP052422_2.2996.2996.2	high-energy collision-induced dissociation	3.78	1126.43	1126.42	1	388 | 216
380	HexNAc(1)	400	2	564.223	1127.44	564.219	1127.43	controllerType=0 controllerNumber=1 scan=2895	7.027	E.GYTGTHCE.-	3	GYTGTHCE,E-,3@203.07937,7@57.02146	T3(OGlycan / 203.0794)	9.0087	E.GYT[+203.07937]GTHC[+57.02146]E.-	C7(Carbamidomethyl / 57.0215)	0.00044	0.00052	0	0	0	0	4.1e-05	5e-05	3.36	277.7	4		Specific	15.4	>sp|P46531|NOTC1_HUMAN Neurogenic locus notch homolog protein 1 OS=Homo sapiens OX=9606 GN=NOTCH1 PE=1 SV=4	1	2647	FP052422_2.2895.2895.2	high-energy collision-induced dissociation	3.83	1126.43	1126.42	1	389 | 180
380	HexNAc(1)	391.7	2	564.223	1127.44	564.219	1127.43	controllerType=0 controllerNumber=1 scan=2944	7.352	E.GYTGTHCE.-	5	GYTGTHCE,E-,5@203.07937,7@57.02146	T5(OGlycan / 203.0794)	9.1335	E.GYTGT[+203.07937]HC[+57.02146]E.-	C7(Carbamidomethyl / 57.0215)	0.001	0.0012	0	0	0	0	0.00011	0.00013	2.983	209.6	13.2		Specific	15.1	>sp|P46531|NOTC1_HUMAN Neurogenic locus notch homolog protein 1 OS=Homo sapiens OX=9606 GN=NOTCH1 PE=1 SV=4	1	2706	FP052422_2.2944.2944.2	high-energy collision-induced dissociation	3.44	1126.43	1126.42	1	390 | 198
380	HexNAc(1)	382.9	2	564.222	1127.44	564.219	1127.43	controllerType=0 controllerNumber=1 scan=2850	5.836	E.GYTGTHCE.-	3	GYTGTHCE,E-,3@203.07937,7@57.02146	T3(OGlycan / 203.0794)	8.8967	E.GYT[+203.07937]GTHC[+57.02146]E.-	C7(Carbamidomethyl / 57.0215)	0.00034	0.00041	0	0	0	0	3.7e-05	4.4e-05	3.467	255.6	4		Specific	15	>sp|P46531|NOTC1_HUMAN Neurogenic locus notch homolog protein 1 OS=Homo sapiens OX=9606 GN=NOTCH1 PE=1 SV=4	1	2595	FP052422_2.2850.2850.2	high-energy collision-induced dissociation	3.93	1126.43	1126.42	1	391 | 158
380	HexNAc(1)	362.6	2	564.217	1127.43	564.219	1127.43	controllerType=0 controllerNumber=1 scan=3096	-3.692	E.GYTGTHCE.-	3	GYTGTHCE,E-,3@203.07937,7@57.02146	T3(OGlycan / 203.0794)	9.5061	E.GYT[+203.07937]GTHC[+57.02146]E.-	C7(Carbamidomethyl / 57.0215)	2.4e-05	2.9e-05	0	0	0	0	3.5e-06	4.2e-06	4.615	276.4	4		Specific	14.5	>sp|P46531|NOTC1_HUMAN Neurogenic locus notch homolog protein 1 OS=Homo sapiens OX=9606 GN=NOTCH1 PE=1 SV=4	1	2882	FP052422_2.3096.3096.2	high-energy collision-induced dissociation	5.08	1126.42	1126.42	1	392 | 254

## Sheet: FP052722_5
Pos.	Glycans	Score	z	Obs._x000D_ m/z	Obs._x000D_ MH	Calc._x000D_ m/z	Calc._x000D_ MH	Scan #	ppm_x000D_ err.	SequenceOriginalDebug	Glycans_x000D_ Pos.	PeptideParseFriendly	Mods_x000D_ (variable)	Scan_x000D_ Time	Sequence	Mods_x000D_ (fixed)	PEP_x000D_ 2D	PEP_x000D_ 1D	FDR_x000D_ 2D	FDR_x000D_ 1D	FDR uniq._x000D_ 2D	FDR uniq._x000D_ 1D	q-value_x000D_ 2D	q-value_x000D_ 1D	|Log Prob|	Delta_x000D_ Score	Delta Mod._x000D_ Score	Off-_x000D_ By-X	Cleavage	Z-Score	Protein_x000D_ Name	Prot._x000D_ Id	QID	Comment	Fragment_x000D_ Type	|LogProbOld|	Obs.M	Calc.M	Prot._x000D_ Rank	PID
2	Hex(1)Pent(2)	45.4	4	689.031	2753.1	689.033	2753.11	controllerType=0 controllerNumber=1 scan=2920	-1.834	D.VNECGQKPGLCRHGGTCHNE.V	16	VNECGQKPGLCRHGGTCHNE,DV,2@15.99492,4@57.02146,6@0.98402,11@57.02146,16@426.13734,17@57.02146	N2(Oxidation / 15.9949); Q6(Deamidated / 0.984); T16(OGlycan / 426.1373)	12.2622	D.VN[+15.99492]EC[+57.02146]GQ[+0.98402]KPGLC[+57.02146]RHGGT[+426.13734]C[+57.02146]HNE.V	C4(Carbamidomethyl / 57.0215); C11(Carbamidomethyl / 57.0215); C17(Carbamidomethyl / 57.0215)	0.036	0.044	0	0	0	0	0.0037	0.0045	1.441	45.4	45.4		Specific	9	>sp|P46531|NOTC1_HUMAN Neurogenic locus notch homolog protein 1 OS=Homo sapiens OX=9606 GN=NOTCH1 PE=1 SV=4	1	1149	FP052722_5.2920.2920.4	high-energy collision-induced dissociation	1.36	2752.1	2752.1	1	1 | 12816
2	Hex(1)Pent(2)	13.1	4	689.03	2753.1	689.033	2753.11	controllerType=0 controllerNumber=1 scan=2961	-3.874	D.VNECGQKPGLCRHGGTCHNE.V	16	VNECGQKPGLCRHGGTCHNE,DV,2@15.99492,4@57.02146,6@0.98402,11@57.02146,16@426.13734,17@57.02146	N2(Oxidation / 15.9949); Q6(Deamidated / 0.984); T16(OGlycan / 426.1373)	12.3693	D.VN[+15.99492]EC[+57.02146]GQ[+0.98402]KPGLC[+57.02146]RHGGT[+426.13734]C[+57.02146]HNE.V	C4(Carbamidomethyl / 57.0215); C11(Carbamidomethyl / 57.0215); C17(Carbamidomethyl / 57.0215)	0.037	0.044	0	0	0	0	0.0039	0.0047	1.434	13.1	13.1		Specific	7.5	>sp|P46531|NOTC1_HUMAN Neurogenic locus notch homolog protein 1 OS=Homo sapiens OX=9606 GN=NOTCH1 PE=1 SV=4	1	1182	FP052722_5.2961.2961.4	high-energy collision-induced dissociation	1.35	2752.09	2752.1	1	2 | 13172
5	Fuc(1)	328.2	4	529.23	2113.9	529.229	2113.9	controllerType=0 controllerNumber=1 scan=2448	1.14	E.CGQKPGLCRHGGTCHNE.V	13	CGQKPGLCRHGGTCHNE,EV,1@57.02146,8@57.02146,13@146.05791,14@57.02146	T13(OGlycan / 146.0579)	10.8497	E.C[+57.02146]GQKPGLC[+57.02146]RHGGT[+146.05791]C[+57.02146]HNE.V	C1(Carbamidomethyl / 57.0215); C8(Carbamidomethyl / 57.0215); C14(Carbamidomethyl / 57.0215)	0.0024	0.0029	0	0	0	0	0.0002	0.00025	2.613	328.2	328.2		Specific	11.1	>sp|P46531|NOTC1_HUMAN Neurogenic locus notch homolog protein 1 OS=Homo sapiens OX=9606 GN=NOTCH1 PE=1 SV=4	1	826	FP052722_5.2448.2448.4	high-energy collision-induced dissociation	2.53	2112.89	2112.89	1	3 | 2247
5	Fuc(1)	260.8	4	529.223	2113.87	529.229	2113.9	controllerType=0 controllerNumber=1 scan=2773	-12.488	E.CGQKPGLCRHGGTCHNE.V	13	CGQKPGLCRHGGTCHNE,EV,1@57.02146,8@57.02146,13@146.05791,14@57.02146	T13(OGlycan / 146.0579)	11.853	E.C[+57.02146]GQKPGLC[+57.02146]RHGGT[+146.05791]C[+57.02146]HNE.V	C1(Carbamidomethyl / 57.0215); C8(Carbamidomethyl / 57.0215); C14(Carbamidomethyl / 57.0215)	0.015	0.018	0	0	0	0	0.00091	0.0011	1.837	260.8	260.8		Specific	8.8	>sp|P46531|NOTC1_HUMAN Neurogenic locus notch homolog protein 1 OS=Homo sapiens OX=9606 GN=NOTCH1 PE=1 SV=4	1	1035	FP052722_5.2773.2773.4	high-energy collision-induced dissociation	1.76	2112.86	2112.89	1	4 | 2868
5	Fuc(1)	159.3	4	529.229	2113.89	529.229	2113.9	controllerType=0 controllerNumber=1 scan=2409	-1.632	E.CGQKPGLCRHGGTCHNE.V	13	CGQKPGLCRHGGTCHNE,EV,1@57.02146,8@57.02146,13@146.05791,14@57.02146	T13(OGlycan / 146.0579)	10.7363	E.C[+57.02146]GQKPGLC[+57.02146]RHGGT[+146.05791]C[+57.02146]HNE.V	C1(Carbamidomethyl / 57.0215); C8(Carbamidomethyl / 57.0215); C14(Carbamidomethyl / 57.0215)	0.024	0.029	0	0	0	0	0.0023	0.0028	1.619	159.3	159.3		Specific	9.9	>sp|P46531|NOTC1_HUMAN Neurogenic locus notch homolog protein 1 OS=Homo sapiens OX=9606 GN=NOTCH1 PE=1 SV=4	1	800	FP052722_5.2409.2409.4	high-energy collision-induced dissociation	1.54	2112.89	2112.89	1	5 | 2157
5		301.4	4	492.715	1967.84	492.715	1967.84	controllerType=0 controllerNumber=1 scan=2432	0.628	E.CGQKPGLCRHGGTCHNE.V		CGQKPGLCRHGGTCHNE,EV,1@57.02146,8@57.02146,14@57.02146		10.8039	E.C[+57.02146]GQKPGLC[+57.02146]RHGGTC[+57.02146]HNE.V	C1(Carbamidomethyl / 57.0215); C8(Carbamidomethyl / 57.0215); C14(Carbamidomethyl / 57.0215)	0.014	0.016	0	0	0	0	0.00086	0.001	1.868	266	266		Specific	9.4	>sp|P46531|NOTC1_HUMAN Neurogenic locus notch homolog protein 1 OS=Homo sapiens OX=9606 GN=NOTCH1 PE=1 SV=4	1	815	FP052722_5.2432.2432.4	high-energy collision-induced dissociation	1.79	1966.83	1966.83	1	6 | 2211
5		201.6	4	492.716	1967.84	492.715	1967.84	controllerType=0 controllerNumber=1 scan=2396	1.497	E.CGQKPGLCRHGGTCHNE.V		CGQKPGLCRHGGTCHNE,EV,1@57.02146,8@57.02146,14@57.02146		10.7001	E.C[+57.02146]GQKPGLC[+57.02146]RHGGTC[+57.02146]HNE.V	C1(Carbamidomethyl / 57.0215); C8(Carbamidomethyl / 57.0215); C14(Carbamidomethyl / 57.0215)	0.04	0.048	0	0	0	0	0.0045	0.0054	1.395	181.3	181.3		Specific	6.9	>sp|P46531|NOTC1_HUMAN Neurogenic locus notch homolog protein 1 OS=Homo sapiens OX=9606 GN=NOTCH1 PE=1 SV=4	1	790	FP052722_5.2396.2396.4	high-energy collision-induced dissociation	1.31	1966.83	1966.83	1	7 | 2121
22	HexNAc(1)Fuc(1); HexNAc(1)Hex(1)Fuc(1)NeuAc(1)	53.8	6	1034.44	6201.6	1034.6	6202.58	controllerType=0 controllerNumber=1 scan=4084	3.354	E.VGSYRCVCRATHTGPNCERPYVPCSPSPCQNGGTCRPTGDVTHE.C	25;34	VGSYRCVCRATHTGPNCERPYVPCSPSPCQNGGTCRPTGDVTHE,EC,6@57.02146,8@57.02146,16@15.99492,17@57.02146,24@57.02146,25@349.13728,29@57.02146,31@0.98402,34@802.28552,35@57.02146	N16(Oxidation / 15.9949); S25(OGlycan / 349.1373); N31(Deamidated / 0.984); T34(OGlycan / 802.2855)	14.9593	E.VGSYRC[+57.02146]VC[+57.02146]RATHTGPN[+15.99492]C[+57.02146]ERPYVPC[+57.02146]S[+349.13728]PSPC[+57.02146]QN[+0.98402]GGT[+802.28552]C[+57.02146]RPTGDVTHE.C	C6(Carbamidomethyl / 57.0215); C8(Carbamidomethyl / 57.0215); C17(Carbamidomethyl / 57.0215); C24(Carbamidomethyl / 57.0215); C29(Carbamidomethyl / 57.0215); C35(Carbamidomethyl / 57.0215)	0.0034	0.0042	0	0	0	0	0.00037	0.00044	2.462	53.8	0	-1	Specific	9	>sp|P46531|NOTC1_HUMAN Neurogenic locus notch homolog protein 1 OS=Homo sapiens OX=9606 GN=NOTCH1 PE=1 SV=4	1	2467	FP052722_5.4084.4084.6	high-energy collision-induced dissociation	2.38	6200.59	6201.57	1	8 | 68697
22	HexNAc(1)Fuc(1); HexNAc(1)Hex(1)Fuc(1)NeuAc(1)	54.5	6	1034.61	6202.6	1034.44	6201.59	controllerType=0 controllerNumber=1 scan=4139	0.128	E.VGSYRCVCRATHTGPNCERPYVPCSPSPCQNGGTCRPTGDVTHE.C	25;34	VGSYRCVCRATHTGPNCERPYVPCSPSPCQNGGTCRPTGDVTHE,EC,6@57.02146,8@57.02146,16@15.99492,17@57.02146,24@57.02146,25@349.13728,29@57.02146,34@802.28552,35@57.02146	N16(Oxidation / 15.9949); S25(OGlycan / 349.1373); T34(OGlycan / 802.2855)	15.0763	E.VGSYRC[+57.02146]VC[+57.02146]RATHTGPN[+15.99492]C[+57.02146]ERPYVPC[+57.02146]S[+349.13728]PSPC[+57.02146]QNGGT[+802.28552]C[+57.02146]RPTGDVTHE.C	C6(Carbamidomethyl / 57.0215); C8(Carbamidomethyl / 57.0215); C17(Carbamidomethyl / 57.0215); C24(Carbamidomethyl / 57.0215); C29(Carbamidomethyl / 57.0215); C35(Carbamidomethyl / 57.0215)	0.0034	0.0042	0	0	0	0	0.00038	0.00045	2.462	54.5	0	1	Specific	8.9	>sp|P46531|NOTC1_HUMAN Neurogenic locus notch homolog protein 1 OS=Homo sapiens OX=9606 GN=NOTCH1 PE=1 SV=4	1	2536	FP052722_5.4139.4139.6	high-energy collision-induced dissociation	2.38	6201.59	6200.59	1	9 | 70097
22	HexNAc(1)Hex(1)Fuc(1); Hex(1)Pent(2)	24.3	6	996.592	5974.52	996.418	5973.47	controllerType=0 controllerNumber=1 scan=3925	6.88	E.VGSYRCVCRATHTGPNCERPYVPCSPSPCQNGGTCRPTGDVTHE.C	25;27	VGSYRCVCRATHTGPNCERPYVPCSPSPCQNGGTCRPTGDVTHE,EC,5@0.98402,6@57.02146,8@57.02146,17@57.02146,24@57.02146,25@511.19010,27@426.13734,29@57.02146,31@0.98402,35@57.02146	R5(Deamidated / 0.984); S25(OGlycan / 511.1901); S27(OGlycan / 426.1373); N31(Deamidated / 0.984)	14.6195	E.VGSYR[+0.98402]C[+57.02146]VC[+57.02146]RATHTGPNC[+57.02146]ERPYVPC[+57.02146]S[+511.19010]PS[+426.13734]PC[+57.02146]QN[+0.98402]GGTC[+57.02146]RPTGDVTHE.C	C6(Carbamidomethyl / 57.0215); C8(Carbamidomethyl / 57.0215); C17(Carbamidomethyl / 57.0215); C24(Carbamidomethyl / 57.0215); C29(Carbamidomethyl / 57.0215); C35(Carbamidomethyl / 57.0215)	0.0036	0.0044	0	0	0	0	0.00042	0.0005	2.438	24.3	0	1	Specific	7.6	>sp|P46531|NOTC1_HUMAN Neurogenic locus notch homolog protein 1 OS=Homo sapiens OX=9606 GN=NOTCH1 PE=1 SV=4	1	2302	FP052722_5.3925.3925.6	high-energy collision-induced dissociation	2.36	5973.51	5972.46	1	10 | 65081
22	HexNAc(1)Hex(1)Fuc(1); Hex(1)Pent(2)	89.1	6	995.929	5970.54	996.09	5971.5	controllerType=0 controllerNumber=1 scan=3806	5.989	E.VGSYRCVCRATHTGPNCERPYVPCSPSPCQNGGTCRPTGDVTHE.C	3;11	VGSYRCVCRATHTGPNCERPYVPCSPSPCQNGGTCRPTGDVTHE,EC,3@511.19010,6@57.02146,8@57.02146,11@426.13734,17@57.02146,24@57.02146,29@57.02146,35@57.02146	S3(OGlycan / 511.1901); T11(OGlycan / 426.1373)	14.3561	E.VGS[+511.19010]YRC[+57.02146]VC[+57.02146]RAT[+426.13734]HTGPNC[+57.02146]ERPYVPC[+57.02146]SPSPC[+57.02146]QNGGTC[+57.02146]RPTGDVTHE.C	C6(Carbamidomethyl / 57.0215); C8(Carbamidomethyl / 57.0215); C17(Carbamidomethyl / 57.0215); C24(Carbamidomethyl / 57.0215); C29(Carbamidomethyl / 57.0215); C35(Carbamidomethyl / 57.0215)	0.0036	0.0044	0	0	0	0	0.00041	0.00049	2.438	89.1	4	-1	Specific	7.5	>sp|P46531|NOTC1_HUMAN Neurogenic locus notch homolog protein 1 OS=Homo sapiens OX=9606 GN=NOTCH1 PE=1 SV=4	1	2167	FP052722_5.3806.3806.6	high-energy collision-induced dissociation	2.36	5969.53	5970.5	1	11 | 62521
22	HexNAc(1)Fuc(1); HexNAc(1)Hex(1)Fuc(1)	154.1	6	985.921	5910.49	986.087	5911.48	controllerType=0 controllerNumber=1 scan=3924	2.19	E.VGSYRCVCRATHTGPNCERPYVPCSPSPCQNGGTCRPTGDVTHE.C	25;27	VGSYRCVCRATHTGPNCERPYVPCSPSPCQNGGTCRPTGDVTHE,EC,6@57.02146,8@57.02146,16@15.99492,17@57.02146,24@57.02146,25@349.13728,27@511.19010,29@57.02146,31@0.98402,35@57.02146	N16(Oxidation / 15.9949); S25(OGlycan / 349.1373); S27(OGlycan / 511.1901); N31(Deamidated / 0.984)	14.6174	E.VGSYRC[+57.02146]VC[+57.02146]RATHTGPN[+15.99492]C[+57.02146]ERPYVPC[+57.02146]S[+349.13728]PS[+511.19010]PC[+57.02146]QN[+0.98402]GGTC[+57.02146]RPTGDVTHE.C	C6(Carbamidomethyl / 57.0215); C8(Carbamidomethyl / 57.0215); C17(Carbamidomethyl / 57.0215); C24(Carbamidomethyl / 57.0215); C29(Carbamidomethyl / 57.0215); C35(Carbamidomethyl / 57.0215)	0.00025	0.0003	0	0	0	0	3e-05	3.6e-05	3.61	154.1	0	-1	Specific	9.9	>sp|P46531|NOTC1_HUMAN Neurogenic locus notch homolog protein 1 OS=Homo sapiens OX=9606 GN=NOTCH1 PE=1 SV=4	1	2301	FP052722_5.3924.3924.6	high-energy collision-induced dissociation	3.53	5909.48	5910.48	1	12 | 65041
22	HexNAc(1)Fuc(1); HexNAc(1)Hex(1)Fuc(1)	130.4	6	985.923	5910.5	986.087	5911.48	controllerType=0 controllerNumber=1 scan=3813	3.925	E.VGSYRCVCRATHTGPNCERPYVPCSPSPCQNGGTCRPTGDVTHE.C	25;34	VGSYRCVCRATHTGPNCERPYVPCSPSPCQNGGTCRPTGDVTHE,EC,6@57.02146,8@57.02146,12@15.99492,17@57.02146,24@57.02146,25@349.13728,29@57.02146,31@0.98402,34@511.19010,35@57.02146	H12(Oxidation / 15.9949); S25(OGlycan / 349.1373); N31(Deamidated / 0.984); T34(OGlycan / 511.1901)	14.3733	E.VGSYRC[+57.02146]VC[+57.02146]RATH[+15.99492]TGPNC[+57.02146]ERPYVPC[+57.02146]S[+349.13728]PSPC[+57.02146]QN[+0.98402]GGT[+511.19010]C[+57.02146]RPTGDVTHE.C	C6(Carbamidomethyl / 57.0215); C8(Carbamidomethyl / 57.0215); C17(Carbamidomethyl / 57.0215); C24(Carbamidomethyl / 57.0215); C29(Carbamidomethyl / 57.0215); C35(Carbamidomethyl / 57.0215)	0.00059	0.00071	0	0	0	0	6.6e-05	8e-05	3.228	130.4	0	-1	Specific	9.6	>sp|P46531|NOTC1_HUMAN Neurogenic locus notch homolog protein 1 OS=Homo sapiens OX=9606 GN=NOTCH1 PE=1 SV=4	1	2176	FP052722_5.3813.3813.6	high-energy collision-induced dissociation	3.15	5909.5	5910.48	1	13 | 62721
22	HexNAc(1)Hex(1)Fuc(1); HexNAc(1)Fuc(1)	53.6	6	985.921	5910.49	986.087	5911.48	controllerType=0 controllerNumber=1 scan=3926	2.19	E.VGSYRCVCRATHTGPNCERPYVPCSPSPCQNGGTCRPTGDVTHE.C	25;27	VGSYRCVCRATHTGPNCERPYVPCSPSPCQNGGTCRPTGDVTHE,EC,6@57.02146,8@57.02146,16@15.99492,17@57.02146,24@57.02146,25@511.19010,27@349.13728,29@57.02146,31@0.98402,35@57.02146	N16(Oxidation / 15.9949); S25(OGlycan / 511.1901); S27(OGlycan / 349.1373); N31(Deamidated / 0.984)	14.6217	E.VGSYRC[+57.02146]VC[+57.02146]RATHTGPN[+15.99492]C[+57.02146]ERPYVPC[+57.02146]S[+511.19010]PS[+349.13728]PC[+57.02146]QN[+0.98402]GGTC[+57.02146]RPTGDVTHE.C	C6(Carbamidomethyl / 57.0215); C8(Carbamidomethyl / 57.0215); C17(Carbamidomethyl / 57.0215); C24(Carbamidomethyl / 57.0215); C29(Carbamidomethyl / 57.0215); C35(Carbamidomethyl / 57.0215)	0.0036	0.0044	0	0	0	0	0.00043	0.00052	2.438	53.6	0	-1	Specific	7.6	>sp|P46531|NOTC1_HUMAN Neurogenic locus notch homolog protein 1 OS=Homo sapiens OX=9606 GN=NOTCH1 PE=1 SV=4	1	2303	FP052722_5.3926.3926.6	high-energy collision-induced dissociation	2.36	5909.48	5910.48	1	14 | 65121
22	HexNAc(1)Fuc(1); HexNAc(1)Hex(1)Fuc(1)	47.1	6	986.255	5912.49	986.087	5911.48	controllerType=0 controllerNumber=1 scan=4175	1.096	E.VGSYRCVCRATHTGPNCERPYVPCSPSPCQNGGTCRPTGDVTHE.C	25;27	VGSYRCVCRATHTGPNCERPYVPCSPSPCQNGGTCRPTGDVTHE,EC,6@57.02146,8@57.02146,12@15.99492,17@57.02146,24@57.02146,25@349.13728,27@511.19010,29@57.02146,31@0.98402,35@57.02146	H12(Oxidation / 15.9949); S25(OGlycan / 349.1373); S27(OGlycan / 511.1901); N31(Deamidated / 0.984)	15.1573	E.VGSYRC[+57.02146]VC[+57.02146]RATH[+15.99492]TGPNC[+57.02146]ERPYVPC[+57.02146]S[+349.13728]PS[+511.19010]PC[+57.02146]QN[+0.98402]GGTC[+57.02146]RPTGDVTHE.C	C6(Carbamidomethyl / 57.0215); C8(Carbamidomethyl / 57.0215); C17(Carbamidomethyl / 57.0215); C24(Carbamidomethyl / 57.0215); C29(Carbamidomethyl / 57.0215); C35(Carbamidomethyl / 57.0215)	0.0034	0.0042	0	0	0	0	0.00039	0.00047	2.462	47.1	0	1	Specific	9.1	>sp|P46531|NOTC1_HUMAN Neurogenic locus notch homolog protein 1 OS=Homo sapiens OX=9606 GN=NOTCH1 PE=1 SV=4	1	2584	FP052722_5.4175.4175.6	high-energy collision-induced dissociation	2.38	5911.49	5910.48	1	15 | 71149
22	HexNAc(1)Fuc(1); HexNAc(1)Hex(1)Fuc(1)	54.6	6	986.088	5911.49	985.922	5910.5	controllerType=0 controllerNumber=1 scan=3870	-1.567	E.VGSYRCVCRATHTGPNCERPYVPCSPSPCQNGGTCRPTGDVTHE.C	25;27	VGSYRCVCRATHTGPNCERPYVPCSPSPCQNGGTCRPTGDVTHE,EC,6@57.02146,8@57.02146,16@15.99492,17@57.02146,24@57.02146,25@349.13728,27@511.19010,29@57.02146,35@57.02146	N16(Oxidation / 15.9949); S25(OGlycan / 349.1373); S27(OGlycan / 511.1901)	14.4975	E.VGSYRC[+57.02146]VC[+57.02146]RATHTGPN[+15.99492]C[+57.02146]ERPYVPC[+57.02146]S[+349.13728]PS[+511.19010]PC[+57.02146]QNGGTC[+57.02146]RPTGDVTHE.C	C6(Carbamidomethyl / 57.0215); C8(Carbamidomethyl / 57.0215); C17(Carbamidomethyl / 57.0215); C24(Carbamidomethyl / 57.0215); C29(Carbamidomethyl / 57.0215); C35(Carbamidomethyl / 57.0215)	0.0033	0.004	0	0	0	0	0.00027	0.00033	2.476	54.6	0	1	Specific	8.6	>sp|P46531|NOTC1_HUMAN Neurogenic locus notch homolog protein 1 OS=Homo sapiens OX=9606 GN=NOTCH1 PE=1 SV=4	1	2247	FP052722_5.3870.3870.6	high-energy collision-induced dissociation	2.4	5910.49	5909.49	1	16 | 63961
22	HexNAc(1)Fuc(1); HexNAc(1)Hex(1)Fuc(1)	33.1	6	985.924	5910.51	985.922	5910.5	controllerType=0 controllerNumber=1 scan=3760	1.893	E.VGSYRCVCRATHTGPNCERPYVPCSPSPCQNGGTCRPTGDVTHE.C	25;27	VGSYRCVCRATHTGPNCERPYVPCSPSPCQNGGTCRPTGDVTHE,EC,6@57.02146,8@57.02146,16@15.99492,17@57.02146,24@57.02146,25@349.13728,27@511.19010,29@57.02146,35@57.02146	N16(Oxidation / 15.9949); S25(OGlycan / 349.1373); S27(OGlycan / 511.1901)	14.2551	E.VGSYRC[+57.02146]VC[+57.02146]RATHTGPN[+15.99492]C[+57.02146]ERPYVPC[+57.02146]S[+349.13728]PS[+511.19010]PC[+57.02146]QNGGTC[+57.02146]RPTGDVTHE.C	C6(Carbamidomethyl / 57.0215); C8(Carbamidomethyl / 57.0215); C17(Carbamidomethyl / 57.0215); C24(Carbamidomethyl / 57.0215); C29(Carbamidomethyl / 57.0215); C35(Carbamidomethyl / 57.0215)	0.0033	0.004	0	0	0	0	0.00025	0.0003	2.476	33.1	0		Specific	8.2	>sp|P46531|NOTC1_HUMAN Neurogenic locus notch homolog protein 1 OS=Homo sapiens OX=9606 GN=NOTCH1 PE=1 SV=4	1	2114	FP052722_5.3760.3760.6	high-energy collision-induced dissociation	2.4	5909.5	5909.49	1	17 | 61761
22	HexNAc(1)Fuc(1); HexNAc(1)Hex(1)Fuc(1)	19.2	6	985.753	5909.48	985.922	5910.5	controllerType=0 controllerNumber=1 scan=4175	-2.517	E.VGSYRCVCRATHTGPNCERPYVPCSPSPCQNGGTCRPTGDVTHE.C	25;27	VGSYRCVCRATHTGPNCERPYVPCSPSPCQNGGTCRPTGDVTHE,EC,6@57.02146,8@57.02146,16@15.99492,17@57.02146,24@57.02146,25@349.13728,27@511.19010,29@57.02146,35@57.02146	N16(Oxidation / 15.9949); S25(OGlycan / 349.1373); S27(OGlycan / 511.1901)	15.1573	E.VGSYRC[+57.02146]VC[+57.02146]RATHTGPN[+15.99492]C[+57.02146]ERPYVPC[+57.02146]S[+349.13728]PS[+511.19010]PC[+57.02146]QNGGTC[+57.02146]RPTGDVTHE.C	C6(Carbamidomethyl / 57.0215); C8(Carbamidomethyl / 57.0215); C17(Carbamidomethyl / 57.0215); C24(Carbamidomethyl / 57.0215); C29(Carbamidomethyl / 57.0215); C35(Carbamidomethyl / 57.0215)	0.0036	0.0044	0	0	0	0	0.00045	0.00054	2.438	19.2	0	-1	Specific	7.7	>sp|P46531|NOTC1_HUMAN Neurogenic locus notch homolog protein 1 OS=Homo sapiens OX=9606 GN=NOTCH1 PE=1 SV=4	1	2583	FP052722_5.4175.4175.6	high-energy collision-induced dissociation	2.36	5908.47	5909.49	1	18 | 71109
22	HexNAc(1)Fuc(1); HexNAc(1)Hex(1)Fuc(1)	229.3	6	983.755	5897.49	983.585	5896.47	controllerType=0 controllerNumber=1 scan=4267	2.823	E.VGSYRCVCRATHTGPNCERPYVPCSPSPCQNGGTCRPTGDVTHE.C	25;27	VGSYRCVCRATHTGPNCERPYVPCSPSPCQNGGTCRPTGDVTHE,EC,5@0.98402,6@57.02146,8@57.02146,17@57.02146,24@57.02146,25@349.13728,27@511.19010,29@57.02146,31@0.98402,35@57.02146	R5(Deamidated / 0.984); S25(OGlycan / 349.1373); S27(OGlycan / 511.1901); N31(Deamidated / 0.984)	15.3703	E.VGSYR[+0.98402]C[+57.02146]VC[+57.02146]RATHTGPNC[+57.02146]ERPYVPC[+57.02146]S[+349.13728]PS[+511.19010]PC[+57.02146]QN[+0.98402]GGTC[+57.02146]RPTGDVTHE.C	C6(Carbamidomethyl / 57.0215); C8(Carbamidomethyl / 57.0215); C17(Carbamidomethyl / 57.0215); C24(Carbamidomethyl / 57.0215); C29(Carbamidomethyl / 57.0215); C35(Carbamidomethyl / 57.0215)	4.1e-05	5e-05	0	0	0	0	4.7e-06	5.6e-06	4.386	229.3	0	1	Specific	10.6	>sp|P46531|NOTC1_HUMAN Neurogenic locus notch homolog protein 1 OS=Homo sapiens OX=9606 GN=NOTCH1 PE=1 SV=4	1	2699	FP052722_5.4267.4267.6	high-energy collision-induced dissociation	4.58	5896.48	5895.46	1	19 | 73249
22	HexNAc(1)Fuc(1); HexNAc(1)Hex(1)Fuc(1)	285.4	6	983.253	5894.48	983.421	5895.49	controllerType=0 controllerNumber=1 scan=4212	-0.116	E.VGSYRCVCRATHTGPNCERPYVPCSPSPCQNGGTCRPTGDVTHE.C	25;27	VGSYRCVCRATHTGPNCERPYVPCSPSPCQNGGTCRPTGDVTHE,EC,6@57.02146,8@57.02146,17@57.02146,24@57.02146,25@349.13728,27@511.19010,29@57.02146,31@0.98402,35@57.02146	S25(OGlycan / 349.1373); S27(OGlycan / 511.1901); N31(Deamidated / 0.984)	15.2433	E.VGSYRC[+57.02146]VC[+57.02146]RATHTGPNC[+57.02146]ERPYVPC[+57.02146]S[+349.13728]PS[+511.19010]PC[+57.02146]QN[+0.98402]GGTC[+57.02146]RPTGDVTHE.C	C6(Carbamidomethyl / 57.0215); C8(Carbamidomethyl / 57.0215); C17(Carbamidomethyl / 57.0215); C24(Carbamidomethyl / 57.0215); C29(Carbamidomethyl / 57.0215); C35(Carbamidomethyl / 57.0215)	2.2e-06	2.6e-06	0	0	0	0	3.4e-07	4.1e-07	5.662	285.4	0	-1	Specific	11.5	>sp|P46531|NOTC1_HUMAN Neurogenic locus notch homolog protein 1 OS=Homo sapiens OX=9606 GN=NOTCH1 PE=1 SV=4	1	2629	FP052722_5.4212.4212.6	high-energy collision-induced dissociation	5.59	5893.48	5894.48	1	20 | 72049
22	HexNAc(1)Fuc(1); HexNAc(1)Hex(1)Fuc(1)	231.3	6	983.254	5894.49	983.421	5895.49	controllerType=0 controllerNumber=1 scan=4103	0.505	E.VGSYRCVCRATHTGPNCERPYVPCSPSPCQNGGTCRPTGDVTHE.C	25;27	VGSYRCVCRATHTGPNCERPYVPCSPSPCQNGGTCRPTGDVTHE,EC,6@57.02146,8@57.02146,17@57.02146,24@57.02146,25@349.13728,27@511.19010,29@57.02146,31@0.98402,35@57.02146	S25(OGlycan / 349.1373); S27(OGlycan / 511.1901); N31(Deamidated / 0.984)	15.0027	E.VGSYRC[+57.02146]VC[+57.02146]RATHTGPNC[+57.02146]ERPYVPC[+57.02146]S[+349.13728]PS[+511.19010]PC[+57.02146]QN[+0.98402]GGTC[+57.02146]RPTGDVTHE.C	C6(Carbamidomethyl / 57.0215); C8(Carbamidomethyl / 57.0215); C17(Carbamidomethyl / 57.0215); C24(Carbamidomethyl / 57.0215); C29(Carbamidomethyl / 57.0215); C35(Carbamidomethyl / 57.0215)	3.3e-05	3.9e-05	0	0	0	0	3.2e-06	3.9e-06	4.487	231.3	0	-1	Specific	10.7	>sp|P46531|NOTC1_HUMAN Neurogenic locus notch homolog protein 1 OS=Homo sapiens OX=9606 GN=NOTCH1 PE=1 SV=4	1	2493	FP052722_5.4103.4103.6	high-energy collision-induced dissociation	4.68	5893.48	5894.48	1	21 | 69057
22	HexNAc(1)Fuc(1); HexNAc(1)Hex(1)Fuc(1)	226	6	983.253	5894.48	983.421	5895.49	controllerType=0 controllerNumber=1 scan=4158	-0.799	E.VGSYRCVCRATHTGPNCERPYVPCSPSPCQNGGTCRPTGDVTHE.C	25;27	VGSYRCVCRATHTGPNCERPYVPCSPSPCQNGGTCRPTGDVTHE,EC,6@57.02146,8@57.02146,17@57.02146,24@57.02146,25@349.13728,27@511.19010,29@57.02146,31@0.98402,35@57.02146	S25(OGlycan / 349.1373); S27(OGlycan / 511.1901); N31(Deamidated / 0.984)	15.1208	E.VGSYRC[+57.02146]VC[+57.02146]RATHTGPNC[+57.02146]ERPYVPC[+57.02146]S[+349.13728]PS[+511.19010]PC[+57.02146]QN[+0.98402]GGTC[+57.02146]RPTGDVTHE.C	C6(Carbamidomethyl / 57.0215); C8(Carbamidomethyl / 57.0215); C17(Carbamidomethyl / 57.0215); C24(Carbamidomethyl / 57.0215); C29(Carbamidomethyl / 57.0215); C35(Carbamidomethyl / 57.0215)	4.1e-05	5e-05	0	0	0	0	4.5e-06	5.4e-06	4.386	226	0	-1	Specific	11.1	>sp|P46531|NOTC1_HUMAN Neurogenic locus notch homolog protein 1 OS=Homo sapiens OX=9606 GN=NOTCH1 PE=1 SV=4	1	2562	FP052722_5.4158.4158.6	high-energy collision-induced dissociation	4.58	5893.47	5894.48	1	22 | 70537
22	HexNAc(1)Fuc(1); HexNAc(1)Hex(1)Fuc(1)	133.5	7	842.918	5894.38	843.076	5895.49	controllerType=0 controllerNumber=1 scan=4102	-16.973	E.VGSYRCVCRATHTGPNCERPYVPCSPSPCQNGGTCRPTGDVTHE.C	25;27	VGSYRCVCRATHTGPNCERPYVPCSPSPCQNGGTCRPTGDVTHE,EC,6@57.02146,8@57.02146,17@57.02146,24@57.02146,25@349.13728,27@511.19010,29@57.02146,31@0.98402,35@57.02146	S25(OGlycan / 349.1373); S27(OGlycan / 511.1901); N31(Deamidated / 0.984)	15.0015	E.VGSYRC[+57.02146]VC[+57.02146]RATHTGPNC[+57.02146]ERPYVPC[+57.02146]S[+349.13728]PS[+511.19010]PC[+57.02146]QN[+0.98402]GGTC[+57.02146]RPTGDVTHE.C	C6(Carbamidomethyl / 57.0215); C8(Carbamidomethyl / 57.0215); C17(Carbamidomethyl / 57.0215); C24(Carbamidomethyl / 57.0215); C29(Carbamidomethyl / 57.0215); C35(Carbamidomethyl / 57.0215)	0.0043	0.0052	0	0	0	0	0.00047	0.00057	2.362	133.5	0	-1	Specific	7	>sp|P46531|NOTC1_HUMAN Neurogenic locus notch homolog protein 1 OS=Homo sapiens OX=9606 GN=NOTCH1 PE=1 SV=4	1	2492	FP052722_5.4102.4102.2	high-energy collision-induced dissociation	2.28	5893.38	5894.48	1	23 | 69017
22	HexNAc(1)Fuc(1); HexNAc(1)Hex(1)Fuc(1)	61.7	6	983.586	5896.48	983.421	5895.49	controllerType=0 controllerNumber=1 scan=4326	-2.269	E.VGSYRCVCRATHTGPNCERPYVPCSPSPCQNGGTCRPTGDVTHE.C	25;27	VGSYRCVCRATHTGPNCERPYVPCSPSPCQNGGTCRPTGDVTHE,EC,6@57.02146,8@57.02146,17@57.02146,24@57.02146,25@349.13728,27@511.19010,29@57.02146,31@0.98402,35@57.02146	S25(OGlycan / 349.1373); S27(OGlycan / 511.1901); N31(Deamidated / 0.984)	15.5045	E.VGSYRC[+57.02146]VC[+57.02146]RATHTGPNC[+57.02146]ERPYVPC[+57.02146]S[+349.13728]PS[+511.19010]PC[+57.02146]QN[+0.98402]GGTC[+57.02146]RPTGDVTHE.C	C6(Carbamidomethyl / 57.0215); C8(Carbamidomethyl / 57.0215); C17(Carbamidomethyl / 57.0215); C24(Carbamidomethyl / 57.0215); C29(Carbamidomethyl / 57.0215); C35(Carbamidomethyl / 57.0215)	0.0033	0.004	0	0	0	0	0.00031	0.00037	2.476	61.7	0	1	Specific	8.1	>sp|P46531|NOTC1_HUMAN Neurogenic locus notch homolog protein 1 OS=Homo sapiens OX=9606 GN=NOTCH1 PE=1 SV=4	1	2774	FP052722_5.4326.4326.6	high-energy collision-induced dissociation	2.4	5895.47	5894.48	1	24 | 74569
22	HexNAc(1)Hex(1)Fuc(1); HexNAc(1)Fuc(1)	208.1	6	983.259	5894.52	983.257	5894.5	controllerType=0 controllerNumber=1 scan=3985	2.319	E.VGSYRCVCRATHTGPNCERPYVPCSPSPCQNGGTCRPTGDVTHE.C	25;27	VGSYRCVCRATHTGPNCERPYVPCSPSPCQNGGTCRPTGDVTHE,EC,6@57.02146,8@57.02146,17@57.02146,24@57.02146,25@511.19010,27@349.13728,29@57.02146,35@57.02146	S25(OGlycan / 511.1901); S27(OGlycan / 349.1373)	14.751	E.VGSYRC[+57.02146]VC[+57.02146]RATHTGPNC[+57.02146]ERPYVPC[+57.02146]S[+511.19010]PS[+349.13728]PC[+57.02146]QNGGTC[+57.02146]RPTGDVTHE.C	C6(Carbamidomethyl / 57.0215); C8(Carbamidomethyl / 57.0215); C17(Carbamidomethyl / 57.0215); C24(Carbamidomethyl / 57.0215); C29(Carbamidomethyl / 57.0215); C35(Carbamidomethyl / 57.0215)	8.7e-05	0.00011	0	0	0	0	1e-05	1.2e-05	4.058	208.1	0		Specific	9.8	>sp|P46531|NOTC1_HUMAN Neurogenic locus notch homolog protein 1 OS=Homo sapiens OX=9606 GN=NOTCH1 PE=1 SV=4	1	2359	FP052722_5.3985.3985.6	high-energy collision-induced dissociation	4.25	5893.51	5893.5	1	25 | 66417
22	HexNAc(1)Fuc(1); HexNAc(1)Hex(1)Fuc(1)	179.7	6	983.253	5894.48	983.257	5894.5	controllerType=0 controllerNumber=1 scan=4045	-3.583	E.VGSYRCVCRATHTGPNCERPYVPCSPSPCQNGGTCRPTGDVTHE.C	3;11	VGSYRCVCRATHTGPNCERPYVPCSPSPCQNGGTCRPTGDVTHE,EC,3@349.13728,6@57.02146,8@57.02146,11@511.19010,17@57.02146,24@57.02146,29@57.02146,35@57.02146	S3(OGlycan / 349.1373); T11(OGlycan / 511.1901)	14.8759	E.VGS[+349.13728]YRC[+57.02146]VC[+57.02146]RAT[+511.19010]HTGPNC[+57.02146]ERPYVPC[+57.02146]SPSPC[+57.02146]QNGGTC[+57.02146]RPTGDVTHE.C	C6(Carbamidomethyl / 57.0215); C8(Carbamidomethyl / 57.0215); C17(Carbamidomethyl / 57.0215); C24(Carbamidomethyl / 57.0215); C29(Carbamidomethyl / 57.0215); C35(Carbamidomethyl / 57.0215)	7e-05	8.4e-05	0	0	0	0	7.6e-06	9.2e-06	4.155	179.7	1.4		Specific	10.5	>sp|P46531|NOTC1_HUMAN Neurogenic locus notch homolog protein 1 OS=Homo sapiens OX=9606 GN=NOTCH1 PE=1 SV=4	1	2427	FP052722_5.4045.4045.6	high-energy collision-induced dissociation	4.25	5893.48	5893.5	1	26 | 67817
22	HexNAc(1)Hex(1)Fuc(1); HexNAc(1)Fuc(1)	135.4	6	983.089	5893.5	983.257	5894.5	controllerType=0 controllerNumber=1 scan=3933	-0.115	E.VGSYRCVCRATHTGPNCERPYVPCSPSPCQNGGTCRPTGDVTHE.C	25;27	VGSYRCVCRATHTGPNCERPYVPCSPSPCQNGGTCRPTGDVTHE,EC,6@57.02146,8@57.02146,17@57.02146,24@57.02146,25@511.19010,27@349.13728,29@57.02146,35@57.02146	S25(OGlycan / 511.1901); S27(OGlycan / 349.1373)	14.6353	E.VGSYRC[+57.02146]VC[+57.02146]RATHTGPNC[+57.02146]ERPYVPC[+57.02146]S[+511.19010]PS[+349.13728]PC[+57.02146]QNGGTC[+57.02146]RPTGDVTHE.C	C6(Carbamidomethyl / 57.0215); C8(Carbamidomethyl / 57.0215); C17(Carbamidomethyl / 57.0215); C24(Carbamidomethyl / 57.0215); C29(Carbamidomethyl / 57.0215); C35(Carbamidomethyl / 57.0215)	0.00057	0.00069	0	0	0	0	6.2e-05	7.5e-05	3.242	135.4	0	-1	Specific	8.6	>sp|P46531|NOTC1_HUMAN Neurogenic locus notch homolog protein 1 OS=Homo sapiens OX=9606 GN=NOTCH1 PE=1 SV=4	1	2313	FP052722_5.3933.3933.6	high-energy collision-induced dissociation	3.16	5892.49	5893.5	1	27 | 65401
22	HexNAc(1)Fuc(1); HexNAc(1)Hex(1)Fuc(1)	116.7	6	983.088	5893.49	983.257	5894.5	controllerType=0 controllerNumber=1 scan=4267	-1.544	E.VGSYRCVCRATHTGPNCERPYVPCSPSPCQNGGTCRPTGDVTHE.C	25;27	VGSYRCVCRATHTGPNCERPYVPCSPSPCQNGGTCRPTGDVTHE,EC,6@57.02146,8@57.02146,17@57.02146,24@57.02146,25@349.13728,27@511.19010,29@57.02146,35@57.02146	S25(OGlycan / 349.1373); S27(OGlycan / 511.1901)	15.3703	E.VGSYRC[+57.02146]VC[+57.02146]RATHTGPNC[+57.02146]ERPYVPC[+57.02146]S[+349.13728]PS[+511.19010]PC[+57.02146]QNGGTC[+57.02146]RPTGDVTHE.C	C6(Carbamidomethyl / 57.0215); C8(Carbamidomethyl / 57.0215); C17(Carbamidomethyl / 57.0215); C24(Carbamidomethyl / 57.0215); C29(Carbamidomethyl / 57.0215); C35(Carbamidomethyl / 57.0215)	0.0015	0.0018	0	0	0	0	0.00012	0.00015	2.832	116.7	0	-1	Specific	9.4	>sp|P46531|NOTC1_HUMAN Neurogenic locus notch homolog protein 1 OS=Homo sapiens OX=9606 GN=NOTCH1 PE=1 SV=4	1	2698	FP052722_5.4267.4267.6	high-energy collision-induced dissociation	2.75	5892.48	5893.5	1	28 | 73209
22	HexNAc(1)Hex(1)Fuc(1)NeuAc(1)	227.5	6	976.416	5853.46	976.413	5853.44	controllerType=0 controllerNumber=1 scan=4182	3.723	E.VGSYRCVCRATHTGPNCERPYVPCSPSPCQNGGTCRPTGDVTHE.C	25	VGSYRCVCRATHTGPNCERPYVPCSPSPCQNGGTCRPTGDVTHE,EC,6@57.02146,8@57.02146,16@15.99492,17@57.02146,24@57.02146,25@802.28552,29@57.02146,31@0.98402,35@57.02146	N16(Oxidation / 15.9949); S25(OGlycan / 802.2855); N31(Deamidated / 0.984)	15.1734	E.VGSYRC[+57.02146]VC[+57.02146]RATHTGPN[+15.99492]C[+57.02146]ERPYVPC[+57.02146]S[+802.28552]PSPC[+57.02146]QN[+0.98402]GGTC[+57.02146]RPTGDVTHE.C	C6(Carbamidomethyl / 57.0215); C8(Carbamidomethyl / 57.0215); C17(Carbamidomethyl / 57.0215); C24(Carbamidomethyl / 57.0215); C29(Carbamidomethyl / 57.0215); C35(Carbamidomethyl / 57.0215)	4.7e-06	5.7e-06	0	0	0	0	6.8e-07	8.2e-07	5.329	227.5	0		Specific	11.4	>sp|P46531|NOTC1_HUMAN Neurogenic locus notch homolog protein 1 OS=Homo sapiens OX=9606 GN=NOTCH1 PE=1 SV=4	1	2591	FP052722_5.4182.4182.6	high-energy collision-induced dissociation	5.52	5852.46	5852.43	1	29 | 71269
22	HexNAc(1)Hex(1)Fuc(1)NeuAc(1)	169.9	6	976.413	5853.44	976.413	5853.44	controllerType=0 controllerNumber=1 scan=4073	0.407	E.VGSYRCVCRATHTGPNCERPYVPCSPSPCQNGGTCRPTGDVTHE.C	3	VGSYRCVCRATHTGPNCERPYVPCSPSPCQNGGTCRPTGDVTHE,EC,3@802.28552,6@57.02146,8@57.02146,16@15.99492,17@57.02146,24@57.02146,29@57.02146,31@0.98402,35@57.02146	S3(OGlycan / 802.2855); N16(Oxidation / 15.9949); N31(Deamidated / 0.984)	14.9361	E.VGS[+802.28552]YRC[+57.02146]VC[+57.02146]RATHTGPN[+15.99492]C[+57.02146]ERPYVPC[+57.02146]SPSPC[+57.02146]QN[+0.98402]GGTC[+57.02146]RPTGDVTHE.C	C6(Carbamidomethyl / 57.0215); C8(Carbamidomethyl / 57.0215); C17(Carbamidomethyl / 57.0215); C24(Carbamidomethyl / 57.0215); C29(Carbamidomethyl / 57.0215); C35(Carbamidomethyl / 57.0215)	0.00015	0.00018	0	0	0	0	1.9e-05	2.2e-05	3.827	169.9	3.3		Specific	10.3	>sp|P46531|NOTC1_HUMAN Neurogenic locus notch homolog protein 1 OS=Homo sapiens OX=9606 GN=NOTCH1 PE=1 SV=4	1	2455	FP052722_5.4073.4073.6	high-energy collision-induced dissociation	3.92	5852.44	5852.43	1	30 | 68457
22	HexNAc(1)Hex(1)Fuc(1)NeuAc(1)	155.6	6	976.248	5852.45	976.413	5853.44	controllerType=0 controllerNumber=1 scan=4128	2.211	E.VGSYRCVCRATHTGPNCERPYVPCSPSPCQNGGTCRPTGDVTHE.C	25	VGSYRCVCRATHTGPNCERPYVPCSPSPCQNGGTCRPTGDVTHE,EC,6@57.02146,8@57.02146,16@15.99492,17@57.02146,24@57.02146,25@802.28552,29@57.02146,31@0.98402,35@57.02146	N16(Oxidation / 15.9949); S25(OGlycan / 802.2855); N31(Deamidated / 0.984)	15.0536	E.VGSYRC[+57.02146]VC[+57.02146]RATHTGPN[+15.99492]C[+57.02146]ERPYVPC[+57.02146]S[+802.28552]PSPC[+57.02146]QN[+0.98402]GGTC[+57.02146]RPTGDVTHE.C	C6(Carbamidomethyl / 57.0215); C8(Carbamidomethyl / 57.0215); C17(Carbamidomethyl / 57.0215); C24(Carbamidomethyl / 57.0215); C29(Carbamidomethyl / 57.0215); C35(Carbamidomethyl / 57.0215)	0.00025	0.0003	0	0	0	0	3.1e-05	3.7e-05	3.61	155.6	0	-1	Specific	10	>sp|P46531|NOTC1_HUMAN Neurogenic locus notch homolog protein 1 OS=Homo sapiens OX=9606 GN=NOTCH1 PE=1 SV=4	1	2522	FP052722_5.4128.4128.6	high-energy collision-induced dissociation	3.53	5851.44	5852.43	1	31 | 69697
22	HexNAc(1)Hex(1)Fuc(1)NeuAc(1)	71.6	6	976.248	5852.45	976.413	5853.44	controllerType=0 controllerNumber=1 scan=4240	2.586	E.VGSYRCVCRATHTGPNCERPYVPCSPSPCQNGGTCRPTGDVTHE.C	25	VGSYRCVCRATHTGPNCERPYVPCSPSPCQNGGTCRPTGDVTHE,EC,6@57.02146,8@57.02146,16@15.99492,17@57.02146,24@57.02146,25@802.28552,29@57.02146,31@0.98402,35@57.02146	N16(Oxidation / 15.9949); S25(OGlycan / 802.2855); N31(Deamidated / 0.984)	15.3056	E.VGSYRC[+57.02146]VC[+57.02146]RATHTGPN[+15.99492]C[+57.02146]ERPYVPC[+57.02146]S[+802.28552]PSPC[+57.02146]QN[+0.98402]GGTC[+57.02146]RPTGDVTHE.C	C6(Carbamidomethyl / 57.0215); C8(Carbamidomethyl / 57.0215); C17(Carbamidomethyl / 57.0215); C24(Carbamidomethyl / 57.0215); C29(Carbamidomethyl / 57.0215); C35(Carbamidomethyl / 57.0215)	0.0015	0.0018	0	0	0	0	0.00013	0.00016	2.83	71.6	0	-1	Specific	10.3	>sp|P46531|NOTC1_HUMAN Neurogenic locus notch homolog protein 1 OS=Homo sapiens OX=9606 GN=NOTCH1 PE=1 SV=4	1	2664	FP052722_5.4240.4240.6	high-energy collision-induced dissociation	2.75	5851.45	5852.43	1	32 | 72689
22	HexNAc(1)Hex(1)Fuc(1)NeuAc(1)	391.2	6	973.75	5837.47	973.747	5837.45	controllerType=0 controllerNumber=1 scan=4245	3.343	E.VGSYRCVCRATHTGPNCERPYVPCSPSPCQNGGTCRPTGDVTHE.C	25	VGSYRCVCRATHTGPNCERPYVPCSPSPCQNGGTCRPTGDVTHE,EC,6@57.02146,8@57.02146,17@57.02146,24@57.02146,25@802.28552,29@57.02146,31@0.98402,35@57.02146	S25(OGlycan / 802.2855); N31(Deamidated / 0.984)	15.3184	E.VGSYRC[+57.02146]VC[+57.02146]RATHTGPNC[+57.02146]ERPYVPC[+57.02146]S[+802.28552]PSPC[+57.02146]QN[+0.98402]GGTC[+57.02146]RPTGDVTHE.C	C6(Carbamidomethyl / 57.0215); C8(Carbamidomethyl / 57.0215); C17(Carbamidomethyl / 57.0215); C24(Carbamidomethyl / 57.0215); C29(Carbamidomethyl / 57.0215); C35(Carbamidomethyl / 57.0215)	1.2e-07	1.4e-07	0	0	0	0	3.6e-08	4.3e-08	6.939	391.2	0		Specific	13.9	>sp|P46531|NOTC1_HUMAN Neurogenic locus notch homolog protein 1 OS=Homo sapiens OX=9606 GN=NOTCH1 PE=1 SV=4	1	2669	FP052722_5.4245.4245.6	high-energy collision-induced dissociation	7.12	5836.46	5836.44	1	33 | 72849
22	HexNAc(1)Hex(1)Fuc(1)NeuAc(1)	381.2	6	973.75	5837.46	973.747	5837.45	controllerType=0 controllerNumber=1 scan=4136	3.155	E.VGSYRCVCRATHTGPNCERPYVPCSPSPCQNGGTCRPTGDVTHE.C	27	VGSYRCVCRATHTGPNCERPYVPCSPSPCQNGGTCRPTGDVTHE,EC,6@57.02146,8@57.02146,17@57.02146,24@57.02146,27@802.28552,29@57.02146,31@0.98402,35@57.02146	S27(OGlycan / 802.2855); N31(Deamidated / 0.984)	15.0719	E.VGSYRC[+57.02146]VC[+57.02146]RATHTGPNC[+57.02146]ERPYVPC[+57.02146]SPS[+802.28552]PC[+57.02146]QN[+0.98402]GGTC[+57.02146]RPTGDVTHE.C	C6(Carbamidomethyl / 57.0215); C8(Carbamidomethyl / 57.0215); C17(Carbamidomethyl / 57.0215); C24(Carbamidomethyl / 57.0215); C29(Carbamidomethyl / 57.0215); C35(Carbamidomethyl / 57.0215)	1.2e-07	1.4e-07	0	0	0	0	3.4e-08	4.1e-08	6.939	381.2	0		Specific	13.7	>sp|P46531|NOTC1_HUMAN Neurogenic locus notch homolog protein 1 OS=Homo sapiens OX=9606 GN=NOTCH1 PE=1 SV=4	1	2532	FP052722_5.4136.4136.6	high-energy collision-induced dissociation	7.12	5836.46	5836.44	1	34 | 69977
22	HexNAc(1)Hex(1)Fuc(1)NeuAc(1)	360.4	6	973.751	5837.47	973.747	5837.45	controllerType=0 controllerNumber=1 scan=4359	4.284	E.VGSYRCVCRATHTGPNCERPYVPCSPSPCQNGGTCRPTGDVTHE.C	25	VGSYRCVCRATHTGPNCERPYVPCSPSPCQNGGTCRPTGDVTHE,EC,6@57.02146,8@57.02146,17@57.02146,24@57.02146,25@802.28552,29@57.02146,31@0.98402,35@57.02146	S25(OGlycan / 802.2855); N31(Deamidated / 0.984)	15.5819	E.VGSYRC[+57.02146]VC[+57.02146]RATHTGPNC[+57.02146]ERPYVPC[+57.02146]S[+802.28552]PSPC[+57.02146]QN[+0.98402]GGTC[+57.02146]RPTGDVTHE.C	C6(Carbamidomethyl / 57.0215); C8(Carbamidomethyl / 57.0215); C17(Carbamidomethyl / 57.0215); C24(Carbamidomethyl / 57.0215); C29(Carbamidomethyl / 57.0215); C35(Carbamidomethyl / 57.0215)	1.6e-06	2e-06	0	0	0	0	2.9e-07	3.5e-07	5.784	360.4	0		Specific	12.8	>sp|P46531|NOTC1_HUMAN Neurogenic locus notch homolog protein 1 OS=Homo sapiens OX=9606 GN=NOTCH1 PE=1 SV=4	1	2816	FP052722_5.4359.4359.6	high-energy collision-induced dissociation	5.96	5836.46	5836.44	1	35 | 75289
22	HexNAc(1)Hex(1)Fuc(1)NeuAc(1)	351	6	973.751	5837.47	973.747	5837.45	controllerType=0 controllerNumber=1 scan=4303	3.72	E.VGSYRCVCRATHTGPNCERPYVPCSPSPCQNGGTCRPTGDVTHE.C	25	VGSYRCVCRATHTGPNCERPYVPCSPSPCQNGGTCRPTGDVTHE,EC,6@57.02146,8@57.02146,17@57.02146,24@57.02146,25@802.28552,29@57.02146,31@0.98402,35@57.02146	S25(OGlycan / 802.2855); N31(Deamidated / 0.984)	15.4512	E.VGSYRC[+57.02146]VC[+57.02146]RATHTGPNC[+57.02146]ERPYVPC[+57.02146]S[+802.28552]PSPC[+57.02146]QN[+0.98402]GGTC[+57.02146]RPTGDVTHE.C	C6(Carbamidomethyl / 57.0215); C8(Carbamidomethyl / 57.0215); C17(Carbamidomethyl / 57.0215); C24(Carbamidomethyl / 57.0215); C29(Carbamidomethyl / 57.0215); C35(Carbamidomethyl / 57.0215)	1.6e-06	2e-06	0	0	0	0	2.8e-07	3.4e-07	5.788	351	0		Specific	13.7	>sp|P46531|NOTC1_HUMAN Neurogenic locus notch homolog protein 1 OS=Homo sapiens OX=9606 GN=NOTCH1 PE=1 SV=4	1	2743	FP052722_5.4303.4303.6	high-energy collision-induced dissociation	5.68	5836.46	5836.44	1	36 | 73889
22	HexNAc(1)Hex(1)Fuc(1)NeuAc(1)	328.8	6	973.75	5837.46	973.747	5837.45	controllerType=0 controllerNumber=1 scan=4190	3.03	E.VGSYRCVCRATHTGPNCERPYVPCSPSPCQNGGTCRPTGDVTHE.C	34	VGSYRCVCRATHTGPNCERPYVPCSPSPCQNGGTCRPTGDVTHE,EC,6@57.02146,8@57.02146,17@57.02146,24@57.02146,29@57.02146,31@0.98402,34@802.28552,35@57.02146	N31(Deamidated / 0.984); T34(OGlycan / 802.2855)	15.1927	E.VGSYRC[+57.02146]VC[+57.02146]RATHTGPNC[+57.02146]ERPYVPC[+57.02146]SPSPC[+57.02146]QN[+0.98402]GGT[+802.28552]C[+57.02146]RPTGDVTHE.C	C6(Carbamidomethyl / 57.0215); C8(Carbamidomethyl / 57.0215); C17(Carbamidomethyl / 57.0215); C24(Carbamidomethyl / 57.0215); C29(Carbamidomethyl / 57.0215); C35(Carbamidomethyl / 57.0215)	1.5e-06	1.9e-06	0	0	0	0	2e-07	2.4e-07	5.81	328.8	3.7		Specific	13.6	>sp|P46531|NOTC1_HUMAN Neurogenic locus notch homolog protein 1 OS=Homo sapiens OX=9606 GN=NOTCH1 PE=1 SV=4	1	2600	FP052722_5.4190.4190.6	high-energy collision-induced dissociation	5.7	5836.46	5836.44	1	37 | 71469
22	HexNAc(1)Hex(1)Fuc(1)NeuAc(1)	319.3	6	973.75	5837.46	973.747	5837.45	controllerType=0 controllerNumber=1 scan=4082	3.218	E.VGSYRCVCRATHTGPNCERPYVPCSPSPCQNGGTCRPTGDVTHE.C	25	VGSYRCVCRATHTGPNCERPYVPCSPSPCQNGGTCRPTGDVTHE,EC,6@57.02146,8@57.02146,17@57.02146,24@57.02146,25@802.28552,29@57.02146,31@0.98402,35@57.02146	S25(OGlycan / 802.2855); N31(Deamidated / 0.984)	14.9567	E.VGSYRC[+57.02146]VC[+57.02146]RATHTGPNC[+57.02146]ERPYVPC[+57.02146]S[+802.28552]PSPC[+57.02146]QN[+0.98402]GGTC[+57.02146]RPTGDVTHE.C	C6(Carbamidomethyl / 57.0215); C8(Carbamidomethyl / 57.0215); C17(Carbamidomethyl / 57.0215); C24(Carbamidomethyl / 57.0215); C29(Carbamidomethyl / 57.0215); C35(Carbamidomethyl / 57.0215)	1.6e-06	1.9e-06	0	0	0	0	2.4e-07	2.8e-07	5.802	319.3	0		Specific	12.8	>sp|P46531|NOTC1_HUMAN Neurogenic locus notch homolog protein 1 OS=Homo sapiens OX=9606 GN=NOTCH1 PE=1 SV=4	1	2465	FP052722_5.4082.4082.6	high-energy collision-induced dissociation	5.73	5836.46	5836.44	1	38 | 68617
22	HexNAc(1)Hex(1)Fuc(1)NeuAc(1)	283.8	6	973.752	5837.47	973.747	5837.45	controllerType=0 controllerNumber=1 scan=4413	4.974	E.VGSYRCVCRATHTGPNCERPYVPCSPSPCQNGGTCRPTGDVTHE.C	25	VGSYRCVCRATHTGPNCERPYVPCSPSPCQNGGTCRPTGDVTHE,EC,6@57.02146,8@57.02146,17@57.02146,24@57.02146,25@802.28552,29@57.02146,31@0.98402,35@57.02146	S25(OGlycan / 802.2855); N31(Deamidated / 0.984)	15.7085	E.VGSYRC[+57.02146]VC[+57.02146]RATHTGPNC[+57.02146]ERPYVPC[+57.02146]S[+802.28552]PSPC[+57.02146]QN[+0.98402]GGTC[+57.02146]RPTGDVTHE.C	C6(Carbamidomethyl / 57.0215); C8(Carbamidomethyl / 57.0215); C17(Carbamidomethyl / 57.0215); C24(Carbamidomethyl / 57.0215); C29(Carbamidomethyl / 57.0215); C35(Carbamidomethyl / 57.0215)	2.2e-06	2.6e-06	0	0	0	0	3.6e-07	4.3e-07	5.662	283.8	0		Specific	11.8	>sp|P46531|NOTC1_HUMAN Neurogenic locus notch homolog protein 1 OS=Homo sapiens OX=9606 GN=NOTCH1 PE=1 SV=4	1	2880	FP052722_5.4413.4413.6	high-energy collision-induced dissociation	5.59	5836.47	5836.44	1	39 | 76449
22	HexNAc(1)Hex(1)Fuc(1)NeuAc(1)	216.6	6	973.751	5837.47	973.747	5837.45	controllerType=0 controllerNumber=1 scan=4471	4.41	E.VGSYRCVCRATHTGPNCERPYVPCSPSPCQNGGTCRPTGDVTHE.C	27	VGSYRCVCRATHTGPNCERPYVPCSPSPCQNGGTCRPTGDVTHE,EC,6@57.02146,8@57.02146,17@57.02146,24@57.02146,27@802.28552,29@57.02146,31@0.98402,35@57.02146	S27(OGlycan / 802.2855); N31(Deamidated / 0.984)	15.8407	E.VGSYRC[+57.02146]VC[+57.02146]RATHTGPNC[+57.02146]ERPYVPC[+57.02146]SPS[+802.28552]PC[+57.02146]QN[+0.98402]GGTC[+57.02146]RPTGDVTHE.C	C6(Carbamidomethyl / 57.0215); C8(Carbamidomethyl / 57.0215); C17(Carbamidomethyl / 57.0215); C24(Carbamidomethyl / 57.0215); C29(Carbamidomethyl / 57.0215); C35(Carbamidomethyl / 57.0215)	4.7e-06	5.7e-06	0	0	0	0	7.4e-07	8.9e-07	5.329	216.6	0		Specific	11.4	>sp|P46531|NOTC1_HUMAN Neurogenic locus notch homolog protein 1 OS=Homo sapiens OX=9606 GN=NOTCH1 PE=1 SV=4	1	2946	FP052722_5.4471.4471.6	high-energy collision-induced dissociation	5.52	5836.46	5836.44	1	40 | 77493
22	HexNAc(1)Hex(1)Fuc(1)NeuAc(1)	192	6	973.75	5837.46	973.747	5837.45	controllerType=0 controllerNumber=1 scan=4528	2.653	E.VGSYRCVCRATHTGPNCERPYVPCSPSPCQNGGTCRPTGDVTHE.C	25	VGSYRCVCRATHTGPNCERPYVPCSPSPCQNGGTCRPTGDVTHE,EC,6@57.02146,8@57.02146,17@57.02146,24@57.02146,25@802.28552,29@57.02146,31@0.98402,35@57.02146	S25(OGlycan / 802.2855); N31(Deamidated / 0.984)	15.973	E.VGSYRC[+57.02146]VC[+57.02146]RATHTGPNC[+57.02146]ERPYVPC[+57.02146]S[+802.28552]PSPC[+57.02146]QN[+0.98402]GGTC[+57.02146]RPTGDVTHE.C	C6(Carbamidomethyl / 57.0215); C8(Carbamidomethyl / 57.0215); C17(Carbamidomethyl / 57.0215); C24(Carbamidomethyl / 57.0215); C29(Carbamidomethyl / 57.0215); C35(Carbamidomethyl / 57.0215)	7e-05	8.4e-05	0	0	0	0	7.9e-06	9.5e-06	4.155	192	0		Specific	10.5	>sp|P46531|NOTC1_HUMAN Neurogenic locus notch homolog protein 1 OS=Homo sapiens OX=9606 GN=NOTCH1 PE=1 SV=4	1	3016	FP052722_5.4528.4528.6	high-energy collision-induced dissociation	4.25	5836.45	5836.44	1	41 | 78745
22	HexNAc(1)Hex(1)Fuc(1)NeuAc(1)	86.8	6	973.913	5838.44	973.747	5837.45	controllerType=0 controllerNumber=1 scan=4668	-1.79	E.VGSYRCVCRATHTGPNCERPYVPCSPSPCQNGGTCRPTGDVTHE.C	27	VGSYRCVCRATHTGPNCERPYVPCSPSPCQNGGTCRPTGDVTHE,EC,6@57.02146,8@57.02146,17@57.02146,24@57.02146,27@802.28552,29@57.02146,31@0.98402,35@57.02146	S27(OGlycan / 802.2855); N31(Deamidated / 0.984)	16.2985	E.VGSYRC[+57.02146]VC[+57.02146]RATHTGPNC[+57.02146]ERPYVPC[+57.02146]SPS[+802.28552]PC[+57.02146]QN[+0.98402]GGTC[+57.02146]RPTGDVTHE.C	C6(Carbamidomethyl / 57.0215); C8(Carbamidomethyl / 57.0215); C17(Carbamidomethyl / 57.0215); C24(Carbamidomethyl / 57.0215); C29(Carbamidomethyl / 57.0215); C35(Carbamidomethyl / 57.0215)	0.0015	0.0018	0	0	0	0	0.00014	0.00017	2.83	86.8	0	1	Specific	10.3	>sp|P46531|NOTC1_HUMAN Neurogenic locus notch homolog protein 1 OS=Homo sapiens OX=9606 GN=NOTCH1 PE=1 SV=4	1	3191	FP052722_5.4668.4668.6	high-energy collision-induced dissociation	2.75	5837.43	5836.44	1	42 | 81261
22	HexNAc(1)Hex(1)Fuc(1)NeuAc(1)	62.2	5	1168.3	5837.47	1168.29	5837.45	controllerType=0 controllerNumber=1 scan=4191	3.711	E.VGSYRCVCRATHTGPNCERPYVPCSPSPCQNGGTCRPTGDVTHE.C	34	VGSYRCVCRATHTGPNCERPYVPCSPSPCQNGGTCRPTGDVTHE,EC,6@57.02146,8@57.02146,17@57.02146,24@57.02146,29@57.02146,30@0.98402,34@802.28552,35@57.02146	Q30(Deamidated / 0.984); T34(OGlycan / 802.2855)	15.1939	E.VGSYRC[+57.02146]VC[+57.02146]RATHTGPNC[+57.02146]ERPYVPC[+57.02146]SPSPC[+57.02146]Q[+0.98402]NGGT[+802.28552]C[+57.02146]RPTGDVTHE.C	C6(Carbamidomethyl / 57.0215); C8(Carbamidomethyl / 57.0215); C17(Carbamidomethyl / 57.0215); C24(Carbamidomethyl / 57.0215); C29(Carbamidomethyl / 57.0215); C35(Carbamidomethyl / 57.0215)	0.015	0.018	0	0	0	0	0.0012	0.0014	1.826	62.2	0		Specific	9.4	>sp|P46531|NOTC1_HUMAN Neurogenic locus notch homolog protein 1 OS=Homo sapiens OX=9606 GN=NOTCH1 PE=1 SV=4	1	2601	FP052722_5.4191.4191.5	high-energy collision-induced dissociation	1.75	5836.46	5836.44	1	43 | 71509
22	HexNAc(1)Hex(1)Fuc(1)NeuAc(1)	52.4	6	973.753	5837.48	973.747	5837.45	controllerType=0 controllerNumber=1 scan=4756	6.605	E.VGSYRCVCRATHTGPNCERPYVPCSPSPCQNGGTCRPTGDVTHE.C	25	VGSYRCVCRATHTGPNCERPYVPCSPSPCQNGGTCRPTGDVTHE,EC,6@57.02146,8@57.02146,17@57.02146,24@57.02146,25@802.28552,29@57.02146,31@0.98402,35@57.02146	S25(OGlycan / 802.2855); N31(Deamidated / 0.984)	16.5038	E.VGSYRC[+57.02146]VC[+57.02146]RATHTGPNC[+57.02146]ERPYVPC[+57.02146]S[+802.28552]PSPC[+57.02146]QN[+0.98402]GGTC[+57.02146]RPTGDVTHE.C	C6(Carbamidomethyl / 57.0215); C8(Carbamidomethyl / 57.0215); C17(Carbamidomethyl / 57.0215); C24(Carbamidomethyl / 57.0215); C29(Carbamidomethyl / 57.0215); C35(Carbamidomethyl / 57.0215)	8.2e-05	9.8e-05	0	0	0	0	9e-06	1.1e-05	4.088	52.4	0		Specific	11.5	>sp|P46531|NOTC1_HUMAN Neurogenic locus notch homolog protein 1 OS=Homo sapiens OX=9606 GN=NOTCH1 PE=1 SV=4	1	3300	FP052722_5.4756.4756.6	high-energy collision-induced dissociation	4.01	5836.48	5836.44	1	44 | 82261
22	HexNAc(1)Hex(1)Fuc(1)NeuAc(1)	9.5	5	1168.3	5837.46	1168.29	5837.45	controllerType=0 controllerNumber=1 scan=4246	2.457	E.VGSYRCVCRATHTGPNCERPYVPCSPSPCQNGGTCRPTGDVTHE.C	25	VGSYRCVCRATHTGPNCERPYVPCSPSPCQNGGTCRPTGDVTHE,EC,6@57.02146,8@57.02146,17@57.02146,24@57.02146,25@802.28552,29@57.02146,31@0.98402,35@57.02146	S25(OGlycan / 802.2855); N31(Deamidated / 0.984)	15.3202	E.VGSYRC[+57.02146]VC[+57.02146]RATHTGPNC[+57.02146]ERPYVPC[+57.02146]S[+802.28552]PSPC[+57.02146]QN[+0.98402]GGTC[+57.02146]RPTGDVTHE.C	C6(Carbamidomethyl / 57.0215); C8(Carbamidomethyl / 57.0215); C17(Carbamidomethyl / 57.0215); C24(Carbamidomethyl / 57.0215); C29(Carbamidomethyl / 57.0215); C35(Carbamidomethyl / 57.0215)	0.016	0.019	0	0	0	0	0.0016	0.0019	1.808	9.5	0		Specific	7.7	>sp|P46531|NOTC1_HUMAN Neurogenic locus notch homolog protein 1 OS=Homo sapiens OX=9606 GN=NOTCH1 PE=1 SV=4	1	2670	FP052722_5.4246.4246.5	high-energy collision-induced dissociation	1.73	5836.45	5836.44	1	45 | 72889
22	HexNAc(1)Hex(1)Fuc(1)NeuAc(1)	458.9	6	973.585	5836.47	973.583	5836.46	controllerType=0 controllerNumber=1 scan=3969	2.216	E.VGSYRCVCRATHTGPNCERPYVPCSPSPCQNGGTCRPTGDVTHE.C	27	VGSYRCVCRATHTGPNCERPYVPCSPSPCQNGGTCRPTGDVTHE,EC,6@57.02146,8@57.02146,17@57.02146,24@57.02146,27@802.28552,29@57.02146,35@57.02146	S27(OGlycan / 802.2855)	14.7179	E.VGSYRC[+57.02146]VC[+57.02146]RATHTGPNC[+57.02146]ERPYVPC[+57.02146]SPS[+802.28552]PC[+57.02146]QNGGTC[+57.02146]RPTGDVTHE.C	C6(Carbamidomethyl / 57.0215); C8(Carbamidomethyl / 57.0215); C17(Carbamidomethyl / 57.0215); C24(Carbamidomethyl / 57.0215); C29(Carbamidomethyl / 57.0215); C35(Carbamidomethyl / 57.0215)	6.3e-08	7.6e-08	0	0	0	0	1.5e-08	1.8e-08	7.199	458.9	0		Specific	15.3	>sp|P46531|NOTC1_HUMAN Neurogenic locus notch homolog protein 1 OS=Homo sapiens OX=9606 GN=NOTCH1 PE=1 SV=4	1	2344	FP052722_5.3969.3969.6	high-energy collision-induced dissociation	7.37	5835.47	5835.45	1	46 | 66121
22	HexNAc(1)Hex(1)Fuc(1)NeuAc(1)	371.8	6	973.584	5836.47	973.583	5836.46	controllerType=0 controllerNumber=1 scan=3913	1.212	E.VGSYRCVCRATHTGPNCERPYVPCSPSPCQNGGTCRPTGDVTHE.C	27	VGSYRCVCRATHTGPNCERPYVPCSPSPCQNGGTCRPTGDVTHE,EC,6@57.02146,8@57.02146,17@57.02146,24@57.02146,27@802.28552,29@57.02146,35@57.02146	S27(OGlycan / 802.2855)	14.5919	E.VGSYRC[+57.02146]VC[+57.02146]RATHTGPNC[+57.02146]ERPYVPC[+57.02146]SPS[+802.28552]PC[+57.02146]QNGGTC[+57.02146]RPTGDVTHE.C	C6(Carbamidomethyl / 57.0215); C8(Carbamidomethyl / 57.0215); C17(Carbamidomethyl / 57.0215); C24(Carbamidomethyl / 57.0215); C29(Carbamidomethyl / 57.0215); C35(Carbamidomethyl / 57.0215)	1.2e-07	1.4e-07	0	0	0	0	3.1e-08	3.7e-08	6.939	371.8	0		Specific	13	>sp|P46531|NOTC1_HUMAN Neurogenic locus notch homolog protein 1 OS=Homo sapiens OX=9606 GN=NOTCH1 PE=1 SV=4	1	2290	FP052722_5.3913.3913.6	high-energy collision-induced dissociation	7.12	5835.46	5835.45	1	47 | 64841
22	HexNAc(1)Hex(1)Fuc(1)NeuAc(1)	366.3	6	973.587	5836.49	973.583	5836.46	controllerType=0 controllerNumber=1 scan=3894	4.477	E.VGSYRCVCRATHTGPNCERPYVPCSPSPCQNGGTCRPTGDVTHE.C	27	VGSYRCVCRATHTGPNCERPYVPCSPSPCQNGGTCRPTGDVTHE,EC,6@57.02146,8@57.02146,17@57.02146,24@57.02146,27@802.28552,29@57.02146,35@57.02146	S27(OGlycan / 802.2855)	14.5511	E.VGSYRC[+57.02146]VC[+57.02146]RATHTGPNC[+57.02146]ERPYVPC[+57.02146]SPS[+802.28552]PC[+57.02146]QNGGTC[+57.02146]RPTGDVTHE.C	C6(Carbamidomethyl / 57.0215); C8(Carbamidomethyl / 57.0215); C17(Carbamidomethyl / 57.0215); C24(Carbamidomethyl / 57.0215); C29(Carbamidomethyl / 57.0215); C35(Carbamidomethyl / 57.0215)	1.2e-07	1.4e-07	0	0	0	0	2.9e-08	3.5e-08	6.939	366.3	0		Specific	13.2	>sp|P46531|NOTC1_HUMAN Neurogenic locus notch homolog protein 1 OS=Homo sapiens OX=9606 GN=NOTCH1 PE=1 SV=4	1	2272	FP052722_5.3894.3894.6	high-energy collision-induced dissociation	7.12	5835.48	5835.45	1	48 | 64481
22	HexNAc(1)Hex(1)Fuc(1)NeuAc(1)	348.4	6	973.751	5837.47	973.583	5836.46	controllerType=0 controllerNumber=1 scan=4029	0.783	E.VGSYRCVCRATHTGPNCERPYVPCSPSPCQNGGTCRPTGDVTHE.C	27	VGSYRCVCRATHTGPNCERPYVPCSPSPCQNGGTCRPTGDVTHE,EC,6@57.02146,8@57.02146,17@57.02146,24@57.02146,27@802.28552,29@57.02146,35@57.02146	S27(OGlycan / 802.2855)	14.845	E.VGSYRC[+57.02146]VC[+57.02146]RATHTGPNC[+57.02146]ERPYVPC[+57.02146]SPS[+802.28552]PC[+57.02146]QNGGTC[+57.02146]RPTGDVTHE.C	C6(Carbamidomethyl / 57.0215); C8(Carbamidomethyl / 57.0215); C17(Carbamidomethyl / 57.0215); C24(Carbamidomethyl / 57.0215); C29(Carbamidomethyl / 57.0215); C35(Carbamidomethyl / 57.0215)	1.6e-06	2e-06	0	0	0	0	2.7e-07	3.2e-07	5.788	348.4	0	1	Specific	12.1	>sp|P46531|NOTC1_HUMAN Neurogenic locus notch homolog protein 1 OS=Homo sapiens OX=9606 GN=NOTCH1 PE=1 SV=4	1	2407	FP052722_5.4029.4029.6	high-energy collision-induced dissociation	5.68	5836.46	5835.45	1	49 | 67377
22	HexNAc(1)Hex(1)Fuc(1)NeuAc(1)	53.8	6	973.415	5835.45	973.583	5836.46	controllerType=0 controllerNumber=1 scan=4583	-1.246	E.VGSYRCVCRATHTGPNCERPYVPCSPSPCQNGGTCRPTGDVTHE.C	25	VGSYRCVCRATHTGPNCERPYVPCSPSPCQNGGTCRPTGDVTHE,EC,6@57.02146,8@57.02146,17@57.02146,24@57.02146,25@802.28552,29@57.02146,35@57.02146	S25(OGlycan / 802.2855)	16.0999	E.VGSYRC[+57.02146]VC[+57.02146]RATHTGPNC[+57.02146]ERPYVPC[+57.02146]S[+802.28552]PSPC[+57.02146]QNGGTC[+57.02146]RPTGDVTHE.C	C6(Carbamidomethyl / 57.0215); C8(Carbamidomethyl / 57.0215); C17(Carbamidomethyl / 57.0215); C24(Carbamidomethyl / 57.0215); C29(Carbamidomethyl / 57.0215); C35(Carbamidomethyl / 57.0215)	0.0034	0.0042	0	0	0	0	0.0004	0.00048	2.462	53.8	0	-1	Specific	9.5	>sp|P46531|NOTC1_HUMAN Neurogenic locus notch homolog protein 1 OS=Homo sapiens OX=9606 GN=NOTCH1 PE=1 SV=4	1	3087	FP052722_5.4583.4583.6	high-energy collision-induced dissociation	2.38	5834.44	5835.45	1	50 | 79901
22	HexNAc(1)Hex(1)Fuc(1)NeuAc(1)	31.4	5	1167.9	5835.46	1168.1	5836.46	controllerType=0 controllerNumber=1 scan=3971	0.9	E.VGSYRCVCRATHTGPNCERPYVPCSPSPCQNGGTCRPTGDVTHE.C	25	VGSYRCVCRATHTGPNCERPYVPCSPSPCQNGGTCRPTGDVTHE,EC,6@57.02146,8@57.02146,17@57.02146,24@57.02146,25@802.28552,29@57.02146,35@57.02146	S25(OGlycan / 802.2855)	14.7217	E.VGSYRC[+57.02146]VC[+57.02146]RATHTGPNC[+57.02146]ERPYVPC[+57.02146]S[+802.28552]PSPC[+57.02146]QNGGTC[+57.02146]RPTGDVTHE.C	C6(Carbamidomethyl / 57.0215); C8(Carbamidomethyl / 57.0215); C17(Carbamidomethyl / 57.0215); C24(Carbamidomethyl / 57.0215); C29(Carbamidomethyl / 57.0215); C35(Carbamidomethyl / 57.0215)	0.016	0.019	0	0	0	0	0.0014	0.0017	1.808	31.4	0	-1	Specific	7.8	>sp|P46531|NOTC1_HUMAN Neurogenic locus notch homolog protein 1 OS=Homo sapiens OX=9606 GN=NOTCH1 PE=1 SV=4	1	2346	FP052722_5.3971.3971.5	high-energy collision-induced dissociation	1.73	5834.46	5835.45	1	51 | 66201
22	HexNAc(1)Hex(1)Fuc(1)NeuAc(1)	14.1	5	1168.3	5837.46	1168.1	5836.46	controllerType=0 controllerNumber=1 scan=4137	-0.438	E.VGSYRCVCRATHTGPNCERPYVPCSPSPCQNGGTCRPTGDVTHE.C	34	VGSYRCVCRATHTGPNCERPYVPCSPSPCQNGGTCRPTGDVTHE,EC,6@57.02146,8@57.02146,17@57.02146,24@57.02146,29@57.02146,34@802.28552,35@57.02146	T34(OGlycan / 802.2855)	15.0731	E.VGSYRC[+57.02146]VC[+57.02146]RATHTGPNC[+57.02146]ERPYVPC[+57.02146]SPSPC[+57.02146]QNGGT[+802.28552]C[+57.02146]RPTGDVTHE.C	C6(Carbamidomethyl / 57.0215); C8(Carbamidomethyl / 57.0215); C17(Carbamidomethyl / 57.0215); C24(Carbamidomethyl / 57.0215); C29(Carbamidomethyl / 57.0215); C35(Carbamidomethyl / 57.0215)	0.015	0.018	0	0	0	0	0.0011	0.0013	1.836	14.1	0.8	1	Specific	8.5	>sp|P46531|NOTC1_HUMAN Neurogenic locus notch homolog protein 1 OS=Homo sapiens OX=9606 GN=NOTCH1 PE=1 SV=4	1	2533	FP052722_5.4137.4137.5	high-energy collision-induced dissociation	1.76	5836.46	5835.45	1	52 | 70017
22	HexNAc(1); HexNAc(1)Hex(1)Fuc(1)	31.6	6	958.747	5747.45	958.914	5748.45	controllerType=0 controllerNumber=1 scan=4132	0.74	E.VGSYRCVCRATHTGPNCERPYVPCSPSPCQNGGTCRPTGDVTHE.C	25;27	VGSYRCVCRATHTGPNCERPYVPCSPSPCQNGGTCRPTGDVTHE,EC,6@57.02146,8@57.02146,17@57.02146,24@57.02146,25@203.07937,27@511.19010,29@57.02146,35@57.02146	S25(OGlycan / 203.0794); S27(OGlycan / 511.1901)	15.0623	E.VGSYRC[+57.02146]VC[+57.02146]RATHTGPNC[+57.02146]ERPYVPC[+57.02146]S[+203.07937]PS[+511.19010]PC[+57.02146]QNGGTC[+57.02146]RPTGDVTHE.C	C6(Carbamidomethyl / 57.0215); C8(Carbamidomethyl / 57.0215); C17(Carbamidomethyl / 57.0215); C24(Carbamidomethyl / 57.0215); C29(Carbamidomethyl / 57.0215); C35(Carbamidomethyl / 57.0215)	0.0033	0.004	0	0	0	0	0.00029	0.00035	2.476	31.6	0	-1	Specific	8.1	>sp|P46531|NOTC1_HUMAN Neurogenic locus notch homolog protein 1 OS=Homo sapiens OX=9606 GN=NOTCH1 PE=1 SV=4	1	2528	FP052722_5.4132.4132.6	high-energy collision-induced dissociation	2.4	5746.44	5747.44	1	53 | 69897
22	Hex(1); HexNAc(1)Hex(1)Fuc(1)	186.2	6	952.245	5708.43	952.24	5708.4	controllerType=0 controllerNumber=1 scan=3777	5.107	E.VGSYRCVCRATHTGPNCERPYVPCSPSPCQNGGTCRPTGDVTHE.C	3;11	VGSYRCVCRATHTGPNCERPYVPCSPSPCQNGGTCRPTGDVTHE,EC,3@162.05282,6@57.02146,8@57.02146,11@511.19010,17@57.02146,24@57.02146,29@57.02146,31@0.98402,35@57.02146	S3(OGlycan / 162.0528); T11(OGlycan / 511.1901); N31(Deamidated / 0.984)	14.2932	E.VGS[+162.05282]YRC[+57.02146]VC[+57.02146]RAT[+511.19010]HTGPNC[+57.02146]ERPYVPC[+57.02146]SPSPC[+57.02146]QN[+0.98402]GGTC[+57.02146]RPTGDVTHE.C	C6(Carbamidomethyl / 57.0215); C8(Carbamidomethyl / 57.0215); C17(Carbamidomethyl / 57.0215); C24(Carbamidomethyl / 57.0215); C29(Carbamidomethyl / 57.0215); C35(Carbamidomethyl / 57.0215)	0.00015	0.00018	0	0	0	0	1.7e-05	2e-05	3.827	186.2	4		Specific	10.3	>sp|P46531|NOTC1_HUMAN Neurogenic locus notch homolog protein 1 OS=Homo sapiens OX=9606 GN=NOTCH1 PE=1 SV=4	1	2133	FP052722_5.3777.3777.6	high-energy collision-induced dissociation	3.92	5707.43	5707.4	1	54 | 62081
22	Hex(1); HexNAc(1)Hex(1)Fuc(1)	188.4	6	952.076	5707.42	952.076	5707.42	controllerType=0 controllerNumber=1 scan=3767	0.361	E.VGSYRCVCRATHTGPNCERPYVPCSPSPCQNGGTCRPTGDVTHE.C	3;11	VGSYRCVCRATHTGPNCERPYVPCSPSPCQNGGTCRPTGDVTHE,EC,3@162.05282,6@57.02146,8@57.02146,11@511.19010,17@57.02146,24@57.02146,29@57.02146,35@57.02146	S3(OGlycan / 162.0528); T11(OGlycan / 511.1901)	14.2703	E.VGS[+162.05282]YRC[+57.02146]VC[+57.02146]RAT[+511.19010]HTGPNC[+57.02146]ERPYVPC[+57.02146]SPSPC[+57.02146]QNGGTC[+57.02146]RPTGDVTHE.C	C6(Carbamidomethyl / 57.0215); C8(Carbamidomethyl / 57.0215); C17(Carbamidomethyl / 57.0215); C24(Carbamidomethyl / 57.0215); C29(Carbamidomethyl / 57.0215); C35(Carbamidomethyl / 57.0215)	8e-06	9.6e-06	0	0	0	0	9.6e-07	1.2e-06	5.097	188.4	1.5		Specific	11.4	>sp|P46531|NOTC1_HUMAN Neurogenic locus notch homolog protein 1 OS=Homo sapiens OX=9606 GN=NOTCH1 PE=1 SV=4	1	2122	FP052722_5.3767.3767.6	high-energy collision-induced dissociation	5.19	5706.41	5706.41	1	55 | 61921
22	HexNAc(1); Hex(1)Pent(2)	15.8	6	944.74	5663.4	944.738	5663.39	controllerType=0 controllerNumber=1 scan=4008	2.104	E.VGSYRCVCRATHTGPNCERPYVPCSPSPCQNGGTCRPTGDVTHE.C	25;27	VGSYRCVCRATHTGPNCERPYVPCSPSPCQNGGTCRPTGDVTHE,EC,6@57.02146,8@57.02146,17@57.02146,24@57.02146,25@203.07937,27@426.13734,29@57.02146,35@57.02146	S25(OGlycan / 203.0794); S27(OGlycan / 426.1373)	14.8003	E.VGSYRC[+57.02146]VC[+57.02146]RATHTGPNC[+57.02146]ERPYVPC[+57.02146]S[+203.07937]PS[+426.13734]PC[+57.02146]QNGGTC[+57.02146]RPTGDVTHE.C	C6(Carbamidomethyl / 57.0215); C8(Carbamidomethyl / 57.0215); C17(Carbamidomethyl / 57.0215); C24(Carbamidomethyl / 57.0215); C29(Carbamidomethyl / 57.0215); C35(Carbamidomethyl / 57.0215)	0.0036	0.0044	0	0	0	0	0.00044	0.00053	2.438	15.8	0		Specific	7.3	>sp|P46531|NOTC1_HUMAN Neurogenic locus notch homolog protein 1 OS=Homo sapiens OX=9606 GN=NOTCH1 PE=1 SV=4	1	2385	FP052722_5.4008.4008.6	high-energy collision-induced dissociation	2.36	5662.4	5662.39	1	56 | 67017
22	HexNAc(1)Fuc(1); HexNAc(1)	230.3	6	934.57	5602.39	934.735	5603.37	controllerType=0 controllerNumber=1 scan=4140	3.01	E.VGSYRCVCRATHTGPNCERPYVPCSPSPCQNGGTCRPTGDVTHE.C	3;11	VGSYRCVCRATHTGPNCERPYVPCSPSPCQNGGTCRPTGDVTHE,EC,3@349.13728,6@57.02146,8@57.02146,11@203.07937,16@15.99492,17@57.02146,24@57.02146,29@57.02146,31@0.98402,35@57.02146	S3(OGlycan / 349.1373); T11(OGlycan / 203.0794); N16(Oxidation / 15.9949); N31(Deamidated / 0.984)	15.0785	E.VGS[+349.13728]YRC[+57.02146]VC[+57.02146]RAT[+203.07937]HTGPN[+15.99492]C[+57.02146]ERPYVPC[+57.02146]SPSPC[+57.02146]QN[+0.98402]GGTC[+57.02146]RPTGDVTHE.C	C6(Carbamidomethyl / 57.0215); C8(Carbamidomethyl / 57.0215); C17(Carbamidomethyl / 57.0215); C24(Carbamidomethyl / 57.0215); C29(Carbamidomethyl / 57.0215); C35(Carbamidomethyl / 57.0215)	4.1e-05	5e-05	0	0	0	0	4.3e-06	5.1e-06	4.386	230.3	0	-1	Specific	10.9	>sp|P46531|NOTC1_HUMAN Neurogenic locus notch homolog protein 1 OS=Homo sapiens OX=9606 GN=NOTCH1 PE=1 SV=4	1	2537	FP052722_5.4140.4140.6	high-energy collision-induced dissociation	4.58	5601.38	5602.36	1	57 | 70137
22	HexNAc(1)Fuc(1); HexNAc(1)	229.1	6	934.737	5603.38	934.735	5603.37	controllerType=0 controllerNumber=1 scan=3858	2.107	E.VGSYRCVCRATHTGPNCERPYVPCSPSPCQNGGTCRPTGDVTHE.C	25;27	VGSYRCVCRATHTGPNCERPYVPCSPSPCQNGGTCRPTGDVTHE,EC,6@57.02146,8@57.02146,12@15.99492,17@57.02146,24@57.02146,25@349.13728,27@203.07937,29@57.02146,31@0.98402,35@57.02146	H12(Oxidation / 15.9949); S25(OGlycan / 349.1373); S27(OGlycan / 203.0794); N31(Deamidated / 0.984)	14.4715	E.VGSYRC[+57.02146]VC[+57.02146]RATH[+15.99492]TGPNC[+57.02146]ERPYVPC[+57.02146]S[+349.13728]PS[+203.07937]PC[+57.02146]QN[+0.98402]GGTC[+57.02146]RPTGDVTHE.C	C6(Carbamidomethyl / 57.0215); C8(Carbamidomethyl / 57.0215); C17(Carbamidomethyl / 57.0215); C24(Carbamidomethyl / 57.0215); C29(Carbamidomethyl / 57.0215); C35(Carbamidomethyl / 57.0215)	4.1e-05	5e-05	0	0	0	0	3.9e-06	4.6e-06	4.386	229.1	0		Specific	10.8	>sp|P46531|NOTC1_HUMAN Neurogenic locus notch homolog protein 1 OS=Homo sapiens OX=9606 GN=NOTCH1 PE=1 SV=4	1	2232	FP052722_5.3858.3858.6	high-energy collision-induced dissociation	4.58	5602.38	5602.36	1	58 | 63561
22	HexNAc(1)Fuc(1); HexNAc(1)	225.9	6	934.739	5603.4	934.735	5603.37	controllerType=0 controllerNumber=1 scan=3805	4.394	E.VGSYRCVCRATHTGPNCERPYVPCSPSPCQNGGTCRPTGDVTHE.C	25;27	VGSYRCVCRATHTGPNCERPYVPCSPSPCQNGGTCRPTGDVTHE,EC,5@0.98402,6@57.02146,8@57.02146,16@15.99492,17@57.02146,24@57.02146,25@349.13728,27@203.07937,29@57.02146,35@57.02146	R5(Deamidated / 0.984); N16(Oxidation / 15.9949); S25(OGlycan / 349.1373); S27(OGlycan / 203.0794)	14.354	E.VGSYR[+0.98402]C[+57.02146]VC[+57.02146]RATHTGPN[+15.99492]C[+57.02146]ERPYVPC[+57.02146]S[+349.13728]PS[+203.07937]PC[+57.02146]QNGGTC[+57.02146]RPTGDVTHE.C	C6(Carbamidomethyl / 57.0215); C8(Carbamidomethyl / 57.0215); C17(Carbamidomethyl / 57.0215); C24(Carbamidomethyl / 57.0215); C29(Carbamidomethyl / 57.0215); C35(Carbamidomethyl / 57.0215)	4.1e-05	5e-05	0	0	0	0	3.6e-06	4.4e-06	4.386	225.9	0		Specific	10.6	>sp|P46531|NOTC1_HUMAN Neurogenic locus notch homolog protein 1 OS=Homo sapiens OX=9606 GN=NOTCH1 PE=1 SV=4	1	2166	FP052722_5.3805.3805.6	high-energy collision-induced dissociation	4.58	5602.39	5602.36	1	59 | 62481
22	HexNAc(1)Fuc(1); HexNAc(1)	198	6	934.737	5603.39	934.735	5603.37	controllerType=0 controllerNumber=1 scan=4085	2.629	E.VGSYRCVCRATHTGPNCERPYVPCSPSPCQNGGTCRPTGDVTHE.C	3;11	VGSYRCVCRATHTGPNCERPYVPCSPSPCQNGGTCRPTGDVTHE,EC,3@349.13728,6@57.02146,8@57.02146,11@203.07937,16@15.99492,17@57.02146,24@57.02146,29@57.02146,31@0.98402,35@57.02146	S3(OGlycan / 349.1373); T11(OGlycan / 203.0794); N16(Oxidation / 15.9949); N31(Deamidated / 0.984)	14.9608	E.VGS[+349.13728]YRC[+57.02146]VC[+57.02146]RAT[+203.07937]HTGPN[+15.99492]C[+57.02146]ERPYVPC[+57.02146]SPSPC[+57.02146]QN[+0.98402]GGTC[+57.02146]RPTGDVTHE.C	C6(Carbamidomethyl / 57.0215); C8(Carbamidomethyl / 57.0215); C17(Carbamidomethyl / 57.0215); C24(Carbamidomethyl / 57.0215); C29(Carbamidomethyl / 57.0215); C35(Carbamidomethyl / 57.0215)	8.7e-05	0.00011	0	0	0	0	1.1e-05	1.3e-05	4.058	198	0.5		Specific	10.3	>sp|P46531|NOTC1_HUMAN Neurogenic locus notch homolog protein 1 OS=Homo sapiens OX=9606 GN=NOTCH1 PE=1 SV=4	1	2468	FP052722_5.4085.4085.6	high-energy collision-induced dissociation	4.15	5602.38	5602.36	1	60 | 68737
22	HexNAc(1)Fuc(1); HexNAc(1)	197.8	6	934.574	5602.41	934.735	5603.37	controllerType=0 controllerNumber=1 scan=3754	6.801	E.VGSYRCVCRATHTGPNCERPYVPCSPSPCQNGGTCRPTGDVTHE.C	25;27	VGSYRCVCRATHTGPNCERPYVPCSPSPCQNGGTCRPTGDVTHE,EC,6@57.02146,8@57.02146,16@15.99492,17@57.02146,19@0.98402,24@57.02146,25@349.13728,27@203.07937,29@57.02146,35@57.02146	N16(Oxidation / 15.9949); R19(Deamidated / 0.984); S25(OGlycan / 349.1373); S27(OGlycan / 203.0794)	14.2403	E.VGSYRC[+57.02146]VC[+57.02146]RATHTGPN[+15.99492]C[+57.02146]ER[+0.98402]PYVPC[+57.02146]S[+349.13728]PS[+203.07937]PC[+57.02146]QNGGTC[+57.02146]RPTGDVTHE.C	C6(Carbamidomethyl / 57.0215); C8(Carbamidomethyl / 57.0215); C17(Carbamidomethyl / 57.0215); C24(Carbamidomethyl / 57.0215); C29(Carbamidomethyl / 57.0215); C35(Carbamidomethyl / 57.0215)	8.7e-05	0.00011	0	0	0	0	9.4e-06	1.1e-05	4.058	197.8	0	-1	Specific	9.8	>sp|P46531|NOTC1_HUMAN Neurogenic locus notch homolog protein 1 OS=Homo sapiens OX=9606 GN=NOTCH1 PE=1 SV=4	1	2109	FP052722_5.3754.3754.6	high-energy collision-induced dissociation	4.15	5601.4	5602.36	1	61 | 61721
22	HexNAc(1)Fuc(1); HexNAc(1)	181.3	6	934.737	5603.38	934.735	5603.37	controllerType=0 controllerNumber=1 scan=3909	2.237	E.VGSYRCVCRATHTGPNCERPYVPCSPSPCQNGGTCRPTGDVTHE.C	25;27	VGSYRCVCRATHTGPNCERPYVPCSPSPCQNGGTCRPTGDVTHE,EC,6@57.02146,8@57.02146,16@15.99492,17@57.02146,24@57.02146,25@349.13728,27@203.07937,29@57.02146,31@0.98402,35@57.02146	N16(Oxidation / 15.9949); S25(OGlycan / 349.1373); S27(OGlycan / 203.0794); N31(Deamidated / 0.984)	14.5837	E.VGSYRC[+57.02146]VC[+57.02146]RATHTGPN[+15.99492]C[+57.02146]ERPYVPC[+57.02146]S[+349.13728]PS[+203.07937]PC[+57.02146]QN[+0.98402]GGTC[+57.02146]RPTGDVTHE.C	C6(Carbamidomethyl / 57.0215); C8(Carbamidomethyl / 57.0215); C17(Carbamidomethyl / 57.0215); C24(Carbamidomethyl / 57.0215); C29(Carbamidomethyl / 57.0215); C35(Carbamidomethyl / 57.0215)	7e-05	8.4e-05	0	0	0	0	7.3e-06	8.8e-06	4.155	181.3	0		Specific	10.4	>sp|P46531|NOTC1_HUMAN Neurogenic locus notch homolog protein 1 OS=Homo sapiens OX=9606 GN=NOTCH1 PE=1 SV=4	1	2285	FP052722_5.3909.3909.6	high-energy collision-induced dissociation	4.25	5602.38	5602.36	1	62 | 64721
22	HexNAc(1)Fuc(1); HexNAc(1)	168.9	6	934.903	5604.38	934.735	5603.37	controllerType=0 controllerNumber=1 scan=4011	0.876	E.VGSYRCVCRATHTGPNCERPYVPCSPSPCQNGGTCRPTGDVTHE.C	25;27	VGSYRCVCRATHTGPNCERPYVPCSPSPCQNGGTCRPTGDVTHE,EC,6@57.02146,8@57.02146,16@15.99492,17@57.02146,24@57.02146,25@349.13728,27@203.07937,29@57.02146,31@0.98402,35@57.02146	N16(Oxidation / 15.9949); S25(OGlycan / 349.1373); S27(OGlycan / 203.0794); N31(Deamidated / 0.984)	14.8071	E.VGSYRC[+57.02146]VC[+57.02146]RATHTGPN[+15.99492]C[+57.02146]ERPYVPC[+57.02146]S[+349.13728]PS[+203.07937]PC[+57.02146]QN[+0.98402]GGTC[+57.02146]RPTGDVTHE.C	C6(Carbamidomethyl / 57.0215); C8(Carbamidomethyl / 57.0215); C17(Carbamidomethyl / 57.0215); C24(Carbamidomethyl / 57.0215); C29(Carbamidomethyl / 57.0215); C35(Carbamidomethyl / 57.0215)	0.00015	0.00018	0	0	0	0	1.8e-05	2.2e-05	3.827	168.9	0	1	Specific	10.1	>sp|P46531|NOTC1_HUMAN Neurogenic locus notch homolog protein 1 OS=Homo sapiens OX=9606 GN=NOTCH1 PE=1 SV=4	1	2388	FP052722_5.4011.4011.6	high-energy collision-induced dissociation	3.92	5603.37	5602.36	1	63 | 67097
22	HexNAc(1)Fuc(1); HexNAc(1)	135.3	6	934.902	5604.38	934.735	5603.37	controllerType=0 controllerNumber=1 scan=4196	0.157	E.VGSYRCVCRATHTGPNCERPYVPCSPSPCQNGGTCRPTGDVTHE.C	3;11	VGSYRCVCRATHTGPNCERPYVPCSPSPCQNGGTCRPTGDVTHE,EC,3@349.13728,6@57.02146,8@57.02146,11@203.07937,16@15.99492,17@57.02146,24@57.02146,29@57.02146,31@0.98402,35@57.02146	S3(OGlycan / 349.1373); T11(OGlycan / 203.0794); N16(Oxidation / 15.9949); N31(Deamidated / 0.984)	15.2046	E.VGS[+349.13728]YRC[+57.02146]VC[+57.02146]RAT[+203.07937]HTGPN[+15.99492]C[+57.02146]ERPYVPC[+57.02146]SPSPC[+57.02146]QN[+0.98402]GGTC[+57.02146]RPTGDVTHE.C	C6(Carbamidomethyl / 57.0215); C8(Carbamidomethyl / 57.0215); C17(Carbamidomethyl / 57.0215); C24(Carbamidomethyl / 57.0215); C29(Carbamidomethyl / 57.0215); C35(Carbamidomethyl / 57.0215)	0.00012	0.00014	0	0	0	0	1.2e-05	1.5e-05	3.937	135.3	0	1	Specific	10.4	>sp|P46531|NOTC1_HUMAN Neurogenic locus notch homolog protein 1 OS=Homo sapiens OX=9606 GN=NOTCH1 PE=1 SV=4	1	2609	FP052722_5.4196.4196.6	high-energy collision-induced dissociation	3.86	5603.37	5602.36	1	64 | 71589
22	HexNAc(1)Fuc(1); HexNAc(1)	112.4	6	934.735	5603.37	934.735	5603.37	controllerType=0 controllerNumber=1 scan=3956	0.473	E.VGSYRCVCRATHTGPNCERPYVPCSPSPCQNGGTCRPTGDVTHE.C	25;27	VGSYRCVCRATHTGPNCERPYVPCSPSPCQNGGTCRPTGDVTHE,EC,6@57.02146,8@57.02146,12@15.99492,17@57.02146,24@57.02146,25@349.13728,27@203.07937,29@57.02146,31@0.98402,35@57.02146	H12(Oxidation / 15.9949); S25(OGlycan / 349.1373); S27(OGlycan / 203.0794); N31(Deamidated / 0.984)	14.6885	E.VGSYRC[+57.02146]VC[+57.02146]RATH[+15.99492]TGPNC[+57.02146]ERPYVPC[+57.02146]S[+349.13728]PS[+203.07937]PC[+57.02146]QN[+0.98402]GGTC[+57.02146]RPTGDVTHE.C	C6(Carbamidomethyl / 57.0215); C8(Carbamidomethyl / 57.0215); C17(Carbamidomethyl / 57.0215); C24(Carbamidomethyl / 57.0215); C29(Carbamidomethyl / 57.0215); C35(Carbamidomethyl / 57.0215)	0.0015	0.0018	0	0	0	0	0.00012	0.00014	2.832	112.4	0		Specific	9.5	>sp|P46531|NOTC1_HUMAN Neurogenic locus notch homolog protein 1 OS=Homo sapiens OX=9606 GN=NOTCH1 PE=1 SV=4	1	2332	FP052722_5.3956.3956.6	high-energy collision-induced dissociation	2.75	5602.37	5602.36	1	65 | 65881
22	HexNAc(1)Fuc(1); HexNAc(1)	279.4	6	932.401	5589.37	932.233	5588.36	controllerType=0 controllerNumber=1 scan=4514	0.535	E.VGSYRCVCRATHTGPNCERPYVPCSPSPCQNGGTCRPTGDVTHE.C	25;27	VGSYRCVCRATHTGPNCERPYVPCSPSPCQNGGTCRPTGDVTHE,EC,6@57.02146,8@57.02146,17@57.02146,19@0.98402,24@57.02146,25@349.13728,27@203.07937,29@57.02146,31@0.98402,35@57.02146	R19(Deamidated / 0.984); S25(OGlycan / 349.1373); S27(OGlycan / 203.0794); N31(Deamidated / 0.984)	15.9412	E.VGSYRC[+57.02146]VC[+57.02146]RATHTGPNC[+57.02146]ER[+0.98402]PYVPC[+57.02146]S[+349.13728]PS[+203.07937]PC[+57.02146]QN[+0.98402]GGTC[+57.02146]RPTGDVTHE.C	C6(Carbamidomethyl / 57.0215); C8(Carbamidomethyl / 57.0215); C17(Carbamidomethyl / 57.0215); C24(Carbamidomethyl / 57.0215); C29(Carbamidomethyl / 57.0215); C35(Carbamidomethyl / 57.0215)	2.4e-05	2.9e-05	0	0	0	0	2.4e-06	2.9e-06	4.619	279.4	0	1	Specific	11.2	>sp|P46531|NOTC1_HUMAN Neurogenic locus notch homolog protein 1 OS=Homo sapiens OX=9606 GN=NOTCH1 PE=1 SV=4	1	3001	FP052722_5.4514.4514.6	high-energy collision-induced dissociation	4.65	5588.36	5587.35	1	66 | 78505
22	HexNAc(1)Fuc(1); HexNAc(1)	225	6	932.402	5589.38	932.233	5588.36	controllerType=0 controllerNumber=1 scan=4399	1.911	E.VGSYRCVCRATHTGPNCERPYVPCSPSPCQNGGTCRPTGDVTHE.C	25;27	VGSYRCVCRATHTGPNCERPYVPCSPSPCQNGGTCRPTGDVTHE,EC,6@57.02146,8@57.02146,17@57.02146,19@0.98402,24@57.02146,25@349.13728,27@203.07937,29@57.02146,31@0.98402,35@57.02146	R19(Deamidated / 0.984); S25(OGlycan / 349.1373); S27(OGlycan / 203.0794); N31(Deamidated / 0.984)	15.6761	E.VGSYRC[+57.02146]VC[+57.02146]RATHTGPNC[+57.02146]ER[+0.98402]PYVPC[+57.02146]S[+349.13728]PS[+203.07937]PC[+57.02146]QN[+0.98402]GGTC[+57.02146]RPTGDVTHE.C	C6(Carbamidomethyl / 57.0215); C8(Carbamidomethyl / 57.0215); C17(Carbamidomethyl / 57.0215); C24(Carbamidomethyl / 57.0215); C29(Carbamidomethyl / 57.0215); C35(Carbamidomethyl / 57.0215)	4.1e-05	5e-05	0	0	0	0	4.9e-06	5.9e-06	4.386	225	0	1	Specific	10.9	>sp|P46531|NOTC1_HUMAN Neurogenic locus notch homolog protein 1 OS=Homo sapiens OX=9606 GN=NOTCH1 PE=1 SV=4	1	2863	FP052722_5.4399.4399.6	high-energy collision-induced dissociation	4.58	5588.37	5587.35	1	67 | 76249
22	HexNAc(1)Fuc(1); HexNAc(1)	204.5	6	932.402	5589.37	932.233	5588.36	controllerType=0 controllerNumber=1 scan=4458	1.649	E.VGSYRCVCRATHTGPNCERPYVPCSPSPCQNGGTCRPTGDVTHE.C	25;27	VGSYRCVCRATHTGPNCERPYVPCSPSPCQNGGTCRPTGDVTHE,EC,6@57.02146,8@57.02146,17@57.02146,19@0.98402,24@57.02146,25@349.13728,27@203.07937,29@57.02146,31@0.98402,35@57.02146	R19(Deamidated / 0.984); S25(OGlycan / 349.1373); S27(OGlycan / 203.0794); N31(Deamidated / 0.984)	15.8109	E.VGSYRC[+57.02146]VC[+57.02146]RATHTGPNC[+57.02146]ER[+0.98402]PYVPC[+57.02146]S[+349.13728]PS[+203.07937]PC[+57.02146]QN[+0.98402]GGTC[+57.02146]RPTGDVTHE.C	C6(Carbamidomethyl / 57.0215); C8(Carbamidomethyl / 57.0215); C17(Carbamidomethyl / 57.0215); C24(Carbamidomethyl / 57.0215); C29(Carbamidomethyl / 57.0215); C35(Carbamidomethyl / 57.0215)	4.1e-05	5e-05	0	0	0	0	5.1e-06	6.1e-06	4.386	204.5	0	1	Specific	10.9	>sp|P46531|NOTC1_HUMAN Neurogenic locus notch homolog protein 1 OS=Homo sapiens OX=9606 GN=NOTCH1 PE=1 SV=4	1	2934	FP052722_5.4458.4458.6	high-energy collision-induced dissociation	4.58	5588.37	5587.35	1	68 | 77289
22	HexNAc(1); HexNAc(1)Fuc(1)	306	6	932.237	5588.39	932.069	5587.38	controllerType=0 controllerNumber=1 scan=4296	1.323	E.VGSYRCVCRATHTGPNCERPYVPCSPSPCQNGGTCRPTGDVTHE.C	25;27	VGSYRCVCRATHTGPNCERPYVPCSPSPCQNGGTCRPTGDVTHE,EC,6@57.02146,8@57.02146,9@0.98402,17@57.02146,24@57.02146,25@203.07937,27@349.13728,29@57.02146,35@57.02146	R9(Deamidated / 0.984); S25(OGlycan / 203.0794); S27(OGlycan / 349.1373)	15.4354	E.VGSYRC[+57.02146]VC[+57.02146]R[+0.98402]ATHTGPNC[+57.02146]ERPYVPC[+57.02146]S[+203.07937]PS[+349.13728]PC[+57.02146]QNGGTC[+57.02146]RPTGDVTHE.C	C6(Carbamidomethyl / 57.0215); C8(Carbamidomethyl / 57.0215); C17(Carbamidomethyl / 57.0215); C24(Carbamidomethyl / 57.0215); C29(Carbamidomethyl / 57.0215); C35(Carbamidomethyl / 57.0215)	1.6e-06	1.9e-06	0	0	0	0	2.5e-07	3e-07	5.802	306	0	1	Specific	12.7	>sp|P46531|NOTC1_HUMAN Neurogenic locus notch homolog protein 1 OS=Homo sapiens OX=9606 GN=NOTCH1 PE=1 SV=4	1	2734	FP052722_5.4296.4296.6	high-energy collision-induced dissociation	5.73	5587.38	5586.37	1	69 | 73729
22	HexNAc(1)Fuc(1); HexNAc(1)	243.6	6	932.238	5588.39	932.069	5587.38	controllerType=0 controllerNumber=1 scan=4347	1.52	E.VGSYRCVCRATHTGPNCERPYVPCSPSPCQNGGTCRPTGDVTHE.C	25;27	VGSYRCVCRATHTGPNCERPYVPCSPSPCQNGGTCRPTGDVTHE,EC,6@57.02146,8@57.02146,17@57.02146,19@0.98402,24@57.02146,25@349.13728,27@203.07937,29@57.02146,35@57.02146	R19(Deamidated / 0.984); S25(OGlycan / 349.1373); S27(OGlycan / 203.0794)	15.5539	E.VGSYRC[+57.02146]VC[+57.02146]RATHTGPNC[+57.02146]ER[+0.98402]PYVPC[+57.02146]S[+349.13728]PS[+203.07937]PC[+57.02146]QNGGTC[+57.02146]RPTGDVTHE.C	C6(Carbamidomethyl / 57.0215); C8(Carbamidomethyl / 57.0215); C17(Carbamidomethyl / 57.0215); C24(Carbamidomethyl / 57.0215); C29(Carbamidomethyl / 57.0215); C35(Carbamidomethyl / 57.0215)	2.5e-06	3e-06	0	0	0	0	3.9e-07	4.7e-07	5.604	243.6	0	1	Specific	11.6	>sp|P46531|NOTC1_HUMAN Neurogenic locus notch homolog protein 1 OS=Homo sapiens OX=9606 GN=NOTCH1 PE=1 SV=4	1	2801	FP052722_5.4347.4347.6	high-energy collision-induced dissociation	5.63	5587.38	5586.37	1	70 | 75009
22	HexNAc(1)Fuc(1); HexNAc(1)	195.1	6	932.068	5587.37	932.069	5587.38	controllerType=0 controllerNumber=1 scan=4571	-0.458	E.VGSYRCVCRATHTGPNCERPYVPCSPSPCQNGGTCRPTGDVTHE.C	25;27	VGSYRCVCRATHTGPNCERPYVPCSPSPCQNGGTCRPTGDVTHE,EC,6@57.02146,8@57.02146,17@57.02146,24@57.02146,25@349.13728,27@203.07937,29@57.02146,31@0.98402,35@57.02146	S25(OGlycan / 349.1373); S27(OGlycan / 203.0794); N31(Deamidated / 0.984)	16.0729	E.VGSYRC[+57.02146]VC[+57.02146]RATHTGPNC[+57.02146]ERPYVPC[+57.02146]S[+349.13728]PS[+203.07937]PC[+57.02146]QN[+0.98402]GGTC[+57.02146]RPTGDVTHE.C	C6(Carbamidomethyl / 57.0215); C8(Carbamidomethyl / 57.0215); C17(Carbamidomethyl / 57.0215); C24(Carbamidomethyl / 57.0215); C29(Carbamidomethyl / 57.0215); C35(Carbamidomethyl / 57.0215)	8e-06	9.6e-06	0	0	0	0	1e-06	1.2e-06	5.097	195.1	0		Specific	12.1	>sp|P46531|NOTC1_HUMAN Neurogenic locus notch homolog protein 1 OS=Homo sapiens OX=9606 GN=NOTCH1 PE=1 SV=4	1	3070	FP052722_5.4571.4571.6	high-energy collision-induced dissociation	5.19	5586.37	5586.37	1	71 | 79581
22	HexNAc(1)Hex(1)Fuc(1)	154.1	6	927.731	5561.35	927.897	5562.35	controllerType=0 controllerNumber=1 scan=3850	1.309	E.VGSYRCVCRATHTGPNCERPYVPCSPSPCQNGGTCRPTGDVTHE.C	25	VGSYRCVCRATHTGPNCERPYVPCSPSPCQNGGTCRPTGDVTHE,EC,6@57.02146,8@57.02146,16@15.99492,17@57.02146,24@57.02146,25@511.19010,29@57.02146,30@0.98402,35@57.02146	N16(Oxidation / 15.9949); S25(OGlycan / 511.1901); Q30(Deamidated / 0.984)	14.4532	E.VGSYRC[+57.02146]VC[+57.02146]RATHTGPN[+15.99492]C[+57.02146]ERPYVPC[+57.02146]S[+511.19010]PSPC[+57.02146]Q[+0.98402]NGGTC[+57.02146]RPTGDVTHE.C	C6(Carbamidomethyl / 57.0215); C8(Carbamidomethyl / 57.0215); C17(Carbamidomethyl / 57.0215); C24(Carbamidomethyl / 57.0215); C29(Carbamidomethyl / 57.0215); C35(Carbamidomethyl / 57.0215)	0.00025	0.0003	0	0	0	0	2.9e-05	3.5e-05	3.61	154.1	0	-1	Specific	10.1	>sp|P46531|NOTC1_HUMAN Neurogenic locus notch homolog protein 1 OS=Homo sapiens OX=9606 GN=NOTCH1 PE=1 SV=4	1	2223	FP052722_5.3850.3850.6	high-energy collision-induced dissociation	3.53	5560.34	5561.34	1	72 | 63401
[truncated: 322 more rows]

## Sheet: FP052722_6
Pos.	Glycans	Score	z	Obs._x000D_ m/z	Obs._x000D_ MH	Calc._x000D_ m/z	Calc._x000D_ MH	Scan #	ppm_x000D_ err.	SequenceOriginalDebug	Glycans_x000D_ Pos.	PeptideParseFriendly	Mods_x000D_ (variable)	Scan_x000D_ Time	Sequence	Mods_x000D_ (fixed)	PEP_x000D_ 2D	PEP_x000D_ 1D	FDR_x000D_ 2D	FDR_x000D_ 1D	FDR uniq._x000D_ 2D	FDR uniq._x000D_ 1D	q-value_x000D_ 2D	q-value_x000D_ 1D	|Log Prob|	Delta_x000D_ Score	Delta Mod._x000D_ Score	Off-_x000D_ By-X	Cleavage	Z-Score	Protein_x000D_ Name	Prot._x000D_ Id	QID	Comment	Fragment_x000D_ Type	|LogProbOld|	Obs.M	Calc.M	Prot._x000D_ Rank	PID
[truncated: 439 more rows]

[truncated: 2 more sheets: FP051022_8, FP051122_2]
