# Supplementary material for: Cancer-associated Notch receptor variants lead to O-fucosylation defects that deregulate Notch signaling
Source: J Biol Chem. 2022 Oct 18;298(12):102616. doi: 10.1016/j.jbc.2022.102616 (PMC9672452; doi:10.1016/j.jbc.2022.102616)
Supplement: Table S19 [file mmc18.xlsx]

## Sheet: Table S19
	Table S19: Chymotrypsin or V8 digestion of hN1 EGF5-14 D464N + EV analyzed for Figure 9 and S3.
	Chymotrypsin digestion
	Tab			Biological replicate number						The peptides used to generate the EICs are highlighted in red and bold
	FP051122_3			1
	FP051122_4			2
	V8 digestion
	Tab			Biological replicate number
	FP051922_7			1
	FP051922_8			2
	FP052722_1			3

## Sheet: FP051922_7
Pos.	Glycans	Score	z	Obs._x000D_ m/z	Obs._x000D_ MH	Calc._x000D_ m/z	Calc._x000D_ MH	Scan #	ppm_x000D_ err.	SequenceOriginalDebug	Glycans_x000D_ Pos.	PeptideParseFriendly	Mods_x000D_ (variable)	Scan_x000D_ Time	Sequence	Mods_x000D_ (fixed)	PEP_x000D_ 2D	PEP_x000D_ 1D	FDR_x000D_ 2D	FDR_x000D_ 1D	FDR uniq._x000D_ 2D	FDR uniq._x000D_ 1D	q-value_x000D_ 2D	q-value_x000D_ 1D	|Log Prob|	Delta_x000D_ Score	Delta Mod._x000D_ Score	Off-_x000D_ By-X	Cleavage	Z-Score	Protein_x000D_ Name	Prot._x000D_ Id	QID	Comment	Fragment_x000D_ Type	|LogProbOld|	Obs.M	Calc.M	Prot._x000D_ Rank	PID
5	HexNAc(1)	114.5	4	543.482	2170.91	543.485	2170.92	controllerType=0 controllerNumber=1 scan=2829	-4.953	E.CGQKPGLCRHGGTCHNE.V	13	CGQKPGLCRHGGTCHNE,EV,1@57.02146,8@57.02146,13@203.07937,14@57.02146	T13(OGlycan / 203.0794)	8.9474	E.C[+57.02146]GQKPGLC[+57.02146]RHGGT[+203.07937]C[+57.02146]HNE.V	C1(Carbamidomethyl / 57.0215); C8(Carbamidomethyl / 57.0215); C14(Carbamidomethyl / 57.0215)	0.036	0.046	0	0.011	0	0	0.0084	0.011	1.441	114.5	114.5		Specific	7.1	>sp|P46531|NOTC1_HUMAN Neurogenic locus notch homolog protein 1 OS=Homo sapiens OX=9606 GN=NOTCH1 PE=1 SV=4	1	2577	FP051922_7.2829.2829.4	high-energy collision-induced dissociation	1.34	2169.9	2169.91	1	1 | 9859
5	HexNAc(1)	85.4	3	724.309	2170.91	724.311	2170.92	controllerType=0 controllerNumber=1 scan=2796	-2.501	E.CGQKPGLCRHGGTCHNE.V	13	CGQKPGLCRHGGTCHNE,EV,1@57.02146,8@57.02146,13@203.07937,14@57.02146	T13(OGlycan / 203.0794)	8.8713	E.C[+57.02146]GQKPGLC[+57.02146]RHGGT[+203.07937]C[+57.02146]HNE.V	C1(Carbamidomethyl / 57.0215); C8(Carbamidomethyl / 57.0215); C14(Carbamidomethyl / 57.0215)	0.031	0.04	0	0	0	0	0.0049	0.0062	1.504	85.4	85.4		Specific	7.2	>sp|P46531|NOTC1_HUMAN Neurogenic locus notch homolog protein 1 OS=Homo sapiens OX=9606 GN=NOTCH1 PE=1 SV=4	1	2533	FP051922_7.2796.2796.3	high-energy collision-induced dissociation	1.4	2169.9	2169.91	1	2 | 9796
5	HexNAc(1)	72.8	4	543.483	2170.91	543.485	2170.92	controllerType=0 controllerNumber=1 scan=2680	-3.379	E.CGQKPGLCRHGGTCHNE.V	13	CGQKPGLCRHGGTCHNE,EV,1@57.02146,8@57.02146,13@203.07937,14@57.02146	T13(OGlycan / 203.0794)	8.5996	E.C[+57.02146]GQKPGLC[+57.02146]RHGGT[+203.07937]C[+57.02146]HNE.V	C1(Carbamidomethyl / 57.0215); C8(Carbamidomethyl / 57.0215); C14(Carbamidomethyl / 57.0215)	0.036	0.046	0	0.011	0	0	0.0082	0.011	1.444	72.8	72.8		Specific	5.8	>sp|P46531|NOTC1_HUMAN Neurogenic locus notch homolog protein 1 OS=Homo sapiens OX=9606 GN=NOTCH1 PE=1 SV=4	1	2375	FP051922_7.2680.2680.4	high-energy collision-induced dissociation	1.34	2169.9	2169.91	1	3 | 9397
5	HexNAc(1)	39.2	5	434.988	2170.91	434.989	2170.92	controllerType=0 controllerNumber=1 scan=2701	-3.975	E.CGQKPGLCRHGGTCHNE.V	13	CGQKPGLCRHGGTCHNE,EV,1@57.02146,8@57.02146,13@203.07937,14@57.02146	T13(OGlycan / 203.0794)	8.6486	E.C[+57.02146]GQKPGLC[+57.02146]RHGGT[+203.07937]C[+57.02146]HNE.V	C1(Carbamidomethyl / 57.0215); C8(Carbamidomethyl / 57.0215); C14(Carbamidomethyl / 57.0215)	0.035	0.044	0	0.0037	0	0	0.0071	0.0092	1.456	39.2	39.2		Specific	5.4	>sp|P46531|NOTC1_HUMAN Neurogenic locus notch homolog protein 1 OS=Homo sapiens OX=9606 GN=NOTCH1 PE=1 SV=4	1	2406	FP051922_7.2701.2701.5	high-energy collision-induced dissociation	1.35	2169.9	2169.91	1	4 | 9478
5	Fuc(1)	270.2	4	529.474	2114.87	529.475	2114.88	controllerType=0 controllerNumber=1 scan=2818	-3.193	E.CGQKPGLCRHGGTCHNE.V	13	CGQKPGLCRHGGTCHNE,EV,1@57.02146,3@0.98402,8@57.02146,13@146.05791,14@57.02146	Q3(Deamidated / 0.984); T13(OGlycan / 146.0579)	8.9226	E.C[+57.02146]GQ[+0.98402]KPGLC[+57.02146]RHGGT[+146.05791]C[+57.02146]HNE.V	C1(Carbamidomethyl / 57.0215); C8(Carbamidomethyl / 57.0215); C14(Carbamidomethyl / 57.0215)	0.0009	0.0011	0	0	0	0	8.4e-05	0.00011	3.046	270.2	155.8		Specific	10.8	>sp|P46531|NOTC1_HUMAN Neurogenic locus notch homolog protein 1 OS=Homo sapiens OX=9606 GN=NOTCH1 PE=1 SV=4	1	2564	FP051922_7.2818.2818.4	high-energy collision-induced dissociation	2.38	2113.87	2113.87	1	5 | 9849
5	Fuc(1)	264	4	529.473	2114.87	529.475	2114.88	controllerType=0 controllerNumber=1 scan=2768	-4.347	E.CGQKPGLCRHGGTCHNE.V	13	CGQKPGLCRHGGTCHNE,EV,1@57.02146,3@0.98402,8@57.02146,13@146.05791,14@57.02146	Q3(Deamidated / 0.984); T13(OGlycan / 146.0579)	8.8052	E.C[+57.02146]GQ[+0.98402]KPGLC[+57.02146]RHGGT[+146.05791]C[+57.02146]HNE.V	C1(Carbamidomethyl / 57.0215); C8(Carbamidomethyl / 57.0215); C14(Carbamidomethyl / 57.0215)	0.0009	0.0011	0	0	0	0	8.1e-05	0.0001	3.046	264	90.9		Specific	10.5	>sp|P46531|NOTC1_HUMAN Neurogenic locus notch homolog protein 1 OS=Homo sapiens OX=9606 GN=NOTCH1 PE=1 SV=4	1	2496	FP051922_7.2768.2768.4	high-energy collision-induced dissociation	2.38	2113.86	2113.87	1	6 | 9711
5	Fuc(1)	521.3	4	529.228	2113.89	529.229	2113.9	controllerType=0 controllerNumber=1 scan=2556	-3.595	E.CGQKPGLCRHGGTCHNE.V	13	CGQKPGLCRHGGTCHNE,EV,1@57.02146,8@57.02146,13@146.05791,14@57.02146	T13(OGlycan / 146.0579)	8.311	E.C[+57.02146]GQKPGLC[+57.02146]RHGGT[+146.05791]C[+57.02146]HNE.V	C1(Carbamidomethyl / 57.0215); C8(Carbamidomethyl / 57.0215); C14(Carbamidomethyl / 57.0215)	1.5e-06	1.9e-06	0	0	0	0	2.2e-07	2.8e-07	5.835	503.3	503.3		Specific	13.5	>sp|P46531|NOTC1_HUMAN Neurogenic locus notch homolog protein 1 OS=Homo sapiens OX=9606 GN=NOTCH1 PE=1 SV=4	1	2219	FP051922_7.2556.2556.4	high-energy collision-induced dissociation	5.73	2112.88	2112.89	1	7 | 9238
5	Fuc(1)	475.9	4	529.228	2113.89	529.229	2113.9	controllerType=0 controllerNumber=1 scan=2611	-2.902	E.CGQKPGLCRHGGTCHNE.V	13	CGQKPGLCRHGGTCHNE,EV,1@57.02146,8@57.02146,13@146.05791,14@57.02146	T13(OGlycan / 146.0579)	8.4401	E.C[+57.02146]GQKPGLC[+57.02146]RHGGT[+146.05791]C[+57.02146]HNE.V	C1(Carbamidomethyl / 57.0215); C8(Carbamidomethyl / 57.0215); C14(Carbamidomethyl / 57.0215)	2.5e-06	3.2e-06	0	0	0	0	3.9e-07	5e-07	5.595	461.9	461.9		Specific	11.9	>sp|P46531|NOTC1_HUMAN Neurogenic locus notch homolog protein 1 OS=Homo sapiens OX=9606 GN=NOTCH1 PE=1 SV=4	1	2287	FP051922_7.2611.2611.4	high-energy collision-induced dissociation	5.73	2112.88	2112.89	1	8 | 9262
5	Fuc(1)	228.3	5	423.583	2113.89	423.585	2113.9	controllerType=0 controllerNumber=1 scan=2589	-4.309	E.CGQKPGLCRHGGTCHNE.V	13	CGQKPGLCRHGGTCHNE,EV,1@57.02146,8@57.02146,13@146.05791,14@57.02146	T13(OGlycan / 146.0579)	8.3879	E.C[+57.02146]GQKPGLC[+57.02146]RHGGT[+146.05791]C[+57.02146]HNE.V	C1(Carbamidomethyl / 57.0215); C8(Carbamidomethyl / 57.0215); C14(Carbamidomethyl / 57.0215)	0.0076	0.0096	0	0	0	0	0.00073	0.00093	2.12	228.3	228.3		Specific	8	>sp|P46531|NOTC1_HUMAN Neurogenic locus notch homolog protein 1 OS=Homo sapiens OX=9606 GN=NOTCH1 PE=1 SV=4	1	2263	FP051922_7.2589.2589.5	high-energy collision-induced dissociation	2.27	2112.88	2112.89	1	9 | 9258
5	Fuc(1)	214.6	3	705.303	2113.89	705.304	2113.9	controllerType=0 controllerNumber=1 scan=2550	-1.25	E.CGQKPGLCRHGGTCHNE.V	13	CGQKPGLCRHGGTCHNE,EV,1@57.02146,8@57.02146,13@146.05791,14@57.02146	T13(OGlycan / 146.0579)	8.296	E.C[+57.02146]GQKPGLC[+57.02146]RHGGT[+146.05791]C[+57.02146]HNE.V	C1(Carbamidomethyl / 57.0215); C8(Carbamidomethyl / 57.0215); C14(Carbamidomethyl / 57.0215)	0.0014	0.0018	0	0	0	0	0.00011	0.00014	2.843	214.6	214.6		Specific	10.3	>sp|P46531|NOTC1_HUMAN Neurogenic locus notch homolog protein 1 OS=Homo sapiens OX=9606 GN=NOTCH1 PE=1 SV=4	1	2213	FP051922_7.2550.2550.3	high-energy collision-induced dissociation	3.04	2112.89	2112.89	1	10 | 9236
5	Fuc(1)	182.1	3	705.29	2113.86	705.304	2113.9	controllerType=0 controllerNumber=1 scan=3234	-18.906	E.CGQKPGLCRHGGTCHNE.V	13	CGQKPGLCRHGGTCHNE,EV,1@57.02146,8@57.02146,13@146.05791,14@57.02146	T13(OGlycan / 146.0579)	9.881	E.C[+57.02146]GQKPGLC[+57.02146]RHGGT[+146.05791]C[+57.02146]HNE.V	C1(Carbamidomethyl / 57.0215); C8(Carbamidomethyl / 57.0215); C14(Carbamidomethyl / 57.0215)	0.022	0.028	0	0	0	0	0.0026	0.0034	1.654	182.1	182.1		Specific	8.7	>sp|P46531|NOTC1_HUMAN Neurogenic locus notch homolog protein 1 OS=Homo sapiens OX=9606 GN=NOTCH1 PE=1 SV=4	1	3059	FP051922_7.3234.3234.3	high-energy collision-induced dissociation	1.7	2112.85	2112.89	1	11 | 11110
5	Fuc(1)	161.8	4	529.227	2113.89	529.229	2113.9	controllerType=0 controllerNumber=1 scan=2672	-4.75	E.CGQKPGLCRHGGTCHNE.V	13	CGQKPGLCRHGGTCHNE,EV,1@57.02146,8@57.02146,13@146.05791,14@57.02146	T13(OGlycan / 146.0579)	8.5808	E.C[+57.02146]GQKPGLC[+57.02146]RHGGT[+146.05791]C[+57.02146]HNE.V	C1(Carbamidomethyl / 57.0215); C8(Carbamidomethyl / 57.0215); C14(Carbamidomethyl / 57.0215)	0.019	0.024	0	0	0	0	0.0019	0.0024	1.724	161.8	161.8		Specific	7.3	>sp|P46531|NOTC1_HUMAN Neurogenic locus notch homolog protein 1 OS=Homo sapiens OX=9606 GN=NOTCH1 PE=1 SV=4	1	2365	FP051922_7.2672.2672.4	high-energy collision-induced dissociation	1.8	2112.88	2112.89	1	12 | 9357
5	Fuc(1)	64.7	4	529.226	2113.88	529.229	2113.9	controllerType=0 controllerNumber=1 scan=2721	-5.79	E.CGQKPGLCRHGGTCHNE.V	13	CGQKPGLCRHGGTCHNE,EV,1@57.02146,8@57.02146,13@146.05791,14@57.02146	T13(OGlycan / 146.0579)	8.695	E.C[+57.02146]GQKPGLC[+57.02146]RHGGT[+146.05791]C[+57.02146]HNE.V	C1(Carbamidomethyl / 57.0215); C8(Carbamidomethyl / 57.0215); C14(Carbamidomethyl / 57.0215)	0.036	0.046	0	0.011	0	0	0.0086	0.011	1.438	64.7	64.7		Specific	6.2	>sp|P46531|NOTC1_HUMAN Neurogenic locus notch homolog protein 1 OS=Homo sapiens OX=9606 GN=NOTCH1 PE=1 SV=4	1	2434	FP051922_7.2721.2721.4	high-energy collision-induced dissociation	1.33	2112.88	2112.89	1	13 | 9531
5	Fuc(1)	62.9	3	705.3	2113.88	705.304	2113.9	controllerType=0 controllerNumber=1 scan=2600	-5.495	E.CGQKPGLCRHGGTCHNE.V	13	CGQKPGLCRHGGTCHNE,EV,1@57.02146,8@57.02146,13@146.05791,14@57.02146	T13(OGlycan / 146.0579)	8.414	E.C[+57.02146]GQKPGLC[+57.02146]RHGGT[+146.05791]C[+57.02146]HNE.V	C1(Carbamidomethyl / 57.0215); C8(Carbamidomethyl / 57.0215); C14(Carbamidomethyl / 57.0215)	0.022	0.028	0	0	0	0	0.0026	0.0033	1.659	62.9	62.9		Specific	8.8	>sp|P46531|NOTC1_HUMAN Neurogenic locus notch homolog protein 1 OS=Homo sapiens OX=9606 GN=NOTCH1 PE=1 SV=4	1	2274	FP051922_7.2600.2600.3	high-energy collision-induced dissociation	1.55	2112.88	2112.89	1	14 | 9260
5		385.7	4	492.962	1968.83	492.961	1968.82	controllerType=0 controllerNumber=1 scan=2557	2.733	E.CGQKPGLCRHGGTCHNE.V		CGQKPGLCRHGGTCHNE,EV,1@57.02146,3@0.98402,8@57.02146,14@57.02146	Q3(Deamidated / 0.984)	8.3129	E.C[+57.02146]GQ[+0.98402]KPGLC[+57.02146]RHGGTC[+57.02146]HNE.V	C1(Carbamidomethyl / 57.0215); C8(Carbamidomethyl / 57.0215); C14(Carbamidomethyl / 57.0215)	0.0069	0.0088	0	0	0	0	0.00061	0.00078	2.162	259.8	47.9		Specific	7.8	>sp|P46531|NOTC1_HUMAN Neurogenic locus notch homolog protein 1 OS=Homo sapiens OX=9606 GN=NOTCH1 PE=1 SV=4	1	2222	FP051922_7.2557.2557.4	high-energy collision-induced dissociation	2.28	1967.82	1967.81	1	15 | 3140
5		144.6	4	492.959	1968.81	492.961	1968.82	controllerType=0 controllerNumber=1 scan=2758	-4.336	E.CGQKPGLCRHGGTCHNE.V		CGQKPGLCRHGGTCHNE,EV,1@57.02146,3@0.98402,8@57.02146,14@57.02146	Q3(Deamidated / 0.984)	8.7818	E.C[+57.02146]GQ[+0.98402]KPGLC[+57.02146]RHGGTC[+57.02146]HNE.V	C1(Carbamidomethyl / 57.0215); C8(Carbamidomethyl / 57.0215); C14(Carbamidomethyl / 57.0215)	0.029	0.037	0	0	0	0	0.0038	0.0049	1.537	144.6	131.7		Specific	7.7	>sp|P46531|NOTC1_HUMAN Neurogenic locus notch homolog protein 1 OS=Homo sapiens OX=9606 GN=NOTCH1 PE=1 SV=4	1	2484	FP051922_7.2758.2758.4	high-energy collision-induced dissociation	1.43	1967.81	1967.81	1	16 | 3189
5		511.1	4	492.714	1967.83	492.715	1967.84	controllerType=0 controllerNumber=1 scan=2501	-2.969	E.CGQKPGLCRHGGTCHNE.V		CGQKPGLCRHGGTCHNE,EV,1@57.02146,8@57.02146,14@57.02146		8.1814	E.C[+57.02146]GQKPGLC[+57.02146]RHGGTC[+57.02146]HNE.V	C1(Carbamidomethyl / 57.0215); C8(Carbamidomethyl / 57.0215); C14(Carbamidomethyl / 57.0215)	3.6e-05	4.5e-05	0	0	0	0	3.5e-06	4.5e-06	4.447	454.8	454.8		Specific	10.3	>sp|P46531|NOTC1_HUMAN Neurogenic locus notch homolog protein 1 OS=Homo sapiens OX=9606 GN=NOTCH1 PE=1 SV=4	1	2148	FP051922_7.2501.2501.4	high-energy collision-induced dissociation	5.22	1966.82	1966.83	1	17 | 3098
5		504.5	4	492.713	1967.83	492.715	1967.84	controllerType=0 controllerNumber=1 scan=2557	-3.714	E.CGQKPGLCRHGGTCHNE.V		CGQKPGLCRHGGTCHNE,EV,1@57.02146,8@57.02146,14@57.02146		8.3129	E.C[+57.02146]GQKPGLC[+57.02146]RHGGTC[+57.02146]HNE.V	C1(Carbamidomethyl / 57.0215); C8(Carbamidomethyl / 57.0215); C14(Carbamidomethyl / 57.0215)	1.9e-05	2.4e-05	0	0	0	0	1.7e-06	2.2e-06	4.732	427.2	427.2		Specific	10.4	>sp|P46531|NOTC1_HUMAN Neurogenic locus notch homolog protein 1 OS=Homo sapiens OX=9606 GN=NOTCH1 PE=1 SV=4	1	2221	FP051922_7.2557.2557.4	high-energy collision-induced dissociation	5.5	1966.82	1966.83	1	18 | 3138
5		152.9	4	492.714	1967.83	492.715	1967.84	controllerType=0 controllerNumber=1 scan=2630	-2.349	E.CGQKPGLCRHGGTCHNE.V		CGQKPGLCRHGGTCHNE,EV,1@57.02146,8@57.02146,14@57.02146		8.4827	E.C[+57.02146]GQKPGLC[+57.02146]RHGGTC[+57.02146]HNE.V	C1(Carbamidomethyl / 57.0215); C8(Carbamidomethyl / 57.0215); C14(Carbamidomethyl / 57.0215)	0.031	0.039	0	0	0	0	0.0046	0.0059	1.513	152.9	152.9		Specific	6.8	>sp|P46531|NOTC1_HUMAN Neurogenic locus notch homolog protein 1 OS=Homo sapiens OX=9606 GN=NOTCH1 PE=1 SV=4	1	2313	FP051922_7.2630.2630.4	high-energy collision-induced dissociation	1.41	1966.83	1966.83	1	19 | 3170
5		90.5	4	492.714	1967.83	492.715	1967.84	controllerType=0 controllerNumber=1 scan=2449	-2.287	E.CGQKPGLCRHGGTCHNE.V		CGQKPGLCRHGGTCHNE,EV,1@57.02146,8@57.02146,14@57.02146		8.0582	E.C[+57.02146]GQKPGLC[+57.02146]RHGGTC[+57.02146]HNE.V	C1(Carbamidomethyl / 57.0215); C8(Carbamidomethyl / 57.0215); C14(Carbamidomethyl / 57.0215)	0.033	0.042	0	0	0	0	0.0056	0.0071	1.483	90.5	90.5		Specific	6.5	>sp|P46531|NOTC1_HUMAN Neurogenic locus notch homolog protein 1 OS=Homo sapiens OX=9606 GN=NOTCH1 PE=1 SV=4	1	2078	FP051922_7.2449.2449.4	high-energy collision-induced dissociation	1.38	1966.83	1966.83	1	20 | 3091
22	HexNAc(1)Fuc(1); HexNAc(1)Hex(1)Fuc(1)	61	6	983.249	5894.46	983.421	5895.49	controllerType=0 controllerNumber=1 scan=5306	-4.961	E.VGSYRCVCRATHTGPNCERPYVPCSPSPCQNGGTCRPTGDVTHE.C	25;27	VGSYRCVCRATHTGPNCERPYVPCSPSPCQNGGTCRPTGDVTHE,EC,6@57.02146,8@57.02146,17@57.02146,24@57.02146,25@349.13728,27@511.19010,29@57.02146,30@0.98402,35@57.02146	S25(OGlycan / 349.1373); S27(OGlycan / 511.1901); Q30(Deamidated / 0.984)	14.5895	E.VGSYRC[+57.02146]VC[+57.02146]RATHTGPNC[+57.02146]ERPYVPC[+57.02146]S[+349.13728]PS[+511.19010]PC[+57.02146]Q[+0.98402]NGGTC[+57.02146]RPTGDVTHE.C	C6(Carbamidomethyl / 57.0215); C8(Carbamidomethyl / 57.0215); C17(Carbamidomethyl / 57.0215); C24(Carbamidomethyl / 57.0215); C29(Carbamidomethyl / 57.0215); C35(Carbamidomethyl / 57.0215)	0.022	0.028	0	0	0	0	0.0027	0.0035	1.653	61	0	-1	Specific	9.4	>sp|P46531|NOTC1_HUMAN Neurogenic locus notch homolog protein 1 OS=Homo sapiens OX=9606 GN=NOTCH1 PE=1 SV=4	1	5740	FP051922_7.5306.5306.6	high-energy collision-induced dissociation	1.57	5893.45	5894.48	1	21 | 102382
22	Hex(1)Pent(1); HexNAc(1)Hex(1)Fuc(1)	251	6	974.08	5839.45	974.247	5840.45	controllerType=0 controllerNumber=1 scan=5231	0.629	E.VGSYRCVCRATHTGPNCERPYVPCSPSPCQNGGTCRPTGDVTHE.C	3;11	VGSYRCVCRATHTGPNCERPYVPCSPSPCQNGGTCRPTGDVTHE,EC,3@294.09508,6@57.02146,8@57.02146,11@511.19010,17@57.02146,24@57.02146,29@57.02146,31@0.98402,35@57.02146	S3(OGlycan / 294.0951); T11(OGlycan / 511.1901); N31(Deamidated / 0.984)	14.429	E.VGS[+294.09508]YRC[+57.02146]VC[+57.02146]RAT[+511.19010]HTGPNC[+57.02146]ERPYVPC[+57.02146]SPSPC[+57.02146]QN[+0.98402]GGTC[+57.02146]RPTGDVTHE.C	C6(Carbamidomethyl / 57.0215); C8(Carbamidomethyl / 57.0215); C17(Carbamidomethyl / 57.0215); C24(Carbamidomethyl / 57.0215); C29(Carbamidomethyl / 57.0215); C35(Carbamidomethyl / 57.0215)	8.5e-05	0.00011	0	0	0	0	9e-06	1.1e-05	4.07	251	3.4	-1	Specific	11.8	>sp|P46531|NOTC1_HUMAN Neurogenic locus notch homolog protein 1 OS=Homo sapiens OX=9606 GN=NOTCH1 PE=1 SV=4	1	5651	FP051922_7.5231.5231.6	high-energy collision-induced dissociation	4.02	5838.44	5839.44	1	22 | 100702
22	HexNAc(1)Hex(1)Fuc(1)NeuAc(1)	385.8	6	973.577	5836.42	973.747	5837.45	controllerType=0 controllerNumber=1 scan=5289	-3.255	E.VGSYRCVCRATHTGPNCERPYVPCSPSPCQNGGTCRPTGDVTHE.C	25	VGSYRCVCRATHTGPNCERPYVPCSPSPCQNGGTCRPTGDVTHE,EC,6@57.02146,8@57.02146,17@57.02146,24@57.02146,25@802.28552,29@57.02146,31@0.98402,35@57.02146	S25(OGlycan / 802.2855); N31(Deamidated / 0.984)	14.553	E.VGSYRC[+57.02146]VC[+57.02146]RATHTGPNC[+57.02146]ERPYVPC[+57.02146]S[+802.28552]PSPC[+57.02146]QN[+0.98402]GGTC[+57.02146]RPTGDVTHE.C	C6(Carbamidomethyl / 57.0215); C8(Carbamidomethyl / 57.0215); C17(Carbamidomethyl / 57.0215); C24(Carbamidomethyl / 57.0215); C29(Carbamidomethyl / 57.0215); C35(Carbamidomethyl / 57.0215)	3.4e-06	4.3e-06	0	0	0	0	4.7e-07	5.9e-07	5.474	385.8	0	-1	Specific	13.4	>sp|P46531|NOTC1_HUMAN Neurogenic locus notch homolog protein 1 OS=Homo sapiens OX=9606 GN=NOTCH1 PE=1 SV=4	1	5718	FP051922_7.5289.5289.6	high-energy collision-induced dissociation	4.84	5835.42	5836.44	1	23 | 101822
22	HexNAc(1)Hex(1)Fuc(1)NeuAc(1)	366.2	6	973.912	5838.44	973.747	5837.45	controllerType=0 controllerNumber=1 scan=5351	-2.167	E.VGSYRCVCRATHTGPNCERPYVPCSPSPCQNGGTCRPTGDVTHE.C	25	VGSYRCVCRATHTGPNCERPYVPCSPSPCQNGGTCRPTGDVTHE,EC,6@57.02146,8@57.02146,17@57.02146,24@57.02146,25@802.28552,29@57.02146,31@0.98402,35@57.02146	S25(OGlycan / 802.2855); N31(Deamidated / 0.984)	14.6851	E.VGSYRC[+57.02146]VC[+57.02146]RATHTGPNC[+57.02146]ERPYVPC[+57.02146]S[+802.28552]PSPC[+57.02146]QN[+0.98402]GGTC[+57.02146]RPTGDVTHE.C	C6(Carbamidomethyl / 57.0215); C8(Carbamidomethyl / 57.0215); C17(Carbamidomethyl / 57.0215); C24(Carbamidomethyl / 57.0215); C29(Carbamidomethyl / 57.0215); C35(Carbamidomethyl / 57.0215)	3.4e-06	4.3e-06	0	0	0	0	4.8e-07	6.1e-07	5.474	366.2	0	1	Specific	11.8	>sp|P46531|NOTC1_HUMAN Neurogenic locus notch homolog protein 1 OS=Homo sapiens OX=9606 GN=NOTCH1 PE=1 SV=4	1	5792	FP051922_7.5351.5351.6	high-energy collision-induced dissociation	4.84	5837.43	5836.44	1	24 | 103342
22	Hex(1)Pent(2); Fuc(1)	115	6	935.068	5605.37	935.235	5606.37	controllerType=0 controllerNumber=1 scan=4846	0.456	E.VGSYRCVCRATHTGPNCERPYVPCSPSPCQNGGTCRPTGDVTHE.C	3;11	VGSYRCVCRATHTGPNCERPYVPCSPSPCQNGGTCRPTGDVTHE,EC,3@426.13734,6@57.02146,8@57.02146,11@146.05791,17@57.02146,24@57.02146,29@57.02146,35@57.02146	S3(OGlycan / 426.1373); T11(OGlycan / 146.0579)	13.5944	E.VGS[+426.13734]YRC[+57.02146]VC[+57.02146]RAT[+146.05791]HTGPNC[+57.02146]ERPYVPC[+57.02146]SPSPC[+57.02146]QNGGTC[+57.02146]RPTGDVTHE.C	C6(Carbamidomethyl / 57.0215); C8(Carbamidomethyl / 57.0215); C17(Carbamidomethyl / 57.0215); C24(Carbamidomethyl / 57.0215); C29(Carbamidomethyl / 57.0215); C35(Carbamidomethyl / 57.0215)	0.02	0.025	0	0	0	0	0.0021	0.0027	1.7	115	0.4	-1	Specific	8.9	>sp|P46531|NOTC1_HUMAN Neurogenic locus notch homolog protein 1 OS=Homo sapiens OX=9606 GN=NOTCH1 PE=1 SV=4	1	5203	FP051922_7.4846.4846.6	high-energy collision-induced dissociation	1.44	5604.36	5605.36	1	25 | 93446
22	HexNAc(1)Fuc(1); HexNAc(1)	270.6	6	934.897	5604.35	934.735	5603.37	controllerType=0 controllerNumber=1 scan=5078	-5.333	E.VGSYRCVCRATHTGPNCERPYVPCSPSPCQNGGTCRPTGDVTHE.C	25;27	VGSYRCVCRATHTGPNCERPYVPCSPSPCQNGGTCRPTGDVTHE,EC,6@57.02146,8@57.02146,12@15.99492,17@57.02146,24@57.02146,25@349.13728,27@203.07937,29@57.02146,31@0.98402,35@57.02146	H12(Oxidation / 15.9949); S25(OGlycan / 349.1373); S27(OGlycan / 203.0794); N31(Deamidated / 0.984)	14.101	E.VGSYRC[+57.02146]VC[+57.02146]RATH[+15.99492]TGPNC[+57.02146]ERPYVPC[+57.02146]S[+349.13728]PS[+203.07937]PC[+57.02146]QN[+0.98402]GGTC[+57.02146]RPTGDVTHE.C	C6(Carbamidomethyl / 57.0215); C8(Carbamidomethyl / 57.0215); C17(Carbamidomethyl / 57.0215); C24(Carbamidomethyl / 57.0215); C29(Carbamidomethyl / 57.0215); C35(Carbamidomethyl / 57.0215)	0.00014	0.00017	0	0	0	0	1.3e-05	1.6e-05	3.862	270.6	0	1	Specific	11.5	>sp|P46531|NOTC1_HUMAN Neurogenic locus notch homolog protein 1 OS=Homo sapiens OX=9606 GN=NOTCH1 PE=1 SV=4	1	5476	FP051922_7.5078.5078.6	high-energy collision-induced dissociation	3.23	5603.34	5602.36	1	26 | 98302
22	HexNAc(1); HexNAc(1)Fuc(1)	260.3	6	934.89	5604.3	934.735	5603.37	controllerType=0 controllerNumber=1 scan=4922	-13.306	E.VGSYRCVCRATHTGPNCERPYVPCSPSPCQNGGTCRPTGDVTHE.C	25;27	VGSYRCVCRATHTGPNCERPYVPCSPSPCQNGGTCRPTGDVTHE,EC,6@57.02146,8@57.02146,16@15.99492,17@57.02146,24@57.02146,25@203.07937,27@349.13728,29@57.02146,31@0.98402,35@57.02146	N16(Oxidation / 15.9949); S25(OGlycan / 203.0794); S27(OGlycan / 349.1373); N31(Deamidated / 0.984)	13.7566	E.VGSYRC[+57.02146]VC[+57.02146]RATHTGPN[+15.99492]C[+57.02146]ERPYVPC[+57.02146]S[+203.07937]PS[+349.13728]PC[+57.02146]QN[+0.98402]GGTC[+57.02146]RPTGDVTHE.C	C6(Carbamidomethyl / 57.0215); C8(Carbamidomethyl / 57.0215); C17(Carbamidomethyl / 57.0215); C24(Carbamidomethyl / 57.0215); C29(Carbamidomethyl / 57.0215); C35(Carbamidomethyl / 57.0215)	0.0059	0.0075	0	0	0	0	0.00058	0.00074	2.231	260.3	0	1	Specific	9.7	>sp|P46531|NOTC1_HUMAN Neurogenic locus notch homolog protein 1 OS=Homo sapiens OX=9606 GN=NOTCH1 PE=1 SV=4	1	5294	FP051922_7.4922.4922.6	high-energy collision-induced dissociation	1.73	5603.29	5602.36	1	27 | 95126
22	HexNAc(1)Fuc(1); HexNAc(1)	190.7	6	934.732	5603.36	934.735	5603.37	controllerType=0 controllerNumber=1 scan=4846	-2.599	E.VGSYRCVCRATHTGPNCERPYVPCSPSPCQNGGTCRPTGDVTHE.C	25;27	VGSYRCVCRATHTGPNCERPYVPCSPSPCQNGGTCRPTGDVTHE,EC,6@57.02146,8@57.02146,16@15.99492,17@57.02146,24@57.02146,25@349.13728,27@203.07937,29@57.02146,35@57.02146,36@0.98402	N16(Oxidation / 15.9949); S25(OGlycan / 349.1373); S27(OGlycan / 203.0794); R36(Deamidated / 0.984)	13.5944	E.VGSYRC[+57.02146]VC[+57.02146]RATHTGPN[+15.99492]C[+57.02146]ERPYVPC[+57.02146]S[+349.13728]PS[+203.07937]PC[+57.02146]QNGGTC[+57.02146]R[+0.98402]PTGDVTHE.C	C6(Carbamidomethyl / 57.0215); C8(Carbamidomethyl / 57.0215); C17(Carbamidomethyl / 57.0215); C24(Carbamidomethyl / 57.0215); C29(Carbamidomethyl / 57.0215); C35(Carbamidomethyl / 57.0215)	0.0041	0.0053	0	0	0	0	0.00042	0.00054	2.383	190.7	0		Specific	9.9	>sp|P46531|NOTC1_HUMAN Neurogenic locus notch homolog protein 1 OS=Homo sapiens OX=9606 GN=NOTCH1 PE=1 SV=4	1	5202	FP051922_7.4846.4846.6	high-energy collision-induced dissociation	1.85	5602.35	5602.36	1	28 | 93406
22	HexNAc(1)Fuc(1); HexNAc(1)	163.2	6	934.565	5602.35	934.735	5603.37	controllerType=0 controllerNumber=1 scan=5054	-2.545	E.VGSYRCVCRATHTGPNCERPYVPCSPSPCQNGGTCRPTGDVTHE.C	25;27	VGSYRCVCRATHTGPNCERPYVPCSPSPCQNGGTCRPTGDVTHE,EC,6@57.02146,8@57.02146,12@15.99492,17@57.02146,24@57.02146,25@349.13728,27@203.07937,29@57.02146,31@0.98402,35@57.02146	H12(Oxidation / 15.9949); S25(OGlycan / 349.1373); S27(OGlycan / 203.0794); N31(Deamidated / 0.984)	14.0461	E.VGSYRC[+57.02146]VC[+57.02146]RATH[+15.99492]TGPNC[+57.02146]ERPYVPC[+57.02146]S[+349.13728]PS[+203.07937]PC[+57.02146]QN[+0.98402]GGTC[+57.02146]RPTGDVTHE.C	C6(Carbamidomethyl / 57.0215); C8(Carbamidomethyl / 57.0215); C17(Carbamidomethyl / 57.0215); C24(Carbamidomethyl / 57.0215); C29(Carbamidomethyl / 57.0215); C35(Carbamidomethyl / 57.0215)	0.0023	0.0029	0	0	0	0	0.00018	0.00023	2.645	163.2	0	-1	Specific	10.6	>sp|P46531|NOTC1_HUMAN Neurogenic locus notch homolog protein 1 OS=Homo sapiens OX=9606 GN=NOTCH1 PE=1 SV=4	1	5449	FP051922_7.5054.5054.6	high-energy collision-induced dissociation	2.07	5601.35	5602.36	1	29 | 97862
22	HexNAc(1)Hex(1)Fuc(1)	250.7	6	925.392	5547.31	925.231	5546.35	controllerType=0 controllerNumber=1 scan=5062	-6.998	E.VGSYRCVCRATHTGPNCERPYVPCSPSPCQNGGTCRPTGDVTHE.C	25	VGSYRCVCRATHTGPNCERPYVPCSPSPCQNGGTCRPTGDVTHE,EC,6@57.02146,8@57.02146,17@57.02146,24@57.02146,25@511.19010,29@57.02146,31@0.98402,35@57.02146	S25(OGlycan / 511.1901); N31(Deamidated / 0.984)	14.0655	E.VGSYRC[+57.02146]VC[+57.02146]RATHTGPNC[+57.02146]ERPYVPC[+57.02146]S[+511.19010]PSPC[+57.02146]QN[+0.98402]GGTC[+57.02146]RPTGDVTHE.C	C6(Carbamidomethyl / 57.0215); C8(Carbamidomethyl / 57.0215); C17(Carbamidomethyl / 57.0215); C24(Carbamidomethyl / 57.0215); C29(Carbamidomethyl / 57.0215); C35(Carbamidomethyl / 57.0215)	0.0028	0.0036	0	0	0	0	0.00023	0.00029	2.549	250.7	0	1	Specific	9.8	>sp|P46531|NOTC1_HUMAN Neurogenic locus notch homolog protein 1 OS=Homo sapiens OX=9606 GN=NOTCH1 PE=1 SV=4	1	5457	FP051922_7.5062.5062.6	high-energy collision-induced dissociation	2.04	5546.31	5545.34	1	30 | 98062
22	HexNAc(1)Hex(1)Fuc(1)	232	6	925.064	5545.35	925.231	5546.35	controllerType=0 controllerNumber=1 scan=4885	0.573	E.VGSYRCVCRATHTGPNCERPYVPCSPSPCQNGGTCRPTGDVTHE.C	25	VGSYRCVCRATHTGPNCERPYVPCSPSPCQNGGTCRPTGDVTHE,EC,6@57.02146,8@57.02146,17@57.02146,24@57.02146,25@511.19010,29@57.02146,31@0.98402,35@57.02146	S25(OGlycan / 511.1901); N31(Deamidated / 0.984)	13.677	E.VGSYRC[+57.02146]VC[+57.02146]RATHTGPNC[+57.02146]ERPYVPC[+57.02146]S[+511.19010]PSPC[+57.02146]QN[+0.98402]GGTC[+57.02146]RPTGDVTHE.C	C6(Carbamidomethyl / 57.0215); C8(Carbamidomethyl / 57.0215); C17(Carbamidomethyl / 57.0215); C24(Carbamidomethyl / 57.0215); C29(Carbamidomethyl / 57.0215); C35(Carbamidomethyl / 57.0215)	0.0026	0.0033	0	0	0	0	0.00021	0.00027	2.59	232	0	-1	Specific	10.1	>sp|P46531|NOTC1_HUMAN Neurogenic locus notch homolog protein 1 OS=Homo sapiens OX=9606 GN=NOTCH1 PE=1 SV=4	1	5250	FP051922_7.4885.4885.6	high-energy collision-induced dissociation	2.34	5544.34	5545.34	1	31 | 94246
22	HexNAc(1)Hex(1)Fuc(1)	166.4	6	925.38	5547.24	925.231	5546.35	controllerType=0 controllerNumber=1 scan=4907	-19.741	E.VGSYRCVCRATHTGPNCERPYVPCSPSPCQNGGTCRPTGDVTHE.C	25	VGSYRCVCRATHTGPNCERPYVPCSPSPCQNGGTCRPTGDVTHE,EC,6@57.02146,8@57.02146,17@57.02146,24@57.02146,25@511.19010,29@57.02146,31@0.98402,35@57.02146	S25(OGlycan / 511.1901); N31(Deamidated / 0.984)	13.724	E.VGSYRC[+57.02146]VC[+57.02146]RATHTGPNC[+57.02146]ERPYVPC[+57.02146]S[+511.19010]PSPC[+57.02146]QN[+0.98402]GGTC[+57.02146]RPTGDVTHE.C	C6(Carbamidomethyl / 57.0215); C8(Carbamidomethyl / 57.0215); C17(Carbamidomethyl / 57.0215); C24(Carbamidomethyl / 57.0215); C29(Carbamidomethyl / 57.0215); C35(Carbamidomethyl / 57.0215)	0.029	0.037	0	0	0	0	0.0038	0.0048	1.541	166.4	0	1	Specific	7.2	>sp|P46531|NOTC1_HUMAN Neurogenic locus notch homolog protein 1 OS=Homo sapiens OX=9606 GN=NOTCH1 PE=1 SV=4	1	5276	FP051922_7.4907.4907.4	high-energy collision-induced dissociation	1.37	5546.24	5545.34	1	32 | 94766
22	HexNAc(1)Hex(1)Fuc(1)	279.3	6	925.234	5546.37	925.067	5545.37	controllerType=0 controllerNumber=1 scan=4841	-0.79	E.VGSYRCVCRATHTGPNCERPYVPCSPSPCQNGGTCRPTGDVTHE.C	25	VGSYRCVCRATHTGPNCERPYVPCSPSPCQNGGTCRPTGDVTHE,EC,6@57.02146,8@57.02146,17@57.02146,24@57.02146,25@511.19010,29@57.02146,35@57.02146	S25(OGlycan / 511.1901)	13.5842	E.VGSYRC[+57.02146]VC[+57.02146]RATHTGPNC[+57.02146]ERPYVPC[+57.02146]S[+511.19010]PSPC[+57.02146]QNGGTC[+57.02146]RPTGDVTHE.C	C6(Carbamidomethyl / 57.0215); C8(Carbamidomethyl / 57.0215); C17(Carbamidomethyl / 57.0215); C24(Carbamidomethyl / 57.0215); C29(Carbamidomethyl / 57.0215); C35(Carbamidomethyl / 57.0215)	0.00076	0.00097	0	0	0	0	6.1e-05	7.8e-05	3.119	279.3	0	1	Specific	9.2	>sp|P46531|NOTC1_HUMAN Neurogenic locus notch homolog protein 1 OS=Homo sapiens OX=9606 GN=NOTCH1 PE=1 SV=4	1	5195	FP051922_7.4841.4841.4	high-energy collision-induced dissociation	3.01	5545.36	5544.36	1	33 | 93286
22	HexNAc(1)Hex(1)Fuc(1)	228	6	924.892	5544.32	925.067	5545.37	controllerType=0 controllerNumber=1 scan=5043	-8.407	E.VGSYRCVCRATHTGPNCERPYVPCSPSPCQNGGTCRPTGDVTHE.C	25	VGSYRCVCRATHTGPNCERPYVPCSPSPCQNGGTCRPTGDVTHE,EC,6@57.02146,8@57.02146,17@57.02146,24@57.02146,25@511.19010,29@57.02146,35@57.02146	S25(OGlycan / 511.1901)	14.0227	E.VGSYRC[+57.02146]VC[+57.02146]RATHTGPNC[+57.02146]ERPYVPC[+57.02146]S[+511.19010]PSPC[+57.02146]QNGGTC[+57.02146]RPTGDVTHE.C	C6(Carbamidomethyl / 57.0215); C8(Carbamidomethyl / 57.0215); C17(Carbamidomethyl / 57.0215); C24(Carbamidomethyl / 57.0215); C29(Carbamidomethyl / 57.0215); C35(Carbamidomethyl / 57.0215)	0.013	0.016	0	0	0	0	0.0013	0.0016	1.89	228	0	-1	Specific	9.8	>sp|P46531|NOTC1_HUMAN Neurogenic locus notch homolog protein 1 OS=Homo sapiens OX=9606 GN=NOTCH1 PE=1 SV=4	1	5437	FP051922_7.5043.5043.6	high-energy collision-induced dissociation	2.01	5543.31	5544.36	1	34 | 97702
22	HexNAc(1)Fuc(1)	439.7	6	900.718	5399.27	900.888	5400.29	controllerType=0 controllerNumber=1 scan=4855	-2.975	E.VGSYRCVCRATHTGPNCERPYVPCSPSPCQNGGTCRPTGDVTHE.C	27	VGSYRCVCRATHTGPNCERPYVPCSPSPCQNGGTCRPTGDVTHE,EC,6@57.02146,8@57.02146,16@15.99492,17@57.02146,24@57.02146,27@349.13728,29@57.02146,31@0.98402,35@57.02146	N16(Oxidation / 15.9949); S27(OGlycan / 349.1373); N31(Deamidated / 0.984)	13.6127	E.VGSYRC[+57.02146]VC[+57.02146]RATHTGPN[+15.99492]C[+57.02146]ERPYVPC[+57.02146]SPS[+349.13728]PC[+57.02146]QN[+0.98402]GGTC[+57.02146]RPTGDVTHE.C	C6(Carbamidomethyl / 57.0215); C8(Carbamidomethyl / 57.0215); C17(Carbamidomethyl / 57.0215); C24(Carbamidomethyl / 57.0215); C29(Carbamidomethyl / 57.0215); C35(Carbamidomethyl / 57.0215)	3.9e-06	5e-06	0	0	0	0	5.6e-07	7.2e-07	5.405	439.7	0	-1	Specific	11.4	>sp|P46531|NOTC1_HUMAN Neurogenic locus notch homolog protein 1 OS=Homo sapiens OX=9606 GN=NOTCH1 PE=1 SV=4	1	5213	FP051922_7.4855.4855.6	high-energy collision-induced dissociation	5.68	5398.27	5399.29	1	35 | 93606
22	HexNAc(1)Fuc(1)	291.2	6	900.887	5400.29	900.888	5400.29	controllerType=0 controllerNumber=1 scan=4801	-1.268	E.VGSYRCVCRATHTGPNCERPYVPCSPSPCQNGGTCRPTGDVTHE.C	27	VGSYRCVCRATHTGPNCERPYVPCSPSPCQNGGTCRPTGDVTHE,EC,5@0.98402,6@57.02146,8@57.02146,12@15.99492,17@57.02146,24@57.02146,27@349.13728,29@57.02146,35@57.02146	R5(Deamidated / 0.984); H12(Oxidation / 15.9949); S27(OGlycan / 349.1373)	13.4931	E.VGSYR[+0.98402]C[+57.02146]VC[+57.02146]RATH[+15.99492]TGPNC[+57.02146]ERPYVPC[+57.02146]SPS[+349.13728]PC[+57.02146]QNGGTC[+57.02146]RPTGDVTHE.C	C6(Carbamidomethyl / 57.0215); C8(Carbamidomethyl / 57.0215); C17(Carbamidomethyl / 57.0215); C24(Carbamidomethyl / 57.0215); C29(Carbamidomethyl / 57.0215); C35(Carbamidomethyl / 57.0215)	0.00032	0.0004	0	0	0	0	1.9e-05	2.5e-05	3.501	291.2	0		Specific	10.4	>sp|P46531|NOTC1_HUMAN Neurogenic locus notch homolog protein 1 OS=Homo sapiens OX=9606 GN=NOTCH1 PE=1 SV=4	1	5143	FP051922_7.4801.4801.6	high-energy collision-induced dissociation	3.33	5399.28	5399.29	1	36 | 92726
22	Hex(1); HexNAc(1)	183.5	6	900.711	5399.23	900.888	5400.29	controllerType=0 controllerNumber=1 scan=5637	-10.57	E.VGSYRCVCRATHTGPNCERPYVPCSPSPCQNGGTCRPTGDVTHE.C	3;11	VGSYRCVCRATHTGPNCERPYVPCSPSPCQNGGTCRPTGDVTHE,EC,3@162.05282,6@57.02146,8@57.02146,11@203.07937,17@57.02146,24@57.02146,29@57.02146,31@0.98402,35@57.02146	S3(OGlycan / 162.0528); T11(OGlycan / 203.0794); N31(Deamidated / 0.984)	15.3128	E.VGS[+162.05282]YRC[+57.02146]VC[+57.02146]RAT[+203.07937]HTGPNC[+57.02146]ERPYVPC[+57.02146]SPSPC[+57.02146]QN[+0.98402]GGTC[+57.02146]RPTGDVTHE.C	C6(Carbamidomethyl / 57.0215); C8(Carbamidomethyl / 57.0215); C17(Carbamidomethyl / 57.0215); C24(Carbamidomethyl / 57.0215); C29(Carbamidomethyl / 57.0215); C35(Carbamidomethyl / 57.0215)	0.0029	0.0037	0	0	0	0	0.00026	0.00033	2.534	183.5	2.8	-1	Specific	11.4	>sp|P46531|NOTC1_HUMAN Neurogenic locus notch homolog protein 1 OS=Homo sapiens OX=9606 GN=NOTCH1 PE=1 SV=4	1	6138	FP051922_7.5637.5637.6	high-energy collision-induced dissociation	2.48	5398.22	5399.29	1	37 | 107982
22	Hex(1); Fuc(1)	289.1	6	891.715	5345.25	891.549	5344.26	controllerType=0 controllerNumber=1 scan=4938	-0.955	E.VGSYRCVCRATHTGPNCERPYVPCSPSPCQNGGTCRPTGDVTHE.C	38;42	VGSYRCVCRATHTGPNCERPYVPCSPSPCQNGGTCRPTGDVTHE,EC,5@0.98402,6@57.02146,8@57.02146,17@57.02146,24@57.02146,29@57.02146,31@0.98402,35@57.02146,38@162.05282,42@146.05791	R5(Deamidated / 0.984); N31(Deamidated / 0.984); T38(OGlycan / 162.0528); T42(OGlycan / 146.0579)	13.7918	E.VGSYR[+0.98402]C[+57.02146]VC[+57.02146]RATHTGPNC[+57.02146]ERPYVPC[+57.02146]SPSPC[+57.02146]QN[+0.98402]GGTC[+57.02146]RPT[+162.05282]GDVT[+146.05791]HE.C	C6(Carbamidomethyl / 57.0215); C8(Carbamidomethyl / 57.0215); C17(Carbamidomethyl / 57.0215); C24(Carbamidomethyl / 57.0215); C29(Carbamidomethyl / 57.0215); C35(Carbamidomethyl / 57.0215)	0.00032	0.0004	0	0	0	0	2e-05	2.6e-05	3.501	289.1	1	1	Specific	10.5	>sp|P46531|NOTC1_HUMAN Neurogenic locus notch homolog protein 1 OS=Homo sapiens OX=9606 GN=NOTCH1 PE=1 SV=4	1	5315	FP051922_7.4938.4938.6	high-energy collision-induced dissociation	2.75	5344.25	5343.25	1	38 | 95566
22	Hex(1); Fuc(1)	499.5	6	891.216	5342.26	891.385	5343.27	controllerType=0 controllerNumber=1 scan=4821	-1.32	E.VGSYRCVCRATHTGPNCERPYVPCSPSPCQNGGTCRPTGDVTHE.C	3;11	VGSYRCVCRATHTGPNCERPYVPCSPSPCQNGGTCRPTGDVTHE,EC,3@162.05282,6@57.02146,8@57.02146,11@146.05791,17@57.02146,24@57.02146,29@57.02146,31@0.98402,35@57.02146	S3(OGlycan / 162.0528); T11(OGlycan / 146.0579); N31(Deamidated / 0.984)	13.5381	E.VGS[+162.05282]YRC[+57.02146]VC[+57.02146]RAT[+146.05791]HTGPNC[+57.02146]ERPYVPC[+57.02146]SPSPC[+57.02146]QN[+0.98402]GGTC[+57.02146]RPTGDVTHE.C	C6(Carbamidomethyl / 57.0215); C8(Carbamidomethyl / 57.0215); C17(Carbamidomethyl / 57.0215); C24(Carbamidomethyl / 57.0215); C29(Carbamidomethyl / 57.0215); C35(Carbamidomethyl / 57.0215)	7.7e-07	9.8e-07	0	0	0	0	1.1e-07	1.4e-07	6.112	499.5	4	-1	Specific	13.6	>sp|P46531|NOTC1_HUMAN Neurogenic locus notch homolog protein 1 OS=Homo sapiens OX=9606 GN=NOTCH1 PE=1 SV=4	1	5167	FP051922_7.4821.4821.6	high-energy collision-induced dissociation	6.25	5341.25	5342.26	1	39 | 93006
22	Hex(1); Fuc(1)	383.2	6	891.38	5343.25	891.385	5343.27	controllerType=0 controllerNumber=1 scan=4933	-4.803	E.VGSYRCVCRATHTGPNCERPYVPCSPSPCQNGGTCRPTGDVTHE.C	3;11	VGSYRCVCRATHTGPNCERPYVPCSPSPCQNGGTCRPTGDVTHE,EC,3@162.05282,6@57.02146,8@57.02146,11@146.05791,17@57.02146,24@57.02146,29@57.02146,31@0.98402,35@57.02146	S3(OGlycan / 162.0528); T11(OGlycan / 146.0579); N31(Deamidated / 0.984)	13.78	E.VGS[+162.05282]YRC[+57.02146]VC[+57.02146]RAT[+146.05791]HTGPNC[+57.02146]ERPYVPC[+57.02146]SPSPC[+57.02146]QN[+0.98402]GGTC[+57.02146]RPTGDVTHE.C	C6(Carbamidomethyl / 57.0215); C8(Carbamidomethyl / 57.0215); C17(Carbamidomethyl / 57.0215); C24(Carbamidomethyl / 57.0215); C29(Carbamidomethyl / 57.0215); C35(Carbamidomethyl / 57.0215)	4.7e-05	6e-05	0	0	0	0	4.4e-06	5.6e-06	4.328	383.2	4		Specific	10.9	>sp|P46531|NOTC1_HUMAN Neurogenic locus notch homolog protein 1 OS=Homo sapiens OX=9606 GN=NOTCH1 PE=1 SV=4	1	5309	FP051922_7.4933.4933.6	high-energy collision-induced dissociation	4.21	5342.24	5342.26	1	40 | 95446
22	Hex(1); Fuc(1)	379	6	891.382	5343.25	891.385	5343.27	controllerType=0 controllerNumber=1 scan=4875	-3.09	E.VGSYRCVCRATHTGPNCERPYVPCSPSPCQNGGTCRPTGDVTHE.C	3;11	VGSYRCVCRATHTGPNCERPYVPCSPSPCQNGGTCRPTGDVTHE,EC,3@162.05282,6@57.02146,8@57.02146,11@146.05791,17@57.02146,24@57.02146,29@57.02146,31@0.98402,35@57.02146	S3(OGlycan / 162.0528); T11(OGlycan / 146.0579); N31(Deamidated / 0.984)	13.6556	E.VGS[+162.05282]YRC[+57.02146]VC[+57.02146]RAT[+146.05791]HTGPNC[+57.02146]ERPYVPC[+57.02146]SPSPC[+57.02146]QN[+0.98402]GGTC[+57.02146]RPTGDVTHE.C	C6(Carbamidomethyl / 57.0215); C8(Carbamidomethyl / 57.0215); C17(Carbamidomethyl / 57.0215); C24(Carbamidomethyl / 57.0215); C29(Carbamidomethyl / 57.0215); C35(Carbamidomethyl / 57.0215)	3.4e-06	4.3e-06	0	0	0	0	4.5e-07	5.7e-07	5.474	379	4		Specific	12.3	>sp|P46531|NOTC1_HUMAN Neurogenic locus notch homolog protein 1 OS=Homo sapiens OX=9606 GN=NOTCH1 PE=1 SV=4	1	5236	FP051922_7.4875.4875.6	high-energy collision-induced dissociation	5.35	5342.25	5342.26	1	41 | 94046
22	Fuc(1); Hex(1)	279.8	6	891.209	5342.22	891.385	5343.27	controllerType=0 controllerNumber=1 scan=5441	-9.407	E.VGSYRCVCRATHTGPNCERPYVPCSPSPCQNGGTCRPTGDVTHE.C	3;11	VGSYRCVCRATHTGPNCERPYVPCSPSPCQNGGTCRPTGDVTHE,EC,3@146.05791,6@57.02146,8@57.02146,11@162.05282,17@57.02146,24@57.02146,29@57.02146,31@0.98402,35@57.02146	S3(OGlycan / 146.0579); T11(OGlycan / 162.0528); N31(Deamidated / 0.984)	14.8775	E.VGS[+146.05791]YRC[+57.02146]VC[+57.02146]RAT[+162.05282]HTGPNC[+57.02146]ERPYVPC[+57.02146]SPSPC[+57.02146]QN[+0.98402]GGTC[+57.02146]RPTGDVTHE.C	C6(Carbamidomethyl / 57.0215); C8(Carbamidomethyl / 57.0215); C17(Carbamidomethyl / 57.0215); C24(Carbamidomethyl / 57.0215); C29(Carbamidomethyl / 57.0215); C35(Carbamidomethyl / 57.0215)	0.00048	0.00061	0	0	0	0	3.6e-05	4.6e-05	3.316	279.8	0	-1	Specific	13	>sp|P46531|NOTC1_HUMAN Neurogenic locus notch homolog protein 1 OS=Homo sapiens OX=9606 GN=NOTCH1 PE=1 SV=4	1	5900	FP051922_7.5441.5441.6	high-energy collision-induced dissociation	3.26	5341.21	5342.26	1	42 | 104742
22	Hex(1); Fuc(1)	98.3	5	1069.26	5342.26	1069.46	5343.27	controllerType=0 controllerNumber=1 scan=4832	-1.9	E.VGSYRCVCRATHTGPNCERPYVPCSPSPCQNGGTCRPTGDVTHE.C	3;11	VGSYRCVCRATHTGPNCERPYVPCSPSPCQNGGTCRPTGDVTHE,EC,3@162.05282,6@57.02146,8@57.02146,11@146.05791,17@57.02146,24@57.02146,29@57.02146,31@0.98402,35@57.02146	S3(OGlycan / 162.0528); T11(OGlycan / 146.0579); N31(Deamidated / 0.984)	13.5633	E.VGS[+162.05282]YRC[+57.02146]VC[+57.02146]RAT[+146.05791]HTGPNC[+57.02146]ERPYVPC[+57.02146]SPSPC[+57.02146]QN[+0.98402]GGTC[+57.02146]RPTGDVTHE.C	C6(Carbamidomethyl / 57.0215); C8(Carbamidomethyl / 57.0215); C17(Carbamidomethyl / 57.0215); C24(Carbamidomethyl / 57.0215); C29(Carbamidomethyl / 57.0215); C35(Carbamidomethyl / 57.0215)	0.017	0.021	0	0	0	0	0.0017	0.0021	1.777	98.3	1.2	-1	Specific	9.5	>sp|P46531|NOTC1_HUMAN Neurogenic locus notch homolog protein 1 OS=Homo sapiens OX=9606 GN=NOTCH1 PE=1 SV=4	1	5184	FP051922_7.4832.4832.5	high-energy collision-induced dissociation	1.7	5341.25	5342.26	1	43 | 93166
22	Hex(1); Fuc(1)	76.1	6	891.21	5342.22	891.385	5343.27	controllerType=0 controllerNumber=1 scan=5561	-8.242	E.VGSYRCVCRATHTGPNCERPYVPCSPSPCQNGGTCRPTGDVTHE.C	3;11	VGSYRCVCRATHTGPNCERPYVPCSPSPCQNGGTCRPTGDVTHE,EC,3@162.05282,6@57.02146,8@57.02146,11@146.05791,17@57.02146,24@57.02146,29@57.02146,31@0.98402,35@57.02146	S3(OGlycan / 162.0528); T11(OGlycan / 146.0579); N31(Deamidated / 0.984)	15.1419	E.VGS[+162.05282]YRC[+57.02146]VC[+57.02146]RAT[+146.05791]HTGPNC[+57.02146]ERPYVPC[+57.02146]SPSPC[+57.02146]QN[+0.98402]GGTC[+57.02146]RPTGDVTHE.C	C6(Carbamidomethyl / 57.0215); C8(Carbamidomethyl / 57.0215); C17(Carbamidomethyl / 57.0215); C24(Carbamidomethyl / 57.0215); C29(Carbamidomethyl / 57.0215); C35(Carbamidomethyl / 57.0215)	0.03	0.038	0	0	0	0	0.0042	0.0053	1.523	76.1	4	-1	Specific	10.2	>sp|P46531|NOTC1_HUMAN Neurogenic locus notch homolog protein 1 OS=Homo sapiens OX=9606 GN=NOTCH1 PE=1 SV=4	1	6047	FP051922_7.5561.5561.6	high-energy collision-induced dissociation	1.43	5341.22	5342.26	1	44 | 106662
22	Hex(1); Fuc(1)	279.7	6	891.218	5342.27	891.221	5342.29	controllerType=0 controllerNumber=1 scan=4766	-3.158	E.VGSYRCVCRATHTGPNCERPYVPCSPSPCQNGGTCRPTGDVTHE.C	3;11	VGSYRCVCRATHTGPNCERPYVPCSPSPCQNGGTCRPTGDVTHE,EC,3@162.05282,6@57.02146,8@57.02146,11@146.05791,17@57.02146,24@57.02146,29@57.02146,35@57.02146	S3(OGlycan / 162.0528); T11(OGlycan / 146.0579)	13.417	E.VGS[+162.05282]YRC[+57.02146]VC[+57.02146]RAT[+146.05791]HTGPNC[+57.02146]ERPYVPC[+57.02146]SPSPC[+57.02146]QNGGTC[+57.02146]RPTGDVTHE.C	C6(Carbamidomethyl / 57.0215); C8(Carbamidomethyl / 57.0215); C17(Carbamidomethyl / 57.0215); C24(Carbamidomethyl / 57.0215); C29(Carbamidomethyl / 57.0215); C35(Carbamidomethyl / 57.0215)	8.1e-05	0.0001	0	0	0	0	8.1e-06	1e-05	4.092	279.7	4		Specific	12.7	>sp|P46531|NOTC1_HUMAN Neurogenic locus notch homolog protein 1 OS=Homo sapiens OX=9606 GN=NOTCH1 PE=1 SV=4	1	5100	FP051922_7.4766.4766.6	high-energy collision-induced dissociation	3.52	5341.26	5341.28	1	45 | 92446
22	HexNAc(1)	402.6	6	876.543	5254.22	876.545	5254.23	controllerType=0 controllerNumber=1 scan=4886	-2.804	E.VGSYRCVCRATHTGPNCERPYVPCSPSPCQNGGTCRPTGDVTHE.C	25	VGSYRCVCRATHTGPNCERPYVPCSPSPCQNGGTCRPTGDVTHE,EC,6@57.02146,8@57.02146,12@15.99492,17@57.02146,24@57.02146,25@203.07937,29@57.02146,31@0.98402,35@57.02146	H12(Oxidation / 15.9949); S25(OGlycan / 203.0794); N31(Deamidated / 0.984)	13.6791	E.VGSYRC[+57.02146]VC[+57.02146]RATH[+15.99492]TGPNC[+57.02146]ERPYVPC[+57.02146]S[+203.07937]PSPC[+57.02146]QN[+0.98402]GGTC[+57.02146]RPTGDVTHE.C	C6(Carbamidomethyl / 57.0215); C8(Carbamidomethyl / 57.0215); C17(Carbamidomethyl / 57.0215); C24(Carbamidomethyl / 57.0215); C29(Carbamidomethyl / 57.0215); C35(Carbamidomethyl / 57.0215)	3.2e-05	4.1e-05	0	0	0	0	3.3e-06	4.2e-06	4.489	402.6	0		Specific	11.2	>sp|P46531|NOTC1_HUMAN Neurogenic locus notch homolog protein 1 OS=Homo sapiens OX=9606 GN=NOTCH1 PE=1 SV=4	1	5251	FP051922_7.4886.4886.6	high-energy collision-induced dissociation	4.77	5253.21	5253.23	1	46 | 94286
22	HexNAc(1)	325	6	876.542	5254.22	876.545	5254.23	controllerType=0 controllerNumber=1 scan=4942	-3.222	E.VGSYRCVCRATHTGPNCERPYVPCSPSPCQNGGTCRPTGDVTHE.C	27	VGSYRCVCRATHTGPNCERPYVPCSPSPCQNGGTCRPTGDVTHE,EC,6@57.02146,8@57.02146,12@15.99492,17@57.02146,24@57.02146,27@203.07937,29@57.02146,31@0.98402,35@57.02146	H12(Oxidation / 15.9949); S27(OGlycan / 203.0794); N31(Deamidated / 0.984)	13.8005	E.VGSYRC[+57.02146]VC[+57.02146]RATH[+15.99492]TGPNC[+57.02146]ERPYVPC[+57.02146]SPS[+203.07937]PC[+57.02146]QN[+0.98402]GGTC[+57.02146]RPTGDVTHE.C	C6(Carbamidomethyl / 57.0215); C8(Carbamidomethyl / 57.0215); C17(Carbamidomethyl / 57.0215); C24(Carbamidomethyl / 57.0215); C29(Carbamidomethyl / 57.0215); C35(Carbamidomethyl / 57.0215)	9.3e-05	0.00012	0	0	0	0	9.6e-06	1.2e-05	4.031	325	0		Specific	12.8	>sp|P46531|NOTC1_HUMAN Neurogenic locus notch homolog protein 1 OS=Homo sapiens OX=9606 GN=NOTCH1 PE=1 SV=4	1	5323	FP051922_7.4942.4942.6	high-energy collision-induced dissociation	4.23	5253.21	5253.23	1	47 | 95726
22	HexNAc(1)	38.5	6	876.54	5254.21	876.545	5254.23	controllerType=0 controllerNumber=1 scan=5592	-5.453	E.VGSYRCVCRATHTGPNCERPYVPCSPSPCQNGGTCRPTGDVTHE.C	27	VGSYRCVCRATHTGPNCERPYVPCSPSPCQNGGTCRPTGDVTHE,EC,6@57.02146,8@57.02146,16@15.99492,17@57.02146,24@57.02146,27@203.07937,29@57.02146,31@0.98402,35@57.02146	N16(Oxidation / 15.9949); S27(OGlycan / 203.0794); N31(Deamidated / 0.984)	15.2131	E.VGSYRC[+57.02146]VC[+57.02146]RATHTGPN[+15.99492]C[+57.02146]ERPYVPC[+57.02146]SPS[+203.07937]PC[+57.02146]QN[+0.98402]GGTC[+57.02146]RPTGDVTHE.C	C6(Carbamidomethyl / 57.0215); C8(Carbamidomethyl / 57.0215); C17(Carbamidomethyl / 57.0215); C24(Carbamidomethyl / 57.0215); C29(Carbamidomethyl / 57.0215); C35(Carbamidomethyl / 57.0215)	0.02	0.025	0	0	0	0	0.0022	0.0028	1.698	38.5	0		Specific	10.2	>sp|P46531|NOTC1_HUMAN Neurogenic locus notch homolog protein 1 OS=Homo sapiens OX=9606 GN=NOTCH1 PE=1 SV=4	1	6085	FP051922_7.5592.5592.6	high-energy collision-induced dissociation	1.62	5253.2	5253.23	1	48 | 107022
22	HexNAc(1)	384.2	6	876.21	5252.22	876.381	5253.25	controllerType=0 controllerNumber=1 scan=4831	-4.907	E.VGSYRCVCRATHTGPNCERPYVPCSPSPCQNGGTCRPTGDVTHE.C	27	VGSYRCVCRATHTGPNCERPYVPCSPSPCQNGGTCRPTGDVTHE,EC,6@57.02146,8@57.02146,16@15.99492,17@57.02146,24@57.02146,27@203.07937,29@57.02146,35@57.02146	N16(Oxidation / 15.9949); S27(OGlycan / 203.0794)	13.5611	E.VGSYRC[+57.02146]VC[+57.02146]RATHTGPN[+15.99492]C[+57.02146]ERPYVPC[+57.02146]SPS[+203.07937]PC[+57.02146]QNGGTC[+57.02146]RPTGDVTHE.C	C6(Carbamidomethyl / 57.0215); C8(Carbamidomethyl / 57.0215); C17(Carbamidomethyl / 57.0215); C24(Carbamidomethyl / 57.0215); C29(Carbamidomethyl / 57.0215); C35(Carbamidomethyl / 57.0215)	4.7e-05	6e-05	0	0	0	0	4.2e-06	5.4e-06	4.328	384.2	0	-1	Specific	11.2	>sp|P46531|NOTC1_HUMAN Neurogenic locus notch homolog protein 1 OS=Homo sapiens OX=9606 GN=NOTCH1 PE=1 SV=4	1	5183	FP051922_7.4831.4831.6	high-energy collision-induced dissociation	3.69	5251.21	5252.24	1	49 | 93126
22	HexNAc(1)	422.4	6	874.21	5240.23	874.043	5239.22	controllerType=0 controllerNumber=1 scan=5547	-0.091	E.VGSYRCVCRATHTGPNCERPYVPCSPSPCQNGGTCRPTGDVTHE.C	25	VGSYRCVCRATHTGPNCERPYVPCSPSPCQNGGTCRPTGDVTHE,EC,6@57.02146,8@57.02146,17@57.02146,19@0.98402,24@57.02146,25@203.07937,29@57.02146,31@0.98402,35@57.02146	R19(Deamidated / 0.984); S25(OGlycan / 203.0794); N31(Deamidated / 0.984)	15.1105	E.VGSYRC[+57.02146]VC[+57.02146]RATHTGPNC[+57.02146]ER[+0.98402]PYVPC[+57.02146]S[+203.07937]PSPC[+57.02146]QN[+0.98402]GGTC[+57.02146]RPTGDVTHE.C	C6(Carbamidomethyl / 57.0215); C8(Carbamidomethyl / 57.0215); C17(Carbamidomethyl / 57.0215); C24(Carbamidomethyl / 57.0215); C29(Carbamidomethyl / 57.0215); C35(Carbamidomethyl / 57.0215)	1.5e-05	2e-05	0	0	0	0	1.4e-06	1.7e-06	4.814	422.4	0	1	Specific	11.1	>sp|P46531|NOTC1_HUMAN Neurogenic locus notch homolog protein 1 OS=Homo sapiens OX=9606 GN=NOTCH1 PE=1 SV=4	1	6029	FP051922_7.5547.5547.6	high-energy collision-induced dissociation	5.09	5239.22	5238.22	1	50 | 106142
22	HexNAc(1)	338	6	873.878	5238.23	874.043	5239.22	controllerType=0 controllerNumber=1 scan=5602	1.912	E.VGSYRCVCRATHTGPNCERPYVPCSPSPCQNGGTCRPTGDVTHE.C	25	VGSYRCVCRATHTGPNCERPYVPCSPSPCQNGGTCRPTGDVTHE,EC,6@57.02146,8@57.02146,17@57.02146,19@0.98402,24@57.02146,25@203.07937,29@57.02146,31@0.98402,35@57.02146	R19(Deamidated / 0.984); S25(OGlycan / 203.0794); N31(Deamidated / 0.984)	15.2352	E.VGSYRC[+57.02146]VC[+57.02146]RATHTGPNC[+57.02146]ER[+0.98402]PYVPC[+57.02146]S[+203.07937]PSPC[+57.02146]QN[+0.98402]GGTC[+57.02146]RPTGDVTHE.C	C6(Carbamidomethyl / 57.0215); C8(Carbamidomethyl / 57.0215); C17(Carbamidomethyl / 57.0215); C24(Carbamidomethyl / 57.0215); C29(Carbamidomethyl / 57.0215); C35(Carbamidomethyl / 57.0215)	0.0008	0.001	0	0	0	0	6.6e-05	8.4e-05	3.095	338	0	-1	Specific	10.2	>sp|P46531|NOTC1_HUMAN Neurogenic locus notch homolog protein 1 OS=Homo sapiens OX=9606 GN=NOTCH1 PE=1 SV=4	1	6098	FP051922_7.5602.5602.6	high-energy collision-induced dissociation	3.29	5237.22	5238.22	1	51 | 107262
22	HexNAc(1)	311.5	6	874.045	5239.23	874.043	5239.22	controllerType=0 controllerNumber=1 scan=5713	1.365	E.VGSYRCVCRATHTGPNCERPYVPCSPSPCQNGGTCRPTGDVTHE.C	25	VGSYRCVCRATHTGPNCERPYVPCSPSPCQNGGTCRPTGDVTHE,EC,6@57.02146,8@57.02146,17@57.02146,19@0.98402,24@57.02146,25@203.07937,29@57.02146,31@0.98402,35@57.02146	R19(Deamidated / 0.984); S25(OGlycan / 203.0794); N31(Deamidated / 0.984)	15.4823	E.VGSYRC[+57.02146]VC[+57.02146]RATHTGPNC[+57.02146]ER[+0.98402]PYVPC[+57.02146]S[+203.07937]PSPC[+57.02146]QN[+0.98402]GGTC[+57.02146]RPTGDVTHE.C	C6(Carbamidomethyl / 57.0215); C8(Carbamidomethyl / 57.0215); C17(Carbamidomethyl / 57.0215); C24(Carbamidomethyl / 57.0215); C29(Carbamidomethyl / 57.0215); C35(Carbamidomethyl / 57.0215)	5.3e-05	6.7e-05	0	0	0	0	5.4e-06	6.8e-06	4.276	311.5	0		Specific	13.2	>sp|P46531|NOTC1_HUMAN Neurogenic locus notch homolog protein 1 OS=Homo sapiens OX=9606 GN=NOTCH1 PE=1 SV=4	1	6240	FP051922_7.5713.5713.6	high-energy collision-induced dissociation	4.1	5238.22	5238.22	1	52 | 109302
22	HexNAc(1)	228.7	5	1048.45	5238.22	1048.65	5239.22	controllerType=0 controllerNumber=1 scan=5356	-0.636	E.VGSYRCVCRATHTGPNCERPYVPCSPSPCQNGGTCRPTGDVTHE.C	27	VGSYRCVCRATHTGPNCERPYVPCSPSPCQNGGTCRPTGDVTHE,EC,5@0.98402,6@57.02146,8@57.02146,17@57.02146,24@57.02146,27@203.07937,29@57.02146,31@0.98402,35@57.02146	R5(Deamidated / 0.984); S27(OGlycan / 203.0794); N31(Deamidated / 0.984)	14.697	E.VGSYR[+0.98402]C[+57.02146]VC[+57.02146]RATHTGPNC[+57.02146]ERPYVPC[+57.02146]SPS[+203.07937]PC[+57.02146]QN[+0.98402]GGTC[+57.02146]RPTGDVTHE.C	C6(Carbamidomethyl / 57.0215); C8(Carbamidomethyl / 57.0215); C17(Carbamidomethyl / 57.0215); C24(Carbamidomethyl / 57.0215); C29(Carbamidomethyl / 57.0215); C35(Carbamidomethyl / 57.0215)	0.0035	0.0045	0	0	0	0	0.00036	0.00045	2.452	228.7	0	-1	Specific	8.6	>sp|P46531|NOTC1_HUMAN Neurogenic locus notch homolog protein 1 OS=Homo sapiens OX=9606 GN=NOTCH1 PE=1 SV=4	1	5796	FP051922_7.5356.5356.5	high-energy collision-induced dissociation	2.68	5237.21	5238.22	1	53 | 103382
22	HexNAc(1)	225.4	6	873.877	5238.23	874.043	5239.22	controllerType=0 controllerNumber=1 scan=5437	1.143	E.VGSYRCVCRATHTGPNCERPYVPCSPSPCQNGGTCRPTGDVTHE.C	27	VGSYRCVCRATHTGPNCERPYVPCSPSPCQNGGTCRPTGDVTHE,EC,6@57.02146,8@57.02146,17@57.02146,19@0.98402,24@57.02146,27@203.07937,29@57.02146,31@0.98402,35@57.02146	R19(Deamidated / 0.984); S27(OGlycan / 203.0794); N31(Deamidated / 0.984)	14.8688	E.VGSYRC[+57.02146]VC[+57.02146]RATHTGPNC[+57.02146]ER[+0.98402]PYVPC[+57.02146]SPS[+203.07937]PC[+57.02146]QN[+0.98402]GGTC[+57.02146]RPTGDVTHE.C	C6(Carbamidomethyl / 57.0215); C8(Carbamidomethyl / 57.0215); C17(Carbamidomethyl / 57.0215); C24(Carbamidomethyl / 57.0215); C29(Carbamidomethyl / 57.0215); C35(Carbamidomethyl / 57.0215)	0.0029	0.0037	0	0	0	0	0.00024	0.00031	2.538	225.4	0	-1	Specific	9.5	>sp|P46531|NOTC1_HUMAN Neurogenic locus notch homolog protein 1 OS=Homo sapiens OX=9606 GN=NOTCH1 PE=1 SV=4	1	5894	FP051922_7.5437.5437.6	high-energy collision-induced dissociation	2.78	5237.22	5238.22	1	54 | 104662
22	HexNAc(1)	213.2	6	873.877	5238.22	874.043	5239.22	controllerType=0 controllerNumber=1 scan=5056	0.444	E.VGSYRCVCRATHTGPNCERPYVPCSPSPCQNGGTCRPTGDVTHE.C	27	VGSYRCVCRATHTGPNCERPYVPCSPSPCQNGGTCRPTGDVTHE,EC,6@57.02146,8@57.02146,17@57.02146,19@0.98402,24@57.02146,27@203.07937,29@57.02146,31@0.98402,35@57.02146	R19(Deamidated / 0.984); S27(OGlycan / 203.0794); N31(Deamidated / 0.984)	14.0523	E.VGSYRC[+57.02146]VC[+57.02146]RATHTGPNC[+57.02146]ER[+0.98402]PYVPC[+57.02146]SPS[+203.07937]PC[+57.02146]QN[+0.98402]GGTC[+57.02146]RPTGDVTHE.C	C6(Carbamidomethyl / 57.0215); C8(Carbamidomethyl / 57.0215); C17(Carbamidomethyl / 57.0215); C24(Carbamidomethyl / 57.0215); C29(Carbamidomethyl / 57.0215); C35(Carbamidomethyl / 57.0215)	0.0019	0.0024	0	0	0	0	0.00013	0.00017	2.729	213.2	0	-1	Specific	9.2	>sp|P46531|NOTC1_HUMAN Neurogenic locus notch homolog protein 1 OS=Homo sapiens OX=9606 GN=NOTCH1 PE=1 SV=4	1	5450	FP051922_7.5056.5056.6	high-energy collision-induced dissociation	2.97	5237.22	5238.22	1	55 | 97902
22	HexNAc(1)	200.6	6	873.877	5238.22	874.043	5239.22	controllerType=0 controllerNumber=1 scan=5326	0.584	E.VGSYRCVCRATHTGPNCERPYVPCSPSPCQNGGTCRPTGDVTHE.C	27	VGSYRCVCRATHTGPNCERPYVPCSPSPCQNGGTCRPTGDVTHE,EC,6@57.02146,8@57.02146,17@57.02146,19@0.98402,24@57.02146,27@203.07937,29@57.02146,31@0.98402,35@57.02146	R19(Deamidated / 0.984); S27(OGlycan / 203.0794); N31(Deamidated / 0.984)	14.6342	E.VGSYRC[+57.02146]VC[+57.02146]RATHTGPNC[+57.02146]ER[+0.98402]PYVPC[+57.02146]SPS[+203.07937]PC[+57.02146]QN[+0.98402]GGTC[+57.02146]RPTGDVTHE.C	C6(Carbamidomethyl / 57.0215); C8(Carbamidomethyl / 57.0215); C17(Carbamidomethyl / 57.0215); C24(Carbamidomethyl / 57.0215); C29(Carbamidomethyl / 57.0215); C35(Carbamidomethyl / 57.0215)	0.0072	0.0091	0	0	0	0	0.00068	0.00087	2.144	200.6	0	-1	Specific	8.6	>sp|P46531|NOTC1_HUMAN Neurogenic locus notch homolog protein 1 OS=Homo sapiens OX=9606 GN=NOTCH1 PE=1 SV=4	1	5763	FP051922_7.5326.5326.6	high-energy collision-induced dissociation	2.35	5237.22	5238.22	1	56 | 102782
22	HexNAc(1)	200.5	6	873.876	5238.22	874.043	5239.22	controllerType=0 controllerNumber=1 scan=5213	-0.394	E.VGSYRCVCRATHTGPNCERPYVPCSPSPCQNGGTCRPTGDVTHE.C	27	VGSYRCVCRATHTGPNCERPYVPCSPSPCQNGGTCRPTGDVTHE,EC,6@57.02146,8@57.02146,17@57.02146,19@0.98402,24@57.02146,27@203.07937,29@57.02146,31@0.98402,35@57.02146	R19(Deamidated / 0.984); S27(OGlycan / 203.0794); N31(Deamidated / 0.984)	14.3929	E.VGSYRC[+57.02146]VC[+57.02146]RATHTGPNC[+57.02146]ER[+0.98402]PYVPC[+57.02146]SPS[+203.07937]PC[+57.02146]QN[+0.98402]GGTC[+57.02146]RPTGDVTHE.C	C6(Carbamidomethyl / 57.0215); C8(Carbamidomethyl / 57.0215); C17(Carbamidomethyl / 57.0215); C24(Carbamidomethyl / 57.0215); C29(Carbamidomethyl / 57.0215); C35(Carbamidomethyl / 57.0215)	0.0019	0.0024	0	0	0	0	0.00014	0.00017	2.729	200.5	0	-1	Specific	8.8	>sp|P46531|NOTC1_HUMAN Neurogenic locus notch homolog protein 1 OS=Homo sapiens OX=9606 GN=NOTCH1 PE=1 SV=4	1	5630	FP051922_7.5213.5213.6	high-energy collision-induced dissociation	2.97	5237.21	5238.22	1	57 | 100542
22	HexNAc(1)	172.2	6	874.044	5239.23	874.043	5239.22	controllerType=0 controllerNumber=1 scan=5768	0.806	E.VGSYRCVCRATHTGPNCERPYVPCSPSPCQNGGTCRPTGDVTHE.C	27	VGSYRCVCRATHTGPNCERPYVPCSPSPCQNGGTCRPTGDVTHE,EC,5@0.98402,6@57.02146,8@57.02146,17@57.02146,24@57.02146,27@203.07937,29@57.02146,31@0.98402,35@57.02146	R5(Deamidated / 0.984); S27(OGlycan / 203.0794); N31(Deamidated / 0.984)	15.6045	E.VGSYR[+0.98402]C[+57.02146]VC[+57.02146]RATHTGPNC[+57.02146]ERPYVPC[+57.02146]SPS[+203.07937]PC[+57.02146]QN[+0.98402]GGTC[+57.02146]RPTGDVTHE.C	C6(Carbamidomethyl / 57.0215); C8(Carbamidomethyl / 57.0215); C17(Carbamidomethyl / 57.0215); C24(Carbamidomethyl / 57.0215); C29(Carbamidomethyl / 57.0215); C35(Carbamidomethyl / 57.0215)	0.0032	0.0041	0	0	0	0	0.0003	0.00039	2.493	172.2	0		Specific	10.1	>sp|P46531|NOTC1_HUMAN Neurogenic locus notch homolog protein 1 OS=Homo sapiens OX=9606 GN=NOTCH1 PE=1 SV=4	1	6308	FP051922_7.5768.5768.6	high-energy collision-induced dissociation	2.44	5238.22	5238.22	1	58 | 110102
22	HexNAc(1)	170.6	6	873.877	5238.22	874.043	5239.22	controllerType=0 controllerNumber=1 scan=5380	0.514	E.VGSYRCVCRATHTGPNCERPYVPCSPSPCQNGGTCRPTGDVTHE.C	27	VGSYRCVCRATHTGPNCERPYVPCSPSPCQNGGTCRPTGDVTHE,EC,6@57.02146,8@57.02146,17@57.02146,19@0.98402,24@57.02146,27@203.07937,29@57.02146,31@0.98402,35@57.02146	R19(Deamidated / 0.984); S27(OGlycan / 203.0794); N31(Deamidated / 0.984)	14.7476	E.VGSYRC[+57.02146]VC[+57.02146]RATHTGPNC[+57.02146]ER[+0.98402]PYVPC[+57.02146]SPS[+203.07937]PC[+57.02146]QN[+0.98402]GGTC[+57.02146]RPTGDVTHE.C	C6(Carbamidomethyl / 57.0215); C8(Carbamidomethyl / 57.0215); C17(Carbamidomethyl / 57.0215); C24(Carbamidomethyl / 57.0215); C29(Carbamidomethyl / 57.0215); C35(Carbamidomethyl / 57.0215)	0.004	0.0051	0	0	0	0	0.00041	0.00052	2.399	170.6	0	-1	Specific	9.1	>sp|P46531|NOTC1_HUMAN Neurogenic locus notch homolog protein 1 OS=Homo sapiens OX=9606 GN=NOTCH1 PE=1 SV=4	1	5824	FP051922_7.5380.5380.6	high-energy collision-induced dissociation	2.34	5237.22	5238.22	1	59 | 103902
22	HexNAc(1)	158	6	873.876	5238.22	874.043	5239.22	controllerType=0 controllerNumber=1 scan=5271	-0.255	E.VGSYRCVCRATHTGPNCERPYVPCSPSPCQNGGTCRPTGDVTHE.C	27	VGSYRCVCRATHTGPNCERPYVPCSPSPCQNGGTCRPTGDVTHE,EC,6@57.02146,8@57.02146,17@57.02146,19@0.98402,24@57.02146,27@203.07937,29@57.02146,31@0.98402,35@57.02146	R19(Deamidated / 0.984); S27(OGlycan / 203.0794); N31(Deamidated / 0.984)	14.514	E.VGSYRC[+57.02146]VC[+57.02146]RATHTGPNC[+57.02146]ER[+0.98402]PYVPC[+57.02146]SPS[+203.07937]PC[+57.02146]QN[+0.98402]GGTC[+57.02146]RPTGDVTHE.C	C6(Carbamidomethyl / 57.0215); C8(Carbamidomethyl / 57.0215); C17(Carbamidomethyl / 57.0215); C24(Carbamidomethyl / 57.0215); C29(Carbamidomethyl / 57.0215); C35(Carbamidomethyl / 57.0215)	0.02	0.026	0	0	0	0	0.0023	0.0029	1.69	158	0	-1	Specific	8	>sp|P46531|NOTC1_HUMAN Neurogenic locus notch homolog protein 1 OS=Homo sapiens OX=9606 GN=NOTCH1 PE=1 SV=4	1	5696	FP051922_7.5271.5271.6	high-energy collision-induced dissociation	1.61	5237.21	5238.22	1	60 | 101542
22	HexNAc(1)	153	6	873.876	5238.22	874.043	5239.22	controllerType=0 controllerNumber=1 scan=5159	-0.534	E.VGSYRCVCRATHTGPNCERPYVPCSPSPCQNGGTCRPTGDVTHE.C	27	VGSYRCVCRATHTGPNCERPYVPCSPSPCQNGGTCRPTGDVTHE,EC,6@57.02146,8@57.02146,17@57.02146,19@0.98402,24@57.02146,27@203.07937,29@57.02146,31@0.98402,35@57.02146	R19(Deamidated / 0.984); S27(OGlycan / 203.0794); N31(Deamidated / 0.984)	14.2741	E.VGSYRC[+57.02146]VC[+57.02146]RATHTGPNC[+57.02146]ER[+0.98402]PYVPC[+57.02146]SPS[+203.07937]PC[+57.02146]QN[+0.98402]GGTC[+57.02146]RPTGDVTHE.C	C6(Carbamidomethyl / 57.0215); C8(Carbamidomethyl / 57.0215); C17(Carbamidomethyl / 57.0215); C24(Carbamidomethyl / 57.0215); C29(Carbamidomethyl / 57.0215); C35(Carbamidomethyl / 57.0215)	0.016	0.02	0	0	0	0	0.0016	0.002	1.804	153	0	-1	Specific	8.8	>sp|P46531|NOTC1_HUMAN Neurogenic locus notch homolog protein 1 OS=Homo sapiens OX=9606 GN=NOTCH1 PE=1 SV=4	1	5568	FP051922_7.5159.5159.6	high-energy collision-induced dissociation	1.73	5237.21	5238.22	1	61 | 99702
22	HexNAc(1)	134.5	6	873.878	5238.23	874.043	5239.22	controllerType=0 controllerNumber=1 scan=5835	1.772	E.VGSYRCVCRATHTGPNCERPYVPCSPSPCQNGGTCRPTGDVTHE.C	27	VGSYRCVCRATHTGPNCERPYVPCSPSPCQNGGTCRPTGDVTHE,EC,5@0.98402,6@57.02146,8@57.02146,17@57.02146,24@57.02146,27@203.07937,29@57.02146,31@0.98402,35@57.02146	R5(Deamidated / 0.984); S27(OGlycan / 203.0794); N31(Deamidated / 0.984)	15.7553	E.VGSYR[+0.98402]C[+57.02146]VC[+57.02146]RATHTGPNC[+57.02146]ERPYVPC[+57.02146]SPS[+203.07937]PC[+57.02146]QN[+0.98402]GGTC[+57.02146]RPTGDVTHE.C	C6(Carbamidomethyl / 57.0215); C8(Carbamidomethyl / 57.0215); C17(Carbamidomethyl / 57.0215); C24(Carbamidomethyl / 57.0215); C29(Carbamidomethyl / 57.0215); C35(Carbamidomethyl / 57.0215)	0.0091	0.012	0	0	0	0	0.00098	0.0012	2.04	134.5	0	-1	Specific	10.3	>sp|P46531|NOTC1_HUMAN Neurogenic locus notch homolog protein 1 OS=Homo sapiens OX=9606 GN=NOTCH1 PE=1 SV=4	1	6388	FP051922_7.5835.5835.6	high-energy collision-induced dissociation	1.98	5237.22	5238.22	1	62 | 110702
22	HexNAc(1)	102.1	5	1048.45	5238.22	1048.65	5239.22	controllerType=0 controllerNumber=1 scan=5413	0.062	E.VGSYRCVCRATHTGPNCERPYVPCSPSPCQNGGTCRPTGDVTHE.C	25	VGSYRCVCRATHTGPNCERPYVPCSPSPCQNGGTCRPTGDVTHE,EC,5@0.98402,6@57.02146,8@57.02146,17@57.02146,24@57.02146,25@203.07937,29@57.02146,31@0.98402,35@57.02146	R5(Deamidated / 0.984); S25(OGlycan / 203.0794); N31(Deamidated / 0.984)	14.817	E.VGSYR[+0.98402]C[+57.02146]VC[+57.02146]RATHTGPNC[+57.02146]ERPYVPC[+57.02146]S[+203.07937]PSPC[+57.02146]QN[+0.98402]GGTC[+57.02146]RPTGDVTHE.C	C6(Carbamidomethyl / 57.0215); C8(Carbamidomethyl / 57.0215); C17(Carbamidomethyl / 57.0215); C24(Carbamidomethyl / 57.0215); C29(Carbamidomethyl / 57.0215); C35(Carbamidomethyl / 57.0215)	0.03	0.038	0	0	0	0	0.0039	0.005	1.53	102.1	0	-1	Specific	7.5	>sp|P46531|NOTC1_HUMAN Neurogenic locus notch homolog protein 1 OS=Homo sapiens OX=9606 GN=NOTCH1 PE=1 SV=4	1	5865	FP051922_7.5413.5413.5	high-energy collision-induced dissociation	1.44	5237.21	5238.22	1	63 | 104302
22	HexNAc(1)	100.1	4	1310.31	5238.23	1310.56	5239.22	controllerType=0 controllerNumber=1 scan=5018	2.43	E.VGSYRCVCRATHTGPNCERPYVPCSPSPCQNGGTCRPTGDVTHE.C	34	VGSYRCVCRATHTGPNCERPYVPCSPSPCQNGGTCRPTGDVTHE,EC,6@57.02146,8@57.02146,16@0.98402,17@57.02146,24@57.02146,29@57.02146,30@0.98402,34@203.07937,35@57.02146	N16(Deamidated / 0.984); Q30(Deamidated / 0.984); T34(OGlycan / 203.0794)	13.9689	E.VGSYRC[+57.02146]VC[+57.02146]RATHTGPN[+0.98402]C[+57.02146]ERPYVPC[+57.02146]SPSPC[+57.02146]Q[+0.98402]NGGT[+203.07937]C[+57.02146]RPTGDVTHE.C	C6(Carbamidomethyl / 57.0215); C8(Carbamidomethyl / 57.0215); C17(Carbamidomethyl / 57.0215); C24(Carbamidomethyl / 57.0215); C29(Carbamidomethyl / 57.0215); C35(Carbamidomethyl / 57.0215)	0.037	0.047	0	0.016	0	0.042	0.0092	0.016	1.435	100.1	9.3	-1	Specific	6.5	>sp|P46531|NOTC1_HUMAN Neurogenic locus notch homolog protein 1 OS=Homo sapiens OX=9606 GN=NOTCH1 PE=1 SV=4	1	5408	FP051922_7.5018.5018.4	high-energy collision-induced dissociation	1.33	5237.23	5238.22	1	64 | 97262
22	HexNAc(1)	83.9	6	873.876	5238.22	874.043	5239.22	controllerType=0 controllerNumber=1 scan=5104	0.025	E.VGSYRCVCRATHTGPNCERPYVPCSPSPCQNGGTCRPTGDVTHE.C	27	VGSYRCVCRATHTGPNCERPYVPCSPSPCQNGGTCRPTGDVTHE,EC,5@0.98402,6@57.02146,8@57.02146,17@57.02146,24@57.02146,27@203.07937,29@57.02146,31@0.98402,35@57.02146	R5(Deamidated / 0.984); S27(OGlycan / 203.0794); N31(Deamidated / 0.984)	14.159	E.VGSYR[+0.98402]C[+57.02146]VC[+57.02146]RATHTGPNC[+57.02146]ERPYVPC[+57.02146]SPS[+203.07937]PC[+57.02146]QN[+0.98402]GGTC[+57.02146]RPTGDVTHE.C	C6(Carbamidomethyl / 57.0215); C8(Carbamidomethyl / 57.0215); C17(Carbamidomethyl / 57.0215); C24(Carbamidomethyl / 57.0215); C29(Carbamidomethyl / 57.0215); C35(Carbamidomethyl / 57.0215)	0.02	0.026	0	0	0	0	0.0022	0.0028	1.698	83.9	0	-1	Specific	8.4	>sp|P46531|NOTC1_HUMAN Neurogenic locus notch homolog protein 1 OS=Homo sapiens OX=9606 GN=NOTCH1 PE=1 SV=4	1	5507	FP051922_7.5104.5104.6	high-energy collision-induced dissociation	1.62	5237.21	5238.22	1	65 | 98822
22	HexNAc(1)	2.4	5	1048.45	5238.22	1048.65	5239.22	controllerType=0 controllerNumber=1 scan=5300	0.645	E.VGSYRCVCRATHTGPNCERPYVPCSPSPCQNGGTCRPTGDVTHE.C	25	VGSYRCVCRATHTGPNCERPYVPCSPSPCQNGGTCRPTGDVTHE,EC,6@57.02146,8@57.02146,17@57.02146,19@0.98402,24@57.02146,25@203.07937,29@57.02146,31@0.98402,35@57.02146	R19(Deamidated / 0.984); S25(OGlycan / 203.0794); N31(Deamidated / 0.984)	14.5773	E.VGSYRC[+57.02146]VC[+57.02146]RATHTGPNC[+57.02146]ER[+0.98402]PYVPC[+57.02146]S[+203.07937]PSPC[+57.02146]QN[+0.98402]GGTC[+57.02146]RPTGDVTHE.C	C6(Carbamidomethyl / 57.0215); C8(Carbamidomethyl / 57.0215); C17(Carbamidomethyl / 57.0215); C24(Carbamidomethyl / 57.0215); C29(Carbamidomethyl / 57.0215); C35(Carbamidomethyl / 57.0215)	0.028	0.035	0	0	0	0	0.0035	0.0045	1.557	2.4	0	-1	Specific	6.6	>sp|P46531|NOTC1_HUMAN Neurogenic locus notch homolog protein 1 OS=Homo sapiens OX=9606 GN=NOTCH1 PE=1 SV=4	1	5732	FP051922_7.5300.5300.5	high-energy collision-induced dissociation	1.47	5237.22	5238.22	1	66 | 102222
22	HexNAc(1)	424.9	6	873.875	5238.22	873.879	5238.24	controllerType=0 controllerNumber=1 scan=5547	-4.506	E.VGSYRCVCRATHTGPNCERPYVPCSPSPCQNGGTCRPTGDVTHE.C	25	VGSYRCVCRATHTGPNCERPYVPCSPSPCQNGGTCRPTGDVTHE,EC,6@57.02146,8@57.02146,17@57.02146,24@57.02146,25@203.07937,29@57.02146,31@0.98402,35@57.02146	S25(OGlycan / 203.0794); N31(Deamidated / 0.984)	15.1105	E.VGSYRC[+57.02146]VC[+57.02146]RATHTGPNC[+57.02146]ERPYVPC[+57.02146]S[+203.07937]PSPC[+57.02146]QN[+0.98402]GGTC[+57.02146]RPTGDVTHE.C	C6(Carbamidomethyl / 57.0215); C8(Carbamidomethyl / 57.0215); C17(Carbamidomethyl / 57.0215); C24(Carbamidomethyl / 57.0215); C29(Carbamidomethyl / 57.0215); C35(Carbamidomethyl / 57.0215)	3.2e-05	4.1e-05	0	0	0	0	3.4e-06	4.3e-06	4.489	424.9	0		Specific	10.9	>sp|P46531|NOTC1_HUMAN Neurogenic locus notch homolog protein 1 OS=Homo sapiens OX=9606 GN=NOTCH1 PE=1 SV=4	1	6028	FP051922_7.5547.5547.6	high-energy collision-induced dissociation	4.25	5237.21	5237.23	1	67 | 106102
22	HexNAc(1)	410.9	6	874.046	5239.24	873.879	5238.24	controllerType=0 controllerNumber=1 scan=4792	-0.719	E.VGSYRCVCRATHTGPNCERPYVPCSPSPCQNGGTCRPTGDVTHE.C	27	VGSYRCVCRATHTGPNCERPYVPCSPSPCQNGGTCRPTGDVTHE,EC,6@57.02146,8@57.02146,17@57.02146,19@0.98402,24@57.02146,27@203.07937,29@57.02146,35@57.02146	R19(Deamidated / 0.984); S27(OGlycan / 203.0794)	13.4727	E.VGSYRC[+57.02146]VC[+57.02146]RATHTGPNC[+57.02146]ER[+0.98402]PYVPC[+57.02146]SPS[+203.07937]PC[+57.02146]QNGGTC[+57.02146]RPTGDVTHE.C	C6(Carbamidomethyl / 57.0215); C8(Carbamidomethyl / 57.0215); C17(Carbamidomethyl / 57.0215); C24(Carbamidomethyl / 57.0215); C29(Carbamidomethyl / 57.0215); C35(Carbamidomethyl / 57.0215)	1.5e-05	2e-05	0	0	0	0	1.3e-06	1.6e-06	4.814	410.9	0	1	Specific	10.7	>sp|P46531|NOTC1_HUMAN Neurogenic locus notch homolog protein 1 OS=Homo sapiens OX=9606 GN=NOTCH1 PE=1 SV=4	1	5134	FP051922_7.4792.4792.6	high-energy collision-induced dissociation	4.57	5238.23	5237.23	1	68 | 92646
22	HexNAc(1)	353.5	6	873.71	5237.22	873.879	5238.24	controllerType=0 controllerNumber=1 scan=5657	-2.98	E.VGSYRCVCRATHTGPNCERPYVPCSPSPCQNGGTCRPTGDVTHE.C	27	VGSYRCVCRATHTGPNCERPYVPCSPSPCQNGGTCRPTGDVTHE,EC,6@57.02146,8@57.02146,17@57.02146,24@57.02146,27@203.07937,29@57.02146,31@0.98402,35@57.02146	S27(OGlycan / 203.0794); N31(Deamidated / 0.984)	15.3579	E.VGSYRC[+57.02146]VC[+57.02146]RATHTGPNC[+57.02146]ERPYVPC[+57.02146]SPS[+203.07937]PC[+57.02146]QN[+0.98402]GGTC[+57.02146]RPTGDVTHE.C	C6(Carbamidomethyl / 57.0215); C8(Carbamidomethyl / 57.0215); C17(Carbamidomethyl / 57.0215); C24(Carbamidomethyl / 57.0215); C29(Carbamidomethyl / 57.0215); C35(Carbamidomethyl / 57.0215)	6.8e-05	8.7e-05	0	0	0	0	7.6e-06	9.7e-06	4.166	353.5	0	-1	Specific	11.2	>sp|P46531|NOTC1_HUMAN Neurogenic locus notch homolog protein 1 OS=Homo sapiens OX=9606 GN=NOTCH1 PE=1 SV=4	1	6165	FP051922_7.5657.5657.6	high-energy collision-induced dissociation	3.85	5236.21	5237.23	1	69 | 108382
22	HexNAc(1)	291.3	6	873.711	5237.23	873.879	5238.24	controllerType=0 controllerNumber=1 scan=4849	-1.232	E.VGSYRCVCRATHTGPNCERPYVPCSPSPCQNGGTCRPTGDVTHE.C	25	VGSYRCVCRATHTGPNCERPYVPCSPSPCQNGGTCRPTGDVTHE,EC,6@57.02146,8@57.02146,17@57.02146,19@0.98402,24@57.02146,25@203.07937,29@57.02146,35@57.02146	R19(Deamidated / 0.984); S25(OGlycan / 203.0794)	13.6028	E.VGSYRC[+57.02146]VC[+57.02146]RATHTGPNC[+57.02146]ER[+0.98402]PYVPC[+57.02146]S[+203.07937]PSPC[+57.02146]QNGGTC[+57.02146]RPTGDVTHE.C	C6(Carbamidomethyl / 57.0215); C8(Carbamidomethyl / 57.0215); C17(Carbamidomethyl / 57.0215); C24(Carbamidomethyl / 57.0215); C29(Carbamidomethyl / 57.0215); C35(Carbamidomethyl / 57.0215)	0.0006	0.00077	0	0	0	0	4.7e-05	5.9e-05	3.219	291.3	0	-1	Specific	10.1	>sp|P46531|NOTC1_HUMAN Neurogenic locus notch homolog protein 1 OS=Homo sapiens OX=9606 GN=NOTCH1 PE=1 SV=4	1	5205	FP051922_7.4849.4849.6	high-energy collision-induced dissociation	2.55	5236.22	5237.23	1	70 | 93526
22	HexNAc(1)	256.2	6	873.711	5237.23	873.879	5238.24	controllerType=0 controllerNumber=1 scan=4903	-0.952	E.VGSYRCVCRATHTGPNCERPYVPCSPSPCQNGGTCRPTGDVTHE.C	25	VGSYRCVCRATHTGPNCERPYVPCSPSPCQNGGTCRPTGDVTHE,EC,6@57.02146,8@57.02146,17@57.02146,19@0.98402,24@57.02146,25@203.07937,29@57.02146,35@57.02146	R19(Deamidated / 0.984); S25(OGlycan / 203.0794)	13.718	E.VGSYRC[+57.02146]VC[+57.02146]RATHTGPNC[+57.02146]ER[+0.98402]PYVPC[+57.02146]S[+203.07937]PSPC[+57.02146]QNGGTC[+57.02146]RPTGDVTHE.C	C6(Carbamidomethyl / 57.0215); C8(Carbamidomethyl / 57.0215); C17(Carbamidomethyl / 57.0215); C24(Carbamidomethyl / 57.0215); C29(Carbamidomethyl / 57.0215); C35(Carbamidomethyl / 57.0215)	0.00083	0.0011	0	0	0	0	7.1e-05	9e-05	3.08	256.2	0	-1	Specific	10	>sp|P46531|NOTC1_HUMAN Neurogenic locus notch homolog protein 1 OS=Homo sapiens OX=9606 GN=NOTCH1 PE=1 SV=4	1	5271	FP051922_7.4903.4903.6	high-energy collision-induced dissociation	2.53	5236.22	5237.23	1	71 | 94686
22	HexNAc(1)	228.5	6	873.877	5238.22	873.879	5238.24	controllerType=0 controllerNumber=1 scan=5007	-2.898	E.VGSYRCVCRATHTGPNCERPYVPCSPSPCQNGGTCRPTGDVTHE.C	25	VGSYRCVCRATHTGPNCERPYVPCSPSPCQNGGTCRPTGDVTHE,EC,6@57.02146,8@57.02146,17@57.02146,24@57.02146,25@203.07937,29@57.02146,31@0.98402,35@57.02146	S25(OGlycan / 203.0794); N31(Deamidated / 0.984)	13.9455	E.VGSYRC[+57.02146]VC[+57.02146]RATHTGPNC[+57.02146]ERPYVPC[+57.02146]S[+203.07937]PSPC[+57.02146]QN[+0.98402]GGTC[+57.02146]RPTGDVTHE.C	C6(Carbamidomethyl / 57.0215); C8(Carbamidomethyl / 57.0215); C17(Carbamidomethyl / 57.0215); C24(Carbamidomethyl / 57.0215); C29(Carbamidomethyl / 57.0215); C35(Carbamidomethyl / 57.0215)	0.0089	0.011	0	0	0	0	0.00092	0.0012	2.049	228.5	0		Specific	8.7	>sp|P46531|NOTC1_HUMAN Neurogenic locus notch homolog protein 1 OS=Homo sapiens OX=9606 GN=NOTCH1 PE=1 SV=4	1	5396	FP051922_7.5007.5007.6	high-energy collision-induced dissociation	1.83	5237.22	5237.23	1	72 | 96982
22	HexNAc(1)	221.4	6	873.876	5238.22	873.879	5238.24	controllerType=0 controllerNumber=1 scan=5493	-3.527	E.VGSYRCVCRATHTGPNCERPYVPCSPSPCQNGGTCRPTGDVTHE.C	25	VGSYRCVCRATHTGPNCERPYVPCSPSPCQNGGTCRPTGDVTHE,EC,6@57.02146,8@57.02146,17@57.02146,24@57.02146,25@203.07937,29@57.02146,31@0.98402,35@57.02146	S25(OGlycan / 203.0794); N31(Deamidated / 0.984)	14.9912	E.VGSYRC[+57.02146]VC[+57.02146]RATHTGPNC[+57.02146]ERPYVPC[+57.02146]S[+203.07937]PSPC[+57.02146]QN[+0.98402]GGTC[+57.02146]RPTGDVTHE.C	C6(Carbamidomethyl / 57.0215); C8(Carbamidomethyl / 57.0215); C17(Carbamidomethyl / 57.0215); C24(Carbamidomethyl / 57.0215); C29(Carbamidomethyl / 57.0215); C35(Carbamidomethyl / 57.0215)	0.0089	0.011	0	0	0	0	0.00094	0.0012	2.049	221.4	0		Specific	8.7	>sp|P46531|NOTC1_HUMAN Neurogenic locus notch homolog protein 1 OS=Homo sapiens OX=9606 GN=NOTCH1 PE=1 SV=4	1	5966	FP051922_7.5493.5493.6	high-energy collision-induced dissociation	1.83	5237.21	5237.23	1	73 | 105302
22	HexNAc(1)	130.4	5	1048.65	5239.23	1048.45	5238.24	controllerType=0 controllerNumber=1 scan=5470	-2.219	E.VGSYRCVCRATHTGPNCERPYVPCSPSPCQNGGTCRPTGDVTHE.C	25	VGSYRCVCRATHTGPNCERPYVPCSPSPCQNGGTCRPTGDVTHE,EC,6@57.02146,8@57.02146,17@57.02146,24@57.02146,25@203.07937,29@57.02146,31@0.98402,35@57.02146	S25(OGlycan / 203.0794); N31(Deamidated / 0.984)	14.9411	E.VGSYRC[+57.02146]VC[+57.02146]RATHTGPNC[+57.02146]ERPYVPC[+57.02146]S[+203.07937]PSPC[+57.02146]QN[+0.98402]GGTC[+57.02146]RPTGDVTHE.C	C6(Carbamidomethyl / 57.0215); C8(Carbamidomethyl / 57.0215); C17(Carbamidomethyl / 57.0215); C24(Carbamidomethyl / 57.0215); C29(Carbamidomethyl / 57.0215); C35(Carbamidomethyl / 57.0215)	0.024	0.03	0	0	0	0	0.003	0.0038	1.62	130.4	0	1	Specific	7.5	>sp|P46531|NOTC1_HUMAN Neurogenic locus notch homolog protein 1 OS=Homo sapiens OX=9606 GN=NOTCH1 PE=1 SV=4	1	5938	FP051922_7.5470.5470.5	high-energy collision-induced dissociation	1.4	5238.22	5237.23	1	74 | 104982
22	HexNAc(1)	109.2	6	873.879	5238.24	873.879	5238.24	controllerType=0 controllerNumber=1 scan=5891	-0.451	E.VGSYRCVCRATHTGPNCERPYVPCSPSPCQNGGTCRPTGDVTHE.C	25	VGSYRCVCRATHTGPNCERPYVPCSPSPCQNGGTCRPTGDVTHE,EC,6@57.02146,8@57.02146,17@57.02146,24@57.02146,25@203.07937,29@57.02146,31@0.98402,35@57.02146	S25(OGlycan / 203.0794); N31(Deamidated / 0.984)	15.883	E.VGSYRC[+57.02146]VC[+57.02146]RATHTGPNC[+57.02146]ERPYVPC[+57.02146]S[+203.07937]PSPC[+57.02146]QN[+0.98402]GGTC[+57.02146]RPTGDVTHE.C	C6(Carbamidomethyl / 57.0215); C8(Carbamidomethyl / 57.0215); C17(Carbamidomethyl / 57.0215); C24(Carbamidomethyl / 57.0215); C29(Carbamidomethyl / 57.0215); C35(Carbamidomethyl / 57.0215)	0.012	0.015	0	0	0	0	0.0012	0.0015	1.923	109.2	0		Specific	10.8	>sp|P46531|NOTC1_HUMAN Neurogenic locus notch homolog protein 1 OS=Homo sapiens OX=9606 GN=NOTCH1 PE=1 SV=4	1	6461	FP051922_7.5891.5891.6	high-energy collision-induced dissociation	1.56	5237.23	5237.23	1	75 | 111342
22	HexNAc(1)	53.9	5	1048.45	5238.23	1048.45	5238.24	controllerType=0 controllerNumber=1 scan=5525	-2.115	E.VGSYRCVCRATHTGPNCERPYVPCSPSPCQNGGTCRPTGDVTHE.C	25	VGSYRCVCRATHTGPNCERPYVPCSPSPCQNGGTCRPTGDVTHE,EC,6@57.02146,8@57.02146,17@57.02146,24@57.02146,25@203.07937,29@57.02146,31@0.98402,35@57.02146	S25(OGlycan / 203.0794); N31(Deamidated / 0.984)	15.0631	E.VGSYRC[+57.02146]VC[+57.02146]RATHTGPNC[+57.02146]ERPYVPC[+57.02146]S[+203.07937]PSPC[+57.02146]QN[+0.98402]GGTC[+57.02146]RPTGDVTHE.C	C6(Carbamidomethyl / 57.0215); C8(Carbamidomethyl / 57.0215); C17(Carbamidomethyl / 57.0215); C24(Carbamidomethyl / 57.0215); C29(Carbamidomethyl / 57.0215); C35(Carbamidomethyl / 57.0215)	0.03	0.038	0	0	0	0	0.0041	0.0052	1.529	53.9	0		Specific	6.6	>sp|P46531|NOTC1_HUMAN Neurogenic locus notch homolog protein 1 OS=Homo sapiens OX=9606 GN=NOTCH1 PE=1 SV=4	1	6003	FP051922_7.5525.5525.5	high-energy collision-induced dissociation	1.36	5237.22	5237.23	1	76 | 105862
22	HexNAc(1)	30.6	5	1048.25	5237.22	1048.45	5238.24	controllerType=0 controllerNumber=1 scan=5714	-3.292	E.VGSYRCVCRATHTGPNCERPYVPCSPSPCQNGGTCRPTGDVTHE.C	27	VGSYRCVCRATHTGPNCERPYVPCSPSPCQNGGTCRPTGDVTHE,EC,6@57.02146,8@57.02146,17@57.02146,24@57.02146,27@203.07937,29@57.02146,31@0.98402,35@57.02146	S27(OGlycan / 203.0794); N31(Deamidated / 0.984)	15.4845	E.VGSYRC[+57.02146]VC[+57.02146]RATHTGPNC[+57.02146]ERPYVPC[+57.02146]SPS[+203.07937]PC[+57.02146]QN[+0.98402]GGTC[+57.02146]RPTGDVTHE.C	C6(Carbamidomethyl / 57.0215); C8(Carbamidomethyl / 57.0215); C17(Carbamidomethyl / 57.0215); C24(Carbamidomethyl / 57.0215); C29(Carbamidomethyl / 57.0215); C35(Carbamidomethyl / 57.0215)	0.03	0.038	0	0	0	0	0.0041	0.0052	1.529	30.6	0	-1	Specific	6.7	>sp|P46531|NOTC1_HUMAN Neurogenic locus notch homolog protein 1 OS=Homo sapiens OX=9606 GN=NOTCH1 PE=1 SV=4	1	6242	FP051922_7.5714.5714.3	high-energy collision-induced dissociation	1.36	5236.21	5237.23	1	77 | 109342
22	HexNAc(1)	29	5	1048.45	5238.22	1048.45	5238.24	controllerType=0 controllerNumber=1 scan=5246	-3.163	E.VGSYRCVCRATHTGPNCERPYVPCSPSPCQNGGTCRPTGDVTHE.C	25	VGSYRCVCRATHTGPNCERPYVPCSPSPCQNGGTCRPTGDVTHE,EC,6@57.02146,8@57.02146,17@57.02146,24@57.02146,25@203.07937,29@57.02146,31@0.98402,35@57.02146	S25(OGlycan / 203.0794); N31(Deamidated / 0.984)	14.4611	E.VGSYRC[+57.02146]VC[+57.02146]RATHTGPNC[+57.02146]ERPYVPC[+57.02146]S[+203.07937]PSPC[+57.02146]QN[+0.98402]GGTC[+57.02146]RPTGDVTHE.C	C6(Carbamidomethyl / 57.0215); C8(Carbamidomethyl / 57.0215); C17(Carbamidomethyl / 57.0215); C24(Carbamidomethyl / 57.0215); C29(Carbamidomethyl / 57.0215); C35(Carbamidomethyl / 57.0215)	0.035	0.044	0	0.0038	0	0	0.007	0.0091	1.457	29	0		Specific	6	>sp|P46531|NOTC1_HUMAN Neurogenic locus notch homolog protein 1 OS=Homo sapiens OX=9606 GN=NOTCH1 PE=1 SV=4	1	5669	FP051922_7.5246.5246.5	high-energy collision-induced dissociation	1.33	5237.22	5237.23	1	78 | 101022
22	HexNAc(1)	1.1	5	1048.45	5238.22	1048.45	5238.24	controllerType=0 controllerNumber=1 scan=5191	-3.28	E.VGSYRCVCRATHTGPNCERPYVPCSPSPCQNGGTCRPTGDVTHE.C	25	VGSYRCVCRATHTGPNCERPYVPCSPSPCQNGGTCRPTGDVTHE,EC,6@57.02146,8@57.02146,17@57.02146,24@57.02146,25@203.07937,29@57.02146,31@0.98402,35@57.02146	S25(OGlycan / 203.0794); N31(Deamidated / 0.984)	14.3426	E.VGSYRC[+57.02146]VC[+57.02146]RATHTGPNC[+57.02146]ERPYVPC[+57.02146]S[+203.07937]PSPC[+57.02146]QN[+0.98402]GGTC[+57.02146]RPTGDVTHE.C	C6(Carbamidomethyl / 57.0215); C8(Carbamidomethyl / 57.0215); C17(Carbamidomethyl / 57.0215); C24(Carbamidomethyl / 57.0215); C29(Carbamidomethyl / 57.0215); C35(Carbamidomethyl / 57.0215)	0.035	0.044	0	0.0038	0	0	0.007	0.0091	1.457	1.1	0		Specific	6.3	>sp|P46531|NOTC1_HUMAN Neurogenic locus notch homolog protein 1 OS=Homo sapiens OX=9606 GN=NOTCH1 PE=1 SV=4	1	5606	FP051922_7.5191.5191.5	high-energy collision-induced dissociation	1.33	5237.22	5237.23	1	79 | 100022
22	HexNAc(1)	398.4	6	873.546	5236.24	873.715	5237.26	controllerType=0 controllerNumber=1 scan=4792	-2.42	E.VGSYRCVCRATHTGPNCERPYVPCSPSPCQNGGTCRPTGDVTHE.C	27	VGSYRCVCRATHTGPNCERPYVPCSPSPCQNGGTCRPTGDVTHE,EC,6@57.02146,8@57.02146,17@57.02146,24@57.02146,27@203.07937,29@57.02146,35@57.02146	S27(OGlycan / 203.0794)	13.4727	E.VGSYRC[+57.02146]VC[+57.02146]RATHTGPNC[+57.02146]ERPYVPC[+57.02146]SPS[+203.07937]PC[+57.02146]QNGGTC[+57.02146]RPTGDVTHE.C	C6(Carbamidomethyl / 57.0215); C8(Carbamidomethyl / 57.0215); C17(Carbamidomethyl / 57.0215); C24(Carbamidomethyl / 57.0215); C29(Carbamidomethyl / 57.0215); C35(Carbamidomethyl / 57.0215)	2.8e-05	3.5e-05	0	0	0	0	2.7e-06	3.4e-06	4.558	398.4	0	-1	Specific	11	>sp|P46531|NOTC1_HUMAN Neurogenic locus notch homolog protein 1 OS=Homo sapiens OX=9606 GN=NOTCH1 PE=1 SV=4	1	5133	FP051922_7.4792.4792.6	high-energy collision-induced dissociation	4.38	5235.23	5236.25	1	80 | 92606
22	HexNAc(1)	249.6	6	873.877	5238.23	873.715	5237.26	controllerType=0 controllerNumber=1 scan=4958	-6.311	E.VGSYRCVCRATHTGPNCERPYVPCSPSPCQNGGTCRPTGDVTHE.C	25	VGSYRCVCRATHTGPNCERPYVPCSPSPCQNGGTCRPTGDVTHE,EC,6@57.02146,8@57.02146,17@57.02146,24@57.02146,25@203.07937,29@57.02146,35@57.02146	S25(OGlycan / 203.0794)	13.837	E.VGSYRC[+57.02146]VC[+57.02146]RATHTGPNC[+57.02146]ERPYVPC[+57.02146]S[+203.07937]PSPC[+57.02146]QNGGTC[+57.02146]RPTGDVTHE.C	C6(Carbamidomethyl / 57.0215); C8(Carbamidomethyl / 57.0215); C17(Carbamidomethyl / 57.0215); C24(Carbamidomethyl / 57.0215); C29(Carbamidomethyl / 57.0215); C35(Carbamidomethyl / 57.0215)	0.0085	0.011	0	0	0	0	0.00088	0.0011	2.071	249.6	0	1	Specific	8.3	>sp|P46531|NOTC1_HUMAN Neurogenic locus notch homolog protein 1 OS=Homo sapiens OX=9606 GN=NOTCH1 PE=1 SV=4	1	5341	FP051922_7.4958.4958.6	high-energy collision-induced dissociation	1.96	5237.22	5236.25	1	81 | 95982
22	HexNAc(1)	51	5	1048.25	5237.24	1048.26	5237.26	controllerType=0 controllerNumber=1 scan=4810	-2.323	E.VGSYRCVCRATHTGPNCERPYVPCSPSPCQNGGTCRPTGDVTHE.C	27	VGSYRCVCRATHTGPNCERPYVPCSPSPCQNGGTCRPTGDVTHE,EC,6@57.02146,8@57.02146,17@57.02146,24@57.02146,27@203.07937,29@57.02146,35@57.02146	S27(OGlycan / 203.0794)	13.5133	E.VGSYRC[+57.02146]VC[+57.02146]RATHTGPNC[+57.02146]ERPYVPC[+57.02146]SPS[+203.07937]PC[+57.02146]QNGGTC[+57.02146]RPTGDVTHE.C	C6(Carbamidomethyl / 57.0215); C8(Carbamidomethyl / 57.0215); C17(Carbamidomethyl / 57.0215); C24(Carbamidomethyl / 57.0215); C29(Carbamidomethyl / 57.0215); C35(Carbamidomethyl / 57.0215)	0.03	0.038	0	0	0	0	0.004	0.0051	1.529	51	0		Specific	6.5	>sp|P46531|NOTC1_HUMAN Neurogenic locus notch homolog protein 1 OS=Homo sapiens OX=9606 GN=NOTCH1 PE=1 SV=4	1	5154	FP051922_7.4810.4810.5	high-energy collision-induced dissociation	1.43	5236.24	5236.25	1	82 | 92846
22	Hex(1)	505.5	6	867.036	5197.18	867.042	5197.21	controllerType=0 controllerNumber=1 scan=4917	-6.526	E.VGSYRCVCRATHTGPNCERPYVPCSPSPCQNGGTCRPTGDVTHE.C	25	VGSYRCVCRATHTGPNCERPYVPCSPSPCQNGGTCRPTGDVTHE,EC,6@57.02146,8@57.02146,17@57.02146,24@57.02146,25@162.05282,29@57.02146,31@0.98402,35@57.02146	S25(OGlycan / 162.0528); N31(Deamidated / 0.984)	13.7457	E.VGSYRC[+57.02146]VC[+57.02146]RATHTGPNC[+57.02146]ERPYVPC[+57.02146]S[+162.05282]PSPC[+57.02146]QN[+0.98402]GGTC[+57.02146]RPTGDVTHE.C	C6(Carbamidomethyl / 57.0215); C8(Carbamidomethyl / 57.0215); C17(Carbamidomethyl / 57.0215); C24(Carbamidomethyl / 57.0215); C29(Carbamidomethyl / 57.0215); C35(Carbamidomethyl / 57.0215)	2.8e-06	3.5e-06	0	0	0	0	4.2e-07	5.3e-07	5.557	505.5	0		Specific	12.2	>sp|P46531|NOTC1_HUMAN Neurogenic locus notch homolog protein 1 OS=Homo sapiens OX=9606 GN=NOTCH1 PE=1 SV=4	1	5287	FP051922_7.4917.4917.6	high-energy collision-induced dissociation	5.17	5196.17	5196.21	1	83 | 95006
22	Hex(1)	260	6	866.87	5196.19	867.042	5197.21	controllerType=0 controllerNumber=1 scan=4987	-4.636	E.VGSYRCVCRATHTGPNCERPYVPCSPSPCQNGGTCRPTGDVTHE.C	3	VGSYRCVCRATHTGPNCERPYVPCSPSPCQNGGTCRPTGDVTHE,EC,3@162.05282,6@57.02146,8@57.02146,17@57.02146,24@57.02146,29@57.02146,31@0.98402,35@57.02146	S3(OGlycan / 162.0528); N31(Deamidated / 0.984)	13.8984	E.VGS[+162.05282]YRC[+57.02146]VC[+57.02146]RATHTGPNC[+57.02146]ERPYVPC[+57.02146]SPSPC[+57.02146]QN[+0.98402]GGTC[+57.02146]RPTGDVTHE.C	C6(Carbamidomethyl / 57.0215); C8(Carbamidomethyl / 57.0215); C17(Carbamidomethyl / 57.0215); C24(Carbamidomethyl / 57.0215); C29(Carbamidomethyl / 57.0215); C35(Carbamidomethyl / 57.0215)	0.00011	0.00014	0	0	0	0	1.1e-05	1.4e-05	3.948	260	1.6	-1	Specific	11.4	>sp|P46531|NOTC1_HUMAN Neurogenic locus notch homolog protein 1 OS=Homo sapiens OX=9606 GN=NOTCH1 PE=1 SV=4	1	5377	FP051922_7.4987.4987.6	high-energy collision-induced dissociation	3.38	5195.18	5196.21	1	84 | 96742
22	Hex(1)	457.7	6	866.875	5196.21	866.878	5196.23	controllerType=0 controllerNumber=1 scan=4811	-3.355	E.VGSYRCVCRATHTGPNCERPYVPCSPSPCQNGGTCRPTGDVTHE.C	27	VGSYRCVCRATHTGPNCERPYVPCSPSPCQNGGTCRPTGDVTHE,EC,6@57.02146,8@57.02146,17@57.02146,24@57.02146,27@162.05282,29@57.02146,35@57.02146	S27(OGlycan / 162.0528)	13.5155	E.VGSYRC[+57.02146]VC[+57.02146]RATHTGPNC[+57.02146]ERPYVPC[+57.02146]SPS[+162.05282]PC[+57.02146]QNGGTC[+57.02146]RPTGDVTHE.C	C6(Carbamidomethyl / 57.0215); C8(Carbamidomethyl / 57.0215); C17(Carbamidomethyl / 57.0215); C24(Carbamidomethyl / 57.0215); C29(Carbamidomethyl / 57.0215); C35(Carbamidomethyl / 57.0215)	1.8e-06	2.3e-06	0	0	0	0	3e-07	3.8e-07	5.733	457.7	0		Specific	12	>sp|P46531|NOTC1_HUMAN Neurogenic locus notch homolog protein 1 OS=Homo sapiens OX=9606 GN=NOTCH1 PE=1 SV=4	1	5155	FP051922_7.4811.4811.6	high-energy collision-induced dissociation	5.68	5195.2	5195.22	1	85 | 92886
22	Hex(1)	434.7	6	866.872	5196.19	866.878	5196.23	controllerType=0 controllerNumber=1 scan=4864	-6.597	E.VGSYRCVCRATHTGPNCERPYVPCSPSPCQNGGTCRPTGDVTHE.C	27	VGSYRCVCRATHTGPNCERPYVPCSPSPCQNGGTCRPTGDVTHE,EC,6@57.02146,8@57.02146,17@57.02146,24@57.02146,27@162.05282,29@57.02146,35@57.02146	S27(OGlycan / 162.0528)	13.6331	E.VGSYRC[+57.02146]VC[+57.02146]RATHTGPNC[+57.02146]ERPYVPC[+57.02146]SPS[+162.05282]PC[+57.02146]QNGGTC[+57.02146]RPTGDVTHE.C	C6(Carbamidomethyl / 57.0215); C8(Carbamidomethyl / 57.0215); C17(Carbamidomethyl / 57.0215); C24(Carbamidomethyl / 57.0215); C29(Carbamidomethyl / 57.0215); C35(Carbamidomethyl / 57.0215)	5.5e-05	7e-05	0	0	0	0	5.8e-06	7.3e-06	4.259	434.7	0		Specific	11.1	>sp|P46531|NOTC1_HUMAN Neurogenic locus notch homolog protein 1 OS=Homo sapiens OX=9606 GN=NOTCH1 PE=1 SV=4	1	5223	FP051922_7.4864.4864.6	high-energy collision-induced dissociation	4.48	5195.19	5195.22	1	86 | 93806
22	Hex(1)	92.1	6	866.705	5195.19	866.878	5196.23	controllerType=0 controllerNumber=1 scan=5049	-6.327	E.VGSYRCVCRATHTGPNCERPYVPCSPSPCQNGGTCRPTGDVTHE.C	3	VGSYRCVCRATHTGPNCERPYVPCSPSPCQNGGTCRPTGDVTHE,EC,3@162.05282,6@57.02146,8@57.02146,17@57.02146,24@57.02146,29@57.02146,35@57.02146	S3(OGlycan / 162.0528)	14.0351	E.VGS[+162.05282]YRC[+57.02146]VC[+57.02146]RATHTGPNC[+57.02146]ERPYVPC[+57.02146]SPSPC[+57.02146]QNGGTC[+57.02146]RPTGDVTHE.C	C6(Carbamidomethyl / 57.0215); C8(Carbamidomethyl / 57.0215); C17(Carbamidomethyl / 57.0215); C24(Carbamidomethyl / 57.0215); C29(Carbamidomethyl / 57.0215); C35(Carbamidomethyl / 57.0215)	0.022	0.028	0	0	0	0	0.0027	0.0034	1.653	92.1	1.6	-1	Specific	9.3	>sp|P46531|NOTC1_HUMAN Neurogenic locus notch homolog protein 1 OS=Homo sapiens OX=9606 GN=NOTCH1 PE=1 SV=4	1	5443	FP051922_7.5049.5049.6	high-energy collision-induced dissociation	1.55	5194.19	5195.22	1	87 | 97782
22	Fuc(1)	476.5	6	864.373	5181.2	864.54	5182.2	controllerType=0 controllerNumber=1 scan=5267	0.563	E.VGSYRCVCRATHTGPNCERPYVPCSPSPCQNGGTCRPTGDVTHE.C	3	VGSYRCVCRATHTGPNCERPYVPCSPSPCQNGGTCRPTGDVTHE,EC,3@146.05791,6@57.02146,8@57.02146,17@57.02146,19@0.98402,24@57.02146,29@57.02146,31@0.98402,35@57.02146	S3(OGlycan / 146.0579); R19(Deamidated / 0.984); N31(Deamidated / 0.984)	14.5082	E.VGS[+146.05791]YRC[+57.02146]VC[+57.02146]RATHTGPNC[+57.02146]ER[+0.98402]PYVPC[+57.02146]SPSPC[+57.02146]QN[+0.98402]GGTC[+57.02146]RPTGDVTHE.C	C6(Carbamidomethyl / 57.0215); C8(Carbamidomethyl / 57.0215); C17(Carbamidomethyl / 57.0215); C24(Carbamidomethyl / 57.0215); C29(Carbamidomethyl / 57.0215); C35(Carbamidomethyl / 57.0215)	1.4e-06	1.8e-06	0	0	0	0	2e-07	2.5e-07	5.855	476.5	1	-1	Specific	13.4	>sp|P46531|NOTC1_HUMAN Neurogenic locus notch homolog protein 1 OS=Homo sapiens OX=9606 GN=NOTCH1 PE=1 SV=4	1	5691	FP051922_7.5267.5267.6	high-energy collision-induced dissociation	5.86	5180.19	5181.19	1	88 | 101502
22	Fuc(1)	326.1	4	1296.31	5182.2	1296.31	5182.2	controllerType=0 controllerNumber=1 scan=5025	0.298	E.VGSYRCVCRATHTGPNCERPYVPCSPSPCQNGGTCRPTGDVTHE.C	34	VGSYRCVCRATHTGPNCERPYVPCSPSPCQNGGTCRPTGDVTHE,EC,6@57.02146,8@57.02146,17@57.02146,19@0.98402,24@57.02146,29@57.02146,31@0.98402,34@146.05791,35@57.02146	R19(Deamidated / 0.984); N31(Deamidated / 0.984); T34(OGlycan / 146.0579)	13.9839	E.VGSYRC[+57.02146]VC[+57.02146]RATHTGPNC[+57.02146]ER[+0.98402]PYVPC[+57.02146]SPSPC[+57.02146]QN[+0.98402]GGT[+146.05791]C[+57.02146]RPTGDVTHE.C	C6(Carbamidomethyl / 57.0215); C8(Carbamidomethyl / 57.0215); C17(Carbamidomethyl / 57.0215); C24(Carbamidomethyl / 57.0215); C29(Carbamidomethyl / 57.0215); C35(Carbamidomethyl / 57.0215)	0.011	0.015	0	0	0	0	0.0011	0.0014	1.94	326.1	4.8		Specific	8.5	>sp|P46531|NOTC1_HUMAN Neurogenic locus notch homolog protein 1 OS=Homo sapiens OX=9606 GN=NOTCH1 PE=1 SV=4	1	5414	FP051922_7.5025.5025.4	high-energy collision-induced dissociation	2.07	5181.2	5181.19	1	89 | 97422
22	Fuc(1)	277.8	5	1037.05	5181.21	1037.25	5182.2	controllerType=0 controllerNumber=1 scan=5333	1.59	E.VGSYRCVCRATHTGPNCERPYVPCSPSPCQNGGTCRPTGDVTHE.C	3	VGSYRCVCRATHTGPNCERPYVPCSPSPCQNGGTCRPTGDVTHE,EC,3@146.05791,6@57.02146,8@57.02146,9@0.98402,17@57.02146,24@57.02146,29@57.02146,31@0.98402,35@57.02146	S3(OGlycan / 146.0579); R9(Deamidated / 0.984); N31(Deamidated / 0.984)	14.6496	E.VGS[+146.05791]YRC[+57.02146]VC[+57.02146]R[+0.98402]ATHTGPNC[+57.02146]ERPYVPC[+57.02146]SPSPC[+57.02146]QN[+0.98402]GGTC[+57.02146]RPTGDVTHE.C	C6(Carbamidomethyl / 57.0215); C8(Carbamidomethyl / 57.0215); C17(Carbamidomethyl / 57.0215); C24(Carbamidomethyl / 57.0215); C29(Carbamidomethyl / 57.0215); C35(Carbamidomethyl / 57.0215)	0.00085	0.0011	0	0	0	0	7.6e-05	9.7e-05	3.069	277.8	1.6	-1	Specific	9.3	>sp|P46531|NOTC1_HUMAN Neurogenic locus notch homolog protein 1 OS=Homo sapiens OX=9606 GN=NOTCH1 PE=1 SV=4	1	5771	FP051922_7.5333.5333.5	high-energy collision-induced dissociation	3.01	5180.2	5181.19	1	90 | 103062
22	Fuc(1)	261.2	5	1037.05	5181.2	1037.25	5182.2	controllerType=0 controllerNumber=1 scan=5169	1.119	E.VGSYRCVCRATHTGPNCERPYVPCSPSPCQNGGTCRPTGDVTHE.C	3	VGSYRCVCRATHTGPNCERPYVPCSPSPCQNGGTCRPTGDVTHE,EC,3@146.05791,6@57.02146,8@57.02146,9@0.98402,17@57.02146,24@57.02146,29@57.02146,31@0.98402,35@57.02146	S3(OGlycan / 146.0579); R9(Deamidated / 0.984); N31(Deamidated / 0.984)	14.2947	E.VGS[+146.05791]YRC[+57.02146]VC[+57.02146]R[+0.98402]ATHTGPNC[+57.02146]ERPYVPC[+57.02146]SPSPC[+57.02146]QN[+0.98402]GGTC[+57.02146]RPTGDVTHE.C	C6(Carbamidomethyl / 57.0215); C8(Carbamidomethyl / 57.0215); C17(Carbamidomethyl / 57.0215); C24(Carbamidomethyl / 57.0215); C29(Carbamidomethyl / 57.0215); C35(Carbamidomethyl / 57.0215)	0.00049	0.00062	0	0	0	0	3.8e-05	4.8e-05	3.311	261.2	1.1	-1	Specific	10.6	>sp|P46531|NOTC1_HUMAN Neurogenic locus notch homolog protein 1 OS=Homo sapiens OX=9606 GN=NOTCH1 PE=1 SV=4	1	5579	FP051922_7.5169.5169.5	high-energy collision-induced dissociation	3.26	5180.2	5181.19	1	91 | 99742
22	Fuc(1)	187.6	5	1037.05	5181.2	1037.25	5182.2	controllerType=0 controllerNumber=1 scan=5227	0.177	E.VGSYRCVCRATHTGPNCERPYVPCSPSPCQNGGTCRPTGDVTHE.C	27	VGSYRCVCRATHTGPNCERPYVPCSPSPCQNGGTCRPTGDVTHE,EC,6@57.02146,8@57.02146,9@0.98402,17@57.02146,24@57.02146,27@146.05791,29@57.02146,31@0.98402,35@57.02146	R9(Deamidated / 0.984); S27(OGlycan / 146.0579); N31(Deamidated / 0.984)	14.4203	E.VGSYRC[+57.02146]VC[+57.02146]R[+0.98402]ATHTGPNC[+57.02146]ERPYVPC[+57.02146]SPS[+146.05791]PC[+57.02146]QN[+0.98402]GGTC[+57.02146]RPTGDVTHE.C	C6(Carbamidomethyl / 57.0215); C8(Carbamidomethyl / 57.0215); C17(Carbamidomethyl / 57.0215); C24(Carbamidomethyl / 57.0215); C29(Carbamidomethyl / 57.0215); C35(Carbamidomethyl / 57.0215)	0.0019	0.0024	0	0	0	0	0.00014	0.00018	2.728	187.6	0	-1	Specific	9.3	>sp|P46531|NOTC1_HUMAN Neurogenic locus notch homolog protein 1 OS=Homo sapiens OX=9606 GN=NOTCH1 PE=1 SV=4	1	5646	FP051922_7.5227.5227.5	high-energy collision-induced dissociation	2.67	5180.19	5181.19	1	92 | 100622
22	Fuc(1)	183.4	4	1296.3	5182.19	1296.31	5182.2	controllerType=0 controllerNumber=1 scan=5087	-1.869	E.VGSYRCVCRATHTGPNCERPYVPCSPSPCQNGGTCRPTGDVTHE.C	34	VGSYRCVCRATHTGPNCERPYVPCSPSPCQNGGTCRPTGDVTHE,EC,6@57.02146,8@57.02146,17@57.02146,19@0.98402,24@57.02146,29@57.02146,31@0.98402,34@146.05791,35@57.02146	R19(Deamidated / 0.984); N31(Deamidated / 0.984); T34(OGlycan / 146.0579)	14.1202	E.VGSYRC[+57.02146]VC[+57.02146]RATHTGPNC[+57.02146]ER[+0.98402]PYVPC[+57.02146]SPSPC[+57.02146]QN[+0.98402]GGT[+146.05791]C[+57.02146]RPTGDVTHE.C	C6(Carbamidomethyl / 57.0215); C8(Carbamidomethyl / 57.0215); C17(Carbamidomethyl / 57.0215); C24(Carbamidomethyl / 57.0215); C29(Carbamidomethyl / 57.0215); C35(Carbamidomethyl / 57.0215)	0.026	0.033	0	0	0	0	0.0034	0.0043	1.585	183.4	0.1		Specific	7.4	>sp|P46531|NOTC1_HUMAN Neurogenic locus notch homolog protein 1 OS=Homo sapiens OX=9606 GN=NOTCH1 PE=1 SV=4	1	5486	FP051922_7.5087.5087.4	high-energy collision-induced dissociation	1.5	5181.19	5181.19	1	93 | 98622
22	Fuc(1)	137.1	4	1296.05	5181.19	1296.31	5182.2	controllerType=0 controllerNumber=1 scan=5143	-0.939	E.VGSYRCVCRATHTGPNCERPYVPCSPSPCQNGGTCRPTGDVTHE.C	34	VGSYRCVCRATHTGPNCERPYVPCSPSPCQNGGTCRPTGDVTHE,EC,6@57.02146,8@57.02146,16@0.98402,17@57.02146,24@57.02146,29@57.02146,30@0.98402,34@146.05791,35@57.02146	N16(Deamidated / 0.984); Q30(Deamidated / 0.984); T34(OGlycan / 146.0579)	14.2383	E.VGSYRC[+57.02146]VC[+57.02146]RATHTGPN[+0.98402]C[+57.02146]ERPYVPC[+57.02146]SPSPC[+57.02146]Q[+0.98402]NGGT[+146.05791]C[+57.02146]RPTGDVTHE.C	C6(Carbamidomethyl / 57.0215); C8(Carbamidomethyl / 57.0215); C17(Carbamidomethyl / 57.0215); C24(Carbamidomethyl / 57.0215); C29(Carbamidomethyl / 57.0215); C35(Carbamidomethyl / 57.0215)	0.033	0.042	0	0	0	0	0.0059	0.0075	1.481	137.1	1.1	-1	Specific	7.6	>sp|P46531|NOTC1_HUMAN Neurogenic locus notch homolog protein 1 OS=Homo sapiens OX=9606 GN=NOTCH1 PE=1 SV=4	1	5550	FP051922_7.5143.5143.4	high-energy collision-induced dissociation	1.38	5180.19	5181.19	1	94 | 99462
22	Fuc(1)	113.7	5	1037.45	5183.21	1037.25	5182.2	controllerType=0 controllerNumber=1 scan=5556	0.083	E.VGSYRCVCRATHTGPNCERPYVPCSPSPCQNGGTCRPTGDVTHE.C	3	VGSYRCVCRATHTGPNCERPYVPCSPSPCQNGGTCRPTGDVTHE,EC,3@146.05791,6@57.02146,8@57.02146,9@0.98402,17@57.02146,24@57.02146,29@57.02146,31@0.98402,35@57.02146	S3(OGlycan / 146.0579); R9(Deamidated / 0.984); N31(Deamidated / 0.984)	15.131	E.VGS[+146.05791]YRC[+57.02146]VC[+57.02146]R[+0.98402]ATHTGPNC[+57.02146]ERPYVPC[+57.02146]SPSPC[+57.02146]QN[+0.98402]GGTC[+57.02146]RPTGDVTHE.C	C6(Carbamidomethyl / 57.0215); C8(Carbamidomethyl / 57.0215); C17(Carbamidomethyl / 57.0215); C24(Carbamidomethyl / 57.0215); C29(Carbamidomethyl / 57.0215); C35(Carbamidomethyl / 57.0215)	0.026	0.033	0	0	0	0	0.0033	0.0042	1.586	113.7	1.6	1	Specific	8.3	>sp|P46531|NOTC1_HUMAN Neurogenic locus notch homolog protein 1 OS=Homo sapiens OX=9606 GN=NOTCH1 PE=1 SV=4	1	6039	FP051922_7.5556.5556.5	high-energy collision-induced dissociation	1.5	5182.2	5181.19	1	95 | 106382
22	Fuc(1)	655.6	6	864.21	5180.22	864.376	5181.22	controllerType=0 controllerNumber=1 scan=4791	1.483	E.VGSYRCVCRATHTGPNCERPYVPCSPSPCQNGGTCRPTGDVTHE.C	27	VGSYRCVCRATHTGPNCERPYVPCSPSPCQNGGTCRPTGDVTHE,EC,6@57.02146,8@57.02146,17@57.02146,19@0.98402,24@57.02146,27@146.05791,29@57.02146,35@57.02146	R19(Deamidated / 0.984); S27(OGlycan / 146.0579)	13.4705	E.VGSYRC[+57.02146]VC[+57.02146]RATHTGPNC[+57.02146]ER[+0.98402]PYVPC[+57.02146]SPS[+146.05791]PC[+57.02146]QNGGTC[+57.02146]RPTGDVTHE.C	C6(Carbamidomethyl / 57.0215); C8(Carbamidomethyl / 57.0215); C17(Carbamidomethyl / 57.0215); C24(Carbamidomethyl / 57.0215); C29(Carbamidomethyl / 57.0215); C35(Carbamidomethyl / 57.0215)	1.6e-09	2.1e-09	0	0	0	0	2.1e-10	2.7e-10	8.785	655.6	0	-1	Specific	16.2	>sp|P46531|NOTC1_HUMAN Neurogenic locus notch homolog protein 1 OS=Homo sapiens OX=9606 GN=NOTCH1 PE=1 SV=4	1	5132	FP051922_7.4791.4791.6	high-energy collision-induced dissociation	8.22	5179.22	5180.21	1	96 | 92566
22	Fuc(1)	496.3	6	864.373	5181.2	864.376	5181.22	controllerType=0 controllerNumber=1 scan=5103	-2.745	E.VGSYRCVCRATHTGPNCERPYVPCSPSPCQNGGTCRPTGDVTHE.C	3	VGSYRCVCRATHTGPNCERPYVPCSPSPCQNGGTCRPTGDVTHE,EC,3@146.05791,6@57.02146,8@57.02146,17@57.02146,24@57.02146,29@57.02146,31@0.98402,35@57.02146	S3(OGlycan / 146.0579); N31(Deamidated / 0.984)	14.1578	E.VGS[+146.05791]YRC[+57.02146]VC[+57.02146]RATHTGPNC[+57.02146]ERPYVPC[+57.02146]SPSPC[+57.02146]QN[+0.98402]GGTC[+57.02146]RPTGDVTHE.C	C6(Carbamidomethyl / 57.0215); C8(Carbamidomethyl / 57.0215); C17(Carbamidomethyl / 57.0215); C24(Carbamidomethyl / 57.0215); C29(Carbamidomethyl / 57.0215); C35(Carbamidomethyl / 57.0215)	1.6e-06	2.1e-06	0	0	0	0	2.8e-07	3.5e-07	5.787	496.3	5.5		Specific	13.7	>sp|P46531|NOTC1_HUMAN Neurogenic locus notch homolog protein 1 OS=Homo sapiens OX=9606 GN=NOTCH1 PE=1 SV=4	1	5506	FP051922_7.5103.5103.6	high-energy collision-induced dissociation	5.4	5180.2	5180.21	1	97 | 98782
22	Fuc(1)	485.1	6	864.374	5181.21	864.376	5181.22	controllerType=0 controllerNumber=1 scan=4947	-2.18	E.VGSYRCVCRATHTGPNCERPYVPCSPSPCQNGGTCRPTGDVTHE.C	3	VGSYRCVCRATHTGPNCERPYVPCSPSPCQNGGTCRPTGDVTHE,EC,3@146.05791,6@57.02146,8@57.02146,17@57.02146,24@57.02146,29@57.02146,31@0.98402,35@57.02146	S3(OGlycan / 146.0579); N31(Deamidated / 0.984)	13.8132	E.VGS[+146.05791]YRC[+57.02146]VC[+57.02146]RATHTGPNC[+57.02146]ERPYVPC[+57.02146]SPSPC[+57.02146]QN[+0.98402]GGTC[+57.02146]RPTGDVTHE.C	C6(Carbamidomethyl / 57.0215); C8(Carbamidomethyl / 57.0215); C17(Carbamidomethyl / 57.0215); C24(Carbamidomethyl / 57.0215); C29(Carbamidomethyl / 57.0215); C35(Carbamidomethyl / 57.0215)	1.6e-06	2.1e-06	0	0	0	0	2.7e-07	3.4e-07	5.787	485.1	5.6		Specific	12.4	>sp|P46531|NOTC1_HUMAN Neurogenic locus notch homolog protein 1 OS=Homo sapiens OX=9606 GN=NOTCH1 PE=1 SV=4	1	5328	FP051922_7.4947.4947.6	high-energy collision-induced dissociation	5.4	5180.2	5180.21	1	98 | 95806
22	Fuc(1)	474.6	6	864.374	5181.21	864.376	5181.22	controllerType=0 controllerNumber=1 scan=5545	-2.25	E.VGSYRCVCRATHTGPNCERPYVPCSPSPCQNGGTCRPTGDVTHE.C	3	VGSYRCVCRATHTGPNCERPYVPCSPSPCQNGGTCRPTGDVTHE,EC,3@146.05791,6@57.02146,8@57.02146,17@57.02146,24@57.02146,29@57.02146,31@0.98402,35@57.02146	S3(OGlycan / 146.0579); N31(Deamidated / 0.984)	15.1072	E.VGS[+146.05791]YRC[+57.02146]VC[+57.02146]RATHTGPNC[+57.02146]ERPYVPC[+57.02146]SPSPC[+57.02146]QN[+0.98402]GGTC[+57.02146]RPTGDVTHE.C	C6(Carbamidomethyl / 57.0215); C8(Carbamidomethyl / 57.0215); C17(Carbamidomethyl / 57.0215); C24(Carbamidomethyl / 57.0215); C29(Carbamidomethyl / 57.0215); C35(Carbamidomethyl / 57.0215)	1.8e-06	2.3e-06	0	0	0	0	3.4e-07	4.3e-07	5.733	474.6	7.3		Specific	13.6	>sp|P46531|NOTC1_HUMAN Neurogenic locus notch homolog protein 1 OS=Homo sapiens OX=9606 GN=NOTCH1 PE=1 SV=4	1	6026	FP051922_7.5545.5545.6	high-energy collision-induced dissociation	5.22	5180.2	5180.21	1	99 | 106062
22	Fuc(1)	472	6	864.374	5181.21	864.376	5181.22	controllerType=0 controllerNumber=1 scan=5656	-1.968	E.VGSYRCVCRATHTGPNCERPYVPCSPSPCQNGGTCRPTGDVTHE.C	3	VGSYRCVCRATHTGPNCERPYVPCSPSPCQNGGTCRPTGDVTHE,EC,3@146.05791,6@57.02146,8@57.02146,17@57.02146,24@57.02146,29@57.02146,31@0.98402,35@57.02146	S3(OGlycan / 146.0579); N31(Deamidated / 0.984)	15.3557	E.VGS[+146.05791]YRC[+57.02146]VC[+57.02146]RATHTGPNC[+57.02146]ERPYVPC[+57.02146]SPSPC[+57.02146]QN[+0.98402]GGTC[+57.02146]RPTGDVTHE.C	C6(Carbamidomethyl / 57.0215); C8(Carbamidomethyl / 57.0215); C17(Carbamidomethyl / 57.0215); C24(Carbamidomethyl / 57.0215); C29(Carbamidomethyl / 57.0215); C35(Carbamidomethyl / 57.0215)	8.7e-07	1.1e-06	0	0	0	0	1.4e-07	1.7e-07	6.059	472	1.6		Specific	14.4	>sp|P46531|NOTC1_HUMAN Neurogenic locus notch homolog protein 1 OS=Homo sapiens OX=9606 GN=NOTCH1 PE=1 SV=4	1	6164	FP051922_7.5656.5656.6	high-energy collision-induced dissociation	5.54	5180.2	5180.21	1	100 | 108342
22	Fuc(1)	447.4	6	864.373	5181.2	864.376	5181.22	controllerType=0 controllerNumber=1 scan=5212	-3.169	E.VGSYRCVCRATHTGPNCERPYVPCSPSPCQNGGTCRPTGDVTHE.C	3	VGSYRCVCRATHTGPNCERPYVPCSPSPCQNGGTCRPTGDVTHE,EC,3@146.05791,6@57.02146,8@57.02146,17@57.02146,24@57.02146,29@57.02146,31@0.98402,35@57.02146	S3(OGlycan / 146.0579); N31(Deamidated / 0.984)	14.3918	E.VGS[+146.05791]YRC[+57.02146]VC[+57.02146]RATHTGPNC[+57.02146]ERPYVPC[+57.02146]SPSPC[+57.02146]QN[+0.98402]GGTC[+57.02146]RPTGDVTHE.C	C6(Carbamidomethyl / 57.0215); C8(Carbamidomethyl / 57.0215); C17(Carbamidomethyl / 57.0215); C24(Carbamidomethyl / 57.0215); C29(Carbamidomethyl / 57.0215); C35(Carbamidomethyl / 57.0215)	1.8e-06	2.3e-06	0	0	0	0	3.3e-07	4.2e-07	5.733	447.4	8.1		Specific	12.7	>sp|P46531|NOTC1_HUMAN Neurogenic locus notch homolog protein 1 OS=Homo sapiens OX=9606 GN=NOTCH1 PE=1 SV=4	1	5629	FP051922_7.5212.5212.6	high-energy collision-induced dissociation	5.22	5180.19	5180.21	1	101 | 100502
22	Fuc(1)	440.2	6	864.374	5181.21	864.376	5181.22	controllerType=0 controllerNumber=1 scan=4998	-2.463	E.VGSYRCVCRATHTGPNCERPYVPCSPSPCQNGGTCRPTGDVTHE.C	3	VGSYRCVCRATHTGPNCERPYVPCSPSPCQNGGTCRPTGDVTHE,EC,3@146.05791,6@57.02146,8@57.02146,17@57.02146,24@57.02146,29@57.02146,31@0.98402,35@57.02146	S3(OGlycan / 146.0579); N31(Deamidated / 0.984)	13.9245	E.VGS[+146.05791]YRC[+57.02146]VC[+57.02146]RATHTGPNC[+57.02146]ERPYVPC[+57.02146]SPSPC[+57.02146]QN[+0.98402]GGTC[+57.02146]RPTGDVTHE.C	C6(Carbamidomethyl / 57.0215); C8(Carbamidomethyl / 57.0215); C17(Carbamidomethyl / 57.0215); C24(Carbamidomethyl / 57.0215); C29(Carbamidomethyl / 57.0215); C35(Carbamidomethyl / 57.0215)	1.8e-06	2.3e-06	0	0	0	0	3e-07	3.9e-07	5.733	440.2	7.4		Specific	14.4	>sp|P46531|NOTC1_HUMAN Neurogenic locus notch homolog protein 1 OS=Homo sapiens OX=9606 GN=NOTCH1 PE=1 SV=4	1	5388	FP051922_7.4998.4998.6	high-energy collision-induced dissociation	5.22	5180.2	5180.21	1	102 | 96862
22	Fuc(1)	432.7	6	864.54	5182.2	864.376	5181.22	controllerType=0 controllerNumber=1 scan=5491	-3.299	E.VGSYRCVCRATHTGPNCERPYVPCSPSPCQNGGTCRPTGDVTHE.C	25	VGSYRCVCRATHTGPNCERPYVPCSPSPCQNGGTCRPTGDVTHE,EC,6@57.02146,8@57.02146,17@57.02146,24@57.02146,25@146.05791,29@57.02146,31@0.98402,35@57.02146	S25(OGlycan / 146.0579); N31(Deamidated / 0.984)	14.9874	E.VGSYRC[+57.02146]VC[+57.02146]RATHTGPNC[+57.02146]ERPYVPC[+57.02146]S[+146.05791]PSPC[+57.02146]QN[+0.98402]GGTC[+57.02146]RPTGDVTHE.C	C6(Carbamidomethyl / 57.0215); C8(Carbamidomethyl / 57.0215); C17(Carbamidomethyl / 57.0215); C24(Carbamidomethyl / 57.0215); C29(Carbamidomethyl / 57.0215); C35(Carbamidomethyl / 57.0215)	3.9e-06	5e-06	0	0	0	0	6.5e-07	8.3e-07	5.405	432.7	0	1	Specific	12.7	>sp|P46531|NOTC1_HUMAN Neurogenic locus notch homolog protein 1 OS=Homo sapiens OX=9606 GN=NOTCH1 PE=1 SV=4	1	5964	FP051922_7.5491.5491.6	high-energy collision-induced dissociation	5.16	5181.2	5180.21	1	103 | 105262
22	Fuc(1)	420.1	6	864.373	5181.2	864.376	5181.22	controllerType=0 controllerNumber=1 scan=5158	-3.523	E.VGSYRCVCRATHTGPNCERPYVPCSPSPCQNGGTCRPTGDVTHE.C	25	VGSYRCVCRATHTGPNCERPYVPCSPSPCQNGGTCRPTGDVTHE,EC,6@57.02146,8@57.02146,17@57.02146,24@57.02146,25@146.05791,29@57.02146,31@0.98402,35@57.02146	S25(OGlycan / 146.0579); N31(Deamidated / 0.984)	14.2729	E.VGSYRC[+57.02146]VC[+57.02146]RATHTGPNC[+57.02146]ERPYVPC[+57.02146]S[+146.05791]PSPC[+57.02146]QN[+0.98402]GGTC[+57.02146]RPTGDVTHE.C	C6(Carbamidomethyl / 57.0215); C8(Carbamidomethyl / 57.0215); C17(Carbamidomethyl / 57.0215); C24(Carbamidomethyl / 57.0215); C29(Carbamidomethyl / 57.0215); C35(Carbamidomethyl / 57.0215)	3.9e-06	5e-06	0	0	0	0	5.8e-07	7.4e-07	5.405	420.1	0		Specific	14.6	>sp|P46531|NOTC1_HUMAN Neurogenic locus notch homolog protein 1 OS=Homo sapiens OX=9606 GN=NOTCH1 PE=1 SV=4	1	5567	FP051922_7.5158.5158.6	high-energy collision-induced dissociation	5.16	5180.19	5180.21	1	104 | 99662
22	Fuc(1)	414.5	6	864.373	5181.2	864.376	5181.22	controllerType=0 controllerNumber=1 scan=5323	-2.675	E.VGSYRCVCRATHTGPNCERPYVPCSPSPCQNGGTCRPTGDVTHE.C	3	VGSYRCVCRATHTGPNCERPYVPCSPSPCQNGGTCRPTGDVTHE,EC,3@146.05791,6@57.02146,8@57.02146,17@57.02146,24@57.02146,29@57.02146,31@0.98402,35@57.02146	S3(OGlycan / 146.0579); N31(Deamidated / 0.984)	14.6286	E.VGS[+146.05791]YRC[+57.02146]VC[+57.02146]RATHTGPNC[+57.02146]ERPYVPC[+57.02146]SPSPC[+57.02146]QN[+0.98402]GGTC[+57.02146]RPTGDVTHE.C	C6(Carbamidomethyl / 57.0215); C8(Carbamidomethyl / 57.0215); C17(Carbamidomethyl / 57.0215); C24(Carbamidomethyl / 57.0215); C29(Carbamidomethyl / 57.0215); C35(Carbamidomethyl / 57.0215)	3.9e-06	5e-06	0	0	0	0	6.2e-07	7.8e-07	5.405	414.5	0.1		Specific	12.8	>sp|P46531|NOTC1_HUMAN Neurogenic locus notch homolog protein 1 OS=Homo sapiens OX=9606 GN=NOTCH1 PE=1 SV=4	1	5759	FP051922_7.5323.5323.6	high-energy collision-induced dissociation	5.16	5180.2	5180.21	1	105 | 102702
22	Fuc(1)	401.6	6	864.374	5181.21	864.376	5181.22	controllerType=0 controllerNumber=1 scan=5712	-2.392	E.VGSYRCVCRATHTGPNCERPYVPCSPSPCQNGGTCRPTGDVTHE.C	3	VGSYRCVCRATHTGPNCERPYVPCSPSPCQNGGTCRPTGDVTHE,EC,3@146.05791,6@57.02146,8@57.02146,17@57.02146,24@57.02146,29@57.02146,31@0.98402,35@57.02146	S3(OGlycan / 146.0579); N31(Deamidated / 0.984)	15.4801	E.VGS[+146.05791]YRC[+57.02146]VC[+57.02146]RATHTGPNC[+57.02146]ERPYVPC[+57.02146]SPSPC[+57.02146]QN[+0.98402]GGTC[+57.02146]RPTGDVTHE.C	C6(Carbamidomethyl / 57.0215); C8(Carbamidomethyl / 57.0215); C17(Carbamidomethyl / 57.0215); C24(Carbamidomethyl / 57.0215); C29(Carbamidomethyl / 57.0215); C35(Carbamidomethyl / 57.0215)	3.9e-06	5e-06	0	0	0	0	6.7e-07	8.5e-07	5.405	401.6	1.6		Specific	13	>sp|P46531|NOTC1_HUMAN Neurogenic locus notch homolog protein 1 OS=Homo sapiens OX=9606 GN=NOTCH1 PE=1 SV=4	1	6238	FP051922_7.5712.5712.6	high-energy collision-induced dissociation	5.16	5180.2	5180.21	1	106 | 109262
22	Fuc(1)	396.2	6	864.374	5181.21	864.376	5181.22	controllerType=0 controllerNumber=1 scan=5433	-2.321	E.VGSYRCVCRATHTGPNCERPYVPCSPSPCQNGGTCRPTGDVTHE.C	3	VGSYRCVCRATHTGPNCERPYVPCSPSPCQNGGTCRPTGDVTHE,EC,3@146.05791,6@57.02146,8@57.02146,17@57.02146,24@57.02146,29@57.02146,31@0.98402,35@57.02146	S3(OGlycan / 146.0579); N31(Deamidated / 0.984)	14.8621	E.VGS[+146.05791]YRC[+57.02146]VC[+57.02146]RATHTGPNC[+57.02146]ERPYVPC[+57.02146]SPSPC[+57.02146]QN[+0.98402]GGTC[+57.02146]RPTGDVTHE.C	C6(Carbamidomethyl / 57.0215); C8(Carbamidomethyl / 57.0215); C17(Carbamidomethyl / 57.0215); C24(Carbamidomethyl / 57.0215); C29(Carbamidomethyl / 57.0215); C35(Carbamidomethyl / 57.0215)	3.4e-06	4.3e-06	0	0	0	0	5e-07	6.3e-07	5.474	396.2	1.6		Specific	13.8	>sp|P46531|NOTC1_HUMAN Neurogenic locus notch homolog protein 1 OS=Homo sapiens OX=9606 GN=NOTCH1 PE=1 SV=4	1	5890	FP051922_7.5433.5433.6	high-energy collision-induced dissociation	4.84	5180.2	5180.21	1	107 | 104582
22	Fuc(1)	360	6	864.373	5181.2	864.376	5181.22	controllerType=0 controllerNumber=1 scan=5378	-2.745	E.VGSYRCVCRATHTGPNCERPYVPCSPSPCQNGGTCRPTGDVTHE.C	3	VGSYRCVCRATHTGPNCERPYVPCSPSPCQNGGTCRPTGDVTHE,EC,3@146.05791,6@57.02146,8@57.02146,17@57.02146,24@57.02146,29@57.02146,31@0.98402,35@57.02146	S3(OGlycan / 146.0579); N31(Deamidated / 0.984)	14.7453	E.VGS[+146.05791]YRC[+57.02146]VC[+57.02146]RATHTGPNC[+57.02146]ERPYVPC[+57.02146]SPSPC[+57.02146]QN[+0.98402]GGTC[+57.02146]RPTGDVTHE.C	C6(Carbamidomethyl / 57.0215); C8(Carbamidomethyl / 57.0215); C17(Carbamidomethyl / 57.0215); C24(Carbamidomethyl / 57.0215); C29(Carbamidomethyl / 57.0215); C35(Carbamidomethyl / 57.0215)	6.8e-05	8.7e-05	0	0	0	0	7.1e-06	9.1e-06	4.166	360	6.4		Specific	12.4	>sp|P46531|NOTC1_HUMAN Neurogenic locus notch homolog protein 1 OS=Homo sapiens OX=9606 GN=NOTCH1 PE=1 SV=4	1	5822	FP051922_7.5378.5378.6	high-energy collision-induced dissociation	3.85	5180.2	5180.21	1	108 | 103822
22	Fuc(1)	353.7	6	864.374	5181.21	864.376	5181.22	controllerType=0 controllerNumber=1 scan=5600	-1.897	E.VGSYRCVCRATHTGPNCERPYVPCSPSPCQNGGTCRPTGDVTHE.C	3	VGSYRCVCRATHTGPNCERPYVPCSPSPCQNGGTCRPTGDVTHE,EC,3@146.05791,6@57.02146,8@57.02146,17@57.02146,24@57.02146,29@57.02146,31@0.98402,35@57.02146	S3(OGlycan / 146.0579); N31(Deamidated / 0.984)	15.2311	E.VGS[+146.05791]YRC[+57.02146]VC[+57.02146]RATHTGPNC[+57.02146]ERPYVPC[+57.02146]SPSPC[+57.02146]QN[+0.98402]GGTC[+57.02146]RPTGDVTHE.C	C6(Carbamidomethyl / 57.0215); C8(Carbamidomethyl / 57.0215); C17(Carbamidomethyl / 57.0215); C24(Carbamidomethyl / 57.0215); C29(Carbamidomethyl / 57.0215); C35(Carbamidomethyl / 57.0215)	3.2e-05	4.1e-05	0	0	0	0	3.2e-06	4e-06	4.492	353.7	0.3		Specific	11.9	>sp|P46531|NOTC1_HUMAN Neurogenic locus notch homolog protein 1 OS=Homo sapiens OX=9606 GN=NOTCH1 PE=1 SV=4	1	6096	FP051922_7.5600.5600.6	high-energy collision-induced dissociation	4.17	5180.2	5180.21	1	109 | 107222
22	Fuc(1)	334.7	6	864.374	5181.21	864.376	5181.22	controllerType=0 controllerNumber=1 scan=5047	-2.392	E.VGSYRCVCRATHTGPNCERPYVPCSPSPCQNGGTCRPTGDVTHE.C	3	VGSYRCVCRATHTGPNCERPYVPCSPSPCQNGGTCRPTGDVTHE,EC,3@146.05791,6@57.02146,8@57.02146,17@57.02146,24@57.02146,29@57.02146,31@0.98402,35@57.02146	S3(OGlycan / 146.0579); N31(Deamidated / 0.984)	14.0317	E.VGS[+146.05791]YRC[+57.02146]VC[+57.02146]RATHTGPNC[+57.02146]ERPYVPC[+57.02146]SPSPC[+57.02146]QN[+0.98402]GGTC[+57.02146]RPTGDVTHE.C	C6(Carbamidomethyl / 57.0215); C8(Carbamidomethyl / 57.0215); C17(Carbamidomethyl / 57.0215); C24(Carbamidomethyl / 57.0215); C29(Carbamidomethyl / 57.0215); C35(Carbamidomethyl / 57.0215)	6.8e-05	8.7e-05	0	0	0	0	6.9e-06	8.8e-06	4.166	334.7	1.6		Specific	14	>sp|P46531|NOTC1_HUMAN Neurogenic locus notch homolog protein 1 OS=Homo sapiens OX=9606 GN=NOTCH1 PE=1 SV=4	1	5440	FP051922_7.5047.5047.6	high-energy collision-induced dissociation	3.85	5180.2	5180.21	1	110 | 97742
22	Fuc(1)	314	6	864.372	5181.2	864.376	5181.22	controllerType=0 controllerNumber=1 scan=5764	-3.876	E.VGSYRCVCRATHTGPNCERPYVPCSPSPCQNGGTCRPTGDVTHE.C	3	VGSYRCVCRATHTGPNCERPYVPCSPSPCQNGGTCRPTGDVTHE,EC,3@146.05791,6@57.02146,8@57.02146,17@57.02146,24@57.02146,29@57.02146,31@0.98402,35@57.02146	S3(OGlycan / 146.0579); N31(Deamidated / 0.984)	15.5958	E.VGS[+146.05791]YRC[+57.02146]VC[+57.02146]RATHTGPNC[+57.02146]ERPYVPC[+57.02146]SPSPC[+57.02146]QN[+0.98402]GGTC[+57.02146]RPTGDVTHE.C	C6(Carbamidomethyl / 57.0215); C8(Carbamidomethyl / 57.0215); C17(Carbamidomethyl / 57.0215); C24(Carbamidomethyl / 57.0215); C29(Carbamidomethyl / 57.0215); C35(Carbamidomethyl / 57.0215)	7e-05	8.9e-05	0	0	0	0	7.8e-06	1e-05	4.154	314	1.6		Specific	12.2	>sp|P46531|NOTC1_HUMAN Neurogenic locus notch homolog protein 1 OS=Homo sapiens OX=9606 GN=NOTCH1 PE=1 SV=4	1	6300	FP051922_7.5764.5764.6	high-energy collision-induced dissociation	3.46	5180.19	5180.21	1	111 | 109982
22	Fuc(1)	290.6	5	1037.05	5181.21	1037.05	5181.22	controllerType=0 controllerNumber=1 scan=4959	-1.789	E.VGSYRCVCRATHTGPNCERPYVPCSPSPCQNGGTCRPTGDVTHE.C	3	VGSYRCVCRATHTGPNCERPYVPCSPSPCQNGGTCRPTGDVTHE,EC,3@146.05791,6@57.02146,8@57.02146,17@57.02146,24@57.02146,29@57.02146,31@0.98402,35@57.02146	S3(OGlycan / 146.0579); N31(Deamidated / 0.984)	13.8382	E.VGS[+146.05791]YRC[+57.02146]VC[+57.02146]RATHTGPNC[+57.02146]ERPYVPC[+57.02146]SPSPC[+57.02146]QN[+0.98402]GGTC[+57.02146]RPTGDVTHE.C	C6(Carbamidomethyl / 57.0215); C8(Carbamidomethyl / 57.0215); C17(Carbamidomethyl / 57.0215); C24(Carbamidomethyl / 57.0215); C29(Carbamidomethyl / 57.0215); C35(Carbamidomethyl / 57.0215)	0.00043	0.00054	0	0	0	0	2.9e-05	3.7e-05	3.37	290.6	1.6		Specific	9.7	>sp|P46531|NOTC1_HUMAN Neurogenic locus notch homolog protein 1 OS=Homo sapiens OX=9606 GN=NOTCH1 PE=1 SV=4	1	5342	FP051922_7.4959.4959.5	high-energy collision-induced dissociation	2.69	5180.2	5180.21	1	112 | 96022
22	Fuc(1)	290.3	6	864.21	5180.23	864.376	5181.22	controllerType=0 controllerNumber=1 scan=5815	2.12	E.VGSYRCVCRATHTGPNCERPYVPCSPSPCQNGGTCRPTGDVTHE.C	3	VGSYRCVCRATHTGPNCERPYVPCSPSPCQNGGTCRPTGDVTHE,EC,3@146.05791,6@57.02146,8@57.02146,17@57.02146,24@57.02146,29@57.02146,31@0.98402,35@57.02146	S3(OGlycan / 146.0579); N31(Deamidated / 0.984)	15.7103	E.VGS[+146.05791]YRC[+57.02146]VC[+57.02146]RATHTGPNC[+57.02146]ERPYVPC[+57.02146]SPSPC[+57.02146]QN[+0.98402]GGTC[+57.02146]RPTGDVTHE.C	C6(Carbamidomethyl / 57.0215); C8(Carbamidomethyl / 57.0215); C17(Carbamidomethyl / 57.0215); C24(Carbamidomethyl / 57.0215); C29(Carbamidomethyl / 57.0215); C35(Carbamidomethyl / 57.0215)	6.2e-05	7.8e-05	0	0	0	0	6.6e-06	8.4e-06	4.211	290.3	1.6	-1	Specific	12.9	>sp|P46531|NOTC1_HUMAN Neurogenic locus notch homolog protein 1 OS=Homo sapiens OX=9606 GN=NOTCH1 PE=1 SV=4	1	6365	FP051922_7.5815.5815.6	high-energy collision-induced dissociation	3.52	5179.22	5180.21	1	113 | 110622
22	Fuc(1)	250.2	6	864.375	5181.21	864.376	5181.22	controllerType=0 controllerNumber=1 scan=5920	-1.332	E.VGSYRCVCRATHTGPNCERPYVPCSPSPCQNGGTCRPTGDVTHE.C	3	VGSYRCVCRATHTGPNCERPYVPCSPSPCQNGGTCRPTGDVTHE,EC,3@146.05791,6@57.02146,8@57.02146,17@57.02146,24@57.02146,29@57.02146,31@0.98402,35@57.02146	S3(OGlycan / 146.0579); N31(Deamidated / 0.984)	15.95	E.VGS[+146.05791]YRC[+57.02146]VC[+57.02146]RATHTGPNC[+57.02146]ERPYVPC[+57.02146]SPSPC[+57.02146]QN[+0.98402]GGTC[+57.02146]RPTGDVTHE.C	C6(Carbamidomethyl / 57.0215); C8(Carbamidomethyl / 57.0215); C17(Carbamidomethyl / 57.0215); C24(Carbamidomethyl / 57.0215); C29(Carbamidomethyl / 57.0215); C35(Carbamidomethyl / 57.0215)	0.00044	0.00055	0	0	0	0	3.2e-05	4e-05	3.361	250.2	1.6		Specific	10.5	>sp|P46531|NOTC1_HUMAN Neurogenic locus notch homolog protein 1 OS=Homo sapiens OX=9606 GN=NOTCH1 PE=1 SV=4	1	6493	FP051922_7.5920.5920.6	high-energy collision-induced dissociation	2.8	5180.2	5180.21	1	114 | 111702
22	Fuc(1)	216.7	5	1037.05	5181.2	1037.05	5181.22	controllerType=0 controllerNumber=1 scan=5059	-2.967	E.VGSYRCVCRATHTGPNCERPYVPCSPSPCQNGGTCRPTGDVTHE.C	38	VGSYRCVCRATHTGPNCERPYVPCSPSPCQNGGTCRPTGDVTHE,EC,6@57.02146,8@57.02146,17@57.02146,24@57.02146,29@57.02146,31@0.98402,35@57.02146,38@146.05791	N31(Deamidated / 0.984); T38(OGlycan / 146.0579)	14.059	E.VGSYRC[+57.02146]VC[+57.02146]RATHTGPNC[+57.02146]ERPYVPC[+57.02146]SPSPC[+57.02146]QN[+0.98402]GGTC[+57.02146]RPT[+146.05791]GDVTHE.C	C6(Carbamidomethyl / 57.0215); C8(Carbamidomethyl / 57.0215); C17(Carbamidomethyl / 57.0215); C24(Carbamidomethyl / 57.0215); C29(Carbamidomethyl / 57.0215); C35(Carbamidomethyl / 57.0215)	0.0027	0.0034	0	0	0	0	0.00022	0.00028	2.567	216.7	1.8		Specific	8.9	>sp|P46531|NOTC1_HUMAN Neurogenic locus notch homolog protein 1 OS=Homo sapiens OX=9606 GN=NOTCH1 PE=1 SV=4	1	5452	FP051922_7.5059.5059.5	high-energy collision-induced dissociation	2.32	5180.2	5180.21	1	115 | 97982
22	Fuc(1)	200.8	5	1036.85	5180.21	1037.05	5181.22	controllerType=0 controllerNumber=1 scan=4906	-0.387	E.VGSYRCVCRATHTGPNCERPYVPCSPSPCQNGGTCRPTGDVTHE.C	3	VGSYRCVCRATHTGPNCERPYVPCSPSPCQNGGTCRPTGDVTHE,EC,3@146.05791,6@57.02146,8@57.02146,17@57.02146,24@57.02146,29@57.02146,31@0.98402,35@57.02146	S3(OGlycan / 146.0579); N31(Deamidated / 0.984)	13.7219	E.VGS[+146.05791]YRC[+57.02146]VC[+57.02146]RATHTGPNC[+57.02146]ERPYVPC[+57.02146]SPSPC[+57.02146]QN[+0.98402]GGTC[+57.02146]RPTGDVTHE.C	C6(Carbamidomethyl / 57.0215); C8(Carbamidomethyl / 57.0215); C17(Carbamidomethyl / 57.0215); C24(Carbamidomethyl / 57.0215); C29(Carbamidomethyl / 57.0215); C35(Carbamidomethyl / 57.0215)	0.0035	0.0045	0	0	0	0	0.00035	0.00044	2.452	200.8	1.6	-1	Specific	8.2	>sp|P46531|NOTC1_HUMAN Neurogenic locus notch homolog protein 1 OS=Homo sapiens OX=9606 GN=NOTCH1 PE=1 SV=4	1	5274	FP051922_7.4906.4906.5	high-energy collision-induced dissociation	2.21	5179.21	5180.21	1	116 | 94726
22	Fuc(1)	188.5	5	1037.05	5181.21	1037.05	5181.22	controllerType=0 controllerNumber=1 scan=5394	-1.906	E.VGSYRCVCRATHTGPNCERPYVPCSPSPCQNGGTCRPTGDVTHE.C	3	VGSYRCVCRATHTGPNCERPYVPCSPSPCQNGGTCRPTGDVTHE,EC,3@146.05791,6@57.02146,8@57.02146,17@57.02146,24@57.02146,29@57.02146,31@0.98402,35@57.02146	S3(OGlycan / 146.0579); N31(Deamidated / 0.984)	14.7776	E.VGS[+146.05791]YRC[+57.02146]VC[+57.02146]RATHTGPNC[+57.02146]ERPYVPC[+57.02146]SPSPC[+57.02146]QN[+0.98402]GGTC[+57.02146]RPTGDVTHE.C	C6(Carbamidomethyl / 57.0215); C8(Carbamidomethyl / 57.0215); C17(Carbamidomethyl / 57.0215); C24(Carbamidomethyl / 57.0215); C29(Carbamidomethyl / 57.0215); C35(Carbamidomethyl / 57.0215)	0.0048	0.0062	0	0	0	0	0.00049	0.00062	2.315	188.5	1.6		Specific	8.4	>sp|P46531|NOTC1_HUMAN Neurogenic locus notch homolog protein 1 OS=Homo sapiens OX=9606 GN=NOTCH1 PE=1 SV=4	1	5840	FP051922_7.5394.5394.5	high-energy collision-induced dissociation	1.84	5180.2	5180.21	1	117 | 104022
22	Fuc(1)	187.3	5	1036.85	5180.2	1037.05	5181.22	controllerType=0 controllerNumber=1 scan=5504	-2.625	E.VGSYRCVCRATHTGPNCERPYVPCSPSPCQNGGTCRPTGDVTHE.C	3	VGSYRCVCRATHTGPNCERPYVPCSPSPCQNGGTCRPTGDVTHE,EC,3@146.05791,6@57.02146,8@57.02146,17@57.02146,24@57.02146,29@57.02146,31@0.98402,35@57.02146	S3(OGlycan / 146.0579); N31(Deamidated / 0.984)	15.0157	E.VGS[+146.05791]YRC[+57.02146]VC[+57.02146]RATHTGPNC[+57.02146]ERPYVPC[+57.02146]SPSPC[+57.02146]QN[+0.98402]GGTC[+57.02146]RPTGDVTHE.C	C6(Carbamidomethyl / 57.0215); C8(Carbamidomethyl / 57.0215); C17(Carbamidomethyl / 57.0215); C24(Carbamidomethyl / 57.0215); C29(Carbamidomethyl / 57.0215); C35(Carbamidomethyl / 57.0215)	0.0037	0.0048	0	0	0	0	0.00039	0.0005	2.427	187.3	1.6	-1	Specific	9.6	>sp|P46531|NOTC1_HUMAN Neurogenic locus notch homolog protein 1 OS=Homo sapiens OX=9606 GN=NOTCH1 PE=1 SV=4	1	5978	FP051922_7.5504.5504.5	high-energy collision-induced dissociation	1.93	5179.19	5180.21	1	118 | 105502
22	Fuc(1)	170.7	5	1037.05	5181.2	1037.05	5181.22	controllerType=0 controllerNumber=1 scan=5284	-2.849	E.VGSYRCVCRATHTGPNCERPYVPCSPSPCQNGGTCRPTGDVTHE.C	3	VGSYRCVCRATHTGPNCERPYVPCSPSPCQNGGTCRPTGDVTHE,EC,3@146.05791,6@57.02146,8@57.02146,17@57.02146,24@57.02146,29@57.02146,31@0.98402,35@57.02146	S3(OGlycan / 146.0579); N31(Deamidated / 0.984)	14.5412	E.VGS[+146.05791]YRC[+57.02146]VC[+57.02146]RATHTGPNC[+57.02146]ERPYVPC[+57.02146]SPSPC[+57.02146]QN[+0.98402]GGTC[+57.02146]RPTGDVTHE.C	C6(Carbamidomethyl / 57.0215); C8(Carbamidomethyl / 57.0215); C17(Carbamidomethyl / 57.0215); C24(Carbamidomethyl / 57.0215); C29(Carbamidomethyl / 57.0215); C35(Carbamidomethyl / 57.0215)	0.0089	0.011	0	0	0	0	0.00096	0.0012	2.049	170.7	1.6		Specific	8.1	>sp|P46531|NOTC1_HUMAN Neurogenic locus notch homolog protein 1 OS=Homo sapiens OX=9606 GN=NOTCH1 PE=1 SV=4	1	5712	FP051922_7.5284.5284.5	high-energy collision-induced dissociation	1.64	5180.2	5180.21	1	119 | 101782
22	Fuc(1)	168.8	5	1037.05	5181.21	1037.05	5181.22	controllerType=0 controllerNumber=1 scan=5115	-2.495	E.VGSYRCVCRATHTGPNCERPYVPCSPSPCQNGGTCRPTGDVTHE.C	3	VGSYRCVCRATHTGPNCERPYVPCSPSPCQNGGTCRPTGDVTHE,EC,3@146.05791,6@57.02146,8@57.02146,17@57.02146,24@57.02146,29@57.02146,31@0.98402,35@57.02146	S3(OGlycan / 146.0579); N31(Deamidated / 0.984)	14.1808	E.VGS[+146.05791]YRC[+57.02146]VC[+57.02146]RATHTGPNC[+57.02146]ERPYVPC[+57.02146]SPSPC[+57.02146]QN[+0.98402]GGTC[+57.02146]RPTGDVTHE.C	C6(Carbamidomethyl / 57.0215); C8(Carbamidomethyl / 57.0215); C17(Carbamidomethyl / 57.0215); C24(Carbamidomethyl / 57.0215); C29(Carbamidomethyl / 57.0215); C35(Carbamidomethyl / 57.0215)	0.003	0.0038	0	0	0	0	0.00027	0.00035	2.522	168.8	1.6		Specific	9.6	>sp|P46531|NOTC1_HUMAN Neurogenic locus notch homolog protein 1 OS=Homo sapiens OX=9606 GN=NOTCH1 PE=1 SV=4	1	5520	FP051922_7.5115.5115.5	high-energy collision-induced dissociation	2.01	5180.2	5180.21	1	120 | 98902
22	Fuc(1)	141.3	4	1295.81	5180.21	1296.06	5181.22	controllerType=0 controllerNumber=1 scan=4930	-1.292	E.VGSYRCVCRATHTGPNCERPYVPCSPSPCQNGGTCRPTGDVTHE.C	34	VGSYRCVCRATHTGPNCERPYVPCSPSPCQNGGTCRPTGDVTHE,EC,6@57.02146,8@57.02146,17@57.02146,24@57.02146,29@57.02146,30@0.98402,34@146.05791,35@57.02146	Q30(Deamidated / 0.984); T34(OGlycan / 146.0579)	13.7735	E.VGSYRC[+57.02146]VC[+57.02146]RATHTGPNC[+57.02146]ERPYVPC[+57.02146]SPSPC[+57.02146]Q[+0.98402]NGGT[+146.05791]C[+57.02146]RPTGDVTHE.C	C6(Carbamidomethyl / 57.0215); C8(Carbamidomethyl / 57.0215); C17(Carbamidomethyl / 57.0215); C24(Carbamidomethyl / 57.0215); C29(Carbamidomethyl / 57.0215); C35(Carbamidomethyl / 57.0215)	0.033	0.042	0	0	0	0	0.0059	0.0075	1.481	141.3	0	-1	Specific	7.3	>sp|P46531|NOTC1_HUMAN Neurogenic locus notch homolog protein 1 OS=Homo sapiens OX=9606 GN=NOTCH1 PE=1 SV=4	1	5306	FP051922_7.4930.4930.4	high-energy collision-induced dissociation	1.34	5179.2	5180.21	1	121 | 95366
22	Fuc(1)	127.7	5	1037.05	5181.21	1037.05	5181.22	controllerType=0 controllerNumber=1 scan=5008	-2.495	E.VGSYRCVCRATHTGPNCERPYVPCSPSPCQNGGTCRPTGDVTHE.C	3	VGSYRCVCRATHTGPNCERPYVPCSPSPCQNGGTCRPTGDVTHE,EC,3@146.05791,6@57.02146,8@57.02146,17@57.02146,24@57.02146,29@57.02146,31@0.98402,35@57.02146	S3(OGlycan / 146.0579); N31(Deamidated / 0.984)	13.9467	E.VGS[+146.05791]YRC[+57.02146]VC[+57.02146]RATHTGPNC[+57.02146]ERPYVPC[+57.02146]SPSPC[+57.02146]QN[+0.98402]GGTC[+57.02146]RPTGDVTHE.C	C6(Carbamidomethyl / 57.0215); C8(Carbamidomethyl / 57.0215); C17(Carbamidomethyl / 57.0215); C24(Carbamidomethyl / 57.0215); C29(Carbamidomethyl / 57.0215); C35(Carbamidomethyl / 57.0215)	0.019	0.025	0	0	0	0	0.002	0.0026	1.713	127.7	1.6		Specific	8.6	>sp|P46531|NOTC1_HUMAN Neurogenic locus notch homolog protein 1 OS=Homo sapiens OX=9606 GN=NOTCH1 PE=1 SV=4	1	5397	FP051922_7.5008.5008.5	high-energy collision-induced dissociation	1.44	5180.2	5180.21	1	122 | 97022
22	Fuc(1)	86	5	1037.05	5181.21	1037.05	5181.22	controllerType=0 controllerNumber=1 scan=5615	-1.789	E.VGSYRCVCRATHTGPNCERPYVPCSPSPCQNGGTCRPTGDVTHE.C	3	VGSYRCVCRATHTGPNCERPYVPCSPSPCQNGGTCRPTGDVTHE,EC,3@146.05791,6@57.02146,8@57.02146,17@57.02146,24@57.02146,29@57.02146,31@0.98402,35@57.02146	S3(OGlycan / 146.0579); N31(Deamidated / 0.984)	15.2635	E.VGS[+146.05791]YRC[+57.02146]VC[+57.02146]RATHTGPNC[+57.02146]ERPYVPC[+57.02146]SPSPC[+57.02146]QN[+0.98402]GGTC[+57.02146]RPTGDVTHE.C	C6(Carbamidomethyl / 57.0215); C8(Carbamidomethyl / 57.0215); C17(Carbamidomethyl / 57.0215); C24(Carbamidomethyl / 57.0215); C29(Carbamidomethyl / 57.0215); C35(Carbamidomethyl / 57.0215)	0.024	0.031	0	0	0	0	0.003	0.0039	1.619	86	1.6		Specific	7	>sp|P46531|NOTC1_HUMAN Neurogenic locus notch homolog protein 1 OS=Homo sapiens OX=9606 GN=NOTCH1 PE=1 SV=4	1	6116	FP051922_7.5615.5615.5	high-energy collision-induced dissociation	1.4	5180.2	5180.21	1	123 | 107462
22	Fuc(1)	83.5	7	741.035	5181.2	741.037	5181.22	controllerType=0 controllerNumber=1 scan=5505	-3.455	E.VGSYRCVCRATHTGPNCERPYVPCSPSPCQNGGTCRPTGDVTHE.C	25	VGSYRCVCRATHTGPNCERPYVPCSPSPCQNGGTCRPTGDVTHE,EC,6@57.02146,8@57.02146,17@57.02146,24@57.02146,25@146.05791,29@57.02146,31@0.98402,35@57.02146	S25(OGlycan / 146.0579); N31(Deamidated / 0.984)	15.0179	E.VGSYRC[+57.02146]VC[+57.02146]RATHTGPNC[+57.02146]ERPYVPC[+57.02146]S[+146.05791]PSPC[+57.02146]QN[+0.98402]GGTC[+57.02146]RPTGDVTHE.C	C6(Carbamidomethyl / 57.0215); C8(Carbamidomethyl / 57.0215); C17(Carbamidomethyl / 57.0215); C24(Carbamidomethyl / 57.0215); C29(Carbamidomethyl / 57.0215); C35(Carbamidomethyl / 57.0215)	0.025	0.031	0	0	0	0	0.0032	0.004	1.61	83.5	0		Specific	6.5	>sp|P46531|NOTC1_HUMAN Neurogenic locus notch homolog protein 1 OS=Homo sapiens OX=9606 GN=NOTCH1 PE=1 SV=4	1	5980	FP051922_7.5505.5505.5	high-energy collision-induced dissociation	1.4	5180.19	5180.21	1	124 | 105542
22	Fuc(1)	565.3	6	864.209	5180.22	864.212	5180.23	controllerType=0 controllerNumber=1 scan=4838	-2.815	E.VGSYRCVCRATHTGPNCERPYVPCSPSPCQNGGTCRPTGDVTHE.C	3	VGSYRCVCRATHTGPNCERPYVPCSPSPCQNGGTCRPTGDVTHE,EC,3@146.05791,6@57.02146,8@57.02146,17@57.02146,24@57.02146,29@57.02146,35@57.02146	S3(OGlycan / 146.0579)	13.5783	E.VGS[+146.05791]YRC[+57.02146]VC[+57.02146]RATHTGPNC[+57.02146]ERPYVPC[+57.02146]SPSPC[+57.02146]QNGGTC[+57.02146]RPTGDVTHE.C	C6(Carbamidomethyl / 57.0215); C8(Carbamidomethyl / 57.0215); C17(Carbamidomethyl / 57.0215); C24(Carbamidomethyl / 57.0215); C29(Carbamidomethyl / 57.0215); C35(Carbamidomethyl / 57.0215)	2.2e-07	2.8e-07	0	0	0	0	2e-08	2.6e-08	6.664	565.3	6.8		Specific	15.1	>sp|P46531|NOTC1_HUMAN Neurogenic locus notch homolog protein 1 OS=Homo sapiens OX=9606 GN=NOTCH1 PE=1 SV=4	1	5191	FP051922_7.4838.4838.6	high-energy collision-induced dissociation	7.56	5179.21	5179.23	1	125 | 93246
22	Fuc(1)	541.2	6	864.209	5180.22	864.212	5180.23	controllerType=0 controllerNumber=1 scan=4892	-3.593	E.VGSYRCVCRATHTGPNCERPYVPCSPSPCQNGGTCRPTGDVTHE.C	3	VGSYRCVCRATHTGPNCERPYVPCSPSPCQNGGTCRPTGDVTHE,EC,3@146.05791,6@57.02146,8@57.02146,17@57.02146,24@57.02146,29@57.02146,35@57.02146	S3(OGlycan / 146.0579)	13.6941	E.VGS[+146.05791]YRC[+57.02146]VC[+57.02146]RATHTGPNC[+57.02146]ERPYVPC[+57.02146]SPSPC[+57.02146]QNGGTC[+57.02146]RPTGDVTHE.C	C6(Carbamidomethyl / 57.0215); C8(Carbamidomethyl / 57.0215); C17(Carbamidomethyl / 57.0215); C24(Carbamidomethyl / 57.0215); C29(Carbamidomethyl / 57.0215); C35(Carbamidomethyl / 57.0215)	1.1e-06	1.4e-06	0	0	0	0	1.6e-07	2.1e-07	5.974	541.2	7.3		Specific	14.1	>sp|P46531|NOTC1_HUMAN Neurogenic locus notch homolog protein 1 OS=Homo sapiens OX=9606 GN=NOTCH1 PE=1 SV=4	1	5258	FP051922_7.4892.4892.6	high-energy collision-induced dissociation	6.56	5179.21	5179.23	1	126 | 94486
22	Fuc(1)	264	5	1036.85	5180.22	1036.85	5180.23	controllerType=0 controllerNumber=1 scan=4850	-3.531	E.VGSYRCVCRATHTGPNCERPYVPCSPSPCQNGGTCRPTGDVTHE.C	3	VGSYRCVCRATHTGPNCERPYVPCSPSPCQNGGTCRPTGDVTHE,EC,3@146.05791,6@57.02146,8@57.02146,17@57.02146,24@57.02146,29@57.02146,35@57.02146	S3(OGlycan / 146.0579)	13.604	E.VGS[+146.05791]YRC[+57.02146]VC[+57.02146]RATHTGPNC[+57.02146]ERPYVPC[+57.02146]SPSPC[+57.02146]QNGGTC[+57.02146]RPTGDVTHE.C	C6(Carbamidomethyl / 57.0215); C8(Carbamidomethyl / 57.0215); C17(Carbamidomethyl / 57.0215); C24(Carbamidomethyl / 57.0215); C29(Carbamidomethyl / 57.0215); C35(Carbamidomethyl / 57.0215)	0.0011	0.0014	0	0	0	0	9.3e-05	0.00012	2.951	264	1.6		Specific	9.5	>sp|P46531|NOTC1_HUMAN Neurogenic locus notch homolog protein 1 OS=Homo sapiens OX=9606 GN=NOTCH1 PE=1 SV=4	1	5206	FP051922_7.4850.4850.5	high-energy collision-induced dissociation	2.84	5179.21	5179.23	1	127 | 93566
22	Fuc(1)	229.9	5	1036.85	5180.22	1036.85	5180.23	controllerType=0 controllerNumber=1 scan=4799	-2.235	E.VGSYRCVCRATHTGPNCERPYVPCSPSPCQNGGTCRPTGDVTHE.C	3	VGSYRCVCRATHTGPNCERPYVPCSPSPCQNGGTCRPTGDVTHE,EC,3@146.05791,6@57.02146,8@57.02146,17@57.02146,24@57.02146,29@57.02146,35@57.02146	S3(OGlycan / 146.0579)	13.4888	E.VGS[+146.05791]YRC[+57.02146]VC[+57.02146]RATHTGPNC[+57.02146]ERPYVPC[+57.02146]SPSPC[+57.02146]QNGGTC[+57.02146]RPTGDVTHE.C	C6(Carbamidomethyl / 57.0215); C8(Carbamidomethyl / 57.0215); C17(Carbamidomethyl / 57.0215); C24(Carbamidomethyl / 57.0215); C29(Carbamidomethyl / 57.0215); C35(Carbamidomethyl / 57.0215)	0.0074	0.0094	0	0	0	0	0.0007	0.00089	2.13	229.9	12		Specific	8	>sp|P46531|NOTC1_HUMAN Neurogenic locus notch homolog protein 1 OS=Homo sapiens OX=9606 GN=NOTCH1 PE=1 SV=4	1	5141	FP051922_7.4799.4799.5	high-energy collision-induced dissociation	2.29	5179.22	5179.23	1	128 | 92686
22		263.8	5	1007.83	5035.15	1008.03	5036.14	controllerType=0 controllerNumber=1 scan=5257	0.822	E.VGSYRCVCRATHTGPNCERPYVPCSPSPCQNGGTCRPTGDVTHE.C		VGSYRCVCRATHTGPNCERPYVPCSPSPCQNGGTCRPTGDVTHE,EC,6@57.02146,8@57.02146,9@0.98402,17@57.02146,24@57.02146,29@57.02146,31@0.98402,35@57.02146	R9(Deamidated / 0.984); N31(Deamidated / 0.984)	14.4851	E.VGSYRC[+57.02146]VC[+57.02146]R[+0.98402]ATHTGPNC[+57.02146]ERPYVPC[+57.02146]SPSPC[+57.02146]QN[+0.98402]GGTC[+57.02146]RPTGDVTHE.C	C6(Carbamidomethyl / 57.0215); C8(Carbamidomethyl / 57.0215); C17(Carbamidomethyl / 57.0215); C24(Carbamidomethyl / 57.0215); C29(Carbamidomethyl / 57.0215); C35(Carbamidomethyl / 57.0215)	0.0023	0.0029	0	0	0	0	0.00019	0.00024	2.636	263.8	3.1	-1	Specific	8.8	>sp|P46531|NOTC1_HUMAN Neurogenic locus notch homolog protein 1 OS=Homo sapiens OX=9606 GN=NOTCH1 PE=1 SV=4	1	5681	FP051922_7.5257.5257.5	high-energy collision-induced dissociation	2.11	5034.14	5035.14	1	129 | 101262
22		562.9	6	840.03	5035.14	840.033	5035.16	controllerType=0 controllerNumber=1 scan=4948	-3.3	E.VGSYRCVCRATHTGPNCERPYVPCSPSPCQNGGTCRPTGDVTHE.C		VGSYRCVCRATHTGPNCERPYVPCSPSPCQNGGTCRPTGDVTHE,EC,6@57.02146,8@57.02146,17@57.02146,24@57.02146,29@57.02146,31@0.98402,35@57.02146	N31(Deamidated / 0.984)	13.8144	E.VGSYRC[+57.02146]VC[+57.02146]RATHTGPNC[+57.02146]ERPYVPC[+57.02146]SPSPC[+57.02146]QN[+0.98402]GGTC[+57.02146]RPTGDVTHE.C	C6(Carbamidomethyl / 57.0215); C8(Carbamidomethyl / 57.0215); C17(Carbamidomethyl / 57.0215); C24(Carbamidomethyl / 57.0215); C29(Carbamidomethyl / 57.0215); C35(Carbamidomethyl / 57.0215)	2.2e-07	2.8e-07	0	0	0	0	2.4e-08	3e-08	6.664	562.9	12.6		Specific	13.8	>sp|P46531|NOTC1_HUMAN Neurogenic locus notch homolog protein 1 OS=Homo sapiens OX=9606 GN=NOTCH1 PE=1 SV=4	1	5329	FP051922_7.4948.4948.6	high-energy collision-induced dissociation	7.56	5034.14	5034.15	1	130 | 95846
22		525.6	6	840.03	5035.14	840.033	5035.16	controllerType=0 controllerNumber=1 scan=5235	-3.446	E.VGSYRCVCRATHTGPNCERPYVPCSPSPCQNGGTCRPTGDVTHE.C		VGSYRCVCRATHTGPNCERPYVPCSPSPCQNGGTCRPTGDVTHE,EC,6@57.02146,8@57.02146,17@57.02146,24@57.02146,29@57.02146,31@0.98402,35@57.02146	N31(Deamidated / 0.984)	14.4386	E.VGSYRC[+57.02146]VC[+57.02146]RATHTGPNC[+57.02146]ERPYVPC[+57.02146]SPSPC[+57.02146]QN[+0.98402]GGTC[+57.02146]RPTGDVTHE.C	C6(Carbamidomethyl / 57.0215); C8(Carbamidomethyl / 57.0215); C17(Carbamidomethyl / 57.0215); C24(Carbamidomethyl / 57.0215); C29(Carbamidomethyl / 57.0215); C35(Carbamidomethyl / 57.0215)	1.1e-06	1.4e-06	0	0	0	0	1.7e-07	2.2e-07	5.974	525.6	36.2		Specific	13.6	>sp|P46531|NOTC1_HUMAN Neurogenic locus notch homolog protein 1 OS=Homo sapiens OX=9606 GN=NOTCH1 PE=1 SV=4	1	5654	FP051922_7.5235.5235.6	high-energy collision-induced dissociation	6.56	5034.14	5034.15	1	131 | 100742
22		487	6	840.03	5035.15	840.033	5035.16	controllerType=0 controllerNumber=1 scan=5119	-2.937	E.VGSYRCVCRATHTGPNCERPYVPCSPSPCQNGGTCRPTGDVTHE.C		VGSYRCVCRATHTGPNCERPYVPCSPSPCQNGGTCRPTGDVTHE,EC,6@57.02146,8@57.02146,17@57.02146,24@57.02146,29@57.02146,31@0.98402,35@57.02146	N31(Deamidated / 0.984)	14.1859	E.VGSYRC[+57.02146]VC[+57.02146]RATHTGPNC[+57.02146]ERPYVPC[+57.02146]SPSPC[+57.02146]QN[+0.98402]GGTC[+57.02146]RPTGDVTHE.C	C6(Carbamidomethyl / 57.0215); C8(Carbamidomethyl / 57.0215); C17(Carbamidomethyl / 57.0215); C24(Carbamidomethyl / 57.0215); C29(Carbamidomethyl / 57.0215); C35(Carbamidomethyl / 57.0215)	1.6e-06	2.1e-06	0	0	0	0	2.9e-07	3.6e-07	5.787	487	19.7		Specific	13.1	>sp|P46531|NOTC1_HUMAN Neurogenic locus notch homolog protein 1 OS=Homo sapiens OX=9606 GN=NOTCH1 PE=1 SV=4	1	5524	FP051922_7.5119.5119.6	high-energy collision-induced dissociation	5.87	5034.14	5034.15	1	132 | 98942
22		477.3	6	840.031	5035.15	840.033	5035.16	controllerType=0 controllerNumber=1 scan=5179	-2.5	E.VGSYRCVCRATHTGPNCERPYVPCSPSPCQNGGTCRPTGDVTHE.C		VGSYRCVCRATHTGPNCERPYVPCSPSPCQNGGTCRPTGDVTHE,EC,6@57.02146,8@57.02146,17@57.02146,24@57.02146,29@57.02146,31@0.98402,35@57.02146	N31(Deamidated / 0.984)	14.3173	E.VGSYRC[+57.02146]VC[+57.02146]RATHTGPNC[+57.02146]ERPYVPC[+57.02146]SPSPC[+57.02146]QN[+0.98402]GGTC[+57.02146]RPTGDVTHE.C	C6(Carbamidomethyl / 57.0215); C8(Carbamidomethyl / 57.0215); C17(Carbamidomethyl / 57.0215); C24(Carbamidomethyl / 57.0215); C29(Carbamidomethyl / 57.0215); C35(Carbamidomethyl / 57.0215)	1.8e-06	2.3e-06	0	0	0	0	3.2e-07	4.1e-07	5.733	477.3	21.5		Specific	14.3	>sp|P46531|NOTC1_HUMAN Neurogenic locus notch homolog protein 1 OS=Homo sapiens OX=9606 GN=NOTCH1 PE=1 SV=4	1	5592	FP051922_7.5179.5179.6	high-energy collision-induced dissociation	5.68	5034.14	5034.15	1	133 | 99822
22		442.4	6	840.029	5035.14	840.033	5035.16	controllerType=0 controllerNumber=1 scan=4999	-4.682	E.VGSYRCVCRATHTGPNCERPYVPCSPSPCQNGGTCRPTGDVTHE.C		VGSYRCVCRATHTGPNCERPYVPCSPSPCQNGGTCRPTGDVTHE,EC,6@57.02146,8@57.02146,17@57.02146,24@57.02146,29@57.02146,31@0.98402,35@57.02146	N31(Deamidated / 0.984)	13.9257	E.VGSYRC[+57.02146]VC[+57.02146]RATHTGPNC[+57.02146]ERPYVPC[+57.02146]SPSPC[+57.02146]QN[+0.98402]GGTC[+57.02146]RPTGDVTHE.C	C6(Carbamidomethyl / 57.0215); C8(Carbamidomethyl / 57.0215); C17(Carbamidomethyl / 57.0215); C24(Carbamidomethyl / 57.0215); C29(Carbamidomethyl / 57.0215); C35(Carbamidomethyl / 57.0215)	1.8e-06	2.3e-06	0	0	0	0	3.1e-07	4e-07	5.733	442.4	13.9		Specific	13.2	>sp|P46531|NOTC1_HUMAN Neurogenic locus notch homolog protein 1 OS=Homo sapiens OX=9606 GN=NOTCH1 PE=1 SV=4	1	5389	FP051922_7.4999.4999.6	high-energy collision-induced dissociation	5.68	5034.13	5034.15	1	134 | 96902
22		416.2	6	840.03	5035.14	840.033	5035.16	controllerType=0 controllerNumber=1 scan=5290	-3.082	E.VGSYRCVCRATHTGPNCERPYVPCSPSPCQNGGTCRPTGDVTHE.C		VGSYRCVCRATHTGPNCERPYVPCSPSPCQNGGTCRPTGDVTHE,EC,6@57.02146,8@57.02146,17@57.02146,24@57.02146,29@57.02146,31@0.98402,35@57.02146	N31(Deamidated / 0.984)	14.5542	E.VGSYRC[+57.02146]VC[+57.02146]RATHTGPNC[+57.02146]ERPYVPC[+57.02146]SPSPC[+57.02146]QN[+0.98402]GGTC[+57.02146]RPTGDVTHE.C	C6(Carbamidomethyl / 57.0215); C8(Carbamidomethyl / 57.0215); C17(Carbamidomethyl / 57.0215); C24(Carbamidomethyl / 57.0215); C29(Carbamidomethyl / 57.0215); C35(Carbamidomethyl / 57.0215)	3.9e-06	5e-06	0	0	0	0	6e-07	7.6e-07	5.405	416.2	11.7		Specific	13.1	>sp|P46531|NOTC1_HUMAN Neurogenic locus notch homolog protein 1 OS=Homo sapiens OX=9606 GN=NOTCH1 PE=1 SV=4	1	5719	FP051922_7.5290.5290.6	high-energy collision-induced dissociation	5.63	5034.14	5034.15	1	135 | 101862
22		406.8	6	840.03	5035.14	840.033	5035.16	controllerType=0 controllerNumber=1 scan=5345	-3.737	E.VGSYRCVCRATHTGPNCERPYVPCSPSPCQNGGTCRPTGDVTHE.C		VGSYRCVCRATHTGPNCERPYVPCSPSPCQNGGTCRPTGDVTHE,EC,6@57.02146,8@57.02146,17@57.02146,24@57.02146,29@57.02146,31@0.98402,35@57.02146	N31(Deamidated / 0.984)	14.6744	E.VGSYRC[+57.02146]VC[+57.02146]RATHTGPNC[+57.02146]ERPYVPC[+57.02146]SPSPC[+57.02146]QN[+0.98402]GGTC[+57.02146]RPTGDVTHE.C	C6(Carbamidomethyl / 57.0215); C8(Carbamidomethyl / 57.0215); C17(Carbamidomethyl / 57.0215); C24(Carbamidomethyl / 57.0215); C29(Carbamidomethyl / 57.0215); C35(Carbamidomethyl / 57.0215)	3.9e-06	5e-06	0	0	0	0	6.3e-07	8e-07	5.405	406.8	16.8		Specific	14.2	>sp|P46531|NOTC1_HUMAN Neurogenic locus notch homolog protein 1 OS=Homo sapiens OX=9606 GN=NOTCH1 PE=1 SV=4	1	5785	FP051922_7.5345.5345.6	high-energy collision-induced dissociation	5.63	5034.13	5034.15	1	136 | 103182
22		383.3	5	1007.84	5035.15	1007.84	5035.16	controllerType=0 controllerNumber=1 scan=4973	-2.473	E.VGSYRCVCRATHTGPNCERPYVPCSPSPCQNGGTCRPTGDVTHE.C		VGSYRCVCRATHTGPNCERPYVPCSPSPCQNGGTCRPTGDVTHE,EC,6@57.02146,8@57.02146,17@57.02146,24@57.02146,29@57.02146,31@0.98402,35@57.02146	N31(Deamidated / 0.984)	13.8674	E.VGSYRC[+57.02146]VC[+57.02146]RATHTGPNC[+57.02146]ERPYVPC[+57.02146]SPSPC[+57.02146]QN[+0.98402]GGTC[+57.02146]RPTGDVTHE.C	C6(Carbamidomethyl / 57.0215); C8(Carbamidomethyl / 57.0215); C17(Carbamidomethyl / 57.0215); C24(Carbamidomethyl / 57.0215); C29(Carbamidomethyl / 57.0215); C35(Carbamidomethyl / 57.0215)	0.00013	0.00017	0	0	0	0	1.2e-05	1.6e-05	3.871	383.3	27.4		Specific	8.7	>sp|P46531|NOTC1_HUMAN Neurogenic locus notch homolog protein 1 OS=Homo sapiens OX=9606 GN=NOTCH1 PE=1 SV=4	1	5361	FP051922_7.4973.4973.5	high-energy collision-induced dissociation	3.7	5034.14	5034.15	1	137 | 96422
22		369.1	5	1008.03	5036.14	1007.84	5035.16	controllerType=0 controllerNumber=1 scan=5024	-5.37	E.VGSYRCVCRATHTGPNCERPYVPCSPSPCQNGGTCRPTGDVTHE.C		VGSYRCVCRATHTGPNCERPYVPCSPSPCQNGGTCRPTGDVTHE,EC,6@57.02146,8@57.02146,17@57.02146,24@57.02146,29@57.02146,31@0.98402,35@57.02146	N31(Deamidated / 0.984)	13.9817	E.VGSYRC[+57.02146]VC[+57.02146]RATHTGPNC[+57.02146]ERPYVPC[+57.02146]SPSPC[+57.02146]QN[+0.98402]GGTC[+57.02146]RPTGDVTHE.C	C6(Carbamidomethyl / 57.0215); C8(Carbamidomethyl / 57.0215); C17(Carbamidomethyl / 57.0215); C24(Carbamidomethyl / 57.0215); C29(Carbamidomethyl / 57.0215); C35(Carbamidomethyl / 57.0215)	8.1e-05	0.0001	0	0	0	0	8.4e-06	1.1e-05	4.092	369.1	36.7	1	Specific	9.2	>sp|P46531|NOTC1_HUMAN Neurogenic locus notch homolog protein 1 OS=Homo sapiens OX=9606 GN=NOTCH1 PE=1 SV=4	1	5413	FP051922_7.5024.5024.5	high-energy collision-induced dissociation	3.92	5035.13	5034.15	1	138 | 97382
22		368.4	6	840.029	5035.14	840.033	5035.16	controllerType=0 controllerNumber=1 scan=5057	-4.828	E.VGSYRCVCRATHTGPNCERPYVPCSPSPCQNGGTCRPTGDVTHE.C		VGSYRCVCRATHTGPNCERPYVPCSPSPCQNGGTCRPTGDVTHE,EC,6@57.02146,8@57.02146,17@57.02146,24@57.02146,29@57.02146,31@0.98402,35@57.02146	N31(Deamidated / 0.984)	14.0535	E.VGSYRC[+57.02146]VC[+57.02146]RATHTGPNC[+57.02146]ERPYVPC[+57.02146]SPSPC[+57.02146]QN[+0.98402]GGTC[+57.02146]RPTGDVTHE.C	C6(Carbamidomethyl / 57.0215); C8(Carbamidomethyl / 57.0215); C17(Carbamidomethyl / 57.0215); C24(Carbamidomethyl / 57.0215); C29(Carbamidomethyl / 57.0215); C35(Carbamidomethyl / 57.0215)	5.7e-06	7.2e-06	0	0	0	0	7.6e-07	9.7e-07	5.244	368.4	16.9		Specific	14.6	>sp|P46531|NOTC1_HUMAN Neurogenic locus notch homolog protein 1 OS=Homo sapiens OX=9606 GN=NOTCH1 PE=1 SV=4	1	5451	FP051922_7.5057.5057.6	high-energy collision-induced dissociation	5.07	5034.13	5034.15	1	139 | 97942
22		362	5	1007.83	5035.14	1007.84	5035.16	controllerType=0 controllerNumber=1 scan=5149	-3.564	E.VGSYRCVCRATHTGPNCERPYVPCSPSPCQNGGTCRPTGDVTHE.C		VGSYRCVCRATHTGPNCERPYVPCSPSPCQNGGTCRPTGDVTHE,EC,6@57.02146,8@57.02146,17@57.02146,24@57.02146,29@57.02146,31@0.98402,35@57.02146	N31(Deamidated / 0.984)	14.2525	E.VGSYRC[+57.02146]VC[+57.02146]RATHTGPNC[+57.02146]ERPYVPC[+57.02146]SPSPC[+57.02146]QN[+0.98402]GGTC[+57.02146]RPTGDVTHE.C	C6(Carbamidomethyl / 57.0215); C8(Carbamidomethyl / 57.0215); C17(Carbamidomethyl / 57.0215); C24(Carbamidomethyl / 57.0215); C29(Carbamidomethyl / 57.0215); C35(Carbamidomethyl / 57.0215)	0.00054	0.00069	0	0	0	0	4.1e-05	5.2e-05	3.267	362	30.5		Specific	9.5	>sp|P46531|NOTC1_HUMAN Neurogenic locus notch homolog protein 1 OS=Homo sapiens OX=9606 GN=NOTCH1 PE=1 SV=4	1	5555	FP051922_7.5149.5149.5	high-energy collision-induced dissociation	3.09	5034.14	5034.15	1	140 | 99542
22		349.1	5	1007.83	5035.14	1007.84	5035.16	controllerType=0 controllerNumber=1 scan=5203	-3.989	E.VGSYRCVCRATHTGPNCERPYVPCSPSPCQNGGTCRPTGDVTHE.C		VGSYRCVCRATHTGPNCERPYVPCSPSPCQNGGTCRPTGDVTHE,EC,6@57.02146,8@57.02146,17@57.02146,24@57.02146,29@57.02146,31@0.98402,35@57.02146	N31(Deamidated / 0.984)	14.3702	E.VGSYRC[+57.02146]VC[+57.02146]RATHTGPNC[+57.02146]ERPYVPC[+57.02146]SPSPC[+57.02146]QN[+0.98402]GGTC[+57.02146]RPTGDVTHE.C	C6(Carbamidomethyl / 57.0215); C8(Carbamidomethyl / 57.0215); C17(Carbamidomethyl / 57.0215); C24(Carbamidomethyl / 57.0215); C29(Carbamidomethyl / 57.0215); C35(Carbamidomethyl / 57.0215)	0.0026	0.0033	0	0	0	0	0.0002	0.00026	2.592	349.1	13.5		Specific	8.4	>sp|P46531|NOTC1_HUMAN Neurogenic locus notch homolog protein 1 OS=Homo sapiens OX=9606 GN=NOTCH1 PE=1 SV=4	1	5620	FP051922_7.5203.5203.5	high-energy collision-induced dissociation	2.72	5034.13	5034.15	1	141 | 100342
22		335	6	840.198	5036.15	840.033	5035.16	controllerType=0 controllerNumber=1 scan=5480	-2.561	E.VGSYRCVCRATHTGPNCERPYVPCSPSPCQNGGTCRPTGDVTHE.C		VGSYRCVCRATHTGPNCERPYVPCSPSPCQNGGTCRPTGDVTHE,EC,6@57.02146,8@57.02146,17@57.02146,24@57.02146,29@57.02146,31@0.98402,35@57.02146	N31(Deamidated / 0.984)	14.9636	E.VGSYRC[+57.02146]VC[+57.02146]RATHTGPNC[+57.02146]ERPYVPC[+57.02146]SPSPC[+57.02146]QN[+0.98402]GGTC[+57.02146]RPTGDVTHE.C	C6(Carbamidomethyl / 57.0215); C8(Carbamidomethyl / 57.0215); C17(Carbamidomethyl / 57.0215); C24(Carbamidomethyl / 57.0215); C29(Carbamidomethyl / 57.0215); C35(Carbamidomethyl / 57.0215)	6.8e-05	8.7e-05	0	0	0	0	7.4e-06	9.4e-06	4.166	335	24.3	1	Specific	12.6	>sp|P46531|NOTC1_HUMAN Neurogenic locus notch homolog protein 1 OS=Homo sapiens OX=9606 GN=NOTCH1 PE=1 SV=4	1	5952	FP051922_7.5480.5480.6	high-energy collision-induced dissociation	4.31	5035.14	5034.15	1	142 | 105102
22		257.9	5	1007.84	5035.15	1007.84	5035.16	controllerType=0 controllerNumber=1 scan=5315	-1.564	E.VGSYRCVCRATHTGPNCERPYVPCSPSPCQNGGTCRPTGDVTHE.C		VGSYRCVCRATHTGPNCERPYVPCSPSPCQNGGTCRPTGDVTHE,EC,6@57.02146,8@57.02146,17@57.02146,24@57.02146,29@57.02146,31@0.98402,35@57.02146	N31(Deamidated / 0.984)	14.6103	E.VGSYRC[+57.02146]VC[+57.02146]RATHTGPNC[+57.02146]ERPYVPC[+57.02146]SPSPC[+57.02146]QN[+0.98402]GGTC[+57.02146]RPTGDVTHE.C	C6(Carbamidomethyl / 57.0215); C8(Carbamidomethyl / 57.0215); C17(Carbamidomethyl / 57.0215); C24(Carbamidomethyl / 57.0215); C29(Carbamidomethyl / 57.0215); C35(Carbamidomethyl / 57.0215)	0.0033	0.0042	0	0	0	0	0.00032	0.00041	2.486	257.9	2.9		Specific	7.8	>sp|P46531|NOTC1_HUMAN Neurogenic locus notch homolog protein 1 OS=Homo sapiens OX=9606 GN=NOTCH1 PE=1 SV=4	1	5750	FP051922_7.5315.5315.5	high-energy collision-induced dissociation	2.38	5034.15	5034.15	1	143 | 102462
22		240.1	5	1007.84	5035.15	1007.84	5035.16	controllerType=0 controllerNumber=1 scan=5084	-1.867	E.VGSYRCVCRATHTGPNCERPYVPCSPSPCQNGGTCRPTGDVTHE.C		VGSYRCVCRATHTGPNCERPYVPCSPSPCQNGGTCRPTGDVTHE,EC,6@57.02146,8@57.02146,17@57.02146,24@57.02146,29@57.02146,31@0.98402,35@57.02146	N31(Deamidated / 0.984)	14.1138	E.VGSYRC[+57.02146]VC[+57.02146]RATHTGPNC[+57.02146]ERPYVPC[+57.02146]SPSPC[+57.02146]QN[+0.98402]GGTC[+57.02146]RPTGDVTHE.C	C6(Carbamidomethyl / 57.0215); C8(Carbamidomethyl / 57.0215); C17(Carbamidomethyl / 57.0215); C24(Carbamidomethyl / 57.0215); C29(Carbamidomethyl / 57.0215); C35(Carbamidomethyl / 57.0215)	0.002	0.0026	0	0	0	0	0.00016	0.0002	2.692	240.1	38.2		Specific	8.4	>sp|P46531|NOTC1_HUMAN Neurogenic locus notch homolog protein 1 OS=Homo sapiens OX=9606 GN=NOTCH1 PE=1 SV=4	1	5482	FP051922_7.5084.5084.5	high-energy collision-induced dissociation	2.59	5034.14	5034.15	1	144 | 98462
22		155.5	6	840.032	5035.16	840.033	5035.16	controllerType=0 controllerNumber=1 scan=5559	-1.046	E.VGSYRCVCRATHTGPNCERPYVPCSPSPCQNGGTCRPTGDVTHE.C		VGSYRCVCRATHTGPNCERPYVPCSPSPCQNGGTCRPTGDVTHE,EC,6@57.02146,8@57.02146,17@57.02146,24@57.02146,29@57.02146,31@0.98402,35@57.02146	N31(Deamidated / 0.984)	15.1376	E.VGSYRC[+57.02146]VC[+57.02146]RATHTGPNC[+57.02146]ERPYVPC[+57.02146]SPSPC[+57.02146]QN[+0.98402]GGTC[+57.02146]RPTGDVTHE.C	C6(Carbamidomethyl / 57.0215); C8(Carbamidomethyl / 57.0215); C17(Carbamidomethyl / 57.0215); C24(Carbamidomethyl / 57.0215); C29(Carbamidomethyl / 57.0215); C35(Carbamidomethyl / 57.0215)	0.0035	0.0045	0	0	0	0	0.00037	0.00046	2.45	155.5	20		Specific	10.9	>sp|P46531|NOTC1_HUMAN Neurogenic locus notch homolog protein 1 OS=Homo sapiens OX=9606 GN=NOTCH1 PE=1 SV=4	1	6044	FP051922_7.5559.5559.6	high-energy collision-induced dissociation	2.35	5034.15	5034.15	1	145 | 106542
22		114.3	5	1007.84	5035.15	1007.84	5035.16	controllerType=0 controllerNumber=1 scan=5370	-2.292	E.VGSYRCVCRATHTGPNCERPYVPCSPSPCQNGGTCRPTGDVTHE.C		VGSYRCVCRATHTGPNCERPYVPCSPSPCQNGGTCRPTGDVTHE,EC,6@57.02146,8@57.02146,17@57.02146,24@57.02146,29@57.02146,31@0.98402,35@57.02146	N31(Deamidated / 0.984)	14.727	E.VGSYRC[+57.02146]VC[+57.02146]RATHTGPNC[+57.02146]ERPYVPC[+57.02146]SPSPC[+57.02146]QN[+0.98402]GGTC[+57.02146]RPTGDVTHE.C	C6(Carbamidomethyl / 57.0215); C8(Carbamidomethyl / 57.0215); C17(Carbamidomethyl / 57.0215); C24(Carbamidomethyl / 57.0215); C29(Carbamidomethyl / 57.0215); C35(Carbamidomethyl / 57.0215)	0.034	0.043	0	0.0019	0	0	0.0066	0.0084	1.468	114.3	3.4		Specific	6.7	>sp|P46531|NOTC1_HUMAN Neurogenic locus notch homolog protein 1 OS=Homo sapiens OX=9606 GN=NOTCH1 PE=1 SV=4	1	5813	FP051922_7.5370.5370.5	high-energy collision-induced dissociation	1.36	5034.14	5034.15	1	146 | 103702
22		593.4	6	839.866	5034.16	839.869	5034.18	controllerType=0 controllerNumber=1 scan=4843	-3.3	E.VGSYRCVCRATHTGPNCERPYVPCSPSPCQNGGTCRPTGDVTHE.C		VGSYRCVCRATHTGPNCERPYVPCSPSPCQNGGTCRPTGDVTHE,EC,6@57.02146,8@57.02146,17@57.02146,24@57.02146,29@57.02146,35@57.02146		13.5879	E.VGSYRC[+57.02146]VC[+57.02146]RATHTGPNC[+57.02146]ERPYVPC[+57.02146]SPSPC[+57.02146]QNGGTC[+57.02146]RPTGDVTHE.C	C6(Carbamidomethyl / 57.0215); C8(Carbamidomethyl / 57.0215); C17(Carbamidomethyl / 57.0215); C24(Carbamidomethyl / 57.0215); C29(Carbamidomethyl / 57.0215); C35(Carbamidomethyl / 57.0215)	2.2e-07	2.8e-07	0	0	0	0	2.2e-08	2.8e-08	6.664	593.4	9.6		Specific	13.4	>sp|P46531|NOTC1_HUMAN Neurogenic locus notch homolog protein 1 OS=Homo sapiens OX=9606 GN=NOTCH1 PE=1 SV=4	1	5198	FP051922_7.4843.4843.6	high-energy collision-induced dissociation	7.56	5033.15	5033.17	1	147 | 93326
22		478.4	6	839.864	5034.15	839.869	5034.18	controllerType=0 controllerNumber=1 scan=4894	-5.264	E.VGSYRCVCRATHTGPNCERPYVPCSPSPCQNGGTCRPTGDVTHE.C		VGSYRCVCRATHTGPNCERPYVPCSPSPCQNGGTCRPTGDVTHE,EC,6@57.02146,8@57.02146,17@57.02146,24@57.02146,29@57.02146,35@57.02146		13.6965	E.VGSYRC[+57.02146]VC[+57.02146]RATHTGPNC[+57.02146]ERPYVPC[+57.02146]SPSPC[+57.02146]QNGGTC[+57.02146]RPTGDVTHE.C	C6(Carbamidomethyl / 57.0215); C8(Carbamidomethyl / 57.0215); C17(Carbamidomethyl / 57.0215); C24(Carbamidomethyl / 57.0215); C29(Carbamidomethyl / 57.0215); C35(Carbamidomethyl / 57.0215)	3.1e-06	4e-06	0	0	0	0	4.3e-07	5.5e-07	5.503	478.4	8.8		Specific	13.2	>sp|P46531|NOTC1_HUMAN Neurogenic locus notch homolog protein 1 OS=Homo sapiens OX=9606 GN=NOTCH1 PE=1 SV=4	1	5260	FP051922_7.4894.4894.6	high-energy collision-induced dissociation	5.45	5033.14	5033.17	1	148 | 94526
22		405.8	5	1007.63	5034.14	1007.64	5034.18	controllerType=0 controllerNumber=1 scan=4921	-7.237	E.VGSYRCVCRATHTGPNCERPYVPCSPSPCQNGGTCRPTGDVTHE.C		VGSYRCVCRATHTGPNCERPYVPCSPSPCQNGGTCRPTGDVTHE,EC,6@57.02146,8@57.02146,17@57.02146,24@57.02146,29@57.02146,35@57.02146		13.7544	E.VGSYRC[+57.02146]VC[+57.02146]RATHTGPNC[+57.02146]ERPYVPC[+57.02146]SPSPC[+57.02146]QNGGTC[+57.02146]RPTGDVTHE.C	C6(Carbamidomethyl / 57.0215); C8(Carbamidomethyl / 57.0215); C17(Carbamidomethyl / 57.0215); C24(Carbamidomethyl / 57.0215); C29(Carbamidomethyl / 57.0215); C35(Carbamidomethyl / 57.0215)	9.5e-05	0.00012	0	0	0	0	9.9e-06	1.3e-05	4.023	405.8	0.1		Specific	8.9	>sp|P46531|NOTC1_HUMAN Neurogenic locus notch homolog protein 1 OS=Homo sapiens OX=9606 GN=NOTCH1 PE=1 SV=4	1	5293	FP051922_7.4921.4921.5	high-energy collision-induced dissociation	4.25	5033.13	5033.17	1	149 | 95086
22		194.9	5	1007.64	5034.17	1007.64	5034.18	controllerType=0 controllerNumber=1 scan=4856	-1.963	E.VGSYRCVCRATHTGPNCERPYVPCSPSPCQNGGTCRPTGDVTHE.C		VGSYRCVCRATHTGPNCERPYVPCSPSPCQNGGTCRPTGDVTHE,EC,6@57.02146,8@57.02146,17@57.02146,24@57.02146,29@57.02146,35@57.02146		13.6149	E.VGSYRC[+57.02146]VC[+57.02146]RATHTGPNC[+57.02146]ERPYVPC[+57.02146]SPSPC[+57.02146]QNGGTC[+57.02146]RPTGDVTHE.C	C6(Carbamidomethyl / 57.0215); C8(Carbamidomethyl / 57.0215); C17(Carbamidomethyl / 57.0215); C24(Carbamidomethyl / 57.0215); C29(Carbamidomethyl / 57.0215); C35(Carbamidomethyl / 57.0215)	0.0074	0.0094	0	0	0	0	0.00072	0.00091	2.129	194.9	22		Specific	7.3	>sp|P46531|NOTC1_HUMAN Neurogenic locus notch homolog protein 1 OS=Homo sapiens OX=9606 GN=NOTCH1 PE=1 SV=4	1	5215	FP051922_7.4856.4856.5	high-energy collision-induced dissociation	2.03	5033.16	5033.17	1	150 | 93646
22		271	3	708.641	2123.91	708.644	2123.92	controllerType=0 controllerNumber=1 scan=3813	-4.314	E.VGSYRCVCRATHTGPNCE.R		VGSYRCVCRATHTGPNCE,ER,6@57.02146,8@57.02146,17@57.02146		11.1996	E.VGSYRC[+57.02146]VC[+57.02146]RATHTGPNC[+57.02146]E.R	C6(Carbamidomethyl / 57.0215); C8(Carbamidomethyl / 57.0215); C17(Carbamidomethyl / 57.0215)	0.0088	0.011	0	0	0	0	0.0009	0.0011	2.057	228.4	228.4		Specific	6.5	>sp|P46531|NOTC1_HUMAN Neurogenic locus notch homolog protein 1 OS=Homo sapiens OX=9606 GN=NOTCH1 PE=1 SV=4	1	3823	FP051922_7.3813.3813.3	high-energy collision-induced dissociation	1.95	2122.9	2122.91	1	151 | 13043
22		178.5	4	531.734	2123.91	531.735	2123.92	controllerType=0 controllerNumber=1 scan=3802	-1.389	E.VGSYRCVCRATHTGPNCE.R		VGSYRCVCRATHTGPNCE,ER,6@57.02146,8@57.02146,17@57.02146		11.1738	E.VGSYRC[+57.02146]VC[+57.02146]RATHTGPNC[+57.02146]E.R	C6(Carbamidomethyl / 57.0215); C8(Carbamidomethyl / 57.0215); C17(Carbamidomethyl / 57.0215)	0.0048	0.0061	0	0	0	0	0.00048	0.00061	2.316	178.5	178.5		Specific	7.2	>sp|P46531|NOTC1_HUMAN Neurogenic locus notch homolog protein 1 OS=Homo sapiens OX=9606 GN=NOTCH1 PE=1 SV=4	1	3807	FP051922_7.3802.3802.4	high-energy collision-induced dissociation	2.21	2122.91	2122.91	1	152 | 13005
22		131.9	4	531.734	2123.91	531.735	2123.92	controllerType=0 controllerNumber=1 scan=3858	-1.504	E.VGSYRCVCRATHTGPNCE.R		VGSYRCVCRATHTGPNCE,ER,6@57.02146,8@57.02146,17@57.02146		11.3033	E.VGSYRC[+57.02146]VC[+57.02146]RATHTGPNC[+57.02146]E.R	C6(Carbamidomethyl / 57.0215); C8(Carbamidomethyl / 57.0215); C17(Carbamidomethyl / 57.0215)	0.028	0.035	0	0	0	0	0.0036	0.0045	1.555	131.9	131.9		Specific	5.6	>sp|P46531|NOTC1_HUMAN Neurogenic locus notch homolog protein 1 OS=Homo sapiens OX=9606 GN=NOTCH1 PE=1 SV=4	1	3888	FP051922_7.3858.3858.4	high-energy collision-induced dissociation	1.45	2122.91	2122.91	1	153 | 13176
22		86.3	4	531.735	2123.92	531.735	2123.92	controllerType=0 controllerNumber=1 scan=3750	-0.24	E.VGSYRCVCRATHTGPNCE.R		VGSYRCVCRATHTGPNCE,ER,6@57.02146,8@57.02146,17@57.02146		11.0543	E.VGSYRC[+57.02146]VC[+57.02146]RATHTGPNC[+57.02146]E.R	C6(Carbamidomethyl / 57.0215); C8(Carbamidomethyl / 57.0215); C17(Carbamidomethyl / 57.0215)	0.031	0.039	0	0	0	0	0.0047	0.006	1.512	86.3	86.3		Specific	5.4	>sp|P46531|NOTC1_HUMAN Neurogenic locus notch homolog protein 1 OS=Homo sapiens OX=9606 GN=NOTCH1 PE=1 SV=4	1	3739	FP051922_7.3750.3750.4	high-energy collision-induced dissociation	1.41	2122.91	2122.91	1	154 | 12795
40	HexNAc(1)	377	4	783.838	3132.33	783.845	3132.36	controllerType=0 controllerNumber=1 scan=4712	-7.973	E.RPYVPCSPSPCQNGGTCRPTGDVTHE.C	16	RPYVPCSPSPCQNGGTCRPTGDVTHE,EC,6@57.02146,11@57.02146,16@203.07937,17@57.02146	T16(OGlycan / 203.0794)	13.2931	E.RPYVPC[+57.02146]SPSPC[+57.02146]QNGGT[+203.07937]C[+57.02146]RPTGDVTHE.C	C6(Carbamidomethyl / 57.0215); C11(Carbamidomethyl / 57.0215); C17(Carbamidomethyl / 57.0215)	0.0019	0.0025	0	0	0	0	0.00015	0.00019	2.715	377	2.4		Specific	10.4	>sp|P46531|NOTC1_HUMAN Neurogenic locus notch homolog protein 1 OS=Homo sapiens OX=9606 GN=NOTCH1 PE=1 SV=4	1	5040	FP051922_7.4712.4712.4	high-energy collision-induced dissociation	2.86	3131.32	3131.35	1	155 | 33711
40	HexNAc(1)	174.8	4	783.84	3132.34	783.845	3132.36	controllerType=0 controllerNumber=1 scan=4658	-6.024	E.RPYVPCSPSPCQNGGTCRPTGDVTHE.C	16	RPYVPCSPSPCQNGGTCRPTGDVTHE,EC,6@57.02146,11@57.02146,16@203.07937,17@57.02146	T16(OGlycan / 203.0794)	13.1671	E.RPYVPC[+57.02146]SPSPC[+57.02146]QNGGT[+203.07937]C[+57.02146]RPTGDVTHE.C	C6(Carbamidomethyl / 57.0215); C11(Carbamidomethyl / 57.0215); C17(Carbamidomethyl / 57.0215)	0.023	0.03	0	0	0	0	0.0029	0.0037	1.63	174.8	2.4		Specific	9	>sp|P46531|NOTC1_HUMAN Neurogenic locus notch homolog protein 1 OS=Homo sapiens OX=9606 GN=NOTCH1 PE=1 SV=4	1	4968	FP051922_7.4658.4658.4	high-energy collision-induced dissociation	1.67	3131.33	3131.35	1	156 | 32993
40	Fuc(1)	807.5	4	769.834	3076.31	769.835	3076.32	controllerType=0 controllerNumber=1 scan=4834	-1.659	E.RPYVPCSPSPCQNGGTCRPTGDVTHE.C	16	RPYVPCSPSPCQNGGTCRPTGDVTHE,EC,6@57.02146,11@57.02146,13@0.98402,16@146.05791,17@57.02146	N13(Deamidated / 0.984); T16(OGlycan / 146.0579)	13.5677	E.RPYVPC[+57.02146]SPSPC[+57.02146]QN[+0.98402]GGT[+146.05791]C[+57.02146]RPTGDVTHE.C	C6(Carbamidomethyl / 57.0215); C11(Carbamidomethyl / 57.0215); C17(Carbamidomethyl / 57.0215)	6.5e-12	8.2e-12	0	0	0	0	8.2e-13	1e-12	11.189	807.5	1.2		Specific	18.8	>sp|P46531|NOTC1_HUMAN Neurogenic locus notch homolog protein 1 OS=Homo sapiens OX=9606 GN=NOTCH1 PE=1 SV=4	1	5186	FP051922_7.4834.4834.4	high-energy collision-induced dissociation	10.62	3075.31	3075.31	1	157 | 34645
40	Fuc(1)	1009.6	4	769.59	3075.34	769.589	3075.34	controllerType=0 controllerNumber=1 scan=4686	0.923	E.RPYVPCSPSPCQNGGTCRPTGDVTHE.C	16	RPYVPCSPSPCQNGGTCRPTGDVTHE,EC,6@57.02146,11@57.02146,16@146.05791,17@57.02146	T16(OGlycan / 146.0579)	13.2325	E.RPYVPC[+57.02146]SPSPC[+57.02146]QNGGT[+146.05791]C[+57.02146]RPTGDVTHE.C	C6(Carbamidomethyl / 57.0215); C11(Carbamidomethyl / 57.0215); C17(Carbamidomethyl / 57.0215)	1e-15	1.3e-15	0	0	0	0	2.8e-16	3.6e-16	14.985	1009.6	1.2		Specific	20.2	>sp|P46531|NOTC1_HUMAN Neurogenic locus notch homolog protein 1 OS=Homo sapiens OX=9606 GN=NOTCH1 PE=1 SV=4	1	5003	FP051922_7.4686.4686.4	high-energy collision-induced dissociation	14.88	3074.33	3074.33	1	158 | 33395
40	Fuc(1)	471	4	769.588	3075.33	769.589	3075.34	controllerType=0 controllerNumber=1 scan=4740	-1.459	E.RPYVPCSPSPCQNGGTCRPTGDVTHE.C	16	RPYVPCSPSPCQNGGTCRPTGDVTHE,EC,6@57.02146,11@57.02146,16@146.05791,17@57.02146	T16(OGlycan / 146.0579)	13.3596	E.RPYVPC[+57.02146]SPSPC[+57.02146]QNGGT[+146.05791]C[+57.02146]RPTGDVTHE.C	C6(Carbamidomethyl / 57.0215); C11(Carbamidomethyl / 57.0215); C17(Carbamidomethyl / 57.0215)	5.5e-06	7e-06	0	0	0	0	7.3e-07	9.3e-07	5.259	471	1.2		Specific	16	>sp|P46531|NOTC1_HUMAN Neurogenic locus notch homolog protein 1 OS=Homo sapiens OX=9606 GN=NOTCH1 PE=1 SV=4	1	5071	FP051922_7.4740.4740.4	high-energy collision-induced dissociation	5.21	3074.32	3074.33	1	159 | 33993
40	Fuc(1)	404.9	4	769.589	3075.33	769.589	3075.34	controllerType=0 controllerNumber=1 scan=4632	-0.11	E.RPYVPCSPSPCQNGGTCRPTGDVTHE.C	16	RPYVPCSPSPCQNGGTCRPTGDVTHE,EC,6@57.02146,11@57.02146,16@146.05791,17@57.02146	T16(OGlycan / 146.0579)	13.1082	E.RPYVPC[+57.02146]SPSPC[+57.02146]QNGGT[+146.05791]C[+57.02146]RPTGDVTHE.C	C6(Carbamidomethyl / 57.0215); C11(Carbamidomethyl / 57.0215); C17(Carbamidomethyl / 57.0215)	1.2e-05	1.5e-05	0	0	0	0	1.1e-06	1.4e-06	4.931	404.9	1.2		Specific	15.5	>sp|P46531|NOTC1_HUMAN Neurogenic locus notch homolog protein 1 OS=Homo sapiens OX=9606 GN=NOTCH1 PE=1 SV=4	1	4931	FP051922_7.4632.4632.4	high-energy collision-induced dissociation	5.15	3074.33	3074.33	1	160 | 32775
40	Fuc(1)	333.3	3	1025.78	3075.33	1025.78	3075.34	controllerType=0 controllerNumber=1 scan=4676	-1.356	E.RPYVPCSPSPCQNGGTCRPTGDVTHE.C	16	RPYVPCSPSPCQNGGTCRPTGDVTHE,EC,6@57.02146,11@57.02146,16@146.05791,17@57.02146	T16(OGlycan / 146.0579)	13.2099	E.RPYVPC[+57.02146]SPSPC[+57.02146]QNGGT[+146.05791]C[+57.02146]RPTGDVTHE.C	C6(Carbamidomethyl / 57.0215); C11(Carbamidomethyl / 57.0215); C17(Carbamidomethyl / 57.0215)	0.0042	0.0054	0	0	0	0	0.00044	0.00056	2.375	333.3	0.3		Specific	10.8	>sp|P46531|NOTC1_HUMAN Neurogenic locus notch homolog protein 1 OS=Homo sapiens OX=9606 GN=NOTCH1 PE=1 SV=4	1	4990	FP051922_7.4676.4676.3	high-energy collision-induced dissociation	2.43	3074.32	3074.33	1	161 | 33161
40	HexNAc(1)	375.4	3	889.388	2666.15	889.385	2666.14	controllerType=0 controllerNumber=1 scan=4646	3.686	E.RPYVPCSPSPCQNGGTCRPTGD.V	16	RPYVPCSPSPCQNGGTCRPTGD,EV,6@57.02146,11@57.02146,16@203.07937,17@57.02146	T16(OGlycan / 203.0794)	13.1404	E.RPYVPC[+57.02146]SPSPC[+57.02146]QNGGT[+203.07937]C[+57.02146]RPTGD.V	C6(Carbamidomethyl / 57.0215); C11(Carbamidomethyl / 57.0215); C17(Carbamidomethyl / 57.0215)	6e-06	7.6e-06	0	0	0	0	7.9e-07	1e-06	5.222	375.4	5		Specific	14.7	>sp|P46531|NOTC1_HUMAN Neurogenic locus notch homolog protein 1 OS=Homo sapiens OX=9606 GN=NOTCH1 PE=1 SV=4	1	4949	FP051922_7.4646.4646.3	high-energy collision-induced dissociation	5.05	2665.14	2665.13	1	162 | 32895
40	Hex(1)	490.4	3	875.709	2625.11	875.709	2625.11	controllerType=0 controllerNumber=1 scan=4533	0.233	E.RPYVPCSPSPCQNGGTCRPTGD.V	7	RPYVPCSPSPCQNGGTCRPTGD,EV,6@57.02146,7@162.05282,11@57.02146,17@57.02146	S7(OGlycan / 162.0528)	12.8753	E.RPYVPC[+57.02146]S[+162.05282]PSPC[+57.02146]QNGGTC[+57.02146]RPTGD.V	C6(Carbamidomethyl / 57.0215); C11(Carbamidomethyl / 57.0215); C17(Carbamidomethyl / 57.0215)	4.1e-07	5.2e-07	0	0	0	0	5e-08	6.3e-08	6.391	490.4	3.3		Specific	14	>sp|P46531|NOTC1_HUMAN Neurogenic locus notch homolog protein 1 OS=Homo sapiens OX=9606 GN=NOTCH1 PE=1 SV=4	1	4789	FP051922_7.4533.4533.3	high-energy collision-induced dissociation	6.47	2624.11	2624.11	1	163 | 32219
40	Fuc(1)	998.8	3	870.377	2609.12	870.377	2609.12	controllerType=0 controllerNumber=1 scan=4640	-0.218	E.RPYVPCSPSPCQNGGTCRPTGD.V	16	RPYVPCSPSPCQNGGTCRPTGD,EV,6@57.02146,11@57.02146,16@146.05791,17@57.02146	T16(OGlycan / 146.0579)	13.1273	E.RPYVPC[+57.02146]SPSPC[+57.02146]QNGGT[+146.05791]C[+57.02146]RPTGD.V	C6(Carbamidomethyl / 57.0215); C11(Carbamidomethyl / 57.0215); C17(Carbamidomethyl / 57.0215)	5.4e-16	6.9e-16	0	0	0	0	1.5e-16	1.9e-16	15.268	998.8	3.7		Specific	21	>sp|P46531|NOTC1_HUMAN Neurogenic locus notch homolog protein 1 OS=Homo sapiens OX=9606 GN=NOTCH1 PE=1 SV=4	1	4941	FP051922_7.4640.4640.3	high-energy collision-induced dissociation	16.16	2608.11	2608.11	1	164 | 32823
40	Fuc(1)	843.7	3	870.377	2609.12	870.377	2609.12	controllerType=0 controllerNumber=1 scan=4588	-0.147	E.RPYVPCSPSPCQNGGTCRPTGD.V	16	RPYVPCSPSPCQNGGTCRPTGD,EV,6@57.02146,11@57.02146,16@146.05791,17@57.02146	T16(OGlycan / 146.0579)	13.0047	E.RPYVPC[+57.02146]SPSPC[+57.02146]QNGGT[+146.05791]C[+57.02146]RPTGD.V	C6(Carbamidomethyl / 57.0215); C11(Carbamidomethyl / 57.0215); C17(Carbamidomethyl / 57.0215)	5.4e-13	6.9e-13	0	0	0	0	3.5e-14	4.4e-14	12.268	843.7	4.1		Specific	22	>sp|P46531|NOTC1_HUMAN Neurogenic locus notch homolog protein 1 OS=Homo sapiens OX=9606 GN=NOTCH1 PE=1 SV=4	1	4871	FP051922_7.4588.4588.3	high-energy collision-induced dissociation	13.16	2608.11	2608.11	1	165 | 32551
66	HexNAc(1)	282.4	2	923.356	1845.7	923.358	1845.71	controllerType=0 controllerNumber=1 scan=6549	-2.639	E.CACLPGFTGQNCEE.N	8	CACLPGFTGQNCEE,EN,1@57.02146,3@57.02146,8@203.07937,12@57.02146	T8(OGlycan / 203.0794)	17.3813	E.C[+57.02146]AC[+57.02146]LPGFT[+203.07937]GQNC[+57.02146]EE.N	C1(Carbamidomethyl / 57.0215); C3(Carbamidomethyl / 57.0215); C12(Carbamidomethyl / 57.0215)	0.00015	0.00019	0	0	0	0	1.4e-05	1.7e-05	3.836	207.3	207.3		Specific	12	>sp|P46531|NOTC1_HUMAN Neurogenic locus notch homolog protein 1 OS=Homo sapiens OX=9606 GN=NOTCH1 PE=1 SV=4	1	7229	FP051922_7.6549.6549.2	high-energy collision-induced dissociation	3.73	1844.7	1844.7	1	166 | 5720
66	HexNAc(1)	120.4	2	923.356	1845.71	923.358	1845.71	controllerType=0 controllerNumber=1 scan=8692	-1.845	E.CACLPGFTGQNCEE.N	8	CACLPGFTGQNCEE,EN,1@57.02146,3@57.02146,8@203.07937,12@57.02146	T8(OGlycan / 203.0794)	22.4024	E.C[+57.02146]AC[+57.02146]LPGFT[+203.07937]GQNC[+57.02146]EE.N	C1(Carbamidomethyl / 57.0215); C3(Carbamidomethyl / 57.0215); C12(Carbamidomethyl / 57.0215)	0.021	0.027	0	0	0	0	0.0025	0.0031	1.675	120.4	120.4		Specific	9.7	>sp|P46531|NOTC1_HUMAN Neurogenic locus notch homolog protein 1 OS=Homo sapiens OX=9606 GN=NOTCH1 PE=1 SV=4	1	9704	FP051922_7.8692.8692.2	high-energy collision-induced dissociation	1.57	1844.7	1844.7	1	167 | 7062
66	HexNAc(1)	219.9	2	859.332	1717.66	859.329	1717.65	controllerType=0 controllerNumber=1 scan=6493	3.564	E.CACLPGFTGQNCE.E	8	CACLPGFTGQNCE,EE,1@57.02146,3@57.02146,8@203.07937,10@0.98402,12@57.02146	T8(OGlycan / 203.0794); Q10(Deamidated / 0.984)	17.2567	E.C[+57.02146]AC[+57.02146]LPGFT[+203.07937]GQ[+0.98402]NC[+57.02146]E.E	C1(Carbamidomethyl / 57.0215); C3(Carbamidomethyl / 57.0215); C12(Carbamidomethyl / 57.0215)	0.016	0.021	0	0	0	0	0.0016	0.0021	1.791	179.1	39.2		Specific	9.9	>sp|P46531|NOTC1_HUMAN Neurogenic locus notch homolog protein 1 OS=Homo sapiens OX=9606 GN=NOTCH1 PE=1 SV=4	1	7162	FP051922_7.6493.6493.2	high-energy collision-induced dissociation	1.48	1716.65	1716.64	1	168 | 5659
80	Hex(1)Pent(2)	2	4	1228.48	4910.91	1228.48	4910.88	controllerType=0 controllerNumber=1 scan=6755	5.672	E.NIDDCPGNNCKNGGACVDGVNTYNCRCPPEWTGQYCTE.D	22	NIDDCPGNNCKNGGACVDGVNTYNCRCPPEWTGQYCTE,ED,5@57.02146,10@57.02146,12@15.99492,16@57.02146,18@15.99492,22@426.13734,25@57.02146,27@57.02146,36@57.02146	N12(Oxidation / 15.9949); D18(Oxidation / 15.9949); T22(OGlycan / 426.1373)	17.8656	E.NIDDC[+57.02146]PGNNC[+57.02146]KN[+15.99492]GGAC[+57.02146]VD[+15.99492]GVNT[+426.13734]YNC[+57.02146]RC[+57.02146]PPEWTGQYC[+57.02146]TE.D	C5(Carbamidomethyl / 57.0215); C10(Carbamidomethyl / 57.0215); C16(Carbamidomethyl / 57.0215); C25(Carbamidomethyl / 57.0215); C27(Carbamidomethyl / 57.0215); C36(Carbamidomethyl / 57.0215)	0.084	0.094	0.024	0.024	0.055	0.055	0.024	0.024	1.077	2	2		Specific	7.5	>sp|P46531|NOTC1_HUMAN Neurogenic locus notch homolog protein 1 OS=Homo sapiens OX=9606 GN=NOTCH1 PE=1 SV=4	1	7481	FP051922_7.6755.6755.4	high-energy collision-induced dissociation	1.33	4909.9	4909.87	1	169 | 118382
80	Hex(1)Pent(2)	1.4	4	1228.73	4911.89	1228.48	4910.88	controllerType=0 controllerNumber=1 scan=6862	1.807	E.NIDDCPGNNCKNGGACVDGVNTYNCRCPPEWTGQYCTE.D	22	NIDDCPGNNCKNGGACVDGVNTYNCRCPPEWTGQYCTE,ED,5@57.02146,10@57.02146,16@57.02146,22@426.13734,24@15.99492,25@57.02146,27@57.02146,31@15.99492,36@57.02146	T22(OGlycan / 426.1373); N24(Oxidation / 15.9949); W31(Oxidation / 15.9949)	18.118	E.NIDDC[+57.02146]PGNNC[+57.02146]KNGGAC[+57.02146]VDGVNT[+426.13734]YN[+15.99492]C[+57.02146]RC[+57.02146]PPEW[+15.99492]TGQYC[+57.02146]TE.D	C5(Carbamidomethyl / 57.0215); C10(Carbamidomethyl / 57.0215); C16(Carbamidomethyl / 57.0215); C25(Carbamidomethyl / 57.0215); C27(Carbamidomethyl / 57.0215); C36(Carbamidomethyl / 57.0215)	0.035	0.045	0	0.0037	0	0.01	0.0075	0.0097	1.45	1.4	1	1	Specific	7.8	>sp|P46531|NOTC1_HUMAN Neurogenic locus notch homolog protein 1 OS=Homo sapiens OX=9606 GN=NOTCH1 PE=1 SV=4	1	7605	FP051922_7.6862.6862.4	high-energy collision-induced dissociation	1.35	4910.88	4909.87	1	170 | 119782
80		212.5	4	1117.94	4468.75	1117.94	4468.75	controllerType=0 controllerNumber=1 scan=6614	1.082	E.NIDDCPGNNCKNGGACVDGVNTYNCRCPPEWTGQYCTE.D		NIDDCPGNNCKNGGACVDGVNTYNCRCPPEWTGQYCTE,ED,5@57.02146,10@57.02146,16@57.02146,18@15.99492,25@57.02146,27@57.02146,36@57.02146	D18(Oxidation / 15.9949)	17.5326	E.NIDDC[+57.02146]PGNNC[+57.02146]KNGGAC[+57.02146]VD[+15.99492]GVNTYNC[+57.02146]RC[+57.02146]PPEWTGQYC[+57.02146]TE.D	C5(Carbamidomethyl / 57.0215); C10(Carbamidomethyl / 57.0215); C16(Carbamidomethyl / 57.0215); C25(Carbamidomethyl / 57.0215); C27(Carbamidomethyl / 57.0215); C36(Carbamidomethyl / 57.0215)	0.001	0.0013	0	0	0	0	8.7e-05	0.00011	2.997	212.5	0		Specific	12.1	>sp|P46531|NOTC1_HUMAN Neurogenic locus notch homolog protein 1 OS=Homo sapiens OX=9606 GN=NOTCH1 PE=1 SV=4	1	7309	FP051922_7.6614.6614.4	high-energy collision-induced dissociation	3.19	4467.74	4467.74	1	171 | 116782
80		209.2	4	1113.94	4452.75	1113.94	4452.75	controllerType=0 controllerNumber=1 scan=6528	-0.823	E.NIDDCPGNNCKNGGACVDGVNTYNCRCPPEWTGQYCTE.D		NIDDCPGNNCKNGGACVDGVNTYNCRCPPEWTGQYCTE,ED,5@57.02146,10@57.02146,16@57.02146,25@57.02146,27@57.02146,36@57.02146		17.3339	E.NIDDC[+57.02146]PGNNC[+57.02146]KNGGAC[+57.02146]VDGVNTYNC[+57.02146]RC[+57.02146]PPEWTGQYC[+57.02146]TE.D	C5(Carbamidomethyl / 57.0215); C10(Carbamidomethyl / 57.0215); C16(Carbamidomethyl / 57.0215); C25(Carbamidomethyl / 57.0215); C27(Carbamidomethyl / 57.0215); C36(Carbamidomethyl / 57.0215)	0.0047	0.0059	0	0	0	0	0.00047	0.00059	2.33	209.2	25.3		Specific	10.9	>sp|P46531|NOTC1_HUMAN Neurogenic locus notch homolog protein 1 OS=Homo sapiens OX=9606 GN=NOTCH1 PE=1 SV=4	1	7203	FP051922_7.6528.6528.4	high-energy collision-induced dissociation	2.51	4451.74	4451.75	1	172 | 115982
80		139.8	4	1113.94	4452.75	1113.94	4452.75	controllerType=0 controllerNumber=1 scan=6571	0.164	E.NIDDCPGNNCKNGGACVDGVNTYNCRCPPEWTGQYCTE.D		NIDDCPGNNCKNGGACVDGVNTYNCRCPPEWTGQYCTE,ED,5@57.02146,10@57.02146,16@57.02146,25@57.02146,27@57.02146,36@57.02146		17.4321	E.NIDDC[+57.02146]PGNNC[+57.02146]KNGGAC[+57.02146]VDGVNTYNC[+57.02146]RC[+57.02146]PPEWTGQYC[+57.02146]TE.D	C5(Carbamidomethyl / 57.0215); C10(Carbamidomethyl / 57.0215); C16(Carbamidomethyl / 57.0215); C25(Carbamidomethyl / 57.0215); C27(Carbamidomethyl / 57.0215); C36(Carbamidomethyl / 57.0215)	0.021	0.027	0	0	0	0	0.0026	0.0032	1.669	139.8	29		Specific	10	>sp|P46531|NOTC1_HUMAN Neurogenic locus notch homolog protein 1 OS=Homo sapiens OX=9606 GN=NOTCH1 PE=1 SV=4	1	7259	FP051922_7.6571.6571.4	high-energy collision-induced dissociation	1.57	4451.75	4451.75	1	173 | 116422
80		99.7	3	1484.92	4452.75	1484.92	4452.75	controllerType=0 controllerNumber=1 scan=6541	-0.121	E.NIDDCPGNNCKNGGACVDGVNTYNCRCPPEWTGQYCTE.D		NIDDCPGNNCKNGGACVDGVNTYNCRCPPEWTGQYCTE,ED,5@57.02146,10@57.02146,16@57.02146,25@57.02146,27@57.02146,36@57.02146		17.3643	E.NIDDC[+57.02146]PGNNC[+57.02146]KNGGAC[+57.02146]VDGVNTYNC[+57.02146]RC[+57.02146]PPEWTGQYC[+57.02146]TE.D	C5(Carbamidomethyl / 57.0215); C10(Carbamidomethyl / 57.0215); C16(Carbamidomethyl / 57.0215); C25(Carbamidomethyl / 57.0215); C27(Carbamidomethyl / 57.0215); C36(Carbamidomethyl / 57.0215)	0.019	0.024	0	0	0	0	0.002	0.0025	1.718	99.7	20.3		Specific	10.9	>sp|P46531|NOTC1_HUMAN Neurogenic locus notch homolog protein 1 OS=Homo sapiens OX=9606 GN=NOTCH1 PE=1 SV=4	1	7219	FP051922_7.6541.6541.3	high-energy collision-induced dissociation	1.61	4451.74	4451.75	1	174 | 116182
80		316.3	2	990.875	1980.74	990.878	1980.75	controllerType=0 controllerNumber=1 scan=4315	-2.687	E.NIDDCPGNNCKNGGACVD.G		NIDDCPGNNCKNGGACVD,EG,5@57.02146,10@57.02146,12@0.98402,16@57.02146	N12(Deamidated / 0.984)	12.3658	E.NIDDC[+57.02146]PGNNC[+57.02146]KN[+0.98402]GGAC[+57.02146]VD.G	C5(Carbamidomethyl / 57.0215); C10(Carbamidomethyl / 57.0215); C16(Carbamidomethyl / 57.0215)	4.3e-05	5.4e-05	0	0	0	0	3.9e-06	4.9e-06	4.371	316.3	68.1		Specific	12	>sp|P46531|NOTC1_HUMAN Neurogenic locus notch homolog protein 1 OS=Homo sapiens OX=9606 GN=NOTCH1 PE=1 SV=4	1	4487	FP051922_7.4315.4315.2	high-energy collision-induced dissociation	4.27	1979.74	1979.74	1	175 | 4386
80		304.1	2	990.879	1980.75	990.878	1980.75	controllerType=0 controllerNumber=1 scan=4383	0.887	E.NIDDCPGNNCKNGGACVD.G		NIDDCPGNNCKNGGACVD,EG,5@57.02146,9@0.98402,10@57.02146,16@57.02146	N9(Deamidated / 0.984)	12.5241	E.NIDDC[+57.02146]PGNN[+0.98402]C[+57.02146]KNGGAC[+57.02146]VD.G	C5(Carbamidomethyl / 57.0215); C10(Carbamidomethyl / 57.0215); C16(Carbamidomethyl / 57.0215)	3.2e-05	4.1e-05	0	0	0	0	3e-06	3.9e-06	4.493	304.1	0.3		Specific	13.3	>sp|P46531|NOTC1_HUMAN Neurogenic locus notch homolog protein 1 OS=Homo sapiens OX=9606 GN=NOTCH1 PE=1 SV=4	1	4579	FP051922_7.4383.4383.2	high-energy collision-induced dissociation	4.39	1979.74	1979.74	1	176 | 4466
80		533.1	2	990.385	1979.76	990.386	1979.76	controllerType=0 controllerNumber=1 scan=4189	-0.403	E.NIDDCPGNNCKNGGACVD.G		NIDDCPGNNCKNGGACVD,EG,5@57.02146,10@57.02146,16@57.02146		12.0753	E.NIDDC[+57.02146]PGNNC[+57.02146]KNGGAC[+57.02146]VD.G	C5(Carbamidomethyl / 57.0215); C10(Carbamidomethyl / 57.0215); C16(Carbamidomethyl / 57.0215)	3e-07	3.9e-07	0	0	0	0	4.1e-08	5.3e-08	6.516	533.1	533.1		Specific	13.2	>sp|P46531|NOTC1_HUMAN Neurogenic locus notch homolog protein 1 OS=Homo sapiens OX=9606 GN=NOTCH1 PE=1 SV=4	1	4318	FP051922_7.4189.4189.2	high-energy collision-induced dissociation	6.41	1978.76	1978.76	1	177 | 4236
80		526.4	2	990.383	1979.76	990.386	1979.76	controllerType=0 controllerNumber=1 scan=4136	-2.192	E.NIDDCPGNNCKNGGACVD.G		NIDDCPGNNCKNGGACVD,EG,5@57.02146,10@57.02146,16@57.02146		11.9508	E.NIDDC[+57.02146]PGNNC[+57.02146]KNGGAC[+57.02146]VD.G	C5(Carbamidomethyl / 57.0215); C10(Carbamidomethyl / 57.0215); C16(Carbamidomethyl / 57.0215)	6.4e-07	8.2e-07	0	0	0	0	9e-08	1.1e-07	6.191	526.4	526.4		Specific	15.4	>sp|P46531|NOTC1_HUMAN Neurogenic locus notch homolog protein 1 OS=Homo sapiens OX=9606 GN=NOTCH1 PE=1 SV=4	1	4245	FP051922_7.4136.4136.2	high-energy collision-induced dissociation	6.09	1978.75	1978.76	1	178 | 4138
80		161.2	3	660.591	1979.76	660.593	1979.76	controllerType=0 controllerNumber=1 scan=4150	-2.198	E.NIDDCPGNNCKNGGACVD.G		NIDDCPGNNCKNGGACVD,EG,5@57.02146,10@57.02146,16@57.02146		11.983	E.NIDDC[+57.02146]PGNNC[+57.02146]KNGGAC[+57.02146]VD.G	C5(Carbamidomethyl / 57.0215); C10(Carbamidomethyl / 57.0215); C16(Carbamidomethyl / 57.0215)	0.032	0.041	0	0	0	0	0.0051	0.0065	1.494	161.2	161.2		Specific	6.8	>sp|P46531|NOTC1_HUMAN Neurogenic locus notch homolog protein 1 OS=Homo sapiens OX=9606 GN=NOTCH1 PE=1 SV=4	1	4266	FP051922_7.4150.4150.3	high-energy collision-induced dissociation	1.45	1978.75	1978.76	1	179 | 4158
98		219.1	3	984.062	2950.17	984.062	2950.17	controllerType=0 controllerNumber=1 scan=6680	-0.076	D.GVNTYNCRCPPEWTGQYCTEDVDE.C		GVNTYNCRCPPEWTGQYCTEDVDE,DC,7@57.02146,9@57.02146,18@57.02146		17.6881	D.GVNTYNC[+57.02146]RC[+57.02146]PPEWTGQYC[+57.02146]TEDVDE.C	C7(Carbamidomethyl / 57.0215); C9(Carbamidomethyl / 57.0215); C18(Carbamidomethyl / 57.0215)	0.0022	0.0027	0	0	0	0	0.00018	0.00022	2.666	219.1	219.1		Specific	10.1	>sp|P46531|NOTC1_HUMAN Neurogenic locus notch homolog protein 1 OS=Homo sapiens OX=9606 GN=NOTCH1 PE=1 SV=4	1	7393	FP051922_7.6680.6680.3	high-energy collision-induced dissociation	2.86	2949.16	2949.16	1	180 | 42638
98		502.3	2	1246.5	2492	1246.51	2492.01	controllerType=0 controllerNumber=1 scan=6361	-2.206	D.GVNTYNCRCPPEWTGQYCTE.D		GVNTYNCRCPPEWTGQYCTE,DD,7@57.02146,9@57.02146,18@57.02146		16.9554	D.GVNTYNC[+57.02146]RC[+57.02146]PPEWTGQYC[+57.02146]TE.D	C7(Carbamidomethyl / 57.0215); C9(Carbamidomethyl / 57.0215); C18(Carbamidomethyl / 57.0215)	5.2e-07	6.6e-07	0	0	0	0	6.6e-08	8.4e-08	6.287	502.3	502.3		Specific	16.9	>sp|P46531|NOTC1_HUMAN Neurogenic locus notch homolog protein 1 OS=Homo sapiens OX=9606 GN=NOTCH1 PE=1 SV=4	1	7003	FP051922_7.6361.6361.2	high-energy collision-induced dissociation	6.37	2490.99	2491	1	181 | 16902
98		459.5	2	1246.51	2492.01	1246.51	2492.01	controllerType=0 controllerNumber=1 scan=6309	0.145	D.GVNTYNCRCPPEWTGQYCTE.D		GVNTYNCRCPPEWTGQYCTE,DD,7@57.02146,9@57.02146,18@57.02146		16.8333	D.GVNTYNC[+57.02146]RC[+57.02146]PPEWTGQYC[+57.02146]TE.D	C7(Carbamidomethyl / 57.0215); C9(Carbamidomethyl / 57.0215); C18(Carbamidomethyl / 57.0215)	2.8e-07	3.5e-07	0	0	0	0	3.7e-08	4.7e-08	6.559	459.5	459.5		Specific	18.2	>sp|P46531|NOTC1_HUMAN Neurogenic locus notch homolog protein 1 OS=Homo sapiens OX=9606 GN=NOTCH1 PE=1 SV=4	1	6941	FP051922_7.6309.6309.2	high-energy collision-induced dissociation	6.51	2491	2491	1	182 | 16740
98		315	3	831.335	2491.99	831.34	2492.01	controllerType=0 controllerNumber=1 scan=6307	-6.253	D.GVNTYNCRCPPEWTGQYCTE.D		GVNTYNCRCPPEWTGQYCTE,DD,7@57.02146,9@57.02146,18@57.02146		16.8288	D.GVNTYNC[+57.02146]RC[+57.02146]PPEWTGQYC[+57.02146]TE.D	C7(Carbamidomethyl / 57.0215); C9(Carbamidomethyl / 57.0215); C18(Carbamidomethyl / 57.0215)	0.0021	0.0027	0	0	0	0	0.00017	0.00022	2.671	315	315		Specific	9.4	>sp|P46531|NOTC1_HUMAN Neurogenic locus notch homolog protein 1 OS=Homo sapiens OX=9606 GN=NOTCH1 PE=1 SV=4	1	6936	FP051922_7.6307.6307.3	high-energy collision-induced dissociation	2.68	2490.98	2491	1	183 | 16700
98		268.7	3	831.339	2492	831.34	2492.01	controllerType=0 controllerNumber=1 scan=6356	-1.844	D.GVNTYNCRCPPEWTGQYCTE.D		GVNTYNCRCPPEWTGQYCTE,DD,7@57.02146,9@57.02146,18@57.02146		16.9444	D.GVNTYNC[+57.02146]RC[+57.02146]PPEWTGQYC[+57.02146]TE.D	C7(Carbamidomethyl / 57.0215); C9(Carbamidomethyl / 57.0215); C18(Carbamidomethyl / 57.0215)	0.00071	0.00091	0	0	0	0	5.9e-05	7.5e-05	3.146	268.7	268.7		Specific	9.1	>sp|P46531|NOTC1_HUMAN Neurogenic locus notch homolog protein 1 OS=Homo sapiens OX=9606 GN=NOTCH1 PE=1 SV=4	1	6996	FP051922_7.6356.6356.3	high-energy collision-induced dissociation	2.92	2490.99	2491	1	184 | 16862
98		565.3	2	733.81	1466.61	733.811	1466.62	controllerType=0 controllerNumber=1 scan=4157	-1.034	D.GVNTYNCRCPPE.W		GVNTYNCRCPPE,DW,7@57.02146,9@57.02146		11.9996	D.GVNTYNC[+57.02146]RC[+57.02146]PPE.W	C7(Carbamidomethyl / 57.0215); C9(Carbamidomethyl / 57.0215)	6.3e-08	8e-08	0	0	0	0	5.2e-09	6.6e-09	7.203	565.3	565.3		Specific	15.2	>sp|P46531|NOTC1_HUMAN Neurogenic locus notch homolog protein 1 OS=Homo sapiens OX=9606 GN=NOTCH1 PE=1 SV=4	1	4275	FP051922_7.4157.4157.2	high-energy collision-induced dissociation	7.1	1465.61	1465.61	1	185 | 1127
98		518.7	2	733.812	1466.62	733.811	1466.62	controllerType=0 controllerNumber=1 scan=4107	1.213	D.GVNTYNCRCPPE.W		GVNTYNCRCPPE,DW,7@57.02146,9@57.02146		11.8826	D.GVNTYNC[+57.02146]RC[+57.02146]PPE.W	C7(Carbamidomethyl / 57.0215); C9(Carbamidomethyl / 57.0215)	7.5e-07	9.6e-07	0	0	0	0	1e-07	1.3e-07	6.122	518.7	518.7		Specific	15.8	>sp|P46531|NOTC1_HUMAN Neurogenic locus notch homolog protein 1 OS=Homo sapiens OX=9606 GN=NOTCH1 PE=1 SV=4	1	4208	FP051922_7.4107.4107.2	high-energy collision-induced dissociation	6.02	1465.61	1465.61	1	186 | 1116
98		465	2	733.813	1466.62	733.811	1466.62	controllerType=0 controllerNumber=1 scan=4212	1.879	D.GVNTYNCRCPPE.W		GVNTYNCRCPPE,DW,7@57.02146,9@57.02146		12.1289	D.GVNTYNC[+57.02146]RC[+57.02146]PPE.W	C7(Carbamidomethyl / 57.0215); C9(Carbamidomethyl / 57.0215)	8.5e-07	1.1e-06	0	0	0	0	1.3e-07	1.7e-07	6.069	465	465		Specific	15.1	>sp|P46531|NOTC1_HUMAN Neurogenic locus notch homolog protein 1 OS=Homo sapiens OX=9606 GN=NOTCH1 PE=1 SV=4	1	4347	FP051922_7.4212.4212.2	high-energy collision-induced dissociation	6.02	1465.61	1465.61	1	187 | 1136
110	Hex(1); Hex(1)Pent(2)	71.9	2	825.293	1649.58	825.293	1649.58	controllerType=0 controllerNumber=1 scan=6502	0.791	E.WTGQYCTE.D	2;7	WTGQYCTE,ED,1@15.99492,2@162.05282,4@0.98402,6@57.02146,7@426.13734	W1(Oxidation / 15.9949); T2(OGlycan / 162.0528); Q4(Deamidated / 0.984); T7(OGlycan / 426.1373)	17.2754	E.W[+15.99492]T[+162.05282]GQ[+0.98402]YC[+57.02146]T[+426.13734]E.D	C6(Carbamidomethyl / 57.0215)	0.029	0.037	0	0	0	0	0.0037	0.0047	1.542	45.1	1.2		Specific	8.1	>sp|P46531|NOTC1_HUMAN Neurogenic locus notch homolog protein 1 OS=Homo sapiens OX=9606 GN=NOTCH1 PE=1 SV=4	1	7172	FP051922_7.6502.6502.2	high-energy collision-induced dissociation	1.36	1648.57	1648.57	1	188 | 1692
198	HexNAc(1)Hex(1)Fuc(1); HexNAc(1)Hex(1)Fuc(1)NeuAc(1)	79.7	5	1158.86	5790.26	1158.86	5790.26	controllerType=0 controllerNumber=1 scan=6858	-0.409	D.ACISNPCNEGSNCDTNPVNGKAICTCPSGYTGPACSQDVDE.C	15;36	ACISNPCNEGSNCDTNPVNGKAICTCPSGYTGPACSQDVDE,DC,2@57.02146,7@57.02146,13@57.02146,15@511.19010,24@57.02146,26@57.02146,35@57.02146,36@802.28552	T15(OGlycan / 511.1901); S36(OGlycan / 802.2855)	18.1073	D.AC[+57.02146]ISNPC[+57.02146]NEGSNC[+57.02146]DT[+511.19010]NPVNGKAIC[+57.02146]TC[+57.02146]PSGYTGPAC[+57.02146]S[+802.28552]QDVDE.C	C2(Carbamidomethyl / 57.0215); C7(Carbamidomethyl / 57.0215); C13(Carbamidomethyl / 57.0215); C24(Carbamidomethyl / 57.0215); C26(Carbamidomethyl / 57.0215); C35(Carbamidomethyl / 57.0215)	0.027	0.035	0	0	0	0	0.0035	0.0044	1.564	79.7	0		Specific	9.3	>sp|P46531|NOTC1_HUMAN Neurogenic locus notch homolog protein 1 OS=Homo sapiens OX=9606 GN=NOTCH1 PE=1 SV=4	1	7602	FP051922_7.6858.6858.5	high-energy collision-induced dissociation	1.38	5789.25	5789.25	1	189 | 119662
198	Hex(1)Pent(2)	460.5	2	745.779	1490.55	745.779	1490.55	controllerType=0 controllerNumber=1 scan=4250	-0.362	D.ACISNPCNE.G	4	ACISNPCNE,DG,2@57.02146,4@426.13734,7@57.02146	S4(OGlycan / 426.1373)	12.216	D.AC[+57.02146]IS[+426.13734]NPC[+57.02146]NE.G	C2(Carbamidomethyl / 57.0215); C7(Carbamidomethyl / 57.0215)	1.6e-06	2e-06	0	0	0	0	2.5e-07	3.2e-07	5.8	460.5	460.5		Specific	14.6	>sp|P46531|NOTC1_HUMAN Neurogenic locus notch homolog protein 1 OS=Homo sapiens OX=9606 GN=NOTCH1 PE=1 SV=4	1	4398	FP051922_7.4250.4250.2	high-energy collision-induced dissociation	5.7	1489.54	1489.54	1	190 | 1137
198	Hex(1)Pent(2)	442.7	2	745.778	1490.55	745.779	1490.55	controllerType=0 controllerNumber=1 scan=4301	-1.017	D.ACISNPCNE.G	4	ACISNPCNE,DG,2@57.02146,4@426.13734,7@57.02146	S4(OGlycan / 426.1373)	12.3345	D.AC[+57.02146]IS[+426.13734]NPC[+57.02146]NE.G	C2(Carbamidomethyl / 57.0215); C7(Carbamidomethyl / 57.0215)	1.6e-06	2e-06	0	0	0	0	2.6e-07	3.3e-07	5.8	442.7	442.7		Specific	13.4	>sp|P46531|NOTC1_HUMAN Neurogenic locus notch homolog protein 1 OS=Homo sapiens OX=9606 GN=NOTCH1 PE=1 SV=4	1	4469	FP051922_7.4301.4301.2	high-energy collision-induced dissociation	5.7	1489.54	1489.54	1	191 | 1145
198	Hex(1)	220.2	2	613.736	1226.46	613.737	1226.47	controllerType=0 controllerNumber=1 scan=4131	-1.896	D.ACISNPCNE.G	4	ACISNPCNE,DG,2@57.02146,4@162.05282,7@57.02146	S4(OGlycan / 162.0528)	11.9375	D.AC[+57.02146]IS[+162.05282]NPC[+57.02146]NE.G	C2(Carbamidomethyl / 57.0215); C7(Carbamidomethyl / 57.0215)	0.0033	0.0041	0	0	0	0	0.00031	0.0004	2.488	220.2	78		Specific	8.9	>sp|P46531|NOTC1_HUMAN Neurogenic locus notch homolog protein 1 OS=Homo sapiens OX=9606 GN=NOTCH1 PE=1 SV=4	1	4240	FP051922_7.4131.4131.2	high-energy collision-induced dissociation	2.67	1225.46	1225.46	1	192 | 385
207		331.6	3	1474.26	4420.76	1474.25	4420.75	controllerType=0 controllerNumber=1 scan=6731	2.355	E.GSNCDTNPVNGKAICTCPSGYTGPACSQDVDECSLGANPCE.H		GSNCDTNPVNGKAICTCPSGYTGPACSQDVDECSLGANPCE,EH,4@57.02146,10@0.98402,15@57.02146,17@57.02146,26@57.02146,33@57.02146,40@57.02146	N10(Deamidated / 0.984)	17.8096	E.GSNC[+57.02146]DTNPVN[+0.98402]GKAIC[+57.02146]TC[+57.02146]PSGYTGPAC[+57.02146]SQDVDEC[+57.02146]SLGANPC[+57.02146]E.H	C4(Carbamidomethyl / 57.0215); C15(Carbamidomethyl / 57.0215); C17(Carbamidomethyl / 57.0215); C26(Carbamidomethyl / 57.0215); C33(Carbamidomethyl / 57.0215); C40(Carbamidomethyl / 57.0215)	0.00046	0.00059	0	0	0	0	3.3e-05	4.2e-05	3.333	331.6	27.6		Specific	13.9	>sp|P46531|NOTC1_HUMAN Neurogenic locus notch homolog protein 1 OS=Homo sapiens OX=9606 GN=NOTCH1 PE=1 SV=4	1	7451	FP051922_7.6731.6731.3	high-energy collision-induced dissociation	3.47	4419.75	4419.74	1	193 | 75555
207		285.4	4	1105.94	4420.73	1105.94	4420.75	controllerType=0 controllerNumber=1 scan=6735	-2.577	E.GSNCDTNPVNGKAICTCPSGYTGPACSQDVDECSLGANPCE.H		GSNCDTNPVNGKAICTCPSGYTGPACSQDVDECSLGANPCE,EH,4@57.02146,10@0.98402,15@57.02146,17@57.02146,26@57.02146,33@57.02146,40@57.02146	N10(Deamidated / 0.984)	17.8183	E.GSNC[+57.02146]DTNPVN[+0.98402]GKAIC[+57.02146]TC[+57.02146]PSGYTGPAC[+57.02146]SQDVDEC[+57.02146]SLGANPC[+57.02146]E.H	C4(Carbamidomethyl / 57.0215); C15(Carbamidomethyl / 57.0215); C17(Carbamidomethyl / 57.0215); C26(Carbamidomethyl / 57.0215); C33(Carbamidomethyl / 57.0215); C40(Carbamidomethyl / 57.0215)	0.00054	0.00068	0	0	0	0	3.9e-05	5e-05	3.27	285.4	0.8		Specific	14.2	>sp|P46531|NOTC1_HUMAN Neurogenic locus notch homolog protein 1 OS=Homo sapiens OX=9606 GN=NOTCH1 PE=1 SV=4	1	7458	FP051922_7.6735.6735.4	high-energy collision-induced dissociation	3.04	4419.73	4419.74	1	194 | 75635
207		246.2	3	1474.25	4420.74	1474.25	4420.75	controllerType=0 controllerNumber=1 scan=6790	-0.627	E.GSNCDTNPVNGKAICTCPSGYTGPACSQDVDECSLGANPCE.H		GSNCDTNPVNGKAICTCPSGYTGPACSQDVDECSLGANPCE,EH,4@57.02146,10@0.98402,15@57.02146,17@57.02146,26@57.02146,33@57.02146,40@57.02146	N10(Deamidated / 0.984)	17.9472	E.GSNC[+57.02146]DTNPVN[+0.98402]GKAIC[+57.02146]TC[+57.02146]PSGYTGPAC[+57.02146]SQDVDEC[+57.02146]SLGANPC[+57.02146]E.H	C4(Carbamidomethyl / 57.0215); C15(Carbamidomethyl / 57.0215); C17(Carbamidomethyl / 57.0215); C26(Carbamidomethyl / 57.0215); C33(Carbamidomethyl / 57.0215); C40(Carbamidomethyl / 57.0215)	0.00035	0.00045	0	0	0	0	2.4e-05	3e-05	3.452	246.2	24.5		Specific	15.8	>sp|P46531|NOTC1_HUMAN Neurogenic locus notch homolog protein 1 OS=Homo sapiens OX=9606 GN=NOTCH1 PE=1 SV=4	1	7526	FP051922_7.6790.6790.3	high-energy collision-induced dissociation	3.35	4419.74	4419.74	1	195 | 76115
207		58.5	4	1105.94	4420.75	1105.94	4420.75	controllerType=0 controllerNumber=1 scan=6788	0.958	E.GSNCDTNPVNGKAICTCPSGYTGPACSQDVDECSLGANPCE.H		GSNCDTNPVNGKAICTCPSGYTGPACSQDVDECSLGANPCE,EH,4@57.02146,10@0.98402,15@57.02146,17@57.02146,26@57.02146,33@57.02146,40@57.02146	N10(Deamidated / 0.984)	17.9427	E.GSNC[+57.02146]DTNPVN[+0.98402]GKAIC[+57.02146]TC[+57.02146]PSGYTGPAC[+57.02146]SQDVDEC[+57.02146]SLGANPC[+57.02146]E.H	C4(Carbamidomethyl / 57.0215); C15(Carbamidomethyl / 57.0215); C17(Carbamidomethyl / 57.0215); C26(Carbamidomethyl / 57.0215); C33(Carbamidomethyl / 57.0215); C40(Carbamidomethyl / 57.0215)	0.034	0.044	0	0.0019	0	0	0.0067	0.0086	1.463	58.5	14.1		Specific	8.7	>sp|P46531|NOTC1_HUMAN Neurogenic locus notch homolog protein 1 OS=Homo sapiens OX=9606 GN=NOTCH1 PE=1 SV=4	1	7523	FP051922_7.6788.6788.4	high-energy collision-induced dissociation	1.36	4419.74	4419.74	1	196 | 76035
207		94.8	4	1105.69	4419.76	1105.7	4419.76	controllerType=0 controllerNumber=1 scan=6681	-1.002	E.GSNCDTNPVNGKAICTCPSGYTGPACSQDVDECSLGANPCE.H		GSNCDTNPVNGKAICTCPSGYTGPACSQDVDECSLGANPCE,EH,4@57.02146,15@57.02146,17@57.02146,26@57.02146,33@57.02146,40@57.02146		17.6903	E.GSNC[+57.02146]DTNPVNGKAIC[+57.02146]TC[+57.02146]PSGYTGPAC[+57.02146]SQDVDEC[+57.02146]SLGANPC[+57.02146]E.H	C4(Carbamidomethyl / 57.0215); C15(Carbamidomethyl / 57.0215); C17(Carbamidomethyl / 57.0215); C26(Carbamidomethyl / 57.0215); C33(Carbamidomethyl / 57.0215); C40(Carbamidomethyl / 57.0215)	0.033	0.042	0	0	0	0	0.0058	0.0073	1.482	94.8	33.2		Specific	9.6	>sp|P46531|NOTC1_HUMAN Neurogenic locus notch homolog protein 1 OS=Homo sapiens OX=9606 GN=NOTCH1 PE=1 SV=4	1	7395	FP051922_7.6681.6681.4	high-energy collision-induced dissociation	1.38	4418.75	4418.75	1	197 | 75235
207		83.5	3	1474.26	4420.76	1473.93	4419.76	controllerType=0 controllerNumber=1 scan=6684	-1.937	E.GSNCDTNPVNGKAICTCPSGYTGPACSQDVDECSLGANPCE.H		GSNCDTNPVNGKAICTCPSGYTGPACSQDVDECSLGANPCE,EH,4@57.02146,15@57.02146,17@57.02146,26@57.02146,33@57.02146,40@57.02146		17.6969	E.GSNC[+57.02146]DTNPVNGKAIC[+57.02146]TC[+57.02146]PSGYTGPAC[+57.02146]SQDVDEC[+57.02146]SLGANPC[+57.02146]E.H	C4(Carbamidomethyl / 57.0215); C15(Carbamidomethyl / 57.0215); C17(Carbamidomethyl / 57.0215); C26(Carbamidomethyl / 57.0215); C33(Carbamidomethyl / 57.0215); C40(Carbamidomethyl / 57.0215)	0.0045	0.0057	0	0	0	0	0.00045	0.00058	2.35	83.5	17.2	1	Specific	11.5	>sp|P46531|NOTC1_HUMAN Neurogenic locus notch homolog protein 1 OS=Homo sapiens OX=9606 GN=NOTCH1 PE=1 SV=4	1	7398	FP051922_7.6684.6684.3	high-energy collision-induced dissociation	2.25	4419.75	4418.75	1	198 | 75275
207	HexNAc(1)Fuc(1)	160.7	3	1152.12	3454.35	1152.13	3454.37	controllerType=0 controllerNumber=1 scan=6217	-4.77	E.GSNCDTNPVNGKAICTCPSGYTGPACSQD.V	22	GSNCDTNPVNGKAICTCPSGYTGPACSQD,EV,4@57.02146,10@0.98402,15@57.02146,17@57.02146,22@349.13728,26@57.02146,29@15.99492	N10(Deamidated / 0.984); T22(OGlycan / 349.1373); D29(Oxidation / 15.9949)	16.6211	E.GSNC[+57.02146]DTNPVN[+0.98402]GKAIC[+57.02146]TC[+57.02146]PSGYT[+349.13728]GPAC[+57.02146]SQD[+15.99492].V	C4(Carbamidomethyl / 57.0215); C15(Carbamidomethyl / 57.0215); C17(Carbamidomethyl / 57.0215); C26(Carbamidomethyl / 57.0215)	0.035	0.044	0	0.0038	0	0.01	0.0069	0.0089	1.46	160.7	20.6		Specific	10	>sp|P46531|NOTC1_HUMAN Neurogenic locus notch homolog protein 1 OS=Homo sapiens OX=9606 GN=NOTCH1 PE=1 SV=4	1	6831	FP051922_7.6217.6217.3	high-energy collision-induced dissociation	1.34	3453.34	3453.36	1	199 | 72665
207	HexNAc(1); Hex(1)	81.2	3	1152.13	3454.37	1152.13	3454.37	controllerType=0 controllerNumber=1 scan=6057	0.706	E.GSNCDTNPVNGKAICTCPSGYTGPACSQD.V	16;19	GSNCDTNPVNGKAICTCPSGYTGPACSQD,EV,4@57.02146,15@57.02146,16@203.07937,17@57.02146,19@162.05282,26@57.02146,28@0.98402	T16(OGlycan / 203.0794); S19(OGlycan / 162.0528); Q28(Deamidated / 0.984)	16.2627	E.GSNC[+57.02146]DTNPVNGKAIC[+57.02146]T[+203.07937]C[+57.02146]PS[+162.05282]GYTGPAC[+57.02146]SQ[+0.98402]D.V	C4(Carbamidomethyl / 57.0215); C15(Carbamidomethyl / 57.0215); C17(Carbamidomethyl / 57.0215); C26(Carbamidomethyl / 57.0215)	0.036	0.046	0	0.011	0	0.03	0.0083	0.011	1.442	81.2	1.1		Specific	8.8	>sp|P46531|NOTC1_HUMAN Neurogenic locus notch homolog protein 1 OS=Homo sapiens OX=9606 GN=NOTCH1 PE=1 SV=4	1	6651	FP051922_7.6057.6057.3	high-energy collision-induced dissociation	1.34	3453.36	3453.36	1	200 | 70471
207	Fuc(1)	214	3	1150.47	3449.39	1150.47	3449.39	controllerType=0 controllerNumber=1 scan=6119	0.087	E.GSNCDTNPVNGKAICTCPSGYTGPACSQDVD.E	16	GSNCDTNPVNGKAICTCPSGYTGPACSQDVD,EE,4@57.02146,10@0.98402,15@57.02146,16@146.05791,17@57.02146,26@57.02146	N10(Deamidated / 0.984); T16(OGlycan / 146.0579)	16.4005	E.GSNC[+57.02146]DTNPVN[+0.98402]GKAIC[+57.02146]T[+146.05791]C[+57.02146]PSGYTGPAC[+57.02146]SQDVD.E	C4(Carbamidomethyl / 57.0215); C15(Carbamidomethyl / 57.0215); C17(Carbamidomethyl / 57.0215); C26(Carbamidomethyl / 57.0215)	0.0078	0.0099	0	0	0	0	0.00077	0.00098	2.11	214	3.6		Specific	9.9	>sp|P46531|NOTC1_HUMAN Neurogenic locus notch homolog protein 1 OS=Homo sapiens OX=9606 GN=NOTCH1 PE=1 SV=4	1	6721	FP051922_7.6119.6119.3	high-energy collision-induced dissociation	1.89	3448.38	3448.38	1	201 | 71391
207		303.1	3	1150.14	3448.39	1150.13	3448.37	controllerType=0 controllerNumber=1 scan=6062	7.668	E.GSNCDTNPVNGKAICTCPSGYTGPACSQDVDE.C		GSNCDTNPVNGKAICTCPSGYTGPACSQDVDE,EC,4@57.02146,7@0.98402,10@15.99492,15@57.02146,17@57.02146,26@57.02146	N7(Deamidated / 0.984); N10(Oxidation / 15.9949)	16.2735	E.GSNC[+57.02146]DTN[+0.98402]PVN[+15.99492]GKAIC[+57.02146]TC[+57.02146]PSGYTGPAC[+57.02146]SQDVDE.C	C4(Carbamidomethyl / 57.0215); C15(Carbamidomethyl / 57.0215); C17(Carbamidomethyl / 57.0215); C26(Carbamidomethyl / 57.0215)	0.023	0.029	0	0	0	0	0.0028	0.0036	1.645	72.5	38.4		Specific	10.4	>sp|P46531|NOTC1_HUMAN Neurogenic locus notch homolog protein 1 OS=Homo sapiens OX=9606 GN=NOTCH1 PE=1 SV=4	1	6656	FP051922_7.6062.6062.3	high-energy collision-induced dissociation	1.39	3447.39	3447.36	1	202 | 70511
207		130.4	3	1150.13	3448.39	1150.13	3448.37	controllerType=0 controllerNumber=1 scan=6199	5.863	E.GSNCDTNPVNGKAICTCPSGYTGPACSQDVDE.C		GSNCDTNPVNGKAICTCPSGYTGPACSQDVDE,EC,4@57.02146,7@0.98402,10@15.99492,15@57.02146,17@57.02146,26@57.02146	N7(Deamidated / 0.984); N10(Oxidation / 15.9949)	16.5797	E.GSNC[+57.02146]DTN[+0.98402]PVN[+15.99492]GKAIC[+57.02146]TC[+57.02146]PSGYTGPAC[+57.02146]SQDVDE.C	C4(Carbamidomethyl / 57.0215); C15(Carbamidomethyl / 57.0215); C17(Carbamidomethyl / 57.0215); C26(Carbamidomethyl / 57.0215)	0.036	0.045	0	0.0037	0	0	0.0075	0.0097	1.449	116.3	34.8		Specific	9.5	>sp|P46531|NOTC1_HUMAN Neurogenic locus notch homolog protein 1 OS=Homo sapiens OX=9606 GN=NOTCH1 PE=1 SV=4	1	6809	FP051922_7.6199.6199.3	high-energy collision-induced dissociation	1.33	3447.38	3447.36	1	203 | 72465
207		347.2	3	1145.12	3433.36	1145.12	3433.36	controllerType=0 controllerNumber=1 scan=6302	0.612	E.GSNCDTNPVNGKAICTCPSGYTGPACSQDVDE.C		GSNCDTNPVNGKAICTCPSGYTGPACSQDVDE,EC,3@0.98402,4@57.02146,15@57.02146,17@57.02146,26@57.02146,28@0.98402	N3(Deamidated / 0.984); Q28(Deamidated / 0.984)	16.8179	E.GSN[+0.98402]C[+57.02146]DTNPVNGKAIC[+57.02146]TC[+57.02146]PSGYTGPAC[+57.02146]SQ[+0.98402]DVDE.C	C4(Carbamidomethyl / 57.0215); C15(Carbamidomethyl / 57.0215); C17(Carbamidomethyl / 57.0215); C26(Carbamidomethyl / 57.0215)	0.00068	0.00086	0	0	0	0	5.3e-05	6.7e-05	3.17	347.2	15.1		Specific	10.8	>sp|P46531|NOTC1_HUMAN Neurogenic locus notch homolog protein 1 OS=Homo sapiens OX=9606 GN=NOTCH1 PE=1 SV=4	1	6929	FP051922_7.6302.6302.3	high-energy collision-induced dissociation	2.85	3432.35	3432.35	1	204 | 73189
207		647.5	2	1716.69	3432.37	1716.69	3432.37	controllerType=0 controllerNumber=1 scan=6134	-0.467	E.GSNCDTNPVNGKAICTCPSGYTGPACSQDVDE.C		GSNCDTNPVNGKAICTCPSGYTGPACSQDVDE,EC,4@57.02146,10@0.98402,15@57.02146,17@57.02146,26@57.02146	N10(Deamidated / 0.984)	16.4333	E.GSNC[+57.02146]DTNPVN[+0.98402]GKAIC[+57.02146]TC[+57.02146]PSGYTGPAC[+57.02146]SQDVDE.C	C4(Carbamidomethyl / 57.0215); C15(Carbamidomethyl / 57.0215); C17(Carbamidomethyl / 57.0215); C26(Carbamidomethyl / 57.0215)	5.6e-09	7.1e-09	0	0	0	0	4.1e-10	5.2e-10	8.253	647.5	71.6		Specific	23.4	>sp|P46531|NOTC1_HUMAN Neurogenic locus notch homolog protein 1 OS=Homo sapiens OX=9606 GN=NOTCH1 PE=1 SV=4	1	6736	FP051922_7.6134.6134.2	high-energy collision-induced dissociation	8.15	3431.36	3431.36	1	205 | 71549
207		628.5	3	1144.8	3432.38	1144.8	3432.37	controllerType=0 controllerNumber=1 scan=6081	1.467	E.GSNCDTNPVNGKAICTCPSGYTGPACSQDVDE.C		GSNCDTNPVNGKAICTCPSGYTGPACSQDVDE,EC,4@57.02146,10@0.98402,15@57.02146,17@57.02146,26@57.02146	N10(Deamidated / 0.984)	16.3176	E.GSNC[+57.02146]DTNPVN[+0.98402]GKAIC[+57.02146]TC[+57.02146]PSGYTGPAC[+57.02146]SQDVDE.C	C4(Carbamidomethyl / 57.0215); C15(Carbamidomethyl / 57.0215); C17(Carbamidomethyl / 57.0215); C26(Carbamidomethyl / 57.0215)	2.6e-08	3.4e-08	0	0	0	0	1.8e-09	2.3e-09	7.577	554.6	3.4		Specific	14.6	>sp|P46531|NOTC1_HUMAN Neurogenic locus notch homolog protein 1 OS=Homo sapiens OX=9606 GN=NOTCH1 PE=1 SV=4	1	6679	FP051922_7.6081.6081.3	high-energy collision-induced dissociation	9.47	3431.37	3431.36	1	206 | 70711
207		551.1	2	1716.69	3432.36	1716.69	3432.37	controllerType=0 controllerNumber=1 scan=6219	-2.316	E.GSNCDTNPVNGKAICTCPSGYTGPACSQDVDE.C		GSNCDTNPVNGKAICTCPSGYTGPACSQDVDE,EC,4@57.02146,10@0.98402,15@57.02146,17@57.02146,26@57.02146	N10(Deamidated / 0.984)	16.6256	E.GSNC[+57.02146]DTNPVN[+0.98402]GKAIC[+57.02146]TC[+57.02146]PSGYTGPAC[+57.02146]SQDVDE.C	C4(Carbamidomethyl / 57.0215); C15(Carbamidomethyl / 57.0215); C17(Carbamidomethyl / 57.0215); C26(Carbamidomethyl / 57.0215)	5.8e-07	7.4e-07	0	0	0	0	8.6e-08	1.1e-07	6.237	551.1	58.8		Specific	21	>sp|P46531|NOTC1_HUMAN Neurogenic locus notch homolog protein 1 OS=Homo sapiens OX=9606 GN=NOTCH1 PE=1 SV=4	1	6834	FP051922_7.6219.6219.2	high-energy collision-induced dissociation	7.82	3431.36	3431.36	1	207 | 72705
207		545.8	3	1144.79	3432.37	1144.8	3432.37	controllerType=0 controllerNumber=1 scan=6136	-0.453	E.GSNCDTNPVNGKAICTCPSGYTGPACSQDVDE.C		GSNCDTNPVNGKAICTCPSGYTGPACSQDVDE,EC,4@57.02146,10@0.98402,15@57.02146,17@57.02146,26@57.02146	N10(Deamidated / 0.984)	16.4395	E.GSNC[+57.02146]DTNPVN[+0.98402]GKAIC[+57.02146]TC[+57.02146]PSGYTGPAC[+57.02146]SQDVDE.C	C4(Carbamidomethyl / 57.0215); C15(Carbamidomethyl / 57.0215); C17(Carbamidomethyl / 57.0215); C26(Carbamidomethyl / 57.0215)	8.1e-07	1e-06	0	0	0	0	1.2e-07	1.6e-07	6.09	472.6	23.2		Specific	15.9	>sp|P46531|NOTC1_HUMAN Neurogenic locus notch homolog protein 1 OS=Homo sapiens OX=9606 GN=NOTCH1 PE=1 SV=4	1	6738	FP051922_7.6136.6136.3	high-energy collision-induced dissociation	7.68	3431.36	3431.36	1	208 | 71629
207		542.8	3	1144.79	3432.37	1144.8	3432.37	controllerType=0 controllerNumber=1 scan=6192	-0.987	E.GSNCDTNPVNGKAICTCPSGYTGPACSQDVDE.C		GSNCDTNPVNGKAICTCPSGYTGPACSQDVDE,EC,4@57.02146,10@0.98402,15@57.02146,17@57.02146,26@57.02146	N10(Deamidated / 0.984)	16.5645	E.GSNC[+57.02146]DTNPVN[+0.98402]GKAIC[+57.02146]TC[+57.02146]PSGYTGPAC[+57.02146]SQDVDE.C	C4(Carbamidomethyl / 57.0215); C15(Carbamidomethyl / 57.0215); C17(Carbamidomethyl / 57.0215); C26(Carbamidomethyl / 57.0215)	8.1e-07	1e-06	0	0	0	0	1.3e-07	1.6e-07	6.09	452.5	17.8		Specific	16	>sp|P46531|NOTC1_HUMAN Neurogenic locus notch homolog protein 1 OS=Homo sapiens OX=9606 GN=NOTCH1 PE=1 SV=4	1	6800	FP051922_7.6192.6192.3	high-energy collision-induced dissociation	7.68	3431.36	3431.36	1	209 | 72385
207		475.1	3	1144.79	3432.37	1144.8	3432.37	controllerType=0 controllerNumber=1 scan=6247	-0.453	E.GSNCDTNPVNGKAICTCPSGYTGPACSQDVDE.C		GSNCDTNPVNGKAICTCPSGYTGPACSQDVDE,EC,4@57.02146,10@0.98402,15@57.02146,17@57.02146,26@57.02146	N10(Deamidated / 0.984)	16.6906	E.GSNC[+57.02146]DTNPVN[+0.98402]GKAIC[+57.02146]TC[+57.02146]PSGYTGPAC[+57.02146]SQDVDE.C	C4(Carbamidomethyl / 57.0215); C15(Carbamidomethyl / 57.0215); C17(Carbamidomethyl / 57.0215); C26(Carbamidomethyl / 57.0215)	1.4e-06	1.8e-06	0	0	0	0	2.1e-07	2.7e-07	5.85	422.5	58		Specific	15.2	>sp|P46531|NOTC1_HUMAN Neurogenic locus notch homolog protein 1 OS=Homo sapiens OX=9606 GN=NOTCH1 PE=1 SV=4	1	6867	FP051922_7.6247.6247.3	high-energy collision-induced dissociation	5.8	3431.36	3431.36	1	210 | 72869
207		209.7	3	1144.8	3432.37	1144.8	3432.37	controllerType=0 controllerNumber=1 scan=6357	0.507	E.GSNCDTNPVNGKAICTCPSGYTGPACSQDVDE.C		GSNCDTNPVNGKAICTCPSGYTGPACSQDVDE,EC,3@0.98402,4@57.02146,15@57.02146,17@57.02146,26@57.02146	N3(Deamidated / 0.984)	16.9466	E.GSN[+0.98402]C[+57.02146]DTNPVNGKAIC[+57.02146]TC[+57.02146]PSGYTGPAC[+57.02146]SQDVDE.C	C4(Carbamidomethyl / 57.0215); C15(Carbamidomethyl / 57.0215); C17(Carbamidomethyl / 57.0215); C26(Carbamidomethyl / 57.0215)	0.00016	0.0002	0	0	0	0	1.4e-05	1.8e-05	3.806	209.7	60.5		Specific	11.5	>sp|P46531|NOTC1_HUMAN Neurogenic locus notch homolog protein 1 OS=Homo sapiens OX=9606 GN=NOTCH1 PE=1 SV=4	1	6997	FP051922_7.6357.6357.3	high-energy collision-induced dissociation	4.01	3431.37	3431.36	1	211 | 73549
207		163.1	3	1144.79	3432.35	1144.8	3432.37	controllerType=0 controllerNumber=1 scan=6412	-7.068	E.GSNCDTNPVNGKAICTCPSGYTGPACSQDVDE.C		GSNCDTNPVNGKAICTCPSGYTGPACSQDVDE,EC,3@0.98402,4@57.02146,15@57.02146,17@57.02146,26@57.02146	N3(Deamidated / 0.984)	17.0745	E.GSN[+0.98402]C[+57.02146]DTNPVNGKAIC[+57.02146]TC[+57.02146]PSGYTGPAC[+57.02146]SQDVDE.C	C4(Carbamidomethyl / 57.0215); C15(Carbamidomethyl / 57.0215); C17(Carbamidomethyl / 57.0215); C26(Carbamidomethyl / 57.0215)	0.0056	0.0072	0	0	0	0	0.00054	0.00069	2.25	163.1	45.3		Specific	10.6	>sp|P46531|NOTC1_HUMAN Neurogenic locus notch homolog protein 1 OS=Homo sapiens OX=9606 GN=NOTCH1 PE=1 SV=4	1	7063	FP051922_7.6412.6412.3	high-energy collision-induced dissociation	2.15	3431.34	3431.36	1	212 | 73949
207		714.8	2	1716.19	3431.37	1716.2	3431.39	controllerType=0 controllerNumber=1 scan=6073	-4.627	E.GSNCDTNPVNGKAICTCPSGYTGPACSQDVDE.C		GSNCDTNPVNGKAICTCPSGYTGPACSQDVDE,EC,4@57.02146,15@57.02146,17@57.02146,26@57.02146		16.2982	E.GSNC[+57.02146]DTNPVNGKAIC[+57.02146]TC[+57.02146]PSGYTGPAC[+57.02146]SQDVDE.C	C4(Carbamidomethyl / 57.0215); C15(Carbamidomethyl / 57.0215); C17(Carbamidomethyl / 57.0215); C26(Carbamidomethyl / 57.0215)	1.2e-10	1.5e-10	0	0	0	0	1.5e-11	2e-11	9.927	623.5	623.5		Specific	21.5	>sp|P46531|NOTC1_HUMAN Neurogenic locus notch homolog protein 1 OS=Homo sapiens OX=9606 GN=NOTCH1 PE=1 SV=4	1	6671	FP051922_7.6073.6073.2	high-energy collision-induced dissociation	9.82	3430.36	3430.38	1	213 | 70591
207		500.9	3	1144.46	3431.38	1144.47	3431.39	controllerType=0 controllerNumber=1 scan=6030	-2.479	E.GSNCDTNPVNGKAICTCPSGYTGPACSQDVDE.C		GSNCDTNPVNGKAICTCPSGYTGPACSQDVDE,EC,4@57.02146,15@57.02146,17@57.02146,26@57.02146		16.205	E.GSNC[+57.02146]DTNPVNGKAIC[+57.02146]TC[+57.02146]PSGYTGPAC[+57.02146]SQDVDE.C	C4(Carbamidomethyl / 57.0215); C15(Carbamidomethyl / 57.0215); C17(Carbamidomethyl / 57.0215); C26(Carbamidomethyl / 57.0215)	2.6e-06	3.4e-06	0	0	0	0	4.1e-07	5.2e-07	5.578	379.3	379.3		Specific	15.2	>sp|P46531|NOTC1_HUMAN Neurogenic locus notch homolog protein 1 OS=Homo sapiens OX=9606 GN=NOTCH1 PE=1 SV=4	1	6624	FP051922_7.6030.6030.3	high-energy collision-induced dissociation	6.35	3430.37	3430.38	1	214 | 70091
207	HexNAc(1)	98.9	1	755.25	755.25	755.251	755.251	controllerType=0 controllerNumber=1 scan=5185	-1.128	E.GSNCD.T	2	GSNCD,ET,2@203.07937,4@57.02146	S2(OGlycan / 203.0794)	14.3286	E.GS[+203.07937]NC[+57.02146]D.T	C4(Carbamidomethyl / 57.0215)	0.03	0.039	0	0	0	0	0.0045	0.0057	1.518	98.9	98.9		Specific	6.9	>sp|P46531|NOTC1_HUMAN Neurogenic locus notch homolog protein 1 OS=Homo sapiens OX=9606 GN=NOTCH1 PE=1 SV=4	1	5599	FP051922_7.5185.5185.2	high-energy collision-induced dissociation	1.41	754.243	754.244	1	215 | 53
212	Hex(1)Pent(1); Hex(1)Pent(2)	204.4	5	1211.7	6054.47	1211.51	6053.5	controllerType=0 controllerNumber=1 scan=6980	-5.044	D.TNPVNGKAICTCPSGYTGPACSQDVDECSLGANPCEHAGKCINTLGSFE.C	14;29	TNPVNGKAICTCPSGYTGPACSQDVDECSLGANPCEHAGKCINTLGSFE,DC,5@15.99492,10@57.02146,12@57.02146,14@294.09508,21@57.02146,24@15.99492,28@57.02146,29@426.13734,35@57.02146,41@57.02146	N5(Oxidation / 15.9949); S14(OGlycan / 294.0951); D24(Oxidation / 15.9949); S29(OGlycan / 426.1373)	18.3777	D.TNPVN[+15.99492]GKAIC[+57.02146]TC[+57.02146]PS[+294.09508]GYTGPAC[+57.02146]SQD[+15.99492]VDEC[+57.02146]S[+426.13734]LGANPC[+57.02146]EHAGKC[+57.02146]INTLGSFE.C	C10(Carbamidomethyl / 57.0215); C12(Carbamidomethyl / 57.0215); C21(Carbamidomethyl / 57.0215); C28(Carbamidomethyl / 57.0215); C35(Carbamidomethyl / 57.0215); C41(Carbamidomethyl / 57.0215)	0.032	0.041	0	0	0	0	0.0055	0.0069	1.489	204.4	0	1	Specific	7.4	>sp|P46531|NOTC1_HUMAN Neurogenic locus notch homolog protein 1 OS=Homo sapiens OX=9606 GN=NOTCH1 PE=1 SV=4	1	7730	FP051922_7.6980.6980.5	high-energy collision-induced dissociation	1.36	6053.46	6052.49	1	216 | 121742
212	Hex(1)Pent(2); Hex(1)Pent(1)	181	5	1211.5	6053.46	1211.51	6053.5	controllerType=0 controllerNumber=1 scan=6921	-5.357	D.TNPVNGKAICTCPSGYTGPACSQDVDECSLGANPCEHAGKCINTLGSFE.C	1;11	TNPVNGKAICTCPSGYTGPACSQDVDECSLGANPCEHAGKCINTLGSFE,DC,1@426.13734,5@15.99492,10@57.02146,11@294.09508,12@57.02146,21@57.02146,24@15.99492,28@57.02146,35@57.02146,41@57.02146	T1(OGlycan / 426.1373); N5(Oxidation / 15.9949); T11(OGlycan / 294.0951); D24(Oxidation / 15.9949)	18.2488	D.T[+426.13734]NPVN[+15.99492]GKAIC[+57.02146]T[+294.09508]C[+57.02146]PSGYTGPAC[+57.02146]SQD[+15.99492]VDEC[+57.02146]SLGANPC[+57.02146]EHAGKC[+57.02146]INTLGSFE.C	C10(Carbamidomethyl / 57.0215); C12(Carbamidomethyl / 57.0215); C21(Carbamidomethyl / 57.0215); C28(Carbamidomethyl / 57.0215); C35(Carbamidomethyl / 57.0215); C41(Carbamidomethyl / 57.0215)	0.034	0.043	0	0	0	0	0.0062	0.0079	1.472	181	7.7		Specific	7.6	>sp|P46531|NOTC1_HUMAN Neurogenic locus notch homolog protein 1 OS=Homo sapiens OX=9606 GN=NOTCH1 PE=1 SV=4	1	7663	FP051922_7.6921.6921.5	high-energy collision-induced dissociation	1.34	6052.46	6052.49	1	217 | 120782
212	Hex(1)Pent(1); Hex(1)Pent(2)	132.6	4	1514.13	6053.49	1514.13	6053.5	controllerType=0 controllerNumber=1 scan=6897	-1.352	D.TNPVNGKAICTCPSGYTGPACSQDVDECSLGANPCEHAGKCINTLGSFE.C	1;11	TNPVNGKAICTCPSGYTGPACSQDVDECSLGANPCEHAGKCINTLGSFE,DC,1@294.09508,5@15.99492,10@57.02146,11@426.13734,12@57.02146,21@57.02146,24@15.99492,28@57.02146,35@57.02146,41@57.02146	T1(OGlycan / 294.0951); N5(Oxidation / 15.9949); T11(OGlycan / 426.1373); D24(Oxidation / 15.9949)	18.1965	D.T[+294.09508]NPVN[+15.99492]GKAIC[+57.02146]T[+426.13734]C[+57.02146]PSGYTGPAC[+57.02146]SQD[+15.99492]VDEC[+57.02146]SLGANPC[+57.02146]EHAGKC[+57.02146]INTLGSFE.C	C10(Carbamidomethyl / 57.0215); C12(Carbamidomethyl / 57.0215); C21(Carbamidomethyl / 57.0215); C28(Carbamidomethyl / 57.0215); C35(Carbamidomethyl / 57.0215); C41(Carbamidomethyl / 57.0215)	0.028	0.036	0	0	0	0	0.0037	0.0047	1.55	132.6	0		Specific	7.7	>sp|P46531|NOTC1_HUMAN Neurogenic locus notch homolog protein 1 OS=Homo sapiens OX=9606 GN=NOTCH1 PE=1 SV=4	1	7640	FP051922_7.6897.6897.4	high-energy collision-induced dissociation	1.36	6052.48	6052.49	1	218 | 120462
212	Hex(1)Pent(1); Hex(1)Pent(2)	68.9	4	1514.37	6054.47	1514.13	6053.5	controllerType=0 controllerNumber=1 scan=7007	-4.81	D.TNPVNGKAICTCPSGYTGPACSQDVDECSLGANPCEHAGKCINTLGSFE.C	1;11	TNPVNGKAICTCPSGYTGPACSQDVDECSLGANPCEHAGKCINTLGSFE,DC,1@294.09508,2@15.99492,10@57.02146,11@426.13734,12@57.02146,21@57.02146,24@15.99492,28@57.02146,35@57.02146,41@57.02146	T1(OGlycan / 294.0951); N2(Oxidation / 15.9949); T11(OGlycan / 426.1373); D24(Oxidation / 15.9949)	18.4398	D.T[+294.09508]N[+15.99492]PVNGKAIC[+57.02146]T[+426.13734]C[+57.02146]PSGYTGPAC[+57.02146]SQD[+15.99492]VDEC[+57.02146]SLGANPC[+57.02146]EHAGKC[+57.02146]INTLGSFE.C	C10(Carbamidomethyl / 57.0215); C12(Carbamidomethyl / 57.0215); C21(Carbamidomethyl / 57.0215); C28(Carbamidomethyl / 57.0215); C35(Carbamidomethyl / 57.0215); C41(Carbamidomethyl / 57.0215)	0.035	0.045	0	0.0037	0	0.01	0.0072	0.0093	1.453	68.9	0	1	Specific	7.4	>sp|P46531|NOTC1_HUMAN Neurogenic locus notch homolog protein 1 OS=Homo sapiens OX=9606 GN=NOTCH1 PE=1 SV=4	1	7759	FP051922_7.7007.7007.4	high-energy collision-induced dissociation	1.33	6053.46	6052.49	1	219 | 122422
212	Hex(1)Pent(1); Hex(1)Pent(2)	66.8	4	1514.37	6054.47	1514.13	6053.5	controllerType=0 controllerNumber=1 scan=6952	-4.89	D.TNPVNGKAICTCPSGYTGPACSQDVDECSLGANPCEHAGKCINTLGSFE.C	1;11	TNPVNGKAICTCPSGYTGPACSQDVDECSLGANPCEHAGKCINTLGSFE,DC,1@294.09508,5@15.99492,10@57.02146,11@426.13734,12@57.02146,21@57.02146,24@15.99492,28@57.02146,35@57.02146,41@57.02146	T1(OGlycan / 294.0951); N5(Oxidation / 15.9949); T11(OGlycan / 426.1373); D24(Oxidation / 15.9949)	18.3182	D.T[+294.09508]NPVN[+15.99492]GKAIC[+57.02146]T[+426.13734]C[+57.02146]PSGYTGPAC[+57.02146]SQD[+15.99492]VDEC[+57.02146]SLGANPC[+57.02146]EHAGKC[+57.02146]INTLGSFE.C	C10(Carbamidomethyl / 57.0215); C12(Carbamidomethyl / 57.0215); C21(Carbamidomethyl / 57.0215); C28(Carbamidomethyl / 57.0215); C35(Carbamidomethyl / 57.0215); C41(Carbamidomethyl / 57.0215)	0.036	0.045	0	0.0055	0	0	0.0078	0.01	1.447	66.8	0	1	Specific	7.1	>sp|P46531|NOTC1_HUMAN Neurogenic locus notch homolog protein 1 OS=Homo sapiens OX=9606 GN=NOTCH1 PE=1 SV=4	1	7699	FP051922_7.6952.6952.4	high-energy collision-induced dissociation	1.33	6053.46	6052.49	1	220 | 121462
212	Hex(1)Pent(2); Hex(1)Pent(1)	60.8	5	1211.71	6054.5	1211.51	6053.5	controllerType=0 controllerNumber=1 scan=6866	-0.607	D.TNPVNGKAICTCPSGYTGPACSQDVDECSLGANPCEHAGKCINTLGSFE.C	1;11	TNPVNGKAICTCPSGYTGPACSQDVDECSLGANPCEHAGKCINTLGSFE,DC,1@426.13734,5@15.99492,10@57.02146,11@294.09508,12@57.02146,21@57.02146,24@15.99492,28@57.02146,35@57.02146,41@57.02146	T1(OGlycan / 426.1373); N5(Oxidation / 15.9949); T11(OGlycan / 294.0951); D24(Oxidation / 15.9949)	18.1259	D.T[+426.13734]NPVN[+15.99492]GKAIC[+57.02146]T[+294.09508]C[+57.02146]PSGYTGPAC[+57.02146]SQD[+15.99492]VDEC[+57.02146]SLGANPC[+57.02146]EHAGKC[+57.02146]INTLGSFE.C	C10(Carbamidomethyl / 57.0215); C12(Carbamidomethyl / 57.0215); C21(Carbamidomethyl / 57.0215); C28(Carbamidomethyl / 57.0215); C35(Carbamidomethyl / 57.0215); C41(Carbamidomethyl / 57.0215)	0.035	0.045	0	0.0037	0	0	0.0073	0.0095	1.451	60.8	7.7	1	Specific	7.1	>sp|P46531|NOTC1_HUMAN Neurogenic locus notch homolog protein 1 OS=Homo sapiens OX=9606 GN=NOTCH1 PE=1 SV=4	1	7609	FP051922_7.6866.6866.5	high-energy collision-induced dissociation	1.33	6053.49	6052.49	1	221 | 119862
212	Hex(1)Pent(1); Hex(1)Pent(2)	46.8	4	1514.37	6054.47	1514.13	6053.5	controllerType=0 controllerNumber=1 scan=7066	-4.648	D.TNPVNGKAICTCPSGYTGPACSQDVDECSLGANPCEHAGKCINTLGSFE.C	1;11	TNPVNGKAICTCPSGYTGPACSQDVDECSLGANPCEHAGKCINTLGSFE,DC,1@294.09508,5@15.99492,10@57.02146,11@426.13734,12@57.02146,21@57.02146,24@15.99492,28@57.02146,35@57.02146,41@57.02146	T1(OGlycan / 294.0951); N5(Oxidation / 15.9949); T11(OGlycan / 426.1373); D24(Oxidation / 15.9949)	18.5747	D.T[+294.09508]NPVN[+15.99492]GKAIC[+57.02146]T[+426.13734]C[+57.02146]PSGYTGPAC[+57.02146]SQD[+15.99492]VDEC[+57.02146]SLGANPC[+57.02146]EHAGKC[+57.02146]INTLGSFE.C	C10(Carbamidomethyl / 57.0215); C12(Carbamidomethyl / 57.0215); C21(Carbamidomethyl / 57.0215); C28(Carbamidomethyl / 57.0215); C35(Carbamidomethyl / 57.0215); C41(Carbamidomethyl / 57.0215)	0.034	0.043	0	0.0019	0	0	0.0065	0.0084	1.469	46.8	0	1	Specific	7.5	>sp|P46531|NOTC1_HUMAN Neurogenic locus notch homolog protein 1 OS=Homo sapiens OX=9606 GN=NOTCH1 PE=1 SV=4	1	7822	FP051922_7.7066.7066.4	high-energy collision-induced dissociation	1.34	6053.46	6052.49	1	222 | 123502
212	Hex(1)Pent(1); Hex(1)Pent(2)	8.2	4	1510.37	6038.46	1510.13	6037.5	controllerType=0 controllerNumber=1 scan=7009	-7.686	D.TNPVNGKAICTCPSGYTGPACSQDVDECSLGANPCEHAGKCINTLGSFE.C	1;11	TNPVNGKAICTCPSGYTGPACSQDVDECSLGANPCEHAGKCINTLGSFE,DC,1@294.09508,10@57.02146,11@426.13734,12@57.02146,21@57.02146,28@57.02146,35@57.02146,41@57.02146,43@15.99492	T1(OGlycan / 294.0951); T11(OGlycan / 426.1373); N43(Oxidation / 15.9949)	18.4443	D.T[+294.09508]NPVNGKAIC[+57.02146]T[+426.13734]C[+57.02146]PSGYTGPAC[+57.02146]SQDVDEC[+57.02146]SLGANPC[+57.02146]EHAGKC[+57.02146]IN[+15.99492]TLGSFE.C	C10(Carbamidomethyl / 57.0215); C12(Carbamidomethyl / 57.0215); C21(Carbamidomethyl / 57.0215); C28(Carbamidomethyl / 57.0215); C35(Carbamidomethyl / 57.0215); C41(Carbamidomethyl / 57.0215)	0.036	0.046	0	0.011	0	0.03	0.0084	0.011	1.441	8.2	0	1	Specific	8.2	>sp|P46531|NOTC1_HUMAN Neurogenic locus notch homolog protein 1 OS=Homo sapiens OX=9606 GN=NOTCH1 PE=1 SV=4	1	7761	FP051922_7.7009.7009.4	high-energy collision-induced dissociation	1.34	6037.45	6036.49	1	223 | 122462
212	HexNAc(1)Fuc(1); HexNAc(1)Fuc(1)	331.5	4	1504.61	6015.44	1504.89	6016.53	controllerType=0 controllerNumber=1 scan=7172	-14.516	D.TNPVNGKAICTCPSGYTGPACSQDVDECSLGANPCEHAGKCINTLGSFE.C	17;22	TNPVNGKAICTCPSGYTGPACSQDVDECSLGANPCEHAGKCINTLGSFE,DC,10@57.02146,12@57.02146,17@349.13728,21@57.02146,22@349.13728,28@57.02146,35@57.02146,37@15.99492,41@57.02146,43@0.98402	T17(OGlycan / 349.1373); S22(OGlycan / 349.1373); H37(Oxidation / 15.9949); N43(Deamidated / 0.984)	18.8141	D.TNPVNGKAIC[+57.02146]TC[+57.02146]PSGYT[+349.13728]GPAC[+57.02146]S[+349.13728]QDVDEC[+57.02146]SLGANPC[+57.02146]EH[+15.99492]AGKC[+57.02146]IN[+0.98402]TLGSFE.C	C10(Carbamidomethyl / 57.0215); C12(Carbamidomethyl / 57.0215); C21(Carbamidomethyl / 57.0215); C28(Carbamidomethyl / 57.0215); C35(Carbamidomethyl / 57.0215); C41(Carbamidomethyl / 57.0215)	0.0064	0.0081	0	0	0	0	0.0006	0.00076	2.196	331.5	0	-1	Specific	10.5	>sp|P46531|NOTC1_HUMAN Neurogenic locus notch homolog protein 1 OS=Homo sapiens OX=9606 GN=NOTCH1 PE=1 SV=4	1	7929	FP051922_7.7172.7172.4	high-energy collision-induced dissociation	1.87	6014.43	6015.52	1	224 | 124942
212	HexNAc(1)Fuc(1); HexNAc(1)Fuc(1)	338.2	4	1504.37	6014.46	1504.64	6015.54	controllerType=0 controllerNumber=1 scan=6846	-14.01	D.TNPVNGKAICTCPSGYTGPACSQDVDECSLGANPCEHAGKCINTLGSFE.C	17;22	TNPVNGKAICTCPSGYTGPACSQDVDECSLGANPCEHAGKCINTLGSFE,DC,10@57.02146,12@57.02146,17@349.13728,21@57.02146,22@349.13728,28@57.02146,35@57.02146,41@57.02146,43@15.99492	T17(OGlycan / 349.1373); S22(OGlycan / 349.1373); N43(Oxidation / 15.9949)	18.0791	D.TNPVNGKAIC[+57.02146]TC[+57.02146]PSGYT[+349.13728]GPAC[+57.02146]S[+349.13728]QDVDEC[+57.02146]SLGANPC[+57.02146]EHAGKC[+57.02146]IN[+15.99492]TLGSFE.C	C10(Carbamidomethyl / 57.0215); C12(Carbamidomethyl / 57.0215); C21(Carbamidomethyl / 57.0215); C28(Carbamidomethyl / 57.0215); C35(Carbamidomethyl / 57.0215); C41(Carbamidomethyl / 57.0215)	0.00067	0.00085	0	0	0	0	5.1e-05	6.4e-05	3.174	338.2	0	-1	Specific	12.4	>sp|P46531|NOTC1_HUMAN Neurogenic locus notch homolog protein 1 OS=Homo sapiens OX=9606 GN=NOTCH1 PE=1 SV=4	1	7588	FP051922_7.6846.6846.4	high-energy collision-induced dissociation	3.37	6013.45	6014.54	1	225 | 119502
212	HexNAc(1)Fuc(1); HexNAc(1)Fuc(1)	166.4	4	1504.37	6014.44	1504.64	6015.54	controllerType=0 controllerNumber=1 scan=7226	-16.364	D.TNPVNGKAICTCPSGYTGPACSQDVDECSLGANPCEHAGKCINTLGSFE.C	17;29	TNPVNGKAICTCPSGYTGPACSQDVDECSLGANPCEHAGKCINTLGSFE,DC,10@57.02146,12@57.02146,17@349.13728,21@57.02146,28@57.02146,29@349.13728,35@57.02146,41@57.02146,43@15.99492	T17(OGlycan / 349.1373); S29(OGlycan / 349.1373); N43(Oxidation / 15.9949)	18.9385	D.TNPVNGKAIC[+57.02146]TC[+57.02146]PSGYT[+349.13728]GPAC[+57.02146]SQDVDEC[+57.02146]S[+349.13728]LGANPC[+57.02146]EHAGKC[+57.02146]IN[+15.99492]TLGSFE.C	C10(Carbamidomethyl / 57.0215); C12(Carbamidomethyl / 57.0215); C21(Carbamidomethyl / 57.0215); C28(Carbamidomethyl / 57.0215); C35(Carbamidomethyl / 57.0215); C41(Carbamidomethyl / 57.0215)	0.019	0.025	0	0	0	0	0.0021	0.0026	1.712	166.4	0	-1	Specific	9.6	>sp|P46531|NOTC1_HUMAN Neurogenic locus notch homolog protein 1 OS=Homo sapiens OX=9606 GN=NOTCH1 PE=1 SV=4	1	7984	FP051922_7.7226.7226.4	high-energy collision-induced dissociation	1.63	6013.43	6014.54	1	226 | 125542
212	HexNAc(1)Fuc(1); HexNAc(1)Fuc(1)	10	4	1504.36	6014.43	1504.64	6015.54	controllerType=0 controllerNumber=1 scan=7285	-17.744	D.TNPVNGKAICTCPSGYTGPACSQDVDECSLGANPCEHAGKCINTLGSFE.C	17;22	TNPVNGKAICTCPSGYTGPACSQDVDECSLGANPCEHAGKCINTLGSFE,DC,10@57.02146,12@57.02146,17@349.13728,21@57.02146,22@349.13728,28@57.02146,35@57.02146,41@57.02146,43@15.99492	T17(OGlycan / 349.1373); S22(OGlycan / 349.1373); N43(Oxidation / 15.9949)	19.0728	D.TNPVNGKAIC[+57.02146]TC[+57.02146]PSGYT[+349.13728]GPAC[+57.02146]S[+349.13728]QDVDEC[+57.02146]SLGANPC[+57.02146]EHAGKC[+57.02146]IN[+15.99492]TLGSFE.C	C10(Carbamidomethyl / 57.0215); C12(Carbamidomethyl / 57.0215); C21(Carbamidomethyl / 57.0215); C28(Carbamidomethyl / 57.0215); C35(Carbamidomethyl / 57.0215); C41(Carbamidomethyl / 57.0215)	0.033	0.042	0	0	0	0	0.0057	0.0072	1.483	10	0	-1	Specific	9.4	>sp|P46531|NOTC1_HUMAN Neurogenic locus notch homolog protein 1 OS=Homo sapiens OX=9606 GN=NOTCH1 PE=1 SV=4	1	8050	FP051922_7.7285.7285.4	high-energy collision-induced dissociation	1.39	6013.43	6014.54	1	227 | 126502
212	HexNAc(1)Fuc(1); HexNAc(1)Fuc(1)	231.4	4	1500.36	5998.44	1500.64	5999.55	controllerType=0 controllerNumber=1 scan=7132	-18.232	D.TNPVNGKAICTCPSGYTGPACSQDVDECSLGANPCEHAGKCINTLGSFE.C	17;22	TNPVNGKAICTCPSGYTGPACSQDVDECSLGANPCEHAGKCINTLGSFE,DC,10@57.02146,12@57.02146,17@349.13728,21@57.02146,22@349.13728,28@57.02146,35@57.02146,41@57.02146	T17(OGlycan / 349.1373); S22(OGlycan / 349.1373)	18.723	D.TNPVNGKAIC[+57.02146]TC[+57.02146]PSGYT[+349.13728]GPAC[+57.02146]S[+349.13728]QDVDEC[+57.02146]SLGANPC[+57.02146]EHAGKC[+57.02146]INTLGSFE.C	C10(Carbamidomethyl / 57.0215); C12(Carbamidomethyl / 57.0215); C21(Carbamidomethyl / 57.0215); C28(Carbamidomethyl / 57.0215); C35(Carbamidomethyl / 57.0215); C41(Carbamidomethyl / 57.0215)	0.017	0.022	0	0	0	0	0.0017	0.0022	1.765	231.4	0	-1	Specific	9.9	>sp|P46531|NOTC1_HUMAN Neurogenic locus notch homolog protein 1 OS=Homo sapiens OX=9606 GN=NOTCH1 PE=1 SV=4	1	7888	FP051922_7.7132.7132.4	high-energy collision-induced dissociation	1.58	5997.43	5998.54	1	228 | 124422
212		221.6	3	967.08	2899.22	967.077	2899.22	controllerType=0 controllerNumber=1 scan=5968	2.415	D.TNPVNGKAICTCPSGYTGPACSQDVDE.C		TNPVNGKAICTCPSGYTGPACSQDVDE,DC,5@0.98402,10@57.02146,12@57.02146,21@57.02146	N5(Deamidated / 0.984)	16.0607	D.TNPVN[+0.98402]GKAIC[+57.02146]TC[+57.02146]PSGYTGPAC[+57.02146]SQDVDE.C	C10(Carbamidomethyl / 57.0215); C12(Carbamidomethyl / 57.0215); C21(Carbamidomethyl / 57.0215)	0.028	0.036	0	0	0	0	0.0036	0.0046	1.553	221.6	110.3		Specific	9	>sp|P46531|NOTC1_HUMAN Neurogenic locus notch homolog protein 1 OS=Homo sapiens OX=9606 GN=NOTCH1 PE=1 SV=4	1	6554	FP051922_7.5968.5968.3	high-energy collision-induced dissociation	1.55	2898.22	2898.21	1	229 | 39450
212		497.4	3	966.745	2898.22	966.749	2898.23	controllerType=0 controllerNumber=1 scan=5823	-4.531	D.TNPVNGKAICTCPSGYTGPACSQDVDE.C		TNPVNGKAICTCPSGYTGPACSQDVDE,DC,10@57.02146,12@57.02146,21@57.02146		15.729	D.TNPVNGKAIC[+57.02146]TC[+57.02146]PSGYTGPAC[+57.02146]SQDVDE.C	C10(Carbamidomethyl / 57.0215); C12(Carbamidomethyl / 57.0215); C21(Carbamidomethyl / 57.0215)	5.9e-05	7.5e-05	0	0	0	0	6e-06	7.6e-06	4.231	497.4	497.4		Specific	12.9	>sp|P46531|NOTC1_HUMAN Neurogenic locus notch homolog protein 1 OS=Homo sapiens OX=9606 GN=NOTCH1 PE=1 SV=4	1	6373	FP051922_7.5823.5823.3	high-energy collision-induced dissociation	4.31	2897.21	2897.23	1	230 | 38862
212		187	3	966.748	2898.23	966.749	2898.23	controllerType=0 controllerNumber=1 scan=5887	-1.309	D.TNPVNGKAICTCPSGYTGPACSQDVDE.C		TNPVNGKAICTCPSGYTGPACSQDVDE,DC,10@57.02146,12@57.02146,21@57.02146		15.8743	D.TNPVNGKAIC[+57.02146]TC[+57.02146]PSGYTGPAC[+57.02146]SQDVDE.C	C10(Carbamidomethyl / 57.0215); C12(Carbamidomethyl / 57.0215); C21(Carbamidomethyl / 57.0215)	0.033	0.042	0	0	0	0	0.0057	0.0073	1.483	187	187		Specific	8.6	>sp|P46531|NOTC1_HUMAN Neurogenic locus notch homolog protein 1 OS=Homo sapiens OX=9606 GN=NOTCH1 PE=1 SV=4	1	6453	FP051922_7.5887.5887.3	high-energy collision-induced dissociation	1.38	2897.22	2897.23	1	231 | 39073
212		354.5	3	852.368	2555.09	852.37	2555.1	controllerType=0 controllerNumber=1 scan=5548	-2.082	D.TNPVNGKAICTCPSGYTGPACSQD.V		TNPVNGKAICTCPSGYTGPACSQD,DV,10@57.02146,12@57.02146,21@57.02146		15.1127	D.TNPVNGKAIC[+57.02146]TC[+57.02146]PSGYTGPAC[+57.02146]SQD.V	C10(Carbamidomethyl / 57.0215); C12(Carbamidomethyl / 57.0215); C21(Carbamidomethyl / 57.0215)	0.0012	0.0016	0	0	0	0	0.0001	0.00013	2.909	288.9	288.9		Specific	10.2	>sp|P46531|NOTC1_HUMAN Neurogenic locus notch homolog protein 1 OS=Homo sapiens OX=9606 GN=NOTCH1 PE=1 SV=4	1	6030	FP051922_7.5548.5548.3	high-energy collision-induced dissociation	3.05	2554.08	2554.09	1	232 | 37822
238		154.3	2	1292.04	2583.08	1292.05	2583.09	controllerType=0 controllerNumber=1 scan=7051	-4.947	D.ECSLGANPCEHAGKCINTLGSFE.C		ECSLGANPCEHAGKCINTLGSFE,DC,2@57.02146,7@15.99492,9@57.02146,11@15.99492,15@57.02146	N7(Oxidation / 15.9949); H11(Oxidation / 15.9949)	18.541	D.EC[+57.02146]SLGAN[+15.99492]PC[+57.02146]EH[+15.99492]AGKC[+57.02146]INTLGSFE.C	C2(Carbamidomethyl / 57.0215); C9(Carbamidomethyl / 57.0215); C15(Carbamidomethyl / 57.0215)	0.032	0.041	0	0	0	0	0.0052	0.0067	1.491	154.3	63.2		Specific	7.4	>sp|P46531|NOTC1_HUMAN Neurogenic locus notch homolog protein 1 OS=Homo sapiens OX=9606 GN=NOTCH1 PE=1 SV=4	1	7805	FP051922_7.7051.7051.2	high-energy collision-induced dissociation	1.35	2582.07	2582.08	1	233 | 43368
238		86.1	3	861.696	2583.07	861.702	2583.09	controllerType=0 controllerNumber=1 scan=7104	-6.559	D.ECSLGANPCEHAGKCINTLGSFE.C		ECSLGANPCEHAGKCINTLGSFE,DC,2@57.02146,7@15.99492,9@57.02146,11@15.99492,15@57.02146	N7(Oxidation / 15.9949); H11(Oxidation / 15.9949)	18.6621	D.EC[+57.02146]SLGAN[+15.99492]PC[+57.02146]EH[+15.99492]AGKC[+57.02146]INTLGSFE.C	C2(Carbamidomethyl / 57.0215); C9(Carbamidomethyl / 57.0215); C15(Carbamidomethyl / 57.0215)	0.035	0.045	0	0.0037	0	0	0.0073	0.0094	1.451	86.1	52.6		Specific	5.9	>sp|P46531|NOTC1_HUMAN Neurogenic locus notch homolog protein 1 OS=Homo sapiens OX=9606 GN=NOTCH1 PE=1 SV=4	1	7860	FP051922_7.7104.7104.3	high-energy collision-induced dissociation	1.33	2582.07	2582.08	1	234 | 43763
238		71.1	2	1292.04	2583.07	1292.05	2583.09	controllerType=0 controllerNumber=1 scan=7231	-6.554	D.ECSLGANPCEHAGKCINTLGSFE.C		ECSLGANPCEHAGKCINTLGSFE,DC,2@57.02146,7@15.99492,9@57.02146,11@15.99492,15@57.02146	N7(Oxidation / 15.9949); H11(Oxidation / 15.9949)	18.9496	D.EC[+57.02146]SLGAN[+15.99492]PC[+57.02146]EH[+15.99492]AGKC[+57.02146]INTLGSFE.C	C2(Carbamidomethyl / 57.0215); C9(Carbamidomethyl / 57.0215); C15(Carbamidomethyl / 57.0215)	0.034	0.043	0	0	0	0	0.0065	0.0082	1.469	71.1	25.4		Specific	7.4	>sp|P46531|NOTC1_HUMAN Neurogenic locus notch homolog protein 1 OS=Homo sapiens OX=9606 GN=NOTCH1 PE=1 SV=4	1	7990	FP051922_7.7231.7231.2	high-energy collision-induced dissociation	1.34	2582.07	2582.08	1	235 | 44585
238		64.1	3	861.696	2583.07	861.702	2583.09	controllerType=0 controllerNumber=1 scan=7054	-6.772	D.ECSLGANPCEHAGKCINTLGSFE.C		ECSLGANPCEHAGKCINTLGSFE,DC,2@57.02146,7@15.99492,9@57.02146,11@15.99492,15@57.02146	N7(Oxidation / 15.9949); H11(Oxidation / 15.9949)	18.5475	D.EC[+57.02146]SLGAN[+15.99492]PC[+57.02146]EH[+15.99492]AGKC[+57.02146]INTLGSFE.C	C2(Carbamidomethyl / 57.0215); C9(Carbamidomethyl / 57.0215); C15(Carbamidomethyl / 57.0215)	0.036	0.046	0	0.011	0	0	0.008	0.011	1.444	64.1	64.1		Specific	5.2	>sp|P46531|NOTC1_HUMAN Neurogenic locus notch homolog protein 1 OS=Homo sapiens OX=9606 GN=NOTCH1 PE=1 SV=4	1	7809	FP051922_7.7054.7054.3	high-energy collision-induced dissociation	1.33	2582.07	2582.08	1	236 | 43374
238		42.8	3	861.696	2583.07	861.702	2583.09	controllerType=0 controllerNumber=1 scan=7215	-6.701	D.ECSLGANPCEHAGKCINTLGSFE.C		ECSLGANPCEHAGKCINTLGSFE,DC,2@57.02146,7@15.99492,9@57.02146,11@15.99492,15@57.02146	N7(Oxidation / 15.9949); H11(Oxidation / 15.9949)	18.9128	D.EC[+57.02146]SLGAN[+15.99492]PC[+57.02146]EH[+15.99492]AGKC[+57.02146]INTLGSFE.C	C2(Carbamidomethyl / 57.0215); C9(Carbamidomethyl / 57.0215); C15(Carbamidomethyl / 57.0215)	0.036	0.046	0	0.011	0	0	0.0081	0.011	1.444	42.8	42		Specific	4.9	>sp|P46531|NOTC1_HUMAN Neurogenic locus notch homolog protein 1 OS=Homo sapiens OX=9606 GN=NOTCH1 PE=1 SV=4	1	7971	FP051922_7.7215.7215.3	high-energy collision-induced dissociation	1.33	2582.07	2582.08	1	237 | 44439
238		220.8	2	1284.04	2567.08	1284.05	2567.1	controllerType=0 controllerNumber=1 scan=7127	-6.103	D.ECSLGANPCEHAGKCINTLGSFE.C		ECSLGANPCEHAGKCINTLGSFE,DC,2@57.02146,7@15.99492,9@57.02146,15@57.02146	N7(Oxidation / 15.9949)	18.7127	D.EC[+57.02146]SLGAN[+15.99492]PC[+57.02146]EHAGKC[+57.02146]INTLGSFE.C	C2(Carbamidomethyl / 57.0215); C9(Carbamidomethyl / 57.0215); C15(Carbamidomethyl / 57.0215)	0.021	0.027	0	0	0	0	0.0025	0.0032	1.673	220.8	101.3		Specific	7.5	>sp|P46531|NOTC1_HUMAN Neurogenic locus notch homolog protein 1 OS=Homo sapiens OX=9606 GN=NOTCH1 PE=1 SV=4	1	7883	FP051922_7.7127.7127.2	high-energy collision-induced dissociation	1.73	2566.07	2566.09	1	238 | 44012
238		205.4	2	1284.04	2567.08	1284.05	2567.1	controllerType=0 controllerNumber=1 scan=7073	-5.247	D.ECSLGANPCEHAGKCINTLGSFE.C		ECSLGANPCEHAGKCINTLGSFE,DC,2@57.02146,7@15.99492,9@57.02146,15@57.02146	N7(Oxidation / 15.9949)	18.5919	D.EC[+57.02146]SLGAN[+15.99492]PC[+57.02146]EHAGKC[+57.02146]INTLGSFE.C	C2(Carbamidomethyl / 57.0215); C9(Carbamidomethyl / 57.0215); C15(Carbamidomethyl / 57.0215)	0.024	0.03	0	0	0	0	0.0029	0.0037	1.623	205.4	93.4		Specific	6.9	>sp|P46531|NOTC1_HUMAN Neurogenic locus notch homolog protein 1 OS=Homo sapiens OX=9606 GN=NOTCH1 PE=1 SV=4	1	7829	FP051922_7.7073.7073.2	high-energy collision-induced dissociation	1.66	2566.08	2566.09	1	239 | 43494
238		178.1	2	1284.04	2567.08	1284.05	2567.1	controllerType=0 controllerNumber=1 scan=7184	-6.388	D.ECSLGANPCEHAGKCINTLGSFE.C		ECSLGANPCEHAGKCINTLGSFE,DC,2@57.02146,7@15.99492,9@57.02146,15@57.02146	N7(Oxidation / 15.9949)	18.8415	D.EC[+57.02146]SLGAN[+15.99492]PC[+57.02146]EHAGKC[+57.02146]INTLGSFE.C	C2(Carbamidomethyl / 57.0215); C9(Carbamidomethyl / 57.0215); C15(Carbamidomethyl / 57.0215)	0.024	0.031	0	0	0	0	0.0031	0.004	1.613	178.1	89		Specific	7.7	>sp|P46531|NOTC1_HUMAN Neurogenic locus notch homolog protein 1 OS=Homo sapiens OX=9606 GN=NOTCH1 PE=1 SV=4	1	7941	FP051922_7.7184.7184.2	high-energy collision-induced dissociation	1.51	2566.07	2566.09	1	240 | 44321
238		124.6	3	856.365	2567.08	856.37	2567.1	controllerType=0 controllerNumber=1 scan=7078	-5.989	D.ECSLGANPCEHAGKCINTLGSFE.C		ECSLGANPCEHAGKCINTLGSFE,DC,2@57.02146,7@15.99492,9@57.02146,15@57.02146	N7(Oxidation / 15.9949)	18.6016	D.EC[+57.02146]SLGAN[+15.99492]PC[+57.02146]EHAGKC[+57.02146]INTLGSFE.C	C2(Carbamidomethyl / 57.0215); C9(Carbamidomethyl / 57.0215); C15(Carbamidomethyl / 57.0215)	0.037	0.047	0	0.016	0	0	0.0093	0.016	1.435	124.6	89.6		Specific	5.5	>sp|P46531|NOTC1_HUMAN Neurogenic locus notch homolog protein 1 OS=Homo sapiens OX=9606 GN=NOTCH1 PE=1 SV=4	1	7834	FP051922_7.7078.7078.3	high-energy collision-induced dissociation	1.33	2566.07	2566.09	1	241 | 43527
238		100.9	3	856.365	2567.08	856.37	2567.1	controllerType=0 controllerNumber=1 scan=7186	-6.56	D.ECSLGANPCEHAGKCINTLGSFE.C		ECSLGANPCEHAGKCINTLGSFE,DC,2@57.02146,7@15.99492,9@57.02146,15@57.02146	N7(Oxidation / 15.9949)	18.8459	D.EC[+57.02146]SLGAN[+15.99492]PC[+57.02146]EHAGKC[+57.02146]INTLGSFE.C	C2(Carbamidomethyl / 57.0215); C9(Carbamidomethyl / 57.0215); C15(Carbamidomethyl / 57.0215)	0.037	0.047	0	0.016	0	0	0.0094	0.016	1.435	100.9	69.4		Specific	5.5	>sp|P46531|NOTC1_HUMAN Neurogenic locus notch homolog protein 1 OS=Homo sapiens OX=9606 GN=NOTCH1 PE=1 SV=4	1	7943	FP051922_7.7186.7186.3	high-energy collision-induced dissociation	1.33	2566.07	2566.09	1	242 | 44354
238		78.8	3	856.365	2567.08	856.37	2567.1	controllerType=0 controllerNumber=1 scan=7126	-6.56	D.ECSLGANPCEHAGKCINTLGSFE.C		ECSLGANPCEHAGKCINTLGSFE,DC,2@57.02146,7@15.99492,9@57.02146,15@57.02146	N7(Oxidation / 15.9949)	18.7114	D.EC[+57.02146]SLGAN[+15.99492]PC[+57.02146]EHAGKC[+57.02146]INTLGSFE.C	C2(Carbamidomethyl / 57.0215); C9(Carbamidomethyl / 57.0215); C15(Carbamidomethyl / 57.0215)	0.036	0.046	0	0.011	0	0	0.008	0.011	1.444	78.8	65.6		Specific	5.6	>sp|P46531|NOTC1_HUMAN Neurogenic locus notch homolog protein 1 OS=Homo sapiens OX=9606 GN=NOTCH1 PE=1 SV=4	1	7882	FP051922_7.7126.7126.3	high-energy collision-induced dissociation	1.34	2566.07	2566.09	1	243 | 43979
238		65.4	3	856.364	2567.08	856.37	2567.1	controllerType=0 controllerNumber=1 scan=7236	-7.487	D.ECSLGANPCEHAGKCINTLGSFE.C		ECSLGANPCEHAGKCINTLGSFE,DC,2@57.02146,7@15.99492,9@57.02146,15@57.02146	N7(Oxidation / 15.9949)	18.9625	D.EC[+57.02146]SLGAN[+15.99492]PC[+57.02146]EHAGKC[+57.02146]INTLGSFE.C	C2(Carbamidomethyl / 57.0215); C9(Carbamidomethyl / 57.0215); C15(Carbamidomethyl / 57.0215)	0.037	0.047	0	0.016	0	0	0.009	0.016	1.436	65.4	63.7		Specific	5.8	>sp|P46531|NOTC1_HUMAN Neurogenic locus notch homolog protein 1 OS=Homo sapiens OX=9606 GN=NOTCH1 PE=1 SV=4	1	7994	FP051922_7.7236.7236.3	high-energy collision-induced dissociation	1.33	2566.07	2566.09	1	244 | 44591
239	HexNAc(1)	178	3	881.384	2642.14	881.377	2642.12	controllerType=0 controllerNumber=1 scan=5976	7.585	E.CSLGANPCEHAGKCINTLGSFE.C	17	CSLGANPCEHAGKCINTLGSFE,EC,1@57.02146,8@57.02146,10@15.99492,14@57.02146,16@0.98402,17@203.07937	H10(Oxidation / 15.9949); N16(Deamidated / 0.984); T17(OGlycan / 203.0794)	16.08	E.C[+57.02146]SLGANPC[+57.02146]EH[+15.99492]AGKC[+57.02146]IN[+0.98402]T[+203.07937]LGSFE.C	C1(Carbamidomethyl / 57.0215); C8(Carbamidomethyl / 57.0215); C14(Carbamidomethyl / 57.0215)	0.021	0.027	0	0	0	0	0.0024	0.003	1.679	178	7.2		Specific	8.3	>sp|P46531|NOTC1_HUMAN Neurogenic locus notch homolog protein 1 OS=Homo sapiens OX=9606 GN=NOTCH1 PE=1 SV=4	1	6563	FP051922_7.5976.5976.3	high-energy collision-induced dissociation	1.6	2641.13	2641.11	1	245 | 39490
239	HexNAc(1)	319.1	3	881.047	2641.13	881.049	2641.13	controllerType=0 controllerNumber=1 scan=6027	-2.185	E.CSLGANPCEHAGKCINTLGSFE.C	17	CSLGANPCEHAGKCINTLGSFE,EC,1@57.02146,8@57.02146,10@15.99492,14@57.02146,17@203.07937	H10(Oxidation / 15.9949); T17(OGlycan / 203.0794)	16.1991	E.C[+57.02146]SLGANPC[+57.02146]EH[+15.99492]AGKC[+57.02146]INT[+203.07937]LGSFE.C	C1(Carbamidomethyl / 57.0215); C8(Carbamidomethyl / 57.0215); C14(Carbamidomethyl / 57.0215)	0.00058	0.00074	0	0	0	0	4.3e-05	5.5e-05	3.237	319.1	4.8		Specific	9.8	>sp|P46531|NOTC1_HUMAN Neurogenic locus notch homolog protein 1 OS=Homo sapiens OX=9606 GN=NOTCH1 PE=1 SV=4	1	6620	FP051922_7.6027.6027.3	high-energy collision-induced dissociation	2.56	2640.12	2640.13	1	246 | 39990
239	Hex(1)	577.1	3	867.7	2601.08	867.702	2601.09	controllerType=0 controllerNumber=1 scan=6284	-2.316	E.CSLGANPCEHAGKCINTLGSFE.C	17	CSLGANPCEHAGKCINTLGSFE,EC,1@57.02146,8@57.02146,10@15.99492,14@57.02146,16@0.98402,17@162.05282	H10(Oxidation / 15.9949); N16(Deamidated / 0.984); T17(OGlycan / 162.0528)	16.7751	E.C[+57.02146]SLGANPC[+57.02146]EH[+15.99492]AGKC[+57.02146]IN[+0.98402]T[+162.05282]LGSFE.C	C1(Carbamidomethyl / 57.0215); C8(Carbamidomethyl / 57.0215); C14(Carbamidomethyl / 57.0215)	1.1e-07	1.5e-07	0	0	0	0	1.2e-08	1.5e-08	6.942	577.1	3.6		Specific	13.8	>sp|P46531|NOTC1_HUMAN Neurogenic locus notch homolog protein 1 OS=Homo sapiens OX=9606 GN=NOTCH1 PE=1 SV=4	1	6909	FP051922_7.6284.6284.3	high-energy collision-induced dissociation	7.89	2600.08	2600.08	1	247 | 41419
239	Hex(1)	550.6	3	867.701	2601.09	867.702	2601.09	controllerType=0 controllerNumber=1 scan=6335	-0.978	E.CSLGANPCEHAGKCINTLGSFE.C	17	CSLGANPCEHAGKCINTLGSFE,EC,1@57.02146,8@57.02146,10@15.99492,14@57.02146,16@0.98402,17@162.05282	H10(Oxidation / 15.9949); N16(Deamidated / 0.984); T17(OGlycan / 162.0528)	16.8961	E.C[+57.02146]SLGANPC[+57.02146]EH[+15.99492]AGKC[+57.02146]IN[+0.98402]T[+162.05282]LGSFE.C	C1(Carbamidomethyl / 57.0215); C8(Carbamidomethyl / 57.0215); C14(Carbamidomethyl / 57.0215)	2.6e-07	3.4e-07	0	0	0	0	3.3e-08	4.2e-08	6.578	550.6	2.6		Specific	13.2	>sp|P46531|NOTC1_HUMAN Neurogenic locus notch homolog protein 1 OS=Homo sapiens OX=9606 GN=NOTCH1 PE=1 SV=4	1	6974	FP051922_7.6335.6335.3	high-energy collision-induced dissociation	7.22	2600.08	2600.08	1	248 | 41795
239	Hex(1)	679.5	3	867.371	2600.1	867.374	2600.11	controllerType=0 controllerNumber=1 scan=6059	-2.596	E.CSLGANPCEHAGKCINTLGSFE.C	20	CSLGANPCEHAGKCINTLGSFE,EC,1@57.02146,8@57.02146,14@57.02146,16@15.99492,20@162.05282	N16(Oxidation / 15.9949); S20(OGlycan / 162.0528)	16.269	E.C[+57.02146]SLGANPC[+57.02146]EHAGKC[+57.02146]IN[+15.99492]TLGS[+162.05282]FE.C	C1(Carbamidomethyl / 57.0215); C8(Carbamidomethyl / 57.0215); C14(Carbamidomethyl / 57.0215)	1.1e-09	1.5e-09	0	0	0	0	1.2e-10	1.5e-10	8.942	642.3	6.5		Specific	13.5	>sp|P46531|NOTC1_HUMAN Neurogenic locus notch homolog protein 1 OS=Homo sapiens OX=9606 GN=NOTCH1 PE=1 SV=4	1	6653	FP051922_7.6059.6059.3	high-energy collision-induced dissociation	8.37	2599.09	2599.1	1	249 | 40219
239	Hex(1)	596.6	3	867.37	2600.1	867.374	2600.11	controllerType=0 controllerNumber=1 scan=6115	-4.004	E.CSLGANPCEHAGKCINTLGSFE.C	20	CSLGANPCEHAGKCINTLGSFE,EC,1@57.02146,8@57.02146,14@57.02146,16@15.99492,20@162.05282	N16(Oxidation / 15.9949); S20(OGlycan / 162.0528)	16.3935	E.C[+57.02146]SLGANPC[+57.02146]EHAGKC[+57.02146]IN[+15.99492]TLGS[+162.05282]FE.C	C1(Carbamidomethyl / 57.0215); C8(Carbamidomethyl / 57.0215); C14(Carbamidomethyl / 57.0215)	1.1e-07	1.5e-07	0	0	0	0	1.1e-08	1.4e-08	6.942	596.6	6.7		Specific	13	>sp|P46531|NOTC1_HUMAN Neurogenic locus notch homolog protein 1 OS=Homo sapiens OX=9606 GN=NOTCH1 PE=1 SV=4	1	6716	FP051922_7.6115.6115.3	high-energy collision-induced dissociation	7.37	2599.09	2599.1	1	250 | 40419
239	Hex(1)	435.7	3	867.369	2600.09	867.374	2600.11	controllerType=0 controllerNumber=1 scan=6284	-5.553	E.CSLGANPCEHAGKCINTLGSFE.C	20	CSLGANPCEHAGKCINTLGSFE,EC,1@57.02146,8@57.02146,14@57.02146,16@15.99492,20@162.05282	N16(Oxidation / 15.9949); S20(OGlycan / 162.0528)	16.7751	E.C[+57.02146]SLGANPC[+57.02146]EHAGKC[+57.02146]IN[+15.99492]TLGS[+162.05282]FE.C	C1(Carbamidomethyl / 57.0215); C8(Carbamidomethyl / 57.0215); C14(Carbamidomethyl / 57.0215)	3.5e-06	4.5e-06	0	0	0	0	5.3e-07	6.7e-07	5.454	435.7	6.5		Specific	12.8	>sp|P46531|NOTC1_HUMAN Neurogenic locus notch homolog protein 1 OS=Homo sapiens OX=9606 GN=NOTCH1 PE=1 SV=4	1	6908	FP051922_7.6284.6284.3	high-energy collision-induced dissociation	5.21	2599.08	2599.1	1	251 | 41379
239	Fuc(1)	278.6	2	1292.53	2584.06	1292.56	2584.11	controllerType=0 controllerNumber=1 scan=7456	-19.833	E.CSLGANPCEHAGKCINTLGSFE.C	2	CSLGANPCEHAGKCINTLGSFE,EC,1@57.02146,2@146.05791,8@57.02146,14@57.02146,16@15.99492	S2(OGlycan / 146.0579); N16(Oxidation / 15.9949)	19.4781	E.C[+57.02146]S[+146.05791]LGANPC[+57.02146]EHAGKC[+57.02146]IN[+15.99492]TLGSFE.C	C1(Carbamidomethyl / 57.0215); C8(Carbamidomethyl / 57.0215); C14(Carbamidomethyl / 57.0215)	0.0081	0.01	0	0	0	0	0.00082	0.001	2.092	204.9	21.7		Specific	9.4	>sp|P46531|NOTC1_HUMAN Neurogenic locus notch homolog protein 1 OS=Homo sapiens OX=9606 GN=NOTCH1 PE=1 SV=4	1	8253	FP051922_7.7456.7456.2	high-energy collision-induced dissociation	1.67	2583.05	2583.1	1	252 | 45707
239	Fuc(1)	257.1	2	1292.53	2584.06	1292.56	2584.11	controllerType=0 controllerNumber=1 scan=7282	-19.36	E.CSLGANPCEHAGKCINTLGSFE.C	2	CSLGANPCEHAGKCINTLGSFE,EC,1@57.02146,2@146.05791,8@57.02146,14@57.02146,16@15.99492	S2(OGlycan / 146.0579); N16(Oxidation / 15.9949)	19.0662	E.C[+57.02146]S[+146.05791]LGANPC[+57.02146]EHAGKC[+57.02146]IN[+15.99492]TLGSFE.C	C1(Carbamidomethyl / 57.0215); C8(Carbamidomethyl / 57.0215); C14(Carbamidomethyl / 57.0215)	0.0042	0.0053	0	0	0	0	0.00043	0.00055	2.378	243	11.4		Specific	10.8	>sp|P46531|NOTC1_HUMAN Neurogenic locus notch homolog protein 1 OS=Homo sapiens OX=9606 GN=NOTCH1 PE=1 SV=4	1	8047	FP051922_7.7282.7282.2	high-energy collision-induced dissociation	1.89	2583.05	2583.1	1	253 | 44986
239	Fuc(1)	211.4	2	1292.53	2584.06	1292.56	2584.11	controllerType=0 controllerNumber=1 scan=7511	-19.36	E.CSLGANPCEHAGKCINTLGSFE.C	2	CSLGANPCEHAGKCINTLGSFE,EC,1@57.02146,2@146.05791,8@57.02146,14@57.02146,16@15.99492	S2(OGlycan / 146.0579); N16(Oxidation / 15.9949)	19.6091	E.C[+57.02146]S[+146.05791]LGANPC[+57.02146]EHAGKC[+57.02146]IN[+15.99492]TLGSFE.C	C1(Carbamidomethyl / 57.0215); C8(Carbamidomethyl / 57.0215); C14(Carbamidomethyl / 57.0215)	0.0092	0.012	0	0	0	0	0.001	0.0013	2.037	183	8.7		Specific	10.5	>sp|P46531|NOTC1_HUMAN Neurogenic locus notch homolog protein 1 OS=Homo sapiens OX=9606 GN=NOTCH1 PE=1 SV=4	1	8320	FP051922_7.7511.7511.2	high-energy collision-induced dissociation	1.82	2583.05	2583.1	1	254 | 46139
239	Fuc(1)	190.1	2	1292.54	2584.06	1292.56	2584.11	controllerType=0 controllerNumber=1 scan=7403	-18.321	E.CSLGANPCEHAGKCINTLGSFE.C	2	CSLGANPCEHAGKCINTLGSFE,EC,1@57.02146,2@146.05791,8@57.02146,14@57.02146,16@15.99492	S2(OGlycan / 146.0579); N16(Oxidation / 15.9949)	19.3516	E.C[+57.02146]S[+146.05791]LGANPC[+57.02146]EHAGKC[+57.02146]IN[+15.99492]TLGSFE.C	C1(Carbamidomethyl / 57.0215); C8(Carbamidomethyl / 57.0215); C14(Carbamidomethyl / 57.0215)	0.0014	0.0018	0	0	0	0	0.00011	0.00014	2.847	190.1	14.9		Specific	12.1	>sp|P46531|NOTC1_HUMAN Neurogenic locus notch homolog protein 1 OS=Homo sapiens OX=9606 GN=NOTCH1 PE=1 SV=4	1	8183	FP051922_7.7403.7403.2	high-energy collision-induced dissociation	2.31	2583.06	2583.1	1	255 | 45453
239	Fuc(1)	133.4	3	862.026	2584.06	862.042	2584.11	controllerType=0 controllerNumber=1 scan=7418	-18.444	E.CSLGANPCEHAGKCINTLGSFE.C	2	CSLGANPCEHAGKCINTLGSFE,EC,1@57.02146,2@146.05791,8@57.02146,14@57.02146,16@15.99492	S2(OGlycan / 146.0579); N16(Oxidation / 15.9949)	19.3864	E.C[+57.02146]S[+146.05791]LGANPC[+57.02146]EHAGKC[+57.02146]IN[+15.99492]TLGSFE.C	C1(Carbamidomethyl / 57.0215); C8(Carbamidomethyl / 57.0215); C14(Carbamidomethyl / 57.0215)	0.032	0.041	0	0	0	0	0.0051	0.0065	1.495	133.4	1		Specific	6.9	>sp|P46531|NOTC1_HUMAN Neurogenic locus notch homolog protein 1 OS=Homo sapiens OX=9606 GN=NOTCH1 PE=1 SV=4	1	8204	FP051922_7.7418.7418.3	high-energy collision-induced dissociation	1.35	2583.06	2583.1	1	256 | 45573
239	Fuc(1)	44.6	3	862.025	2584.06	862.042	2584.11	controllerType=0 controllerNumber=1 scan=7328	-19.578	E.CSLGANPCEHAGKCINTLGSFE.C	2	CSLGANPCEHAGKCINTLGSFE,EC,1@57.02146,2@146.05791,8@57.02146,10@15.99492,14@57.02146	S2(OGlycan / 146.0579); H10(Oxidation / 15.9949)	19.1742	E.C[+57.02146]S[+146.05791]LGANPC[+57.02146]EH[+15.99492]AGKC[+57.02146]INTLGSFE.C	C1(Carbamidomethyl / 57.0215); C8(Carbamidomethyl / 57.0215); C14(Carbamidomethyl / 57.0215)	0.033	0.042	0	0	0	0	0.0056	0.0071	1.485	44.6	13		Specific	7.5	>sp|P46531|NOTC1_HUMAN Neurogenic locus notch homolog protein 1 OS=Homo sapiens OX=9606 GN=NOTCH1 PE=1 SV=4	1	8100	FP051922_7.7328.7328.3	high-energy collision-induced dissociation	1.34	2583.05	2583.1	1	257 | 45186
239	Hex(1)	656.9	3	862.04	2584.1	862.042	2584.11	controllerType=0 controllerNumber=1 scan=6038	-2.784	E.CSLGANPCEHAGKCINTLGSFE.C	17	CSLGANPCEHAGKCINTLGSFE,EC,1@57.02146,8@57.02146,14@57.02146,17@162.05282	T17(OGlycan / 162.0528)	16.2225	E.C[+57.02146]SLGANPC[+57.02146]EHAGKC[+57.02146]INT[+162.05282]LGSFE.C	C1(Carbamidomethyl / 57.0215); C8(Carbamidomethyl / 57.0215); C14(Carbamidomethyl / 57.0215)	1.1e-09	1.5e-09	0	0	0	0	1e-10	1.3e-10	8.942	623.5	3.6		Specific	13.1	>sp|P46531|NOTC1_HUMAN Neurogenic locus notch homolog protein 1 OS=Homo sapiens OX=9606 GN=NOTCH1 PE=1 SV=4	1	6633	FP051922_7.6038.6038.3	high-energy collision-induced dissociation	9.84	2583.1	2583.1	1	258 | 40070
239	Hex(1)	654.3	3	862.041	2584.11	862.042	2584.11	controllerType=0 controllerNumber=1 scan=6093	-1.013	E.CSLGANPCEHAGKCINTLGSFE.C	17	CSLGANPCEHAGKCINTLGSFE,EC,1@57.02146,8@57.02146,14@57.02146,17@162.05282	T17(OGlycan / 162.0528)	16.3445	E.C[+57.02146]SLGANPC[+57.02146]EHAGKC[+57.02146]INT[+162.05282]LGSFE.C	C1(Carbamidomethyl / 57.0215); C8(Carbamidomethyl / 57.0215); C14(Carbamidomethyl / 57.0215)	5.4e-10	6.9e-10	0	0	0	0	3.9e-11	4.9e-11	9.268	654.3	3.6		Specific	13.7	>sp|P46531|NOTC1_HUMAN Neurogenic locus notch homolog protein 1 OS=Homo sapiens OX=9606 GN=NOTCH1 PE=1 SV=4	1	6692	FP051922_7.6093.6093.3	high-energy collision-induced dissociation	10.16	2583.1	2583.1	1	259 | 40373
239	Hex(1)	591.9	3	862.04	2584.11	862.042	2584.11	controllerType=0 controllerNumber=1 scan=5988	-2.359	E.CSLGANPCEHAGKCINTLGSFE.C	17	CSLGANPCEHAGKCINTLGSFE,EC,1@57.02146,8@57.02146,14@57.02146,17@162.05282	T17(OGlycan / 162.0528)	16.1078	E.C[+57.02146]SLGANPC[+57.02146]EHAGKC[+57.02146]INT[+162.05282]LGSFE.C	C1(Carbamidomethyl / 57.0215); C8(Carbamidomethyl / 57.0215); C14(Carbamidomethyl / 57.0215)	1.1e-07	1.5e-07	0	0	0	0	9.7e-09	1.2e-08	6.942	560.8	3.6		Specific	12.3	>sp|P46531|NOTC1_HUMAN Neurogenic locus notch homolog protein 1 OS=Homo sapiens OX=9606 GN=NOTCH1 PE=1 SV=4	1	6576	FP051922_7.5988.5988.3	high-energy collision-induced dissociation	7.84	2583.1	2583.1	1	260 | 39606
239		409.1	2	504.198	1007.39	504.2	1007.39	controllerType=0 controllerNumber=1 scan=4511	-2.659	E.CSLGANPCE.H		CSLGANPCE,EH,1@57.02146,8@57.02146		12.8233	E.C[+57.02146]SLGANPC[+57.02146]E.H	C1(Carbamidomethyl / 57.0215); C8(Carbamidomethyl / 57.0215)	0.0017	0.0022	0	0	0	0	0.00012	0.00015	2.769	314.6	314.6		Specific	9.6	>sp|P46531|NOTC1_HUMAN Neurogenic locus notch homolog protein 1 OS=Homo sapiens OX=9606 GN=NOTCH1 PE=1 SV=4	1	4757	FP051922_7.4511.4511.2	high-energy collision-induced dissociation	2.98	1006.38	1006.38	1	261 | 48
239		342.1	2	504.2	1007.39	504.2	1007.39	controllerType=0 controllerNumber=1 scan=4564	-0.235	E.CSLGANPCE.H		CSLGANPCE,EH,1@57.02146,8@57.02146		12.9489	E.C[+57.02146]SLGANPC[+57.02146]E.H	C1(Carbamidomethyl / 57.0215); C8(Carbamidomethyl / 57.0215)	0.0018	0.0023	0	0	0	0	0.00013	0.00016	2.746	265.7	265.7		Specific	9.2	>sp|P46531|NOTC1_HUMAN Neurogenic locus notch homolog protein 1 OS=Homo sapiens OX=9606 GN=NOTCH1 PE=1 SV=4	1	4834	FP051922_7.4564.4564.2	high-energy collision-induced dissociation	2.88	1006.38	1006.38	1	262 | 50
248	HexNAc(1)	100.2	2	834.88	1668.75	834.88	1668.75	controllerType=0 controllerNumber=1 scan=5247	-0.442	E.HAGKCINTLGSFE.C	8	HAGKCINTLGSFE,EC,1@15.99492,5@57.02146,7@15.99492,8@203.07937	H1(Oxidation / 15.9949); N7(Oxidation / 15.9949); T8(OGlycan / 203.0794)	14.4633	E.H[+15.99492]AGKC[+57.02146]IN[+15.99492]T[+203.07937]LGSFE.C	C5(Carbamidomethyl / 57.0215)	0.037	0.047	0	0.016	0	0.042	0.0092	0.016	1.435	95.3	4.7		Specific	5.6	>sp|P46531|NOTC1_HUMAN Neurogenic locus notch homolog protein 1 OS=Homo sapiens OX=9606 GN=NOTCH1 PE=1 SV=4	1	5670	FP051922_7.5247.5247.2	high-energy collision-induced dissociation	1.33	1667.75	1667.75	1	263 | 4903
248	HexNAc(1)	58.1	2	826.882	1652.76	826.883	1652.76	controllerType=0 controllerNumber=1 scan=5260	-1.011	E.HAGKCINTLGSFE.C	8	HAGKCINTLGSFE,EC,1@15.99492,5@57.02146,8@203.07937	H1(Oxidation / 15.9949); T8(OGlycan / 203.0794)	14.4916	E.H[+15.99492]AGKC[+57.02146]INT[+203.07937]LGSFE.C	C5(Carbamidomethyl / 57.0215)	0.036	0.046	0	0.0055	0	0.015	0.0079	0.01	1.446	50.5	6		Specific	4.9	>sp|P46531|NOTC1_HUMAN Neurogenic locus notch homolog protein 1 OS=Homo sapiens OX=9606 GN=NOTCH1 PE=1 SV=4	1	5684	FP051922_7.5260.5260.2	high-energy collision-induced dissociation	1.33	1651.75	1651.75	1	264 | 1362
248	Hex(1)	579.7	2	806.367	1611.73	806.37	1611.73	controllerType=0 controllerNumber=1 scan=4842	-2.59	E.HAGKCINTLGSFE.C	11	HAGKCINTLGSFE,EC,5@57.02146,7@15.99492,11@162.05282	N7(Oxidation / 15.9949); S11(OGlycan / 162.0528)	13.5857	E.HAGKC[+57.02146]IN[+15.99492]TLGS[+162.05282]FE.C	C5(Carbamidomethyl / 57.0215)	3.8e-07	4.8e-07	0	0	0	0	4.4e-08	5.6e-08	6.426	422.7	40.3		Specific	12	>sp|P46531|NOTC1_HUMAN Neurogenic locus notch homolog protein 1 OS=Homo sapiens OX=9606 GN=NOTCH1 PE=1 SV=4	1	5196	FP051922_7.4842.4842.2	high-energy collision-induced dissociation	7.86	1610.72	1610.72	1	265 | 1223
248	Hex(1)	437.6	2	806.365	1611.72	806.37	1611.73	controllerType=0 controllerNumber=1 scan=4893	-5.771	E.HAGKCINTLGSFE.C	11	HAGKCINTLGSFE,EC,5@57.02146,7@15.99492,11@162.05282	N7(Oxidation / 15.9949); S11(OGlycan / 162.0528)	13.6953	E.HAGKC[+57.02146]IN[+15.99492]TLGS[+162.05282]FE.C	C5(Carbamidomethyl / 57.0215)	9.5e-05	0.00012	0	0	0	0	1e-05	1.3e-05	4.022	369.4	23.2		Specific	11.2	>sp|P46531|NOTC1_HUMAN Neurogenic locus notch homolog protein 1 OS=Homo sapiens OX=9606 GN=NOTCH1 PE=1 SV=4	1	5259	FP051922_7.4893.4893.2	high-energy collision-induced dissociation	3.78	1610.72	1610.72	1	266 | 1278
248	Hex(1)	266.2	3	537.913	1611.73	537.915	1611.73	controllerType=0 controllerNumber=1 scan=4819	-3.773	E.HAGKCINTLGSFE.C	8	HAGKCINTLGSFE,EC,5@57.02146,7@15.99492,8@162.05282	N7(Oxidation / 15.9949); T8(OGlycan / 162.0528)	13.5343	E.HAGKC[+57.02146]IN[+15.99492]T[+162.05282]LGSFE.C	C5(Carbamidomethyl / 57.0215)	0.0036	0.0045	0	0	0	0	0.00037	0.00048	2.447	255.3	6		Specific	8.1	>sp|P46531|NOTC1_HUMAN Neurogenic locus notch homolog protein 1 OS=Homo sapiens OX=9606 GN=NOTCH1 PE=1 SV=4	1	5164	FP051922_7.4819.4819.3	high-energy collision-induced dissociation	1.86	1610.72	1610.72	1	267 | 1195
248	Hex(1)	187.8	3	537.913	1611.73	537.915	1611.73	controllerType=0 controllerNumber=1 scan=4872	-3.773	E.HAGKCINTLGSFE.C	8	HAGKCINTLGSFE,EC,5@57.02146,7@15.99492,8@162.05282	N7(Oxidation / 15.9949); T8(OGlycan / 162.0528)	13.6514	E.HAGKC[+57.02146]IN[+15.99492]T[+162.05282]LGSFE.C	C5(Carbamidomethyl / 57.0215)	0.014	0.018	0	0	0	0	0.0014	0.0018	1.85	187.8	6		Specific	6.8	>sp|P46531|NOTC1_HUMAN Neurogenic locus notch homolog protein 1 OS=Homo sapiens OX=9606 GN=NOTCH1 PE=1 SV=4	1	5233	FP051922_7.4872.4872.3	high-energy collision-induced dissociation	1.66	1610.72	1610.72	1	268 | 1252
248	Hex(1)	606.1	2	798.369	1595.73	798.372	1595.74	controllerType=0 controllerNumber=1 scan=4853	-4.426	E.HAGKCINTLGSFE.C	11	HAGKCINTLGSFE,EC,5@57.02146,11@162.05282	S11(OGlycan / 162.0528)	13.6083	E.HAGKC[+57.02146]INTLGS[+162.05282]FE.C	C5(Carbamidomethyl / 57.0215)	3.8e-08	4.8e-08	0	0	0	0	2.9e-09	3.7e-09	7.426	487	53.1		Specific	15.3	>sp|P46531|NOTC1_HUMAN Neurogenic locus notch homolog protein 1 OS=Homo sapiens OX=9606 GN=NOTCH1 PE=1 SV=4	1	5211	FP051922_7.4853.4853.2	high-energy collision-induced dissociation	7.32	1594.72	1594.73	1	269 | 1235
248	Hex(1)	302.8	3	532.582	1595.73	532.584	1595.74	controllerType=0 controllerNumber=1 scan=4882	-3.516	E.HAGKCINTLGSFE.C	8	HAGKCINTLGSFE,EC,5@57.02146,8@162.05282	T8(OGlycan / 162.0528)	13.6726	E.HAGKC[+57.02146]INT[+162.05282]LGSFE.C	C5(Carbamidomethyl / 57.0215)	0.00085	0.0011	0	0	0	0	7.3e-05	9.3e-05	3.071	302.8	6		Specific	9.1	>sp|P46531|NOTC1_HUMAN Neurogenic locus notch homolog protein 1 OS=Homo sapiens OX=9606 GN=NOTCH1 PE=1 SV=4	1	5245	FP051922_7.4882.4882.3	high-energy collision-induced dissociation	3.09	1594.72	1594.73	1	270 | 1266
248	Hex(1)	123.7	3	532.582	1595.73	532.584	1595.74	controllerType=0 controllerNumber=1 scan=4829	-2.828	E.HAGKCINTLGSFE.C	8	HAGKCINTLGSFE,EC,5@57.02146,8@162.05282	T8(OGlycan / 162.0528)	13.5568	E.HAGKC[+57.02146]INT[+162.05282]LGSFE.C	C5(Carbamidomethyl / 57.0215)	0.037	0.046	0	0.011	0	0	0.0087	0.011	1.437	123.7	6		Specific	5	>sp|P46531|NOTC1_HUMAN Neurogenic locus notch homolog protein 1 OS=Homo sapiens OX=9606 GN=NOTCH1 PE=1 SV=4	1	5179	FP051922_7.4829.4829.3	high-energy collision-induced dissociation	1.33	1594.73	1594.73	1	271 | 1207
248		390.9	3	483.896	1449.67	483.898	1449.68	controllerType=0 controllerNumber=1 scan=4840	-2.87	E.HAGKCINTLGSFE.C		HAGKCINTLGSFE,EC,5@57.02146,7@15.99492	N7(Oxidation / 15.9949)	13.582	E.HAGKC[+57.02146]IN[+15.99492]TLGSFE.C	C5(Carbamidomethyl / 57.0215)	4.1e-05	5.3e-05	0	0	0	0	3.7e-06	4.7e-06	4.382	371.3	191.7		Specific	9.1	>sp|P46531|NOTC1_HUMAN Neurogenic locus notch homolog protein 1 OS=Homo sapiens OX=9606 GN=NOTCH1 PE=1 SV=4	1	5193	FP051922_7.4840.4840.3	high-energy collision-induced dissociation	4.54	1448.67	1448.67	1	272 | 1219
248		386.2	3	478.564	1433.68	478.566	1433.68	controllerType=0 controllerNumber=1 scan=4873	-4.746	E.HAGKCINTLGSFE.C		HAGKCINTLGSFE,EC,5@57.02146		13.6526	E.HAGKC[+57.02146]INTLGSFE.C	C5(Carbamidomethyl / 57.0215)	0.00033	0.00042	0	0	0	0	2.1e-05	2.7e-05	3.485	343.5	343.5		Specific	10.5	>sp|P46531|NOTC1_HUMAN Neurogenic locus notch homolog protein 1 OS=Homo sapiens OX=9606 GN=NOTCH1 PE=1 SV=4	1	5234	FP051922_7.4873.4873.3	high-energy collision-induced dissociation	3.64	1432.67	1432.68	1	273 | 1264
261	HexNAc(1)Fuc(1); HexNAc(1)Hex(1)Fuc(1)NeuAc(1)	38.7	3	1809.7	5427.08	1809.73	5427.18	controllerType=0 controllerNumber=1 scan=7931	-18.637	E.CQCLQGYTGPRCEIDVNECVSNPCQNNATCLDQIGE.F	21;29	CQCLQGYTGPRCEIDVNECVSNPCQNNATCLDQIGE,EF,1@57.02146,3@57.02146,12@57.02146,17@15.99492,19@57.02146,21@349.13728,24@57.02146,29@802.28552,30@57.02146	N17(Oxidation / 15.9949); S21(OGlycan / 349.1373); T29(OGlycan / 802.2855)	20.5999	E.C[+57.02146]QC[+57.02146]LQGYTGPRC[+57.02146]EIDVN[+15.99492]EC[+57.02146]VS[+349.13728]NPC[+57.02146]QNNAT[+802.28552]C[+57.02146]LDQIGE.F	C1(Carbamidomethyl / 57.0215); C3(Carbamidomethyl / 57.0215); C12(Carbamidomethyl / 57.0215); C19(Carbamidomethyl / 57.0215); C24(Carbamidomethyl / 57.0215); C30(Carbamidomethyl / 57.0215)	0.037	0.047	0	0.014	0	0.038	0.0089	0.014	1.436	38.7	1.1		Specific	10.5	>sp|P46531|NOTC1_HUMAN Neurogenic locus notch homolog protein 1 OS=Homo sapiens OX=9606 GN=NOTCH1 PE=1 SV=4	1	8808	FP051922_7.7931.7931.3	high-energy collision-induced dissociation	1.33	5426.07	5426.17	1	274 | 131542
261	HexNAc(1)Fuc(1); HexNAc(1)Hex(1)Fuc(1)NeuAc(1)	32	3	1809.7	5427.08	1809.73	5427.18	controllerType=0 controllerNumber=1 scan=7825	-17.76	E.CQCLQGYTGPRCEIDVNECVSNPCQNNATCLDQIGE.F	8;29	CQCLQGYTGPRCEIDVNECVSNPCQNNATCLDQIGE,EF,1@57.02146,3@57.02146,8@349.13728,12@57.02146,17@15.99492,19@57.02146,24@57.02146,29@802.28552,30@57.02146	T8(OGlycan / 349.1373); N17(Oxidation / 15.9949); T29(OGlycan / 802.2855)	20.3496	E.C[+57.02146]QC[+57.02146]LQGYT[+349.13728]GPRC[+57.02146]EIDVN[+15.99492]EC[+57.02146]VSNPC[+57.02146]QNNAT[+802.28552]C[+57.02146]LDQIGE.F	C1(Carbamidomethyl / 57.0215); C3(Carbamidomethyl / 57.0215); C12(Carbamidomethyl / 57.0215); C19(Carbamidomethyl / 57.0215); C24(Carbamidomethyl / 57.0215); C30(Carbamidomethyl / 57.0215)	0.033	0.042	0	0	0	0	0.0058	0.0074	1.482	32	0		Specific	11.5	>sp|P46531|NOTC1_HUMAN Neurogenic locus notch homolog protein 1 OS=Homo sapiens OX=9606 GN=NOTCH1 PE=1 SV=4	1	8690	FP051922_7.7825.7825.3	high-energy collision-induced dissociation	1.38	5426.08	5426.17	1	275 | 129422
261	HexNAc(1)Hex(1)Fuc(1)NeuAc(1); HexNAc(1)	32.4	4	1214.71	4855.82	1214.48	4854.9	controllerType=0 controllerNumber=1 scan=7079	-17.521	E.CQCLQGYTGPRCEIDVNECVSNPCQNNATCLD.Q	8;21	CQCLQGYTGPRCEIDVNECVSNPCQNNATCLD,EQ,1@57.02146,2@0.98402,3@57.02146,8@802.28552,12@57.02146,19@57.02146,21@203.07937,22@15.99492,24@57.02146,30@57.02146	Q2(Deamidated / 0.984); T8(OGlycan / 802.2855); S21(OGlycan / 203.0794); N22(Oxidation / 15.9949)	18.6038	E.C[+57.02146]Q[+0.98402]C[+57.02146]LQGYT[+802.28552]GPRC[+57.02146]EIDVNEC[+57.02146]VS[+203.07937]N[+15.99492]PC[+57.02146]QNNATC[+57.02146]LD.Q	C1(Carbamidomethyl / 57.0215); C3(Carbamidomethyl / 57.0215); C12(Carbamidomethyl / 57.0215); C19(Carbamidomethyl / 57.0215); C24(Carbamidomethyl / 57.0215); C30(Carbamidomethyl / 57.0215)	0.036	0.045	0	0.0055	0	0.015	0.0077	0.01	1.448	32.4	2.4	1	Specific	7.9	>sp|P46531|NOTC1_HUMAN Neurogenic locus notch homolog protein 1 OS=Homo sapiens OX=9606 GN=NOTCH1 PE=1 SV=4	1	7835	FP051922_7.7079.7079.5	high-energy collision-induced dissociation	1.33	4854.81	4853.89	1	276 | 123622
261		536.8	2	815.324	1629.64	815.326	1629.65	controllerType=0 controllerNumber=1 scan=5259	-2.676	E.CQCLQGYTGPRCE.I		CQCLQGYTGPRCE,EI,1@57.02146,2@0.98402,3@57.02146,12@57.02146	Q2(Deamidated / 0.984)	14.4894	E.C[+57.02146]Q[+0.98402]C[+57.02146]LQGYTGPRC[+57.02146]E.I	C1(Carbamidomethyl / 57.0215); C3(Carbamidomethyl / 57.0215); C12(Carbamidomethyl / 57.0215)	5.4e-06	6.8e-06	0	0	0	0	7.1e-07	9e-07	5.271	536.8	224.3		Specific	10.5	>sp|P46531|NOTC1_HUMAN Neurogenic locus notch homolog protein 1 OS=Homo sapiens OX=9606 GN=NOTCH1 PE=1 SV=4	1	5683	FP051922_7.5259.5259.2	high-energy collision-induced dissociation	5.17	1628.63	1628.64	1	277 | 1349
261		499.6	2	815.324	1629.64	815.326	1629.65	controllerType=0 controllerNumber=1 scan=5312	-2.601	E.CQCLQGYTGPRCE.I		CQCLQGYTGPRCE,EI,1@57.02146,2@0.98402,3@57.02146,12@57.02146	Q2(Deamidated / 0.984)	14.6044	E.C[+57.02146]Q[+0.98402]C[+57.02146]LQGYTGPRC[+57.02146]E.I	C1(Carbamidomethyl / 57.0215); C3(Carbamidomethyl / 57.0215); C12(Carbamidomethyl / 57.0215)	1e-06	1.3e-06	0	0	0	0	1.6e-07	2e-07	6.001	499.6	183.6		Specific	13.6	>sp|P46531|NOTC1_HUMAN Neurogenic locus notch homolog protein 1 OS=Homo sapiens OX=9606 GN=NOTCH1 PE=1 SV=4	1	5746	FP051922_7.5312.5312.2	high-energy collision-induced dissociation	5.9	1628.63	1628.64	1	278 | 1376
261		735.8	2	814.832	1628.66	814.834	1628.66	controllerType=0 controllerNumber=1 scan=4818	-3.422	E.CQCLQGYTGPRCE.I		CQCLQGYTGPRCE,EI,1@57.02146,3@57.02146,12@57.02146		13.5322	E.C[+57.02146]QC[+57.02146]LQGYTGPRC[+57.02146]E.I	C1(Carbamidomethyl / 57.0215); C3(Carbamidomethyl / 57.0215); C12(Carbamidomethyl / 57.0215)	1.3e-10	1.7e-10	0	0	0	0	1.9e-11	2.4e-11	9.877	635.1	635.1		Specific	15.4	>sp|P46531|NOTC1_HUMAN Neurogenic locus notch homolog protein 1 OS=Homo sapiens OX=9606 GN=NOTCH1 PE=1 SV=4	1	5162	FP051922_7.4818.4818.2	high-energy collision-induced dissociation	9.77	1627.65	1627.65	1	279 | 1190
261		705.6	2	814.831	1628.66	814.834	1628.66	controllerType=0 controllerNumber=1 scan=4925	-3.647	E.CQCLQGYTGPRCE.I		CQCLQGYTGPRCE,EI,1@57.02146,3@57.02146,12@57.02146		13.765	E.C[+57.02146]QC[+57.02146]LQGYTGPRC[+57.02146]E.I	C1(Carbamidomethyl / 57.0215); C3(Carbamidomethyl / 57.0215); C12(Carbamidomethyl / 57.0215)	1.3e-10	1.7e-10	0	0	0	0	2.1e-11	2.7e-11	9.877	656.7	656.7		Specific	13.5	>sp|P46531|NOTC1_HUMAN Neurogenic locus notch homolog protein 1 OS=Homo sapiens OX=9606 GN=NOTCH1 PE=1 SV=4	1	5297	FP051922_7.4925.4925.2	high-energy collision-induced dissociation	9.77	1627.65	1627.65	1	280 | 1291
261		685.3	2	814.831	1628.66	814.834	1628.66	controllerType=0 controllerNumber=1 scan=4871	-3.647	E.CQCLQGYTGPRCE.I		CQCLQGYTGPRCE,EI,1@57.02146,3@57.02146,12@57.02146		13.6502	E.C[+57.02146]QC[+57.02146]LQGYTGPRC[+57.02146]E.I	C1(Carbamidomethyl / 57.0215); C3(Carbamidomethyl / 57.0215); C12(Carbamidomethyl / 57.0215)	1.3e-09	1.7e-09	0	0	0	0	1.9e-10	2.5e-10	8.877	685.3	685.3		Specific	15.1	>sp|P46531|NOTC1_HUMAN Neurogenic locus notch homolog protein 1 OS=Homo sapiens OX=9606 GN=NOTCH1 PE=1 SV=4	1	5231	FP051922_7.4871.4871.2	high-energy collision-induced dissociation	8.77	1627.65	1627.65	1	281 | 1247
261		524.7	2	814.832	1628.66	814.834	1628.66	controllerType=0 controllerNumber=1 scan=6500	-3.198	E.CQCLQGYTGPRCE.I		CQCLQGYTGPRCE,EI,1@57.02146,3@57.02146,12@57.02146		17.2729	E.C[+57.02146]QC[+57.02146]LQGYTGPRC[+57.02146]E.I	C1(Carbamidomethyl / 57.0215); C3(Carbamidomethyl / 57.0215); C12(Carbamidomethyl / 57.0215)	6.5e-07	8.3e-07	0	0	0	0	9.4e-08	1.2e-07	6.188	524.7	524.7		Specific	14.8	>sp|P46531|NOTC1_HUMAN Neurogenic locus notch homolog protein 1 OS=Homo sapiens OX=9606 GN=NOTCH1 PE=1 SV=4	1	7170	FP051922_7.6500.6500.2	high-energy collision-induced dissociation	6.08	1627.65	1627.65	1	282 | 1682
261		514.9	2	814.833	1628.66	814.834	1628.66	controllerType=0 controllerNumber=1 scan=6445	-1.998	E.CQCLQGYTGPRCE.I		CQCLQGYTGPRCE,EI,1@57.02146,3@57.02146,12@57.02146		17.1504	E.C[+57.02146]QC[+57.02146]LQGYTGPRC[+57.02146]E.I	C1(Carbamidomethyl / 57.0215); C3(Carbamidomethyl / 57.0215); C12(Carbamidomethyl / 57.0215)	4.7e-07	6e-07	0	0	0	0	5.9e-08	7.5e-08	6.326	514.9	514.9		Specific	15.2	>sp|P46531|NOTC1_HUMAN Neurogenic locus notch homolog protein 1 OS=Homo sapiens OX=9606 GN=NOTCH1 PE=1 SV=4	1	7105	FP051922_7.6445.6445.2	high-energy collision-induced dissociation	6.22	1627.65	1627.65	1	283 | 1599
261		481.5	2	814.834	1628.66	814.834	1628.66	controllerType=0 controllerNumber=1 scan=6556	-0.424	E.CQCLQGYTGPRCE.I		CQCLQGYTGPRCE,EI,1@57.02146,3@57.02146,12@57.02146		17.3975	E.C[+57.02146]QC[+57.02146]LQGYTGPRC[+57.02146]E.I	C1(Carbamidomethyl / 57.0215); C3(Carbamidomethyl / 57.0215); C12(Carbamidomethyl / 57.0215)	4.7e-07	6e-07	0	0	0	0	6.2e-08	7.9e-08	6.326	444.5	444.5		Specific	14.9	>sp|P46531|NOTC1_HUMAN Neurogenic locus notch homolog protein 1 OS=Homo sapiens OX=9606 GN=NOTCH1 PE=1 SV=4	1	7237	FP051922_7.6556.6556.2	high-energy collision-induced dissociation	6.22	1627.65	1627.65	1	284 | 1783
274	HexNAc(1)Hex(1)Fuc(1)NeuAc(1); HexNAc(1)	91.4	3	1658.65	4973.93	1658.33	4972.97	controllerType=0 controllerNumber=1 scan=7266	-8.701	E.IDVNECVSNPCQNNATCLDQIGEFQCICMPGYE.G	8;16	IDVNECVSNPCQNNATCLDQIGEFQCICMPGYE,EG,6@57.02146,8@802.28552,11@57.02146,14@15.99492,16@203.07937,17@57.02146,19@15.99492,26@57.02146,28@57.02146	S8(OGlycan / 802.2855); N14(Oxidation / 15.9949); T16(OGlycan / 203.0794); D19(Oxidation / 15.9949)	19.029	E.IDVNEC[+57.02146]VS[+802.28552]NPC[+57.02146]QNN[+15.99492]AT[+203.07937]C[+57.02146]LD[+15.99492]QIGEFQC[+57.02146]IC[+57.02146]MPGYE.G	C6(Carbamidomethyl / 57.0215); C11(Carbamidomethyl / 57.0215); C17(Carbamidomethyl / 57.0215); C26(Carbamidomethyl / 57.0215); C28(Carbamidomethyl / 57.0215)	0.017	0.021	0	0	0	0	0.0017	0.0022	1.776	91.4	0.6	1	Specific	12.7	>sp|P46531|NOTC1_HUMAN Neurogenic locus notch homolog protein 1 OS=Homo sapiens OX=9606 GN=NOTCH1 PE=1 SV=4	1	8030	FP051922_7.7266.7266.3	high-energy collision-induced dissociation	1.46	4972.92	4971.96	1	285 | 126262
274	HexNAc(1)Hex(1)Fuc(1)NeuAc(1); HexNAc(1)	81.7	4	1244.24	4973.93	1244	4972.97	controllerType=0 controllerNumber=1 scan=7264	-6.85	E.IDVNECVSNPCQNNATCLDQIGEFQCICMPGYE.G	8;16	IDVNECVSNPCQNNATCLDQIGEFQCICMPGYE,EG,6@57.02146,8@802.28552,11@57.02146,16@203.07937,17@57.02146,19@15.99492,26@57.02146,28@57.02146,29@15.99492	S8(OGlycan / 802.2855); T16(OGlycan / 203.0794); D19(Oxidation / 15.9949); M29(Oxidation / 15.9949)	19.0246	E.IDVNEC[+57.02146]VS[+802.28552]NPC[+57.02146]QNNAT[+203.07937]C[+57.02146]LD[+15.99492]QIGEFQC[+57.02146]IC[+57.02146]M[+15.99492]PGYE.G	C6(Carbamidomethyl / 57.0215); C11(Carbamidomethyl / 57.0215); C17(Carbamidomethyl / 57.0215); C26(Carbamidomethyl / 57.0215); C28(Carbamidomethyl / 57.0215)	0.007	0.0089	0	0	0	0	0.00065	0.00082	2.157	81.7	6	1	Specific	12.9	>sp|P46531|NOTC1_HUMAN Neurogenic locus notch homolog protein 1 OS=Homo sapiens OX=9606 GN=NOTCH1 PE=1 SV=4	1	8027	FP051922_7.7264.7264.4	high-energy collision-induced dissociation	1.68	4972.93	4971.96	1	286 | 126182
274	HexNAc(1)Hex(1)Fuc(1); HexNAc(1)	20	4	1171.46	4682.84	1171.22	4681.87	controllerType=0 controllerNumber=1 scan=6713	-7.72	E.IDVNECVSNPCQNNATCLDQIGEFQCICMPGYE.G	8;16	IDVNECVSNPCQNNATCLDQIGEFQCICMPGYE,EG,6@57.02146,8@511.19010,11@57.02146,13@15.99492,16@203.07937,17@57.02146,26@57.02146,28@57.02146,29@15.99492	S8(OGlycan / 511.1901); N13(Oxidation / 15.9949); T16(OGlycan / 203.0794); M29(Oxidation / 15.9949)	17.7658	E.IDVNEC[+57.02146]VS[+511.19010]NPC[+57.02146]QN[+15.99492]NAT[+203.07937]C[+57.02146]LDQIGEFQC[+57.02146]IC[+57.02146]M[+15.99492]PGYE.G	C6(Carbamidomethyl / 57.0215); C11(Carbamidomethyl / 57.0215); C17(Carbamidomethyl / 57.0215); C26(Carbamidomethyl / 57.0215); C28(Carbamidomethyl / 57.0215)	0.032	0.041	0	0	0	0	0.0053	0.0068	1.489	20	0	1	Specific	11.1	>sp|P46531|NOTC1_HUMAN Neurogenic locus notch homolog protein 1 OS=Homo sapiens OX=9606 GN=NOTCH1 PE=1 SV=4	1	7431	FP051922_7.6713.6713.4	high-energy collision-induced dissociation	1.34	4681.83	4680.86	1	287 | 117902
274	HexNAc(1)Fuc(1); HexNAc(1)	51.7	3	1507.6	4520.79	1507.28	4519.82	controllerType=0 controllerNumber=1 scan=6723	-6.611	E.IDVNECVSNPCQNNATCLDQIGEFQCICMPGYE.G	8;16	IDVNECVSNPCQNNATCLDQIGEFQCICMPGYE,EG,6@57.02146,8@349.13728,11@57.02146,16@203.07937,17@57.02146,19@15.99492,26@57.02146,28@57.02146,29@15.99492	S8(OGlycan / 349.1373); T16(OGlycan / 203.0794); D19(Oxidation / 15.9949); M29(Oxidation / 15.9949)	17.7902	E.IDVNEC[+57.02146]VS[+349.13728]NPC[+57.02146]QNNAT[+203.07937]C[+57.02146]LD[+15.99492]QIGEFQC[+57.02146]IC[+57.02146]M[+15.99492]PGYE.G	C6(Carbamidomethyl / 57.0215); C11(Carbamidomethyl / 57.0215); C17(Carbamidomethyl / 57.0215); C26(Carbamidomethyl / 57.0215); C28(Carbamidomethyl / 57.0215)	0.007	0.0089	0	0	0	0	0.00063	0.0008	2.157	51.7	1.2	1	Specific	11.8	>sp|P46531|NOTC1_HUMAN Neurogenic locus notch homolog protein 1 OS=Homo sapiens OX=9606 GN=NOTCH1 PE=1 SV=4	1	7442	FP051922_7.6723.6723.3	high-energy collision-induced dissociation	1.68	4519.78	4518.81	1	288 | 118102
274	Hex(1); Hex(1)	218.1	3	1431.56	4292.67	1431.24	4291.71	controllerType=0 controllerNumber=1 scan=6819	-8.231	E.IDVNECVSNPCQNNATCLDQIGEFQCICMPGYE.G	8;16	IDVNECVSNPCQNNATCLDQIGEFQCICMPGYE,EG,6@57.02146,8@162.05282,11@57.02146,16@162.05282,17@57.02146,19@15.99492,26@57.02146,28@57.02146,29@15.99492	S8(OGlycan / 162.0528); T16(OGlycan / 162.0528); D19(Oxidation / 15.9949); M29(Oxidation / 15.9949)	18.017	E.IDVNEC[+57.02146]VS[+162.05282]NPC[+57.02146]QNNAT[+162.05282]C[+57.02146]LD[+15.99492]QIGEFQC[+57.02146]IC[+57.02146]M[+15.99492]PGYE.G	C6(Carbamidomethyl / 57.0215); C11(Carbamidomethyl / 57.0215); C17(Carbamidomethyl / 57.0215); C26(Carbamidomethyl / 57.0215); C28(Carbamidomethyl / 57.0215)	0.0035	0.0045	0	0	0	0	0.00034	0.00043	2.453	218.1	58.3	1	Specific	12	>sp|P46531|NOTC1_HUMAN Neurogenic locus notch homolog protein 1 OS=Homo sapiens OX=9606 GN=NOTCH1 PE=1 SV=4	1	7555	FP051922_7.6819.6819.3	high-energy collision-induced dissociation	2.15	4291.67	4290.7	1	289 | 76235
274	Hex(1); Hex(1)	185	3	1431.56	4292.67	1431.24	4291.71	controllerType=0 controllerNumber=1 scan=6710	-8.402	E.IDVNECVSNPCQNNATCLDQIGEFQCICMPGYE.G	8;16	IDVNECVSNPCQNNATCLDQIGEFQCICMPGYE,EG,6@57.02146,8@162.05282,11@57.02146,16@162.05282,17@57.02146,19@15.99492,26@57.02146,28@57.02146,29@15.99492	S8(OGlycan / 162.0528); T16(OGlycan / 162.0528); D19(Oxidation / 15.9949); M29(Oxidation / 15.9949)	17.7592	E.IDVNEC[+57.02146]VS[+162.05282]NPC[+57.02146]QNNAT[+162.05282]C[+57.02146]LD[+15.99492]QIGEFQC[+57.02146]IC[+57.02146]M[+15.99492]PGYE.G	C6(Carbamidomethyl / 57.0215); C11(Carbamidomethyl / 57.0215); C17(Carbamidomethyl / 57.0215); C26(Carbamidomethyl / 57.0215); C28(Carbamidomethyl / 57.0215)	0.03	0.038	0	0	0	0	0.0043	0.0054	1.522	153.6	45.3	1	Specific	10.8	>sp|P46531|NOTC1_HUMAN Neurogenic locus notch homolog protein 1 OS=Homo sapiens OX=9606 GN=NOTCH1 PE=1 SV=4	1	7427	FP051922_7.6710.6710.3	high-energy collision-induced dissociation	1.35	4291.67	4290.7	1	290 | 75395
274	Hex(1); Hex(1)	171.1	3	1431.56	4292.67	1431.24	4291.71	controllerType=0 controllerNumber=1 scan=6765	-8.402	E.IDVNECVSNPCQNNATCLDQIGEFQCICMPGYE.G	8;16	IDVNECVSNPCQNNATCLDQIGEFQCICMPGYE,EG,6@57.02146,8@162.05282,11@57.02146,16@162.05282,17@57.02146,19@15.99492,26@57.02146,28@57.02146,29@15.99492	S8(OGlycan / 162.0528); T16(OGlycan / 162.0528); D19(Oxidation / 15.9949); M29(Oxidation / 15.9949)	17.8886	E.IDVNEC[+57.02146]VS[+162.05282]NPC[+57.02146]QNNAT[+162.05282]C[+57.02146]LD[+15.99492]QIGEFQC[+57.02146]IC[+57.02146]M[+15.99492]PGYE.G	C6(Carbamidomethyl / 57.0215); C11(Carbamidomethyl / 57.0215); C17(Carbamidomethyl / 57.0215); C26(Carbamidomethyl / 57.0215); C28(Carbamidomethyl / 57.0215)	0.021	0.026	0	0	0	0	0.0023	0.0029	1.688	166.5	8.5	1	Specific	10.7	>sp|P46531|NOTC1_HUMAN Neurogenic locus notch homolog protein 1 OS=Homo sapiens OX=9606 GN=NOTCH1 PE=1 SV=4	1	7493	FP051922_7.6765.6765.3	high-energy collision-induced dissociation	1.42	4291.67	4290.7	1	291 | 75955
274	Hex(1); Hex(1)	111.3	4	1073.93	4292.68	1073.68	4291.71	controllerType=0 controllerNumber=1 scan=6737	-6.77	E.IDVNECVSNPCQNNATCLDQIGEFQCICMPGYE.G	8;16	IDVNECVSNPCQNNATCLDQIGEFQCICMPGYE,EG,6@57.02146,8@162.05282,11@57.02146,16@162.05282,17@57.02146,19@15.99492,26@57.02146,28@57.02146,29@15.99492	S8(OGlycan / 162.0528); T16(OGlycan / 162.0528); D19(Oxidation / 15.9949); M29(Oxidation / 15.9949)	17.8228	E.IDVNEC[+57.02146]VS[+162.05282]NPC[+57.02146]QNNAT[+162.05282]C[+57.02146]LD[+15.99492]QIGEFQC[+57.02146]IC[+57.02146]M[+15.99492]PGYE.G	C6(Carbamidomethyl / 57.0215); C11(Carbamidomethyl / 57.0215); C17(Carbamidomethyl / 57.0215); C26(Carbamidomethyl / 57.0215); C28(Carbamidomethyl / 57.0215)	0.035	0.044	0	0.0038	0	0	0.0068	0.0088	1.461	111.3	23.1	1	Specific	9.3	>sp|P46531|NOTC1_HUMAN Neurogenic locus notch homolog protein 1 OS=Homo sapiens OX=9606 GN=NOTCH1 PE=1 SV=4	1	7461	FP051922_7.6737.6737.4	high-energy collision-induced dissociation	1.33	4291.67	4290.7	1	292 | 75715
274	Hex(1)Pent(2); HexNAc(1)Hex(1)Fuc(1)NeuAc(1)	367.2	3	1293.52	3878.53	1293.52	3878.54	controllerType=0 controllerNumber=1 scan=7536	-1.528	E.IDVNECVSNPCQNNATCLDQIGE.F	8;16	IDVNECVSNPCQNNATCLDQIGE,EF,6@57.02146,8@426.13734,11@57.02146,16@802.28552,17@57.02146	S8(OGlycan / 426.1373); T16(OGlycan / 802.2855)	19.6671	E.IDVNEC[+57.02146]VS[+426.13734]NPC[+57.02146]QNNAT[+802.28552]C[+57.02146]LDQIGE.F	C6(Carbamidomethyl / 57.0215); C11(Carbamidomethyl / 57.0215); C17(Carbamidomethyl / 57.0215)	1.2e-06	1.5e-06	0	0	0	0	1.8e-07	2.3e-07	5.917	367.2	1.2		Specific	15.7	>sp|P46531|NOTC1_HUMAN Neurogenic locus notch homolog protein 1 OS=Homo sapiens OX=9606 GN=NOTCH1 PE=1 SV=4	1	8346	FP051922_7.7536.7536.3	high-energy collision-induced dissociation	5.61	3877.53	3877.53	1	293 | 77273
274	HexNAc(1); Hex(1)Pent(2)	313	3	1093.78	3279.33	1093.78	3279.33	controllerType=0 controllerNumber=1 scan=7023	-0.688	E.IDVNECVSNPCQNNATCLDQIGE.F	8;16	IDVNECVSNPCQNNATCLDQIGE,EF,6@57.02146,8@203.07937,11@57.02146,16@426.13734,17@57.02146	S8(OGlycan / 203.0794); T16(OGlycan / 426.1373)	18.4758	E.IDVNEC[+57.02146]VS[+203.07937]NPC[+57.02146]QNNAT[+426.13734]C[+57.02146]LDQIGE.F	C6(Carbamidomethyl / 57.0215); C11(Carbamidomethyl / 57.0215); C17(Carbamidomethyl / 57.0215)	2.5e-05	3.2e-05	0	0	0	0	2.2e-06	2.9e-06	4.597	313	0		Specific	11.5	>sp|P46531|NOTC1_HUMAN Neurogenic locus notch homolog protein 1 OS=Homo sapiens OX=9606 GN=NOTCH1 PE=1 SV=4	1	7775	FP051922_7.7023.7023.3	high-energy collision-induced dissociation	4.15	3278.32	3278.33	1	294 | 76493
274	HexNAc(1); Hex(1)Pent(2)	133.7	3	1093.78	3279.32	1093.78	3279.33	controllerType=0 controllerNumber=1 scan=7240	-2.921	E.IDVNECVSNPCQNNATCLDQIGE.F	8;16	IDVNECVSNPCQNNATCLDQIGE,EF,6@57.02146,8@203.07937,11@57.02146,16@426.13734,17@57.02146	S8(OGlycan / 203.0794); T16(OGlycan / 426.1373)	18.9713	E.IDVNEC[+57.02146]VS[+203.07937]NPC[+57.02146]QNNAT[+426.13734]C[+57.02146]LDQIGE.F	C6(Carbamidomethyl / 57.0215); C11(Carbamidomethyl / 57.0215); C17(Carbamidomethyl / 57.0215)	0.011	0.014	0	0	0	0	0.0011	0.0014	1.96	133.7	0		Specific	9	>sp|P46531|NOTC1_HUMAN Neurogenic locus notch homolog protein 1 OS=Homo sapiens OX=9606 GN=NOTCH1 PE=1 SV=4	1	7999	FP051922_7.7240.7240.3	high-energy collision-induced dissociation	1.59	3278.32	3278.33	1	295 | 76733
274	Hex(1)Pent(2); Fuc(1)	312.6	3	1075.1	3223.29	1075.1	3223.3	controllerType=0 controllerNumber=1 scan=7286	-1.428	E.IDVNECVSNPCQNNATCLDQIGE.F	8;16	IDVNECVSNPCQNNATCLDQIGE,EF,6@57.02146,8@426.13734,11@57.02146,14@0.98402,16@146.05791,17@57.02146	S8(OGlycan / 426.1373); N14(Deamidated / 0.984); T16(OGlycan / 146.0579)	19.075	E.IDVNEC[+57.02146]VS[+426.13734]NPC[+57.02146]QNN[+0.98402]AT[+146.05791]C[+57.02146]LDQIGE.F	C6(Carbamidomethyl / 57.0215); C11(Carbamidomethyl / 57.0215); C17(Carbamidomethyl / 57.0215)	2.5e-05	3.2e-05	0	0	0	0	2.4e-06	3e-06	4.597	312.6	0		Specific	12.6	>sp|P46531|NOTC1_HUMAN Neurogenic locus notch homolog protein 1 OS=Homo sapiens OX=9606 GN=NOTCH1 PE=1 SV=4	1	8051	FP051922_7.7286.7286.3	high-energy collision-induced dissociation	4.67	3222.29	3222.29	1	296 | 76773
274	Hex(1)Pent(2); Fuc(1)	17.4	3	1075.1	3223.29	1075.1	3223.3	controllerType=0 controllerNumber=1 scan=7465	-1.428	E.IDVNECVSNPCQNNATCLDQIGE.F	8;16	IDVNECVSNPCQNNATCLDQIGE,EF,6@57.02146,8@426.13734,11@57.02146,16@146.05791,17@57.02146,20@0.98402	S8(OGlycan / 426.1373); T16(OGlycan / 146.0579); Q20(Deamidated / 0.984)	19.4979	E.IDVNEC[+57.02146]VS[+426.13734]NPC[+57.02146]QNNAT[+146.05791]C[+57.02146]LDQ[+0.98402]IGE.F	C6(Carbamidomethyl / 57.0215); C11(Carbamidomethyl / 57.0215); C17(Carbamidomethyl / 57.0215)	0.018	0.022	0	0	0	0	0.0018	0.0023	1.756	17.4	0		Specific	8.5	>sp|P46531|NOTC1_HUMAN Neurogenic locus notch homolog protein 1 OS=Homo sapiens OX=9606 GN=NOTCH1 PE=1 SV=4	1	8267	FP051922_7.7465.7465.3	high-energy collision-induced dissociation	1.68	3222.29	3222.29	1	297 | 77113
274	Hex(1)Pent(2); Fuc(1)	573.5	2	1611.66	3222.31	1611.66	3222.31	controllerType=0 controllerNumber=1 scan=7185	-2.161	E.IDVNECVSNPCQNNATCLDQIGE.F	8;16	IDVNECVSNPCQNNATCLDQIGE,EF,6@57.02146,8@426.13734,11@57.02146,16@146.05791,17@57.02146	S8(OGlycan / 426.1373); T16(OGlycan / 146.0579)	18.8438	E.IDVNEC[+57.02146]VS[+426.13734]NPC[+57.02146]QNNAT[+146.05791]C[+57.02146]LDQIGE.F	C6(Carbamidomethyl / 57.0215); C11(Carbamidomethyl / 57.0215); C17(Carbamidomethyl / 57.0215)	7.8e-08	1e-07	0	0	0	0	5.9e-09	7.6e-09	7.106	573.5	4.5		Specific	17.4	>sp|P46531|NOTC1_HUMAN Neurogenic locus notch homolog protein 1 OS=Homo sapiens OX=9606 GN=NOTCH1 PE=1 SV=4	1	7942	FP051922_7.7185.7185.2	high-energy collision-induced dissociation	6.54	3221.3	3221.31	1	298 | 76653
274	Hex(1)Pent(2); Fuc(1)	475.2	3	1074.77	3222.3	1074.78	3222.31	controllerType=0 controllerNumber=1 scan=7162	-3.017	E.IDVNECVSNPCQNNATCLDQIGE.F	8;16	IDVNECVSNPCQNNATCLDQIGE,EF,6@57.02146,8@426.13734,11@57.02146,16@146.05791,17@57.02146	S8(OGlycan / 426.1373); T16(OGlycan / 146.0579)	18.7914	E.IDVNEC[+57.02146]VS[+426.13734]NPC[+57.02146]QNNAT[+146.05791]C[+57.02146]LDQIGE.F	C6(Carbamidomethyl / 57.0215); C11(Carbamidomethyl / 57.0215); C17(Carbamidomethyl / 57.0215)	1.4e-06	1.8e-06	0	0	0	0	2.1e-07	2.6e-07	5.851	475.2	1.2		Specific	11.5	>sp|P46531|NOTC1_HUMAN Neurogenic locus notch homolog protein 1 OS=Homo sapiens OX=9606 GN=NOTCH1 PE=1 SV=4	1	7918	FP051922_7.7162.7162.3	high-energy collision-induced dissociation	5.52	3221.3	3221.31	1	299 | 76613
274	Hex(1)Pent(2); Fuc(1)	469.5	3	1074.77	3222.31	1074.78	3222.31	controllerType=0 controllerNumber=1 scan=7216	-1.994	E.IDVNECVSNPCQNNATCLDQIGE.F	8;16	IDVNECVSNPCQNNATCLDQIGE,EF,6@57.02146,8@426.13734,11@57.02146,16@146.05791,17@57.02146	S8(OGlycan / 426.1373); T16(OGlycan / 146.0579)	18.915	E.IDVNEC[+57.02146]VS[+426.13734]NPC[+57.02146]QNNAT[+146.05791]C[+57.02146]LDQIGE.F	C6(Carbamidomethyl / 57.0215); C11(Carbamidomethyl / 57.0215); C17(Carbamidomethyl / 57.0215)	6.7e-07	8.5e-07	0	0	0	0	9.9e-08	1.3e-07	6.176	469.5	1.2		Specific	12.3	>sp|P46531|NOTC1_HUMAN Neurogenic locus notch homolog protein 1 OS=Homo sapiens OX=9606 GN=NOTCH1 PE=1 SV=4	1	7972	FP051922_7.7216.7216.3	high-energy collision-induced dissociation	5.85	3221.3	3221.31	1	300 | 76693
274	Hex(1)Pent(2); HexNAc(1)	223.4	2	1426.55	2852.09	1426.57	2852.13	controllerType=0 controllerNumber=1 scan=7872	-12.312	E.IDVNECVSNPCQNNATCLD.Q	8;16	IDVNECVSNPCQNNATCLD,EQ,6@57.02146,8@426.13734,11@57.02146,16@203.07937,17@57.02146	S8(OGlycan / 426.1373); T16(OGlycan / 203.0794)	20.4603	E.IDVNEC[+57.02146]VS[+426.13734]NPC[+57.02146]QNNAT[+203.07937]C[+57.02146]LD.Q	C6(Carbamidomethyl / 57.0215); C11(Carbamidomethyl / 57.0215); C17(Carbamidomethyl / 57.0215)	0.0036	0.0046	0	0	0	0	0.00038	0.00049	2.441	223.4	0		Specific	13	>sp|P46531|NOTC1_HUMAN Neurogenic locus notch homolog protein 1 OS=Homo sapiens OX=9606 GN=NOTCH1 PE=1 SV=4	1	8747	FP051922_7.7872.7872.4	high-energy collision-induced dissociation	2.2	2851.09	2851.12	1	301 | 47100
274	Hex(1)Pent(1); HexNAc(1)	91.3	2	1361.53	2722.04	1361.53	2722.05	controllerType=0 controllerNumber=1 scan=7810	-3.749	E.IDVNECVSNPCQNNATCLD.Q	8;16	IDVNECVSNPCQNNATCLD,EQ,6@57.02146,8@294.09508,11@57.02146,12@0.98402,14@0.98402,16@203.07937,17@57.02146	S8(OGlycan / 294.0951); Q12(Deamidated / 0.984); N14(Deamidated / 0.984); T16(OGlycan / 203.0794)	20.3147	E.IDVNEC[+57.02146]VS[+294.09508]NPC[+57.02146]Q[+0.98402]NN[+0.98402]AT[+203.07937]C[+57.02146]LD.Q	C6(Carbamidomethyl / 57.0215); C11(Carbamidomethyl / 57.0215); C17(Carbamidomethyl / 57.0215)	0.021	0.026	0	0	0	0	0.0023	0.003	1.686	83.6	1.2		Specific	9.6	>sp|P46531|NOTC1_HUMAN Neurogenic locus notch homolog protein 1 OS=Homo sapiens OX=9606 GN=NOTCH1 PE=1 SV=4	1	8671	FP051922_7.7810.7810.4	high-energy collision-induced dissociation	1.42	2721.04	2721.05	1	302 | 46870
276	HexNAc(1)Fuc(1); Hex(1)Pent(1)	64.9	3	1450.57	4349.7	1450.92	4350.73	controllerType=0 controllerNumber=1 scan=6833	-6.972	D.VNECVSNPCQNNATCLDQIGEFQCICMPGYE.G	6;14	VNECVSNPCQNNATCLDQIGEFQCICMPGYE,DG,4@57.02146,6@349.13728,9@57.02146,14@294.09508,15@57.02146,24@57.02146,26@57.02146	S6(OGlycan / 349.1373); T14(OGlycan / 294.0951)	18.0496	D.VNEC[+57.02146]VS[+349.13728]NPC[+57.02146]QNNAT[+294.09508]C[+57.02146]LDQIGEFQC[+57.02146]IC[+57.02146]MPGYE.G	C4(Carbamidomethyl / 57.0215); C9(Carbamidomethyl / 57.0215); C15(Carbamidomethyl / 57.0215); C24(Carbamidomethyl / 57.0215); C26(Carbamidomethyl / 57.0215)	0.032	0.041	0	0	0	0	0.0054	0.0069	1.489	64.9	0.7	-1	Specific	8.2	>sp|P46531|NOTC1_HUMAN Neurogenic locus notch homolog protein 1 OS=Homo sapiens OX=9606 GN=NOTCH1 PE=1 SV=4	1	7574	FP051922_7.6833.6833.3	high-energy collision-induced dissociation	1.35	4348.69	4349.72	1	303 | 76315
276	HexNAc(1)Hex(1)Fuc(1)NeuAc(1); HexNAc(1)Hex(1)Fuc(1)NeuAc(1)	120.4	3	1343.2	4027.59	1342.86	4026.58	controllerType=0 controllerNumber=1 scan=6758	1.073	D.VNECVSNPCQNNATCLDQIGE.F	6;14	VNECVSNPCQNNATCLDQIGE,DF,4@57.02146,6@802.28552,9@57.02146,14@802.28552,15@57.02146	S6(OGlycan / 802.2855); T14(OGlycan / 802.2855)	17.8722	D.VNEC[+57.02146]VS[+802.28552]NPC[+57.02146]QNNAT[+802.28552]C[+57.02146]LDQIGE.F	C4(Carbamidomethyl / 57.0215); C9(Carbamidomethyl / 57.0215); C15(Carbamidomethyl / 57.0215)	0.0053	0.0067	0	0	0	0	0.00051	0.00065	2.279	120.4	58.2	1	Specific	12.4	>sp|P46531|NOTC1_HUMAN Neurogenic locus notch homolog protein 1 OS=Homo sapiens OX=9606 GN=NOTCH1 PE=1 SV=4	1	7485	FP051922_7.6758.6758.3	high-energy collision-induced dissociation	1.81	4026.58	4025.57	1	304 | 75835
279	HexNAc(1)Hex(1)Fuc(1); HexNAc(1)Fuc(1)	1	3	1613.93	4839.79	1613.97	4839.89	controllerType=0 controllerNumber=1 scan=9197	-19.921	E.CVSNPCQNNATCLDQIGEFQCICMPGYEGVHCE.V	3;11	CVSNPCQNNATCLDQIGEFQCICMPGYEGVHCE,EV,1@57.02146,3@511.19010,6@57.02146,11@349.13728,12@57.02146,21@57.02146,23@57.02146,24@15.99492,31@15.99492,32@57.02146	S3(OGlycan / 511.1901); T11(OGlycan / 349.1373); M24(Oxidation / 15.9949); H31(Oxidation / 15.9949)	23.6153	E.C[+57.02146]VS[+511.19010]NPC[+57.02146]QNNAT[+349.13728]C[+57.02146]LDQIGEFQC[+57.02146]IC[+57.02146]M[+15.99492]PGYEGVH[+15.99492]C[+57.02146]E.V	C1(Carbamidomethyl / 57.0215); C6(Carbamidomethyl / 57.0215); C12(Carbamidomethyl / 57.0215); C21(Carbamidomethyl / 57.0215); C23(Carbamidomethyl / 57.0215); C32(Carbamidomethyl / 57.0215)	0.025	0.031	0	0	0	0	0.0032	0.0041	1.609	1	1		Specific	10.8	>sp|P46531|NOTC1_HUMAN Neurogenic locus notch homolog protein 1 OS=Homo sapiens OX=9606 GN=NOTCH1 PE=1 SV=4	1	10297	FP051922_7.9197.9197.3	high-energy collision-induced dissociation	1.39	4838.78	4838.88	1	305 | 137822
279	Hex(1); Hex(1)	40.7	3	1235.8	3705.38	1235.82	3705.45	controllerType=0 controllerNumber=1 scan=7445	-17.139	E.CVSNPCQNNATCLDQIGEFQCICMPGYE.G	3;11	CVSNPCQNNATCLDQIGEFQCICMPGYE,EG,1@57.02146,3@162.05282,6@57.02146,11@162.05282,12@57.02146,21@57.02146,23@57.02146,24@15.99492	S3(OGlycan / 162.0528); T11(OGlycan / 162.0528); M24(Oxidation / 15.9949)	19.452	E.C[+57.02146]VS[+162.05282]NPC[+57.02146]QNNAT[+162.05282]C[+57.02146]LDQIGEFQC[+57.02146]IC[+57.02146]M[+15.99492]PGYE.G	C1(Carbamidomethyl / 57.0215); C6(Carbamidomethyl / 57.0215); C12(Carbamidomethyl / 57.0215); C21(Carbamidomethyl / 57.0215); C23(Carbamidomethyl / 57.0215)	0.037	0.047	0	0.017	0	0.041	0.0094	0.017	1.435	40.7	40.7		Specific	9.8	>sp|P46531|NOTC1_HUMAN Neurogenic locus notch homolog protein 1 OS=Homo sapiens OX=9606 GN=NOTCH1 PE=1 SV=4	1	8240	FP051922_7.7445.7445.3	high-energy collision-induced dissociation	1.33	3704.38	3704.44	1	306 | 77033
297	Hex(1)	44.2	4	660.503	2638.99	660.506	2639	controllerType=0 controllerNumber=1 scan=7458	-5.228	E.FQCICMPGYEGVHCEVNTDE.C	18	FQCICMPGYEGVHCEVNTDE,EC,3@57.02146,5@57.02146,6@15.99492,13@15.99492,14@57.02146,18@162.05282	M6(Oxidation / 15.9949); H13(Oxidation / 15.9949); T18(OGlycan / 162.0528)	19.4824	E.FQC[+57.02146]IC[+57.02146]M[+15.99492]PGYEGVH[+15.99492]C[+57.02146]EVNT[+162.05282]DE.C	C3(Carbamidomethyl / 57.0215); C5(Carbamidomethyl / 57.0215); C14(Carbamidomethyl / 57.0215)	0.03	0.038	0	0	0	0	0.0043	0.0055	1.521	44.2	0		Specific	6.9	>sp|P46531|NOTC1_HUMAN Neurogenic locus notch homolog protein 1 OS=Homo sapiens OX=9606 GN=NOTCH1 PE=1 SV=4	1	8257	FP051922_7.7458.7458.4	high-energy collision-induced dissociation	1.43	2637.98	2638	1	307 | 45747
297		583.7	2	1230.98	2460.95	1230.98	2460.96	controllerType=0 controllerNumber=1 scan=6260	-0.93	E.FQCICMPGYEGVHCEVNTDE.C		FQCICMPGYEGVHCEVNTDE,EC,3@57.02146,5@57.02146,6@15.99492,14@57.02146	M6(Oxidation / 15.9949)	16.72	E.FQC[+57.02146]IC[+57.02146]M[+15.99492]PGYEGVHC[+57.02146]EVNTDE.C	C3(Carbamidomethyl / 57.0215); C5(Carbamidomethyl / 57.0215); C14(Carbamidomethyl / 57.0215)	1.6e-08	2e-08	0	0	0	0	1e-09	1.3e-09	7.801	414.8	329.8		Specific	16.8	>sp|P46531|NOTC1_HUMAN Neurogenic locus notch homolog protein 1 OS=Homo sapiens OX=9606 GN=NOTCH1 PE=1 SV=4	1	6881	FP051922_7.6260.6260.2	high-energy collision-induced dissociation	9.7	2459.95	2459.95	1	308 | 16592
297		490.5	2	1230.98	2460.95	1230.98	2460.96	controllerType=0 controllerNumber=1 scan=6206	-1.128	E.FQCICMPGYEGVHCEVNTDE.C		FQCICMPGYEGVHCEVNTDE,EC,3@57.02146,5@57.02146,6@15.99492,14@57.02146	M6(Oxidation / 15.9949)	16.5952	E.FQC[+57.02146]IC[+57.02146]M[+15.99492]PGYEGVHC[+57.02146]EVNTDE.C	C3(Carbamidomethyl / 57.0215); C5(Carbamidomethyl / 57.0215); C14(Carbamidomethyl / 57.0215)	1.2e-07	1.5e-07	0	0	0	0	1.3e-08	1.6e-08	6.924	395	277		Specific	15.6	>sp|P46531|NOTC1_HUMAN Neurogenic locus notch homolog protein 1 OS=Homo sapiens OX=9606 GN=NOTCH1 PE=1 SV=4	1	6817	FP051922_7.6206.6206.2	high-energy collision-induced dissociation	7.7	2459.95	2459.95	1	309 | 16504
297		349.6	3	820.989	2460.95	820.99	2460.96	controllerType=0 controllerNumber=1 scan=6215	-1.58	E.FQCICMPGYEGVHCEVNTDE.C		FQCICMPGYEGVHCEVNTDE,EC,3@57.02146,5@57.02146,6@15.99492,14@57.02146	M6(Oxidation / 15.9949)	16.6168	E.FQC[+57.02146]IC[+57.02146]M[+15.99492]PGYEGVHC[+57.02146]EVNTDE.C	C3(Carbamidomethyl / 57.0215); C5(Carbamidomethyl / 57.0215); C14(Carbamidomethyl / 57.0215)	0.00014	0.00018	0	0	0	0	1.3e-05	1.7e-05	3.846	141.3	141.3		Specific	11.7	>sp|P46531|NOTC1_HUMAN Neurogenic locus notch homolog protein 1 OS=Homo sapiens OX=9606 GN=NOTCH1 PE=1 SV=4	1	6828	FP051922_7.6215.6215.3	high-energy collision-induced dissociation	3.99	2459.95	2459.95	1	310 | 16544
297		218.4	3	820.987	2460.95	820.99	2460.96	controllerType=0 controllerNumber=1 scan=6268	-4.258	E.FQCICMPGYEGVHCEVNTDE.C		FQCICMPGYEGVHCEVNTDE,EC,3@57.02146,5@57.02146,6@15.99492,14@57.02146	M6(Oxidation / 15.9949)	16.7393	E.FQC[+57.02146]IC[+57.02146]M[+15.99492]PGYEGVHC[+57.02146]EVNTDE.C	C3(Carbamidomethyl / 57.0215); C5(Carbamidomethyl / 57.0215); C14(Carbamidomethyl / 57.0215)	0.002	0.0026	0	0	0	0	0.00015	0.0002	2.695	162.7	108.7		Specific	9.6	>sp|P46531|NOTC1_HUMAN Neurogenic locus notch homolog protein 1 OS=Homo sapiens OX=9606 GN=NOTCH1 PE=1 SV=4	1	6890	FP051922_7.6268.6268.3	high-energy collision-induced dissociation	2.89	2459.94	2459.95	1	311 | 16632
297		370.5	2	1223.49	2445.97	1223.48	2445.95	controllerType=0 controllerNumber=1 scan=7142	8.312	E.FQCICMPGYEGVHCEVNTDE.C		FQCICMPGYEGVHCEVNTDE,EC,3@57.02146,5@57.02146,14@57.02146,17@0.98402	N17(Deamidated / 0.984)	18.746	E.FQC[+57.02146]IC[+57.02146]MPGYEGVHC[+57.02146]EVN[+0.98402]TDE.C	C3(Carbamidomethyl / 57.0215); C5(Carbamidomethyl / 57.0215); C14(Carbamidomethyl / 57.0215)	0.00042	0.00053	0	0	0	0	2.7e-05	3.5e-05	3.378	283	24.8		Specific	11.2	>sp|P46531|NOTC1_HUMAN Neurogenic locus notch homolog protein 1 OS=Homo sapiens OX=9606 GN=NOTCH1 PE=1 SV=4	1	7900	FP051922_7.7142.7142.2	high-energy collision-induced dissociation	3.2	2444.96	2444.94	1	312 | 17930
297		586	2	1222.98	2444.96	1222.98	2444.96	controllerType=0 controllerNumber=1 scan=7192	-1.518	E.FQCICMPGYEGVHCEVNTDE.C		FQCICMPGYEGVHCEVNTDE,EC,3@57.02146,5@57.02146,14@57.02146		18.861	E.FQC[+57.02146]IC[+57.02146]MPGYEGVHC[+57.02146]EVNTDE.C	C3(Carbamidomethyl / 57.0215); C5(Carbamidomethyl / 57.0215); C14(Carbamidomethyl / 57.0215)	1.6e-08	2e-08	0	0	0	0	1.2e-09	1.5e-09	7.801	469.2	469.2		Specific	15.3	>sp|P46531|NOTC1_HUMAN Neurogenic locus notch homolog protein 1 OS=Homo sapiens OX=9606 GN=NOTCH1 PE=1 SV=4	1	7948	FP051922_7.7192.7192.2	high-energy collision-induced dissociation	7.7	2443.95	2443.95	1	313 | 18297
297		357.3	2	1222.98	2444.95	1222.98	2444.96	controllerType=0 controllerNumber=1 scan=7248	-4.413	E.FQCICMPGYEGVHCEVNTDE.C		FQCICMPGYEGVHCEVNTDE,EC,3@57.02146,5@57.02146,14@57.02146		18.9908	E.FQC[+57.02146]IC[+57.02146]MPGYEGVHC[+57.02146]EVNTDE.C	C3(Carbamidomethyl / 57.0215); C5(Carbamidomethyl / 57.0215); C14(Carbamidomethyl / 57.0215)	1.1e-05	1.3e-05	0	0	0	0	1e-06	1.3e-06	4.977	357.3	357.3		Specific	13.8	>sp|P46531|NOTC1_HUMAN Neurogenic locus notch homolog protein 1 OS=Homo sapiens OX=9606 GN=NOTCH1 PE=1 SV=4	1	8008	FP051922_7.7248.7248.2	high-energy collision-induced dissociation	5.12	2443.94	2443.95	1	314 | 18487
297		313.3	3	815.657	2444.96	815.659	2444.96	controllerType=0 controllerNumber=1 scan=7193	-1.848	E.FQCICMPGYEGVHCEVNTDE.C		FQCICMPGYEGVHCEVNTDE,EC,3@57.02146,5@57.02146,14@57.02146		18.8631	E.FQC[+57.02146]IC[+57.02146]MPGYEGVHC[+57.02146]EVNTDE.C	C3(Carbamidomethyl / 57.0215); C5(Carbamidomethyl / 57.0215); C14(Carbamidomethyl / 57.0215)	0.0032	0.0041	0	0	0	0	0.0003	0.00038	2.496	88.1	88.1		Specific	8.8	>sp|P46531|NOTC1_HUMAN Neurogenic locus notch homolog protein 1 OS=Homo sapiens OX=9606 GN=NOTCH1 PE=1 SV=4	1	7949	FP051922_7.7193.7193.3	high-energy collision-induced dissociation	2.28	2443.95	2443.95	1	315 | 18337
297		268.2	3	815.658	2444.96	815.659	2444.96	controllerType=0 controllerNumber=1 scan=7139	-1.174	E.FQCICMPGYEGVHCEVNTDE.C		FQCICMPGYEGVHCEVNTDE,EC,3@57.02146,5@57.02146,14@57.02146		18.7394	E.FQC[+57.02146]IC[+57.02146]MPGYEGVHC[+57.02146]EVNTDE.C	C3(Carbamidomethyl / 57.0215); C5(Carbamidomethyl / 57.0215); C14(Carbamidomethyl / 57.0215)	0.0078	0.0099	0	0	0	0	0.00075	0.00096	2.11	60.5	60.5		Specific	8.8	>sp|P46531|NOTC1_HUMAN Neurogenic locus notch homolog protein 1 OS=Homo sapiens OX=9606 GN=NOTCH1 PE=1 SV=4	1	7896	FP051922_7.7139.7139.3	high-energy collision-induced dissociation	2	2443.95	2443.95	1	316 | 17890
297		29.7	2	1222.98	2444.96	1222.98	2444.96	controllerType=0 controllerNumber=1 scan=7523	-1.917	E.FQCICMPGYEGVHCEVNTDE.C		FQCICMPGYEGVHCEVNTDE,EC,3@57.02146,5@57.02146,14@57.02146		19.6373	E.FQC[+57.02146]IC[+57.02146]MPGYEGVHC[+57.02146]EVNTDE.C	C3(Carbamidomethyl / 57.0215); C5(Carbamidomethyl / 57.0215); C14(Carbamidomethyl / 57.0215)	0.011	0.014	0	0	0	0	0.001	0.0013	1.973	1.1	1.1		Specific	6.7	>sp|P46531|NOTC1_HUMAN Neurogenic locus notch homolog protein 1 OS=Homo sapiens OX=9606 GN=NOTCH1 PE=1 SV=4	1	8332	FP051922_7.7523.7523.2	high-energy collision-induced dissociation	1.87	2443.95	2443.95	1	317 | 19251
297		34.6	2	952.367	1903.73	952.36	1903.71	controllerType=0 controllerNumber=1 scan=6748	8.303	E.FQCICMPGYEGVHCE.V		FQCICMPGYEGVHCE,EV,2@0.98402,3@57.02146,5@57.02146,6@15.99492,14@57.02146	Q2(Deamidated / 0.984); M6(Oxidation / 15.9949)	17.8478	E.FQ[+0.98402]C[+57.02146]IC[+57.02146]M[+15.99492]PGYEGVHC[+57.02146]E.V	C3(Carbamidomethyl / 57.0215); C5(Carbamidomethyl / 57.0215); C14(Carbamidomethyl / 57.0215)	0.035	0.044	0	0.0038	0	0.01	0.0069	0.009	1.458	34.6	34.6		Specific	7	>sp|P46531|NOTC1_HUMAN Neurogenic locus notch homolog protein 1 OS=Homo sapiens OX=9606 GN=NOTCH1 PE=1 SV=4	1	7472	FP051922_7.6748.6748.2	high-energy collision-induced dissociation	1.34	1902.72	1902.7	1	318 | 5974
297		561	2	951.866	1902.72	951.867	1902.73	controllerType=0 controllerNumber=1 scan=5894	-1.89	E.FQCICMPGYEGVHCE.V		FQCICMPGYEGVHCE,EV,3@57.02146,5@57.02146,6@15.99492,14@57.02146	M6(Oxidation / 15.9949)	15.8914	E.FQC[+57.02146]IC[+57.02146]M[+15.99492]PGYEGVHC[+57.02146]E.V	C3(Carbamidomethyl / 57.0215); C5(Carbamidomethyl / 57.0215); C14(Carbamidomethyl / 57.0215)	5e-08	6.3e-08	0	0	0	0	3.4e-09	4.4e-09	7.302	430.5	324		Specific	16	>sp|P46531|NOTC1_HUMAN Neurogenic locus notch homolog protein 1 OS=Homo sapiens OX=9606 GN=NOTCH1 PE=1 SV=4	1	6463	FP051922_7.5894.5894.2	high-energy collision-induced dissociation	8.2	1901.72	1901.72	1	319 | 5272
297		551.1	2	951.866	1902.73	951.867	1902.73	controllerType=0 controllerNumber=1 scan=5841	-1.377	E.FQCICMPGYEGVHCE.V		FQCICMPGYEGVHCE,EV,3@57.02146,5@57.02146,6@15.99492,14@57.02146	M6(Oxidation / 15.9949)	15.7694	E.FQC[+57.02146]IC[+57.02146]M[+15.99492]PGYEGVHC[+57.02146]E.V	C3(Carbamidomethyl / 57.0215); C5(Carbamidomethyl / 57.0215); C14(Carbamidomethyl / 57.0215)	2.4e-07	3.1e-07	0	0	0	0	2.7e-08	3.5e-08	6.612	417.1	321		Specific	16.5	>sp|P46531|NOTC1_HUMAN Neurogenic locus notch homolog protein 1 OS=Homo sapiens OX=9606 GN=NOTCH1 PE=1 SV=4	1	6394	FP051922_7.5841.5841.2	high-energy collision-induced dissociation	7.2	1901.72	1901.72	1	320 | 5190
297		514.6	3	634.912	1902.72	634.914	1902.73	controllerType=0 controllerNumber=1 scan=5895	-3.373	E.FQCICMPGYEGVHCE.V		FQCICMPGYEGVHCE,EV,3@57.02146,5@57.02146,6@15.99492,14@57.02146	M6(Oxidation / 15.9949)	15.8926	E.FQC[+57.02146]IC[+57.02146]M[+15.99492]PGYEGVHC[+57.02146]E.V	C3(Carbamidomethyl / 57.0215); C5(Carbamidomethyl / 57.0215); C14(Carbamidomethyl / 57.0215)	2.4e-06	3e-06	0	0	0	0	3.8e-07	4.8e-07	5.627	478.9	402.3		Specific	14.9	>sp|P46531|NOTC1_HUMAN Neurogenic locus notch homolog protein 1 OS=Homo sapiens OX=9606 GN=NOTCH1 PE=1 SV=4	1	6464	FP051922_7.5895.5895.3	high-energy collision-induced dissociation	5.71	1901.71	1901.72	1	321 | 5280
297		512.6	2	951.865	1902.72	951.867	1902.73	controllerType=0 controllerNumber=1 scan=5950	-2.275	E.FQCICMPGYEGVHCE.V		FQCICMPGYEGVHCE,EV,3@57.02146,5@57.02146,6@15.99492,14@57.02146	M6(Oxidation / 15.9949)	16.0203	E.FQC[+57.02146]IC[+57.02146]M[+15.99492]PGYEGVHC[+57.02146]E.V	C3(Carbamidomethyl / 57.0215); C5(Carbamidomethyl / 57.0215); C14(Carbamidomethyl / 57.0215)	7.9e-07	1e-06	0	0	0	0	1.1e-07	1.4e-07	6.1	440.6	275.6		Specific	13.4	>sp|P46531|NOTC1_HUMAN Neurogenic locus notch homolog protein 1 OS=Homo sapiens OX=9606 GN=NOTCH1 PE=1 SV=4	1	6532	FP051922_7.5950.5950.2	high-energy collision-induced dissociation	6.18	1901.72	1901.72	1	322 | 5378
297		488.1	3	634.913	1902.72	634.914	1902.73	controllerType=0 controllerNumber=1 scan=5842	-2.506	E.FQCICMPGYEGVHCE.V		FQCICMPGYEGVHCE,EV,3@57.02146,5@57.02146,6@15.99492,14@57.02146	M6(Oxidation / 15.9949)	15.7715	E.FQC[+57.02146]IC[+57.02146]M[+15.99492]PGYEGVHC[+57.02146]E.V	C3(Carbamidomethyl / 57.0215); C5(Carbamidomethyl / 57.0215); C14(Carbamidomethyl / 57.0215)	2.7e-05	3.4e-05	0	0	0	0	2.6e-06	3.3e-06	4.568	345	336.1		Specific	12.6	>sp|P46531|NOTC1_HUMAN Neurogenic locus notch homolog protein 1 OS=Homo sapiens OX=9606 GN=NOTCH1 PE=1 SV=4	1	6395	FP051922_7.5842.5842.3	high-energy collision-induced dissociation	4.65	1901.72	1901.72	1	323 | 5198
297		477.2	2	951.865	1902.72	951.867	1902.73	controllerType=0 controllerNumber=1 scan=6930	-2.339	E.FQCICMPGYEGVHCE.V		FQCICMPGYEGVHCE,EV,3@57.02146,5@57.02146,6@15.99492,14@57.02146	M6(Oxidation / 15.9949)	18.2701	E.FQC[+57.02146]IC[+57.02146]M[+15.99492]PGYEGVHC[+57.02146]E.V	C3(Carbamidomethyl / 57.0215); C5(Carbamidomethyl / 57.0215); C14(Carbamidomethyl / 57.0215)	9e-07	1.1e-06	0	0	0	0	1.4e-07	1.8e-07	6.047	421.4	211.2		Specific	15.7	>sp|P46531|NOTC1_HUMAN Neurogenic locus notch homolog protein 1 OS=Homo sapiens OX=9606 GN=NOTCH1 PE=1 SV=4	1	7672	FP051922_7.6930.6930.2	high-energy collision-induced dissociation	6	1901.72	1901.72	1	324 | 6192
297		427.7	2	951.867	1902.73	951.867	1902.73	controllerType=0 controllerNumber=1 scan=6987	-0.864	E.FQCICMPGYEGVHCE.V		FQCICMPGYEGVHCE,EV,3@57.02146,5@57.02146,6@15.99492,14@57.02146	M6(Oxidation / 15.9949)	18.3942	E.FQC[+57.02146]IC[+57.02146]M[+15.99492]PGYEGVHC[+57.02146]E.V	C3(Carbamidomethyl / 57.0215); C5(Carbamidomethyl / 57.0215); C14(Carbamidomethyl / 57.0215)	9e-07	1.1e-06	0	0	0	0	1.5e-07	1.9e-07	6.044	419	220.4		Specific	14.6	>sp|P46531|NOTC1_HUMAN Neurogenic locus notch homolog protein 1 OS=Homo sapiens OX=9606 GN=NOTCH1 PE=1 SV=4	1	7738	FP051922_7.6987.6987.2	high-energy collision-induced dissociation	6.27	1901.72	1901.72	1	325 | 6228
297		352	2	951.867	1902.73	951.867	1902.73	controllerType=0 controllerNumber=1 scan=6854	-0.479	E.FQCICMPGYEGVHCE.V		FQCICMPGYEGVHCE,EV,3@57.02146,5@57.02146,6@15.99492,14@57.02146	M6(Oxidation / 15.9949)	18.0985	E.FQC[+57.02146]IC[+57.02146]M[+15.99492]PGYEGVHC[+57.02146]E.V	C3(Carbamidomethyl / 57.0215); C5(Carbamidomethyl / 57.0215); C14(Carbamidomethyl / 57.0215)	1.6e-05	2e-05	0	0	0	0	1.5e-06	1.9e-06	4.805	352	230.1		Specific	14	>sp|P46531|NOTC1_HUMAN Neurogenic locus notch homolog protein 1 OS=Homo sapiens OX=9606 GN=NOTCH1 PE=1 SV=4	1	7595	FP051922_7.6854.6854.2	high-energy collision-induced dissociation	4.95	1901.72	1901.72	1	326 | 6069
297		324.8	2	951.867	1902.73	951.867	1902.73	controllerType=0 controllerNumber=1 scan=6797	-0.414	E.FQCICMPGYEGVHCE.V		FQCICMPGYEGVHCE,EV,3@57.02146,5@57.02146,6@15.99492,14@57.02146	M6(Oxidation / 15.9949)	17.9644	E.FQC[+57.02146]IC[+57.02146]M[+15.99492]PGYEGVHC[+57.02146]E.V	C3(Carbamidomethyl / 57.0215); C5(Carbamidomethyl / 57.0215); C14(Carbamidomethyl / 57.0215)	2.1e-05	2.7e-05	0	0	0	0	2e-06	2.5e-06	4.669	324.8	198		Specific	13.1	>sp|P46531|NOTC1_HUMAN Neurogenic locus notch homolog protein 1 OS=Homo sapiens OX=9606 GN=NOTCH1 PE=1 SV=4	1	7532	FP051922_7.6797.6797.2	high-energy collision-induced dissociation	4.81	1901.72	1901.72	1	327 | 5999
297		551	2	943.868	1886.73	943.87	1886.73	controllerType=0 controllerNumber=1 scan=7074	-2.013	E.FQCICMPGYEGVHCE.V		FQCICMPGYEGVHCE,EV,3@57.02146,5@57.02146,14@57.02146		18.5941	E.FQC[+57.02146]IC[+57.02146]MPGYEGVHC[+57.02146]E.V	C3(Carbamidomethyl / 57.0215); C5(Carbamidomethyl / 57.0215); C14(Carbamidomethyl / 57.0215)	2.4e-07	3.1e-07	0	0	0	0	3.1e-08	4e-08	6.612	429.4	429.4		Specific	17	>sp|P46531|NOTC1_HUMAN Neurogenic locus notch homolog protein 1 OS=Homo sapiens OX=9606 GN=NOTCH1 PE=1 SV=4	1	7830	FP051922_7.7074.7074.2	high-energy collision-induced dissociation	7.2	1885.72	1885.73	1	328 | 6318
297		547.4	3	629.581	1886.73	629.582	1886.73	controllerType=0 controllerNumber=1 scan=6989	-2.376	E.FQCICMPGYEGVHCE.V		FQCICMPGYEGVHCE,EV,3@57.02146,5@57.02146,14@57.02146		18.3986	E.FQC[+57.02146]IC[+57.02146]MPGYEGVHC[+57.02146]E.V	C3(Carbamidomethyl / 57.0215); C5(Carbamidomethyl / 57.0215); C14(Carbamidomethyl / 57.0215)	1.5e-06	1.9e-06	0	0	0	0	2.5e-07	3.1e-07	5.814	438.3	438.3		Specific	13.8	>sp|P46531|NOTC1_HUMAN Neurogenic locus notch homolog protein 1 OS=Homo sapiens OX=9606 GN=NOTCH1 PE=1 SV=4	1	7740	FP051922_7.6989.6989.3	high-energy collision-induced dissociation	6.4	1885.72	1885.73	1	329 | 6236
297		543.2	2	943.868	1886.73	943.87	1886.73	controllerType=0 controllerNumber=1 scan=7016	-2.337	E.FQCICMPGYEGVHCE.V		FQCICMPGYEGVHCE,EV,3@57.02146,5@57.02146,14@57.02146		18.4616	E.FQC[+57.02146]IC[+57.02146]MPGYEGVHC[+57.02146]E.V	C3(Carbamidomethyl / 57.0215); C5(Carbamidomethyl / 57.0215); C14(Carbamidomethyl / 57.0215)	5.2e-07	6.6e-07	0	0	0	0	7.6e-08	9.6e-08	6.287	476.9	476.9		Specific	16	>sp|P46531|NOTC1_HUMAN Neurogenic locus notch homolog protein 1 OS=Homo sapiens OX=9606 GN=NOTCH1 PE=1 SV=4	1	7767	FP051922_7.7016.7016.2	high-energy collision-induced dissociation	6.87	1885.72	1885.73	1	330 | 6262
297		540.2	2	943.868	1886.73	943.87	1886.73	controllerType=0 controllerNumber=1 scan=6961	-2.531	E.FQCICMPGYEGVHCE.V		FQCICMPGYEGVHCE,EV,3@57.02146,5@57.02146,14@57.02146		18.34	E.FQC[+57.02146]IC[+57.02146]MPGYEGVHC[+57.02146]E.V	C3(Carbamidomethyl / 57.0215); C5(Carbamidomethyl / 57.0215); C14(Carbamidomethyl / 57.0215)	5.2e-07	6.6e-07	0	0	0	0	7.3e-08	9.2e-08	6.287	481.5	481.5		Specific	18.6	>sp|P46531|NOTC1_HUMAN Neurogenic locus notch homolog protein 1 OS=Homo sapiens OX=9606 GN=NOTCH1 PE=1 SV=4	1	7708	FP051922_7.6961.6961.2	high-energy collision-induced dissociation	6.87	1885.72	1885.73	1	331 | 6200
297		539.2	2	943.867	1886.73	943.87	1886.73	controllerType=0 controllerNumber=1 scan=7131	-2.919	E.FQCICMPGYEGVHCE.V		FQCICMPGYEGVHCE,EV,3@57.02146,5@57.02146,14@57.02146		18.7214	E.FQC[+57.02146]IC[+57.02146]MPGYEGVHC[+57.02146]E.V	C3(Carbamidomethyl / 57.0215); C5(Carbamidomethyl / 57.0215); C14(Carbamidomethyl / 57.0215)	5.2e-07	6.6e-07	0	0	0	0	7.9e-08	1e-07	6.287	525.8	525.8		Specific	18	>sp|P46531|NOTC1_HUMAN Neurogenic locus notch homolog protein 1 OS=Homo sapiens OX=9606 GN=NOTCH1 PE=1 SV=4	1	7887	FP051922_7.7131.7131.2	high-energy collision-induced dissociation	6.87	1885.72	1885.73	1	332 | 6355
297		536.9	3	629.581	1886.73	629.582	1886.73	controllerType=0 controllerNumber=1 scan=6928	-3.055	E.FQCICMPGYEGVHCE.V		FQCICMPGYEGVHCE,EV,3@57.02146,5@57.02146,14@57.02146		18.2661	E.FQC[+57.02146]IC[+57.02146]MPGYEGVHC[+57.02146]E.V	C3(Carbamidomethyl / 57.0215); C5(Carbamidomethyl / 57.0215); C14(Carbamidomethyl / 57.0215)	1.5e-06	1.9e-06	0	0	0	0	2.4e-07	3e-07	5.814	432.8	432.8		Specific	13.8	>sp|P46531|NOTC1_HUMAN Neurogenic locus notch homolog protein 1 OS=Homo sapiens OX=9606 GN=NOTCH1 PE=1 SV=4	1	7670	FP051922_7.6928.6928.3	high-energy collision-induced dissociation	6.4	1885.72	1885.73	1	333 | 6166
297		533.5	2	943.868	1886.73	943.87	1886.73	controllerType=0 controllerNumber=1 scan=6908	-2.466	E.FQCICMPGYEGVHCE.V		FQCICMPGYEGVHCE,EV,3@57.02146,5@57.02146,14@57.02146		18.221	E.FQC[+57.02146]IC[+57.02146]MPGYEGVHC[+57.02146]E.V	C3(Carbamidomethyl / 57.0215); C5(Carbamidomethyl / 57.0215); C14(Carbamidomethyl / 57.0215)	5.2e-07	6.6e-07	0	0	0	0	6.9e-08	8.8e-08	6.287	370.4	370.4		Specific	16	>sp|P46531|NOTC1_HUMAN Neurogenic locus notch homolog protein 1 OS=Homo sapiens OX=9606 GN=NOTCH1 PE=1 SV=4	1	7650	FP051922_7.6908.6908.2	high-energy collision-induced dissociation	6.87	1885.72	1885.73	1	334 | 6140
297		529.2	3	629.58	1886.73	629.582	1886.73	controllerType=0 controllerNumber=1 scan=6878	-3.347	E.FQCICMPGYEGVHCE.V		FQCICMPGYEGVHCE,EV,3@57.02146,5@57.02146,14@57.02146		18.154	E.FQC[+57.02146]IC[+57.02146]MPGYEGVHC[+57.02146]E.V	C3(Carbamidomethyl / 57.0215); C5(Carbamidomethyl / 57.0215); C14(Carbamidomethyl / 57.0215)	1.5e-06	1.9e-06	0	0	0	0	2.3e-07	2.9e-07	5.814	469.3	469.3		Specific	12.8	>sp|P46531|NOTC1_HUMAN Neurogenic locus notch homolog protein 1 OS=Homo sapiens OX=9606 GN=NOTCH1 PE=1 SV=4	1	7621	FP051922_7.6878.6878.3	high-energy collision-induced dissociation	6.4	1885.72	1885.73	1	335 | 6077
297		516.4	2	943.868	1886.73	943.87	1886.73	controllerType=0 controllerNumber=1 scan=6853	-2.207	E.FQCICMPGYEGVHCE.V		FQCICMPGYEGVHCE,EV,3@57.02146,5@57.02146,14@57.02146		18.0963	E.FQC[+57.02146]IC[+57.02146]MPGYEGVHC[+57.02146]E.V	C3(Carbamidomethyl / 57.0215); C5(Carbamidomethyl / 57.0215); C14(Carbamidomethyl / 57.0215)	7.9e-07	1e-06	0	0	0	0	1.2e-07	1.5e-07	6.1	433.5	433.5		Specific	16.4	>sp|P46531|NOTC1_HUMAN Neurogenic locus notch homolog protein 1 OS=Homo sapiens OX=9606 GN=NOTCH1 PE=1 SV=4	1	7594	FP051922_7.6853.6853.2	high-energy collision-induced dissociation	6.18	1885.72	1885.73	1	336 | 6043
297		446.7	2	660.755	1320.5	660.756	1320.51	controllerType=0 controllerNumber=1 scan=6279	-2.073	E.FQCICMPGYE.G		FQCICMPGYE,EG,3@57.02146,5@57.02146,6@15.99492	M6(Oxidation / 15.9949)	16.765	E.FQC[+57.02146]IC[+57.02146]M[+15.99492]PGYE.G	C3(Carbamidomethyl / 57.0215); C5(Carbamidomethyl / 57.0215)	0.00043	0.00055	0	0	0	0	3e-05	3.8e-05	3.367	305.7	305.7		Specific	10.9	>sp|P46531|NOTC1_HUMAN Neurogenic locus notch homolog protein 1 OS=Homo sapiens OX=9606 GN=NOTCH1 PE=1 SV=4	1	6902	FP051922_7.6279.6279.2	high-energy collision-induced dissociation	3.5	1319.5	1319.5	1	337 | 466
297		444	2	660.755	1320.5	660.756	1320.51	controllerType=0 controllerNumber=1 scan=6334	-2.165	E.FQCICMPGYE.G		FQCICMPGYE,EG,3@57.02146,5@57.02146,6@15.99492	M6(Oxidation / 15.9949)	16.8939	E.FQC[+57.02146]IC[+57.02146]M[+15.99492]PGYE.G	C3(Carbamidomethyl / 57.0215); C5(Carbamidomethyl / 57.0215)	5.3e-05	6.7e-05	0	0	0	0	5.2e-06	6.6e-06	4.28	304	304		Specific	12.6	>sp|P46531|NOTC1_HUMAN Neurogenic locus notch homolog protein 1 OS=Homo sapiens OX=9606 GN=NOTCH1 PE=1 SV=4	1	6973	FP051922_7.6334.6334.2	high-energy collision-induced dissociation	4.42	1319.5	1319.5	1	338 | 471
297		433.2	2	660.754	1320.5	660.756	1320.51	controllerType=0 controllerNumber=1 scan=7621	-3.459	E.FQCICMPGYE.G		FQCICMPGYE,EG,3@57.02146,5@57.02146,6@15.99492	M6(Oxidation / 15.9949)	19.8692	E.FQC[+57.02146]IC[+57.02146]M[+15.99492]PGYE.G	C3(Carbamidomethyl / 57.0215); C5(Carbamidomethyl / 57.0215)	8.2e-05	0.0001	0	0	0	0	8.7e-06	1.1e-05	4.088	337.1	337.1		Specific	11.3	>sp|P46531|NOTC1_HUMAN Neurogenic locus notch homolog protein 1 OS=Homo sapiens OX=9606 GN=NOTCH1 PE=1 SV=4	1	8448	FP051922_7.7621.7621.2	high-energy collision-induced dissociation	4.36	1319.49	1319.5	1	339 | 544
297		424.9	2	660.755	1320.5	660.756	1320.51	controllerType=0 controllerNumber=1 scan=6226	-2.812	E.FQCICMPGYE.G		FQCICMPGYE,EG,3@57.02146,5@57.02146,6@15.99492	M6(Oxidation / 15.9949)	16.642	E.FQC[+57.02146]IC[+57.02146]M[+15.99492]PGYE.G	C3(Carbamidomethyl / 57.0215); C5(Carbamidomethyl / 57.0215)	0.001	0.0013	0	0	0	0	9e-05	0.00011	2.981	273	273		Specific	10.8	>sp|P46531|NOTC1_HUMAN Neurogenic locus notch homolog protein 1 OS=Homo sapiens OX=9606 GN=NOTCH1 PE=1 SV=4	1	6842	FP051922_7.6226.6226.2	high-energy collision-induced dissociation	3.25	1319.49	1319.5	1	340 | 446
297		412.5	2	660.755	1320.5	660.756	1320.51	controllerType=0 controllerNumber=1 scan=6392	-2.72	E.FQCICMPGYE.G		FQCICMPGYE,EG,3@57.02146,5@57.02146,6@15.99492	M6(Oxidation / 15.9949)	17.0271	E.FQC[+57.02146]IC[+57.02146]M[+15.99492]PGYE.G	C3(Carbamidomethyl / 57.0215); C5(Carbamidomethyl / 57.0215)	0.00011	0.00014	0	0	0	0	1.1e-05	1.4e-05	3.952	319.7	319.7		Specific	12.2	>sp|P46531|NOTC1_HUMAN Neurogenic locus notch homolog protein 1 OS=Homo sapiens OX=9606 GN=NOTCH1 PE=1 SV=4	1	7038	FP051922_7.6392.6392.2	high-energy collision-induced dissociation	4.23	1319.49	1319.5	1	341 | 475
297		351.7	2	660.755	1320.5	660.756	1320.51	controllerType=0 controllerNumber=1 scan=7678	-2.72	E.FQCICMPGYE.G		FQCICMPGYE,EG,3@57.02146,5@57.02146,6@15.99492	M6(Oxidation / 15.9949)	20.0022	E.FQC[+57.02146]IC[+57.02146]M[+15.99492]PGYE.G	C3(Carbamidomethyl / 57.0215); C5(Carbamidomethyl / 57.0215)	0.0029	0.0037	0	0	0	0	0.00023	0.0003	2.539	267.8	267.8		Specific	9.8	>sp|P46531|NOTC1_HUMAN Neurogenic locus notch homolog protein 1 OS=Homo sapiens OX=9606 GN=NOTCH1 PE=1 SV=4	1	8514	FP051922_7.7678.7678.2	high-energy collision-induced dissociation	2.6	1319.49	1319.5	1	342 | 555
297		330.5	2	660.754	1320.5	660.756	1320.51	controllerType=0 controllerNumber=1 scan=7394	-3.09	E.FQCICMPGYE.G		FQCICMPGYE,EG,3@57.02146,5@57.02146,6@15.99492	M6(Oxidation / 15.9949)	19.3294	E.FQC[+57.02146]IC[+57.02146]M[+15.99492]PGYE.G	C3(Carbamidomethyl / 57.0215); C5(Carbamidomethyl / 57.0215)	0.0025	0.0032	0	0	0	0	0.0002	0.00025	2.6	298	298		Specific	9.7	>sp|P46531|NOTC1_HUMAN Neurogenic locus notch homolog protein 1 OS=Homo sapiens OX=9606 GN=NOTCH1 PE=1 SV=4	1	8171	FP051922_7.7394.7394.2	high-energy collision-induced dissociation	2.66	1319.49	1319.5	1	343 | 513
297		329.1	2	660.754	1320.5	660.756	1320.51	controllerType=0 controllerNumber=1 scan=7458	-4.291	E.FQCICMPGYE.G		FQCICMPGYE,EG,3@57.02146,5@57.02146,6@15.99492	M6(Oxidation / 15.9949)	19.4824	E.FQC[+57.02146]IC[+57.02146]M[+15.99492]PGYE.G	C3(Carbamidomethyl / 57.0215); C5(Carbamidomethyl / 57.0215)	0.0039	0.005	0	0	0	0	0.0004	0.00051	2.408	233	233		Specific	10.4	>sp|P46531|NOTC1_HUMAN Neurogenic locus notch homolog protein 1 OS=Homo sapiens OX=9606 GN=NOTCH1 PE=1 SV=4	1	8256	FP051922_7.7458.7458.4	high-energy collision-induced dissociation	2.47	1319.49	1319.5	1	344 | 518
297		297.9	2	660.755	1320.5	660.756	1320.51	controllerType=0 controllerNumber=1 scan=7512	-2.073	E.FQCICMPGYE.G		FQCICMPGYE,EG,3@57.02146,5@57.02146,6@15.99492	M6(Oxidation / 15.9949)	19.6112	E.FQC[+57.02146]IC[+57.02146]M[+15.99492]PGYE.G	C3(Carbamidomethyl / 57.0215); C5(Carbamidomethyl / 57.0215)	0.003	0.0038	0	0	0	0	0.00028	0.00036	2.521	261.9	261.9		Specific	9.7	>sp|P46531|NOTC1_HUMAN Neurogenic locus notch homolog protein 1 OS=Homo sapiens OX=9606 GN=NOTCH1 PE=1 SV=4	1	8321	FP051922_7.7512.7512.2	high-energy collision-induced dissociation	2.53	1319.5	1319.5	1	345 | 524
297		476.6	2	652.758	1304.51	652.759	1304.51	controllerType=0 controllerNumber=1 scan=7720	-2.16	E.FQCICMPGYE.G		FQCICMPGYE,EG,3@57.02146,5@57.02146		20.1024	E.FQC[+57.02146]IC[+57.02146]MPGYE.G	C3(Carbamidomethyl / 57.0215); C5(Carbamidomethyl / 57.0215)	6.1e-05	7.8e-05	0	0	0	0	6.4e-06	8.2e-06	4.214	283.3	283.3		Specific	11.3	>sp|P46531|NOTC1_HUMAN Neurogenic locus notch homolog protein 1 OS=Homo sapiens OX=9606 GN=NOTCH1 PE=1 SV=4	1	8566	FP051922_7.7720.7720.2	high-energy collision-induced dissociation	4.16	1303.5	1303.5	1	346 | 560
297		460.2	2	652.758	1304.51	652.759	1304.51	controllerType=0 controllerNumber=1 scan=7610	-1.505	E.FQCICMPGYE.G		FQCICMPGYE,EG,3@57.02146,5@57.02146		19.8433	E.FQC[+57.02146]IC[+57.02146]MPGYE.G	C3(Carbamidomethyl / 57.0215); C5(Carbamidomethyl / 57.0215)	0.00033	0.00042	0	0	0	0	2.3e-05	2.9e-05	3.482	248.9	248.9		Specific	10.6	>sp|P46531|NOTC1_HUMAN Neurogenic locus notch homolog protein 1 OS=Homo sapiens OX=9606 GN=NOTCH1 PE=1 SV=4	1	8432	FP051922_7.7610.7610.2	high-energy collision-induced dissociation	3.43	1303.5	1303.5	1	347 | 537
297		435.2	2	652.758	1304.51	652.759	1304.51	controllerType=0 controllerNumber=1 scan=7665	-1.598	E.FQCICMPGYE.G		FQCICMPGYE,EG,3@57.02146,5@57.02146		19.9719	E.FQC[+57.02146]IC[+57.02146]MPGYE.G	C3(Carbamidomethyl / 57.0215); C5(Carbamidomethyl / 57.0215)	0.00062	0.00079	0	0	0	0	4.8e-05	6.2e-05	3.206	225.8	225.8		Specific	11.1	>sp|P46531|NOTC1_HUMAN Neurogenic locus notch homolog protein 1 OS=Homo sapiens OX=9606 GN=NOTCH1 PE=1 SV=4	1	8498	FP051922_7.7665.7665.2	high-energy collision-induced dissociation	3.43	1303.5	1303.5	1	348 | 550
297		433.5	2	652.756	1304.51	652.759	1304.51	controllerType=0 controllerNumber=1 scan=7557	-4.312	E.FQCICMPGYE.G		FQCICMPGYE,EG,3@57.02146,5@57.02146		19.7174	E.FQC[+57.02146]IC[+57.02146]MPGYE.G	C3(Carbamidomethyl / 57.0215); C5(Carbamidomethyl / 57.0215)	0.00018	0.00023	0	0	0	0	1.6e-05	2e-05	3.744	247.6	247.6		Specific	11.7	>sp|P46531|NOTC1_HUMAN Neurogenic locus notch homolog protein 1 OS=Homo sapiens OX=9606 GN=NOTCH1 PE=1 SV=4	1	8371	FP051922_7.7557.7557.2	high-energy collision-induced dissociation	3.97	1303.5	1303.5	1	349 | 530
307	Hex(1); Hex(1)Pent(1)	225	5	746.512	3728.53	746.512	3728.53	controllerType=0 controllerNumber=1 scan=4748	0.166	E.GVHCEVNTDECASSPCLHNGRCLDKINE.F	13;14	GVHCEVNTDECASSPCLHNGRCLDKINE,EF,4@57.02146,7@0.98402,11@57.02146,13@162.05282,14@294.09508,16@57.02146,22@57.02146	N7(Deamidated / 0.984); S13(OGlycan / 162.0528); S14(OGlycan / 294.0951)	13.3752	E.GVHC[+57.02146]EVN[+0.98402]TDEC[+57.02146]AS[+162.05282]S[+294.09508]PC[+57.02146]LHNGRC[+57.02146]LDKINE.F	C4(Carbamidomethyl / 57.0215); C11(Carbamidomethyl / 57.0215); C16(Carbamidomethyl / 57.0215); C22(Carbamidomethyl / 57.0215)	0.014	0.018	0	0	0	0	0.0015	0.0019	1.842	149.8	0		Specific	11.1	>sp|P46531|NOTC1_HUMAN Neurogenic locus notch homolog protein 1 OS=Homo sapiens OX=9606 GN=NOTCH1 PE=1 SV=4	1	5081	FP051922_7.4748.4748.5	high-energy collision-induced dissociation	1.99	3727.52	3727.52	1	350 | 62818
307	Hex(1)Pent(2)	778.1	4	929.381	3714.5	929.384	3714.51	controllerType=0 controllerNumber=1 scan=5397	-3.504	E.GVHCEVNTDECASSPCLHNGRCLDKINE.F	13	GVHCEVNTDECASSPCLHNGRCLDKINE,EF,4@57.02146,11@57.02146,13@426.13734,16@57.02146,19@0.98402,22@57.02146,24@15.99492	S13(OGlycan / 426.1373); N19(Deamidated / 0.984); D24(Oxidation / 15.9949)	14.7841	E.GVHC[+57.02146]EVNTDEC[+57.02146]AS[+426.13734]SPC[+57.02146]LHN[+0.98402]GRC[+57.02146]LD[+15.99492]KINE.F	C4(Carbamidomethyl / 57.0215); C11(Carbamidomethyl / 57.0215); C16(Carbamidomethyl / 57.0215); C22(Carbamidomethyl / 57.0215)	3.7e-10	4.7e-10	0	0	0	0	3.1e-11	4e-11	9.434	778.1	0		Specific	16.9	>sp|P46531|NOTC1_HUMAN Neurogenic locus notch homolog protein 1 OS=Homo sapiens OX=9606 GN=NOTCH1 PE=1 SV=4	1	5843	FP051922_7.5397.5397.4	high-energy collision-induced dissociation	10.38	3713.49	3713.51	1	351 | 66619
307	Hex(1)Pent(2)	744	5	743.707	3714.5	743.709	3714.51	controllerType=0 controllerNumber=1 scan=5383	-2.998	E.GVHCEVNTDECASSPCLHNGRCLDKINE.F	13	GVHCEVNTDECASSPCLHNGRCLDKINE,EF,4@57.02146,11@57.02146,13@426.13734,16@57.02146,19@0.98402,22@57.02146,24@15.99492	S13(OGlycan / 426.1373); N19(Deamidated / 0.984); D24(Oxidation / 15.9949)	14.7536	E.GVHC[+57.02146]EVNTDEC[+57.02146]AS[+426.13734]SPC[+57.02146]LHN[+0.98402]GRC[+57.02146]LD[+15.99492]KINE.F	C4(Carbamidomethyl / 57.0215); C11(Carbamidomethyl / 57.0215); C16(Carbamidomethyl / 57.0215); C22(Carbamidomethyl / 57.0215)	1.3e-09	1.7e-09	0	0	0	0	1.6e-10	2.1e-10	8.886	744	0		Specific	16.4	>sp|P46531|NOTC1_HUMAN Neurogenic locus notch homolog protein 1 OS=Homo sapiens OX=9606 GN=NOTCH1 PE=1 SV=4	1	5827	FP051922_7.5383.5383.5	high-energy collision-induced dissociation	9.83	3713.5	3713.51	1	352 | 66379
307	Hex(1)Pent(2)	544	5	743.709	3714.52	743.709	3714.51	controllerType=0 controllerNumber=1 scan=5452	0.535	E.GVHCEVNTDECASSPCLHNGRCLDKINE.F	13	GVHCEVNTDECASSPCLHNGRCLDKINE,EF,4@57.02146,11@57.02146,13@426.13734,16@57.02146,19@0.98402,22@57.02146,24@15.99492	S13(OGlycan / 426.1373); N19(Deamidated / 0.984); D24(Oxidation / 15.9949)	14.9023	E.GVHC[+57.02146]EVNTDEC[+57.02146]AS[+426.13734]SPC[+57.02146]LHN[+0.98402]GRC[+57.02146]LD[+15.99492]KINE.F	C4(Carbamidomethyl / 57.0215); C11(Carbamidomethyl / 57.0215); C16(Carbamidomethyl / 57.0215); C22(Carbamidomethyl / 57.0215)	4.8e-06	6.1e-06	0	0	0	0	6.9e-07	8.7e-07	5.318	544	0		Specific	14.9	>sp|P46531|NOTC1_HUMAN Neurogenic locus notch homolog protein 1 OS=Homo sapiens OX=9606 GN=NOTCH1 PE=1 SV=4	1	5913	FP051922_7.5452.5452.5	high-energy collision-induced dissociation	5.96	3713.51	3713.51	1	353 | 67179
307	Hex(1)Pent(2)	738	5	743.509	3713.52	743.512	3713.53	controllerType=0 controllerNumber=1 scan=4798	-3.539	E.GVHCEVNTDECASSPCLHNGRCLDKINE.F	14	GVHCEVNTDECASSPCLHNGRCLDKINE,EF,4@57.02146,11@57.02146,14@426.13734,16@57.02146,22@57.02146,24@15.99492	S14(OGlycan / 426.1373); D24(Oxidation / 15.9949)	13.4866	E.GVHC[+57.02146]EVNTDEC[+57.02146]ASS[+426.13734]PC[+57.02146]LHNGRC[+57.02146]LD[+15.99492]KINE.F	C4(Carbamidomethyl / 57.0215); C11(Carbamidomethyl / 57.0215); C16(Carbamidomethyl / 57.0215); C22(Carbamidomethyl / 57.0215)	1.3e-09	1.7e-09	0	0	0	0	1.5e-10	1.9e-10	8.886	738	0		Specific	15.3	>sp|P46531|NOTC1_HUMAN Neurogenic locus notch homolog protein 1 OS=Homo sapiens OX=9606 GN=NOTCH1 PE=1 SV=4	1	5140	FP051922_7.4798.4798.5	high-energy collision-induced dissociation	9.32	3712.51	3712.52	1	354 | 63338
307	Hex(1)Pent(2)	1111.9	4	925.381	3698.5	925.385	3698.52	controllerType=0 controllerNumber=1 scan=5438	-4.366	E.GVHCEVNTDECASSPCLHNGRCLDKINE.F	14	GVHCEVNTDECASSPCLHNGRCLDKINE,EF,4@57.02146,11@57.02146,14@426.13734,16@57.02146,19@0.98402,22@57.02146	S14(OGlycan / 426.1373); N19(Deamidated / 0.984)	14.871	E.GVHC[+57.02146]EVNTDEC[+57.02146]ASS[+426.13734]PC[+57.02146]LHN[+0.98402]GRC[+57.02146]LDKINE.F	C4(Carbamidomethyl / 57.0215); C11(Carbamidomethyl / 57.0215); C16(Carbamidomethyl / 57.0215); C22(Carbamidomethyl / 57.0215)	3.7e-17	4.7e-17	0	0	0	0	3.2e-17	4e-17	16.434	1111.9	0		Specific	20.9	>sp|P46531|NOTC1_HUMAN Neurogenic locus notch homolog protein 1 OS=Homo sapiens OX=9606 GN=NOTCH1 PE=1 SV=4	1	5895	FP051922_7.5438.5438.4	high-energy collision-induced dissociation	15.86	3697.5	3697.51	1	355 | 67019
307	Hex(1)Pent(2)	1072.2	4	925.387	3698.53	925.385	3698.52	controllerType=0 controllerNumber=1 scan=5319	2.301	E.GVHCEVNTDECASSPCLHNGRCLDKINE.F	14	GVHCEVNTDECASSPCLHNGRCLDKINE,EF,4@57.02146,11@57.02146,14@426.13734,16@57.02146,19@0.98402,22@57.02146	S14(OGlycan / 426.1373); N19(Deamidated / 0.984)	14.619	E.GVHC[+57.02146]EVNTDEC[+57.02146]ASS[+426.13734]PC[+57.02146]LHN[+0.98402]GRC[+57.02146]LDKINE.F	C4(Carbamidomethyl / 57.0215); C11(Carbamidomethyl / 57.0215); C16(Carbamidomethyl / 57.0215); C22(Carbamidomethyl / 57.0215)	2.8e-16	3.5e-16	0	0	0	0	9.2e-17	1.2e-16	15.556	1072.2	0		Specific	21.6	>sp|P46531|NOTC1_HUMAN Neurogenic locus notch homolog protein 1 OS=Homo sapiens OX=9606 GN=NOTCH1 PE=1 SV=4	1	5755	FP051922_7.5319.5319.4	high-energy collision-induced dissociation	14.99	3697.52	3697.51	1	356 | 65779
307	Hex(1)Pent(2)	1013	4	925.383	3698.51	925.385	3698.52	controllerType=0 controllerNumber=1 scan=5377	-2.121	E.GVHCEVNTDECASSPCLHNGRCLDKINE.F	13	GVHCEVNTDECASSPCLHNGRCLDKINE,EF,4@57.02146,11@57.02146,13@426.13734,16@57.02146,19@0.98402,22@57.02146	S13(OGlycan / 426.1373); N19(Deamidated / 0.984)	14.7441	E.GVHC[+57.02146]EVNTDEC[+57.02146]AS[+426.13734]SPC[+57.02146]LHN[+0.98402]GRC[+57.02146]LDKINE.F	C4(Carbamidomethyl / 57.0215); C11(Carbamidomethyl / 57.0215); C16(Carbamidomethyl / 57.0215); C22(Carbamidomethyl / 57.0215)	1.7e-15	2.2e-15	0	0	0	0	5e-16	6.4e-16	14.76	1013	0		Specific	20.9	>sp|P46531|NOTC1_HUMAN Neurogenic locus notch homolog protein 1 OS=Homo sapiens OX=9606 GN=NOTCH1 PE=1 SV=4	1	5821	FP051922_7.5377.5377.4	high-energy collision-induced dissociation	15.19	3697.5	3697.51	1	357 | 66299
307	Hex(1)Pent(2)	975.2	4	925.38	3698.5	925.385	3698.52	controllerType=0 controllerNumber=1 scan=4907	-5.686	E.GVHCEVNTDECASSPCLHNGRCLDKINE.F	14	GVHCEVNTDECASSPCLHNGRCLDKINE,EF,4@57.02146,11@57.02146,14@426.13734,16@57.02146,19@0.98402,22@57.02146	S14(OGlycan / 426.1373); N19(Deamidated / 0.984)	13.724	E.GVHC[+57.02146]EVNTDEC[+57.02146]ASS[+426.13734]PC[+57.02146]LHN[+0.98402]GRC[+57.02146]LDKINE.F	C4(Carbamidomethyl / 57.0215); C11(Carbamidomethyl / 57.0215); C16(Carbamidomethyl / 57.0215); C22(Carbamidomethyl / 57.0215)	6.2e-14	7.9e-14	0	0	0	0	7.4e-15	9.4e-15	13.204	975.2	0		Specific	17.4	>sp|P46531|NOTC1_HUMAN Neurogenic locus notch homolog protein 1 OS=Homo sapiens OX=9606 GN=NOTCH1 PE=1 SV=4	1	5275	FP051922_7.4907.4907.4	high-energy collision-induced dissociation	13.63	3697.49	3697.51	1	358 | 64098
307	Hex(1)Pent(2)	923.1	4	925.384	3698.51	925.385	3698.52	controllerType=0 controllerNumber=1 scan=5120	-1.791	E.GVHCEVNTDECASSPCLHNGRCLDKINE.F	13	GVHCEVNTDECASSPCLHNGRCLDKINE,EF,4@57.02146,11@57.02146,13@426.13734,16@57.02146,19@0.98402,22@57.02146	S13(OGlycan / 426.1373); N19(Deamidated / 0.984)	14.1878	E.GVHC[+57.02146]EVNTDEC[+57.02146]AS[+426.13734]SPC[+57.02146]LHN[+0.98402]GRC[+57.02146]LDKINE.F	C4(Carbamidomethyl / 57.0215); C11(Carbamidomethyl / 57.0215); C16(Carbamidomethyl / 57.0215); C22(Carbamidomethyl / 57.0215)	1.7e-13	2.2e-13	0	0	0	0	1.8e-14	2.3e-14	12.76	923.1	0		Specific	18.1	>sp|P46531|NOTC1_HUMAN Neurogenic locus notch homolog protein 1 OS=Homo sapiens OX=9606 GN=NOTCH1 PE=1 SV=4	1	5526	FP051922_7.5120.5120.4	high-energy collision-induced dissociation	13.19	3697.51	3697.51	1	359 | 64685
307	Hex(1)Pent(2)	862.7	5	740.508	3698.51	740.51	3698.52	controllerType=0 controllerNumber=1 scan=5388	-2.752	E.GVHCEVNTDECASSPCLHNGRCLDKINE.F	14	GVHCEVNTDECASSPCLHNGRCLDKINE,EF,4@57.02146,11@57.02146,14@426.13734,16@57.02146,19@0.98402,22@57.02146	S14(OGlycan / 426.1373); N19(Deamidated / 0.984)	14.7663	E.GVHC[+57.02146]EVNTDEC[+57.02146]ASS[+426.13734]PC[+57.02146]LHN[+0.98402]GRC[+57.02146]LDKINE.F	C4(Carbamidomethyl / 57.0215); C11(Carbamidomethyl / 57.0215); C16(Carbamidomethyl / 57.0215); C22(Carbamidomethyl / 57.0215)	1.3e-12	1.7e-12	0	0	0	0	1.9e-13	2.4e-13	11.886	862.7	0		Specific	17.6	>sp|P46531|NOTC1_HUMAN Neurogenic locus notch homolog protein 1 OS=Homo sapiens OX=9606 GN=NOTCH1 PE=1 SV=4	1	5833	FP051922_7.5388.5388.5	high-energy collision-induced dissociation	12.32	3697.5	3697.51	1	360 | 66499
307	Hex(1)Pent(2)	788.3	5	740.509	3698.51	740.51	3698.52	controllerType=0 controllerNumber=1 scan=5335	-1.679	E.GVHCEVNTDECASSPCLHNGRCLDKINE.F	13	GVHCEVNTDECASSPCLHNGRCLDKINE,EF,4@57.02146,11@57.02146,13@426.13734,16@57.02146,19@0.98402,22@57.02146	S13(OGlycan / 426.1373); N19(Deamidated / 0.984)	14.6523	E.GVHC[+57.02146]EVNTDEC[+57.02146]AS[+426.13734]SPC[+57.02146]LHN[+0.98402]GRC[+57.02146]LDKINE.F	C4(Carbamidomethyl / 57.0215); C11(Carbamidomethyl / 57.0215); C16(Carbamidomethyl / 57.0215); C22(Carbamidomethyl / 57.0215)	6.1e-11	7.8e-11	0	0	0	0	6.2e-12	7.9e-12	10.212	788.3	0		Specific	17.1	>sp|P46531|NOTC1_HUMAN Neurogenic locus notch homolog protein 1 OS=Homo sapiens OX=9606 GN=NOTCH1 PE=1 SV=4	1	5773	FP051922_7.5335.5335.5	high-energy collision-induced dissociation	10.64	3697.51	3697.51	1	361 | 65899
307	Hex(1)Pent(2)	759.6	5	740.508	3698.51	740.51	3698.52	controllerType=0 controllerNumber=1 scan=5444	-2.504	E.GVHCEVNTDECASSPCLHNGRCLDKINE.F	14	GVHCEVNTDECASSPCLHNGRCLDKINE,EF,4@57.02146,11@57.02146,14@426.13734,16@57.02146,19@0.98402,22@57.02146	S14(OGlycan / 426.1373); N19(Deamidated / 0.984)	14.8849	E.GVHC[+57.02146]EVNTDEC[+57.02146]ASS[+426.13734]PC[+57.02146]LHN[+0.98402]GRC[+57.02146]LDKINE.F	C4(Carbamidomethyl / 57.0215); C11(Carbamidomethyl / 57.0215); C16(Carbamidomethyl / 57.0215); C22(Carbamidomethyl / 57.0215)	1.3e-10	1.7e-10	0	0	0	0	1.7e-11	2.2e-11	9.886	759.6	0		Specific	15.9	>sp|P46531|NOTC1_HUMAN Neurogenic locus notch homolog protein 1 OS=Homo sapiens OX=9606 GN=NOTCH1 PE=1 SV=4	1	5902	FP051922_7.5444.5444.5	high-energy collision-induced dissociation	9.32	3697.5	3697.51	1	362 | 67059
307	Hex(1)Pent(2)	736.4	3	1233.51	3698.51	1233.51	3698.52	controllerType=0 controllerNumber=1 scan=5352	-1.375	E.GVHCEVNTDECASSPCLHNGRCLDKINE.F	14	GVHCEVNTDECASSPCLHNGRCLDKINE,EF,4@57.02146,11@57.02146,14@426.13734,16@57.02146,19@0.98402,22@57.02146	S14(OGlycan / 426.1373); N19(Deamidated / 0.984)	14.6874	E.GVHC[+57.02146]EVNTDEC[+57.02146]ASS[+426.13734]PC[+57.02146]LHN[+0.98402]GRC[+57.02146]LDKINE.F	C4(Carbamidomethyl / 57.0215); C11(Carbamidomethyl / 57.0215); C16(Carbamidomethyl / 57.0215); C22(Carbamidomethyl / 57.0215)	1.2e-09	1.6e-09	0	0	0	0	1.3e-10	1.7e-10	8.913	736.4	0		Specific	20.1	>sp|P46531|NOTC1_HUMAN Neurogenic locus notch homolog protein 1 OS=Homo sapiens OX=9606 GN=NOTCH1 PE=1 SV=4	1	5793	FP051922_7.5352.5352.3	high-energy collision-induced dissociation	9.34	3697.51	3697.51	1	363 | 66059
307	Hex(1)Pent(2)	641.4	5	740.509	3698.51	740.51	3698.52	controllerType=0 controllerNumber=1 scan=5505	-1.597	E.GVHCEVNTDECASSPCLHNGRCLDKINE.F	13	GVHCEVNTDECASSPCLHNGRCLDKINE,EF,4@57.02146,11@57.02146,13@426.13734,16@57.02146,19@0.98402,22@57.02146	S13(OGlycan / 426.1373); N19(Deamidated / 0.984)	15.0179	E.GVHC[+57.02146]EVNTDEC[+57.02146]AS[+426.13734]SPC[+57.02146]LHN[+0.98402]GRC[+57.02146]LDKINE.F	C4(Carbamidomethyl / 57.0215); C11(Carbamidomethyl / 57.0215); C16(Carbamidomethyl / 57.0215); C22(Carbamidomethyl / 57.0215)	6.1e-08	7.8e-08	0	0	0	0	4.6e-09	5.9e-09	7.212	641.4	0		Specific	13.4	>sp|P46531|NOTC1_HUMAN Neurogenic locus notch homolog protein 1 OS=Homo sapiens OX=9606 GN=NOTCH1 PE=1 SV=4	1	5979	FP051922_7.5505.5505.5	high-energy collision-induced dissociation	7.64	3697.51	3697.51	1	364 | 67579
307	Hex(1)Pent(2)	616.8	4	925.392	3698.55	925.385	3698.52	controllerType=0 controllerNumber=1 scan=4885	7.582	E.GVHCEVNTDECASSPCLHNGRCLDKINE.F	13	GVHCEVNTDECASSPCLHNGRCLDKINE,EF,4@57.02146,11@57.02146,13@426.13734,16@57.02146,19@0.98402,22@57.02146	S13(OGlycan / 426.1373); N19(Deamidated / 0.984)	13.677	E.GVHC[+57.02146]EVNTDEC[+57.02146]AS[+426.13734]SPC[+57.02146]LHN[+0.98402]GRC[+57.02146]LDKINE.F	C4(Carbamidomethyl / 57.0215); C11(Carbamidomethyl / 57.0215); C16(Carbamidomethyl / 57.0215); C22(Carbamidomethyl / 57.0215)	2e-06	2.5e-06	0	0	0	0	3.5e-07	4.4e-07	5.699	616.8	0		Specific	14.1	>sp|P46531|NOTC1_HUMAN Neurogenic locus notch homolog protein 1 OS=Homo sapiens OX=9606 GN=NOTCH1 PE=1 SV=4	1	5249	FP051922_7.4885.4885.6	high-energy collision-induced dissociation	6.13	3697.54	3697.51	1	365 | 63978
307	Hex(1)Pent(2)	590.4	4	925.382	3698.51	925.385	3698.52	controllerType=0 controllerNumber=1 scan=5507	-3.111	E.GVHCEVNTDECASSPCLHNGRCLDKINE.F	14	GVHCEVNTDECASSPCLHNGRCLDKINE,EF,4@57.02146,11@57.02146,14@426.13734,16@57.02146,19@0.98402,22@57.02146	S14(OGlycan / 426.1373); N19(Deamidated / 0.984)	15.0223	E.GVHC[+57.02146]EVNTDEC[+57.02146]ASS[+426.13734]PC[+57.02146]LHN[+0.98402]GRC[+57.02146]LDKINE.F	C4(Carbamidomethyl / 57.0215); C11(Carbamidomethyl / 57.0215); C16(Carbamidomethyl / 57.0215); C22(Carbamidomethyl / 57.0215)	3.7e-06	4.7e-06	0	0	0	0	5.4e-07	6.9e-07	5.434	590.4	0		Specific	14.7	>sp|P46531|NOTC1_HUMAN Neurogenic locus notch homolog protein 1 OS=Homo sapiens OX=9606 GN=NOTCH1 PE=1 SV=4	1	5982	FP051922_7.5507.5507.4	high-energy collision-induced dissociation	5.86	3697.5	3697.51	1	366 | 67619
307	Hex(1)Pent(2)	323.9	3	1233.51	3698.53	1233.51	3698.52	controllerType=0 controllerNumber=1 scan=4806	2.784	E.GVHCEVNTDECASSPCLHNGRCLDKINE.F	13	GVHCEVNTDECASSPCLHNGRCLDKINE,EF,4@57.02146,11@57.02146,13@426.13734,16@57.02146,19@0.98402,22@57.02146	S13(OGlycan / 426.1373); N19(Deamidated / 0.984)	13.5059	E.GVHC[+57.02146]EVNTDEC[+57.02146]AS[+426.13734]SPC[+57.02146]LHN[+0.98402]GRC[+57.02146]LDKINE.F	C4(Carbamidomethyl / 57.0215); C11(Carbamidomethyl / 57.0215); C16(Carbamidomethyl / 57.0215); C22(Carbamidomethyl / 57.0215)	0.00082	0.001	0	0	0	0	6.9e-05	8.7e-05	3.085	323.9	0		Specific	15.8	>sp|P46531|NOTC1_HUMAN Neurogenic locus notch homolog protein 1 OS=Homo sapiens OX=9606 GN=NOTCH1 PE=1 SV=4	1	5149	FP051922_7.4806.4806.3	high-energy collision-induced dissociation	2.77	3697.52	3697.51	1	367 | 63418
307	Hex(1)Pent(2)	1062.3	4	925.137	3697.53	925.139	3697.54	controllerType=0 controllerNumber=1 scan=4783	-2.285	E.GVHCEVNTDECASSPCLHNGRCLDKINE.F	13	GVHCEVNTDECASSPCLHNGRCLDKINE,EF,4@57.02146,11@57.02146,13@426.13734,16@57.02146,22@57.02146	S13(OGlycan / 426.1373)	13.4548	E.GVHC[+57.02146]EVNTDEC[+57.02146]AS[+426.13734]SPC[+57.02146]LHNGRC[+57.02146]LDKINE.F	C4(Carbamidomethyl / 57.0215); C11(Carbamidomethyl / 57.0215); C16(Carbamidomethyl / 57.0215); C22(Carbamidomethyl / 57.0215)	3.7e-16	4.7e-16	0	0	0	0	1.2e-16	1.5e-16	15.434	1062.3	0		Specific	19.6	>sp|P46531|NOTC1_HUMAN Neurogenic locus notch homolog protein 1 OS=Homo sapiens OX=9606 GN=NOTCH1 PE=1 SV=4	1	5120	FP051922_7.4783.4783.4	high-energy collision-induced dissociation	15.33	3696.52	3696.53	1	368 | 63218
307	Hex(1)Pent(2)	1043.1	4	925.139	3697.53	925.139	3697.54	controllerType=0 controllerNumber=1 scan=4730	-0.7	E.GVHCEVNTDECASSPCLHNGRCLDKINE.F	13	GVHCEVNTDECASSPCLHNGRCLDKINE,EF,4@57.02146,11@57.02146,13@426.13734,16@57.02146,22@57.02146	S13(OGlycan / 426.1373)	13.3355	E.GVHC[+57.02146]EVNTDEC[+57.02146]AS[+426.13734]SPC[+57.02146]LHNGRC[+57.02146]LDKINE.F	C4(Carbamidomethyl / 57.0215); C11(Carbamidomethyl / 57.0215); C16(Carbamidomethyl / 57.0215); C22(Carbamidomethyl / 57.0215)	1.7e-15	2.2e-15	0	0	0	0	4.4e-16	5.5e-16	14.76	1043.1	0		Specific	19.5	>sp|P46531|NOTC1_HUMAN Neurogenic locus notch homolog protein 1 OS=Homo sapiens OX=9606 GN=NOTCH1 PE=1 SV=4	1	5059	FP051922_7.4730.4730.4	high-energy collision-induced dissociation	15.66	3696.53	3696.53	1	369 | 62658
307	Hex(1)Pent(2)	885.2	5	740.311	3697.53	740.313	3697.54	controllerType=0 controllerNumber=1 scan=4772	-2.553	E.GVHCEVNTDECASSPCLHNGRCLDKINE.F	13	GVHCEVNTDECASSPCLHNGRCLDKINE,EF,4@57.02146,11@57.02146,13@426.13734,16@57.02146,22@57.02146	S13(OGlycan / 426.1373)	13.432	E.GVHC[+57.02146]EVNTDEC[+57.02146]AS[+426.13734]SPC[+57.02146]LHNGRC[+57.02146]LDKINE.F	C4(Carbamidomethyl / 57.0215); C11(Carbamidomethyl / 57.0215); C16(Carbamidomethyl / 57.0215); C22(Carbamidomethyl / 57.0215)	1.3e-12	1.7e-12	0	0	0	0	1.5e-13	2e-13	11.886	885.2	0		Specific	19.5	>sp|P46531|NOTC1_HUMAN Neurogenic locus notch homolog protein 1 OS=Homo sapiens OX=9606 GN=NOTCH1 PE=1 SV=4	1	5106	FP051922_7.4772.4772.5	high-energy collision-induced dissociation	12.78	3696.52	3696.53	1	370 | 63018
307	Hex(1)Pent(2)	825.7	5	740.311	3697.53	740.313	3697.54	controllerType=0 controllerNumber=1 scan=4722	-2.223	E.GVHCEVNTDECASSPCLHNGRCLDKINE.F	14	GVHCEVNTDECASSPCLHNGRCLDKINE,EF,4@57.02146,11@57.02146,14@426.13734,16@57.02146,22@57.02146	S14(OGlycan / 426.1373)	13.3162	E.GVHC[+57.02146]EVNTDEC[+57.02146]ASS[+426.13734]PC[+57.02146]LHNGRC[+57.02146]LDKINE.F	C4(Carbamidomethyl / 57.0215); C11(Carbamidomethyl / 57.0215); C16(Carbamidomethyl / 57.0215); C22(Carbamidomethyl / 57.0215)	1.3e-11	1.7e-11	0	0	0	0	1.7e-12	2.1e-12	10.886	825.7	0		Specific	17.8	>sp|P46531|NOTC1_HUMAN Neurogenic locus notch homolog protein 1 OS=Homo sapiens OX=9606 GN=NOTCH1 PE=1 SV=4	1	5052	FP051922_7.4722.4722.5	high-energy collision-induced dissociation	11.78	3696.52	3696.53	1	371 | 62458
307	Hex(1)Pent(2)	803	4	925.135	3697.52	925.139	3697.54	controllerType=0 controllerNumber=1 scan=4841	-4.926	E.GVHCEVNTDECASSPCLHNGRCLDKINE.F	14	GVHCEVNTDECASSPCLHNGRCLDKINE,EF,4@57.02146,11@57.02146,14@426.13734,16@57.02146,22@57.02146	S14(OGlycan / 426.1373)	13.5842	E.GVHC[+57.02146]EVNTDEC[+57.02146]ASS[+426.13734]PC[+57.02146]LHNGRC[+57.02146]LDKINE.F	C4(Carbamidomethyl / 57.0215); C11(Carbamidomethyl / 57.0215); C16(Carbamidomethyl / 57.0215); C22(Carbamidomethyl / 57.0215)	6.2e-11	7.9e-11	0	0	0	0	8.2e-12	1e-11	10.204	803	0		Specific	16.7	>sp|P46531|NOTC1_HUMAN Neurogenic locus notch homolog protein 1 OS=Homo sapiens OX=9606 GN=NOTCH1 PE=1 SV=4	1	5194	FP051922_7.4841.4841.4	high-energy collision-induced dissociation	10.1	3696.51	3696.53	1	372 | 63778
307	Hex(1)Pent(2)	667.2	3	1233.18	3697.53	1233.18	3697.54	controllerType=0 controllerNumber=1 scan=4755	-0.482	E.GVHCEVNTDECASSPCLHNGRCLDKINE.F	14	GVHCEVNTDECASSPCLHNGRCLDKINE,EF,4@57.02146,11@57.02146,14@426.13734,16@57.02146,22@57.02146	S14(OGlycan / 426.1373)	13.3924	E.GVHC[+57.02146]EVNTDEC[+57.02146]ASS[+426.13734]PC[+57.02146]LHNGRC[+57.02146]LDKINE.F	C4(Carbamidomethyl / 57.0215); C11(Carbamidomethyl / 57.0215); C16(Carbamidomethyl / 57.0215); C22(Carbamidomethyl / 57.0215)	1.2e-08	1.6e-08	0	0	0	0	6.8e-10	8.7e-10	7.913	667.2	0		Specific	21.3	>sp|P46531|NOTC1_HUMAN Neurogenic locus notch homolog protein 1 OS=Homo sapiens OX=9606 GN=NOTCH1 PE=1 SV=4	1	5088	FP051922_7.4755.4755.3	high-energy collision-induced dissociation	8.81	3696.53	3696.53	1	373 | 62898
307	Hex(1)Pent(2)	497.5	5	740.311	3697.52	740.313	3697.54	controllerType=0 controllerNumber=1 scan=4827	-3.048	E.GVHCEVNTDECASSPCLHNGRCLDKINE.F	13	GVHCEVNTDECASSPCLHNGRCLDKINE,EF,4@57.02146,11@57.02146,13@426.13734,16@57.02146,22@57.02146	S13(OGlycan / 426.1373)	13.5526	E.GVHC[+57.02146]EVNTDEC[+57.02146]AS[+426.13734]SPC[+57.02146]LHNGRC[+57.02146]LDKINE.F	C4(Carbamidomethyl / 57.0215); C11(Carbamidomethyl / 57.0215); C16(Carbamidomethyl / 57.0215); C22(Carbamidomethyl / 57.0215)	9.8e-06	1.2e-05	0	0	0	0	9.6e-07	1.2e-06	5.009	497.5	0		Specific	12.6	>sp|P46531|NOTC1_HUMAN Neurogenic locus notch homolog protein 1 OS=Homo sapiens OX=9606 GN=NOTCH1 PE=1 SV=4	1	5177	FP051922_7.4827.4827.5	high-energy collision-induced dissociation	5.09	3696.52	3696.53	1	374 | 63658
307	Hex(1)	152.4	5	687.891	3435.42	687.89	3435.42	controllerType=0 controllerNumber=1 scan=5374	1.394	E.GVHCEVNTDECASSPCLHNGRCLDKINE.F	14	GVHCEVNTDECASSPCLHNGRCLDKINE,EF,4@57.02146,7@0.98402,11@57.02146,14@162.05282,16@57.02146,21@0.98402,22@57.02146	N7(Deamidated / 0.984); S14(OGlycan / 162.0528); R21(Deamidated / 0.984)	14.7357	E.GVHC[+57.02146]EVN[+0.98402]TDEC[+57.02146]ASS[+162.05282]PC[+57.02146]LHNGR[+0.98402]C[+57.02146]LDKINE.F	C4(Carbamidomethyl / 57.0215); C11(Carbamidomethyl / 57.0215); C16(Carbamidomethyl / 57.0215); C22(Carbamidomethyl / 57.0215)	0.033	0.041	0	0	0	0	0.0055	0.007	1.487	152.4	1.2		Specific	8.4	>sp|P46531|NOTC1_HUMAN Neurogenic locus notch homolog protein 1 OS=Homo sapiens OX=9606 GN=NOTCH1 PE=1 SV=4	1	5818	FP051922_7.5374.5374.5	high-energy collision-induced dissociation	1.39	3434.42	3434.41	1	375 | 66259
307	Hex(1)	39.3	4	859.119	3433.45	859.118	3433.45	controllerType=0 controllerNumber=1 scan=5471	0.941	E.GVHCEVNTDECASSPCLHNGRCLDKINE.F	14	GVHCEVNTDECASSPCLHNGRCLDKINE,EF,4@57.02146,11@57.02146,14@162.05282,16@57.02146,22@57.02146	S14(OGlycan / 162.0528)	14.9433	E.GVHC[+57.02146]EVNTDEC[+57.02146]ASS[+162.05282]PC[+57.02146]LHNGRC[+57.02146]LDKINE.F	C4(Carbamidomethyl / 57.0215); C11(Carbamidomethyl / 57.0215); C16(Carbamidomethyl / 57.0215); C22(Carbamidomethyl / 57.0215)	0.037	0.047	0	0.016	0	0.043	0.009	0.016	1.436	39.3	1.2		Specific	6.5	>sp|P46531|NOTC1_HUMAN Neurogenic locus notch homolog protein 1 OS=Homo sapiens OX=9606 GN=NOTCH1 PE=1 SV=4	1	5939	FP051922_7.5471.5471.6	high-energy collision-induced dissociation	1.33	3432.45	3432.44	1	376 | 67259
307		513.6	5	655.481	3273.38	655.479	3273.37	controllerType=0 controllerNumber=1 scan=5481	3.019	E.GVHCEVNTDECASSPCLHNGRCLDKINE.F		GVHCEVNTDECASSPCLHNGRCLDKINE,EF,4@57.02146,7@0.98402,11@57.02146,16@57.02146,21@0.98402,22@57.02146	N7(Deamidated / 0.984); R21(Deamidated / 0.984)	14.9658	E.GVHC[+57.02146]EVN[+0.98402]TDEC[+57.02146]ASSPC[+57.02146]LHNGR[+0.98402]C[+57.02146]LDKINE.F	C4(Carbamidomethyl / 57.0215); C11(Carbamidomethyl / 57.0215); C16(Carbamidomethyl / 57.0215); C22(Carbamidomethyl / 57.0215)	7.4e-06	9.4e-06	0	0	0	0	8.4e-07	1.1e-06	5.131	471.3	164		Specific	11.7	>sp|P46531|NOTC1_HUMAN Neurogenic locus notch homolog protein 1 OS=Homo sapiens OX=9606 GN=NOTCH1 PE=1 SV=4	1	5954	FP051922_7.5481.5481.5	high-energy collision-induced dissociation	4.75	3272.37	3272.36	1	377 | 67459
307		766.8	5	655.282	3272.38	655.282	3272.38	controllerType=0 controllerNumber=1 scan=5427	-0.298	E.GVHCEVNTDECASSPCLHNGRCLDKINE.F		GVHCEVNTDECASSPCLHNGRCLDKINE,EF,4@57.02146,11@57.02146,16@57.02146,19@0.98402,22@57.02146	N19(Deamidated / 0.984)	14.8482	E.GVHC[+57.02146]EVNTDEC[+57.02146]ASSPC[+57.02146]LHN[+0.98402]GRC[+57.02146]LDKINE.F	C4(Carbamidomethyl / 57.0215); C11(Carbamidomethyl / 57.0215); C16(Carbamidomethyl / 57.0215); C22(Carbamidomethyl / 57.0215)	6.1e-11	7.8e-11	0	0	0	0	7.2e-12	9.2e-12	10.212	766.8	76.1		Specific	16.5	>sp|P46531|NOTC1_HUMAN Neurogenic locus notch homolog protein 1 OS=Homo sapiens OX=9606 GN=NOTCH1 PE=1 SV=4	1	5883	FP051922_7.5427.5427.5	high-energy collision-induced dissociation	11.11	3271.37	3271.38	1	378 | 66979
307		704	5	655.28	3272.37	655.282	3272.38	controllerType=0 controllerNumber=1 scan=5481	-3.469	E.GVHCEVNTDECASSPCLHNGRCLDKINE.F		GVHCEVNTDECASSPCLHNGRCLDKINE,EF,4@57.02146,11@57.02146,16@57.02146,19@0.98402,22@57.02146	N19(Deamidated / 0.984)	14.9658	E.GVHC[+57.02146]EVNTDEC[+57.02146]ASSPC[+57.02146]LHN[+0.98402]GRC[+57.02146]LDKINE.F	C4(Carbamidomethyl / 57.0215); C11(Carbamidomethyl / 57.0215); C16(Carbamidomethyl / 57.0215); C22(Carbamidomethyl / 57.0215)	1.3e-09	1.7e-09	0	0	0	0	1.8e-10	2.3e-10	8.886	704	71.3		Specific	15.5	>sp|P46531|NOTC1_HUMAN Neurogenic locus notch homolog protein 1 OS=Homo sapiens OX=9606 GN=NOTCH1 PE=1 SV=4	1	5953	FP051922_7.5481.5481.5	high-energy collision-induced dissociation	8.78	3271.36	3271.38	1	379 | 67419
307		656.5	4	818.848	3272.37	818.851	3272.38	controllerType=0 controllerNumber=1 scan=5426	-3.203	E.GVHCEVNTDECASSPCLHNGRCLDKINE.F		GVHCEVNTDECASSPCLHNGRCLDKINE,EF,4@57.02146,11@57.02146,16@57.02146,19@0.98402,22@57.02146	N19(Deamidated / 0.984)	14.846	E.GVHC[+57.02146]EVNTDEC[+57.02146]ASSPC[+57.02146]LHN[+0.98402]GRC[+57.02146]LDKINE.F	C4(Carbamidomethyl / 57.0215); C11(Carbamidomethyl / 57.0215); C16(Carbamidomethyl / 57.0215); C22(Carbamidomethyl / 57.0215)	3.7e-08	4.7e-08	0	0	0	0	2.6e-09	3.2e-09	7.434	656.5	59.3		Specific	14.3	>sp|P46531|NOTC1_HUMAN Neurogenic locus notch homolog protein 1 OS=Homo sapiens OX=9606 GN=NOTCH1 PE=1 SV=4	1	5882	FP051922_7.5426.5426.4	high-energy collision-induced dissociation	7.33	3271.36	3271.38	1	380 | 66939
307		472.5	4	818.85	3272.38	818.851	3272.38	controllerType=0 controllerNumber=1 scan=5482	-1.338	E.GVHCEVNTDECASSPCLHNGRCLDKINE.F		GVHCEVNTDECASSPCLHNGRCLDKINE,EF,4@57.02146,11@57.02146,16@57.02146,19@0.98402,22@57.02146	N19(Deamidated / 0.984)	14.968	E.GVHC[+57.02146]EVNTDEC[+57.02146]ASSPC[+57.02146]LHN[+0.98402]GRC[+57.02146]LDKINE.F	C4(Carbamidomethyl / 57.0215); C11(Carbamidomethyl / 57.0215); C16(Carbamidomethyl / 57.0215); C22(Carbamidomethyl / 57.0215)	1.5e-05	1.9e-05	0	0	0	0	1.2e-06	1.6e-06	4.83	472.5	78.5		Specific	13.8	>sp|P46531|NOTC1_HUMAN Neurogenic locus notch homolog protein 1 OS=Homo sapiens OX=9606 GN=NOTCH1 PE=1 SV=4	1	5955	FP051922_7.5482.5482.4	high-energy collision-induced dissociation	4.78	3271.37	3271.38	1	381 | 67499
307		725.4	5	655.081	3271.38	655.085	3271.4	controllerType=0 controllerNumber=1 scan=4835	-6.975	E.GVHCEVNTDECASSPCLHNGRCLDKINE.F		GVHCEVNTDECASSPCLHNGRCLDKINE,EF,4@57.02146,11@57.02146,16@57.02146,22@57.02146		13.5698	E.GVHC[+57.02146]EVNTDEC[+57.02146]ASSPC[+57.02146]LHNGRC[+57.02146]LDKINE.F	C4(Carbamidomethyl / 57.0215); C11(Carbamidomethyl / 57.0215); C16(Carbamidomethyl / 57.0215); C22(Carbamidomethyl / 57.0215)	2.2e-09	2.8e-09	0	0	0	0	2.6e-10	3.3e-10	8.656	725.4	725.4		Specific	14.1	>sp|P46531|NOTC1_HUMAN Neurogenic locus notch homolog protein 1 OS=Homo sapiens OX=9606 GN=NOTCH1 PE=1 SV=4	1	5188	FP051922_7.4835.4835.5	high-energy collision-induced dissociation	9.55	3270.37	3270.39	1	382 | 63738
307		138.4	2	580.741	1160.47	580.73	1160.45	controllerType=0 controllerNumber=1 scan=3586	18.74	E.GVHCEVNTDE.C		GVHCEVNTDE,EC,4@57.02146,7@0.98402	N7(Deamidated / 0.984)	10.6772	E.GVHC[+57.02146]EVN[+0.98402]TDE.C	C4(Carbamidomethyl / 57.0215)	0.036	0.045	0	0.0055	0	0.015	0.0076	0.0099	1.449	138.4	138.4		Specific	6.6	>sp|P46531|NOTC1_HUMAN Neurogenic locus notch homolog protein 1 OS=Homo sapiens OX=9606 GN=NOTCH1 PE=1 SV=4	1	3513	FP051922_7.3586.3586.2	high-energy collision-induced dissociation	1.34	1159.47	1159.45	1	383 | 346
307		488.3	2	580.237	1159.47	580.238	1159.47	controllerType=0 controllerNumber=1 scan=3362	-1.662	E.GVHCEVNTDE.C		GVHCEVNTDE,EC,4@57.02146		10.1683	E.GVHC[+57.02146]EVNTDE.C	C4(Carbamidomethyl / 57.0215)	0.00012	0.00015	0	0	0	0	1.1e-05	1.5e-05	3.931	302.3	302.3		Specific	10.7	>sp|P46531|NOTC1_HUMAN Neurogenic locus notch homolog protein 1 OS=Homo sapiens OX=9606 GN=NOTCH1 PE=1 SV=4	1	3209	FP051922_7.3362.3362.2	high-energy collision-induced dissociation	4.01	1158.46	1158.46	1	384 | 321
307		441.7	2	580.237	1159.47	580.238	1159.47	controllerType=0 controllerNumber=1 scan=3415	-1.346	E.GVHCEVNTDE.C		GVHCEVNTDE,EC,4@57.02146		10.2868	E.GVHC[+57.02146]EVNTDE.C	C4(Carbamidomethyl / 57.0215)	1.9e-05	2.4e-05	0	0	0	0	1.8e-06	2.3e-06	4.728	289	289		Specific	14.3	>sp|P46531|NOTC1_HUMAN Neurogenic locus notch homolog protein 1 OS=Homo sapiens OX=9606 GN=NOTCH1 PE=1 SV=4	1	3281	FP051922_7.3415.3415.2	high-energy collision-induced dissociation	4.68	1158.46	1158.46	1	385 | 332
307		427.7	2	580.236	1159.47	580.238	1159.47	controllerType=0 controllerNumber=1 scan=3471	-2.61	E.GVHCEVNTDE.C		GVHCEVNTDE,EC,4@57.02146		10.4125	E.GVHC[+57.02146]EVNTDE.C	C4(Carbamidomethyl / 57.0215)	0.00068	0.00087	0	0	0	0	5.5e-05	7e-05	3.166	277.6	277.6		Specific	10.6	>sp|P46531|NOTC1_HUMAN Neurogenic locus notch homolog protein 1 OS=Homo sapiens OX=9606 GN=NOTCH1 PE=1 SV=4	1	3355	FP051922_7.3471.3471.2	high-energy collision-induced dissociation	3.39	1158.46	1158.46	1	386 | 337
307		349.3	2	580.237	1159.47	580.238	1159.47	controllerType=0 controllerNumber=1 scan=3526	-1.978	E.GVHCEVNTDE.C		GVHCEVNTDE,EC,4@57.02146		10.5402	E.GVHC[+57.02146]EVNTDE.C	C4(Carbamidomethyl / 57.0215)	0.00086	0.0011	0	0	0	0	7.8e-05	0.0001	3.065	187.1	187.1		Specific	10.4	>sp|P46531|NOTC1_HUMAN Neurogenic locus notch homolog protein 1 OS=Homo sapiens OX=9606 GN=NOTCH1 PE=1 SV=4	1	3431	FP051922_7.3526.3526.2	high-energy collision-induced dissociation	3.21	1158.46	1158.46	1	387 | 342
307		219.9	2	580.239	1159.47	580.238	1159.47	controllerType=0 controllerNumber=1 scan=3586	1.181	E.GVHCEVNTDE.C		GVHCEVNTDE,EC,4@57.02146		10.6772	E.GVHC[+57.02146]EVNTDE.C	C4(Carbamidomethyl / 57.0215)	0.0081	0.01	0	0	0	0	0.00084	0.0011	2.089	219.9	219.9		Specific	8.5	>sp|P46531|NOTC1_HUMAN Neurogenic locus notch homolog protein 1 OS=Homo sapiens OX=9606 GN=NOTCH1 PE=1 SV=4	1	3512	FP051922_7.3586.3586.2	high-energy collision-induced dissociation	2.24	1158.46	1158.46	1	388 | 344
307		89.7	2	580.238	1159.47	580.238	1159.47	controllerType=0 controllerNumber=1 scan=3506	-0.293	E.GVHCEVNTDE.C		GVHCEVNTDE,EC,4@57.02146		10.4939	E.GVHC[+57.02146]EVNTDE.C	C4(Carbamidomethyl / 57.0215)	0.035	0.045	0	0.0037	0	0	0.0072	0.0093	1.453	85.6	85.6		Specific	5.4	>sp|P46531|NOTC1_HUMAN Neurogenic locus notch homolog protein 1 OS=Homo sapiens OX=9606 GN=NOTCH1 PE=1 SV=4	1	3402	FP051922_7.3506.3506.2	high-energy collision-induced dissociation	1.35	1158.46	1158.46	1	389 | 340
312	HexNAc(1)Hex(1)Fuc(1)NeuAc(1); HexNAc(1)Fuc(1)	196.6	4	964.886	3856.52	964.904	3856.59	controllerType=0 controllerNumber=1 scan=4900	-18.4	E.VNTDECASSPCLHNGRCLDKINE.F	8;9	VNTDECASSPCLHNGRCLDKINE,EF,6@57.02146,8@802.28552,9@349.13728,11@57.02146,13@15.99492,17@57.02146	S8(OGlycan / 802.2855); S9(OGlycan / 349.1373); H13(Oxidation / 15.9949)	13.7096	E.VNTDEC[+57.02146]AS[+802.28552]S[+349.13728]PC[+57.02146]LH[+15.99492]NGRC[+57.02146]LDKINE.F	C6(Carbamidomethyl / 57.0215); C11(Carbamidomethyl / 57.0215); C17(Carbamidomethyl / 57.0215)	0.0033	0.0042	0	0	0	0	0.00033	0.00042	2.48	196.6	0		Specific	9.5	>sp|P46531|NOTC1_HUMAN Neurogenic locus notch homolog protein 1 OS=Homo sapiens OX=9606 GN=NOTCH1 PE=1 SV=4	1	5269	FP051922_7.4900.4900.4	high-energy collision-induced dissociation	2.42	3855.52	3855.59	1	390 | 64058
312	HexNAc(1); Hex(1)Pent(1)	20.1	4	797.836	3188.32	797.835	3188.32	controllerType=0 controllerNumber=1 scan=4777	0.715	E.VNTDECASSPCLHNGRCLDKINE.F	8;9	VNTDECASSPCLHNGRCLDKINE,EF,6@57.02146,8@203.07937,9@294.09508,11@57.02146,14@0.98402,16@0.98402,17@57.02146	S8(OGlycan / 203.0794); S9(OGlycan / 294.0951); N14(Deamidated / 0.984); R16(Deamidated / 0.984)	13.4399	E.VNTDEC[+57.02146]AS[+203.07937]S[+294.09508]PC[+57.02146]LHN[+0.98402]GR[+0.98402]C[+57.02146]LDKINE.F	C6(Carbamidomethyl / 57.0215); C11(Carbamidomethyl / 57.0215); C17(Carbamidomethyl / 57.0215)	0.03	0.038	0	0	0	0	0.0042	0.0054	1.522	20.1	0		Specific	5.8	>sp|P46531|NOTC1_HUMAN Neurogenic locus notch homolog protein 1 OS=Homo sapiens OX=9606 GN=NOTCH1 PE=1 SV=4	1	5113	FP051922_7.4777.4777.4	high-energy collision-induced dissociation	1.35	3187.31	3187.31	1	391 | 63178
312	Hex(1)Pent(1); HexNAc(1)	7.4	4	797.836	3188.32	797.835	3188.32	controllerType=0 controllerNumber=1 scan=4724	1.557	E.VNTDECASSPCLHNGRCLDKINE.F	8;9	VNTDECASSPCLHNGRCLDKINE,EF,6@57.02146,8@294.09508,9@203.07937,11@57.02146,14@0.98402,16@0.98402,17@57.02146	S8(OGlycan / 294.0951); S9(OGlycan / 203.0794); N14(Deamidated / 0.984); R16(Deamidated / 0.984)	13.3206	E.VNTDEC[+57.02146]AS[+294.09508]S[+203.07937]PC[+57.02146]LHN[+0.98402]GR[+0.98402]C[+57.02146]LDKINE.F	C6(Carbamidomethyl / 57.0215); C11(Carbamidomethyl / 57.0215); C17(Carbamidomethyl / 57.0215)	0.032	0.041	0	0	0	0	0.0052	0.0066	1.494	7.4	0		Specific	5.4	>sp|P46531|NOTC1_HUMAN Neurogenic locus notch homolog protein 1 OS=Homo sapiens OX=9606 GN=NOTCH1 PE=1 SV=4	1	5054	FP051922_7.4724.4724.4	high-energy collision-induced dissociation	1.35	3187.32	3187.31	1	392 | 62538
312	Hex(1); Hex(1)Pent(1)	152.8	4	787.338	3146.33	787.332	3146.31	controllerType=0 controllerNumber=1 scan=4648	6.721	E.VNTDECASSPCLHNGRCLDKINE.F	3;8	VNTDECASSPCLHNGRCLDKINE,EF,2@0.98402,3@162.05282,6@57.02146,8@294.09508,11@57.02146,17@57.02146	N2(Deamidated / 0.984); T3(OGlycan / 162.0528); S8(OGlycan / 294.0951)	13.1447	E.VN[+0.98402]T[+162.05282]DEC[+57.02146]AS[+294.09508]SPC[+57.02146]LHNGRC[+57.02146]LDKINE.F	C6(Carbamidomethyl / 57.0215); C11(Carbamidomethyl / 57.0215); C17(Carbamidomethyl / 57.0215)	0.016	0.02	0	0	0	0	0.0016	0.002	1.793	152.8	0		Specific	8.9	>sp|P46531|NOTC1_HUMAN Neurogenic locus notch homolog protein 1 OS=Homo sapiens OX=9606 GN=NOTCH1 PE=1 SV=4	1	4953	FP051922_7.4648.4648.4	high-energy collision-induced dissociation	1.72	3145.32	3145.3	1	393 | 32911
312	Hex(1)Pent(1); Hex(1)	233.1	4	787.084	3145.31	787.087	3145.32	controllerType=0 controllerNumber=1 scan=4697	-3.327	E.VNTDECASSPCLHNGRCLDKINE.F	8;9	VNTDECASSPCLHNGRCLDKINE,EF,6@57.02146,8@294.09508,9@162.05282,11@57.02146,17@57.02146	S8(OGlycan / 294.0951); S9(OGlycan / 162.0528)	13.2583	E.VNTDEC[+57.02146]AS[+294.09508]S[+162.05282]PC[+57.02146]LHNGRC[+57.02146]LDKINE.F	C6(Carbamidomethyl / 57.0215); C11(Carbamidomethyl / 57.0215); C17(Carbamidomethyl / 57.0215)	0.0012	0.0015	0	0	0	0	9.6e-05	0.00012	2.936	233.1	0		Specific	9.6	>sp|P46531|NOTC1_HUMAN Neurogenic locus notch homolog protein 1 OS=Homo sapiens OX=9606 GN=NOTCH1 PE=1 SV=4	1	5015	FP051922_7.4697.4697.4	high-energy collision-induced dissociation	2.68	3144.31	3144.32	1	394 | 33483
312	Hex(1)Pent(2)	941.8	4	783.827	3132.29	783.829	3132.29	controllerType=0 controllerNumber=1 scan=5450	-1.815	E.VNTDECASSPCLHNGRCLDKINE.F	9	VNTDECASSPCLHNGRCLDKINE,EF,6@57.02146,9@426.13734,11@57.02146,14@0.98402,17@57.02146,19@15.99492	S9(OGlycan / 426.1373); N14(Deamidated / 0.984); D19(Oxidation / 15.9949)	14.898	E.VNTDEC[+57.02146]ASS[+426.13734]PC[+57.02146]LHN[+0.98402]GRC[+57.02146]LD[+15.99492]KINE.F	C6(Carbamidomethyl / 57.0215); C11(Carbamidomethyl / 57.0215); C17(Carbamidomethyl / 57.0215)	2.6e-15	3.4e-15	0	0	0	0	7.1e-16	9e-16	14.579	941.8	1.2		Specific	19.2	>sp|P46531|NOTC1_HUMAN Neurogenic locus notch homolog protein 1 OS=Homo sapiens OX=9606 GN=NOTCH1 PE=1 SV=4	1	5911	FP051922_7.5450.5450.4	high-energy collision-induced dissociation	15.53	3131.28	3131.29	1	395 | 37118
312	Hex(1)Pent(2)	897.9	4	783.827	3132.29	783.829	3132.29	controllerType=0 controllerNumber=1 scan=5510	-1.659	E.VNTDECASSPCLHNGRCLDKINE.F	9	VNTDECASSPCLHNGRCLDKINE,EF,6@57.02146,9@426.13734,11@57.02146,14@0.98402,17@57.02146,19@15.99492	S9(OGlycan / 426.1373); N14(Deamidated / 0.984); D19(Oxidation / 15.9949)	15.0305	E.VNTDEC[+57.02146]ASS[+426.13734]PC[+57.02146]LHN[+0.98402]GRC[+57.02146]LD[+15.99492]KINE.F	C6(Carbamidomethyl / 57.0215); C11(Carbamidomethyl / 57.0215); C17(Carbamidomethyl / 57.0215)	2.6e-14	3.4e-14	0	0	0	0	3.2e-15	4.1e-15	13.579	897.9	1.2		Specific	19.6	>sp|P46531|NOTC1_HUMAN Neurogenic locus notch homolog protein 1 OS=Homo sapiens OX=9606 GN=NOTCH1 PE=1 SV=4	1	5985	FP051922_7.5510.5510.4	high-energy collision-induced dissociation	14.53	3131.28	3131.29	1	396 | 37686
312	Hex(1)Pent(2)	740.4	3	1044.77	3132.29	1044.77	3132.29	controllerType=0 controllerNumber=1 scan=5472	-1.83	E.VNTDECASSPCLHNGRCLDKINE.F	9	VNTDECASSPCLHNGRCLDKINE,EF,6@57.02146,9@426.13734,11@57.02146,14@0.98402,17@57.02146,19@15.99492	S9(OGlycan / 426.1373); N14(Deamidated / 0.984); D19(Oxidation / 15.9949)	14.9455	E.VNTDEC[+57.02146]ASS[+426.13734]PC[+57.02146]LHN[+0.98402]GRC[+57.02146]LD[+15.99492]KINE.F	C6(Carbamidomethyl / 57.0215); C11(Carbamidomethyl / 57.0215); C17(Carbamidomethyl / 57.0215)	7.5e-11	9.5e-11	0	0	0	0	1e-11	1.3e-11	10.127	740.4	1.2		Specific	17	>sp|P46531|NOTC1_HUMAN Neurogenic locus notch homolog protein 1 OS=Homo sapiens OX=9606 GN=NOTCH1 PE=1 SV=4	1	5941	FP051922_7.5472.5472.3	high-energy collision-induced dissociation	11.08	3131.28	3131.29	1	397 | 37478
312	Hex(1)Pent(2)	423.5	4	783.831	3132.3	783.829	3132.29	controllerType=0 controllerNumber=1 scan=4817	3.173	E.VNTDECASSPCLHNGRCLDKINE.F	9	VNTDECASSPCLHNGRCLDKINE,EF,2@0.98402,6@57.02146,9@426.13734,11@57.02146,17@57.02146,19@15.99492	N2(Deamidated / 0.984); S9(OGlycan / 426.1373); D19(Oxidation / 15.9949)	13.5304	E.VN[+0.98402]TDEC[+57.02146]ASS[+426.13734]PC[+57.02146]LHNGRC[+57.02146]LD[+15.99492]KINE.F	C6(Carbamidomethyl / 57.0215); C11(Carbamidomethyl / 57.0215); C17(Carbamidomethyl / 57.0215)	3.4e-06	4.4e-06	0	0	0	0	5.1e-07	6.5e-07	5.464	423.5	1.2		Specific	11.2	>sp|P46531|NOTC1_HUMAN Neurogenic locus notch homolog protein 1 OS=Homo sapiens OX=9606 GN=NOTCH1 PE=1 SV=4	1	5161	FP051922_7.4817.4817.4	high-energy collision-induced dissociation	5.74	3131.3	3131.29	1	398 | 34589
312	Hex(1)Pent(2)	1031.4	4	783.58	3131.3	783.583	3131.31	controllerType=0 controllerNumber=1 scan=4762	-2.944	E.VNTDECASSPCLHNGRCLDKINE.F	9	VNTDECASSPCLHNGRCLDKINE,EF,6@57.02146,9@426.13734,11@57.02146,17@57.02146,19@15.99492	S9(OGlycan / 426.1373); D19(Oxidation / 15.9949)	13.4088	E.VNTDEC[+57.02146]ASS[+426.13734]PC[+57.02146]LHNGRC[+57.02146]LD[+15.99492]KINE.F	C6(Carbamidomethyl / 57.0215); C11(Carbamidomethyl / 57.0215); C17(Carbamidomethyl / 57.0215)	5.6e-17	7.1e-17	0	0	0	0	4e-17	5.1e-17	16.253	1031.4	1.2		Specific	20.4	>sp|P46531|NOTC1_HUMAN Neurogenic locus notch homolog protein 1 OS=Homo sapiens OX=9606 GN=NOTCH1 PE=1 SV=4	1	5096	FP051922_7.4762.4762.4	high-energy collision-induced dissociation	17.68	3130.29	3130.3	1	399 | 34275
312	Hex(1)Pent(2)	652.7	4	783.579	3131.29	783.583	3131.31	controllerType=0 controllerNumber=1 scan=4817	-5.205	E.VNTDECASSPCLHNGRCLDKINE.F	9	VNTDECASSPCLHNGRCLDKINE,EF,6@57.02146,9@426.13734,11@57.02146,17@57.02146,19@15.99492	S9(OGlycan / 426.1373); D19(Oxidation / 15.9949)	13.5304	E.VNTDEC[+57.02146]ASS[+426.13734]PC[+57.02146]LHNGRC[+57.02146]LD[+15.99492]KINE.F	C6(Carbamidomethyl / 57.0215); C11(Carbamidomethyl / 57.0215); C17(Carbamidomethyl / 57.0215)	9.5e-10	1.2e-09	0	0	0	0	7.4e-11	9.4e-11	9.023	652.7	1.2		Specific	15.1	>sp|P46531|NOTC1_HUMAN Neurogenic locus notch homolog protein 1 OS=Homo sapiens OX=9606 GN=NOTCH1 PE=1 SV=4	1	5160	FP051922_7.4817.4817.4	high-energy collision-induced dissociation	8.45	3130.28	3130.3	1	400 | 34549
312	Hex(1)Pent(2)	629.4	3	1044.44	3131.32	1044.44	3131.31	controllerType=0 controllerNumber=1 scan=4759	2.148	E.VNTDECASSPCLHNGRCLDKINE.F	9	VNTDECASSPCLHNGRCLDKINE,EF,6@57.02146,9@426.13734,11@57.02146,17@57.02146,19@15.99492	S9(OGlycan / 426.1373); D19(Oxidation / 15.9949)	13.4011	E.VNTDEC[+57.02146]ASS[+426.13734]PC[+57.02146]LHNGRC[+57.02146]LD[+15.99492]KINE.F	C6(Carbamidomethyl / 57.0215); C11(Carbamidomethyl / 57.0215); C17(Carbamidomethyl / 57.0215)	1.2e-08	1.5e-08	0	0	0	0	5.5e-10	7e-10	7.924	629.4	1.2		Specific	16.2	>sp|P46531|NOTC1_HUMAN Neurogenic locus notch homolog protein 1 OS=Homo sapiens OX=9606 GN=NOTCH1 PE=1 SV=4	1	5094	FP051922_7.4759.4759.3	high-energy collision-induced dissociation	8.35	3130.31	3130.3	1	401 | 34235
312	Hex(1)Pent(2)	403	4	783.577	3131.28	783.583	3131.31	controllerType=0 controllerNumber=1 scan=4945	-7.778	E.VNTDECASSPCLHNGRCLDKINE.F	9	VNTDECASSPCLHNGRCLDKINE,EF,6@57.02146,9@426.13734,11@57.02146,17@57.02146,19@15.99492	S9(OGlycan / 426.1373); D19(Oxidation / 15.9949)	13.807	E.VNTDEC[+57.02146]ASS[+426.13734]PC[+57.02146]LHNGRC[+57.02146]LD[+15.99492]KINE.F	C6(Carbamidomethyl / 57.0215); C11(Carbamidomethyl / 57.0215); C17(Carbamidomethyl / 57.0215)	6.1e-06	7.8e-06	0	0	0	0	8.1e-07	1e-06	5.214	403	1.2		Specific	13.3	>sp|P46531|NOTC1_HUMAN Neurogenic locus notch homolog protein 1 OS=Homo sapiens OX=9606 GN=NOTCH1 PE=1 SV=4	1	5327	FP051922_7.4945.4945.4	high-energy collision-induced dissociation	4.97	3130.28	3130.3	1	402 | 35154
312	Hex(1)Pent(2)	285.2	4	780.079	3117.3	780.076	3117.28	controllerType=0 controllerNumber=1 scan=5655	4.648	E.VNTDECASSPCLHNGRCLDKINE.F	9	VNTDECASSPCLHNGRCLDKINE,EF,2@0.98402,6@57.02146,9@426.13734,11@57.02146,16@0.98402,17@57.02146	N2(Deamidated / 0.984); S9(OGlycan / 426.1373); R16(Deamidated / 0.984)	15.3538	E.VN[+0.98402]TDEC[+57.02146]ASS[+426.13734]PC[+57.02146]LHNGR[+0.98402]C[+57.02146]LDKINE.F	C6(Carbamidomethyl / 57.0215); C11(Carbamidomethyl / 57.0215); C17(Carbamidomethyl / 57.0215)	0.00058	0.00074	0	0	0	0	4.5e-05	5.7e-05	3.237	285.2	1.2		Specific	10.8	>sp|P46531|NOTC1_HUMAN Neurogenic locus notch homolog protein 1 OS=Homo sapiens OX=9606 GN=NOTCH1 PE=1 SV=4	1	6162	FP051922_7.5655.5655.4	high-energy collision-induced dissociation	3.06	3116.29	3116.27	1	403 | 38162
312	Hex(1)Pent(2)	1032.3	3	1039.44	3116.29	1039.44	3116.3	controllerType=0 controllerNumber=1 scan=5403	-1.395	E.VNTDECASSPCLHNGRCLDKINE.F	9	VNTDECASSPCLHNGRCLDKINE,EF,6@57.02146,9@426.13734,11@57.02146,14@0.98402,17@57.02146	S9(OGlycan / 426.1373); N14(Deamidated / 0.984)	14.7971	E.VNTDEC[+57.02146]ASS[+426.13734]PC[+57.02146]LHN[+0.98402]GRC[+57.02146]LDKINE.F	C6(Carbamidomethyl / 57.0215); C11(Carbamidomethyl / 57.0215); C17(Carbamidomethyl / 57.0215)	7.5e-17	9.5e-17	0	0	0	0	5.2e-17	6.7e-17	16.127	1017.3	1.2		Specific	19.2	>sp|P46531|NOTC1_HUMAN Neurogenic locus notch homolog protein 1 OS=Homo sapiens OX=9606 GN=NOTCH1 PE=1 SV=4	1	5851	FP051922_7.5403.5403.3	high-energy collision-induced dissociation	16.56	3115.29	3115.29	1	404 | 36812
312	Hex(1)Pent(2)	1010.4	4	779.828	3116.29	779.83	3116.3	controllerType=0 controllerNumber=1 scan=5382	-2.673	E.VNTDECASSPCLHNGRCLDKINE.F	9	VNTDECASSPCLHNGRCLDKINE,EF,6@57.02146,9@426.13734,11@57.02146,14@0.98402,17@57.02146	S9(OGlycan / 426.1373); N14(Deamidated / 0.984)	14.7514	E.VNTDEC[+57.02146]ASS[+426.13734]PC[+57.02146]LHN[+0.98402]GRC[+57.02146]LDKINE.F	C6(Carbamidomethyl / 57.0215); C11(Carbamidomethyl / 57.0215); C17(Carbamidomethyl / 57.0215)	5.6e-17	7.1e-17	0	0	0	0	4.3e-17	5.5e-17	16.253	1010.4	1.2		Specific	17.5	>sp|P46531|NOTC1_HUMAN Neurogenic locus notch homolog protein 1 OS=Homo sapiens OX=9606 GN=NOTCH1 PE=1 SV=4	1	5826	FP051922_7.5382.5382.4	high-energy collision-induced dissociation	16.68	3115.28	3115.29	1	405 | 36648
312	Hex(1)Pent(2)	1009.8	4	779.829	3116.29	779.83	3116.3	controllerType=0 controllerNumber=1 scan=5432	-1.184	E.VNTDECASSPCLHNGRCLDKINE.F	9	VNTDECASSPCLHNGRCLDKINE,EF,6@57.02146,9@426.13734,11@57.02146,14@0.98402,17@57.02146	S9(OGlycan / 426.1373); N14(Deamidated / 0.984)	14.8609	E.VNTDEC[+57.02146]ASS[+426.13734]PC[+57.02146]LHN[+0.98402]GRC[+57.02146]LDKINE.F	C6(Carbamidomethyl / 57.0215); C11(Carbamidomethyl / 57.0215); C17(Carbamidomethyl / 57.0215)	2.6e-17	3.4e-17	0	0	0	0	2.6e-17	3.4e-17	16.579	1009.8	1.2		Specific	20.2	>sp|P46531|NOTC1_HUMAN Neurogenic locus notch homolog protein 1 OS=Homo sapiens OX=9606 GN=NOTCH1 PE=1 SV=4	1	5889	FP051922_7.5432.5432.4	high-energy collision-induced dissociation	16.01	3115.29	3115.29	1	406 | 37036
312	Hex(1)Pent(2)	1000.2	3	1039.43	3116.28	1039.44	3116.3	controllerType=0 controllerNumber=1 scan=5122	-4.098	E.VNTDECASSPCLHNGRCLDKINE.F	9	VNTDECASSPCLHNGRCLDKINE,EF,6@57.02146,9@426.13734,11@57.02146,14@0.98402,17@57.02146	S9(OGlycan / 426.1373); N14(Deamidated / 0.984)	14.1921	E.VNTDEC[+57.02146]ASS[+426.13734]PC[+57.02146]LHN[+0.98402]GRC[+57.02146]LDKINE.F	C6(Carbamidomethyl / 57.0215); C11(Carbamidomethyl / 57.0215); C17(Carbamidomethyl / 57.0215)	1.6e-16	2e-16	0	0	0	0	7.1e-17	9.1e-17	15.802	1000.2	1.2		Specific	23.3	>sp|P46531|NOTC1_HUMAN Neurogenic locus notch homolog protein 1 OS=Homo sapiens OX=9606 GN=NOTCH1 PE=1 SV=4	1	5529	FP051922_7.5122.5122.3	high-energy collision-induced dissociation	16.23	3115.28	3115.29	1	407 | 35728
312	Hex(1)Pent(2)	988.2	3	1039.43	3116.29	1039.44	3116.3	controllerType=0 controllerNumber=1 scan=4884	-3.041	E.VNTDECASSPCLHNGRCLDKINE.F	9	VNTDECASSPCLHNGRCLDKINE,EF,6@57.02146,9@426.13734,11@57.02146,14@0.98402,17@57.02146	S9(OGlycan / 426.1373); N14(Deamidated / 0.984)	13.6757	E.VNTDEC[+57.02146]ASS[+426.13734]PC[+57.02146]LHN[+0.98402]GRC[+57.02146]LDKINE.F	C6(Carbamidomethyl / 57.0215); C11(Carbamidomethyl / 57.0215); C17(Carbamidomethyl / 57.0215)	1.6e-15	2e-15	0	0	0	0	3.6e-16	4.6e-16	14.802	988.2	1.2		Specific	19.2	>sp|P46531|NOTC1_HUMAN Neurogenic locus notch homolog protein 1 OS=Homo sapiens OX=9606 GN=NOTCH1 PE=1 SV=4	1	5247	FP051922_7.4884.4884.3	high-energy collision-induced dissociation	16.23	3115.28	3115.29	1	408 | 34845
312	Hex(1)Pent(2)	978.5	4	779.827	3116.29	779.83	3116.3	controllerType=0 controllerNumber=1 scan=5136	-3.221	E.VNTDECASSPCLHNGRCLDKINE.F	9	VNTDECASSPCLHNGRCLDKINE,EF,6@57.02146,9@426.13734,11@57.02146,14@0.98402,17@57.02146	S9(OGlycan / 426.1373); N14(Deamidated / 0.984)	14.2253	E.VNTDEC[+57.02146]ASS[+426.13734]PC[+57.02146]LHN[+0.98402]GRC[+57.02146]LDKINE.F	C6(Carbamidomethyl / 57.0215); C11(Carbamidomethyl / 57.0215); C17(Carbamidomethyl / 57.0215)	5.6e-16	7.1e-16	0	0	0	0	2.3e-16	3e-16	15.253	978.5	1.2		Specific	19.3	>sp|P46531|NOTC1_HUMAN Neurogenic locus notch homolog protein 1 OS=Homo sapiens OX=9606 GN=NOTCH1 PE=1 SV=4	1	5543	FP051922_7.5136.5136.4	high-energy collision-induced dissociation	16.68	3115.28	3115.29	1	409 | 35850
312	Hex(1)Pent(2)	977.2	4	779.827	3116.29	779.83	3116.3	controllerType=0 controllerNumber=1 scan=4904	-3.378	E.VNTDECASSPCLHNGRCLDKINE.F	9	VNTDECASSPCLHNGRCLDKINE,EF,6@57.02146,9@426.13734,11@57.02146,14@0.98402,17@57.02146	S9(OGlycan / 426.1373); N14(Deamidated / 0.984)	13.7192	E.VNTDEC[+57.02146]ASS[+426.13734]PC[+57.02146]LHN[+0.98402]GRC[+57.02146]LDKINE.F	C6(Carbamidomethyl / 57.0215); C11(Carbamidomethyl / 57.0215); C17(Carbamidomethyl / 57.0215)	5.6e-16	7.1e-16	0	0	0	0	2.1e-16	2.7e-16	15.253	977.2	1.2		Specific	22.4	>sp|P46531|NOTC1_HUMAN Neurogenic locus notch homolog protein 1 OS=Homo sapiens OX=9606 GN=NOTCH1 PE=1 SV=4	1	5272	FP051922_7.4904.4904.4	high-energy collision-induced dissociation	16.68	3115.28	3115.29	1	410 | 34942
312	Hex(1)Pent(2)	948.3	4	779.827	3116.28	779.83	3116.3	controllerType=0 controllerNumber=1 scan=5075	-4.24	E.VNTDECASSPCLHNGRCLDKINE.F	9	VNTDECASSPCLHNGRCLDKINE,EF,6@57.02146,9@426.13734,11@57.02146,14@0.98402,17@57.02146	S9(OGlycan / 426.1373); N14(Deamidated / 0.984)	14.0951	E.VNTDEC[+57.02146]ASS[+426.13734]PC[+57.02146]LHN[+0.98402]GRC[+57.02146]LDKINE.F	C6(Carbamidomethyl / 57.0215); C11(Carbamidomethyl / 57.0215); C17(Carbamidomethyl / 57.0215)	5.6e-15	7.1e-15	0	0	0	0	9.3e-16	1.2e-15	14.253	948.3	1.2		Specific	18.2	>sp|P46531|NOTC1_HUMAN Neurogenic locus notch homolog protein 1 OS=Homo sapiens OX=9606 GN=NOTCH1 PE=1 SV=4	1	5472	FP051922_7.5075.5075.4	high-energy collision-induced dissociation	15.68	3115.28	3115.29	1	411 | 35526
312	Hex(1)Pent(2)	935.6	3	1039.44	3116.29	1039.44	3116.3	controllerType=0 controllerNumber=1 scan=5455	-1.513	E.VNTDECASSPCLHNGRCLDKINE.F	9	VNTDECASSPCLHNGRCLDKINE,EF,6@57.02146,9@426.13734,11@57.02146,14@0.98402,17@57.02146	S9(OGlycan / 426.1373); N14(Deamidated / 0.984)	14.9098	E.VNTDEC[+57.02146]ASS[+426.13734]PC[+57.02146]LHN[+0.98402]GRC[+57.02146]LDKINE.F	C6(Carbamidomethyl / 57.0215); C11(Carbamidomethyl / 57.0215); C17(Carbamidomethyl / 57.0215)	7.5e-15	9.5e-15	0	0	0	0	1.2e-15	1.5e-15	14.127	935.6	1.2		Specific	21.7	>sp|P46531|NOTC1_HUMAN Neurogenic locus notch homolog protein 1 OS=Homo sapiens OX=9606 GN=NOTCH1 PE=1 SV=4	1	5916	FP051922_7.5455.5455.3	high-energy collision-induced dissociation	14.56	3115.29	3115.29	1	412 | 37198
312	Hex(1)Pent(2)	864.7	4	779.827	3116.29	779.83	3116.3	controllerType=0 controllerNumber=1 scan=5542	-3.848	E.VNTDECASSPCLHNGRCLDKINE.F	9	VNTDECASSPCLHNGRCLDKINE,EF,6@57.02146,9@426.13734,11@57.02146,14@0.98402,17@57.02146	S9(OGlycan / 426.1373); N14(Deamidated / 0.984)	15.1035	E.VNTDEC[+57.02146]ASS[+426.13734]PC[+57.02146]LHN[+0.98402]GRC[+57.02146]LDKINE.F	C6(Carbamidomethyl / 57.0215); C11(Carbamidomethyl / 57.0215); C17(Carbamidomethyl / 57.0215)	5.6e-14	7.1e-14	0	0	0	0	5.2e-15	6.7e-15	13.253	864.7	1.2		Specific	21	>sp|P46531|NOTC1_HUMAN Neurogenic locus notch homolog protein 1 OS=Homo sapiens OX=9606 GN=NOTCH1 PE=1 SV=4	1	6022	FP051922_7.5542.5542.4	high-energy collision-induced dissociation	13.68	3115.28	3115.29	1	413 | 37774
312	Hex(1)Pent(2)	826.2	4	779.826	3116.28	779.83	3116.3	controllerType=0 controllerNumber=1 scan=5601	-5.336	E.VNTDECASSPCLHNGRCLDKINE.F	9	VNTDECASSPCLHNGRCLDKINE,EF,6@57.02146,9@426.13734,11@57.02146,14@0.98402,17@57.02146	S9(OGlycan / 426.1373); N14(Deamidated / 0.984)	15.2333	E.VNTDEC[+57.02146]ASS[+426.13734]PC[+57.02146]LHN[+0.98402]GRC[+57.02146]LDKINE.F	C6(Carbamidomethyl / 57.0215); C11(Carbamidomethyl / 57.0215); C17(Carbamidomethyl / 57.0215)	9.5e-13	1.2e-12	0	0	0	0	8.9e-14	1.1e-13	12.023	826.2	1.2		Specific	18.1	>sp|P46531|NOTC1_HUMAN Neurogenic locus notch homolog protein 1 OS=Homo sapiens OX=9606 GN=NOTCH1 PE=1 SV=4	1	6097	FP051922_7.5601.5601.4	high-energy collision-induced dissociation	12.45	3115.27	3115.29	1	414 | 37916
312	Hex(1)Pent(2)	580.1	4	779.824	3116.28	779.83	3116.3	controllerType=0 controllerNumber=1 scan=5655	-7.138	E.VNTDECASSPCLHNGRCLDKINE.F	9	VNTDECASSPCLHNGRCLDKINE,EF,6@57.02146,9@426.13734,11@57.02146,14@0.98402,17@57.02146	S9(OGlycan / 426.1373); N14(Deamidated / 0.984)	15.3538	E.VNTDEC[+57.02146]ASS[+426.13734]PC[+57.02146]LHN[+0.98402]GRC[+57.02146]LDKINE.F	C6(Carbamidomethyl / 57.0215); C11(Carbamidomethyl / 57.0215); C17(Carbamidomethyl / 57.0215)	9.5e-08	1.2e-07	0	0	0	0	7.6e-09	9.7e-09	7.023	580.1	1.2		Specific	15.7	>sp|P46531|NOTC1_HUMAN Neurogenic locus notch homolog protein 1 OS=Homo sapiens OX=9606 GN=NOTCH1 PE=1 SV=4	1	6161	FP051922_7.5655.5655.4	high-energy collision-induced dissociation	7.45	3115.27	3115.29	1	415 | 38122
312	Hex(1)Pent(2)	556.2	4	779.828	3116.29	779.83	3116.3	controllerType=0 controllerNumber=1 scan=5488	-1.889	E.VNTDECASSPCLHNGRCLDKINE.F	9	VNTDECASSPCLHNGRCLDKINE,EF,6@57.02146,9@426.13734,11@57.02146,14@0.98402,17@57.02146	S9(OGlycan / 426.1373); N14(Deamidated / 0.984)	14.9819	E.VNTDEC[+57.02146]ASS[+426.13734]PC[+57.02146]LHN[+0.98402]GRC[+57.02146]LDKINE.F	C6(Carbamidomethyl / 57.0215); C11(Carbamidomethyl / 57.0215); C17(Carbamidomethyl / 57.0215)	1.3e-07	1.6e-07	0	0	0	0	1.4e-08	1.8e-08	6.889	556.2	1.2		Specific	17	>sp|P46531|NOTC1_HUMAN Neurogenic locus notch homolog protein 1 OS=Homo sapiens OX=9606 GN=NOTCH1 PE=1 SV=4	1	5961	FP051922_7.5488.5488.4	high-energy collision-induced dissociation	7.01	3115.28	3115.29	1	416 | 37564
312	Hex(1)Pent(2)	519.3	4	779.829	3116.29	779.83	3116.3	controllerType=0 controllerNumber=1 scan=5209	-1.498	E.VNTDECASSPCLHNGRCLDKINE.F	9	VNTDECASSPCLHNGRCLDKINE,EF,6@57.02146,9@426.13734,11@57.02146,14@0.98402,17@57.02146	S9(OGlycan / 426.1373); N14(Deamidated / 0.984)	14.3834	E.VNTDEC[+57.02146]ASS[+426.13734]PC[+57.02146]LHN[+0.98402]GRC[+57.02146]LDKINE.F	C6(Carbamidomethyl / 57.0215); C11(Carbamidomethyl / 57.0215); C17(Carbamidomethyl / 57.0215)	2e-07	2.5e-07	0	0	0	0	1.8e-08	2.3e-08	6.702	519.3	1.2		Specific	13.9	>sp|P46531|NOTC1_HUMAN Neurogenic locus notch homolog protein 1 OS=Homo sapiens OX=9606 GN=NOTCH1 PE=1 SV=4	1	5627	FP051922_7.5209.5209.4	high-energy collision-induced dissociation	6.32	3115.29	3115.29	1	417 | 36138
312	Hex(1)Pent(2)	272.3	4	779.828	3116.29	779.83	3116.3	controllerType=0 controllerNumber=1 scan=5715	-1.968	E.VNTDECASSPCLHNGRCLDKINE.F	9	VNTDECASSPCLHNGRCLDKINE,EF,6@57.02146,9@426.13734,11@57.02146,14@0.98402,17@57.02146	S9(OGlycan / 426.1373); N14(Deamidated / 0.984)	15.4867	E.VNTDEC[+57.02146]ASS[+426.13734]PC[+57.02146]LHN[+0.98402]GRC[+57.02146]LDKINE.F	C6(Carbamidomethyl / 57.0215); C11(Carbamidomethyl / 57.0215); C17(Carbamidomethyl / 57.0215)	0.00016	0.0002	0	0	0	0	1.5e-05	1.9e-05	3.806	272.3	1.2		Specific	10.1	>sp|P46531|NOTC1_HUMAN Neurogenic locus notch homolog protein 1 OS=Homo sapiens OX=9606 GN=NOTCH1 PE=1 SV=4	1	6243	FP051922_7.5715.5715.4	high-energy collision-induced dissociation	3.24	3115.28	3115.29	1	418 | 38473
312	Hex(1)Pent(2)	1048.2	3	1039.11	3115.32	1039.11	3115.31	controllerType=0 controllerNumber=1 scan=4669	1.78	E.VNTDECASSPCLHNGRCLDKINE.F	9	VNTDECASSPCLHNGRCLDKINE,EF,6@57.02146,9@426.13734,11@57.02146,17@57.02146	S9(OGlycan / 426.1373)	13.1928	E.VNTDEC[+57.02146]ASS[+426.13734]PC[+57.02146]LHNGRC[+57.02146]LDKINE.F	C6(Carbamidomethyl / 57.0215); C11(Carbamidomethyl / 57.0215); C17(Carbamidomethyl / 57.0215)	1.2e-16	1.5e-16	0	0	0	0	6.1e-17	7.7e-17	15.924	1025.4	1.2		Specific	19.7	>sp|P46531|NOTC1_HUMAN Neurogenic locus notch homolog protein 1 OS=Homo sapiens OX=9606 GN=NOTCH1 PE=1 SV=4	1	4982	FP051922_7.4669.4669.3	high-energy collision-induced dissociation	16.82	3114.31	3114.31	1	419 | 33073
312	Hex(1)Pent(2)	1041.7	3	1039.11	3115.31	1039.11	3115.31	controllerType=0 controllerNumber=1 scan=4717	-2.099	E.VNTDECASSPCLHNGRCLDKINE.F	9	VNTDECASSPCLHNGRCLDKINE,EF,6@57.02146,9@426.13734,11@57.02146,17@57.02146	S9(OGlycan / 426.1373)	13.3059	E.VNTDEC[+57.02146]ASS[+426.13734]PC[+57.02146]LHNGRC[+57.02146]LDKINE.F	C6(Carbamidomethyl / 57.0215); C11(Carbamidomethyl / 57.0215); C17(Carbamidomethyl / 57.0215)	7.5e-17	9.5e-17	0	0	0	0	4.9e-17	6.2e-17	16.127	1019	1.2		Specific	20.1	>sp|P46531|NOTC1_HUMAN Neurogenic locus notch homolog protein 1 OS=Homo sapiens OX=9606 GN=NOTCH1 PE=1 SV=4	1	5045	FP051922_7.4717.4717.3	high-energy collision-induced dissociation	17.02	3114.3	3114.31	1	420 | 33791
312	Hex(1)Pent(2)	1015.1	4	779.585	3115.32	779.584	3115.31	controllerType=0 controllerNumber=1 scan=4684	1.756	E.VNTDECASSPCLHNGRCLDKINE.F	9	VNTDECASSPCLHNGRCLDKINE,EF,6@57.02146,9@426.13734,11@57.02146,17@57.02146	S9(OGlycan / 426.1373)	13.2291	E.VNTDEC[+57.02146]ASS[+426.13734]PC[+57.02146]LHNGRC[+57.02146]LDKINE.F	C6(Carbamidomethyl / 57.0215); C11(Carbamidomethyl / 57.0215); C17(Carbamidomethyl / 57.0215)	4.2e-17	5.4e-17	0	0	0	0	3.5e-17	4.5e-17	16.375	1015.1	1.2		Specific	20.2	>sp|P46531|NOTC1_HUMAN Neurogenic locus notch homolog protein 1 OS=Homo sapiens OX=9606 GN=NOTCH1 PE=1 SV=4	1	5001	FP051922_7.4684.4684.4	high-energy collision-induced dissociation	17.27	3114.31	3114.31	1	421 | 33355
312	Hex(1)Pent(2)	961.2	4	779.582	3115.3	779.584	3115.31	controllerType=0 controllerNumber=1 scan=4794	-3.024	E.VNTDECASSPCLHNGRCLDKINE.F	9	VNTDECASSPCLHNGRCLDKINE,EF,6@57.02146,9@426.13734,11@57.02146,17@57.02146	S9(OGlycan / 426.1373)	13.4789	E.VNTDEC[+57.02146]ASS[+426.13734]PC[+57.02146]LHNGRC[+57.02146]LDKINE.F	C6(Carbamidomethyl / 57.0215); C11(Carbamidomethyl / 57.0215); C17(Carbamidomethyl / 57.0215)	5.6e-16	7.1e-16	0	0	0	0	1.8e-16	2.3e-16	15.253	961.2	1.2		Specific	19.2	>sp|P46531|NOTC1_HUMAN Neurogenic locus notch homolog protein 1 OS=Homo sapiens OX=9606 GN=NOTCH1 PE=1 SV=4	1	5135	FP051922_7.4794.4794.4	high-energy collision-induced dissociation	16.15	3114.3	3114.31	1	422 | 34435
312	Hex(1)Pent(2)	935.9	4	779.584	3115.31	779.584	3115.31	controllerType=0 controllerNumber=1 scan=4741	-0.438	E.VNTDECASSPCLHNGRCLDKINE.F	9	VNTDECASSPCLHNGRCLDKINE,EF,6@57.02146,9@426.13734,11@57.02146,17@57.02146	S9(OGlycan / 426.1373)	13.3607	E.VNTDEC[+57.02146]ASS[+426.13734]PC[+57.02146]LHNGRC[+57.02146]LDKINE.F	C6(Carbamidomethyl / 57.0215); C11(Carbamidomethyl / 57.0215); C17(Carbamidomethyl / 57.0215)	2.6e-15	3.4e-15	0	0	0	0	6.1e-16	7.8e-16	14.579	935.9	1.2		Specific	22	>sp|P46531|NOTC1_HUMAN Neurogenic locus notch homolog protein 1 OS=Homo sapiens OX=9606 GN=NOTCH1 PE=1 SV=4	1	5072	FP051922_7.4741.4741.4	high-energy collision-induced dissociation	16.47	3114.3	3114.31	1	423 | 34033
312	Hex(1)Pent(2)	849.8	4	779.578	3115.29	779.584	3115.31	controllerType=0 controllerNumber=1 scan=4852	-7.726	E.VNTDECASSPCLHNGRCLDKINE.F	9	VNTDECASSPCLHNGRCLDKINE,EF,6@57.02146,9@426.13734,11@57.02146,17@57.02146	S9(OGlycan / 426.1373)	13.6069	E.VNTDEC[+57.02146]ASS[+426.13734]PC[+57.02146]LHNGRC[+57.02146]LDKINE.F	C6(Carbamidomethyl / 57.0215); C11(Carbamidomethyl / 57.0215); C17(Carbamidomethyl / 57.0215)	3.4e-12	4.3e-12	0	0	0	0	5.6e-13	7.1e-13	11.473	849.8	1.2		Specific	15.7	>sp|P46531|NOTC1_HUMAN Neurogenic locus notch homolog protein 1 OS=Homo sapiens OX=9606 GN=NOTCH1 PE=1 SV=4	1	5209	FP051922_7.4852.4852.4	high-energy collision-induced dissociation	12.37	3114.28	3114.31	1	424 | 34685
312	Hex(1)Pent(2)	611	4	779.576	3115.28	779.584	3115.31	controllerType=0 controllerNumber=1 scan=4960	-10.704	E.VNTDECASSPCLHNGRCLDKINE.F	9	VNTDECASSPCLHNGRCLDKINE,EF,6@57.02146,9@426.13734,11@57.02146,17@57.02146	S9(OGlycan / 426.1373)	13.8401	E.VNTDEC[+57.02146]ASS[+426.13734]PC[+57.02146]LHNGRC[+57.02146]LDKINE.F	C6(Carbamidomethyl / 57.0215); C11(Carbamidomethyl / 57.0215); C17(Carbamidomethyl / 57.0215)	6.1e-08	7.7e-08	0	0	0	0	4e-09	5.1e-09	7.217	611	1.2		Specific	13.5	>sp|P46531|NOTC1_HUMAN Neurogenic locus notch homolog protein 1 OS=Homo sapiens OX=9606 GN=NOTCH1 PE=1 SV=4	1	5344	FP051922_7.4960.4960.4	high-energy collision-induced dissociation	8.11	3114.27	3114.31	1	425 | 35202
312	Hex(1)Pent(2)	165.1	4	779.585	3115.32	779.584	3115.31	controllerType=0 controllerNumber=1 scan=4631	1.521	E.VNTDECASSPCLHNGRCLDKINE.F	9	VNTDECASSPCLHNGRCLDKINE,EF,6@57.02146,9@426.13734,11@57.02146,17@57.02146	S9(OGlycan / 426.1373)	13.106	E.VNTDEC[+57.02146]ASS[+426.13734]PC[+57.02146]LHNGRC[+57.02146]LDKINE.F	C6(Carbamidomethyl / 57.0215); C11(Carbamidomethyl / 57.0215); C17(Carbamidomethyl / 57.0215)	0.003	0.0038	0	0	0	0	0.00026	0.00034	2.524	165.1	1.2		Specific	8.6	>sp|P46531|NOTC1_HUMAN Neurogenic locus notch homolog protein 1 OS=Homo sapiens OX=9606 GN=NOTCH1 PE=1 SV=4	1	4930	FP051922_7.4631.4631.4	high-energy collision-induced dissociation	2.42	3114.31	3114.31	1	426 | 32735
312	Hex(1)	219.7	3	956.417	2867.24	956.413	2867.22	controllerType=0 controllerNumber=1 scan=5133	4.554	E.VNTDECASSPCLHNGRCLDKINE.F	9	VNTDECASSPCLHNGRCLDKINE,EF,4@15.99492,6@57.02146,9@162.05282,11@57.02146,17@57.02146	D4(Oxidation / 15.9949); S9(OGlycan / 162.0528)	14.2179	E.VNTD[+15.99492]EC[+57.02146]ASS[+162.05282]PC[+57.02146]LHNGRC[+57.02146]LDKINE.F	C6(Carbamidomethyl / 57.0215); C11(Carbamidomethyl / 57.0215); C17(Carbamidomethyl / 57.0215)	0.0081	0.01	0	0	0	0	0.00081	0.001	2.094	219.7	0		Specific	9.2	>sp|P46531|NOTC1_HUMAN Neurogenic locus notch homolog protein 1 OS=Homo sapiens OX=9606 GN=NOTCH1 PE=1 SV=4	1	5541	FP051922_7.5133.5133.3	high-energy collision-induced dissociation	1.87	2866.23	2866.22	1	427 | 35810
312	Hex(1)	433.8	4	713.561	2851.22	713.563	2851.23	controllerType=0 controllerNumber=1 scan=4678	-2.946	E.VNTDECASSPCLHNGRCLDKINE.F	9	VNTDECASSPCLHNGRCLDKINE,EF,6@57.02146,9@162.05282,11@57.02146,17@57.02146	S9(OGlycan / 162.0528)	13.2142	E.VNTDEC[+57.02146]ASS[+162.05282]PC[+57.02146]LHNGRC[+57.02146]LDKINE.F	C6(Carbamidomethyl / 57.0215); C11(Carbamidomethyl / 57.0215); C17(Carbamidomethyl / 57.0215)	2.3e-05	2.9e-05	0	0	0	0	2.1e-06	2.7e-06	4.639	212.9	1.2		Specific	12.9	>sp|P46531|NOTC1_HUMAN Neurogenic locus notch homolog protein 1 OS=Homo sapiens OX=9606 GN=NOTCH1 PE=1 SV=4	1	4993	FP051922_7.4678.4678.4	high-energy collision-induced dissociation	4.86	2850.21	2850.22	1	428 | 33201
312	Hex(1)	18.8	4	713.556	2851.2	713.563	2851.23	controllerType=0 controllerNumber=1 scan=5463	-9.025	E.VNTDECASSPCLHNGRCLDKINE.F	9	VNTDECASSPCLHNGRCLDKINE,EF,6@57.02146,9@162.05282,11@57.02146,17@57.02146	S9(OGlycan / 162.0528)	14.9254	E.VNTDEC[+57.02146]ASS[+162.05282]PC[+57.02146]LHNGRC[+57.02146]LDKINE.F	C6(Carbamidomethyl / 57.0215); C11(Carbamidomethyl / 57.0215); C17(Carbamidomethyl / 57.0215)	0.036	0.046	0	0.011	0	0	0.0082	0.011	1.442	18.8	1.2		Specific	6.2	>sp|P46531|NOTC1_HUMAN Neurogenic locus notch homolog protein 1 OS=Homo sapiens OX=9606 GN=NOTCH1 PE=1 SV=4	1	5929	FP051922_7.5463.5463.4	high-energy collision-induced dissociation	1.34	2850.2	2850.22	1	429 | 37358
312	Hex(1)	4.7	4	713.56	2851.22	713.563	2851.23	controllerType=0 controllerNumber=1 scan=4729	-4.487	E.VNTDECASSPCLHNGRCLDKINE.F	9	VNTDECASSPCLHNGRCLDKINE,EF,6@57.02146,9@162.05282,11@57.02146,17@57.02146	S9(OGlycan / 162.0528)	13.3333	E.VNTDEC[+57.02146]ASS[+162.05282]PC[+57.02146]LHNGRC[+57.02146]LDKINE.F	C6(Carbamidomethyl / 57.0215); C11(Carbamidomethyl / 57.0215); C17(Carbamidomethyl / 57.0215)	0.032	0.04	0	0	0	0	0.005	0.0063	1.501	0.2	0.2		Specific	6	>sp|P46531|NOTC1_HUMAN Neurogenic locus notch homolog protein 1 OS=Homo sapiens OX=9606 GN=NOTCH1 PE=1 SV=4	1	5058	FP051922_7.4729.4729.4	high-energy collision-induced dissociation	1.4	2850.21	2850.22	1	430 | 33871
312		850.3	4	673.294	2690.16	673.296	2690.16	controllerType=0 controllerNumber=1 scan=5495	-1.685	E.VNTDECASSPCLHNGRCLDKINE.F		VNTDECASSPCLHNGRCLDKINE,EF,6@57.02146,11@57.02146,14@0.98402,17@57.02146	N14(Deamidated / 0.984)	14.9955	E.VNTDEC[+57.02146]ASSPC[+57.02146]LHN[+0.98402]GRC[+57.02146]LDKINE.F	C6(Carbamidomethyl / 57.0215); C11(Carbamidomethyl / 57.0215); C17(Carbamidomethyl / 57.0215)	2.6e-14	3.4e-14	0	0	0	0	2.3e-15	2.9e-15	13.579	850.3	63.4		Specific	14.2	>sp|P46531|NOTC1_HUMAN Neurogenic locus notch homolog protein 1 OS=Homo sapiens OX=9606 GN=NOTCH1 PE=1 SV=4	1	5968	FP051922_7.5495.5495.4	high-energy collision-induced dissociation	13.47	2689.15	2689.15	1	431 | 37638
312		776.3	3	897.39	2690.15	897.392	2690.16	controllerType=0 controllerNumber=1 scan=5517	-2.157	E.VNTDECASSPCLHNGRCLDKINE.F		VNTDECASSPCLHNGRCLDKINE,EF,6@57.02146,11@57.02146,14@0.98402,17@57.02146	N14(Deamidated / 0.984)	15.0444	E.VNTDEC[+57.02146]ASSPC[+57.02146]LHN[+0.98402]GRC[+57.02146]LDKINE.F	C6(Carbamidomethyl / 57.0215); C11(Carbamidomethyl / 57.0215); C17(Carbamidomethyl / 57.0215)	1.6e-11	2e-11	0	0	0	0	1.9e-12	2.5e-12	10.802	776.3	78.5		Specific	15.3	>sp|P46531|NOTC1_HUMAN Neurogenic locus notch homolog protein 1 OS=Homo sapiens OX=9606 GN=NOTCH1 PE=1 SV=4	1	5994	FP051922_7.5517.5517.3	high-energy collision-induced dissociation	11.7	2689.15	2689.15	1	432 | 37726
312		729.5	4	673.292	2690.15	673.296	2690.16	controllerType=0 controllerNumber=1 scan=4951	-5.043	E.VNTDECASSPCLHNGRCLDKINE.F		VNTDECASSPCLHNGRCLDKINE,EF,6@57.02146,11@57.02146,14@0.98402,17@57.02146	N14(Deamidated / 0.984)	13.8199	E.VNTDEC[+57.02146]ASSPC[+57.02146]LHN[+0.98402]GRC[+57.02146]LDKINE.F	C6(Carbamidomethyl / 57.0215); C11(Carbamidomethyl / 57.0215); C17(Carbamidomethyl / 57.0215)	9.5e-11	1.2e-10	0	0	0	0	1.2e-11	1.5e-11	10.023	729.5	60.2		Specific	14.7	>sp|P46531|NOTC1_HUMAN Neurogenic locus notch homolog protein 1 OS=Homo sapiens OX=9606 GN=NOTCH1 PE=1 SV=4	1	5333	FP051922_7.4951.4951.4	high-energy collision-induced dissociation	10.92	2689.14	2689.15	1	433 | 35194
312		631.8	4	673.294	2690.15	673.296	2690.16	controllerType=0 controllerNumber=1 scan=5543	-2.683	E.VNTDECASSPCLHNGRCLDKINE.F		VNTDECASSPCLHNGRCLDKINE,EF,6@57.02146,11@57.02146,14@0.98402,17@57.02146	N14(Deamidated / 0.984)	15.1047	E.VNTDEC[+57.02146]ASSPC[+57.02146]LHN[+0.98402]GRC[+57.02146]LDKINE.F	C6(Carbamidomethyl / 57.0215); C11(Carbamidomethyl / 57.0215); C17(Carbamidomethyl / 57.0215)	5.6e-09	7.1e-09	0	0	0	0	3.5e-10	4.4e-10	8.253	631.8	75.3		Specific	14	>sp|P46531|NOTC1_HUMAN Neurogenic locus notch homolog protein 1 OS=Homo sapiens OX=9606 GN=NOTCH1 PE=1 SV=4	1	6023	FP051922_7.5543.5543.4	high-energy collision-induced dissociation	9.15	2689.15	2689.15	1	434 | 37814
312		781.5	4	673.048	2689.17	673.05	2689.18	controllerType=0 controllerNumber=1 scan=4785	-2.909	E.VNTDECASSPCLHNGRCLDKINE.F		VNTDECASSPCLHNGRCLDKINE,EF,6@57.02146,11@57.02146,17@57.02146		13.4575	E.VNTDEC[+57.02146]ASSPC[+57.02146]LHNGRC[+57.02146]LDKINE.F	C6(Carbamidomethyl / 57.0215); C11(Carbamidomethyl / 57.0215); C17(Carbamidomethyl / 57.0215)	5.6e-12	7.1e-12	0	0	0	0	6.8e-13	8.7e-13	11.253	781.5	781.5		Specific	15.2	>sp|P46531|NOTC1_HUMAN Neurogenic locus notch homolog protein 1 OS=Homo sapiens OX=9606 GN=NOTCH1 PE=1 SV=4	1	5123	FP051922_7.4785.4785.4	high-energy collision-induced dissociation	12.15	2688.16	2688.17	1	435 | 34393
312		732.9	4	673.047	2689.16	673.05	2689.18	controllerType=0 controllerNumber=1 scan=4735	-4.452	E.VNTDECASSPCLHNGRCLDKINE.F		VNTDECASSPCLHNGRCLDKINE,EF,6@57.02146,11@57.02146,17@57.02146		13.3463	E.VNTDEC[+57.02146]ASSPC[+57.02146]LHNGRC[+57.02146]LDKINE.F	C6(Carbamidomethyl / 57.0215); C11(Carbamidomethyl / 57.0215); C17(Carbamidomethyl / 57.0215)	5.6e-11	7.1e-11	0	0	0	0	5.2e-12	6.6e-12	10.253	732.9	732.9		Specific	13.5	>sp|P46531|NOTC1_HUMAN Neurogenic locus notch homolog protein 1 OS=Homo sapiens OX=9606 GN=NOTCH1 PE=1 SV=4	1	5066	FP051922_7.4735.4735.4	high-energy collision-induced dissociation	11.15	2688.16	2688.17	1	436 | 33991
312		495.9	3	897.061	2689.17	897.064	2689.18	controllerType=0 controllerNumber=1 scan=4742	-2.427	E.VNTDECASSPCLHNGRCLDKINE.F		VNTDECASSPCLHNGRCLDKINE,EF,6@57.02146,11@57.02146,17@57.02146		13.3629	E.VNTDEC[+57.02146]ASSPC[+57.02146]LHNGRC[+57.02146]LDKINE.F	C6(Carbamidomethyl / 57.0215); C11(Carbamidomethyl / 57.0215); C17(Carbamidomethyl / 57.0215)	1.2e-06	1.5e-06	0	0	0	0	1.8e-07	2.3e-07	5.925	495.9	495.9		Specific	13.2	>sp|P46531|NOTC1_HUMAN Neurogenic locus notch homolog protein 1 OS=Homo sapiens OX=9606 GN=NOTCH1 PE=1 SV=4	1	5073	FP051922_7.4742.4742.3	high-energy collision-induced dissociation	6.01	2688.16	2688.17	1	437 | 34073
316	HexNAc(1)Hex(1)Fuc(1)	38	3	925.052	2773.14	925.054	2773.15	controllerType=0 controllerNumber=1 scan=5062	-2.555	D.ECASSPCLHNGRCLDKINE.F	5	ECASSPCLHNGRCLDKINE,DF,2@57.02146,5@511.19010,7@57.02146,10@0.98402,12@0.98402,13@57.02146	S5(OGlycan / 511.1901); N10(Deamidated / 0.984); R12(Deamidated / 0.984)	14.0655	D.EC[+57.02146]ASS[+511.19010]PC[+57.02146]LHN[+0.98402]GR[+0.98402]C[+57.02146]LDKINE.F	C2(Carbamidomethyl / 57.0215); C7(Carbamidomethyl / 57.0215); C13(Carbamidomethyl / 57.0215)	0.036	0.046	0	0.011	0	0.03	0.0081	0.011	1.444	38	2.4		Specific	5.3	>sp|P46531|NOTC1_HUMAN Neurogenic locus notch homolog protein 1 OS=Homo sapiens OX=9606 GN=NOTCH1 PE=1 SV=4	1	5456	FP051922_7.5062.5062.6	high-energy collision-induced dissociation	1.34	2772.13	2772.14	1	438 | 35418
316	Hex(1)Pent(2)	279.9	4	672.289	2686.13	672.287	2686.13	controllerType=0 controllerNumber=1 scan=4418	1.736	D.ECASSPCLHNGRCLDKINE.F	5	ECASSPCLHNGRCLDKINE,DF,2@57.02146,5@426.13734,7@57.02146,13@57.02146	S5(OGlycan / 426.1373)	12.6052	D.EC[+57.02146]ASS[+426.13734]PC[+57.02146]LHNGRC[+57.02146]LDKINE.F	C2(Carbamidomethyl / 57.0215); C7(Carbamidomethyl / 57.0215); C13(Carbamidomethyl / 57.0215)	0.00031	0.00039	0	0	0	0	1.8e-05	2.3e-05	3.515	279.9	1.2		Specific	9.7	>sp|P46531|NOTC1_HUMAN Neurogenic locus notch homolog protein 1 OS=Homo sapiens OX=9606 GN=NOTCH1 PE=1 SV=4	1	4626	FP051922_7.4418.4418.4	high-energy collision-induced dissociation	3.41	2685.13	2685.12	1	439 | 31717
316	Hex(1)Pent(1)	108.2	3	857.687	2571.05	857.693	2571.06	controllerType=0 controllerNumber=1 scan=5963	-6.405	D.ECASSPCLHNGRCLDKINE.F	5	ECASSPCLHNGRCLDKINE,DF,2@57.02146,5@294.09508,7@57.02146,9@15.99492,10@0.98402,13@57.02146	S5(OGlycan / 294.0951); H9(Oxidation / 15.9949); N10(Deamidated / 0.984)	16.0498	D.EC[+57.02146]ASS[+294.09508]PC[+57.02146]LH[+15.99492]N[+0.98402]GRC[+57.02146]LDKINE.F	C2(Carbamidomethyl / 57.0215); C7(Carbamidomethyl / 57.0215); C13(Carbamidomethyl / 57.0215)	0.036	0.045	0	0.0055	0	0.015	0.0077	0.01	1.448	108.2	1.2		Specific	7.1	>sp|P46531|NOTC1_HUMAN Neurogenic locus notch homolog protein 1 OS=Homo sapiens OX=9606 GN=NOTCH1 PE=1 SV=4	1	6549	FP051922_7.5963.5963.3	high-energy collision-induced dissociation	1.35	2570.04	2570.06	1	440 | 39410
316		90.9	3	759.655	2276.95	759.661	2276.97	controllerType=0 controllerNumber=1 scan=6018	-7.773	D.ECASSPCLHNGRCLDKINE.F		ECASSPCLHNGRCLDKINE,DF,2@57.02146,7@57.02146,9@15.99492,10@0.98402,13@57.02146	H9(Oxidation / 15.9949); N10(Deamidated / 0.984)	16.1776	D.EC[+57.02146]ASSPC[+57.02146]LH[+15.99492]N[+0.98402]GRC[+57.02146]LDKINE.F	C2(Carbamidomethyl / 57.0215); C7(Carbamidomethyl / 57.0215); C13(Carbamidomethyl / 57.0215)	0.036	0.045	0	0.0055	0	0.015	0.0076	0.0099	1.449	90.9	61.1		Specific	7.4	>sp|P46531|NOTC1_HUMAN Neurogenic locus notch homolog protein 1 OS=Homo sapiens OX=9606 GN=NOTCH1 PE=1 SV=4	1	6610	FP051922_7.6018.6018.3	high-energy collision-induced dissociation	1.33	2275.94	2275.96	1	441 | 16330
317	Fuc(1); HexNAc(1)Hex(1)Fuc(1)	193.5	3	930.396	2789.17	930.398	2789.18	controllerType=0 controllerNumber=1 scan=6022	-2.559	E.CASSPCLHNGRCLDKINE.F	3;4	CASSPCLHNGRCLDKINE,EF,1@57.02146,3@146.05791,4@511.19010,6@57.02146,9@0.98402,12@57.02146	S3(OGlycan / 146.0579); S4(OGlycan / 511.1901); N9(Deamidated / 0.984)	16.1863	E.C[+57.02146]AS[+146.05791]S[+511.19010]PC[+57.02146]LHN[+0.98402]GRC[+57.02146]LDKINE.F	C1(Carbamidomethyl / 57.0215); C6(Carbamidomethyl / 57.0215); C12(Carbamidomethyl / 57.0215)	0.002	0.0026	0	0	0	0	0.00016	0.00021	2.691	193.5	1.2		Specific	10.9	>sp|P46531|NOTC1_HUMAN Neurogenic locus notch homolog protein 1 OS=Homo sapiens OX=9606 GN=NOTCH1 PE=1 SV=4	1	6616	FP051922_7.6022.6022.3	high-energy collision-induced dissociation	2.64	2788.17	2788.17	1	442 | 39904
317	Hex(1); Hex(1)Pent(1)	29.2	4	647.529	2587.09	647.529	2587.1	controllerType=0 controllerNumber=1 scan=4283	-0.634	E.CASSPCLHNGRCLDKINE.F	3;4	CASSPCLHNGRCLDKINE,EF,1@57.02146,3@162.05282,4@294.09508,6@57.02146,12@57.02146	S3(OGlycan / 162.0528); S4(OGlycan / 294.0951)	12.2931	E.C[+57.02146]AS[+162.05282]S[+294.09508]PC[+57.02146]LHNGRC[+57.02146]LDKINE.F	C1(Carbamidomethyl / 57.0215); C6(Carbamidomethyl / 57.0215); C12(Carbamidomethyl / 57.0215)	0.031	0.039	0	0	0	0	0.0048	0.006	1.512	29.2	0		Specific	4.9	>sp|P46531|NOTC1_HUMAN Neurogenic locus notch homolog protein 1 OS=Homo sapiens OX=9606 GN=NOTCH1 PE=1 SV=4	1	4444	FP051922_7.4283.4283.4	high-energy collision-induced dissociation	1.36	2586.09	2586.09	1	443 | 31107
317	Hex(1)Pent(2)	141	4	644.27	2574.06	644.271	2574.06	controllerType=0 controllerNumber=1 scan=4583	-1.911	E.CASSPCLHNGRCLDKINE.F	3	CASSPCLHNGRCLDKINE,EF,1@57.02146,3@426.13734,6@57.02146,11@0.98402,12@57.02146,14@15.99492	S3(OGlycan / 426.1373); R11(Deamidated / 0.984); D14(Oxidation / 15.9949)	12.9919	E.C[+57.02146]AS[+426.13734]SPC[+57.02146]LHNGR[+0.98402]C[+57.02146]LD[+15.99492]KINE.F	C1(Carbamidomethyl / 57.0215); C6(Carbamidomethyl / 57.0215); C12(Carbamidomethyl / 57.0215)	0.007	0.0089	0	0	0	0	0.00066	0.00084	2.156	141	0.8		Specific	8.3	>sp|P46531|NOTC1_HUMAN Neurogenic locus notch homolog protein 1 OS=Homo sapiens OX=9606 GN=NOTCH1 PE=1 SV=4	1	4866	FP051922_7.4583.4583.4	high-energy collision-induced dissociation	2.1	2573.05	2573.06	1	444 | 32485
317	Hex(1)Pent(2)	505	4	644.025	2573.08	644.025	2573.08	controllerType=0 controllerNumber=1 scan=4388	-0.154	E.CASSPCLHNGRCLDKINE.F	4	CASSPCLHNGRCLDKINE,EF,1@57.02146,4@426.13734,6@57.02146,9@15.99492,12@57.02146	S4(OGlycan / 426.1373); N9(Oxidation / 15.9949)	12.5369	E.C[+57.02146]ASS[+426.13734]PC[+57.02146]LHN[+15.99492]GRC[+57.02146]LDKINE.F	C1(Carbamidomethyl / 57.0215); C6(Carbamidomethyl / 57.0215); C12(Carbamidomethyl / 57.0215)	2.4e-07	3.1e-07	0	0	0	0	2.6e-08	3.2e-08	6.613	505	0.4		Specific	14	>sp|P46531|NOTC1_HUMAN Neurogenic locus notch homolog protein 1 OS=Homo sapiens OX=9606 GN=NOTCH1 PE=1 SV=4	1	4583	FP051922_7.4388.4388.4	high-energy collision-induced dissociation	6.92	2572.07	2572.07	1	445 | 31626
317	Hex(1)Pent(2)	444	4	644.025	2573.08	644.025	2573.08	controllerType=0 controllerNumber=1 scan=4340	-1.292	E.CASSPCLHNGRCLDKINE.F	4	CASSPCLHNGRCLDKINE,EF,1@57.02146,4@426.13734,6@57.02146,12@57.02146,14@15.99492	S4(OGlycan / 426.1373); D14(Oxidation / 15.9949)	12.4226	E.C[+57.02146]ASS[+426.13734]PC[+57.02146]LHNGRC[+57.02146]LD[+15.99492]KINE.F	C1(Carbamidomethyl / 57.0215); C6(Carbamidomethyl / 57.0215); C12(Carbamidomethyl / 57.0215)	2.8e-07	3.5e-07	0	0	0	0	3.5e-08	4.5e-08	6.559	444	17.4		Specific	12.1	>sp|P46531|NOTC1_HUMAN Neurogenic locus notch homolog protein 1 OS=Homo sapiens OX=9606 GN=NOTCH1 PE=1 SV=4	1	4521	FP051922_7.4340.4340.4	high-energy collision-induced dissociation	6.23	2572.07	2572.07	1	446 | 31362
317	Hex(1)Pent(2)	34.5	3	858.364	2573.08	858.365	2573.08	controllerType=0 controllerNumber=1 scan=4363	-1.287	E.CASSPCLHNGRCLDKINE.F	3	CASSPCLHNGRCLDKINE,EF,1@57.02146,3@426.13734,6@57.02146,12@57.02146,14@15.99492	S3(OGlycan / 426.1373); D14(Oxidation / 15.9949)	12.477	E.C[+57.02146]AS[+426.13734]SPC[+57.02146]LHNGRC[+57.02146]LD[+15.99492]KINE.F	C1(Carbamidomethyl / 57.0215); C6(Carbamidomethyl / 57.0215); C12(Carbamidomethyl / 57.0215)	0.019	0.024	0	0	0	0	0.0019	0.0025	1.721	34.5	0		Specific	8	>sp|P46531|NOTC1_HUMAN Neurogenic locus notch homolog protein 1 OS=Homo sapiens OX=9606 GN=NOTCH1 PE=1 SV=4	1	4553	FP051922_7.4363.4363.3	high-energy collision-induced dissociation	1.45	2572.07	2572.07	1	447 | 31438
317	Hex(1)Pent(2)	15.1	4	644.026	2573.08	644.025	2573.08	controllerType=0 controllerNumber=1 scan=4194	1.459	E.CASSPCLHNGRCLDKINE.F	4	CASSPCLHNGRCLDKINE,EF,1@57.02146,4@426.13734,6@57.02146,12@57.02146,14@15.99492	S4(OGlycan / 426.1373); D14(Oxidation / 15.9949)	12.0854	E.C[+57.02146]ASS[+426.13734]PC[+57.02146]LHNGRC[+57.02146]LD[+15.99492]KINE.F	C1(Carbamidomethyl / 57.0215); C6(Carbamidomethyl / 57.0215); C12(Carbamidomethyl / 57.0215)	0.031	0.04	0	0	0	0	0.0048	0.0061	1.506	15.1	0		Specific	5.8	>sp|P46531|NOTC1_HUMAN Neurogenic locus notch homolog protein 1 OS=Homo sapiens OX=9606 GN=NOTCH1 PE=1 SV=4	1	4323	FP051922_7.4194.4194.4	high-energy collision-induced dissociation	1.35	2572.08	2572.07	1	448 | 30718
317	Hex(1)Pent(2)	870	4	640.271	2558.06	640.273	2558.07	controllerType=0 controllerNumber=1 scan=5064	-3.147	E.CASSPCLHNGRCLDKINE.F	4	CASSPCLHNGRCLDKINE,EF,1@57.02146,4@426.13734,6@57.02146,9@0.98402,12@57.02146	S4(OGlycan / 426.1373); N9(Deamidated / 0.984)	14.0699	E.C[+57.02146]ASS[+426.13734]PC[+57.02146]LHN[+0.98402]GRC[+57.02146]LDKINE.F	C1(Carbamidomethyl / 57.0215); C6(Carbamidomethyl / 57.0215); C12(Carbamidomethyl / 57.0215)	6.9e-14	8.7e-14	0	0	0	0	9.6e-15	1.2e-14	13.164	870	19		Specific	17.6	>sp|P46531|NOTC1_HUMAN Neurogenic locus notch homolog protein 1 OS=Homo sapiens OX=9606 GN=NOTCH1 PE=1 SV=4	1	5460	FP051922_7.5064.5064.4	high-energy collision-induced dissociation	13.59	2557.05	2557.06	1	449 | 35458
317	Hex(1)Pent(2)	863.4	3	853.359	2558.06	853.361	2558.07	controllerType=0 controllerNumber=1 scan=5083	-2.044	E.CASSPCLHNGRCLDKINE.F	4	CASSPCLHNGRCLDKINE,EF,1@57.02146,4@426.13734,6@57.02146,9@0.98402,12@57.02146	S4(OGlycan / 426.1373); N9(Deamidated / 0.984)	14.1125	E.C[+57.02146]ASS[+426.13734]PC[+57.02146]LHN[+0.98402]GRC[+57.02146]LDKINE.F	C1(Carbamidomethyl / 57.0215); C6(Carbamidomethyl / 57.0215); C12(Carbamidomethyl / 57.0215)	9.2e-14	1.2e-13	0	0	0	0	1.2e-14	1.6e-14	13.038	863.4	20.1		Specific	18.4	>sp|P46531|NOTC1_HUMAN Neurogenic locus notch homolog protein 1 OS=Homo sapiens OX=9606 GN=NOTCH1 PE=1 SV=4	1	5481	FP051922_7.5083.5083.3	high-energy collision-induced dissociation	13.47	2557.06	2557.06	1	450 | 35566
317	Hex(1)Pent(2)	774.7	4	640.273	2558.07	640.273	2558.07	controllerType=0 controllerNumber=1 scan=4499	0.002	E.CASSPCLHNGRCLDKINE.F	4	CASSPCLHNGRCLDKINE,EF,1@57.02146,4@426.13734,6@57.02146,9@0.98402,12@57.02146	S4(OGlycan / 426.1373); N9(Deamidated / 0.984)	12.7955	E.C[+57.02146]ASS[+426.13734]PC[+57.02146]LHN[+0.98402]GRC[+57.02146]LDKINE.F	C1(Carbamidomethyl / 57.0215); C6(Carbamidomethyl / 57.0215); C12(Carbamidomethyl / 57.0215)	3.2e-12	4.1e-12	0	0	0	0	4.2e-13	5.3e-13	11.49	774.7	19.4		Specific	16.8	>sp|P46531|NOTC1_HUMAN Neurogenic locus notch homolog protein 1 OS=Homo sapiens OX=9606 GN=NOTCH1 PE=1 SV=4	1	4739	FP051922_7.4499.4499.4	high-energy collision-induced dissociation	12.92	2557.06	2557.06	1	451 | 32045
317	Hex(1)Pent(2)	773.9	4	640.273	2558.07	640.273	2558.07	controllerType=0 controllerNumber=1 scan=4552	0.289	E.CASSPCLHNGRCLDKINE.F	4	CASSPCLHNGRCLDKINE,EF,1@57.02146,4@426.13734,6@57.02146,9@0.98402,12@57.02146	S4(OGlycan / 426.1373); N9(Deamidated / 0.984)	12.9204	E.C[+57.02146]ASS[+426.13734]PC[+57.02146]LHN[+0.98402]GRC[+57.02146]LDKINE.F	C1(Carbamidomethyl / 57.0215); C6(Carbamidomethyl / 57.0215); C12(Carbamidomethyl / 57.0215)	3.2e-12	4.1e-12	0	0	0	0	4.9e-13	6.2e-13	11.49	773.9	18.7		Specific	15.9	>sp|P46531|NOTC1_HUMAN Neurogenic locus notch homolog protein 1 OS=Homo sapiens OX=9606 GN=NOTCH1 PE=1 SV=4	1	4816	FP051922_7.4552.4552.4	high-energy collision-induced dissociation	12.92	2557.06	2557.06	1	452 | 32337
317	Hex(1)Pent(2)	760.4	4	640.271	2558.06	640.273	2558.07	controllerType=0 controllerNumber=1 scan=5118	-3.338	E.CASSPCLHNGRCLDKINE.F	4	CASSPCLHNGRCLDKINE,EF,1@57.02146,4@426.13734,6@57.02146,9@0.98402,12@57.02146	S4(OGlycan / 426.1373); N9(Deamidated / 0.984)	14.1843	E.C[+57.02146]ASS[+426.13734]PC[+57.02146]LHN[+0.98402]GRC[+57.02146]LDKINE.F	C1(Carbamidomethyl / 57.0215); C6(Carbamidomethyl / 57.0215); C12(Carbamidomethyl / 57.0215)	6.9e-12	8.7e-12	0	0	0	0	9.5e-13	1.2e-12	11.164	760.4	18.2		Specific	17.8	>sp|P46531|NOTC1_HUMAN Neurogenic locus notch homolog protein 1 OS=Homo sapiens OX=9606 GN=NOTCH1 PE=1 SV=4	1	5523	FP051922_7.5118.5118.4	high-energy collision-induced dissociation	11.59	2557.05	2557.06	1	453 | 35716
317	Hex(1)Pent(2)	736.4	4	640.27	2558.06	640.273	2558.07	controllerType=0 controllerNumber=1 scan=5171	-3.72	E.CASSPCLHNGRCLDKINE.F	4	CASSPCLHNGRCLDKINE,EF,1@57.02146,4@426.13734,6@57.02146,9@0.98402,12@57.02146	S4(OGlycan / 426.1373); N9(Deamidated / 0.984)	14.2981	E.C[+57.02146]ASS[+426.13734]PC[+57.02146]LHN[+0.98402]GRC[+57.02146]LDKINE.F	C1(Carbamidomethyl / 57.0215); C6(Carbamidomethyl / 57.0215); C12(Carbamidomethyl / 57.0215)	6.9e-11	8.7e-11	0	0	0	0	9.3e-12	1.2e-11	10.164	736.4	18.8		Specific	18.3	>sp|P46531|NOTC1_HUMAN Neurogenic locus notch homolog protein 1 OS=Homo sapiens OX=9606 GN=NOTCH1 PE=1 SV=4	1	5581	FP051922_7.5171.5171.4	high-energy collision-induced dissociation	10.59	2557.05	2557.06	1	454 | 35956
317	Hex(1)Pent(2)	711	4	640.272	2558.06	640.273	2558.07	controllerType=0 controllerNumber=1 scan=4747	-1.906	E.CASSPCLHNGRCLDKINE.F	4	CASSPCLHNGRCLDKINE,EF,1@57.02146,4@426.13734,6@57.02146,9@0.98402,12@57.02146	S4(OGlycan / 426.1373); N9(Deamidated / 0.984)	13.3731	E.C[+57.02146]ASS[+426.13734]PC[+57.02146]LHN[+0.98402]GRC[+57.02146]LDKINE.F	C1(Carbamidomethyl / 57.0215); C6(Carbamidomethyl / 57.0215); C12(Carbamidomethyl / 57.0215)	3.2e-11	4.1e-11	0	0	0	0	3.2e-12	4e-12	10.49	711	19.2		Specific	14.8	>sp|P46531|NOTC1_HUMAN Neurogenic locus notch homolog protein 1 OS=Homo sapiens OX=9606 GN=NOTCH1 PE=1 SV=4	1	5079	FP051922_7.4747.4747.4	high-energy collision-induced dissociation	10.92	2557.06	2557.06	1	455 | 34109
317	Hex(1)Pent(2)	685.5	4	640.271	2558.06	640.273	2558.07	controllerType=0 controllerNumber=1 scan=5060	-3.147	E.CASSPCLHNGRCLDKINE.F	4	CASSPCLHNGRCLDKINE,EF,1@57.02146,4@426.13734,6@57.02146,9@0.98402,12@57.02146	S4(OGlycan / 426.1373); N9(Deamidated / 0.984)	14.0612	E.C[+57.02146]ASS[+426.13734]PC[+57.02146]LHN[+0.98402]GRC[+57.02146]LDKINE.F	C1(Carbamidomethyl / 57.0215); C6(Carbamidomethyl / 57.0215); C12(Carbamidomethyl / 57.0215)	6.9e-10	8.7e-10	0	0	0	0	4.8e-11	6.2e-11	9.164	650.2	20.7		Specific	13.9	>sp|P46531|NOTC1_HUMAN Neurogenic locus notch homolog protein 1 OS=Homo sapiens OX=9606 GN=NOTCH1 PE=1 SV=4	1	5454	FP051922_7.5060.5060.2	high-energy collision-induced dissociation	10.59	2557.05	2557.06	1	456 | 35406
317	Hex(1)Pent(2)	674.9	3	853.36	2558.07	853.361	2558.07	controllerType=0 controllerNumber=1 scan=5142	-1.114	E.CASSPCLHNGRCLDKINE.F	4	CASSPCLHNGRCLDKINE,EF,1@57.02146,4@426.13734,6@57.02146,9@0.98402,12@57.02146	S4(OGlycan / 426.1373); N9(Deamidated / 0.984)	14.2361	E.C[+57.02146]ASS[+426.13734]PC[+57.02146]LHN[+0.98402]GRC[+57.02146]LDKINE.F	C1(Carbamidomethyl / 57.0215); C6(Carbamidomethyl / 57.0215); C12(Carbamidomethyl / 57.0215)	9.2e-10	1.2e-09	0	0	0	0	6.1e-11	7.8e-11	9.038	674.9	19.6		Specific	16.9	>sp|P46531|NOTC1_HUMAN Neurogenic locus notch homolog protein 1 OS=Homo sapiens OX=9606 GN=NOTCH1 PE=1 SV=4	1	5549	FP051922_7.5142.5142.3	high-energy collision-induced dissociation	10.47	2557.06	2557.06	1	457 | 35890
317	Hex(1)Pent(2)	406.4	3	853.365	2558.08	853.361	2558.07	controllerType=0 controllerNumber=1 scan=4506	4.469	E.CASSPCLHNGRCLDKINE.F	4	CASSPCLHNGRCLDKINE,EF,1@57.02146,4@426.13734,6@57.02146,9@0.98402,12@57.02146	S4(OGlycan / 426.1373); N9(Deamidated / 0.984)	12.8106	E.C[+57.02146]ASS[+426.13734]PC[+57.02146]LHN[+0.98402]GRC[+57.02146]LDKINE.F	C1(Carbamidomethyl / 57.0215); C6(Carbamidomethyl / 57.0215); C12(Carbamidomethyl / 57.0215)	1.2e-05	1.5e-05	0	0	0	0	1.2e-06	1.5e-06	4.923	406.4	20.5		Specific	15	>sp|P46531|NOTC1_HUMAN Neurogenic locus notch homolog protein 1 OS=Homo sapiens OX=9606 GN=NOTCH1 PE=1 SV=4	1	4751	FP051922_7.4506.4506.3	high-energy collision-induced dissociation	4.73	2557.07	2557.06	1	458 | 32057
317	Hex(1)Pent(2)	389	3	853.363	2558.08	853.361	2558.07	controllerType=0 controllerNumber=1 scan=4553	2.537	E.CASSPCLHNGRCLDKINE.F	4	CASSPCLHNGRCLDKINE,EF,1@57.02146,4@426.13734,6@57.02146,9@0.98402,12@57.02146	S4(OGlycan / 426.1373); N9(Deamidated / 0.984)	12.9226	E.C[+57.02146]ASS[+426.13734]PC[+57.02146]LHN[+0.98402]GRC[+57.02146]LDKINE.F	C1(Carbamidomethyl / 57.0215); C6(Carbamidomethyl / 57.0215); C12(Carbamidomethyl / 57.0215)	2.3e-06	2.9e-06	0	0	0	0	3.7e-07	4.7e-07	5.645	389	16.8		Specific	12.7	>sp|P46531|NOTC1_HUMAN Neurogenic locus notch homolog protein 1 OS=Homo sapiens OX=9606 GN=NOTCH1 PE=1 SV=4	1	4818	FP051922_7.4553.4553.3	high-energy collision-induced dissociation	5.33	2557.07	2557.06	1	459 | 32349
317	Hex(1)Pent(2)	328.3	4	640.273	2558.07	640.273	2558.07	controllerType=0 controllerNumber=1 scan=4607	1.052	E.CASSPCLHNGRCLDKINE.F	4	CASSPCLHNGRCLDKINE,EF,1@57.02146,4@426.13734,6@57.02146,9@0.98402,12@57.02146	S4(OGlycan / 426.1373); N9(Deamidated / 0.984)	13.0497	E.C[+57.02146]ASS[+426.13734]PC[+57.02146]LHN[+0.98402]GRC[+57.02146]LDKINE.F	C1(Carbamidomethyl / 57.0215); C6(Carbamidomethyl / 57.0215); C12(Carbamidomethyl / 57.0215)	0.00018	0.00023	0	0	0	0	1.7e-05	2.1e-05	3.738	328.3	17		Specific	10.9	>sp|P46531|NOTC1_HUMAN Neurogenic locus notch homolog protein 1 OS=Homo sapiens OX=9606 GN=NOTCH1 PE=1 SV=4	1	4901	FP051922_7.4607.4607.4	high-energy collision-induced dissociation	3.35	2557.06	2557.06	1	460 | 32665
317	Hex(1)Pent(2)	802.5	3	853.033	2557.08	853.033	2557.09	controllerType=0 controllerNumber=1 scan=4312	-0.395	E.CASSPCLHNGRCLDKINE.F	4	CASSPCLHNGRCLDKINE,EF,1@57.02146,4@426.13734,6@57.02146,12@57.02146	S4(OGlycan / 426.1373)	12.3593	E.C[+57.02146]ASS[+426.13734]PC[+57.02146]LHNGRC[+57.02146]LDKINE.F	C1(Carbamidomethyl / 57.0215); C6(Carbamidomethyl / 57.0215); C12(Carbamidomethyl / 57.0215)	9.2e-13	1.2e-12	0	0	0	0	6.2e-14	7.9e-14	12.038	756.9	20.6		Specific	16	>sp|P46531|NOTC1_HUMAN Neurogenic locus notch homolog protein 1 OS=Homo sapiens OX=9606 GN=NOTCH1 PE=1 SV=4	1	4483	FP051922_7.4312.4312.3	high-energy collision-induced dissociation	12.93	2556.08	2556.08	1	461 | 31257
317	Hex(1)Pent(2)	790.4	4	640.027	2557.08	640.027	2557.09	controllerType=0 controllerNumber=1 scan=4366	-0.043	E.CASSPCLHNGRCLDKINE.F	4	CASSPCLHNGRCLDKINE,EF,1@57.02146,4@426.13734,6@57.02146,12@57.02146	S4(OGlycan / 426.1373)	12.4854	E.C[+57.02146]ASS[+426.13734]PC[+57.02146]LHNGRC[+57.02146]LDKINE.F	C1(Carbamidomethyl / 57.0215); C6(Carbamidomethyl / 57.0215); C12(Carbamidomethyl / 57.0215)	3.2e-12	4.1e-12	0	0	0	0	3.5e-13	4.4e-13	11.49	790.4	19.1		Specific	15.9	>sp|P46531|NOTC1_HUMAN Neurogenic locus notch homolog protein 1 OS=Homo sapiens OX=9606 GN=NOTCH1 PE=1 SV=4	1	4555	FP051922_7.4366.4366.4	high-energy collision-induced dissociation	13.39	2556.08	2556.08	1	462 | 31478
317	Hex(1)Pent(2)	766	4	640.026	2557.08	640.027	2557.09	controllerType=0 controllerNumber=1 scan=4257	-0.711	E.CASSPCLHNGRCLDKINE.F	4	CASSPCLHNGRCLDKINE,EF,1@57.02146,4@426.13734,6@57.02146,12@57.02146	S4(OGlycan / 426.1373)	12.233	E.C[+57.02146]ASS[+426.13734]PC[+57.02146]LHNGRC[+57.02146]LDKINE.F	C1(Carbamidomethyl / 57.0215); C6(Carbamidomethyl / 57.0215); C12(Carbamidomethyl / 57.0215)	3.2e-12	4.1e-12	0	0	0	0	2.7e-13	3.4e-13	11.49	766	19.2		Specific	18.1	>sp|P46531|NOTC1_HUMAN Neurogenic locus notch homolog protein 1 OS=Homo sapiens OX=9606 GN=NOTCH1 PE=1 SV=4	1	4407	FP051922_7.4257.4257.4	high-energy collision-induced dissociation	12.39	2556.08	2556.08	1	463 | 30938
317	Hex(1)Pent(2)	717.3	4	640.026	2557.08	640.027	2557.09	controllerType=0 controllerNumber=1 scan=4311	-1.188	E.CASSPCLHNGRCLDKINE.F	4	CASSPCLHNGRCLDKINE,EF,1@57.02146,4@426.13734,6@57.02146,12@57.02146	S4(OGlycan / 426.1373)	12.3571	E.C[+57.02146]ASS[+426.13734]PC[+57.02146]LHNGRC[+57.02146]LDKINE.F	C1(Carbamidomethyl / 57.0215); C6(Carbamidomethyl / 57.0215); C12(Carbamidomethyl / 57.0215)	3.2e-11	4.1e-11	0	0	0	0	2.6e-12	3.3e-12	10.49	717.3	18.2		Specific	17.9	>sp|P46531|NOTC1_HUMAN Neurogenic locus notch homolog protein 1 OS=Homo sapiens OX=9606 GN=NOTCH1 PE=1 SV=4	1	4481	FP051922_7.4311.4311.4	high-energy collision-induced dissociation	11.39	2556.07	2556.08	1	464 | 31223
317	Hex(1)Pent(2)	609.1	3	853.034	2557.09	853.033	2557.09	controllerType=0 controllerNumber=1 scan=4261	1.395	E.CASSPCLHNGRCLDKINE.F	4	CASSPCLHNGRCLDKINE,EF,1@57.02146,4@426.13734,6@57.02146,12@57.02146	S4(OGlycan / 426.1373)	12.2413	E.C[+57.02146]ASS[+426.13734]PC[+57.02146]LHNGRC[+57.02146]LDKINE.F	C1(Carbamidomethyl / 57.0215); C6(Carbamidomethyl / 57.0215); C12(Carbamidomethyl / 57.0215)	1.5e-08	1.9e-08	0	0	0	0	8.5e-10	1.1e-09	7.834	609.1	19.1		Specific	15.9	>sp|P46531|NOTC1_HUMAN Neurogenic locus notch homolog protein 1 OS=Homo sapiens OX=9606 GN=NOTCH1 PE=1 SV=4	1	4411	FP051922_7.4261.4261.3	high-energy collision-induced dissociation	8.73	2556.08	2556.08	1	465 | 30972
317	Hex(1)Pent(2)	530.8	4	640.026	2557.08	640.027	2557.09	controllerType=0 controllerNumber=1 scan=4421	-0.615	E.CASSPCLHNGRCLDKINE.F	4	CASSPCLHNGRCLDKINE,EF,1@57.02146,4@426.13734,6@57.02146,12@57.02146	S4(OGlycan / 426.1373)	12.6142	E.C[+57.02146]ASS[+426.13734]PC[+57.02146]LHNGRC[+57.02146]LDKINE.F	C1(Carbamidomethyl / 57.0215); C6(Carbamidomethyl / 57.0215); C12(Carbamidomethyl / 57.0215)	1.6e-07	2e-07	0	0	0	0	1.5e-08	1.9e-08	6.8	530.8	18.3		Specific	12.3	>sp|P46531|NOTC1_HUMAN Neurogenic locus notch homolog protein 1 OS=Homo sapiens OX=9606 GN=NOTCH1 PE=1 SV=4	1	4630	FP051922_7.4421.4421.4	high-energy collision-induced dissociation	8.39	2556.08	2556.08	1	466 | 31745
317	Hex(1)Pent(2)	314.2	3	853.033	2557.09	853.033	2557.09	controllerType=0 controllerNumber=1 scan=4367	0.034	E.CASSPCLHNGRCLDKINE.F	4	CASSPCLHNGRCLDKINE,EF,1@57.02146,4@426.13734,6@57.02146,12@57.02146	S4(OGlycan / 426.1373)	12.4875	E.C[+57.02146]ASS[+426.13734]PC[+57.02146]LHNGRC[+57.02146]LDKINE.F	C1(Carbamidomethyl / 57.0215); C6(Carbamidomethyl / 57.0215); C12(Carbamidomethyl / 57.0215)	3e-05	3.8e-05	0	0	0	0	2.9e-06	3.7e-06	4.528	314.2	22.3		Specific	13.3	>sp|P46531|NOTC1_HUMAN Neurogenic locus notch homolog protein 1 OS=Homo sapiens OX=9606 GN=NOTCH1 PE=1 SV=4	1	4557	FP051922_7.4367.4367.3	high-energy collision-induced dissociation	4.55	2556.08	2556.08	1	467 | 31552
317	Hex(1)Pent(2)	281.3	3	853.022	2557.05	853.033	2557.09	controllerType=0 controllerNumber=1 scan=4770	-13.142	E.CASSPCLHNGRCLDKINE.F	3	CASSPCLHNGRCLDKINE,EF,1@57.02146,3@426.13734,6@57.02146,12@57.02146	S3(OGlycan / 426.1373)	13.4258	E.C[+57.02146]AS[+426.13734]SPC[+57.02146]LHNGRC[+57.02146]LDKINE.F	C1(Carbamidomethyl / 57.0215); C6(Carbamidomethyl / 57.0215); C12(Carbamidomethyl / 57.0215)	0.005	0.0063	0	0	0	0	0.0005	0.00064	2.304	281.3	0.8		Specific	9.4	>sp|P46531|NOTC1_HUMAN Neurogenic locus notch homolog protein 1 OS=Homo sapiens OX=9606 GN=NOTCH1 PE=1 SV=4	1	5105	FP051922_7.4770.4770.3	high-energy collision-induced dissociation	2.31	2556.04	2556.08	1	468 | 34355
317		310.8	4	533.738	2131.93	533.738	2131.93	controllerType=0 controllerNumber=1 scan=4545	-0.85	E.CASSPCLHNGRCLDKINE.F		CASSPCLHNGRCLDKINE,EF,1@57.02146,6@57.02146,9@0.98402,12@57.02146	N9(Deamidated / 0.984)	12.9033	E.C[+57.02146]ASSPC[+57.02146]LHN[+0.98402]GRC[+57.02146]LDKINE.F	C1(Carbamidomethyl / 57.0215); C6(Carbamidomethyl / 57.0215); C12(Carbamidomethyl / 57.0215)	0.00021	0.00027	0	0	0	0	1.7e-05	2.2e-05	3.676	310.8	36.3		Specific	9	>sp|P46531|NOTC1_HUMAN Neurogenic locus notch homolog protein 1 OS=Homo sapiens OX=9606 GN=NOTCH1 PE=1 SV=4	1	4806	FP051922_7.4545.4545.4	high-energy collision-induced dissociation	3.7	2130.92	2130.92	1	469 | 15308
317		430.6	4	533.492	2130.95	533.492	2130.95	controllerType=0 controllerNumber=1 scan=4305	-1.019	E.CASSPCLHNGRCLDKINE.F		CASSPCLHNGRCLDKINE,EF,1@57.02146,6@57.02146,12@57.02146		12.3432	E.C[+57.02146]ASSPC[+57.02146]LHNGRC[+57.02146]LDKINE.F	C1(Carbamidomethyl / 57.0215); C6(Carbamidomethyl / 57.0215); C12(Carbamidomethyl / 57.0215)	9.3e-06	1.2e-05	0	0	0	0	9.2e-07	1.2e-06	5.029	430.6	430.6		Specific	9.7	>sp|P46531|NOTC1_HUMAN Neurogenic locus notch homolog protein 1 OS=Homo sapiens OX=9606 GN=NOTCH1 PE=1 SV=4	1	4475	FP051922_7.4305.4305.4	high-energy collision-induced dissociation	5.31	2129.94	2129.94	1	470 | 15060
335	HexNAc(1)	589.2	2	1333.52	2666.04	1333.53	2666.05	controllerType=0 controllerNumber=1 scan=6899	-3.095	E.FQCECPTGFTGHLCQYDVDE.C	10	FQCECPTGFTGHLCQYDVDE,EC,3@57.02146,5@57.02146,10@203.07937,14@57.02146	T10(OGlycan / 203.0794)	18.2009	E.FQC[+57.02146]EC[+57.02146]PTGFT[+203.07937]GHLC[+57.02146]QYDVDE.C	C3(Carbamidomethyl / 57.0215); C5(Carbamidomethyl / 57.0215); C14(Carbamidomethyl / 57.0215)	3.3e-08	4.3e-08	0	0	0	0	2.2e-09	2.8e-09	7.475	384.8	4		Specific	21.3	>sp|P46531|NOTC1_HUMAN Neurogenic locus notch homolog protein 1 OS=Homo sapiens OX=9606 GN=NOTCH1 PE=1 SV=4	1	7642	FP051922_7.6899.6899.2	high-energy collision-induced dissociation	9.37	2665.03	2665.04	1	471 | 42992
335	HexNAc(1)	556.9	2	1333.52	2666.03	1333.53	2666.05	controllerType=0 controllerNumber=1 scan=6953	-5.293	E.FQCECPTGFTGHLCQYDVDE.C	10	FQCECPTGFTGHLCQYDVDE,EC,3@57.02146,5@57.02146,10@203.07937,14@57.02146	T10(OGlycan / 203.0794)	18.3205	E.FQC[+57.02146]EC[+57.02146]PTGFT[+203.07937]GHLC[+57.02146]QYDVDE.C	C3(Carbamidomethyl / 57.0215); C5(Carbamidomethyl / 57.0215); C14(Carbamidomethyl / 57.0215)	2.8e-07	3.5e-07	0	0	0	0	3.9e-08	5e-08	6.555	390.9	13.2		Specific	18	>sp|P46531|NOTC1_HUMAN Neurogenic locus notch homolog protein 1 OS=Homo sapiens OX=9606 GN=NOTCH1 PE=1 SV=4	1	7700	FP051922_7.6953.6953.2	high-energy collision-induced dissociation	8.14	2665.03	2665.04	1	472 | 43112
335	HexNAc(1)	435.6	3	889.351	2666.04	889.354	2666.05	controllerType=0 controllerNumber=1 scan=6939	-3.169	E.FQCECPTGFTGHLCQYDVDE.C	7	FQCECPTGFTGHLCQYDVDE,EC,3@57.02146,5@57.02146,7@203.07937,14@57.02146	T7(OGlycan / 203.0794)	18.2915	E.FQC[+57.02146]EC[+57.02146]PT[+203.07937]GFTGHLC[+57.02146]QYDVDE.C	C3(Carbamidomethyl / 57.0215); C5(Carbamidomethyl / 57.0215); C14(Carbamidomethyl / 57.0215)	2.1e-05	2.6e-05	0	0	0	0	1.9e-06	2.4e-06	4.684	346.3	2.4		Specific	12.4	>sp|P46531|NOTC1_HUMAN Neurogenic locus notch homolog protein 1 OS=Homo sapiens OX=9606 GN=NOTCH1 PE=1 SV=4	1	7683	FP051922_7.6939.6939.3	high-energy collision-induced dissociation	4.91	2665.03	2665.04	1	473 | 43072
335	HexNAc(1)	152.9	3	889.353	2666.04	889.354	2666.05	controllerType=0 controllerNumber=1 scan=6886	-1.521	E.FQCECPTGFTGHLCQYDVDE.C	7	FQCECPTGFTGHLCQYDVDE,EC,3@57.02146,5@57.02146,7@203.07937,14@57.02146	T7(OGlycan / 203.0794)	18.1725	E.FQC[+57.02146]EC[+57.02146]PT[+203.07937]GFTGHLC[+57.02146]QYDVDE.C	C3(Carbamidomethyl / 57.0215); C5(Carbamidomethyl / 57.0215); C14(Carbamidomethyl / 57.0215)	0.011	0.014	0	0	0	0	0.0011	0.0014	1.961	125.4	2.4		Specific	10.3	>sp|P46531|NOTC1_HUMAN Neurogenic locus notch homolog protein 1 OS=Homo sapiens OX=9606 GN=NOTCH1 PE=1 SV=4	1	7629	FP051922_7.6886.6886.3	high-energy collision-induced dissociation	1.86	2665.04	2665.04	1	474 | 42952
335		196.9	3	826.997	2478.98	826.993	2478.96	controllerType=0 controllerNumber=1 scan=7165	4.908	E.FQCECPTGFTGHLCQYDVDE.C		FQCECPTGFTGHLCQYDVDE,EC,3@57.02146,5@57.02146,14@57.02146,17@15.99492	D17(Oxidation / 15.9949)	18.798	E.FQC[+57.02146]EC[+57.02146]PTGFTGHLC[+57.02146]QYD[+15.99492]VDE.C	C3(Carbamidomethyl / 57.0215); C5(Carbamidomethyl / 57.0215); C14(Carbamidomethyl / 57.0215)	0.0055	0.007	0	0	0	0	0.00053	0.00067	2.259	196.9	20.9		Specific	9.2	>sp|P46531|NOTC1_HUMAN Neurogenic locus notch homolog protein 1 OS=Homo sapiens OX=9606 GN=NOTCH1 PE=1 SV=4	1	7921	FP051922_7.7165.7165.3	high-energy collision-induced dissociation	2.15	2477.97	2477.96	1	475 | 18080
335		152.4	2	1239.98	2478.96	1239.99	2478.96	controllerType=0 controllerNumber=1 scan=6996	-3.039	E.FQCECPTGFTGHLCQYDVDE.C		FQCECPTGFTGHLCQYDVDE,EC,3@57.02146,5@57.02146,12@15.99492,14@57.02146	H12(Oxidation / 15.9949)	18.4158	E.FQC[+57.02146]EC[+57.02146]PTGFTGH[+15.99492]LC[+57.02146]QYDVDE.C	C3(Carbamidomethyl / 57.0215); C5(Carbamidomethyl / 57.0215); C14(Carbamidomethyl / 57.0215)	0.0029	0.0037	0	0	0	0	0.00025	0.00032	2.538	152.4	1.5		Specific	8.9	>sp|P46531|NOTC1_HUMAN Neurogenic locus notch homolog protein 1 OS=Homo sapiens OX=9606 GN=NOTCH1 PE=1 SV=4	1	7747	FP051922_7.6996.6996.2	high-energy collision-induced dissociation	2.43	2477.95	2477.96	1	476 | 17481
335		127.6	2	1239.98	2478.95	1239.99	2478.96	controllerType=0 controllerNumber=1 scan=7167	-5.994	E.FQCECPTGFTGHLCQYDVDE.C		FQCECPTGFTGHLCQYDVDE,EC,3@57.02146,5@57.02146,14@57.02146,17@15.99492	D17(Oxidation / 15.9949)	18.8024	E.FQC[+57.02146]EC[+57.02146]PTGFTGHLC[+57.02146]QYD[+15.99492]VDE.C	C3(Carbamidomethyl / 57.0215); C5(Carbamidomethyl / 57.0215); C14(Carbamidomethyl / 57.0215)	0.011	0.014	0	0	0	0	0.0011	0.0013	1.969	127.6	23.7		Specific	8.5	>sp|P46531|NOTC1_HUMAN Neurogenic locus notch homolog protein 1 OS=Homo sapiens OX=9606 GN=NOTCH1 PE=1 SV=4	1	7924	FP051922_7.7167.7167.2	high-energy collision-induced dissociation	1.86	2477.94	2477.96	1	477 | 18118
335		111.3	3	826.991	2478.96	826.993	2478.96	controllerType=0 controllerNumber=1 scan=6991	-2.035	E.FQCECPTGFTGHLCQYDVDE.C		FQCECPTGFTGHLCQYDVDE,EC,3@57.02146,5@57.02146,12@15.99492,14@57.02146	H12(Oxidation / 15.9949)	18.4029	E.FQC[+57.02146]EC[+57.02146]PTGFTGH[+15.99492]LC[+57.02146]QYDVDE.C	C3(Carbamidomethyl / 57.0215); C5(Carbamidomethyl / 57.0215); C14(Carbamidomethyl / 57.0215)	0.022	0.028	0	0	0	0	0.0028	0.0035	1.651	111.3	0		Specific	8.1	>sp|P46531|NOTC1_HUMAN Neurogenic locus notch homolog protein 1 OS=Homo sapiens OX=9606 GN=NOTCH1 PE=1 SV=4	1	7743	FP051922_7.6991.6991.3	high-energy collision-induced dissociation	1.55	2477.95	2477.96	1	478 | 17443
335		671.7	2	1231.99	2462.96	1231.99	2462.97	controllerType=0 controllerNumber=1 scan=7097	-2.249	E.FQCECPTGFTGHLCQYDVDE.C		FQCECPTGFTGHLCQYDVDE,EC,3@57.02146,5@57.02146,14@57.02146		18.6448	E.FQC[+57.02146]EC[+57.02146]PTGFTGHLC[+57.02146]QYDVDE.C	C3(Carbamidomethyl / 57.0215); C5(Carbamidomethyl / 57.0215); C14(Carbamidomethyl / 57.0215)	3.3e-10	4.3e-10	0	0	0	0	2.6e-11	3.3e-11	9.475	417.6	417.6		Specific	15	>sp|P46531|NOTC1_HUMAN Neurogenic locus notch homolog protein 1 OS=Homo sapiens OX=9606 GN=NOTCH1 PE=1 SV=4	1	7853	FP051922_7.7097.7097.2	high-energy collision-induced dissociation	9.37	2461.96	2461.96	1	479 | 17723
335		651.4	2	1231.99	2462.97	1231.99	2462.97	controllerType=0 controllerNumber=1 scan=7203	-1.357	E.FQCECPTGFTGHLCQYDVDE.C		FQCECPTGFTGHLCQYDVDE,EC,3@57.02146,5@57.02146,14@57.02146		18.8859	E.FQC[+57.02146]EC[+57.02146]PTGFTGHLC[+57.02146]QYDVDE.C	C3(Carbamidomethyl / 57.0215); C5(Carbamidomethyl / 57.0215); C14(Carbamidomethyl / 57.0215)	1.8e-09	2.3e-09	0	0	0	0	2.3e-10	3e-10	8.741	353.7	353.7		Specific	16.3	>sp|P46531|NOTC1_HUMAN Neurogenic locus notch homolog protein 1 OS=Homo sapiens OX=9606 GN=NOTCH1 PE=1 SV=4	1	7960	FP051922_7.7203.7203.2	high-energy collision-induced dissociation	8.64	2461.96	2461.96	1	480 | 18377
335		634	2	1231.99	2462.97	1231.99	2462.97	controllerType=0 controllerNumber=1 scan=7258	-1.258	E.FQCECPTGFTGHLCQYDVDE.C		FQCECPTGFTGHLCQYDVDE,EC,3@57.02146,5@57.02146,14@57.02146		19.0143	E.FQC[+57.02146]EC[+57.02146]PTGFTGHLC[+57.02146]QYDVDE.C	C3(Carbamidomethyl / 57.0215); C5(Carbamidomethyl / 57.0215); C14(Carbamidomethyl / 57.0215)	1.8e-08	2.3e-08	0	0	0	0	1.6e-09	2e-09	7.741	353.3	353.3		Specific	16.8	>sp|P46531|NOTC1_HUMAN Neurogenic locus notch homolog protein 1 OS=Homo sapiens OX=9606 GN=NOTCH1 PE=1 SV=4	1	8019	FP051922_7.7258.7258.2	high-energy collision-induced dissociation	7.64	2461.96	2461.96	1	481 | 18561
335		633.5	2	1231.99	2462.96	1231.99	2462.97	controllerType=0 controllerNumber=1 scan=7148	-1.456	E.FQCECPTGFTGHLCQYDVDE.C		FQCECPTGFTGHLCQYDVDE,EC,3@57.02146,5@57.02146,14@57.02146		18.7611	E.FQC[+57.02146]EC[+57.02146]PTGFTGHLC[+57.02146]QYDVDE.C	C3(Carbamidomethyl / 57.0215); C5(Carbamidomethyl / 57.0215); C14(Carbamidomethyl / 57.0215)	1.8e-08	2.3e-08	0	0	0	0	1.4e-09	1.8e-09	7.741	351	351		Specific	16.1	>sp|P46531|NOTC1_HUMAN Neurogenic locus notch homolog protein 1 OS=Homo sapiens OX=9606 GN=NOTCH1 PE=1 SV=4	1	7905	FP051922_7.7148.7148.2	high-energy collision-induced dissociation	7.64	2461.96	2461.96	1	482 | 17970
335		598.4	2	1231.99	2462.96	1231.99	2462.97	controllerType=0 controllerNumber=1 scan=7313	-1.754	E.FQCECPTGFTGHLCQYDVDE.C		FQCECPTGFTGHLCQYDVDE,EC,3@57.02146,5@57.02146,14@57.02146		19.1395	E.FQC[+57.02146]EC[+57.02146]PTGFTGHLC[+57.02146]QYDVDE.C	C3(Carbamidomethyl / 57.0215); C5(Carbamidomethyl / 57.0215); C14(Carbamidomethyl / 57.0215)	1.8e-07	2.3e-07	0	0	0	0	1.7e-08	2.1e-08	6.741	358.2	358.2		Specific	14.5	>sp|P46531|NOTC1_HUMAN Neurogenic locus notch homolog protein 1 OS=Homo sapiens OX=9606 GN=NOTCH1 PE=1 SV=4	1	8082	FP051922_7.7313.7313.2	high-energy collision-induced dissociation	6.64	2461.96	2461.96	1	483 | 18639
335		558.1	2	1231.99	2462.97	1231.99	2462.97	controllerType=0 controllerNumber=1 scan=7368	-1.159	E.FQCECPTGFTGHLCQYDVDE.C		FQCECPTGFTGHLCQYDVDE,EC,3@57.02146,5@57.02146,14@57.02146		19.2686	E.FQC[+57.02146]EC[+57.02146]PTGFTGHLC[+57.02146]QYDVDE.C	C3(Carbamidomethyl / 57.0215); C5(Carbamidomethyl / 57.0215); C14(Carbamidomethyl / 57.0215)	1.2e-06	1.5e-06	0	0	0	0	1.9e-07	2.4e-07	5.915	317	317		Specific	14.9	>sp|P46531|NOTC1_HUMAN Neurogenic locus notch homolog protein 1 OS=Homo sapiens OX=9606 GN=NOTCH1 PE=1 SV=4	1	8142	FP051922_7.7368.7368.2	high-energy collision-induced dissociation	7.5	2461.96	2461.96	1	484 | 18805
335		390.1	2	1231.98	2462.96	1231.99	2462.97	controllerType=0 controllerNumber=1 scan=7419	-2.547	E.FQCECPTGFTGHLCQYDVDE.C		FQCECPTGFTGHLCQYDVDE,EC,3@57.02146,5@57.02146,14@57.02146		19.3887	E.FQC[+57.02146]EC[+57.02146]PTGFTGHLC[+57.02146]QYDVDE.C	C3(Carbamidomethyl / 57.0215); C5(Carbamidomethyl / 57.0215); C14(Carbamidomethyl / 57.0215)	8.1e-06	1e-05	0	0	0	0	8.8e-07	1.1e-06	5.09	330.4	330.4		Specific	14.3	>sp|P46531|NOTC1_HUMAN Neurogenic locus notch homolog protein 1 OS=Homo sapiens OX=9606 GN=NOTCH1 PE=1 SV=4	1	8205	FP051922_7.7419.7419.2	high-energy collision-induced dissociation	4.92	2461.96	2461.96	1	485 | 18890
335		322.2	2	1231.99	2462.97	1231.99	2462.97	controllerType=0 controllerNumber=1 scan=7470	-1.357	E.FQCECPTGFTGHLCQYDVDE.C		FQCECPTGFTGHLCQYDVDE,EC,3@57.02146,5@57.02146,14@57.02146		19.5108	E.FQC[+57.02146]EC[+57.02146]PTGFTGHLC[+57.02146]QYDVDE.C	C3(Carbamidomethyl / 57.0215); C5(Carbamidomethyl / 57.0215); C14(Carbamidomethyl / 57.0215)	1.1e-05	1.4e-05	0	0	0	0	1.1e-06	1.3e-06	4.958	229.7	229.7		Specific	12.4	>sp|P46531|NOTC1_HUMAN Neurogenic locus notch homolog protein 1 OS=Homo sapiens OX=9606 GN=NOTCH1 PE=1 SV=4	1	8273	FP051922_7.7470.7470.2	high-energy collision-induced dissociation	5.1	2461.96	2461.96	1	486 | 19124
335		255.5	3	821.659	2462.96	821.661	2462.97	controllerType=0 controllerNumber=1 scan=7099	-2.75	E.FQCECPTGFTGHLCQYDVDE.C		FQCECPTGFTGHLCQYDVDE,EC,3@57.02146,5@57.02146,14@57.02146		18.6492	E.FQC[+57.02146]EC[+57.02146]PTGFTGHLC[+57.02146]QYDVDE.C	C3(Carbamidomethyl / 57.0215); C5(Carbamidomethyl / 57.0215); C14(Carbamidomethyl / 57.0215)	0.013	0.017	0	0	0	0	0.0014	0.0018	1.875	78.1	78.1		Specific	8.8	>sp|P46531|NOTC1_HUMAN Neurogenic locus notch homolog protein 1 OS=Homo sapiens OX=9606 GN=NOTCH1 PE=1 SV=4	1	7855	FP051922_7.7099.7099.3	high-energy collision-induced dissociation	1.77	2461.95	2461.96	1	487 | 17738
335		255.4	2	1231.99	2462.96	1231.99	2462.97	controllerType=0 controllerNumber=1 scan=7524	-2.249	E.FQCECPTGFTGHLCQYDVDE.C		FQCECPTGFTGHLCQYDVDE,EC,3@57.02146,5@57.02146,14@57.02146		19.6395	E.FQC[+57.02146]EC[+57.02146]PTGFTGHLC[+57.02146]QYDVDE.C	C3(Carbamidomethyl / 57.0215); C5(Carbamidomethyl / 57.0215); C14(Carbamidomethyl / 57.0215)	1.6e-05	2e-05	0	0	0	0	1.4e-06	1.8e-06	4.808	222.4	222.4		Specific	13.3	>sp|P46531|NOTC1_HUMAN Neurogenic locus notch homolog protein 1 OS=Homo sapiens OX=9606 GN=NOTCH1 PE=1 SV=4	1	8334	FP051922_7.7524.7524.2	high-energy collision-induced dissociation	4.7	2461.96	2461.96	1	488 | 19331
335		245.7	3	821.66	2462.96	821.661	2462.97	controllerType=0 controllerNumber=1 scan=7149	-1.858	E.FQCECPTGFTGHLCQYDVDE.C		FQCECPTGFTGHLCQYDVDE,EC,3@57.02146,5@57.02146,14@57.02146		18.7623	E.FQC[+57.02146]EC[+57.02146]PTGFTGHLC[+57.02146]QYDVDE.C	C3(Carbamidomethyl / 57.0215); C5(Carbamidomethyl / 57.0215); C14(Carbamidomethyl / 57.0215)	0.0032	0.004	0	0	0	0	0.00029	0.00037	2.499	89.4	89.4		Specific	9.5	>sp|P46531|NOTC1_HUMAN Neurogenic locus notch homolog protein 1 OS=Homo sapiens OX=9606 GN=NOTCH1 PE=1 SV=4	1	7906	FP051922_7.7149.7149.3	high-energy collision-induced dissociation	2.39	2461.96	2461.96	1	489 | 17985
335		202.9	3	821.66	2462.96	821.661	2462.97	controllerType=0 controllerNumber=1 scan=7314	-1.858	E.FQCECPTGFTGHLCQYDVDE.C		FQCECPTGFTGHLCQYDVDE,EC,3@57.02146,5@57.02146,14@57.02146		19.1416	E.FQC[+57.02146]EC[+57.02146]PTGFTGHLC[+57.02146]QYDVDE.C	C3(Carbamidomethyl / 57.0215); C5(Carbamidomethyl / 57.0215); C14(Carbamidomethyl / 57.0215)	0.013	0.016	0	0	0	0	0.0013	0.0016	1.889	114.4	114.4		Specific	9.6	>sp|P46531|NOTC1_HUMAN Neurogenic locus notch homolog protein 1 OS=Homo sapiens OX=9606 GN=NOTCH1 PE=1 SV=4	1	8084	FP051922_7.7314.7314.3	high-energy collision-induced dissociation	2.01	2461.96	2461.96	1	490 | 18654
335		186.1	3	821.659	2462.96	821.661	2462.97	controllerType=0 controllerNumber=1 scan=7259	-2.081	E.FQCECPTGFTGHLCQYDVDE.C		FQCECPTGFTGHLCQYDVDE,EC,3@57.02146,5@57.02146,14@57.02146		19.0155	E.FQC[+57.02146]EC[+57.02146]PTGFTGHLC[+57.02146]QYDVDE.C	C3(Carbamidomethyl / 57.0215); C5(Carbamidomethyl / 57.0215); C14(Carbamidomethyl / 57.0215)	0.013	0.017	0	0	0	0	0.0013	0.0017	1.887	90.7	90.7		Specific	8.7	>sp|P46531|NOTC1_HUMAN Neurogenic locus notch homolog protein 1 OS=Homo sapiens OX=9606 GN=NOTCH1 PE=1 SV=4	1	8020	FP051922_7.7259.7259.3	high-energy collision-induced dissociation	1.78	2461.96	2461.96	1	491 | 18576
335		169.5	3	821.659	2462.96	821.661	2462.97	controllerType=0 controllerNumber=1 scan=7204	-2.155	E.FQCECPTGFTGHLCQYDVDE.C		FQCECPTGFTGHLCQYDVDE,EC,3@57.02146,5@57.02146,14@57.02146		18.887	E.FQC[+57.02146]EC[+57.02146]PTGFTGHLC[+57.02146]QYDVDE.C	C3(Carbamidomethyl / 57.0215); C5(Carbamidomethyl / 57.0215); C14(Carbamidomethyl / 57.0215)	0.02	0.025	0	0	0	0	0.0021	0.0027	1.704	76.5	76.5		Specific	8.1	>sp|P46531|NOTC1_HUMAN Neurogenic locus notch homolog protein 1 OS=Homo sapiens OX=9606 GN=NOTCH1 PE=1 SV=4	1	7961	FP051922_7.7204.7204.3	high-energy collision-induced dissociation	1.6	2461.96	2461.96	1	492 | 18392
335		167.4	2	1231.98	2462.96	1231.99	2462.97	controllerType=0 controllerNumber=1 scan=7583	-3.835	E.FQCECPTGFTGHLCQYDVDE.C		FQCECPTGFTGHLCQYDVDE,EC,3@57.02146,5@57.02146,14@57.02146		19.7786	E.FQC[+57.02146]EC[+57.02146]PTGFTGHLC[+57.02146]QYDVDE.C	C3(Carbamidomethyl / 57.0215); C5(Carbamidomethyl / 57.0215); C14(Carbamidomethyl / 57.0215)	0.00037	0.00047	0	0	0	0	2.5e-05	3.2e-05	3.433	167.4	167.4		Specific	11.1	>sp|P46531|NOTC1_HUMAN Neurogenic locus notch homolog protein 1 OS=Homo sapiens OX=9606 GN=NOTCH1 PE=1 SV=4	1	8402	FP051922_7.7583.7583.2	high-energy collision-induced dissociation	3.33	2461.95	2461.96	1	493 | 19501
335		125.2	3	821.659	2462.96	821.661	2462.97	controllerType=0 controllerNumber=1 scan=7369	-2.453	E.FQCECPTGFTGHLCQYDVDE.C		FQCECPTGFTGHLCQYDVDE,EC,3@57.02146,5@57.02146,14@57.02146		19.2708	E.FQC[+57.02146]EC[+57.02146]PTGFTGHLC[+57.02146]QYDVDE.C	C3(Carbamidomethyl / 57.0215); C5(Carbamidomethyl / 57.0215); C14(Carbamidomethyl / 57.0215)	0.024	0.031	0	0	0	0	0.0031	0.0039	1.614	60.6	60.6		Specific	7.4	>sp|P46531|NOTC1_HUMAN Neurogenic locus notch homolog protein 1 OS=Homo sapiens OX=9606 GN=NOTCH1 PE=1 SV=4	1	8144	FP051922_7.7369.7369.3	high-energy collision-induced dissociation	1.51	2461.96	2461.96	1	494 | 18820
335		112.6	3	821.66	2462.96	821.661	2462.97	controllerType=0 controllerNumber=1 scan=7424	-1.709	E.FQCECPTGFTGHLCQYDVDE.C		FQCECPTGFTGHLCQYDVDE,EC,3@57.02146,5@57.02146,14@57.02146		19.4015	E.FQC[+57.02146]EC[+57.02146]PTGFTGHLC[+57.02146]QYDVDE.C	C3(Carbamidomethyl / 57.0215); C5(Carbamidomethyl / 57.0215); C14(Carbamidomethyl / 57.0215)	0.013	0.017	0	0	0	0	0.0013	0.0017	1.887	45.5	45.5		Specific	8.2	>sp|P46531|NOTC1_HUMAN Neurogenic locus notch homolog protein 1 OS=Homo sapiens OX=9606 GN=NOTCH1 PE=1 SV=4	1	8212	FP051922_7.7424.7424.3	high-energy collision-induced dissociation	1.78	2461.96	2461.96	1	495 | 18945
335		93.7	2	1231.99	2462.96	1231.99	2462.97	controllerType=0 controllerNumber=1 scan=7748	-1.555	E.FQCECPTGFTGHLCQYDVDE.C		FQCECPTGFTGHLCQYDVDE,EC,3@57.02146,5@57.02146,14@57.02146		20.1672	E.FQC[+57.02146]EC[+57.02146]PTGFTGHLC[+57.02146]QYDVDE.C	C3(Carbamidomethyl / 57.0215); C5(Carbamidomethyl / 57.0215); C14(Carbamidomethyl / 57.0215)	0.0056	0.0072	0	0	0	0	0.00055	0.0007	2.249	93.7	93.7		Specific	9.2	>sp|P46531|NOTC1_HUMAN Neurogenic locus notch homolog protein 1 OS=Homo sapiens OX=9606 GN=NOTCH1 PE=1 SV=4	1	8601	FP051922_7.7748.7748.2	high-energy collision-induced dissociation	2.14	2461.96	2461.96	1	496 | 19879
335		91.4	3	821.661	2462.97	821.661	2462.97	controllerType=0 controllerNumber=1 scan=7479	-0.446	E.FQCECPTGFTGHLCQYDVDE.C		FQCECPTGFTGHLCQYDVDE,EC,3@57.02146,5@57.02146,14@57.02146		19.5327	E.FQC[+57.02146]EC[+57.02146]PTGFTGHLC[+57.02146]QYDVDE.C	C3(Carbamidomethyl / 57.0215); C5(Carbamidomethyl / 57.0215); C14(Carbamidomethyl / 57.0215)	0.013	0.017	0	0	0	0	0.0014	0.0017	1.887	91.4	91.4		Specific	8	>sp|P46531|NOTC1_HUMAN Neurogenic locus notch homolog protein 1 OS=Homo sapiens OX=9606 GN=NOTCH1 PE=1 SV=4	1	8283	FP051922_7.7479.7479.3	high-energy collision-induced dissociation	1.78	2461.96	2461.96	1	497 | 19179
335		73.4	2	1231.98	2462.96	1231.99	2462.97	controllerType=0 controllerNumber=1 scan=7684	-5.124	E.FQCECPTGFTGHLCQYDVDE.C		FQCECPTGFTGHLCQYDVDE,EC,3@57.02146,5@57.02146,14@57.02146		20.0155	E.FQC[+57.02146]EC[+57.02146]PTGFTGHLC[+57.02146]QYDVDE.C	C3(Carbamidomethyl / 57.0215); C5(Carbamidomethyl / 57.0215); C14(Carbamidomethyl / 57.0215)	0.015	0.019	0	0	0	0	0.0015	0.0019	1.834	73.4	73.4		Specific	8.8	>sp|P46531|NOTC1_HUMAN Neurogenic locus notch homolog protein 1 OS=Homo sapiens OX=9606 GN=NOTCH1 PE=1 SV=4	1	8523	FP051922_7.7684.7684.2	high-energy collision-induced dissociation	1.73	2461.95	2461.96	1	498 | 19791
335		51.1	2	1231.99	2462.97	1231.99	2462.97	controllerType=0 controllerNumber=1 scan=7959	0.13	E.FQCECPTGFTGHLCQYDVDE.C		FQCECPTGFTGHLCQYDVDE,EC,3@57.02146,5@57.02146,14@57.02146		20.6649	E.FQC[+57.02146]EC[+57.02146]PTGFTGHLC[+57.02146]QYDVDE.C	C3(Carbamidomethyl / 57.0215); C5(Carbamidomethyl / 57.0215); C14(Carbamidomethyl / 57.0215)	0.0057	0.0072	0	0	0	0	0.00057	0.00072	2.245	51.1	51.1		Specific	8.2	>sp|P46531|NOTC1_HUMAN Neurogenic locus notch homolog protein 1 OS=Homo sapiens OX=9606 GN=NOTCH1 PE=1 SV=4	1	8842	FP051922_7.7959.7959.2	high-energy collision-induced dissociation	2.14	2461.96	2461.96	1	499 | 20171
335		20.6	3	821.659	2462.96	821.661	2462.97	controllerType=0 controllerNumber=1 scan=7589	-2.601	E.FQCECPTGFTGHLCQYDVDE.C		FQCECPTGFTGHLCQYDVDE,EC,3@57.02146,5@57.02146,14@57.02146		19.7937	E.FQC[+57.02146]EC[+57.02146]PTGFTGHLC[+57.02146]QYDVDE.C	C3(Carbamidomethyl / 57.0215); C5(Carbamidomethyl / 57.0215); C14(Carbamidomethyl / 57.0215)	0.027	0.034	0	0	0	0	0.0034	0.0043	1.575	20.6	20.6		Specific	6.7	>sp|P46531|NOTC1_HUMAN Neurogenic locus notch homolog protein 1 OS=Homo sapiens OX=9606 GN=NOTCH1 PE=1 SV=4	1	8408	FP051922_7.7589.7589.3	high-energy collision-induced dissociation	1.47	2461.95	2461.96	1	500 | 19516
335		9.4	2	1231.99	2462.97	1231.99	2462.97	controllerType=0 controllerNumber=1 scan=7902	0.824	E.FQCECPTGFTGHLCQYDVDE.C		FQCECPTGFTGHLCQYDVDE,EC,3@57.02146,5@57.02146,14@57.02146		20.5314	E.FQC[+57.02146]EC[+57.02146]PTGFTGHLC[+57.02146]QYDVDE.C	C3(Carbamidomethyl / 57.0215); C5(Carbamidomethyl / 57.0215); C14(Carbamidomethyl / 57.0215)	0.012	0.015	0	0	0	0	0.0012	0.0015	1.918	9.4	9.4		Specific	7.2	>sp|P46531|NOTC1_HUMAN Neurogenic locus notch homolog protein 1 OS=Homo sapiens OX=9606 GN=NOTCH1 PE=1 SV=4	1	8779	FP051922_7.7902.7902.2	high-energy collision-induced dissociation	1.81	2461.96	2461.96	1	501 | 20060
335		0.9	3	821.66	2462.96	821.661	2462.97	controllerType=0 controllerNumber=1 scan=7539	-1.486	E.FQCECPTGFTGHLCQYDVDE.C		FQCECPTGFTGHLCQYDVDE,EC,3@57.02146,5@57.02146,14@57.02146		19.6737	E.FQC[+57.02146]EC[+57.02146]PTGFTGHLC[+57.02146]QYDVDE.C	C3(Carbamidomethyl / 57.0215); C5(Carbamidomethyl / 57.0215); C14(Carbamidomethyl / 57.0215)	0.031	0.039	0	0	0	0	0.0046	0.0058	1.513	0.9	0.9		Specific	6	>sp|P46531|NOTC1_HUMAN Neurogenic locus notch homolog protein 1 OS=Homo sapiens OX=9606 GN=NOTCH1 PE=1 SV=4	1	8351	FP051922_7.7539.7539.3	high-energy collision-induced dissociation	1.41	2461.96	2461.96	1	502 | 19406
335	Hex(1); Fuc(1)	87.4	2	1222.98	2444.95	1222.96	2444.92	controllerType=0 controllerNumber=1 scan=7469	13.386	E.FQCECPTGFTGHLCQYD.V	7;10	FQCECPTGFTGHLCQYD,EV,3@57.02146,5@57.02146,7@162.05282,10@146.05791,14@57.02146,15@0.98402,17@15.99492	T7(OGlycan / 162.0528); T10(OGlycan / 146.0579); Q15(Deamidated / 0.984); D17(Oxidation / 15.9949)	19.5086	E.FQC[+57.02146]EC[+57.02146]PT[+162.05282]GFT[+146.05791]GHLC[+57.02146]Q[+0.98402]YD[+15.99492].V	C3(Carbamidomethyl / 57.0215); C5(Carbamidomethyl / 57.0215); C14(Carbamidomethyl / 57.0215)	0.032	0.041	0	0	0	0	0.0053	0.0067	1.491	87.4	0		Specific	8.5	>sp|P46531|NOTC1_HUMAN Neurogenic locus notch homolog protein 1 OS=Homo sapiens OX=9606 GN=NOTCH1 PE=1 SV=4	1	8272	FP051922_7.7469.7469.2	high-energy collision-induced dissociation	1.34	2443.95	2443.91	1	503 | 19084
[truncated: 72 more rows]

## Sheet: FP051922_8
Pos.	Glycans	Score	z	Obs._x000D_ m/z	Obs._x000D_ MH	Calc._x000D_ m/z	Calc._x000D_ MH	Scan #	ppm_x000D_ err.	SequenceOriginalDebug	Glycans_x000D_ Pos.	PeptideParseFriendly	Mods_x000D_ (variable)	Scan_x000D_ Time	Sequence	Mods_x000D_ (fixed)	PEP_x000D_ 2D	PEP_x000D_ 1D	FDR_x000D_ 2D	FDR_x000D_ 1D	FDR uniq._x000D_ 2D	FDR uniq._x000D_ 1D	q-value_x000D_ 2D	q-value_x000D_ 1D	|Log Prob|	Delta_x000D_ Score	Delta Mod._x000D_ Score	Off-_x000D_ By-X	Cleavage	Z-Score	Protein_x000D_ Name	Prot._x000D_ Id	QID	Comment	Fragment_x000D_ Type	|LogProbOld|	Obs.M	Calc.M	Prot._x000D_ Rank	PID
[truncated: 514 more rows]

[truncated: 3 more sheets: FP052722_1, FP051122_3, FP051122_4]
