# Supplementary material for: Cancer-associated Notch receptor variants lead to O-fucosylation defects that deregulate Notch signaling
Source: J Biol Chem. 2022 Oct 18;298(12):102616. doi: 10.1016/j.jbc.2022.102616 (PMC9672452; doi:10.1016/j.jbc.2022.102616)
Supplement: Table S20 [file mmc19.xlsx]

## Sheet: Table S20
	Table S20: Chymotrypsin or V8 digestion of hN1 EGF5-14 D464N + LFNG analyzed for Figure 9 and S3.
	Chymotrypsin digestion
	Tab			Biological replicate number						The peptides used to generate the EICs are highlighted in red and bold
	FP051122_5			1
	FP051122_6			2
	V8 digestion
	Tab			Biological replicate number
	FP051922_10			1
	FP051922_11			2
	FP051922_12			3

## Sheet: FP051922_10
Pos.	Glycans	Score	z	Obs._x000D_ m/z	Obs._x000D_ MH	Calc._x000D_ m/z	Calc._x000D_ MH	Scan #	ppm_x000D_ err.	SequenceOriginalDebug	Glycans_x000D_ Pos.	PeptideParseFriendly	Mods_x000D_ (variable)	Scan_x000D_ Time	Sequence	Mods_x000D_ (fixed)	PEP_x000D_ 2D	PEP_x000D_ 1D	FDR_x000D_ 2D	FDR_x000D_ 1D	FDR uniq._x000D_ 2D	FDR uniq._x000D_ 1D	q-value_x000D_ 2D	q-value_x000D_ 1D	|Log Prob|	Delta_x000D_ Score	Delta Mod._x000D_ Score	Off-_x000D_ By-X	Cleavage	Z-Score	Protein_x000D_ Name	Prot._x000D_ Id	QID	Comment	Fragment_x000D_ Type	|LogProbOld|	Obs.M	Calc.M	Prot._x000D_ Rank	PID
5	Fuc(1)	188.1	4	529.474	2114.87	529.475	2114.88	controllerType=0 controllerNumber=1 scan=2356	-3.308	E.CGQKPGLCRHGGTCHNE.V	13	CGQKPGLCRHGGTCHNE,EV,1@57.02146,3@0.98402,8@57.02146,13@146.05791,14@57.02146	Q3(Deamidated / 0.984); T13(OGlycan / 146.0579)	8.9184	E.C[+57.02146]GQ[+0.98402]KPGLC[+57.02146]RHGGT[+146.05791]C[+57.02146]HNE.V	C1(Carbamidomethyl / 57.0215); C8(Carbamidomethyl / 57.0215); C14(Carbamidomethyl / 57.0215)	0.00015	0.00018	0	0	0	0	1.4e-05	1.7e-05	3.825	188.1	81		Specific	12.5	>sp|P46531|NOTC1_HUMAN Neurogenic locus notch homolog protein 1 OS=Homo sapiens OX=9606 GN=NOTCH1 PE=1 SV=4	1	1305	FP051922_10.2356.2356.4	high-energy collision-induced dissociation	3.72	2113.87	2113.87	1	1 | 2953
5	Fuc(1)	398.9	4	529.227	2113.89	529.229	2113.9	controllerType=0 controllerNumber=1 scan=2137	-4.173	E.CGQKPGLCRHGGTCHNE.V	13	CGQKPGLCRHGGTCHNE,EV,1@57.02146,8@57.02146,13@146.05791,14@57.02146	T13(OGlycan / 146.0579)	8.353	E.C[+57.02146]GQKPGLC[+57.02146]RHGGT[+146.05791]C[+57.02146]HNE.V	C1(Carbamidomethyl / 57.0215); C8(Carbamidomethyl / 57.0215); C14(Carbamidomethyl / 57.0215)	1.5e-06	1.9e-06	0	0	0	0	2.3e-07	2.8e-07	5.818	398.9	398.9		Specific	12.2	>sp|P46531|NOTC1_HUMAN Neurogenic locus notch homolog protein 1 OS=Homo sapiens OX=9606 GN=NOTCH1 PE=1 SV=4	1	1106	FP051922_10.2137.2137.4	high-energy collision-induced dissociation	6.51	2112.88	2112.89	1	2 | 2797
5	Fuc(1)	276.7	4	529.227	2113.89	529.229	2113.9	controllerType=0 controllerNumber=1 scan=2235	-4.75	E.CGQKPGLCRHGGTCHNE.V	13	CGQKPGLCRHGGTCHNE,EV,1@57.02146,8@57.02146,13@146.05791,14@57.02146	T13(OGlycan / 146.0579)	8.5862	E.C[+57.02146]GQKPGLC[+57.02146]RHGGT[+146.05791]C[+57.02146]HNE.V	C1(Carbamidomethyl / 57.0215); C8(Carbamidomethyl / 57.0215); C14(Carbamidomethyl / 57.0215)	0.0016	0.002	0	0	0	0	0.00014	0.00017	2.786	276.7	276.7		Specific	10.6	>sp|P46531|NOTC1_HUMAN Neurogenic locus notch homolog protein 1 OS=Homo sapiens OX=9606 GN=NOTCH1 PE=1 SV=4	1	1208	FP051922_10.2235.2235.4	high-energy collision-induced dissociation	3.43	2112.88	2112.89	1	3 | 2881
5	Fuc(1)	255.5	4	529.227	2113.88	529.229	2113.9	controllerType=0 controllerNumber=1 scan=2190	-5.443	E.CGQKPGLCRHGGTCHNE.V	13	CGQKPGLCRHGGTCHNE,EV,1@57.02146,8@57.02146,13@146.05791,14@57.02146	T13(OGlycan / 146.0579)	8.4796	E.C[+57.02146]GQKPGLC[+57.02146]RHGGT[+146.05791]C[+57.02146]HNE.V	C1(Carbamidomethyl / 57.0215); C8(Carbamidomethyl / 57.0215); C14(Carbamidomethyl / 57.0215)	0.0017	0.0021	0	0	0	0	0.00015	0.00018	2.774	255.5	255.5		Specific	10.4	>sp|P46531|NOTC1_HUMAN Neurogenic locus notch homolog protein 1 OS=Homo sapiens OX=9606 GN=NOTCH1 PE=1 SV=4	1	1163	FP051922_10.2190.2190.4	high-energy collision-induced dissociation	3.42	2112.88	2112.89	1	4 | 2839
5	Fuc(1)	94.7	4	529.224	2113.87	529.229	2113.9	controllerType=0 controllerNumber=1 scan=2314	-11.218	E.CGQKPGLCRHGGTCHNE.V	13	CGQKPGLCRHGGTCHNE,EV,1@57.02146,8@57.02146,13@146.05791,14@57.02146	T13(OGlycan / 146.0579)	8.8052	E.C[+57.02146]GQKPGLC[+57.02146]RHGGT[+146.05791]C[+57.02146]HNE.V	C1(Carbamidomethyl / 57.0215); C8(Carbamidomethyl / 57.0215); C14(Carbamidomethyl / 57.0215)	0.043	0.053	0.0046	0.012	0	0	0.005	0.012	1.362	94.7	94.7		Specific	8.4	>sp|P46531|NOTC1_HUMAN Neurogenic locus notch homolog protein 1 OS=Homo sapiens OX=9606 GN=NOTCH1 PE=1 SV=4	1	1271	FP051922_10.2314.2314.4	high-energy collision-induced dissociation	1.33	2112.87	2112.89	1	5 | 2935
5	Fuc(1)	54.2	4	529.227	2113.89	529.229	2113.9	controllerType=0 controllerNumber=1 scan=2274	-4.173	E.CGQKPGLCRHGGTCHNE.V	13	CGQKPGLCRHGGTCHNE,EV,1@57.02146,8@57.02146,13@146.05791,14@57.02146	T13(OGlycan / 146.0579)	8.6913	E.C[+57.02146]GQKPGLC[+57.02146]RHGGT[+146.05791]C[+57.02146]HNE.V	C1(Carbamidomethyl / 57.0215); C8(Carbamidomethyl / 57.0215); C14(Carbamidomethyl / 57.0215)	0.039	0.048	0.0049	0.0049	0	0	0.005	0.0052	1.404	54.2	54.2		Specific	7.4	>sp|P46531|NOTC1_HUMAN Neurogenic locus notch homolog protein 1 OS=Homo sapiens OX=9606 GN=NOTCH1 PE=1 SV=4	1	1239	FP051922_10.2274.2274.4	high-energy collision-induced dissociation	1.44	2112.88	2112.89	1	6 | 2909
5	Fuc(1)	48.9	4	529.227	2113.89	529.229	2113.9	controllerType=0 controllerNumber=1 scan=2275	-4.173	E.CGQKPGLCRHGGTCHNE.V	13	CGQKPGLCRHGGTCHNE,EV,1@57.02146,8@57.02146,13@146.05791,14@57.02146	T13(OGlycan / 146.0579)	8.6937	E.C[+57.02146]GQKPGLC[+57.02146]RHGGT[+146.05791]C[+57.02146]HNE.V	C1(Carbamidomethyl / 57.0215); C8(Carbamidomethyl / 57.0215); C14(Carbamidomethyl / 57.0215)	0.039	0.048	0.0049	0.0049	0	0	0.005	0.0052	1.404	48.9	48.9		Specific	7.9	>sp|P46531|NOTC1_HUMAN Neurogenic locus notch homolog protein 1 OS=Homo sapiens OX=9606 GN=NOTCH1 PE=1 SV=4	1	1241	FP051922_10.2275.2275.4	high-energy collision-induced dissociation	1.44	2112.88	2112.89	1	7 | 2911
5		151.2	4	492.959	1968.81	492.961	1968.82	controllerType=0 controllerNumber=1 scan=2324	-3.964	E.CGQKPGLCRHGGTCHNE.V		CGQKPGLCRHGGTCHNE,EV,1@57.02146,3@0.98402,8@57.02146,14@57.02146	Q3(Deamidated / 0.984)	8.8312	E.C[+57.02146]GQ[+0.98402]KPGLC[+57.02146]RHGGTC[+57.02146]HNE.V	C1(Carbamidomethyl / 57.0215); C8(Carbamidomethyl / 57.0215); C14(Carbamidomethyl / 57.0215)	0.0047	0.0058	0	0	0	0	0.00032	0.00039	2.324	151.2	137.3		Specific	8.9	>sp|P46531|NOTC1_HUMAN Neurogenic locus notch homolog protein 1 OS=Homo sapiens OX=9606 GN=NOTCH1 PE=1 SV=4	1	1281	FP051922_10.2324.2324.4	high-energy collision-induced dissociation	2.73	1967.81	1967.81	1	8 | 2937
5		399.5	4	492.713	1967.83	492.715	1967.84	controllerType=0 controllerNumber=1 scan=2146	-4.706	E.CGQKPGLCRHGGTCHNE.V		CGQKPGLCRHGGTCHNE,EV,1@57.02146,8@57.02146,14@57.02146		8.3744	E.C[+57.02146]GQKPGLC[+57.02146]RHGGTC[+57.02146]HNE.V	C1(Carbamidomethyl / 57.0215); C8(Carbamidomethyl / 57.0215); C14(Carbamidomethyl / 57.0215)	0.00068	0.00083	0	0	0	0	5.1e-05	6.2e-05	3.168	352.1	352.1		Specific	11	>sp|P46531|NOTC1_HUMAN Neurogenic locus notch homolog protein 1 OS=Homo sapiens OX=9606 GN=NOTCH1 PE=1 SV=4	1	1116	FP051922_10.2146.2146.4	high-energy collision-induced dissociation	3.08	1966.82	1966.83	1	9 | 2823
5		292.5	4	492.712	1967.83	492.715	1967.84	controllerType=0 controllerNumber=1 scan=2196	-5.699	E.CGQKPGLCRHGGTCHNE.V		CGQKPGLCRHGGTCHNE,EV,1@57.02146,8@57.02146,14@57.02146		8.4922	E.C[+57.02146]GQKPGLC[+57.02146]RHGGTC[+57.02146]HNE.V	C1(Carbamidomethyl / 57.0215); C8(Carbamidomethyl / 57.0215); C14(Carbamidomethyl / 57.0215)	0.0024	0.0029	0	0	0	0	0.00021	0.00026	2.622	292.5	292.5		Specific	10.3	>sp|P46531|NOTC1_HUMAN Neurogenic locus notch homolog protein 1 OS=Homo sapiens OX=9606 GN=NOTCH1 PE=1 SV=4	1	1170	FP051922_10.2196.2196.4	high-energy collision-induced dissociation	2.59	1966.82	1966.83	1	10 | 2857
5		252.4	4	492.713	1967.83	492.715	1967.84	controllerType=0 controllerNumber=1 scan=2097	-4.272	E.CGQKPGLCRHGGTCHNE.V		CGQKPGLCRHGGTCHNE,EV,1@57.02146,8@57.02146,14@57.02146		8.2529	E.C[+57.02146]GQKPGLC[+57.02146]RHGGTC[+57.02146]HNE.V	C1(Carbamidomethyl / 57.0215); C8(Carbamidomethyl / 57.0215); C14(Carbamidomethyl / 57.0215)	0.0011	0.0013	0	0	0	0	6.8e-05	8.3e-05	2.976	252.4	252.4		Specific	9.4	>sp|P46531|NOTC1_HUMAN Neurogenic locus notch homolog protein 1 OS=Homo sapiens OX=9606 GN=NOTCH1 PE=1 SV=4	1	1064	FP051922_10.2097.2097.4	high-energy collision-induced dissociation	3.1	1966.82	1966.83	1	11 | 2769
22	HexNAc(1)Fuc(1); HexNAc(1)Hex(1)Fuc(1)NeuAc(1)	47.7	6	1034.6	6202.57	1034.6	6202.58	controllerType=0 controllerNumber=1 scan=4562	-0.887	E.VGSYRCVCRATHTGPNCERPYVPCSPSPCQNGGTCRPTGDVTHE.C	25;34	VGSYRCVCRATHTGPNCERPYVPCSPSPCQNGGTCRPTGDVTHE,EC,6@57.02146,8@57.02146,16@15.99492,17@57.02146,24@57.02146,25@349.13728,29@57.02146,31@0.98402,34@802.28552,35@57.02146	N16(Oxidation / 15.9949); S25(OGlycan / 349.1373); N31(Deamidated / 0.984); T34(OGlycan / 802.2855)	14.0755	E.VGSYRC[+57.02146]VC[+57.02146]RATHTGPN[+15.99492]C[+57.02146]ERPYVPC[+57.02146]S[+349.13728]PSPC[+57.02146]QN[+0.98402]GGT[+802.28552]C[+57.02146]RPTGDVTHE.C	C6(Carbamidomethyl / 57.0215); C8(Carbamidomethyl / 57.0215); C17(Carbamidomethyl / 57.0215); C24(Carbamidomethyl / 57.0215); C29(Carbamidomethyl / 57.0215); C35(Carbamidomethyl / 57.0215)	0.02	0.024	0	0	0	0	0.0015	0.0018	1.701	47.7	0		Specific	9.1	>sp|P46531|NOTC1_HUMAN Neurogenic locus notch homolog protein 1 OS=Homo sapiens OX=9606 GN=NOTCH1 PE=1 SV=4	1	3855	FP051922_10.4562.4562.6	high-energy collision-induced dissociation	1.41	6201.57	6201.57	1	12 | 88429
22	HexNAc(1)Fuc(1); HexNAc(1)Hex(1)Fuc(1)NeuAc(1)	22.9	6	1034.6	6202.56	1034.44	6201.59	controllerType=0 controllerNumber=1 scan=4696	-5.423	E.VGSYRCVCRATHTGPNCERPYVPCSPSPCQNGGTCRPTGDVTHE.C	25;34	VGSYRCVCRATHTGPNCERPYVPCSPSPCQNGGTCRPTGDVTHE,EC,6@57.02146,8@57.02146,16@15.99492,17@57.02146,24@57.02146,25@349.13728,29@57.02146,34@802.28552,35@57.02146	N16(Oxidation / 15.9949); S25(OGlycan / 349.1373); T34(OGlycan / 802.2855)	14.351	E.VGSYRC[+57.02146]VC[+57.02146]RATHTGPN[+15.99492]C[+57.02146]ERPYVPC[+57.02146]S[+349.13728]PSPC[+57.02146]QNGGT[+802.28552]C[+57.02146]RPTGDVTHE.C	C6(Carbamidomethyl / 57.0215); C8(Carbamidomethyl / 57.0215); C17(Carbamidomethyl / 57.0215); C24(Carbamidomethyl / 57.0215); C29(Carbamidomethyl / 57.0215); C35(Carbamidomethyl / 57.0215)	0.034	0.041	0	0.005	0	0.013	0.0035	0.0052	1.468	22.9	0	1	Specific	8.7	>sp|P46531|NOTC1_HUMAN Neurogenic locus notch homolog protein 1 OS=Homo sapiens OX=9606 GN=NOTCH1 PE=1 SV=4	1	4020	FP051922_10.4696.4696.6	high-energy collision-induced dissociation	1.4	6201.56	6200.59	1	13 | 91859
22	HexNAc(1)Fuc(1); HexNAc(1)Hex(1)Fuc(1)	206.1	6	986.08	5911.44	986.087	5911.48	controllerType=0 controllerNumber=1 scan=4650	-7.092	E.VGSYRCVCRATHTGPNCERPYVPCSPSPCQNGGTCRPTGDVTHE.C	25;27	VGSYRCVCRATHTGPNCERPYVPCSPSPCQNGGTCRPTGDVTHE,EC,6@57.02146,8@57.02146,12@15.99492,17@57.02146,24@57.02146,25@349.13728,27@511.19010,29@57.02146,31@0.98402,35@57.02146	H12(Oxidation / 15.9949); S25(OGlycan / 349.1373); S27(OGlycan / 511.1901); N31(Deamidated / 0.984)	14.2539	E.VGSYRC[+57.02146]VC[+57.02146]RATH[+15.99492]TGPNC[+57.02146]ERPYVPC[+57.02146]S[+349.13728]PS[+511.19010]PC[+57.02146]QN[+0.98402]GGTC[+57.02146]RPTGDVTHE.C	C6(Carbamidomethyl / 57.0215); C8(Carbamidomethyl / 57.0215); C17(Carbamidomethyl / 57.0215); C24(Carbamidomethyl / 57.0215); C29(Carbamidomethyl / 57.0215); C35(Carbamidomethyl / 57.0215)	0.0086	0.011	0	0	0	0	0.00049	0.0006	2.065	206.1	0		Specific	10.1	>sp|P46531|NOTC1_HUMAN Neurogenic locus notch homolog protein 1 OS=Homo sapiens OX=9606 GN=NOTCH1 PE=1 SV=4	1	3965	FP051922_10.4650.4650.6	high-energy collision-induced dissociation	1.8	5910.43	5910.48	1	14 | 90779
22	HexNAc(1)Fuc(1); HexNAc(1)Hex(1)Fuc(1)	176.9	6	986.084	5911.47	986.087	5911.48	controllerType=0 controllerNumber=1 scan=4381	-2.322	E.VGSYRCVCRATHTGPNCERPYVPCSPSPCQNGGTCRPTGDVTHE.C	25;34	VGSYRCVCRATHTGPNCERPYVPCSPSPCQNGGTCRPTGDVTHE,EC,6@57.02146,8@57.02146,16@15.99492,17@57.02146,24@57.02146,25@349.13728,29@57.02146,31@0.98402,34@511.19010,35@57.02146	N16(Oxidation / 15.9949); S25(OGlycan / 349.1373); N31(Deamidated / 0.984); T34(OGlycan / 511.1901)	13.7107	E.VGSYRC[+57.02146]VC[+57.02146]RATHTGPN[+15.99492]C[+57.02146]ERPYVPC[+57.02146]S[+349.13728]PSPC[+57.02146]QN[+0.98402]GGT[+511.19010]C[+57.02146]RPTGDVTHE.C	C6(Carbamidomethyl / 57.0215); C8(Carbamidomethyl / 57.0215); C17(Carbamidomethyl / 57.0215); C24(Carbamidomethyl / 57.0215); C29(Carbamidomethyl / 57.0215); C35(Carbamidomethyl / 57.0215)	0.00066	0.0008	0	0	0	0	4.9e-05	5.9e-05	3.183	176.9	0		Specific	10.4	>sp|P46531|NOTC1_HUMAN Neurogenic locus notch homolog protein 1 OS=Homo sapiens OX=9606 GN=NOTCH1 PE=1 SV=4	1	3651	FP051922_10.4381.4381.6	high-energy collision-induced dissociation	2.62	5910.46	5910.48	1	15 | 83469
22	HexNAc(1)Fuc(1); HexNAc(1)Hex(1)Fuc(1)	103.2	6	986.084	5911.47	986.087	5911.48	controllerType=0 controllerNumber=1 scan=4519	-2.507	E.VGSYRCVCRATHTGPNCERPYVPCSPSPCQNGGTCRPTGDVTHE.C	25;34	VGSYRCVCRATHTGPNCERPYVPCSPSPCQNGGTCRPTGDVTHE,EC,6@57.02146,8@57.02146,16@15.99492,17@57.02146,24@57.02146,25@349.13728,29@57.02146,31@0.98402,34@511.19010,35@57.02146	N16(Oxidation / 15.9949); S25(OGlycan / 349.1373); N31(Deamidated / 0.984); T34(OGlycan / 511.1901)	13.9889	E.VGSYRC[+57.02146]VC[+57.02146]RATHTGPN[+15.99492]C[+57.02146]ERPYVPC[+57.02146]S[+349.13728]PSPC[+57.02146]QN[+0.98402]GGT[+511.19010]C[+57.02146]RPTGDVTHE.C	C6(Carbamidomethyl / 57.0215); C8(Carbamidomethyl / 57.0215); C17(Carbamidomethyl / 57.0215); C24(Carbamidomethyl / 57.0215); C29(Carbamidomethyl / 57.0215); C35(Carbamidomethyl / 57.0215)	0.0071	0.0086	0	0	0	0	0.00044	0.00054	2.15	103.2	0		Specific	9.3	>sp|P46531|NOTC1_HUMAN Neurogenic locus notch homolog protein 1 OS=Homo sapiens OX=9606 GN=NOTCH1 PE=1 SV=4	1	3808	FP051922_10.4519.4519.6	high-energy collision-induced dissociation	1.7	5910.46	5910.48	1	16 | 87109
22	HexNAc(1)Fuc(1); HexNAc(1)Hex(1)Fuc(1)	63.6	6	985.916	5910.46	986.087	5911.48	controllerType=0 controllerNumber=1 scan=4584	-3.261	E.VGSYRCVCRATHTGPNCERPYVPCSPSPCQNGGTCRPTGDVTHE.C	25;27	VGSYRCVCRATHTGPNCERPYVPCSPSPCQNGGTCRPTGDVTHE,EC,6@57.02146,8@57.02146,12@15.99492,17@57.02146,24@57.02146,25@349.13728,27@511.19010,29@57.02146,31@0.98402,35@57.02146	H12(Oxidation / 15.9949); S25(OGlycan / 349.1373); S27(OGlycan / 511.1901); N31(Deamidated / 0.984)	14.121	E.VGSYRC[+57.02146]VC[+57.02146]RATH[+15.99492]TGPNC[+57.02146]ERPYVPC[+57.02146]S[+349.13728]PS[+511.19010]PC[+57.02146]QN[+0.98402]GGTC[+57.02146]RPTGDVTHE.C	C6(Carbamidomethyl / 57.0215); C8(Carbamidomethyl / 57.0215); C17(Carbamidomethyl / 57.0215); C24(Carbamidomethyl / 57.0215); C29(Carbamidomethyl / 57.0215); C35(Carbamidomethyl / 57.0215)	0.023	0.028	0	0	0	0	0.002	0.0024	1.638	63.6	0	-1	Specific	7.9	>sp|P46531|NOTC1_HUMAN Neurogenic locus notch homolog protein 1 OS=Homo sapiens OX=9606 GN=NOTCH1 PE=1 SV=4	1	3882	FP051922_10.4584.4584.6	high-energy collision-induced dissociation	1.37	5909.45	5910.48	1	17 | 88989
22	HexNAc(1)Fuc(1); HexNAc(1)Hex(1)Fuc(1)	23.8	6	986.082	5911.46	986.087	5911.48	controllerType=0 controllerNumber=1 scan=4441	-4.366	E.VGSYRCVCRATHTGPNCERPYVPCSPSPCQNGGTCRPTGDVTHE.C	25;34	VGSYRCVCRATHTGPNCERPYVPCSPSPCQNGGTCRPTGDVTHE,EC,6@57.02146,8@57.02146,16@15.99492,17@57.02146,24@57.02146,25@349.13728,29@57.02146,31@0.98402,34@511.19010,35@57.02146	N16(Oxidation / 15.9949); S25(OGlycan / 349.1373); N31(Deamidated / 0.984); T34(OGlycan / 511.1901)	13.83	E.VGSYRC[+57.02146]VC[+57.02146]RATHTGPN[+15.99492]C[+57.02146]ERPYVPC[+57.02146]S[+349.13728]PSPC[+57.02146]QN[+0.98402]GGT[+511.19010]C[+57.02146]RPTGDVTHE.C	C6(Carbamidomethyl / 57.0215); C8(Carbamidomethyl / 57.0215); C17(Carbamidomethyl / 57.0215); C24(Carbamidomethyl / 57.0215); C29(Carbamidomethyl / 57.0215); C35(Carbamidomethyl / 57.0215)	0.017	0.021	0	0	0	0	0.0012	0.0015	1.773	23.8	0		Specific	8.3	>sp|P46531|NOTC1_HUMAN Neurogenic locus notch homolog protein 1 OS=Homo sapiens OX=9606 GN=NOTCH1 PE=1 SV=4	1	3719	FP051922_10.4441.4441.6	high-energy collision-induced dissociation	1.45	5910.45	5910.48	1	18 | 85149
22	HexNAc(1)Hex(1)Fuc(1); HexNAc(1)Fuc(1)	15	6	985.917	5910.47	986.087	5911.48	controllerType=0 controllerNumber=1 scan=4325	-2.394	E.VGSYRCVCRATHTGPNCERPYVPCSPSPCQNGGTCRPTGDVTHE.C	3;11	VGSYRCVCRATHTGPNCERPYVPCSPSPCQNGGTCRPTGDVTHE,EC,3@511.19010,6@57.02146,8@57.02146,11@349.13728,16@15.99492,17@57.02146,24@57.02146,29@57.02146,31@0.98402,35@57.02146	S3(OGlycan / 511.1901); T11(OGlycan / 349.1373); N16(Oxidation / 15.9949); N31(Deamidated / 0.984)	13.5984	E.VGS[+511.19010]YRC[+57.02146]VC[+57.02146]RAT[+349.13728]HTGPN[+15.99492]C[+57.02146]ERPYVPC[+57.02146]SPSPC[+57.02146]QN[+0.98402]GGTC[+57.02146]RPTGDVTHE.C	C6(Carbamidomethyl / 57.0215); C8(Carbamidomethyl / 57.0215); C17(Carbamidomethyl / 57.0215); C24(Carbamidomethyl / 57.0215); C29(Carbamidomethyl / 57.0215); C35(Carbamidomethyl / 57.0215)	0.026	0.032	0	0	0	0	0.0023	0.0029	1.579	15	2.2	-1	Specific	8.2	>sp|P46531|NOTC1_HUMAN Neurogenic locus notch homolog protein 1 OS=Homo sapiens OX=9606 GN=NOTCH1 PE=1 SV=4	1	3588	FP051922_10.4325.4325.6	high-energy collision-induced dissociation	1.35	5909.46	5910.48	1	19 | 82189
22	HexNAc(1)Fuc(1); HexNAc(1)Hex(1)Fuc(1)	94.6	6	985.919	5910.48	985.922	5910.5	controllerType=0 controllerNumber=1 scan=4272	-3.126	E.VGSYRCVCRATHTGPNCERPYVPCSPSPCQNGGTCRPTGDVTHE.C	25;27	VGSYRCVCRATHTGPNCERPYVPCSPSPCQNGGTCRPTGDVTHE,EC,6@57.02146,8@57.02146,16@15.99492,17@57.02146,24@57.02146,25@349.13728,27@511.19010,29@57.02146,35@57.02146	N16(Oxidation / 15.9949); S25(OGlycan / 349.1373); S27(OGlycan / 511.1901)	13.4842	E.VGSYRC[+57.02146]VC[+57.02146]RATHTGPN[+15.99492]C[+57.02146]ERPYVPC[+57.02146]S[+349.13728]PS[+511.19010]PC[+57.02146]QNGGTC[+57.02146]RPTGDVTHE.C	C6(Carbamidomethyl / 57.0215); C8(Carbamidomethyl / 57.0215); C17(Carbamidomethyl / 57.0215); C24(Carbamidomethyl / 57.0215); C29(Carbamidomethyl / 57.0215); C35(Carbamidomethyl / 57.0215)	0.0033	0.0041	0	0	0	0	0.00027	0.00033	2.476	94.6	0		Specific	8.9	>sp|P46531|NOTC1_HUMAN Neurogenic locus notch homolog protein 1 OS=Homo sapiens OX=9606 GN=NOTCH1 PE=1 SV=4	1	3525	FP051922_10.4272.4272.6	high-energy collision-induced dissociation	2.46	5909.47	5909.49	1	20 | 81001
22	HexNAc(1)Hex(1)Fuc(1); HexNAc(1)Fuc(1)	69.5	6	985.747	5909.44	985.922	5910.5	controllerType=0 controllerNumber=1 scan=4650	-8.589	E.VGSYRCVCRATHTGPNCERPYVPCSPSPCQNGGTCRPTGDVTHE.C	25;27	VGSYRCVCRATHTGPNCERPYVPCSPSPCQNGGTCRPTGDVTHE,EC,6@57.02146,8@57.02146,12@15.99492,17@57.02146,24@57.02146,25@511.19010,27@349.13728,29@57.02146,35@57.02146	H12(Oxidation / 15.9949); S25(OGlycan / 511.1901); S27(OGlycan / 349.1373)	14.2539	E.VGSYRC[+57.02146]VC[+57.02146]RATH[+15.99492]TGPNC[+57.02146]ERPYVPC[+57.02146]S[+511.19010]PS[+349.13728]PC[+57.02146]QNGGTC[+57.02146]RPTGDVTHE.C	C6(Carbamidomethyl / 57.0215); C8(Carbamidomethyl / 57.0215); C17(Carbamidomethyl / 57.0215); C24(Carbamidomethyl / 57.0215); C29(Carbamidomethyl / 57.0215); C35(Carbamidomethyl / 57.0215)	0.04	0.049	0.0049	0.0049	0.012	0.012	0.005	0.0052	1.397	69.5	0	-1	Specific	9.4	>sp|P46531|NOTC1_HUMAN Neurogenic locus notch homolog protein 1 OS=Homo sapiens OX=9606 GN=NOTCH1 PE=1 SV=4	1	3964	FP051922_10.4650.4650.6	high-energy collision-induced dissociation	1.32	5908.44	5909.49	1	21 | 90739
22	HexNAc(1)Fuc(1); HexNAc(1)Hex(1)Fuc(1)	315.4	6	983.414	5895.45	983.585	5896.47	controllerType=0 controllerNumber=1 scan=4776	-3.098	E.VGSYRCVCRATHTGPNCERPYVPCSPSPCQNGGTCRPTGDVTHE.C	25;27	VGSYRCVCRATHTGPNCERPYVPCSPSPCQNGGTCRPTGDVTHE,EC,6@57.02146,8@57.02146,9@0.98402,17@57.02146,24@57.02146,25@349.13728,27@511.19010,29@57.02146,31@0.98402,35@57.02146	R9(Deamidated / 0.984); S25(OGlycan / 349.1373); S27(OGlycan / 511.1901); N31(Deamidated / 0.984)	14.5282	E.VGSYRC[+57.02146]VC[+57.02146]R[+0.98402]ATHTGPNC[+57.02146]ERPYVPC[+57.02146]S[+349.13728]PS[+511.19010]PC[+57.02146]QN[+0.98402]GGTC[+57.02146]RPTGDVTHE.C	C6(Carbamidomethyl / 57.0215); C8(Carbamidomethyl / 57.0215); C17(Carbamidomethyl / 57.0215); C24(Carbamidomethyl / 57.0215); C29(Carbamidomethyl / 57.0215); C35(Carbamidomethyl / 57.0215)	4.1e-06	5e-06	0	0	0	0	4.7e-07	5.7e-07	5.39	315.4	0	-1	Specific	12.3	>sp|P46531|NOTC1_HUMAN Neurogenic locus notch homolog protein 1 OS=Homo sapiens OX=9606 GN=NOTCH1 PE=1 SV=4	1	4116	FP051922_10.4776.4776.6	high-energy collision-induced dissociation	4.88	5894.44	5895.46	1	22 | 93739
22	HexNAc(1)Fuc(1); HexNAc(1)Hex(1)Fuc(1)	289	6	983.248	5894.45	983.421	5895.49	controllerType=0 controllerNumber=1 scan=4836	-5.209	E.VGSYRCVCRATHTGPNCERPYVPCSPSPCQNGGTCRPTGDVTHE.C	25;27	VGSYRCVCRATHTGPNCERPYVPCSPSPCQNGGTCRPTGDVTHE,EC,6@57.02146,8@57.02146,17@57.02146,24@57.02146,25@349.13728,27@511.19010,29@57.02146,31@0.98402,35@57.02146	S25(OGlycan / 349.1373); S27(OGlycan / 511.1901); N31(Deamidated / 0.984)	14.6608	E.VGSYRC[+57.02146]VC[+57.02146]RATHTGPNC[+57.02146]ERPYVPC[+57.02146]S[+349.13728]PS[+511.19010]PC[+57.02146]QN[+0.98402]GGTC[+57.02146]RPTGDVTHE.C	C6(Carbamidomethyl / 57.0215); C8(Carbamidomethyl / 57.0215); C17(Carbamidomethyl / 57.0215); C24(Carbamidomethyl / 57.0215); C29(Carbamidomethyl / 57.0215); C35(Carbamidomethyl / 57.0215)	2e-05	2.5e-05	0	0	0	0	2.1e-06	2.5e-06	4.693	289	0	-1	Specific	12.2	>sp|P46531|NOTC1_HUMAN Neurogenic locus notch homolog protein 1 OS=Homo sapiens OX=9606 GN=NOTCH1 PE=1 SV=4	1	4188	FP051922_10.4836.4836.6	high-energy collision-induced dissociation	4.74	5893.45	5894.48	1	23 | 95059
22	HexNAc(1)Fuc(1); HexNAc(1)Hex(1)Fuc(1)	262	6	983.247	5894.45	983.421	5895.49	controllerType=0 controllerNumber=1 scan=4667	-6.265	E.VGSYRCVCRATHTGPNCERPYVPCSPSPCQNGGTCRPTGDVTHE.C	25;27	VGSYRCVCRATHTGPNCERPYVPCSPSPCQNGGTCRPTGDVTHE,EC,6@57.02146,8@57.02146,17@57.02146,24@57.02146,25@349.13728,27@511.19010,29@57.02146,31@0.98402,35@57.02146	S25(OGlycan / 349.1373); S27(OGlycan / 511.1901); N31(Deamidated / 0.984)	14.2907	E.VGSYRC[+57.02146]VC[+57.02146]RATHTGPNC[+57.02146]ERPYVPC[+57.02146]S[+349.13728]PS[+511.19010]PC[+57.02146]QN[+0.98402]GGTC[+57.02146]RPTGDVTHE.C	C6(Carbamidomethyl / 57.0215); C8(Carbamidomethyl / 57.0215); C17(Carbamidomethyl / 57.0215); C24(Carbamidomethyl / 57.0215); C29(Carbamidomethyl / 57.0215); C35(Carbamidomethyl / 57.0215)	0.00028	0.00034	0	0	0	0	2.4e-05	2.9e-05	3.555	262	0	-1	Specific	10.7	>sp|P46531|NOTC1_HUMAN Neurogenic locus notch homolog protein 1 OS=Homo sapiens OX=9606 GN=NOTCH1 PE=1 SV=4	1	3983	FP051922_10.4667.4667.6	high-energy collision-induced dissociation	3.7	5893.44	5894.48	1	24 | 91179
22	HexNAc(1)Fuc(1); HexNAc(1)Hex(1)Fuc(1)	226.1	6	983.249	5894.46	983.421	5895.49	controllerType=0 controllerNumber=1 scan=4722	-4.837	E.VGSYRCVCRATHTGPNCERPYVPCSPSPCQNGGTCRPTGDVTHE.C	25;27	VGSYRCVCRATHTGPNCERPYVPCSPSPCQNGGTCRPTGDVTHE,EC,6@57.02146,8@57.02146,17@57.02146,24@57.02146,25@349.13728,27@511.19010,29@57.02146,31@0.98402,35@57.02146	S25(OGlycan / 349.1373); S27(OGlycan / 511.1901); N31(Deamidated / 0.984)	14.4092	E.VGSYRC[+57.02146]VC[+57.02146]RATHTGPNC[+57.02146]ERPYVPC[+57.02146]S[+349.13728]PS[+511.19010]PC[+57.02146]QN[+0.98402]GGTC[+57.02146]RPTGDVTHE.C	C6(Carbamidomethyl / 57.0215); C8(Carbamidomethyl / 57.0215); C17(Carbamidomethyl / 57.0215); C24(Carbamidomethyl / 57.0215); C29(Carbamidomethyl / 57.0215); C35(Carbamidomethyl / 57.0215)	0.00051	0.00062	0	0	0	0	3.9e-05	4.8e-05	3.295	226.1	0	-1	Specific	10.8	>sp|P46531|NOTC1_HUMAN Neurogenic locus notch homolog protein 1 OS=Homo sapiens OX=9606 GN=NOTCH1 PE=1 SV=4	1	4050	FP051922_10.4722.4722.6	high-energy collision-induced dissociation	3.53	5893.45	5894.48	1	25 | 92459
22	HexNAc(1)Hex(1)Fuc(1); HexNAc(1)Fuc(1)	203.3	6	983.249	5894.46	983.421	5895.49	controllerType=0 controllerNumber=1 scan=4891	-4.526	E.VGSYRCVCRATHTGPNCERPYVPCSPSPCQNGGTCRPTGDVTHE.C	25;27	VGSYRCVCRATHTGPNCERPYVPCSPSPCQNGGTCRPTGDVTHE,EC,6@57.02146,8@57.02146,17@57.02146,24@57.02146,25@511.19010,27@349.13728,29@57.02146,31@0.98402,35@57.02146	S25(OGlycan / 511.1901); S27(OGlycan / 349.1373); N31(Deamidated / 0.984)	14.7852	E.VGSYRC[+57.02146]VC[+57.02146]RATHTGPNC[+57.02146]ERPYVPC[+57.02146]S[+511.19010]PS[+349.13728]PC[+57.02146]QN[+0.98402]GGTC[+57.02146]RPTGDVTHE.C	C6(Carbamidomethyl / 57.0215); C8(Carbamidomethyl / 57.0215); C17(Carbamidomethyl / 57.0215); C24(Carbamidomethyl / 57.0215); C29(Carbamidomethyl / 57.0215); C35(Carbamidomethyl / 57.0215)	0.00012	0.00015	0	0	0	0	1.2e-05	1.4e-05	3.916	203.3	0	-1	Specific	11.6	>sp|P46531|NOTC1_HUMAN Neurogenic locus notch homolog protein 1 OS=Homo sapiens OX=9606 GN=NOTCH1 PE=1 SV=4	1	4255	FP051922_10.4891.4891.6	high-energy collision-induced dissociation	4.16	5893.45	5894.48	1	26 | 95939
22	HexNAc(1)Fuc(1); HexNAc(1)Hex(1)Fuc(1)	194.6	6	983.252	5894.48	983.421	5895.49	controllerType=0 controllerNumber=1 scan=4474	-1.172	E.VGSYRCVCRATHTGPNCERPYVPCSPSPCQNGGTCRPTGDVTHE.C	3;11	VGSYRCVCRATHTGPNCERPYVPCSPSPCQNGGTCRPTGDVTHE,EC,3@349.13728,6@57.02146,8@57.02146,11@511.19010,17@57.02146,19@0.98402,24@57.02146,29@57.02146,35@57.02146	S3(OGlycan / 349.1373); T11(OGlycan / 511.1901); R19(Deamidated / 0.984)	13.8991	E.VGS[+349.13728]YRC[+57.02146]VC[+57.02146]RAT[+511.19010]HTGPNC[+57.02146]ER[+0.98402]PYVPC[+57.02146]SPSPC[+57.02146]QNGGTC[+57.02146]RPTGDVTHE.C	C6(Carbamidomethyl / 57.0215); C8(Carbamidomethyl / 57.0215); C17(Carbamidomethyl / 57.0215); C24(Carbamidomethyl / 57.0215); C29(Carbamidomethyl / 57.0215); C35(Carbamidomethyl / 57.0215)	0.0012	0.0014	0	0	0	0	8.2e-05	0.0001	2.933	194.6	0.5	-1	Specific	9.9	>sp|P46531|NOTC1_HUMAN Neurogenic locus notch homolog protein 1 OS=Homo sapiens OX=9606 GN=NOTCH1 PE=1 SV=4	1	3759	FP051922_10.4474.4474.6	high-energy collision-induced dissociation	2.92	5893.47	5894.48	1	27 | 85909
22	HexNAc(1)Fuc(1); HexNAc(1)Hex(1)Fuc(1)	249.3	6	983.084	5893.47	983.257	5894.5	controllerType=0 controllerNumber=1 scan=4557	-5.893	E.VGSYRCVCRATHTGPNCERPYVPCSPSPCQNGGTCRPTGDVTHE.C	3;11	VGSYRCVCRATHTGPNCERPYVPCSPSPCQNGGTCRPTGDVTHE,EC,3@349.13728,6@57.02146,8@57.02146,11@511.19010,17@57.02146,24@57.02146,29@57.02146,35@57.02146	S3(OGlycan / 349.1373); T11(OGlycan / 511.1901)	14.0689	E.VGS[+349.13728]YRC[+57.02146]VC[+57.02146]RAT[+511.19010]HTGPNC[+57.02146]ERPYVPC[+57.02146]SPSPC[+57.02146]QNGGTC[+57.02146]RPTGDVTHE.C	C6(Carbamidomethyl / 57.0215); C8(Carbamidomethyl / 57.0215); C17(Carbamidomethyl / 57.0215); C24(Carbamidomethyl / 57.0215); C29(Carbamidomethyl / 57.0215); C35(Carbamidomethyl / 57.0215)	0.00029	0.00035	0	0	0	0	2.6e-05	3.1e-05	3.543	249.3	6.4	-1	Specific	10.5	>sp|P46531|NOTC1_HUMAN Neurogenic locus notch homolog protein 1 OS=Homo sapiens OX=9606 GN=NOTCH1 PE=1 SV=4	1	3850	FP051922_10.4557.4557.6	high-energy collision-induced dissociation	3.35	5892.46	5893.5	1	28 | 88269
22	Hex(1)Pent(1); HexNAc(1)Hex(1)Fuc(1)	288.7	6	976.742	5855.42	976.913	5856.44	controllerType=0 controllerNumber=1 scan=4619	-3.173	E.VGSYRCVCRATHTGPNCERPYVPCSPSPCQNGGTCRPTGDVTHE.C	3;11	VGSYRCVCRATHTGPNCERPYVPCSPSPCQNGGTCRPTGDVTHE,EC,3@294.09508,6@57.02146,8@57.02146,11@511.19010,16@15.99492,17@57.02146,24@57.02146,29@57.02146,31@0.98402,35@57.02146	S3(OGlycan / 294.0951); T11(OGlycan / 511.1901); N16(Oxidation / 15.9949); N31(Deamidated / 0.984)	14.1922	E.VGS[+294.09508]YRC[+57.02146]VC[+57.02146]RAT[+511.19010]HTGPN[+15.99492]C[+57.02146]ERPYVPC[+57.02146]SPSPC[+57.02146]QN[+0.98402]GGTC[+57.02146]RPTGDVTHE.C	C6(Carbamidomethyl / 57.0215); C8(Carbamidomethyl / 57.0215); C17(Carbamidomethyl / 57.0215); C24(Carbamidomethyl / 57.0215); C29(Carbamidomethyl / 57.0215); C35(Carbamidomethyl / 57.0215)	4.1e-06	5e-06	0	0	0	0	5.5e-07	6.7e-07	5.383	288.7	6.4	-1	Specific	12.2	>sp|P46531|NOTC1_HUMAN Neurogenic locus notch homolog protein 1 OS=Homo sapiens OX=9606 GN=NOTCH1 PE=1 SV=4	1	3926	FP051922_10.4619.4619.6	high-energy collision-induced dissociation	4.87	5854.41	5855.43	1	29 | 89939
22	HexNAc(1)Hex(1)Fuc(1)NeuAc(1)	307.1	6	976.241	5852.41	976.413	5853.44	controllerType=0 controllerNumber=1 scan=4619	-4.296	E.VGSYRCVCRATHTGPNCERPYVPCSPSPCQNGGTCRPTGDVTHE.C	3	VGSYRCVCRATHTGPNCERPYVPCSPSPCQNGGTCRPTGDVTHE,EC,3@802.28552,6@57.02146,8@57.02146,16@15.99492,17@57.02146,24@57.02146,29@57.02146,31@0.98402,35@57.02146	S3(OGlycan / 802.2855); N16(Oxidation / 15.9949); N31(Deamidated / 0.984)	14.1922	E.VGS[+802.28552]YRC[+57.02146]VC[+57.02146]RATHTGPN[+15.99492]C[+57.02146]ERPYVPC[+57.02146]SPSPC[+57.02146]QN[+0.98402]GGTC[+57.02146]RPTGDVTHE.C	C6(Carbamidomethyl / 57.0215); C8(Carbamidomethyl / 57.0215); C17(Carbamidomethyl / 57.0215); C24(Carbamidomethyl / 57.0215); C29(Carbamidomethyl / 57.0215); C35(Carbamidomethyl / 57.0215)	3.9e-05	4.7e-05	0	0	0	0	3.6e-06	4.3e-06	4.41	307.1	6.5	-1	Specific	11.2	>sp|P46531|NOTC1_HUMAN Neurogenic locus notch homolog protein 1 OS=Homo sapiens OX=9606 GN=NOTCH1 PE=1 SV=4	1	3925	FP051922_10.4619.4619.6	high-energy collision-induced dissociation	4.46	5851.4	5852.43	1	30 | 89899
22	HexNAc(1)Hex(1)Fuc(1)NeuAc(1)	255.7	6	976.242	5852.42	976.413	5853.44	controllerType=0 controllerNumber=1 scan=4686	-3.607	E.VGSYRCVCRATHTGPNCERPYVPCSPSPCQNGGTCRPTGDVTHE.C	27	VGSYRCVCRATHTGPNCERPYVPCSPSPCQNGGTCRPTGDVTHE,EC,6@57.02146,8@57.02146,16@15.99492,17@57.02146,24@57.02146,27@802.28552,29@57.02146,31@0.98402,35@57.02146	N16(Oxidation / 15.9949); S27(OGlycan / 802.2855); N31(Deamidated / 0.984)	14.3312	E.VGSYRC[+57.02146]VC[+57.02146]RATHTGPN[+15.99492]C[+57.02146]ERPYVPC[+57.02146]SPS[+802.28552]PC[+57.02146]QN[+0.98402]GGTC[+57.02146]RPTGDVTHE.C	C6(Carbamidomethyl / 57.0215); C8(Carbamidomethyl / 57.0215); C17(Carbamidomethyl / 57.0215); C24(Carbamidomethyl / 57.0215); C29(Carbamidomethyl / 57.0215); C35(Carbamidomethyl / 57.0215)	6.2e-06	7.5e-06	0	0	0	0	8.2e-07	1e-06	5.211	255.7	0	-1	Specific	12.5	>sp|P46531|NOTC1_HUMAN Neurogenic locus notch homolog protein 1 OS=Homo sapiens OX=9606 GN=NOTCH1 PE=1 SV=4	1	4008	FP051922_10.4686.4686.6	high-energy collision-induced dissociation	5.36	5851.41	5852.43	1	31 | 91739
22	HexNAc(1)Hex(1)Fuc(1)NeuAc(1)	218.2	6	976.078	5851.43	976.249	5852.46	controllerType=0 controllerNumber=1 scan=4526	-3.231	E.VGSYRCVCRATHTGPNCERPYVPCSPSPCQNGGTCRPTGDVTHE.C	25	VGSYRCVCRATHTGPNCERPYVPCSPSPCQNGGTCRPTGDVTHE,EC,6@57.02146,8@57.02146,16@15.99492,17@57.02146,24@57.02146,25@802.28552,29@57.02146,35@57.02146	N16(Oxidation / 15.9949); S25(OGlycan / 802.2855)	14.005	E.VGSYRC[+57.02146]VC[+57.02146]RATHTGPN[+15.99492]C[+57.02146]ERPYVPC[+57.02146]S[+802.28552]PSPC[+57.02146]QNGGTC[+57.02146]RPTGDVTHE.C	C6(Carbamidomethyl / 57.0215); C8(Carbamidomethyl / 57.0215); C17(Carbamidomethyl / 57.0215); C24(Carbamidomethyl / 57.0215); C29(Carbamidomethyl / 57.0215); C35(Carbamidomethyl / 57.0215)	2.5e-05	3e-05	0	0	0	0	2.5e-06	3e-06	4.606	218.2	0	-1	Specific	12.2	>sp|P46531|NOTC1_HUMAN Neurogenic locus notch homolog protein 1 OS=Homo sapiens OX=9606 GN=NOTCH1 PE=1 SV=4	1	3814	FP051922_10.4526.4526.6	high-energy collision-induced dissociation	4.5	5850.43	5851.45	1	32 | 87309
22	HexNAc(1)Hex(1)Fuc(1)NeuAc(1)	479.2	6	973.744	5837.43	973.747	5837.45	controllerType=0 controllerNumber=1 scan=4777	-2.805	E.VGSYRCVCRATHTGPNCERPYVPCSPSPCQNGGTCRPTGDVTHE.C	25	VGSYRCVCRATHTGPNCERPYVPCSPSPCQNGGTCRPTGDVTHE,EC,6@57.02146,8@57.02146,17@57.02146,24@57.02146,25@802.28552,29@57.02146,31@0.98402,35@57.02146	S25(OGlycan / 802.2855); N31(Deamidated / 0.984)	14.5294	E.VGSYRC[+57.02146]VC[+57.02146]RATHTGPNC[+57.02146]ERPYVPC[+57.02146]S[+802.28552]PSPC[+57.02146]QN[+0.98402]GGTC[+57.02146]RPTGDVTHE.C	C6(Carbamidomethyl / 57.0215); C8(Carbamidomethyl / 57.0215); C17(Carbamidomethyl / 57.0215); C24(Carbamidomethyl / 57.0215); C29(Carbamidomethyl / 57.0215); C35(Carbamidomethyl / 57.0215)	1.4e-07	1.7e-07	0	0	0	0	2.6e-08	3.2e-08	6.85	479.2	0		Specific	14.5	>sp|P46531|NOTC1_HUMAN Neurogenic locus notch homolog protein 1 OS=Homo sapiens OX=9606 GN=NOTCH1 PE=1 SV=4	1	4117	FP051922_10.4777.4777.6	high-energy collision-induced dissociation	6.62	5836.42	5836.44	1	33 | 93779
22	HexNAc(1)Hex(1)Fuc(1)NeuAc(1)	475.4	6	973.745	5837.43	973.747	5837.45	controllerType=0 controllerNumber=1 scan=4835	-1.926	E.VGSYRCVCRATHTGPNCERPYVPCSPSPCQNGGTCRPTGDVTHE.C	34	VGSYRCVCRATHTGPNCERPYVPCSPSPCQNGGTCRPTGDVTHE,EC,6@57.02146,8@57.02146,17@57.02146,24@57.02146,29@57.02146,31@0.98402,34@802.28552,35@57.02146	N31(Deamidated / 0.984); T34(OGlycan / 802.2855)	14.6589	E.VGSYRC[+57.02146]VC[+57.02146]RATHTGPNC[+57.02146]ERPYVPC[+57.02146]SPSPC[+57.02146]QN[+0.98402]GGT[+802.28552]C[+57.02146]RPTGDVTHE.C	C6(Carbamidomethyl / 57.0215); C8(Carbamidomethyl / 57.0215); C17(Carbamidomethyl / 57.0215); C24(Carbamidomethyl / 57.0215); C29(Carbamidomethyl / 57.0215); C35(Carbamidomethyl / 57.0215)	3.3e-07	4e-07	0	0	0	0	6.6e-08	8e-08	6.485	475.4	0.7		Specific	14.6	>sp|P46531|NOTC1_HUMAN Neurogenic locus notch homolog protein 1 OS=Homo sapiens OX=9606 GN=NOTCH1 PE=1 SV=4	1	4187	FP051922_10.4835.4835.6	high-energy collision-induced dissociation	6.26	5836.43	5836.44	1	34 | 95019
22	HexNAc(1)Hex(1)Fuc(1)NeuAc(1)	431.1	6	973.579	5836.44	973.747	5837.45	controllerType=0 controllerNumber=1 scan=4493	-0.745	E.VGSYRCVCRATHTGPNCERPYVPCSPSPCQNGGTCRPTGDVTHE.C	34	VGSYRCVCRATHTGPNCERPYVPCSPSPCQNGGTCRPTGDVTHE,EC,6@57.02146,8@57.02146,17@57.02146,19@0.98402,24@57.02146,29@57.02146,34@802.28552,35@57.02146	R19(Deamidated / 0.984); T34(OGlycan / 802.2855)	13.9356	E.VGSYRC[+57.02146]VC[+57.02146]RATHTGPNC[+57.02146]ER[+0.98402]PYVPC[+57.02146]SPSPC[+57.02146]QNGGT[+802.28552]C[+57.02146]RPTGDVTHE.C	C6(Carbamidomethyl / 57.0215); C8(Carbamidomethyl / 57.0215); C17(Carbamidomethyl / 57.0215); C24(Carbamidomethyl / 57.0215); C29(Carbamidomethyl / 57.0215); C35(Carbamidomethyl / 57.0215)	4.3e-07	5.3e-07	0	0	0	0	9.4e-08	1.2e-07	6.364	431.1	0.9	-1	Specific	14.8	>sp|P46531|NOTC1_HUMAN Neurogenic locus notch homolog protein 1 OS=Homo sapiens OX=9606 GN=NOTCH1 PE=1 SV=4	1	3780	FP051922_10.4493.4493.6	high-energy collision-induced dissociation	6.13	5835.43	5836.44	1	35 | 86469
22	HexNAc(1)Hex(1)Fuc(1)NeuAc(1)	415.9	6	973.745	5837.44	973.747	5837.45	controllerType=0 controllerNumber=1 scan=4721	-1.676	E.VGSYRCVCRATHTGPNCERPYVPCSPSPCQNGGTCRPTGDVTHE.C	34	VGSYRCVCRATHTGPNCERPYVPCSPSPCQNGGTCRPTGDVTHE,EC,6@57.02146,8@57.02146,17@57.02146,24@57.02146,29@57.02146,31@0.98402,34@802.28552,35@57.02146	N31(Deamidated / 0.984); T34(OGlycan / 802.2855)	14.408	E.VGSYRC[+57.02146]VC[+57.02146]RATHTGPNC[+57.02146]ERPYVPC[+57.02146]SPSPC[+57.02146]QN[+0.98402]GGT[+802.28552]C[+57.02146]RPTGDVTHE.C	C6(Carbamidomethyl / 57.0215); C8(Carbamidomethyl / 57.0215); C17(Carbamidomethyl / 57.0215); C24(Carbamidomethyl / 57.0215); C29(Carbamidomethyl / 57.0215); C35(Carbamidomethyl / 57.0215)	4.3e-07	5.3e-07	0	0	0	0	1.1e-07	1.3e-07	6.364	415.9	2.7		Specific	13.8	>sp|P46531|NOTC1_HUMAN Neurogenic locus notch homolog protein 1 OS=Homo sapiens OX=9606 GN=NOTCH1 PE=1 SV=4	1	4049	FP051922_10.4721.4721.6	high-energy collision-induced dissociation	6.13	5836.43	5836.44	1	36 | 92419
22	HexNAc(1)Hex(1)Fuc(1)NeuAc(1)	382	6	973.58	5836.45	973.747	5837.45	controllerType=0 controllerNumber=1 scan=4605	0.572	E.VGSYRCVCRATHTGPNCERPYVPCSPSPCQNGGTCRPTGDVTHE.C	25	VGSYRCVCRATHTGPNCERPYVPCSPSPCQNGGTCRPTGDVTHE,EC,6@57.02146,8@57.02146,17@57.02146,24@57.02146,25@802.28552,29@57.02146,31@0.98402,35@57.02146	S25(OGlycan / 802.2855); N31(Deamidated / 0.984)	14.1663	E.VGSYRC[+57.02146]VC[+57.02146]RATHTGPNC[+57.02146]ERPYVPC[+57.02146]S[+802.28552]PSPC[+57.02146]QN[+0.98402]GGTC[+57.02146]RPTGDVTHE.C	C6(Carbamidomethyl / 57.0215); C8(Carbamidomethyl / 57.0215); C17(Carbamidomethyl / 57.0215); C24(Carbamidomethyl / 57.0215); C29(Carbamidomethyl / 57.0215); C35(Carbamidomethyl / 57.0215)	6e-07	7.4e-07	0	0	0	0	1.3e-07	1.5e-07	6.219	382	0	-1	Specific	15.6	>sp|P46531|NOTC1_HUMAN Neurogenic locus notch homolog protein 1 OS=Homo sapiens OX=9606 GN=NOTCH1 PE=1 SV=4	1	3909	FP051922_10.4605.4605.6	high-energy collision-induced dissociation	6	5835.44	5836.44	1	37 | 89549
22	HexNAc(1)Hex(1)Fuc(1)NeuAc(1)	356.4	6	973.745	5837.43	973.747	5837.45	controllerType=0 controllerNumber=1 scan=4666	-2.303	E.VGSYRCVCRATHTGPNCERPYVPCSPSPCQNGGTCRPTGDVTHE.C	25	VGSYRCVCRATHTGPNCERPYVPCSPSPCQNGGTCRPTGDVTHE,EC,6@57.02146,8@57.02146,17@57.02146,24@57.02146,25@802.28552,29@57.02146,31@0.98402,35@57.02146	S25(OGlycan / 802.2855); N31(Deamidated / 0.984)	14.2895	E.VGSYRC[+57.02146]VC[+57.02146]RATHTGPNC[+57.02146]ERPYVPC[+57.02146]S[+802.28552]PSPC[+57.02146]QN[+0.98402]GGTC[+57.02146]RPTGDVTHE.C	C6(Carbamidomethyl / 57.0215); C8(Carbamidomethyl / 57.0215); C17(Carbamidomethyl / 57.0215); C24(Carbamidomethyl / 57.0215); C29(Carbamidomethyl / 57.0215); C35(Carbamidomethyl / 57.0215)	5.7e-06	7e-06	0	0	0	0	7.1e-07	8.6e-07	5.244	356.4	0		Specific	13.7	>sp|P46531|NOTC1_HUMAN Neurogenic locus notch homolog protein 1 OS=Homo sapiens OX=9606 GN=NOTCH1 PE=1 SV=4	1	3982	FP051922_10.4666.4666.6	high-energy collision-induced dissociation	4.9	5836.43	5836.44	1	38 | 91139
22	HexNAc(1)Hex(1)Fuc(1)NeuAc(1)	94.3	5	1168.29	5837.44	1168.29	5837.45	controllerType=0 controllerNumber=1 scan=4627	-1.203	E.VGSYRCVCRATHTGPNCERPYVPCSPSPCQNGGTCRPTGDVTHE.C	34	VGSYRCVCRATHTGPNCERPYVPCSPSPCQNGGTCRPTGDVTHE,EC,6@57.02146,8@57.02146,17@57.02146,24@57.02146,29@57.02146,31@0.98402,34@802.28552,35@57.02146	N31(Deamidated / 0.984); T34(OGlycan / 802.2855)	14.2068	E.VGSYRC[+57.02146]VC[+57.02146]RATHTGPNC[+57.02146]ERPYVPC[+57.02146]SPSPC[+57.02146]QN[+0.98402]GGT[+802.28552]C[+57.02146]RPTGDVTHE.C	C6(Carbamidomethyl / 57.0215); C8(Carbamidomethyl / 57.0215); C17(Carbamidomethyl / 57.0215); C24(Carbamidomethyl / 57.0215); C29(Carbamidomethyl / 57.0215); C35(Carbamidomethyl / 57.0215)	0.014	0.017	0	0	0	0	0.00099	0.0012	1.844	94.3	2.1		Specific	10.2	>sp|P46531|NOTC1_HUMAN Neurogenic locus notch homolog protein 1 OS=Homo sapiens OX=9606 GN=NOTCH1 PE=1 SV=4	1	3935	FP051922_10.4627.4627.5	high-energy collision-induced dissociation	1.59	5836.43	5836.44	1	39 | 90139
22	HexNAc(1)Hex(1)Fuc(1)NeuAc(1)	440.7	6	973.581	5836.45	973.583	5836.46	controllerType=0 controllerNumber=1 scan=4545	-2.428	E.VGSYRCVCRATHTGPNCERPYVPCSPSPCQNGGTCRPTGDVTHE.C	27	VGSYRCVCRATHTGPNCERPYVPCSPSPCQNGGTCRPTGDVTHE,EC,6@57.02146,8@57.02146,17@57.02146,24@57.02146,27@802.28552,29@57.02146,35@57.02146	S27(OGlycan / 802.2855)	14.0443	E.VGSYRC[+57.02146]VC[+57.02146]RATHTGPNC[+57.02146]ERPYVPC[+57.02146]SPS[+802.28552]PC[+57.02146]QNGGTC[+57.02146]RPTGDVTHE.C	C6(Carbamidomethyl / 57.0215); C8(Carbamidomethyl / 57.0215); C17(Carbamidomethyl / 57.0215); C24(Carbamidomethyl / 57.0215); C29(Carbamidomethyl / 57.0215); C35(Carbamidomethyl / 57.0215)	3.3e-07	4e-07	0	0	0	0	6.3e-08	7.7e-08	6.485	440.7	0		Specific	15.1	>sp|P46531|NOTC1_HUMAN Neurogenic locus notch homolog protein 1 OS=Homo sapiens OX=9606 GN=NOTCH1 PE=1 SV=4	1	3836	FP051922_10.4545.4545.6	high-energy collision-induced dissociation	7.05	5835.44	5835.45	1	40 | 87909
22	HexNAc(1)Hex(1)Fuc(1); HexNAc(1)	17.2	6	958.744	5747.43	958.914	5748.45	controllerType=0 controllerNumber=1 scan=4793	-2.764	E.VGSYRCVCRATHTGPNCERPYVPCSPSPCQNGGTCRPTGDVTHE.C	25;27	VGSYRCVCRATHTGPNCERPYVPCSPSPCQNGGTCRPTGDVTHE,EC,6@57.02146,8@57.02146,17@57.02146,24@57.02146,25@511.19010,27@203.07937,29@57.02146,35@57.02146	S25(OGlycan / 511.1901); S27(OGlycan / 203.0794)	14.5617	E.VGSYRC[+57.02146]VC[+57.02146]RATHTGPNC[+57.02146]ERPYVPC[+57.02146]S[+511.19010]PS[+203.07937]PC[+57.02146]QNGGTC[+57.02146]RPTGDVTHE.C	C6(Carbamidomethyl / 57.0215); C8(Carbamidomethyl / 57.0215); C17(Carbamidomethyl / 57.0215); C24(Carbamidomethyl / 57.0215); C29(Carbamidomethyl / 57.0215); C35(Carbamidomethyl / 57.0215)	0.017	0.021	0	0	0	0	0.0012	0.0015	1.773	17.2	0	-1	Specific	8.5	>sp|P46531|NOTC1_HUMAN Neurogenic locus notch homolog protein 1 OS=Homo sapiens OX=9606 GN=NOTCH1 PE=1 SV=4	1	4135	FP051922_10.4793.4793.6	high-energy collision-induced dissociation	1.54	5746.42	5747.44	1	41 | 94099
22	HexNAc(1)Fuc(1); HexNAc(1)	303.1	6	934.732	5603.35	934.735	5603.37	controllerType=0 controllerNumber=1 scan=4446	-3.253	E.VGSYRCVCRATHTGPNCERPYVPCSPSPCQNGGTCRPTGDVTHE.C	25;27	VGSYRCVCRATHTGPNCERPYVPCSPSPCQNGGTCRPTGDVTHE,EC,6@57.02146,8@57.02146,16@15.99492,17@57.02146,24@57.02146,25@349.13728,27@203.07937,29@57.02146,31@0.98402,35@57.02146	N16(Oxidation / 15.9949); S25(OGlycan / 349.1373); S27(OGlycan / 203.0794); N31(Deamidated / 0.984)	13.8427	E.VGSYRC[+57.02146]VC[+57.02146]RATHTGPN[+15.99492]C[+57.02146]ERPYVPC[+57.02146]S[+349.13728]PS[+203.07937]PC[+57.02146]QN[+0.98402]GGTC[+57.02146]RPTGDVTHE.C	C6(Carbamidomethyl / 57.0215); C8(Carbamidomethyl / 57.0215); C17(Carbamidomethyl / 57.0215); C24(Carbamidomethyl / 57.0215); C29(Carbamidomethyl / 57.0215); C35(Carbamidomethyl / 57.0215)	4.1e-06	5e-06	0	0	0	0	4.5e-07	5.4e-07	5.39	303.1	0		Specific	12.5	>sp|P46531|NOTC1_HUMAN Neurogenic locus notch homolog protein 1 OS=Homo sapiens OX=9606 GN=NOTCH1 PE=1 SV=4	1	3725	FP051922_10.4446.4446.6	high-energy collision-induced dissociation	4.88	5602.35	5602.36	1	42 | 85229
22	HexNAc(1)Fuc(1); HexNAc(1)	261.6	6	934.896	5604.34	934.735	5603.37	controllerType=0 controllerNumber=1 scan=4626	-6.182	E.VGSYRCVCRATHTGPNCERPYVPCSPSPCQNGGTCRPTGDVTHE.C	25;27	VGSYRCVCRATHTGPNCERPYVPCSPSPCQNGGTCRPTGDVTHE,EC,6@57.02146,8@57.02146,16@15.99492,17@57.02146,24@57.02146,25@349.13728,27@203.07937,29@57.02146,31@0.98402,35@57.02146	N16(Oxidation / 15.9949); S25(OGlycan / 349.1373); S27(OGlycan / 203.0794); N31(Deamidated / 0.984)	14.2055	E.VGSYRC[+57.02146]VC[+57.02146]RATHTGPN[+15.99492]C[+57.02146]ERPYVPC[+57.02146]S[+349.13728]PS[+203.07937]PC[+57.02146]QN[+0.98402]GGTC[+57.02146]RPTGDVTHE.C	C6(Carbamidomethyl / 57.0215); C8(Carbamidomethyl / 57.0215); C17(Carbamidomethyl / 57.0215); C24(Carbamidomethyl / 57.0215); C29(Carbamidomethyl / 57.0215); C35(Carbamidomethyl / 57.0215)	2.9e-05	3.6e-05	0	0	0	0	2.8e-06	3.4e-06	4.533	261.6	0	1	Specific	13.5	>sp|P46531|NOTC1_HUMAN Neurogenic locus notch homolog protein 1 OS=Homo sapiens OX=9606 GN=NOTCH1 PE=1 SV=4	1	3934	FP051922_10.4626.4626.6	high-energy collision-induced dissociation	4.12	5603.33	5602.36	1	43 | 90099
22	HexNAc(1)Fuc(1); HexNAc(1)	242.5	6	934.732	5603.35	934.735	5603.37	controllerType=0 controllerNumber=1 scan=4559	-3.057	E.VGSYRCVCRATHTGPNCERPYVPCSPSPCQNGGTCRPTGDVTHE.C	25;27	VGSYRCVCRATHTGPNCERPYVPCSPSPCQNGGTCRPTGDVTHE,EC,6@57.02146,8@57.02146,16@15.99492,17@57.02146,24@57.02146,25@349.13728,27@203.07937,29@57.02146,31@0.98402,35@57.02146	N16(Oxidation / 15.9949); S25(OGlycan / 349.1373); S27(OGlycan / 203.0794); N31(Deamidated / 0.984)	14.0718	E.VGSYRC[+57.02146]VC[+57.02146]RATHTGPN[+15.99492]C[+57.02146]ERPYVPC[+57.02146]S[+349.13728]PS[+203.07937]PC[+57.02146]QN[+0.98402]GGTC[+57.02146]RPTGDVTHE.C	C6(Carbamidomethyl / 57.0215); C8(Carbamidomethyl / 57.0215); C17(Carbamidomethyl / 57.0215); C24(Carbamidomethyl / 57.0215); C29(Carbamidomethyl / 57.0215); C35(Carbamidomethyl / 57.0215)	5.9e-05	7.2e-05	0	0	0	0	5.4e-06	6.6e-06	4.231	242.5	0		Specific	10.6	>sp|P46531|NOTC1_HUMAN Neurogenic locus notch homolog protein 1 OS=Homo sapiens OX=9606 GN=NOTCH1 PE=1 SV=4	1	3852	FP051922_10.4559.4559.6	high-energy collision-induced dissociation	3.82	5602.35	5602.36	1	44 | 88309
22	HexNAc(1)Fuc(1); HexNAc(1)	206.4	6	934.732	5603.35	934.735	5603.37	controllerType=0 controllerNumber=1 scan=4392	-3.122	E.VGSYRCVCRATHTGPNCERPYVPCSPSPCQNGGTCRPTGDVTHE.C	25;27	VGSYRCVCRATHTGPNCERPYVPCSPSPCQNGGTCRPTGDVTHE,EC,6@57.02146,8@57.02146,16@15.99492,17@57.02146,24@57.02146,25@349.13728,27@203.07937,29@57.02146,31@0.98402,35@57.02146	N16(Oxidation / 15.9949); S25(OGlycan / 349.1373); S27(OGlycan / 203.0794); N31(Deamidated / 0.984)	13.7328	E.VGSYRC[+57.02146]VC[+57.02146]RATHTGPN[+15.99492]C[+57.02146]ERPYVPC[+57.02146]S[+349.13728]PS[+203.07937]PC[+57.02146]QN[+0.98402]GGTC[+57.02146]RPTGDVTHE.C	C6(Carbamidomethyl / 57.0215); C8(Carbamidomethyl / 57.0215); C17(Carbamidomethyl / 57.0215); C24(Carbamidomethyl / 57.0215); C29(Carbamidomethyl / 57.0215); C35(Carbamidomethyl / 57.0215)	0.00024	0.00029	0	0	0	0	2e-05	2.4e-05	3.628	206.4	0		Specific	10.5	>sp|P46531|NOTC1_HUMAN Neurogenic locus notch homolog protein 1 OS=Homo sapiens OX=9606 GN=NOTCH1 PE=1 SV=4	1	3665	FP051922_10.4392.4392.6	high-energy collision-induced dissociation	3.31	5602.35	5602.36	1	45 | 83869
22	HexNAc(1)Fuc(1); HexNAc(1)	139.1	6	934.732	5603.35	934.735	5603.37	controllerType=0 controllerNumber=1 scan=4502	-3.253	E.VGSYRCVCRATHTGPNCERPYVPCSPSPCQNGGTCRPTGDVTHE.C	25;27	VGSYRCVCRATHTGPNCERPYVPCSPSPCQNGGTCRPTGDVTHE,EC,6@57.02146,8@57.02146,16@15.99492,17@57.02146,24@57.02146,25@349.13728,27@203.07937,29@57.02146,31@0.98402,35@57.02146	N16(Oxidation / 15.9949); S25(OGlycan / 349.1373); S27(OGlycan / 203.0794); N31(Deamidated / 0.984)	13.9549	E.VGSYRC[+57.02146]VC[+57.02146]RATHTGPN[+15.99492]C[+57.02146]ERPYVPC[+57.02146]S[+349.13728]PS[+203.07937]PC[+57.02146]QN[+0.98402]GGTC[+57.02146]RPTGDVTHE.C	C6(Carbamidomethyl / 57.0215); C8(Carbamidomethyl / 57.0215); C17(Carbamidomethyl / 57.0215); C24(Carbamidomethyl / 57.0215); C29(Carbamidomethyl / 57.0215); C35(Carbamidomethyl / 57.0215)	8.4e-05	0.0001	0	0	0	0	8e-06	9.8e-06	4.078	139.1	0		Specific	12	>sp|P46531|NOTC1_HUMAN Neurogenic locus notch homolog protein 1 OS=Homo sapiens OX=9606 GN=NOTCH1 PE=1 SV=4	1	3789	FP051922_10.4502.4502.6	high-energy collision-induced dissociation	3.51	5602.35	5602.36	1	46 | 86709
22	HexNAc(1)Fuc(1); HexNAc(1)	254.9	6	934.567	5602.36	934.571	5602.39	controllerType=0 controllerNumber=1 scan=4330	-4.232	E.VGSYRCVCRATHTGPNCERPYVPCSPSPCQNGGTCRPTGDVTHE.C	25;27	VGSYRCVCRATHTGPNCERPYVPCSPSPCQNGGTCRPTGDVTHE,EC,6@57.02146,8@57.02146,16@15.99492,17@57.02146,24@57.02146,25@349.13728,27@203.07937,29@57.02146,35@57.02146	N16(Oxidation / 15.9949); S25(OGlycan / 349.1373); S27(OGlycan / 203.0794)	13.6064	E.VGSYRC[+57.02146]VC[+57.02146]RATHTGPN[+15.99492]C[+57.02146]ERPYVPC[+57.02146]S[+349.13728]PS[+203.07937]PC[+57.02146]QNGGTC[+57.02146]RPTGDVTHE.C	C6(Carbamidomethyl / 57.0215); C8(Carbamidomethyl / 57.0215); C17(Carbamidomethyl / 57.0215); C24(Carbamidomethyl / 57.0215); C29(Carbamidomethyl / 57.0215); C35(Carbamidomethyl / 57.0215)	5.9e-05	7.2e-05	0	0	0	0	5.2e-06	6.3e-06	4.231	254.9	0		Specific	11	>sp|P46531|NOTC1_HUMAN Neurogenic locus notch homolog protein 1 OS=Homo sapiens OX=9606 GN=NOTCH1 PE=1 SV=4	1	3595	FP051922_10.4330.4330.6	high-energy collision-induced dissociation	4.38	5601.36	5601.38	1	47 | 82349
22	HexNAc(1)Fuc(1); HexNAc(1)	219.4	6	934.568	5602.37	934.571	5602.39	controllerType=0 controllerNumber=1 scan=4270	-3.187	E.VGSYRCVCRATHTGPNCERPYVPCSPSPCQNGGTCRPTGDVTHE.C	3;11	VGSYRCVCRATHTGPNCERPYVPCSPSPCQNGGTCRPTGDVTHE,EC,3@349.13728,6@57.02146,8@57.02146,11@203.07937,16@15.99492,17@57.02146,24@57.02146,29@57.02146,35@57.02146	S3(OGlycan / 349.1373); T11(OGlycan / 203.0794); N16(Oxidation / 15.9949)	13.4815	E.VGS[+349.13728]YRC[+57.02146]VC[+57.02146]RAT[+203.07937]HTGPN[+15.99492]C[+57.02146]ERPYVPC[+57.02146]SPSPC[+57.02146]QNGGTC[+57.02146]RPTGDVTHE.C	C6(Carbamidomethyl / 57.0215); C8(Carbamidomethyl / 57.0215); C17(Carbamidomethyl / 57.0215); C24(Carbamidomethyl / 57.0215); C29(Carbamidomethyl / 57.0215); C35(Carbamidomethyl / 57.0215)	0.00024	0.00029	0	0	0	0	1.9e-05	2.3e-05	3.628	219.4	2		Specific	10.6	>sp|P46531|NOTC1_HUMAN Neurogenic locus notch homolog protein 1 OS=Homo sapiens OX=9606 GN=NOTCH1 PE=1 SV=4	1	3523	FP051922_10.4270.4270.6	high-energy collision-induced dissociation	3.87	5601.36	5601.38	1	48 | 80961
22	HexNAc(1)Fuc(1); HexNAc(1)	173.8	6	934.57	5602.39	934.571	5602.39	controllerType=0 controllerNumber=1 scan=4222	-0.376	E.VGSYRCVCRATHTGPNCERPYVPCSPSPCQNGGTCRPTGDVTHE.C	3;11	VGSYRCVCRATHTGPNCERPYVPCSPSPCQNGGTCRPTGDVTHE,EC,3@349.13728,6@57.02146,8@57.02146,11@203.07937,16@15.99492,17@57.02146,24@57.02146,29@57.02146,35@57.02146	S3(OGlycan / 349.1373); T11(OGlycan / 203.0794); N16(Oxidation / 15.9949)	13.3741	E.VGS[+349.13728]YRC[+57.02146]VC[+57.02146]RAT[+203.07937]HTGPN[+15.99492]C[+57.02146]ERPYVPC[+57.02146]SPSPC[+57.02146]QNGGTC[+57.02146]RPTGDVTHE.C	C6(Carbamidomethyl / 57.0215); C8(Carbamidomethyl / 57.0215); C17(Carbamidomethyl / 57.0215); C24(Carbamidomethyl / 57.0215); C29(Carbamidomethyl / 57.0215); C35(Carbamidomethyl / 57.0215)	0.0015	0.0018	0	0	0	0	0.00012	0.00014	2.838	173.8	0.6		Specific	9.9	>sp|P46531|NOTC1_HUMAN Neurogenic locus notch homolog protein 1 OS=Homo sapiens OX=9606 GN=NOTCH1 PE=1 SV=4	1	3464	FP051922_10.4222.4222.6	high-energy collision-induced dissociation	2.83	5601.38	5601.38	1	49 | 80281
22	HexNAc(1)Fuc(1); HexNAc(1)	441.7	6	932.399	5589.36	932.233	5588.36	controllerType=0 controllerNumber=1 scan=4987	-0.776	E.VGSYRCVCRATHTGPNCERPYVPCSPSPCQNGGTCRPTGDVTHE.C	25;27	VGSYRCVCRATHTGPNCERPYVPCSPSPCQNGGTCRPTGDVTHE,EC,5@0.98402,6@57.02146,8@57.02146,17@57.02146,24@57.02146,25@349.13728,27@203.07937,29@57.02146,31@0.98402,35@57.02146	R5(Deamidated / 0.984); S25(OGlycan / 349.1373); S27(OGlycan / 203.0794); N31(Deamidated / 0.984)	14.998	E.VGSYR[+0.98402]C[+57.02146]VC[+57.02146]RATHTGPNC[+57.02146]ERPYVPC[+57.02146]S[+349.13728]PS[+203.07937]PC[+57.02146]QN[+0.98402]GGTC[+57.02146]RPTGDVTHE.C	C6(Carbamidomethyl / 57.0215); C8(Carbamidomethyl / 57.0215); C17(Carbamidomethyl / 57.0215); C24(Carbamidomethyl / 57.0215); C29(Carbamidomethyl / 57.0215); C35(Carbamidomethyl / 57.0215)	3.3e-07	4e-07	0	0	0	0	7e-08	8.6e-08	6.485	441.7	0	1	Specific	15	>sp|P46531|NOTC1_HUMAN Neurogenic locus notch homolog protein 1 OS=Homo sapiens OX=9606 GN=NOTCH1 PE=1 SV=4	1	4374	FP051922_10.4987.4987.6	high-energy collision-induced dissociation	6.04	5588.35	5587.35	1	50 | 96379
22	HexNAc(1)Fuc(1); HexNAc(1)	295.2	6	932.399	5589.36	932.233	5588.36	controllerType=0 controllerNumber=1 scan=5040	-0.71	E.VGSYRCVCRATHTGPNCERPYVPCSPSPCQNGGTCRPTGDVTHE.C	25;27	VGSYRCVCRATHTGPNCERPYVPCSPSPCQNGGTCRPTGDVTHE,EC,6@57.02146,8@57.02146,17@57.02146,19@0.98402,24@57.02146,25@349.13728,27@203.07937,29@57.02146,31@0.98402,35@57.02146	R19(Deamidated / 0.984); S25(OGlycan / 349.1373); S27(OGlycan / 203.0794); N31(Deamidated / 0.984)	15.118	E.VGSYRC[+57.02146]VC[+57.02146]RATHTGPNC[+57.02146]ER[+0.98402]PYVPC[+57.02146]S[+349.13728]PS[+203.07937]PC[+57.02146]QN[+0.98402]GGTC[+57.02146]RPTGDVTHE.C	C6(Carbamidomethyl / 57.0215); C8(Carbamidomethyl / 57.0215); C17(Carbamidomethyl / 57.0215); C24(Carbamidomethyl / 57.0215); C29(Carbamidomethyl / 57.0215); C35(Carbamidomethyl / 57.0215)	9.5e-06	1.2e-05	0	0	0	0	1.2e-06	1.5e-06	5.024	295.2	0	1	Specific	11.8	>sp|P46531|NOTC1_HUMAN Neurogenic locus notch homolog protein 1 OS=Homo sapiens OX=9606 GN=NOTCH1 PE=1 SV=4	1	4440	FP051922_10.5040.5040.6	high-energy collision-induced dissociation	4.51	5588.35	5587.35	1	51 | 96819
22	HexNAc(1)Fuc(1); HexNAc(1)	259.1	6	932.399	5589.36	932.233	5588.36	controllerType=0 controllerNumber=1 scan=5103	-0.907	E.VGSYRCVCRATHTGPNCERPYVPCSPSPCQNGGTCRPTGDVTHE.C	25;27	VGSYRCVCRATHTGPNCERPYVPCSPSPCQNGGTCRPTGDVTHE,EC,5@0.98402,6@57.02146,8@57.02146,17@57.02146,24@57.02146,25@349.13728,27@203.07937,29@57.02146,31@0.98402,35@57.02146	R5(Deamidated / 0.984); S25(OGlycan / 349.1373); S27(OGlycan / 203.0794); N31(Deamidated / 0.984)	15.2606	E.VGSYR[+0.98402]C[+57.02146]VC[+57.02146]RATHTGPNC[+57.02146]ERPYVPC[+57.02146]S[+349.13728]PS[+203.07937]PC[+57.02146]QN[+0.98402]GGTC[+57.02146]RPTGDVTHE.C	C6(Carbamidomethyl / 57.0215); C8(Carbamidomethyl / 57.0215); C17(Carbamidomethyl / 57.0215); C24(Carbamidomethyl / 57.0215); C29(Carbamidomethyl / 57.0215); C35(Carbamidomethyl / 57.0215)	1.4e-05	1.7e-05	0	0	0	0	1.7e-06	2.1e-06	4.858	259.1	0	1	Specific	13	>sp|P46531|NOTC1_HUMAN Neurogenic locus notch homolog protein 1 OS=Homo sapiens OX=9606 GN=NOTCH1 PE=1 SV=4	1	4522	FP051922_10.5103.5103.6	high-energy collision-induced dissociation	4.45	5588.35	5587.35	1	52 | 97539
22	HexNAc(1)Fuc(1); HexNAc(1)	448.3	6	932.235	5588.37	932.069	5587.38	controllerType=0 controllerNumber=1 scan=4910	-1.692	E.VGSYRCVCRATHTGPNCERPYVPCSPSPCQNGGTCRPTGDVTHE.C	3;11	VGSYRCVCRATHTGPNCERPYVPCSPSPCQNGGTCRPTGDVTHE,EC,3@349.13728,6@57.02146,8@57.02146,11@203.07937,17@57.02146,19@0.98402,24@57.02146,29@57.02146,35@57.02146	S3(OGlycan / 349.1373); T11(OGlycan / 203.0794); R19(Deamidated / 0.984)	14.8276	E.VGS[+349.13728]YRC[+57.02146]VC[+57.02146]RAT[+203.07937]HTGPNC[+57.02146]ER[+0.98402]PYVPC[+57.02146]SPSPC[+57.02146]QNGGTC[+57.02146]RPTGDVTHE.C	C6(Carbamidomethyl / 57.0215); C8(Carbamidomethyl / 57.0215); C17(Carbamidomethyl / 57.0215); C24(Carbamidomethyl / 57.0215); C29(Carbamidomethyl / 57.0215); C35(Carbamidomethyl / 57.0215)	3.3e-07	4e-07	0	0	0	0	6.8e-08	8.3e-08	6.485	448.3	0	1	Specific	14.5	>sp|P46531|NOTC1_HUMAN Neurogenic locus notch homolog protein 1 OS=Homo sapiens OX=9606 GN=NOTCH1 PE=1 SV=4	1	4279	FP051922_10.4910.4910.6	high-energy collision-induced dissociation	6.6	5587.36	5586.37	1	53 | 96019
22	HexNAc(1)Hex(1)Fuc(1)	475.6	6	925.393	5547.32	925.231	5546.35	controllerType=0 controllerNumber=1 scan=4706	-5.743	E.VGSYRCVCRATHTGPNCERPYVPCSPSPCQNGGTCRPTGDVTHE.C	25	VGSYRCVCRATHTGPNCERPYVPCSPSPCQNGGTCRPTGDVTHE,EC,6@57.02146,8@57.02146,17@57.02146,24@57.02146,25@511.19010,29@57.02146,31@0.98402,35@57.02146	S25(OGlycan / 511.1901); N31(Deamidated / 0.984)	14.3732	E.VGSYRC[+57.02146]VC[+57.02146]RATHTGPNC[+57.02146]ERPYVPC[+57.02146]S[+511.19010]PSPC[+57.02146]QN[+0.98402]GGTC[+57.02146]RPTGDVTHE.C	C6(Carbamidomethyl / 57.0215); C8(Carbamidomethyl / 57.0215); C17(Carbamidomethyl / 57.0215); C24(Carbamidomethyl / 57.0215); C29(Carbamidomethyl / 57.0215); C35(Carbamidomethyl / 57.0215)	6.9e-07	8.5e-07	0	0	0	0	1.3e-07	1.6e-07	6.16	475.6	0	1	Specific	13.8	>sp|P46531|NOTC1_HUMAN Neurogenic locus notch homolog protein 1 OS=Homo sapiens OX=9606 GN=NOTCH1 PE=1 SV=4	1	4031	FP051922_10.4706.4706.6	high-energy collision-induced dissociation	5.93	5546.31	5545.34	1	54 | 92019
22	HexNAc(1)Hex(1)Fuc(1)	410.9	6	925.229	5546.34	925.231	5546.35	controllerType=0 controllerNumber=1 scan=4358	-2.189	E.VGSYRCVCRATHTGPNCERPYVPCSPSPCQNGGTCRPTGDVTHE.C	25	VGSYRCVCRATHTGPNCERPYVPCSPSPCQNGGTCRPTGDVTHE,EC,6@57.02146,8@57.02146,17@57.02146,24@57.02146,25@511.19010,29@57.02146,31@0.98402,35@57.02146	S25(OGlycan / 511.1901); N31(Deamidated / 0.984)	13.6667	E.VGSYRC[+57.02146]VC[+57.02146]RATHTGPNC[+57.02146]ERPYVPC[+57.02146]S[+511.19010]PSPC[+57.02146]QN[+0.98402]GGTC[+57.02146]RPTGDVTHE.C	C6(Carbamidomethyl / 57.0215); C8(Carbamidomethyl / 57.0215); C17(Carbamidomethyl / 57.0215); C24(Carbamidomethyl / 57.0215); C29(Carbamidomethyl / 57.0215); C35(Carbamidomethyl / 57.0215)	4.3e-07	5.3e-07	0	0	0	0	9.2e-08	1.1e-07	6.364	410.9	0		Specific	13.9	>sp|P46531|NOTC1_HUMAN Neurogenic locus notch homolog protein 1 OS=Homo sapiens OX=9606 GN=NOTCH1 PE=1 SV=4	1	3626	FP051922_10.4358.4358.6	high-energy collision-induced dissociation	6.13	5545.33	5545.34	1	55 | 82869
22	HexNAc(1)Hex(1)Fuc(1)	409.4	6	925.228	5546.33	925.231	5546.35	controllerType=0 controllerNumber=1 scan=4413	-2.916	E.VGSYRCVCRATHTGPNCERPYVPCSPSPCQNGGTCRPTGDVTHE.C	25	VGSYRCVCRATHTGPNCERPYVPCSPSPCQNGGTCRPTGDVTHE,EC,6@57.02146,8@57.02146,17@57.02146,24@57.02146,25@511.19010,29@57.02146,31@0.98402,35@57.02146	S25(OGlycan / 511.1901); N31(Deamidated / 0.984)	13.7782	E.VGSYRC[+57.02146]VC[+57.02146]RATHTGPNC[+57.02146]ERPYVPC[+57.02146]S[+511.19010]PSPC[+57.02146]QN[+0.98402]GGTC[+57.02146]RPTGDVTHE.C	C6(Carbamidomethyl / 57.0215); C8(Carbamidomethyl / 57.0215); C17(Carbamidomethyl / 57.0215); C24(Carbamidomethyl / 57.0215); C29(Carbamidomethyl / 57.0215); C35(Carbamidomethyl / 57.0215)	1.9e-07	2.3e-07	0	0	0	0	3.7e-08	4.5e-08	6.73	409.4	0		Specific	11.9	>sp|P46531|NOTC1_HUMAN Neurogenic locus notch homolog protein 1 OS=Homo sapiens OX=9606 GN=NOTCH1 PE=1 SV=4	1	3689	FP051922_10.4413.4413.6	high-energy collision-induced dissociation	6.5	5545.33	5545.34	1	56 | 84349
22	HexNAc(1)Hex(1)Fuc(1)	403.1	6	925.228	5546.33	925.231	5546.35	controllerType=0 controllerNumber=1 scan=4524	-3.642	E.VGSYRCVCRATHTGPNCERPYVPCSPSPCQNGGTCRPTGDVTHE.C	25	VGSYRCVCRATHTGPNCERPYVPCSPSPCQNGGTCRPTGDVTHE,EC,6@57.02146,8@57.02146,17@57.02146,24@57.02146,25@511.19010,29@57.02146,31@0.98402,35@57.02146	S25(OGlycan / 511.1901); N31(Deamidated / 0.984)	14.0007	E.VGSYRC[+57.02146]VC[+57.02146]RATHTGPNC[+57.02146]ERPYVPC[+57.02146]S[+511.19010]PSPC[+57.02146]QN[+0.98402]GGTC[+57.02146]RPTGDVTHE.C	C6(Carbamidomethyl / 57.0215); C8(Carbamidomethyl / 57.0215); C17(Carbamidomethyl / 57.0215); C24(Carbamidomethyl / 57.0215); C29(Carbamidomethyl / 57.0215); C35(Carbamidomethyl / 57.0215)	1.9e-07	2.3e-07	0	0	0	0	3.8e-08	4.7e-08	6.73	403.1	0		Specific	14	>sp|P46531|NOTC1_HUMAN Neurogenic locus notch homolog protein 1 OS=Homo sapiens OX=9606 GN=NOTCH1 PE=1 SV=4	1	3812	FP051922_10.4524.4524.6	high-energy collision-induced dissociation	6.5	5545.32	5545.34	1	57 | 87229
22	HexNAc(1)Hex(1)Fuc(1)	385.9	6	925.229	5546.33	925.231	5546.35	controllerType=0 controllerNumber=1 scan=4579	-2.784	E.VGSYRCVCRATHTGPNCERPYVPCSPSPCQNGGTCRPTGDVTHE.C	3	VGSYRCVCRATHTGPNCERPYVPCSPSPCQNGGTCRPTGDVTHE,EC,3@511.19010,6@57.02146,8@57.02146,17@57.02146,24@57.02146,29@57.02146,31@0.98402,35@57.02146	S3(OGlycan / 511.1901); N31(Deamidated / 0.984)	14.111	E.VGS[+511.19010]YRC[+57.02146]VC[+57.02146]RATHTGPNC[+57.02146]ERPYVPC[+57.02146]SPSPC[+57.02146]QN[+0.98402]GGTC[+57.02146]RPTGDVTHE.C	C6(Carbamidomethyl / 57.0215); C8(Carbamidomethyl / 57.0215); C17(Carbamidomethyl / 57.0215); C24(Carbamidomethyl / 57.0215); C29(Carbamidomethyl / 57.0215); C35(Carbamidomethyl / 57.0215)	2.5e-07	3.1e-07	0	0	0	0	4.9e-08	6e-08	6.6	385.9	4.5		Specific	13.4	>sp|P46531|NOTC1_HUMAN Neurogenic locus notch homolog protein 1 OS=Homo sapiens OX=9606 GN=NOTCH1 PE=1 SV=4	1	3876	FP051922_10.4579.4579.6	high-energy collision-induced dissociation	6.38	5545.33	5545.34	1	58 | 88869
22	HexNAc(1)Hex(1)Fuc(1)	379.2	6	925.392	5547.32	925.231	5546.35	controllerType=0 controllerNumber=1 scan=4646	-6.602	E.VGSYRCVCRATHTGPNCERPYVPCSPSPCQNGGTCRPTGDVTHE.C	25	VGSYRCVCRATHTGPNCERPYVPCSPSPCQNGGTCRPTGDVTHE,EC,6@57.02146,8@57.02146,17@57.02146,24@57.02146,25@511.19010,29@57.02146,31@0.98402,35@57.02146	S25(OGlycan / 511.1901); N31(Deamidated / 0.984)	14.2451	E.VGSYRC[+57.02146]VC[+57.02146]RATHTGPNC[+57.02146]ERPYVPC[+57.02146]S[+511.19010]PSPC[+57.02146]QN[+0.98402]GGTC[+57.02146]RPTGDVTHE.C	C6(Carbamidomethyl / 57.0215); C8(Carbamidomethyl / 57.0215); C17(Carbamidomethyl / 57.0215); C24(Carbamidomethyl / 57.0215); C29(Carbamidomethyl / 57.0215); C35(Carbamidomethyl / 57.0215)	5.2e-06	6.3e-06	0	0	0	0	6.2e-07	7.6e-07	5.287	379.2	0	1	Specific	11.2	>sp|P46531|NOTC1_HUMAN Neurogenic locus notch homolog protein 1 OS=Homo sapiens OX=9606 GN=NOTCH1 PE=1 SV=4	1	3959	FP051922_10.4646.4646.6	high-energy collision-induced dissociation	5.07	5546.31	5545.34	1	59 | 90579
22	HexNAc(1)Hex(1)Fuc(1)	292	6	925.229	5546.34	925.231	5546.35	controllerType=0 controllerNumber=1 scan=4469	-2.717	E.VGSYRCVCRATHTGPNCERPYVPCSPSPCQNGGTCRPTGDVTHE.C	3	VGSYRCVCRATHTGPNCERPYVPCSPSPCQNGGTCRPTGDVTHE,EC,3@511.19010,6@57.02146,8@57.02146,17@57.02146,24@57.02146,29@57.02146,31@0.98402,35@57.02146	S3(OGlycan / 511.1901); N31(Deamidated / 0.984)	13.8905	E.VGS[+511.19010]YRC[+57.02146]VC[+57.02146]RATHTGPNC[+57.02146]ERPYVPC[+57.02146]SPSPC[+57.02146]QN[+0.98402]GGTC[+57.02146]RPTGDVTHE.C	C6(Carbamidomethyl / 57.0215); C8(Carbamidomethyl / 57.0215); C17(Carbamidomethyl / 57.0215); C24(Carbamidomethyl / 57.0215); C29(Carbamidomethyl / 57.0215); C35(Carbamidomethyl / 57.0215)	4.1e-06	5e-06	0	0	0	0	5.3e-07	6.5e-07	5.383	292	0.8		Specific	12.7	>sp|P46531|NOTC1_HUMAN Neurogenic locus notch homolog protein 1 OS=Homo sapiens OX=9606 GN=NOTCH1 PE=1 SV=4	1	3753	FP051922_10.4469.4469.6	high-energy collision-induced dissociation	5.09	5545.33	5545.34	1	60 | 85749
22	HexNAc(1)Hex(1)Fuc(1)	250.5	6	925.23	5546.35	925.231	5546.35	controllerType=0 controllerNumber=1 scan=4795	-0.869	E.VGSYRCVCRATHTGPNCERPYVPCSPSPCQNGGTCRPTGDVTHE.C	25	VGSYRCVCRATHTGPNCERPYVPCSPSPCQNGGTCRPTGDVTHE,EC,6@57.02146,8@57.02146,17@57.02146,24@57.02146,25@511.19010,29@57.02146,31@0.98402,35@57.02146	S25(OGlycan / 511.1901); N31(Deamidated / 0.984)	14.566	E.VGSYRC[+57.02146]VC[+57.02146]RATHTGPNC[+57.02146]ERPYVPC[+57.02146]S[+511.19010]PSPC[+57.02146]QN[+0.98402]GGTC[+57.02146]RPTGDVTHE.C	C6(Carbamidomethyl / 57.0215); C8(Carbamidomethyl / 57.0215); C17(Carbamidomethyl / 57.0215); C24(Carbamidomethyl / 57.0215); C29(Carbamidomethyl / 57.0215); C35(Carbamidomethyl / 57.0215)	1.4e-05	1.7e-05	0	0	0	0	1.8e-06	2.2e-06	4.845	250.5	0		Specific	12.9	>sp|P46531|NOTC1_HUMAN Neurogenic locus notch homolog protein 1 OS=Homo sapiens OX=9606 GN=NOTCH1 PE=1 SV=4	1	4138	FP051922_10.4795.4795.6	high-energy collision-induced dissociation	4.65	5545.34	5545.34	1	61 | 94139
22	HexNAc(1)Hex(1)Fuc(1)	23.4	5	1110.27	5547.33	1110.08	5546.35	controllerType=0 controllerNumber=1 scan=4541	-4.696	E.VGSYRCVCRATHTGPNCERPYVPCSPSPCQNGGTCRPTGDVTHE.C	34	VGSYRCVCRATHTGPNCERPYVPCSPSPCQNGGTCRPTGDVTHE,EC,5@0.98402,6@57.02146,8@57.02146,17@57.02146,24@57.02146,29@57.02146,34@511.19010,35@57.02146	R5(Deamidated / 0.984); T34(OGlycan / 511.1901)	14.0337	E.VGSYR[+0.98402]C[+57.02146]VC[+57.02146]RATHTGPNC[+57.02146]ERPYVPC[+57.02146]SPSPC[+57.02146]QNGGT[+511.19010]C[+57.02146]RPTGDVTHE.C	C6(Carbamidomethyl / 57.0215); C8(Carbamidomethyl / 57.0215); C17(Carbamidomethyl / 57.0215); C24(Carbamidomethyl / 57.0215); C29(Carbamidomethyl / 57.0215); C35(Carbamidomethyl / 57.0215)	0.037	0.045	0.005	0.005	0.013	0.013	0.005	0.0052	1.434	23.4	0.6	1	Specific	10.1	>sp|P46531|NOTC1_HUMAN Neurogenic locus notch homolog protein 1 OS=Homo sapiens OX=9606 GN=NOTCH1 PE=1 SV=4	1	3831	FP051922_10.4541.4541.5	high-energy collision-induced dissociation	1.31	5546.32	5545.34	1	62 | 87789
22	HexNAc(1)Hex(1)Fuc(1)	10.7	5	1110.07	5546.33	1110.08	5546.35	controllerType=0 controllerNumber=1 scan=4471	-3.386	E.VGSYRCVCRATHTGPNCERPYVPCSPSPCQNGGTCRPTGDVTHE.C	34	VGSYRCVCRATHTGPNCERPYVPCSPSPCQNGGTCRPTGDVTHE,EC,6@57.02146,8@57.02146,17@57.02146,24@57.02146,29@57.02146,31@0.98402,34@511.19010,35@57.02146	N31(Deamidated / 0.984); T34(OGlycan / 511.1901)	13.8939	E.VGSYRC[+57.02146]VC[+57.02146]RATHTGPNC[+57.02146]ERPYVPC[+57.02146]SPSPC[+57.02146]QN[+0.98402]GGT[+511.19010]C[+57.02146]RPTGDVTHE.C	C6(Carbamidomethyl / 57.0215); C8(Carbamidomethyl / 57.0215); C17(Carbamidomethyl / 57.0215); C24(Carbamidomethyl / 57.0215); C29(Carbamidomethyl / 57.0215); C35(Carbamidomethyl / 57.0215)	0.013	0.015	0	0	0	0	0.00084	0.001	1.901	10.7	0		Specific	10.4	>sp|P46531|NOTC1_HUMAN Neurogenic locus notch homolog protein 1 OS=Homo sapiens OX=9606 GN=NOTCH1 PE=1 SV=4	1	3755	FP051922_10.4471.4471.5	high-energy collision-induced dissociation	1.64	5545.32	5545.34	1	63 | 85789
22	HexNAc(1)Hex(1)Fuc(1)	371	6	925.066	5545.36	925.067	5545.37	controllerType=0 controllerNumber=1 scan=4254	-1.462	E.VGSYRCVCRATHTGPNCERPYVPCSPSPCQNGGTCRPTGDVTHE.C	25	VGSYRCVCRATHTGPNCERPYVPCSPSPCQNGGTCRPTGDVTHE,EC,6@57.02146,8@57.02146,17@57.02146,24@57.02146,25@511.19010,29@57.02146,35@57.02146	S25(OGlycan / 511.1901)	13.4433	E.VGSYRC[+57.02146]VC[+57.02146]RATHTGPNC[+57.02146]ERPYVPC[+57.02146]S[+511.19010]PSPC[+57.02146]QNGGTC[+57.02146]RPTGDVTHE.C	C6(Carbamidomethyl / 57.0215); C8(Carbamidomethyl / 57.0215); C17(Carbamidomethyl / 57.0215); C24(Carbamidomethyl / 57.0215); C29(Carbamidomethyl / 57.0215); C35(Carbamidomethyl / 57.0215)	5.8e-07	7.1e-07	0	0	0	0	1.2e-07	1.5e-07	6.234	371	0		Specific	11.7	>sp|P46531|NOTC1_HUMAN Neurogenic locus notch homolog protein 1 OS=Homo sapiens OX=9606 GN=NOTCH1 PE=1 SV=4	1	3503	FP051922_10.4254.4254.6	high-energy collision-induced dissociation	6.81	5544.35	5544.36	1	64 | 80601
22	HexNAc(1)Hex(1)Fuc(1)	361.3	6	925.064	5545.35	925.067	5545.37	controllerType=0 controllerNumber=1 scan=4303	-3.047	E.VGSYRCVCRATHTGPNCERPYVPCSPSPCQNGGTCRPTGDVTHE.C	25	VGSYRCVCRATHTGPNCERPYVPCSPSPCQNGGTCRPTGDVTHE,EC,6@57.02146,8@57.02146,17@57.02146,24@57.02146,25@511.19010,29@57.02146,35@57.02146	S25(OGlycan / 511.1901)	13.5539	E.VGSYRC[+57.02146]VC[+57.02146]RATHTGPNC[+57.02146]ERPYVPC[+57.02146]S[+511.19010]PSPC[+57.02146]QNGGTC[+57.02146]RPTGDVTHE.C	C6(Carbamidomethyl / 57.0215); C8(Carbamidomethyl / 57.0215); C17(Carbamidomethyl / 57.0215); C24(Carbamidomethyl / 57.0215); C29(Carbamidomethyl / 57.0215); C35(Carbamidomethyl / 57.0215)	2.4e-06	3e-06	0	0	0	0	2.7e-07	3.4e-07	5.614	361.3	0		Specific	12.9	>sp|P46531|NOTC1_HUMAN Neurogenic locus notch homolog protein 1 OS=Homo sapiens OX=9606 GN=NOTCH1 PE=1 SV=4	1	3561	FP051922_10.4303.4303.6	high-energy collision-induced dissociation	6.19	5544.34	5544.36	1	65 | 81709
22	HexNAc(1)Hex(1)Fuc(1)	286.8	7	793.057	5545.35	793.059	5545.37	controllerType=0 controllerNumber=1 scan=4238	-2.136	E.VGSYRCVCRATHTGPNCERPYVPCSPSPCQNGGTCRPTGDVTHE.C	25	VGSYRCVCRATHTGPNCERPYVPCSPSPCQNGGTCRPTGDVTHE,EC,6@57.02146,8@57.02146,17@57.02146,24@57.02146,25@511.19010,29@57.02146,35@57.02146	S25(OGlycan / 511.1901)	13.4116	E.VGSYRC[+57.02146]VC[+57.02146]RATHTGPNC[+57.02146]ERPYVPC[+57.02146]S[+511.19010]PSPC[+57.02146]QNGGTC[+57.02146]RPTGDVTHE.C	C6(Carbamidomethyl / 57.0215); C8(Carbamidomethyl / 57.0215); C17(Carbamidomethyl / 57.0215); C24(Carbamidomethyl / 57.0215); C29(Carbamidomethyl / 57.0215); C35(Carbamidomethyl / 57.0215)	0.00014	0.00017	0	0	0	0	1.3e-05	1.6e-05	3.867	286.8	0		Specific	9	>sp|P46531|NOTC1_HUMAN Neurogenic locus notch homolog protein 1 OS=Homo sapiens OX=9606 GN=NOTCH1 PE=1 SV=4	1	3483	FP051922_10.4238.4238.4	high-energy collision-induced dissociation	4.37	5544.35	5544.36	1	66 | 80401
22	HexNAc(1)Hex(1)Fuc(1)	44.3	5	1109.88	5545.35	1109.88	5545.37	controllerType=0 controllerNumber=1 scan=4293	-2.483	E.VGSYRCVCRATHTGPNCERPYVPCSPSPCQNGGTCRPTGDVTHE.C	25	VGSYRCVCRATHTGPNCERPYVPCSPSPCQNGGTCRPTGDVTHE,EC,6@57.02146,8@57.02146,17@57.02146,24@57.02146,25@511.19010,29@57.02146,35@57.02146	S25(OGlycan / 511.1901)	13.5315	E.VGSYRC[+57.02146]VC[+57.02146]RATHTGPNC[+57.02146]ERPYVPC[+57.02146]S[+511.19010]PSPC[+57.02146]QNGGTC[+57.02146]RPTGDVTHE.C	C6(Carbamidomethyl / 57.0215); C8(Carbamidomethyl / 57.0215); C17(Carbamidomethyl / 57.0215); C24(Carbamidomethyl / 57.0215); C29(Carbamidomethyl / 57.0215); C35(Carbamidomethyl / 57.0215)	0.044	0.053	0.0046	0.011	0	0	0.005	0.012	1.359	44.3	0		Specific	6.6	>sp|P46531|NOTC1_HUMAN Neurogenic locus notch homolog protein 1 OS=Homo sapiens OX=9606 GN=NOTCH1 PE=1 SV=4	1	3550	FP051922_10.4293.4293.5	high-energy collision-induced dissociation	1.32	5544.35	5544.36	1	67 | 81429
22	HexNAc(1)Hex(1)Fuc(1)	7.5	6	925.233	5546.36	925.067	5545.37	controllerType=0 controllerNumber=1 scan=4200	-1.517	E.VGSYRCVCRATHTGPNCERPYVPCSPSPCQNGGTCRPTGDVTHE.C	25	VGSYRCVCRATHTGPNCERPYVPCSPSPCQNGGTCRPTGDVTHE,EC,6@57.02146,8@57.02146,17@57.02146,24@57.02146,25@511.19010,29@57.02146,35@57.02146	S25(OGlycan / 511.1901)	13.3226	E.VGSYRC[+57.02146]VC[+57.02146]RATHTGPNC[+57.02146]ERPYVPC[+57.02146]S[+511.19010]PSPC[+57.02146]QNGGTC[+57.02146]RPTGDVTHE.C	C6(Carbamidomethyl / 57.0215); C8(Carbamidomethyl / 57.0215); C17(Carbamidomethyl / 57.0215); C24(Carbamidomethyl / 57.0215); C29(Carbamidomethyl / 57.0215); C35(Carbamidomethyl / 57.0215)	0.043	0.052	0.0047	0.0047	0	0	0.005	0.0052	1.37	7.5	0	1	Specific	6.1	>sp|P46531|NOTC1_HUMAN Neurogenic locus notch homolog protein 1 OS=Homo sapiens OX=9606 GN=NOTCH1 PE=1 SV=4	1	3437	FP051922_10.4200.4200.4	high-energy collision-induced dissociation	1.35	5545.35	5544.36	1	68 | 80201
22	HexNAc(1)Hex(1)Fuc(1)	0.9	5	1109.88	5545.35	1109.88	5545.37	controllerType=0 controllerNumber=1 scan=4234	-2.373	E.VGSYRCVCRATHTGPNCERPYVPCSPSPCQNGGTCRPTGDVTHE.C	25	VGSYRCVCRATHTGPNCERPYVPCSPSPCQNGGTCRPTGDVTHE,EC,6@57.02146,8@57.02146,17@57.02146,24@57.02146,25@511.19010,29@57.02146,35@57.02146	S25(OGlycan / 511.1901)	13.402	E.VGSYRC[+57.02146]VC[+57.02146]RATHTGPNC[+57.02146]ERPYVPC[+57.02146]S[+511.19010]PSPC[+57.02146]QNGGTC[+57.02146]RPTGDVTHE.C	C6(Carbamidomethyl / 57.0215); C8(Carbamidomethyl / 57.0215); C17(Carbamidomethyl / 57.0215); C24(Carbamidomethyl / 57.0215); C29(Carbamidomethyl / 57.0215); C35(Carbamidomethyl / 57.0215)	0.038	0.046	0.005	0.005	0	0	0.005	0.0052	1.422	0.9	0		Specific	8.2	>sp|P46531|NOTC1_HUMAN Neurogenic locus notch homolog protein 1 OS=Homo sapiens OX=9606 GN=NOTCH1 PE=1 SV=4	1	3479	FP051922_10.4234.4234.5	high-energy collision-induced dissociation	1.49	5544.35	5544.36	1	69 | 80361
22	Hex(1)Pent(1); HexNAc(1)	27.4	6	922.894	5532.33	922.895	5532.33	controllerType=0 controllerNumber=1 scan=4397	-0.866	E.VGSYRCVCRATHTGPNCERPYVPCSPSPCQNGGTCRPTGDVTHE.C	3;11	VGSYRCVCRATHTGPNCERPYVPCSPSPCQNGGTCRPTGDVTHE,EC,3@294.09508,6@57.02146,8@57.02146,11@203.07937,17@57.02146,24@57.02146,29@57.02146,31@0.98402,35@57.02146	S3(OGlycan / 294.0951); T11(OGlycan / 203.0794); N31(Deamidated / 0.984)	13.7424	E.VGS[+294.09508]YRC[+57.02146]VC[+57.02146]RAT[+203.07937]HTGPNC[+57.02146]ERPYVPC[+57.02146]SPSPC[+57.02146]QN[+0.98402]GGTC[+57.02146]RPTGDVTHE.C	C6(Carbamidomethyl / 57.0215); C8(Carbamidomethyl / 57.0215); C17(Carbamidomethyl / 57.0215); C24(Carbamidomethyl / 57.0215); C29(Carbamidomethyl / 57.0215); C35(Carbamidomethyl / 57.0215)	0.026	0.032	0	0	0	0	0.0024	0.0029	1.579	27.4	0		Specific	8.2	>sp|P46531|NOTC1_HUMAN Neurogenic locus notch homolog protein 1 OS=Homo sapiens OX=9606 GN=NOTCH1 PE=1 SV=4	1	3671	FP051922_10.4397.4397.6	high-energy collision-induced dissociation	1.53	5531.32	5531.33	1	70 | 84069
22	Fuc(1); HexNAc(1)Fuc(1)	52	6	922.231	5528.35	922.401	5529.37	controllerType=0 controllerNumber=1 scan=4320	-3.611	E.VGSYRCVCRATHTGPNCERPYVPCSPSPCQNGGTCRPTGDVTHE.C	3;11	VGSYRCVCRATHTGPNCERPYVPCSPSPCQNGGTCRPTGDVTHE,EC,3@146.05791,6@57.02146,8@57.02146,11@349.13728,17@57.02146,24@57.02146,29@57.02146,35@57.02146	S3(OGlycan / 146.0579); T11(OGlycan / 349.1373)	13.5859	E.VGS[+146.05791]YRC[+57.02146]VC[+57.02146]RAT[+349.13728]HTGPNC[+57.02146]ERPYVPC[+57.02146]SPSPC[+57.02146]QNGGTC[+57.02146]RPTGDVTHE.C	C6(Carbamidomethyl / 57.0215); C8(Carbamidomethyl / 57.0215); C17(Carbamidomethyl / 57.0215); C24(Carbamidomethyl / 57.0215); C29(Carbamidomethyl / 57.0215); C35(Carbamidomethyl / 57.0215)	0.023	0.028	0	0	0	0	0.0019	0.0023	1.638	52	4	-1	Specific	7.7	>sp|P46531|NOTC1_HUMAN Neurogenic locus notch homolog protein 1 OS=Homo sapiens OX=9606 GN=NOTCH1 PE=1 SV=4	1	3583	FP051922_10.4320.4320.6	high-energy collision-induced dissociation	1.44	5527.34	5528.36	1	71 | 82029
22	HexNAc(1); HexNAc(1)	181.6	6	910.059	5455.32	910.228	5456.33	controllerType=0 controllerNumber=1 scan=4428	-1.306	E.VGSYRCVCRATHTGPNCERPYVPCSPSPCQNGGTCRPTGDVTHE.C	13;27	VGSYRCVCRATHTGPNCERPYVPCSPSPCQNGGTCRPTGDVTHE,EC,6@57.02146,8@57.02146,13@203.07937,16@15.99492,17@57.02146,24@57.02146,27@203.07937,29@57.02146,35@57.02146	T13(OGlycan / 203.0794); N16(Oxidation / 15.9949); S27(OGlycan / 203.0794)	13.8048	E.VGSYRC[+57.02146]VC[+57.02146]RATHT[+203.07937]GPN[+15.99492]C[+57.02146]ERPYVPC[+57.02146]SPS[+203.07937]PC[+57.02146]QNGGTC[+57.02146]RPTGDVTHE.C	C6(Carbamidomethyl / 57.0215); C8(Carbamidomethyl / 57.0215); C17(Carbamidomethyl / 57.0215); C24(Carbamidomethyl / 57.0215); C29(Carbamidomethyl / 57.0215); C35(Carbamidomethyl / 57.0215)	0.0019	0.0024	0	0	0	0	0.00016	0.00019	2.712	181.6	0	-1	Specific	9.1	>sp|P46531|NOTC1_HUMAN Neurogenic locus notch homolog protein 1 OS=Homo sapiens OX=9606 GN=NOTCH1 PE=1 SV=4	1	3706	FP051922_10.4428.4428.6	high-energy collision-induced dissociation	2.7	5454.31	5455.32	1	72 | 84829
22	HexNAc(1); HexNAc(1)	160.5	6	910.06	5455.33	910.228	5456.33	controllerType=0 controllerNumber=1 scan=4367	-0.098	E.VGSYRCVCRATHTGPNCERPYVPCSPSPCQNGGTCRPTGDVTHE.C	13;27	VGSYRCVCRATHTGPNCERPYVPCSPSPCQNGGTCRPTGDVTHE,EC,6@57.02146,8@57.02146,13@203.07937,16@15.99492,17@57.02146,24@57.02146,27@203.07937,29@57.02146,35@57.02146	T13(OGlycan / 203.0794); N16(Oxidation / 15.9949); S27(OGlycan / 203.0794)	13.6816	E.VGSYRC[+57.02146]VC[+57.02146]RATHT[+203.07937]GPN[+15.99492]C[+57.02146]ERPYVPC[+57.02146]SPS[+203.07937]PC[+57.02146]QNGGTC[+57.02146]RPTGDVTHE.C	C6(Carbamidomethyl / 57.0215); C8(Carbamidomethyl / 57.0215); C17(Carbamidomethyl / 57.0215); C24(Carbamidomethyl / 57.0215); C29(Carbamidomethyl / 57.0215); C35(Carbamidomethyl / 57.0215)	0.002	0.0024	0	0	0	0	0.00018	0.00022	2.698	160.5	0	-1	Specific	9.2	>sp|P46531|NOTC1_HUMAN Neurogenic locus notch homolog protein 1 OS=Homo sapiens OX=9606 GN=NOTCH1 PE=1 SV=4	1	3636	FP051922_10.4367.4367.6	high-energy collision-induced dissociation	2.69	5454.32	5455.32	1	73 | 83149
22	HexNAc(1); HexNAc(1)	89.9	6	910.062	5455.33	910.228	5456.33	controllerType=0 controllerNumber=1 scan=4518	1.379	E.VGSYRCVCRATHTGPNCERPYVPCSPSPCQNGGTCRPTGDVTHE.C	13;27	VGSYRCVCRATHTGPNCERPYVPCSPSPCQNGGTCRPTGDVTHE,EC,6@57.02146,8@57.02146,12@15.99492,13@203.07937,17@57.02146,24@57.02146,27@203.07937,29@57.02146,35@57.02146	H12(Oxidation / 15.9949); T13(OGlycan / 203.0794); S27(OGlycan / 203.0794)	13.9868	E.VGSYRC[+57.02146]VC[+57.02146]RATH[+15.99492]T[+203.07937]GPNC[+57.02146]ERPYVPC[+57.02146]SPS[+203.07937]PC[+57.02146]QNGGTC[+57.02146]RPTGDVTHE.C	C6(Carbamidomethyl / 57.0215); C8(Carbamidomethyl / 57.0215); C17(Carbamidomethyl / 57.0215); C24(Carbamidomethyl / 57.0215); C29(Carbamidomethyl / 57.0215); C35(Carbamidomethyl / 57.0215)	0.011	0.014	0	0	0	0	0.00077	0.00094	1.942	89.9	0	-1	Specific	8.4	>sp|P46531|NOTC1_HUMAN Neurogenic locus notch homolog protein 1 OS=Homo sapiens OX=9606 GN=NOTCH1 PE=1 SV=4	1	3807	FP051922_10.4518.4518.6	high-energy collision-induced dissociation	1.91	5454.33	5455.32	1	74 | 87069
22	HexNAc(1); HexNAc(1)	318.9	6	907.723	5441.3	907.89	5442.3	controllerType=0 controllerNumber=1 scan=4483	-0.115	E.VGSYRCVCRATHTGPNCERPYVPCSPSPCQNGGTCRPTGDVTHE.C	13;25	VGSYRCVCRATHTGPNCERPYVPCSPSPCQNGGTCRPTGDVTHE,EC,5@0.98402,6@57.02146,8@57.02146,13@203.07937,17@57.02146,24@57.02146,25@203.07937,29@57.02146,31@0.98402,35@57.02146	R5(Deamidated / 0.984); T13(OGlycan / 203.0794); S25(OGlycan / 203.0794); N31(Deamidated / 0.984)	13.9158	E.VGSYR[+0.98402]C[+57.02146]VC[+57.02146]RATHT[+203.07937]GPNC[+57.02146]ERPYVPC[+57.02146]S[+203.07937]PSPC[+57.02146]QN[+0.98402]GGTC[+57.02146]RPTGDVTHE.C	C6(Carbamidomethyl / 57.0215); C8(Carbamidomethyl / 57.0215); C17(Carbamidomethyl / 57.0215); C24(Carbamidomethyl / 57.0215); C29(Carbamidomethyl / 57.0215); C35(Carbamidomethyl / 57.0215)	9.8e-06	1.2e-05	0	0	0	0	1.3e-06	1.6e-06	5.01	318.9	0	-1	Specific	14.3	>sp|P46531|NOTC1_HUMAN Neurogenic locus notch homolog protein 1 OS=Homo sapiens OX=9606 GN=NOTCH1 PE=1 SV=4	1	3769	FP051922_10.4483.4483.6	high-energy collision-induced dissociation	4.5	5440.29	5441.3	1	75 | 86149
22	HexNAc(1); HexNAc(1)	305.6	6	907.723	5441.3	907.89	5442.3	controllerType=0 controllerNumber=1 scan=4538	0.221	E.VGSYRCVCRATHTGPNCERPYVPCSPSPCQNGGTCRPTGDVTHE.C	13;27	VGSYRCVCRATHTGPNCERPYVPCSPSPCQNGGTCRPTGDVTHE,EC,6@57.02146,8@57.02146,13@203.07937,17@57.02146,19@0.98402,24@57.02146,27@203.07937,29@57.02146,31@0.98402,35@57.02146	T13(OGlycan / 203.0794); R19(Deamidated / 0.984); S27(OGlycan / 203.0794); N31(Deamidated / 0.984)	14.029	E.VGSYRC[+57.02146]VC[+57.02146]RATHT[+203.07937]GPNC[+57.02146]ER[+0.98402]PYVPC[+57.02146]SPS[+203.07937]PC[+57.02146]QN[+0.98402]GGTC[+57.02146]RPTGDVTHE.C	C6(Carbamidomethyl / 57.0215); C8(Carbamidomethyl / 57.0215); C17(Carbamidomethyl / 57.0215); C24(Carbamidomethyl / 57.0215); C29(Carbamidomethyl / 57.0215); C35(Carbamidomethyl / 57.0215)	9.8e-06	1.2e-05	0	0	0	0	1.3e-06	1.6e-06	5.01	305.6	0	-1	Specific	12.6	>sp|P46531|NOTC1_HUMAN Neurogenic locus notch homolog protein 1 OS=Homo sapiens OX=9606 GN=NOTCH1 PE=1 SV=4	1	3828	FP051922_10.4538.4538.6	high-energy collision-induced dissociation	4.5	5440.29	5441.3	1	76 | 87709
22	HexNAc(1); HexNAc(1)	301.7	6	907.722	5441.3	907.89	5442.3	controllerType=0 controllerNumber=1 scan=4608	-0.586	E.VGSYRCVCRATHTGPNCERPYVPCSPSPCQNGGTCRPTGDVTHE.C	13;27	VGSYRCVCRATHTGPNCERPYVPCSPSPCQNGGTCRPTGDVTHE,EC,6@57.02146,8@57.02146,13@203.07937,17@57.02146,19@0.98402,24@57.02146,27@203.07937,29@57.02146,31@0.98402,35@57.02146	T13(OGlycan / 203.0794); R19(Deamidated / 0.984); S27(OGlycan / 203.0794); N31(Deamidated / 0.984)	14.1702	E.VGSYRC[+57.02146]VC[+57.02146]RATHT[+203.07937]GPNC[+57.02146]ER[+0.98402]PYVPC[+57.02146]SPS[+203.07937]PC[+57.02146]QN[+0.98402]GGTC[+57.02146]RPTGDVTHE.C	C6(Carbamidomethyl / 57.0215); C8(Carbamidomethyl / 57.0215); C17(Carbamidomethyl / 57.0215); C24(Carbamidomethyl / 57.0215); C29(Carbamidomethyl / 57.0215); C35(Carbamidomethyl / 57.0215)	9e-05	0.00011	0	0	0	0	8.3e-06	1e-05	4.045	301.7	0	-1	Specific	11.1	>sp|P46531|NOTC1_HUMAN Neurogenic locus notch homolog protein 1 OS=Homo sapiens OX=9606 GN=NOTCH1 PE=1 SV=4	1	3912	FP051922_10.4608.4608.6	high-energy collision-induced dissociation	3.53	5440.29	5441.3	1	77 | 89669
22	HexNAc(1); HexNAc(1)	291.1	6	907.724	5441.31	907.89	5442.3	controllerType=0 controllerNumber=1 scan=4370	1.567	E.VGSYRCVCRATHTGPNCERPYVPCSPSPCQNGGTCRPTGDVTHE.C	13;27	VGSYRCVCRATHTGPNCERPYVPCSPSPCQNGGTCRPTGDVTHE,EC,6@57.02146,8@57.02146,13@203.07937,17@57.02146,19@0.98402,24@57.02146,27@203.07937,29@57.02146,31@0.98402,35@57.02146	T13(OGlycan / 203.0794); R19(Deamidated / 0.984); S27(OGlycan / 203.0794); N31(Deamidated / 0.984)	13.689	E.VGSYRC[+57.02146]VC[+57.02146]RATHT[+203.07937]GPNC[+57.02146]ER[+0.98402]PYVPC[+57.02146]SPS[+203.07937]PC[+57.02146]QN[+0.98402]GGTC[+57.02146]RPTGDVTHE.C	C6(Carbamidomethyl / 57.0215); C8(Carbamidomethyl / 57.0215); C17(Carbamidomethyl / 57.0215); C24(Carbamidomethyl / 57.0215); C29(Carbamidomethyl / 57.0215); C35(Carbamidomethyl / 57.0215)	9.5e-05	0.00012	0	0	0	0	9e-06	1.1e-05	4.024	291.1	0	-1	Specific	10.9	>sp|P46531|NOTC1_HUMAN Neurogenic locus notch homolog protein 1 OS=Homo sapiens OX=9606 GN=NOTCH1 PE=1 SV=4	1	3640	FP051922_10.4370.4370.6	high-energy collision-induced dissociation	3.51	5440.3	5441.3	1	78 | 83229
22	HexNAc(1); HexNAc(1)	255.3	6	907.891	5442.31	907.89	5442.3	controllerType=0 controllerNumber=1 scan=4674	1.376	E.VGSYRCVCRATHTGPNCERPYVPCSPSPCQNGGTCRPTGDVTHE.C	13;27	VGSYRCVCRATHTGPNCERPYVPCSPSPCQNGGTCRPTGDVTHE,EC,5@0.98402,6@57.02146,8@57.02146,13@203.07937,17@57.02146,24@57.02146,27@203.07937,29@57.02146,31@0.98402,35@57.02146	R5(Deamidated / 0.984); T13(OGlycan / 203.0794); S27(OGlycan / 203.0794); N31(Deamidated / 0.984)	14.3052	E.VGSYR[+0.98402]C[+57.02146]VC[+57.02146]RATHT[+203.07937]GPNC[+57.02146]ERPYVPC[+57.02146]SPS[+203.07937]PC[+57.02146]QN[+0.98402]GGTC[+57.02146]RPTGDVTHE.C	C6(Carbamidomethyl / 57.0215); C8(Carbamidomethyl / 57.0215); C17(Carbamidomethyl / 57.0215); C24(Carbamidomethyl / 57.0215); C29(Carbamidomethyl / 57.0215); C35(Carbamidomethyl / 57.0215)	1.5e-05	1.8e-05	0	0	0	0	1.8e-06	2.2e-06	4.831	255.3	0		Specific	12.3	>sp|P46531|NOTC1_HUMAN Neurogenic locus notch homolog protein 1 OS=Homo sapiens OX=9606 GN=NOTCH1 PE=1 SV=4	1	3993	FP051922_10.4674.4674.6	high-energy collision-induced dissociation	4.42	5441.3	5441.3	1	79 | 91419
22	HexNAc(1); HexNAc(1)	352.1	6	907.557	5440.3	907.726	5441.32	controllerType=0 controllerNumber=1 scan=4426	-2.268	E.VGSYRCVCRATHTGPNCERPYVPCSPSPCQNGGTCRPTGDVTHE.C	13;25	VGSYRCVCRATHTGPNCERPYVPCSPSPCQNGGTCRPTGDVTHE,EC,6@57.02146,8@57.02146,13@203.07937,17@57.02146,24@57.02146,25@203.07937,29@57.02146,31@0.98402,35@57.02146	T13(OGlycan / 203.0794); S25(OGlycan / 203.0794); N31(Deamidated / 0.984)	13.8004	E.VGSYRC[+57.02146]VC[+57.02146]RATHT[+203.07937]GPNC[+57.02146]ERPYVPC[+57.02146]S[+203.07937]PSPC[+57.02146]QN[+0.98402]GGTC[+57.02146]RPTGDVTHE.C	C6(Carbamidomethyl / 57.0215); C8(Carbamidomethyl / 57.0215); C17(Carbamidomethyl / 57.0215); C24(Carbamidomethyl / 57.0215); C29(Carbamidomethyl / 57.0215); C35(Carbamidomethyl / 57.0215)	5.7e-06	7e-06	0	0	0	0	6.8e-07	8.3e-07	5.244	352.1	0	-1	Specific	13	>sp|P46531|NOTC1_HUMAN Neurogenic locus notch homolog protein 1 OS=Homo sapiens OX=9606 GN=NOTCH1 PE=1 SV=4	1	3704	FP051922_10.4426.4426.6	high-energy collision-induced dissociation	5.24	5439.3	5440.31	1	80 | 84789
22	HexNAc(1); HexNAc(1)	21	5	1089.26	5442.29	1089.07	5441.32	controllerType=0 controllerNumber=1 scan=4620	-6.202	E.VGSYRCVCRATHTGPNCERPYVPCSPSPCQNGGTCRPTGDVTHE.C	25;34	VGSYRCVCRATHTGPNCERPYVPCSPSPCQNGGTCRPTGDVTHE,EC,6@57.02146,8@57.02146,17@57.02146,24@57.02146,25@203.07937,29@57.02146,31@0.98402,34@203.07937,35@57.02146	S25(OGlycan / 203.0794); N31(Deamidated / 0.984); T34(OGlycan / 203.0794)	14.1944	E.VGSYRC[+57.02146]VC[+57.02146]RATHTGPNC[+57.02146]ERPYVPC[+57.02146]S[+203.07937]PSPC[+57.02146]QN[+0.98402]GGT[+203.07937]C[+57.02146]RPTGDVTHE.C	C6(Carbamidomethyl / 57.0215); C8(Carbamidomethyl / 57.0215); C17(Carbamidomethyl / 57.0215); C24(Carbamidomethyl / 57.0215); C29(Carbamidomethyl / 57.0215); C35(Carbamidomethyl / 57.0215)	0.039	0.048	0.0049	0.0049	0	0.013	0.005	0.0052	1.409	21	0	1	Specific	9.3	>sp|P46531|NOTC1_HUMAN Neurogenic locus notch homolog protein 1 OS=Homo sapiens OX=9606 GN=NOTCH1 PE=1 SV=4	1	3927	FP051922_10.4620.4620.5	high-energy collision-induced dissociation	1.33	5441.28	5440.31	1	81 | 89979
22	HexNAc(1); HexNAc(1)	18.7	5	1088.87	5440.32	1089.07	5441.32	controllerType=0 controllerNumber=1 scan=4341	-0.056	E.VGSYRCVCRATHTGPNCERPYVPCSPSPCQNGGTCRPTGDVTHE.C	13;25	VGSYRCVCRATHTGPNCERPYVPCSPSPCQNGGTCRPTGDVTHE,EC,6@57.02146,8@57.02146,13@203.07937,17@57.02146,19@0.98402,24@57.02146,25@203.07937,29@57.02146,35@57.02146	T13(OGlycan / 203.0794); R19(Deamidated / 0.984); S25(OGlycan / 203.0794)	13.6308	E.VGSYRC[+57.02146]VC[+57.02146]RATHT[+203.07937]GPNC[+57.02146]ER[+0.98402]PYVPC[+57.02146]S[+203.07937]PSPC[+57.02146]QNGGTC[+57.02146]RPTGDVTHE.C	C6(Carbamidomethyl / 57.0215); C8(Carbamidomethyl / 57.0215); C17(Carbamidomethyl / 57.0215); C24(Carbamidomethyl / 57.0215); C29(Carbamidomethyl / 57.0215); C35(Carbamidomethyl / 57.0215)	0.041	0.05	0.0048	0.0048	0.012	0.012	0.005	0.0052	1.386	18.7	0	-1	Specific	7.8	>sp|P46531|NOTC1_HUMAN Neurogenic locus notch homolog protein 1 OS=Homo sapiens OX=9606 GN=NOTCH1 PE=1 SV=4	1	3607	FP051922_10.4341.4341.5	high-energy collision-induced dissociation	1.31	5439.31	5440.31	1	82 | 82509
22	HexNAc(1); HexNAc(1)	331.6	6	907.559	5440.32	907.562	5440.34	controllerType=0 controllerNumber=1 scan=4314	-2.996	E.VGSYRCVCRATHTGPNCERPYVPCSPSPCQNGGTCRPTGDVTHE.C	13;25	VGSYRCVCRATHTGPNCERPYVPCSPSPCQNGGTCRPTGDVTHE,EC,6@57.02146,8@57.02146,13@203.07937,17@57.02146,24@57.02146,25@203.07937,29@57.02146,35@57.02146	T13(OGlycan / 203.0794); S25(OGlycan / 203.0794)	13.5748	E.VGSYRC[+57.02146]VC[+57.02146]RATHT[+203.07937]GPNC[+57.02146]ERPYVPC[+57.02146]S[+203.07937]PSPC[+57.02146]QNGGTC[+57.02146]RPTGDVTHE.C	C6(Carbamidomethyl / 57.0215); C8(Carbamidomethyl / 57.0215); C17(Carbamidomethyl / 57.0215); C24(Carbamidomethyl / 57.0215); C29(Carbamidomethyl / 57.0215); C35(Carbamidomethyl / 57.0215)	2.3e-05	2.9e-05	0	0	0	0	2.3e-06	2.7e-06	4.63	331.6	0		Specific	10.9	>sp|P46531|NOTC1_HUMAN Neurogenic locus notch homolog protein 1 OS=Homo sapiens OX=9606 GN=NOTCH1 PE=1 SV=4	1	3573	FP051922_10.4314.4314.6	high-energy collision-induced dissociation	4.28	5439.31	5439.33	1	83 | 81909
22	HexNAc(1); HexNAc(1)	197.6	6	907.56	5440.33	907.562	5440.34	controllerType=0 controllerNumber=1 scan=4256	-1.717	E.VGSYRCVCRATHTGPNCERPYVPCSPSPCQNGGTCRPTGDVTHE.C	13;25	VGSYRCVCRATHTGPNCERPYVPCSPSPCQNGGTCRPTGDVTHE,EC,6@57.02146,8@57.02146,13@203.07937,17@57.02146,24@57.02146,25@203.07937,29@57.02146,35@57.02146	T13(OGlycan / 203.0794); S25(OGlycan / 203.0794)	13.4476	E.VGSYRC[+57.02146]VC[+57.02146]RATHT[+203.07937]GPNC[+57.02146]ERPYVPC[+57.02146]S[+203.07937]PSPC[+57.02146]QNGGTC[+57.02146]RPTGDVTHE.C	C6(Carbamidomethyl / 57.0215); C8(Carbamidomethyl / 57.0215); C17(Carbamidomethyl / 57.0215); C24(Carbamidomethyl / 57.0215); C29(Carbamidomethyl / 57.0215); C35(Carbamidomethyl / 57.0215)	0.0028	0.0034	0	0	0	0	0.00025	0.00031	2.558	197.6	0		Specific	8.8	>sp|P46531|NOTC1_HUMAN Neurogenic locus notch homolog protein 1 OS=Homo sapiens OX=9606 GN=NOTCH1 PE=1 SV=4	1	3505	FP051922_10.4256.4256.6	high-energy collision-induced dissociation	2.23	5439.32	5439.33	1	84 | 80681
22	Hex(1); HexNAc(1)	262.8	6	900.884	5400.27	901.052	5401.28	controllerType=0 controllerNumber=1 scan=4364	-1.416	E.VGSYRCVCRATHTGPNCERPYVPCSPSPCQNGGTCRPTGDVTHE.C	3;11	VGSYRCVCRATHTGPNCERPYVPCSPSPCQNGGTCRPTGDVTHE,EC,3@162.05282,6@57.02146,8@57.02146,11@203.07937,17@57.02146,19@0.98402,24@57.02146,29@57.02146,31@0.98402,35@57.02146	S3(OGlycan / 162.0528); T11(OGlycan / 203.0794); R19(Deamidated / 0.984); N31(Deamidated / 0.984)	13.675	E.VGS[+162.05282]YRC[+57.02146]VC[+57.02146]RAT[+203.07937]HTGPNC[+57.02146]ER[+0.98402]PYVPC[+57.02146]SPSPC[+57.02146]QN[+0.98402]GGTC[+57.02146]RPTGDVTHE.C	C6(Carbamidomethyl / 57.0215); C8(Carbamidomethyl / 57.0215); C17(Carbamidomethyl / 57.0215); C24(Carbamidomethyl / 57.0215); C29(Carbamidomethyl / 57.0215); C35(Carbamidomethyl / 57.0215)	1.4e-05	1.7e-05	0	0	0	0	1.6e-06	1.9e-06	4.858	262.8	2.8	-1	Specific	12	>sp|P46531|NOTC1_HUMAN Neurogenic locus notch homolog protein 1 OS=Homo sapiens OX=9606 GN=NOTCH1 PE=1 SV=4	1	3633	FP051922_10.4364.4364.6	high-energy collision-induced dissociation	4.45	5399.26	5400.27	1	85 | 83069
22	Hex(1); HexNAc(1)	325.1	6	900.722	5399.29	900.888	5400.29	controllerType=0 controllerNumber=1 scan=4301	0.687	E.VGSYRCVCRATHTGPNCERPYVPCSPSPCQNGGTCRPTGDVTHE.C	3;11	VGSYRCVCRATHTGPNCERPYVPCSPSPCQNGGTCRPTGDVTHE,EC,3@162.05282,6@57.02146,8@57.02146,11@203.07937,17@57.02146,24@57.02146,29@57.02146,31@0.98402,35@57.02146	S3(OGlycan / 162.0528); T11(OGlycan / 203.0794); N31(Deamidated / 0.984)	13.5477	E.VGS[+162.05282]YRC[+57.02146]VC[+57.02146]RAT[+203.07937]HTGPNC[+57.02146]ERPYVPC[+57.02146]SPSPC[+57.02146]QN[+0.98402]GGTC[+57.02146]RPTGDVTHE.C	C6(Carbamidomethyl / 57.0215); C8(Carbamidomethyl / 57.0215); C17(Carbamidomethyl / 57.0215); C24(Carbamidomethyl / 57.0215); C29(Carbamidomethyl / 57.0215); C35(Carbamidomethyl / 57.0215)	8.6e-06	1e-05	0	0	0	0	1e-06	1.2e-06	5.068	325.1	2.8	-1	Specific	13.3	>sp|P46531|NOTC1_HUMAN Neurogenic locus notch homolog protein 1 OS=Homo sapiens OX=9606 GN=NOTCH1 PE=1 SV=4	1	3560	FP051922_10.4301.4301.6	high-energy collision-induced dissociation	5.06	5398.29	5399.29	1	86 | 81669
22	HexNAc(1)Fuc(1)	496.1	6	898.55	5386.26	898.386	5385.28	controllerType=0 controllerNumber=1 scan=4590	-4.268	E.VGSYRCVCRATHTGPNCERPYVPCSPSPCQNGGTCRPTGDVTHE.C	25	VGSYRCVCRATHTGPNCERPYVPCSPSPCQNGGTCRPTGDVTHE,EC,5@0.98402,6@57.02146,8@57.02146,17@57.02146,24@57.02146,25@349.13728,29@57.02146,31@0.98402,35@57.02146	R5(Deamidated / 0.984); S25(OGlycan / 349.1373); N31(Deamidated / 0.984)	14.1357	E.VGSYR[+0.98402]C[+57.02146]VC[+57.02146]RATHTGPNC[+57.02146]ERPYVPC[+57.02146]S[+349.13728]PSPC[+57.02146]QN[+0.98402]GGTC[+57.02146]RPTGDVTHE.C	C6(Carbamidomethyl / 57.0215); C8(Carbamidomethyl / 57.0215); C17(Carbamidomethyl / 57.0215); C24(Carbamidomethyl / 57.0215); C29(Carbamidomethyl / 57.0215); C35(Carbamidomethyl / 57.0215)	1.1e-07	1.3e-07	0	0	0	0	1.5e-08	1.8e-08	6.975	496.1	0	1	Specific	15.6	>sp|P46531|NOTC1_HUMAN Neurogenic locus notch homolog protein 1 OS=Homo sapiens OX=9606 GN=NOTCH1 PE=1 SV=4	1	3891	FP051922_10.4590.4590.6	high-energy collision-induced dissociation	7.11	5385.25	5384.27	1	87 | 89269
22	HexNAc(1)Fuc(1)	502.9	6	898.22	5384.28	898.222	5384.3	controllerType=0 controllerNumber=1 scan=4424	-2.987	E.VGSYRCVCRATHTGPNCERPYVPCSPSPCQNGGTCRPTGDVTHE.C	25	VGSYRCVCRATHTGPNCERPYVPCSPSPCQNGGTCRPTGDVTHE,EC,6@57.02146,8@57.02146,17@57.02146,24@57.02146,25@349.13728,29@57.02146,31@0.98402,35@57.02146	S25(OGlycan / 349.1373); N31(Deamidated / 0.984)	13.798	E.VGSYRC[+57.02146]VC[+57.02146]RATHTGPNC[+57.02146]ERPYVPC[+57.02146]S[+349.13728]PSPC[+57.02146]QN[+0.98402]GGTC[+57.02146]RPTGDVTHE.C	C6(Carbamidomethyl / 57.0215); C8(Carbamidomethyl / 57.0215); C17(Carbamidomethyl / 57.0215); C24(Carbamidomethyl / 57.0215); C29(Carbamidomethyl / 57.0215); C35(Carbamidomethyl / 57.0215)	1.1e-07	1.3e-07	0	0	0	0	1.3e-08	1.5e-08	6.975	502.9	0		Specific	15.6	>sp|P46531|NOTC1_HUMAN Neurogenic locus notch homolog protein 1 OS=Homo sapiens OX=9606 GN=NOTCH1 PE=1 SV=4	1	3702	FP051922_10.4424.4424.6	high-energy collision-induced dissociation	7.37	5383.27	5383.29	1	88 | 84709
22	HexNAc(1)Fuc(1)	497.7	6	898.219	5384.28	898.222	5384.3	controllerType=0 controllerNumber=1 scan=4590	-3.871	E.VGSYRCVCRATHTGPNCERPYVPCSPSPCQNGGTCRPTGDVTHE.C	25	VGSYRCVCRATHTGPNCERPYVPCSPSPCQNGGTCRPTGDVTHE,EC,6@57.02146,8@57.02146,17@57.02146,24@57.02146,25@349.13728,29@57.02146,31@0.98402,35@57.02146	S25(OGlycan / 349.1373); N31(Deamidated / 0.984)	14.1357	E.VGSYRC[+57.02146]VC[+57.02146]RATHTGPNC[+57.02146]ERPYVPC[+57.02146]S[+349.13728]PSPC[+57.02146]QN[+0.98402]GGTC[+57.02146]RPTGDVTHE.C	C6(Carbamidomethyl / 57.0215); C8(Carbamidomethyl / 57.0215); C17(Carbamidomethyl / 57.0215); C24(Carbamidomethyl / 57.0215); C29(Carbamidomethyl / 57.0215); C35(Carbamidomethyl / 57.0215)	1.1e-07	1.3e-07	0	0	0	0	1.4e-08	1.7e-08	6.975	497.7	0		Specific	15.5	>sp|P46531|NOTC1_HUMAN Neurogenic locus notch homolog protein 1 OS=Homo sapiens OX=9606 GN=NOTCH1 PE=1 SV=4	1	3890	FP051922_10.4590.4590.6	high-energy collision-induced dissociation	6.76	5383.27	5383.29	1	89 | 89229
22	HexNAc(1)Fuc(1)	494.7	6	898.22	5384.28	898.222	5384.3	controllerType=0 controllerNumber=1 scan=4361	-2.511	E.VGSYRCVCRATHTGPNCERPYVPCSPSPCQNGGTCRPTGDVTHE.C	25	VGSYRCVCRATHTGPNCERPYVPCSPSPCQNGGTCRPTGDVTHE,EC,6@57.02146,8@57.02146,17@57.02146,24@57.02146,25@349.13728,29@57.02146,31@0.98402,35@57.02146	S25(OGlycan / 349.1373); N31(Deamidated / 0.984)	13.6703	E.VGSYRC[+57.02146]VC[+57.02146]RATHTGPNC[+57.02146]ERPYVPC[+57.02146]S[+349.13728]PSPC[+57.02146]QN[+0.98402]GGTC[+57.02146]RPTGDVTHE.C	C6(Carbamidomethyl / 57.0215); C8(Carbamidomethyl / 57.0215); C17(Carbamidomethyl / 57.0215); C24(Carbamidomethyl / 57.0215); C29(Carbamidomethyl / 57.0215); C35(Carbamidomethyl / 57.0215)	2.5e-07	3e-07	0	0	0	0	4.5e-08	5.5e-08	6.609	494.7	0		Specific	14.9	>sp|P46531|NOTC1_HUMAN Neurogenic locus notch homolog protein 1 OS=Homo sapiens OX=9606 GN=NOTCH1 PE=1 SV=4	1	3630	FP051922_10.4361.4361.6	high-energy collision-induced dissociation	6.4	5383.28	5383.29	1	90 | 82989
22	HexNAc(1)Fuc(1)	449.3	6	898.22	5384.28	898.222	5384.3	controllerType=0 controllerNumber=1 scan=4482	-2.783	E.VGSYRCVCRATHTGPNCERPYVPCSPSPCQNGGTCRPTGDVTHE.C	25	VGSYRCVCRATHTGPNCERPYVPCSPSPCQNGGTCRPTGDVTHE,EC,6@57.02146,8@57.02146,17@57.02146,24@57.02146,25@349.13728,29@57.02146,31@0.98402,35@57.02146	S25(OGlycan / 349.1373); N31(Deamidated / 0.984)	13.9146	E.VGSYRC[+57.02146]VC[+57.02146]RATHTGPNC[+57.02146]ERPYVPC[+57.02146]S[+349.13728]PSPC[+57.02146]QN[+0.98402]GGTC[+57.02146]RPTGDVTHE.C	C6(Carbamidomethyl / 57.0215); C8(Carbamidomethyl / 57.0215); C17(Carbamidomethyl / 57.0215); C24(Carbamidomethyl / 57.0215); C29(Carbamidomethyl / 57.0215); C35(Carbamidomethyl / 57.0215)	1.4e-07	1.7e-07	0	0	0	0	2e-08	2.5e-08	6.85	449.3	0		Specific	15.3	>sp|P46531|NOTC1_HUMAN Neurogenic locus notch homolog protein 1 OS=Homo sapiens OX=9606 GN=NOTCH1 PE=1 SV=4	1	3768	FP051922_10.4482.4482.6	high-energy collision-induced dissociation	6.62	5383.28	5383.29	1	91 | 86109
22	HexNAc(1)Fuc(1)	428.4	6	898.053	5383.28	898.222	5384.3	controllerType=0 controllerNumber=1 scan=4535	-2.114	E.VGSYRCVCRATHTGPNCERPYVPCSPSPCQNGGTCRPTGDVTHE.C	25	VGSYRCVCRATHTGPNCERPYVPCSPSPCQNGGTCRPTGDVTHE,EC,6@57.02146,8@57.02146,17@57.02146,24@57.02146,25@349.13728,29@57.02146,31@0.98402,35@57.02146	S25(OGlycan / 349.1373); N31(Deamidated / 0.984)	14.0254	E.VGSYRC[+57.02146]VC[+57.02146]RATHTGPNC[+57.02146]ERPYVPC[+57.02146]S[+349.13728]PSPC[+57.02146]QN[+0.98402]GGTC[+57.02146]RPTGDVTHE.C	C6(Carbamidomethyl / 57.0215); C8(Carbamidomethyl / 57.0215); C17(Carbamidomethyl / 57.0215); C24(Carbamidomethyl / 57.0215); C29(Carbamidomethyl / 57.0215); C35(Carbamidomethyl / 57.0215)	4.3e-07	5.3e-07	0	0	0	0	9.7e-08	1.2e-07	6.364	428.4	0	-1	Specific	15.6	>sp|P46531|NOTC1_HUMAN Neurogenic locus notch homolog protein 1 OS=Homo sapiens OX=9606 GN=NOTCH1 PE=1 SV=4	1	3824	FP051922_10.4535.4535.6	high-energy collision-induced dissociation	6.13	5382.28	5383.29	1	92 | 87549
22	HexNAc(1)Fuc(1)	405.5	6	898.052	5383.28	898.222	5384.3	controllerType=0 controllerNumber=1 scan=4661	-3.475	E.VGSYRCVCRATHTGPNCERPYVPCSPSPCQNGGTCRPTGDVTHE.C	25	VGSYRCVCRATHTGPNCERPYVPCSPSPCQNGGTCRPTGDVTHE,EC,6@57.02146,8@57.02146,17@57.02146,24@57.02146,25@349.13728,29@57.02146,31@0.98402,35@57.02146	S25(OGlycan / 349.1373); N31(Deamidated / 0.984)	14.2768	E.VGSYRC[+57.02146]VC[+57.02146]RATHTGPNC[+57.02146]ERPYVPC[+57.02146]S[+349.13728]PSPC[+57.02146]QN[+0.98402]GGTC[+57.02146]RPTGDVTHE.C	C6(Carbamidomethyl / 57.0215); C8(Carbamidomethyl / 57.0215); C17(Carbamidomethyl / 57.0215); C24(Carbamidomethyl / 57.0215); C29(Carbamidomethyl / 57.0215); C35(Carbamidomethyl / 57.0215)	1.9e-07	2.3e-07	0	0	0	0	4e-08	4.9e-08	6.73	405.5	0	-1	Specific	14.2	>sp|P46531|NOTC1_HUMAN Neurogenic locus notch homolog protein 1 OS=Homo sapiens OX=9606 GN=NOTCH1 PE=1 SV=4	1	3975	FP051922_10.4661.4661.6	high-energy collision-induced dissociation	6.5	5382.27	5383.29	1	93 | 91059
22	HexNAc(1)Fuc(1)	114.6	5	1077.66	5384.28	1077.67	5384.3	controllerType=0 controllerNumber=1 scan=4505	-2.996	E.VGSYRCVCRATHTGPNCERPYVPCSPSPCQNGGTCRPTGDVTHE.C	25	VGSYRCVCRATHTGPNCERPYVPCSPSPCQNGGTCRPTGDVTHE,EC,6@57.02146,8@57.02146,17@57.02146,24@57.02146,25@349.13728,29@57.02146,31@0.98402,35@57.02146	S25(OGlycan / 349.1373); N31(Deamidated / 0.984)	13.9595	E.VGSYRC[+57.02146]VC[+57.02146]RATHTGPNC[+57.02146]ERPYVPC[+57.02146]S[+349.13728]PSPC[+57.02146]QN[+0.98402]GGTC[+57.02146]RPTGDVTHE.C	C6(Carbamidomethyl / 57.0215); C8(Carbamidomethyl / 57.0215); C17(Carbamidomethyl / 57.0215); C24(Carbamidomethyl / 57.0215); C29(Carbamidomethyl / 57.0215); C35(Carbamidomethyl / 57.0215)	0.00029	0.00035	0	0	0	0	2.7e-05	3.3e-05	3.539	114.6	0		Specific	11.2	>sp|P46531|NOTC1_HUMAN Neurogenic locus notch homolog protein 1 OS=Homo sapiens OX=9606 GN=NOTCH1 PE=1 SV=4	1	3793	FP051922_10.4505.4505.5	high-energy collision-induced dissociation	3.19	5383.27	5383.29	1	94 | 86789
22	HexNAc(1)Fuc(1)	90.2	5	1077.66	5384.28	1077.67	5384.3	controllerType=0 controllerNumber=1 scan=4564	-3.903	E.VGSYRCVCRATHTGPNCERPYVPCSPSPCQNGGTCRPTGDVTHE.C	34	VGSYRCVCRATHTGPNCERPYVPCSPSPCQNGGTCRPTGDVTHE,EC,6@57.02146,8@57.02146,17@57.02146,24@57.02146,29@57.02146,31@0.98402,34@349.13728,35@57.02146	N31(Deamidated / 0.984); T34(OGlycan / 349.1373)	14.0783	E.VGSYRC[+57.02146]VC[+57.02146]RATHTGPNC[+57.02146]ERPYVPC[+57.02146]SPSPC[+57.02146]QN[+0.98402]GGT[+349.13728]C[+57.02146]RPTGDVTHE.C	C6(Carbamidomethyl / 57.0215); C8(Carbamidomethyl / 57.0215); C17(Carbamidomethyl / 57.0215); C24(Carbamidomethyl / 57.0215); C29(Carbamidomethyl / 57.0215); C35(Carbamidomethyl / 57.0215)	0.0098	0.012	0	0	0	0	0.00062	0.00076	2.007	90.2	0.8		Specific	9.1	>sp|P46531|NOTC1_HUMAN Neurogenic locus notch homolog protein 1 OS=Homo sapiens OX=9606 GN=NOTCH1 PE=1 SV=4	1	3858	FP051922_10.4564.4564.5	high-energy collision-induced dissociation	1.73	5383.27	5383.29	1	95 | 88509
22	HexNAc(1)Fuc(1)	84.4	5	1077.66	5384.29	1077.67	5384.3	controllerType=0 controllerNumber=1 scan=4373	-1.635	E.VGSYRCVCRATHTGPNCERPYVPCSPSPCQNGGTCRPTGDVTHE.C	34	VGSYRCVCRATHTGPNCERPYVPCSPSPCQNGGTCRPTGDVTHE,EC,6@57.02146,8@57.02146,17@57.02146,24@57.02146,29@57.02146,31@0.98402,34@349.13728,35@57.02146	N31(Deamidated / 0.984); T34(OGlycan / 349.1373)	13.6934	E.VGSYRC[+57.02146]VC[+57.02146]RATHTGPNC[+57.02146]ERPYVPC[+57.02146]SPSPC[+57.02146]QN[+0.98402]GGT[+349.13728]C[+57.02146]RPTGDVTHE.C	C6(Carbamidomethyl / 57.0215); C8(Carbamidomethyl / 57.0215); C17(Carbamidomethyl / 57.0215); C24(Carbamidomethyl / 57.0215); C29(Carbamidomethyl / 57.0215); C35(Carbamidomethyl / 57.0215)	0.014	0.017	0	0	0	0	0.00095	0.0012	1.844	84.4	0.4		Specific	9.9	>sp|P46531|NOTC1_HUMAN Neurogenic locus notch homolog protein 1 OS=Homo sapiens OX=9606 GN=NOTCH1 PE=1 SV=4	1	3643	FP051922_10.4373.4373.5	high-energy collision-induced dissociation	1.59	5383.28	5383.29	1	96 | 83309
22	HexNAc(1)Fuc(1)	48.1	5	1077.66	5384.28	1077.67	5384.3	controllerType=0 controllerNumber=1 scan=4437	-3.109	E.VGSYRCVCRATHTGPNCERPYVPCSPSPCQNGGTCRPTGDVTHE.C	34	VGSYRCVCRATHTGPNCERPYVPCSPSPCQNGGTCRPTGDVTHE,EC,6@57.02146,8@57.02146,17@57.02146,24@57.02146,29@57.02146,31@0.98402,34@349.13728,35@57.02146	N31(Deamidated / 0.984); T34(OGlycan / 349.1373)	13.824	E.VGSYRC[+57.02146]VC[+57.02146]RATHTGPNC[+57.02146]ERPYVPC[+57.02146]SPSPC[+57.02146]QN[+0.98402]GGT[+349.13728]C[+57.02146]RPTGDVTHE.C	C6(Carbamidomethyl / 57.0215); C8(Carbamidomethyl / 57.0215); C17(Carbamidomethyl / 57.0215); C24(Carbamidomethyl / 57.0215); C29(Carbamidomethyl / 57.0215); C35(Carbamidomethyl / 57.0215)	0.031	0.037	0	0.0051	0	0	0.0029	0.0052	1.513	48.1	3.3		Specific	8.4	>sp|P46531|NOTC1_HUMAN Neurogenic locus notch homolog protein 1 OS=Homo sapiens OX=9606 GN=NOTCH1 PE=1 SV=4	1	3714	FP051922_10.4437.4437.5	high-energy collision-induced dissociation	1.35	5383.27	5383.29	1	97 | 85029
22	HexNAc(1)Fuc(1)	558.6	6	898.056	5383.3	898.058	5383.31	controllerType=0 controllerNumber=1 scan=4304	-2.782	E.VGSYRCVCRATHTGPNCERPYVPCSPSPCQNGGTCRPTGDVTHE.C	25	VGSYRCVCRATHTGPNCERPYVPCSPSPCQNGGTCRPTGDVTHE,EC,6@57.02146,8@57.02146,17@57.02146,24@57.02146,25@349.13728,29@57.02146,35@57.02146	S25(OGlycan / 349.1373)	13.5551	E.VGSYRC[+57.02146]VC[+57.02146]RATHTGPNC[+57.02146]ERPYVPC[+57.02146]S[+349.13728]PSPC[+57.02146]QNGGTC[+57.02146]RPTGDVTHE.C	C6(Carbamidomethyl / 57.0215); C8(Carbamidomethyl / 57.0215); C17(Carbamidomethyl / 57.0215); C24(Carbamidomethyl / 57.0215); C29(Carbamidomethyl / 57.0215); C35(Carbamidomethyl / 57.0215)	7.7e-08	9.4e-08	0	0	0	0	6e-09	7.3e-09	7.116	558.6	0		Specific	15.2	>sp|P46531|NOTC1_HUMAN Neurogenic locus notch homolog protein 1 OS=Homo sapiens OX=9606 GN=NOTCH1 PE=1 SV=4	1	3562	FP051922_10.4304.4304.6	high-energy collision-induced dissociation	9.16	5382.29	5382.31	1	98 | 81749
22	HexNAc(1)Fuc(1)	542.4	6	898.056	5383.3	898.058	5383.31	controllerType=0 controllerNumber=1 scan=4244	-2.51	E.VGSYRCVCRATHTGPNCERPYVPCSPSPCQNGGTCRPTGDVTHE.C	25	VGSYRCVCRATHTGPNCERPYVPCSPSPCQNGGTCRPTGDVTHE,EC,6@57.02146,8@57.02146,17@57.02146,24@57.02146,25@349.13728,29@57.02146,35@57.02146	S25(OGlycan / 349.1373)	13.4237	E.VGSYRC[+57.02146]VC[+57.02146]RATHTGPNC[+57.02146]ERPYVPC[+57.02146]S[+349.13728]PSPC[+57.02146]QNGGTC[+57.02146]RPTGDVTHE.C	C6(Carbamidomethyl / 57.0215); C8(Carbamidomethyl / 57.0215); C17(Carbamidomethyl / 57.0215); C24(Carbamidomethyl / 57.0215); C29(Carbamidomethyl / 57.0215); C35(Carbamidomethyl / 57.0215)	1.8e-07	2.2e-07	0	0	0	0	2.9e-08	3.5e-08	6.75	542.4	0		Specific	15.8	>sp|P46531|NOTC1_HUMAN Neurogenic locus notch homolog protein 1 OS=Homo sapiens OX=9606 GN=NOTCH1 PE=1 SV=4	1	3491	FP051922_10.4244.4244.6	high-energy collision-induced dissociation	8.8	5382.29	5382.31	1	99 | 80481
22	HexNAc(1)Fuc(1)	102.4	5	1077.46	5383.3	1077.47	5383.31	controllerType=0 controllerNumber=1 scan=4307	-3.312	E.VGSYRCVCRATHTGPNCERPYVPCSPSPCQNGGTCRPTGDVTHE.C	25	VGSYRCVCRATHTGPNCERPYVPCSPSPCQNGGTCRPTGDVTHE,EC,6@57.02146,8@57.02146,17@57.02146,24@57.02146,25@349.13728,29@57.02146,35@57.02146	S25(OGlycan / 349.1373)	13.5587	E.VGSYRC[+57.02146]VC[+57.02146]RATHTGPNC[+57.02146]ERPYVPC[+57.02146]S[+349.13728]PSPC[+57.02146]QNGGTC[+57.02146]RPTGDVTHE.C	C6(Carbamidomethyl / 57.0215); C8(Carbamidomethyl / 57.0215); C17(Carbamidomethyl / 57.0215); C24(Carbamidomethyl / 57.0215); C29(Carbamidomethyl / 57.0215); C35(Carbamidomethyl / 57.0215)	0.0098	0.012	0	0	0	0	0.0006	0.00073	2.007	102.4	0		Specific	9.4	>sp|P46531|NOTC1_HUMAN Neurogenic locus notch homolog protein 1 OS=Homo sapiens OX=9606 GN=NOTCH1 PE=1 SV=4	1	3565	FP051922_10.4307.4307.5	high-energy collision-induced dissociation	2.38	5382.29	5382.31	1	100 | 81869
22	HexNAc(1)Fuc(1)	79	5	1077.47	5383.3	1077.47	5383.31	controllerType=0 controllerNumber=1 scan=4255	-2.405	E.VGSYRCVCRATHTGPNCERPYVPCSPSPCQNGGTCRPTGDVTHE.C	27	VGSYRCVCRATHTGPNCERPYVPCSPSPCQNGGTCRPTGDVTHE,EC,6@57.02146,8@57.02146,17@57.02146,24@57.02146,27@349.13728,29@57.02146,35@57.02146	S27(OGlycan / 349.1373)	13.4455	E.VGSYRC[+57.02146]VC[+57.02146]RATHTGPNC[+57.02146]ERPYVPC[+57.02146]SPS[+349.13728]PC[+57.02146]QNGGTC[+57.02146]RPTGDVTHE.C	C6(Carbamidomethyl / 57.0215); C8(Carbamidomethyl / 57.0215); C17(Carbamidomethyl / 57.0215); C24(Carbamidomethyl / 57.0215); C29(Carbamidomethyl / 57.0215); C35(Carbamidomethyl / 57.0215)	0.018	0.022	0	0	0	0	0.0013	0.0016	1.75	79	0		Specific	8.8	>sp|P46531|NOTC1_HUMAN Neurogenic locus notch homolog protein 1 OS=Homo sapiens OX=9606 GN=NOTCH1 PE=1 SV=4	1	3504	FP051922_10.4255.4255.5	high-energy collision-induced dissociation	2.05	5382.29	5382.31	1	101 | 80641
22	Hex(1); Fuc(1)	408.1	6	891.216	5342.26	891.385	5343.27	controllerType=0 controllerNumber=1 scan=4287	-1.251	E.VGSYRCVCRATHTGPNCERPYVPCSPSPCQNGGTCRPTGDVTHE.C	3;11	VGSYRCVCRATHTGPNCERPYVPCSPSPCQNGGTCRPTGDVTHE,EC,3@162.05282,6@57.02146,8@57.02146,11@146.05791,17@57.02146,24@57.02146,29@57.02146,31@0.98402,35@57.02146	S3(OGlycan / 162.0528); T11(OGlycan / 146.0579); N31(Deamidated / 0.984)	13.5175	E.VGS[+162.05282]YRC[+57.02146]VC[+57.02146]RAT[+146.05791]HTGPNC[+57.02146]ERPYVPC[+57.02146]SPSPC[+57.02146]QN[+0.98402]GGTC[+57.02146]RPTGDVTHE.C	C6(Carbamidomethyl / 57.0215); C8(Carbamidomethyl / 57.0215); C17(Carbamidomethyl / 57.0215); C24(Carbamidomethyl / 57.0215); C29(Carbamidomethyl / 57.0215); C35(Carbamidomethyl / 57.0215)	4.3e-07	5.3e-07	0	0	0	0	8.9e-08	1.1e-07	6.364	408.1	1.5	-1	Specific	13.2	>sp|P46531|NOTC1_HUMAN Neurogenic locus notch homolog protein 1 OS=Homo sapiens OX=9606 GN=NOTCH1 PE=1 SV=4	1	3544	FP051922_10.4287.4287.6	high-energy collision-induced dissociation	6.47	5341.25	5342.26	1	102 | 81229
22	Hex(1); Fuc(1)	299.4	6	891.219	5342.28	891.221	5342.29	controllerType=0 controllerNumber=1 scan=4223	-1.855	E.VGSYRCVCRATHTGPNCERPYVPCSPSPCQNGGTCRPTGDVTHE.C	3;11	VGSYRCVCRATHTGPNCERPYVPCSPSPCQNGGTCRPTGDVTHE,EC,3@162.05282,6@57.02146,8@57.02146,11@146.05791,17@57.02146,24@57.02146,29@57.02146,35@57.02146	S3(OGlycan / 162.0528); T11(OGlycan / 146.0579)	13.3763	E.VGS[+162.05282]YRC[+57.02146]VC[+57.02146]RAT[+146.05791]HTGPNC[+57.02146]ERPYVPC[+57.02146]SPSPC[+57.02146]QNGGTC[+57.02146]RPTGDVTHE.C	C6(Carbamidomethyl / 57.0215); C8(Carbamidomethyl / 57.0215); C17(Carbamidomethyl / 57.0215); C24(Carbamidomethyl / 57.0215); C29(Carbamidomethyl / 57.0215); C35(Carbamidomethyl / 57.0215)	9.5e-06	1.2e-05	0	0	0	0	1.2e-06	1.4e-06	5.024	299.4	4		Specific	14.9	>sp|P46531|NOTC1_HUMAN Neurogenic locus notch homolog protein 1 OS=Homo sapiens OX=9606 GN=NOTCH1 PE=1 SV=4	1	3465	FP051922_10.4223.4223.6	high-energy collision-induced dissociation	4.73	5341.27	5341.28	1	103 | 80321
22	Hex(1); Fuc(1)	285.8	6	891.052	5341.27	891.221	5342.29	controllerType=0 controllerNumber=1 scan=4287	-1.867	E.VGSYRCVCRATHTGPNCERPYVPCSPSPCQNGGTCRPTGDVTHE.C	3;11	VGSYRCVCRATHTGPNCERPYVPCSPSPCQNGGTCRPTGDVTHE,EC,3@162.05282,6@57.02146,8@57.02146,11@146.05791,17@57.02146,24@57.02146,29@57.02146,35@57.02146	S3(OGlycan / 162.0528); T11(OGlycan / 146.0579)	13.5175	E.VGS[+162.05282]YRC[+57.02146]VC[+57.02146]RAT[+146.05791]HTGPNC[+57.02146]ERPYVPC[+57.02146]SPSPC[+57.02146]QNGGTC[+57.02146]RPTGDVTHE.C	C6(Carbamidomethyl / 57.0215); C8(Carbamidomethyl / 57.0215); C17(Carbamidomethyl / 57.0215); C24(Carbamidomethyl / 57.0215); C29(Carbamidomethyl / 57.0215); C35(Carbamidomethyl / 57.0215)	9.2e-05	0.00011	0	0	0	0	8.7e-06	1.1e-05	4.038	285.8	1.5	-1	Specific	10.7	>sp|P46531|NOTC1_HUMAN Neurogenic locus notch homolog protein 1 OS=Homo sapiens OX=9606 GN=NOTCH1 PE=1 SV=4	1	3543	FP051922_10.4287.4287.6	high-energy collision-induced dissociation	3.75	5340.27	5341.28	1	104 | 81189
22	HexNAc(1)	419	6	874.042	5239.21	874.043	5239.22	controllerType=0 controllerNumber=1 scan=4645	-1.78	E.VGSYRCVCRATHTGPNCERPYVPCSPSPCQNGGTCRPTGDVTHE.C	25	VGSYRCVCRATHTGPNCERPYVPCSPSPCQNGGTCRPTGDVTHE,EC,6@57.02146,8@57.02146,17@57.02146,19@0.98402,24@57.02146,25@203.07937,29@57.02146,31@0.98402,35@57.02146	R19(Deamidated / 0.984); S25(OGlycan / 203.0794); N31(Deamidated / 0.984)	14.243	E.VGSYRC[+57.02146]VC[+57.02146]RATHTGPNC[+57.02146]ER[+0.98402]PYVPC[+57.02146]S[+203.07937]PSPC[+57.02146]QN[+0.98402]GGTC[+57.02146]RPTGDVTHE.C	C6(Carbamidomethyl / 57.0215); C8(Carbamidomethyl / 57.0215); C17(Carbamidomethyl / 57.0215); C24(Carbamidomethyl / 57.0215); C29(Carbamidomethyl / 57.0215); C35(Carbamidomethyl / 57.0215)	4.3e-07	5.3e-07	0	0	0	0	1e-07	1.2e-07	6.364	419	0		Specific	12.6	>sp|P46531|NOTC1_HUMAN Neurogenic locus notch homolog protein 1 OS=Homo sapiens OX=9606 GN=NOTCH1 PE=1 SV=4	1	3957	FP051922_10.4645.4645.6	high-energy collision-induced dissociation	6.47	5238.21	5238.22	1	105 | 90539
22	HexNAc(1)	368.4	6	873.874	5238.21	874.043	5239.22	controllerType=0 controllerNumber=1 scan=4699	-2.282	E.VGSYRCVCRATHTGPNCERPYVPCSPSPCQNGGTCRPTGDVTHE.C	27	VGSYRCVCRATHTGPNCERPYVPCSPSPCQNGGTCRPTGDVTHE,EC,6@57.02146,8@57.02146,17@57.02146,19@0.98402,24@57.02146,27@203.07937,29@57.02146,31@0.98402,35@57.02146	R19(Deamidated / 0.984); S27(OGlycan / 203.0794); N31(Deamidated / 0.984)	14.3589	E.VGSYRC[+57.02146]VC[+57.02146]RATHTGPNC[+57.02146]ER[+0.98402]PYVPC[+57.02146]SPS[+203.07937]PC[+57.02146]QN[+0.98402]GGTC[+57.02146]RPTGDVTHE.C	C6(Carbamidomethyl / 57.0215); C8(Carbamidomethyl / 57.0215); C17(Carbamidomethyl / 57.0215); C24(Carbamidomethyl / 57.0215); C29(Carbamidomethyl / 57.0215); C35(Carbamidomethyl / 57.0215)	5.8e-07	7.1e-07	0	0	0	0	1.2e-07	1.5e-07	6.234	368.4	0	-1	Specific	11.7	>sp|P46531|NOTC1_HUMAN Neurogenic locus notch homolog protein 1 OS=Homo sapiens OX=9606 GN=NOTCH1 PE=1 SV=4	1	4022	FP051922_10.4699.4699.6	high-energy collision-induced dissociation	6.35	5237.2	5238.22	1	106 | 91939
22	HexNAc(1)	334	6	873.877	5238.23	874.043	5239.22	controllerType=0 controllerNumber=1 scan=4759	1.493	E.VGSYRCVCRATHTGPNCERPYVPCSPSPCQNGGTCRPTGDVTHE.C	27	VGSYRCVCRATHTGPNCERPYVPCSPSPCQNGGTCRPTGDVTHE,EC,5@0.98402,6@57.02146,8@57.02146,17@57.02146,24@57.02146,27@203.07937,29@57.02146,31@0.98402,35@57.02146	R5(Deamidated / 0.984); S27(OGlycan / 203.0794); N31(Deamidated / 0.984)	14.4884	E.VGSYR[+0.98402]C[+57.02146]VC[+57.02146]RATHTGPNC[+57.02146]ERPYVPC[+57.02146]SPS[+203.07937]PC[+57.02146]QN[+0.98402]GGTC[+57.02146]RPTGDVTHE.C	C6(Carbamidomethyl / 57.0215); C8(Carbamidomethyl / 57.0215); C17(Carbamidomethyl / 57.0215); C24(Carbamidomethyl / 57.0215); C29(Carbamidomethyl / 57.0215); C35(Carbamidomethyl / 57.0215)	5.9e-06	7.2e-06	0	0	0	0	7.4e-07	9e-07	5.23	334	0	-1	Specific	12.4	>sp|P46531|NOTC1_HUMAN Neurogenic locus notch homolog protein 1 OS=Homo sapiens OX=9606 GN=NOTCH1 PE=1 SV=4	1	4095	FP051922_10.4759.4759.6	high-energy collision-induced dissociation	5.22	5237.22	5238.22	1	107 | 93259
22	HexNAc(1)	292.2	6	873.876	5238.22	874.043	5239.22	controllerType=0 controllerNumber=1 scan=4534	0.305	E.VGSYRCVCRATHTGPNCERPYVPCSPSPCQNGGTCRPTGDVTHE.C	25	VGSYRCVCRATHTGPNCERPYVPCSPSPCQNGGTCRPTGDVTHE,EC,6@57.02146,8@57.02146,9@0.98402,17@57.02146,24@57.02146,25@203.07937,29@57.02146,31@0.98402,35@57.02146	R9(Deamidated / 0.984); S25(OGlycan / 203.0794); N31(Deamidated / 0.984)	14.0242	E.VGSYRC[+57.02146]VC[+57.02146]R[+0.98402]ATHTGPNC[+57.02146]ERPYVPC[+57.02146]S[+203.07937]PSPC[+57.02146]QN[+0.98402]GGTC[+57.02146]RPTGDVTHE.C	C6(Carbamidomethyl / 57.0215); C8(Carbamidomethyl / 57.0215); C17(Carbamidomethyl / 57.0215); C24(Carbamidomethyl / 57.0215); C29(Carbamidomethyl / 57.0215); C35(Carbamidomethyl / 57.0215)	0.00021	0.00025	0	0	0	0	1.8e-05	2.2e-05	3.687	292.2	0	-1	Specific	10.1	>sp|P46531|NOTC1_HUMAN Neurogenic locus notch homolog protein 1 OS=Homo sapiens OX=9606 GN=NOTCH1 PE=1 SV=4	1	3823	FP051922_10.4534.4534.6	high-energy collision-induced dissociation	3.73	5237.21	5238.22	1	108 | 87509
22	HexNAc(1)	274.8	6	873.875	5238.21	874.043	5239.22	controllerType=0 controllerNumber=1 scan=4872	-1.583	E.VGSYRCVCRATHTGPNCERPYVPCSPSPCQNGGTCRPTGDVTHE.C	27	VGSYRCVCRATHTGPNCERPYVPCSPSPCQNGGTCRPTGDVTHE,EC,5@0.98402,6@57.02146,8@57.02146,17@57.02146,24@57.02146,27@203.07937,29@57.02146,31@0.98402,35@57.02146	R5(Deamidated / 0.984); S27(OGlycan / 203.0794); N31(Deamidated / 0.984)	14.7422	E.VGSYR[+0.98402]C[+57.02146]VC[+57.02146]RATHTGPNC[+57.02146]ERPYVPC[+57.02146]SPS[+203.07937]PC[+57.02146]QN[+0.98402]GGTC[+57.02146]RPTGDVTHE.C	C6(Carbamidomethyl / 57.0215); C8(Carbamidomethyl / 57.0215); C17(Carbamidomethyl / 57.0215); C24(Carbamidomethyl / 57.0215); C29(Carbamidomethyl / 57.0215); C35(Carbamidomethyl / 57.0215)	1.4e-05	1.7e-05	0	0	0	0	1.7e-06	2e-06	4.858	274.8	0	-1	Specific	11.8	>sp|P46531|NOTC1_HUMAN Neurogenic locus notch homolog protein 1 OS=Homo sapiens OX=9606 GN=NOTCH1 PE=1 SV=4	1	4231	FP051922_10.4872.4872.6	high-energy collision-induced dissociation	5.01	5237.2	5238.22	1	109 | 95659
22	HexNAc(1)	272.1	6	873.876	5238.22	874.043	5239.22	controllerType=0 controllerNumber=1 scan=4479	-0.185	E.VGSYRCVCRATHTGPNCERPYVPCSPSPCQNGGTCRPTGDVTHE.C	25	VGSYRCVCRATHTGPNCERPYVPCSPSPCQNGGTCRPTGDVTHE,EC,6@57.02146,8@57.02146,17@57.02146,19@0.98402,24@57.02146,25@203.07937,29@57.02146,31@0.98402,35@57.02146	R19(Deamidated / 0.984); S25(OGlycan / 203.0794); N31(Deamidated / 0.984)	13.911	E.VGSYRC[+57.02146]VC[+57.02146]RATHTGPNC[+57.02146]ER[+0.98402]PYVPC[+57.02146]S[+203.07937]PSPC[+57.02146]QN[+0.98402]GGTC[+57.02146]RPTGDVTHE.C	C6(Carbamidomethyl / 57.0215); C8(Carbamidomethyl / 57.0215); C17(Carbamidomethyl / 57.0215); C24(Carbamidomethyl / 57.0215); C29(Carbamidomethyl / 57.0215); C35(Carbamidomethyl / 57.0215)	0.0003	0.00036	0	0	0	0	2.8e-05	3.4e-05	3.528	272.1	0	-1	Specific	10.3	>sp|P46531|NOTC1_HUMAN Neurogenic locus notch homolog protein 1 OS=Homo sapiens OX=9606 GN=NOTCH1 PE=1 SV=4	1	3765	FP051922_10.4479.4479.6	high-energy collision-induced dissociation	3.68	5237.21	5238.22	1	110 | 85989
22	HexNAc(1)	255.4	6	873.877	5238.22	874.043	5239.22	controllerType=0 controllerNumber=1 scan=4589	0.654	E.VGSYRCVCRATHTGPNCERPYVPCSPSPCQNGGTCRPTGDVTHE.C	27	VGSYRCVCRATHTGPNCERPYVPCSPSPCQNGGTCRPTGDVTHE,EC,6@57.02146,8@57.02146,17@57.02146,19@0.98402,24@57.02146,27@203.07937,29@57.02146,31@0.98402,35@57.02146	R19(Deamidated / 0.984); S27(OGlycan / 203.0794); N31(Deamidated / 0.984)	14.1338	E.VGSYRC[+57.02146]VC[+57.02146]RATHTGPNC[+57.02146]ER[+0.98402]PYVPC[+57.02146]SPS[+203.07937]PC[+57.02146]QN[+0.98402]GGTC[+57.02146]RPTGDVTHE.C	C6(Carbamidomethyl / 57.0215); C8(Carbamidomethyl / 57.0215); C17(Carbamidomethyl / 57.0215); C24(Carbamidomethyl / 57.0215); C29(Carbamidomethyl / 57.0215); C35(Carbamidomethyl / 57.0215)	0.00042	0.00052	0	0	0	0	3.3e-05	4e-05	3.372	255.4	0	-1	Specific	9.6	>sp|P46531|NOTC1_HUMAN Neurogenic locus notch homolog protein 1 OS=Homo sapiens OX=9606 GN=NOTCH1 PE=1 SV=4	1	3889	FP051922_10.4589.4589.6	high-energy collision-induced dissociation	3.52	5237.22	5238.22	1	111 | 89189
22	HexNAc(1)	252.3	5	1048.45	5238.22	1048.65	5239.22	controllerType=0 controllerNumber=1 scan=4601	0.528	E.VGSYRCVCRATHTGPNCERPYVPCSPSPCQNGGTCRPTGDVTHE.C	27	VGSYRCVCRATHTGPNCERPYVPCSPSPCQNGGTCRPTGDVTHE,EC,5@0.98402,6@57.02146,8@57.02146,17@57.02146,24@57.02146,27@203.07937,29@57.02146,31@0.98402,35@57.02146	R5(Deamidated / 0.984); S27(OGlycan / 203.0794); N31(Deamidated / 0.984)	14.1593	E.VGSYR[+0.98402]C[+57.02146]VC[+57.02146]RATHTGPNC[+57.02146]ERPYVPC[+57.02146]SPS[+203.07937]PC[+57.02146]QN[+0.98402]GGTC[+57.02146]RPTGDVTHE.C	C6(Carbamidomethyl / 57.0215); C8(Carbamidomethyl / 57.0215); C17(Carbamidomethyl / 57.0215); C24(Carbamidomethyl / 57.0215); C29(Carbamidomethyl / 57.0215); C35(Carbamidomethyl / 57.0215)	0.0025	0.003	0	0	0	0	0.00022	0.00026	2.605	252.3	0	-1	Specific	8.8	>sp|P46531|NOTC1_HUMAN Neurogenic locus notch homolog protein 1 OS=Homo sapiens OX=9606 GN=NOTCH1 PE=1 SV=4	1	3905	FP051922_10.4601.4601.5	high-energy collision-induced dissociation	2.75	5237.22	5238.22	1	112 | 89469
22	HexNAc(1)	181.8	6	873.877	5238.22	874.043	5239.22	controllerType=0 controllerNumber=1 scan=4416	0.794	E.VGSYRCVCRATHTGPNCERPYVPCSPSPCQNGGTCRPTGDVTHE.C	27	VGSYRCVCRATHTGPNCERPYVPCSPSPCQNGGTCRPTGDVTHE,EC,6@57.02146,8@57.02146,17@57.02146,19@0.98402,24@57.02146,27@203.07937,29@57.02146,31@0.98402,35@57.02146	R19(Deamidated / 0.984); S27(OGlycan / 203.0794); N31(Deamidated / 0.984)	13.7827	E.VGSYRC[+57.02146]VC[+57.02146]RATHTGPNC[+57.02146]ER[+0.98402]PYVPC[+57.02146]SPS[+203.07937]PC[+57.02146]QN[+0.98402]GGTC[+57.02146]RPTGDVTHE.C	C6(Carbamidomethyl / 57.0215); C8(Carbamidomethyl / 57.0215); C17(Carbamidomethyl / 57.0215); C24(Carbamidomethyl / 57.0215); C29(Carbamidomethyl / 57.0215); C35(Carbamidomethyl / 57.0215)	0.002	0.0024	0	0	0	0	0.00018	0.00022	2.698	181.8	0	-1	Specific	8.9	>sp|P46531|NOTC1_HUMAN Neurogenic locus notch homolog protein 1 OS=Homo sapiens OX=9606 GN=NOTCH1 PE=1 SV=4	1	3693	FP051922_10.4416.4416.6	high-energy collision-induced dissociation	2.69	5237.22	5238.22	1	113 | 84429
22	HexNAc(1)	126.2	5	1048.85	5240.23	1048.65	5239.22	controllerType=0 controllerNumber=1 scan=4726	-0.03	E.VGSYRCVCRATHTGPNCERPYVPCSPSPCQNGGTCRPTGDVTHE.C	25	VGSYRCVCRATHTGPNCERPYVPCSPSPCQNGGTCRPTGDVTHE,EC,6@57.02146,8@57.02146,17@57.02146,19@0.98402,24@57.02146,25@203.07937,29@57.02146,31@0.98402,35@57.02146	R19(Deamidated / 0.984); S25(OGlycan / 203.0794); N31(Deamidated / 0.984)	14.4174	E.VGSYRC[+57.02146]VC[+57.02146]RATHTGPNC[+57.02146]ER[+0.98402]PYVPC[+57.02146]S[+203.07937]PSPC[+57.02146]QN[+0.98402]GGTC[+57.02146]RPTGDVTHE.C	C6(Carbamidomethyl / 57.0215); C8(Carbamidomethyl / 57.0215); C17(Carbamidomethyl / 57.0215); C24(Carbamidomethyl / 57.0215); C29(Carbamidomethyl / 57.0215); C35(Carbamidomethyl / 57.0215)	0.026	0.032	0	0	0	0	0.0023	0.0028	1.579	126.2	0	1	Specific	8	>sp|P46531|NOTC1_HUMAN Neurogenic locus notch homolog protein 1 OS=Homo sapiens OX=9606 GN=NOTCH1 PE=1 SV=4	1	4055	FP051922_10.4726.4726.5	high-energy collision-induced dissociation	1.53	5239.22	5238.22	1	114 | 92579
22	HexNAc(1)	329.6	6	874.043	5239.22	873.879	5238.24	controllerType=0 controllerNumber=1 scan=4814	-4.354	E.VGSYRCVCRATHTGPNCERPYVPCSPSPCQNGGTCRPTGDVTHE.C	25	VGSYRCVCRATHTGPNCERPYVPCSPSPCQNGGTCRPTGDVTHE,EC,6@57.02146,8@57.02146,17@57.02146,24@57.02146,25@203.07937,29@57.02146,31@0.98402,35@57.02146	S25(OGlycan / 203.0794); N31(Deamidated / 0.984)	14.6102	E.VGSYRC[+57.02146]VC[+57.02146]RATHTGPNC[+57.02146]ERPYVPC[+57.02146]S[+203.07937]PSPC[+57.02146]QN[+0.98402]GGTC[+57.02146]RPTGDVTHE.C	C6(Carbamidomethyl / 57.0215); C8(Carbamidomethyl / 57.0215); C17(Carbamidomethyl / 57.0215); C24(Carbamidomethyl / 57.0215); C29(Carbamidomethyl / 57.0215); C35(Carbamidomethyl / 57.0215)	2.5e-06	3e-06	0	0	0	0	3e-07	3.7e-07	5.61	329.6	0	1	Specific	12.6	>sp|P46531|NOTC1_HUMAN Neurogenic locus notch homolog protein 1 OS=Homo sapiens OX=9606 GN=NOTCH1 PE=1 SV=4	1	4161	FP051922_10.4814.4814.6	high-energy collision-induced dissociation	5.26	5238.21	5237.23	1	115 | 94619
22	HexNAc(1)	268.4	6	873.714	5237.25	873.879	5238.24	controllerType=0 controllerNumber=1 scan=4246	2.054	E.VGSYRCVCRATHTGPNCERPYVPCSPSPCQNGGTCRPTGDVTHE.C	25	VGSYRCVCRATHTGPNCERPYVPCSPSPCQNGGTCRPTGDVTHE,EC,6@57.02146,8@57.02146,17@57.02146,19@0.98402,24@57.02146,25@203.07937,29@57.02146,35@57.02146	R19(Deamidated / 0.984); S25(OGlycan / 203.0794)	13.428	E.VGSYRC[+57.02146]VC[+57.02146]RATHTGPNC[+57.02146]ER[+0.98402]PYVPC[+57.02146]S[+203.07937]PSPC[+57.02146]QNGGTC[+57.02146]RPTGDVTHE.C	C6(Carbamidomethyl / 57.0215); C8(Carbamidomethyl / 57.0215); C17(Carbamidomethyl / 57.0215); C24(Carbamidomethyl / 57.0215); C29(Carbamidomethyl / 57.0215); C35(Carbamidomethyl / 57.0215)	0.0027	0.0033	0	0	0	0	0.00024	0.00029	2.567	268.4	0	-1	Specific	9.6	>sp|P46531|NOTC1_HUMAN Neurogenic locus notch homolog protein 1 OS=Homo sapiens OX=9606 GN=NOTCH1 PE=1 SV=4	1	3494	FP051922_10.4246.4246.6	high-energy collision-induced dissociation	2.38	5236.24	5237.23	1	116 | 80521
22	HexNAc(1)	239.1	6	873.712	5237.24	873.879	5238.24	controllerType=0 controllerNumber=1 scan=4305	0.166	E.VGSYRCVCRATHTGPNCERPYVPCSPSPCQNGGTCRPTGDVTHE.C	25	VGSYRCVCRATHTGPNCERPYVPCSPSPCQNGGTCRPTGDVTHE,EC,6@57.02146,8@57.02146,17@57.02146,19@0.98402,24@57.02146,25@203.07937,29@57.02146,35@57.02146	R19(Deamidated / 0.984); S25(OGlycan / 203.0794)	13.5563	E.VGSYRC[+57.02146]VC[+57.02146]RATHTGPNC[+57.02146]ER[+0.98402]PYVPC[+57.02146]S[+203.07937]PSPC[+57.02146]QNGGTC[+57.02146]RPTGDVTHE.C	C6(Carbamidomethyl / 57.0215); C8(Carbamidomethyl / 57.0215); C17(Carbamidomethyl / 57.0215); C24(Carbamidomethyl / 57.0215); C29(Carbamidomethyl / 57.0215); C35(Carbamidomethyl / 57.0215)	0.00075	0.00092	0	0	0	0	5.6e-05	6.8e-05	3.125	239.1	0	-1	Specific	9.5	>sp|P46531|NOTC1_HUMAN Neurogenic locus notch homolog protein 1 OS=Homo sapiens OX=9606 GN=NOTCH1 PE=1 SV=4	1	3563	FP051922_10.4305.4305.6	high-energy collision-induced dissociation	3.02	5236.23	5237.23	1	117 | 81789
22	HexNAc(1)	204.7	5	1048.65	5239.21	1048.45	5238.24	controllerType=0 controllerNumber=1 scan=4671	-5.365	E.VGSYRCVCRATHTGPNCERPYVPCSPSPCQNGGTCRPTGDVTHE.C	25	VGSYRCVCRATHTGPNCERPYVPCSPSPCQNGGTCRPTGDVTHE,EC,6@57.02146,8@57.02146,17@57.02146,24@57.02146,25@203.07937,29@57.02146,31@0.98402,35@57.02146	S25(OGlycan / 203.0794); N31(Deamidated / 0.984)	14.2986	E.VGSYRC[+57.02146]VC[+57.02146]RATHTGPNC[+57.02146]ERPYVPC[+57.02146]S[+203.07937]PSPC[+57.02146]QN[+0.98402]GGTC[+57.02146]RPTGDVTHE.C	C6(Carbamidomethyl / 57.0215); C8(Carbamidomethyl / 57.0215); C17(Carbamidomethyl / 57.0215); C24(Carbamidomethyl / 57.0215); C29(Carbamidomethyl / 57.0215); C35(Carbamidomethyl / 57.0215)	0.0097	0.012	0	0	0	0	0.00057	0.00069	2.014	204.7	0	1	Specific	9.2	>sp|P46531|NOTC1_HUMAN Neurogenic locus notch homolog protein 1 OS=Homo sapiens OX=9606 GN=NOTCH1 PE=1 SV=4	1	3989	FP051922_10.4671.4671.5	high-energy collision-induced dissociation	1.92	5238.21	5237.23	1	118 | 91259
22	HexNAc(1)	137.5	5	1048.45	5238.22	1048.45	5238.24	controllerType=0 controllerNumber=1 scan=4490	-3.396	E.VGSYRCVCRATHTGPNCERPYVPCSPSPCQNGGTCRPTGDVTHE.C	25	VGSYRCVCRATHTGPNCERPYVPCSPSPCQNGGTCRPTGDVTHE,EC,6@57.02146,8@57.02146,17@57.02146,24@57.02146,25@203.07937,29@57.02146,31@0.98402,35@57.02146	S25(OGlycan / 203.0794); N31(Deamidated / 0.984)	13.931	E.VGSYRC[+57.02146]VC[+57.02146]RATHTGPNC[+57.02146]ERPYVPC[+57.02146]S[+203.07937]PSPC[+57.02146]QN[+0.98402]GGTC[+57.02146]RPTGDVTHE.C	C6(Carbamidomethyl / 57.0215); C8(Carbamidomethyl / 57.0215); C17(Carbamidomethyl / 57.0215); C24(Carbamidomethyl / 57.0215); C29(Carbamidomethyl / 57.0215); C35(Carbamidomethyl / 57.0215)	0.016	0.02	0	0	0	0	0.0011	0.0014	1.783	137.5	0		Specific	7.9	>sp|P46531|NOTC1_HUMAN Neurogenic locus notch homolog protein 1 OS=Homo sapiens OX=9606 GN=NOTCH1 PE=1 SV=4	1	3777	FP051922_10.4490.4490.5	high-energy collision-induced dissociation	1.55	5237.21	5237.23	1	119 | 86389
22	HexNAc(1)	99.9	5	1048.45	5238.23	1048.45	5238.24	controllerType=0 controllerNumber=1 scan=4435	-2.581	E.VGSYRCVCRATHTGPNCERPYVPCSPSPCQNGGTCRPTGDVTHE.C	25	VGSYRCVCRATHTGPNCERPYVPCSPSPCQNGGTCRPTGDVTHE,EC,6@57.02146,8@57.02146,17@57.02146,24@57.02146,25@203.07937,29@57.02146,31@0.98402,35@57.02146	S25(OGlycan / 203.0794); N31(Deamidated / 0.984)	13.8216	E.VGSYRC[+57.02146]VC[+57.02146]RATHTGPNC[+57.02146]ERPYVPC[+57.02146]S[+203.07937]PSPC[+57.02146]QN[+0.98402]GGTC[+57.02146]RPTGDVTHE.C	C6(Carbamidomethyl / 57.0215); C8(Carbamidomethyl / 57.0215); C17(Carbamidomethyl / 57.0215); C24(Carbamidomethyl / 57.0215); C29(Carbamidomethyl / 57.0215); C35(Carbamidomethyl / 57.0215)	0.031	0.037	0	0.0051	0	0	0.003	0.0052	1.513	99.9	0		Specific	6.9	>sp|P46531|NOTC1_HUMAN Neurogenic locus notch homolog protein 1 OS=Homo sapiens OX=9606 GN=NOTCH1 PE=1 SV=4	1	3712	FP051922_10.4435.4435.5	high-energy collision-induced dissociation	1.35	5237.22	5237.23	1	120 | 84949
22	HexNAc(1)	259.1	6	873.712	5237.23	873.715	5237.26	controllerType=0 controllerNumber=1 scan=4359	-4.226	E.VGSYRCVCRATHTGPNCERPYVPCSPSPCQNGGTCRPTGDVTHE.C	27	VGSYRCVCRATHTGPNCERPYVPCSPSPCQNGGTCRPTGDVTHE,EC,6@57.02146,8@57.02146,17@57.02146,24@57.02146,27@203.07937,29@57.02146,35@57.02146	S27(OGlycan / 203.0794)	13.6679	E.VGSYRC[+57.02146]VC[+57.02146]RATHTGPNC[+57.02146]ERPYVPC[+57.02146]SPS[+203.07937]PC[+57.02146]QNGGTC[+57.02146]RPTGDVTHE.C	C6(Carbamidomethyl / 57.0215); C8(Carbamidomethyl / 57.0215); C17(Carbamidomethyl / 57.0215); C24(Carbamidomethyl / 57.0215); C29(Carbamidomethyl / 57.0215); C35(Carbamidomethyl / 57.0215)	6e-06	7.3e-06	0	0	0	0	7.7e-07	9.3e-07	5.223	259.1	0		Specific	11.8	>sp|P46531|NOTC1_HUMAN Neurogenic locus notch homolog protein 1 OS=Homo sapiens OX=9606 GN=NOTCH1 PE=1 SV=4	1	3627	FP051922_10.4359.4359.6	high-energy collision-induced dissociation	5.82	5236.23	5236.25	1	121 | 82909
22	HexNAc(1)	75.6	5	1048.26	5237.25	1048.26	5237.26	controllerType=0 controllerNumber=1 scan=4266	-1.158	E.VGSYRCVCRATHTGPNCERPYVPCSPSPCQNGGTCRPTGDVTHE.C	25	VGSYRCVCRATHTGPNCERPYVPCSPSPCQNGGTCRPTGDVTHE,EC,6@57.02146,8@57.02146,17@57.02146,24@57.02146,25@203.07937,29@57.02146,35@57.02146	S25(OGlycan / 203.0794)	13.4709	E.VGSYRC[+57.02146]VC[+57.02146]RATHTGPNC[+57.02146]ERPYVPC[+57.02146]S[+203.07937]PSPC[+57.02146]QNGGTC[+57.02146]RPTGDVTHE.C	C6(Carbamidomethyl / 57.0215); C8(Carbamidomethyl / 57.0215); C17(Carbamidomethyl / 57.0215); C24(Carbamidomethyl / 57.0215); C29(Carbamidomethyl / 57.0215); C35(Carbamidomethyl / 57.0215)	0.044	0.053	0.0046	0.011	0	0	0.005	0.012	1.359	75.6	0		Specific	6.7	>sp|P46531|NOTC1_HUMAN Neurogenic locus notch homolog protein 1 OS=Homo sapiens OX=9606 GN=NOTCH1 PE=1 SV=4	1	3518	FP051922_10.4266.4266.5	high-energy collision-induced dissociation	1.32	5236.24	5236.25	1	122 | 80841
22	Hex(1)	333.7	6	867.039	5197.2	867.042	5197.21	controllerType=0 controllerNumber=1 scan=4322	-3.215	E.VGSYRCVCRATHTGPNCERPYVPCSPSPCQNGGTCRPTGDVTHE.C	25	VGSYRCVCRATHTGPNCERPYVPCSPSPCQNGGTCRPTGDVTHE,EC,6@57.02146,8@57.02146,17@57.02146,24@57.02146,25@162.05282,29@57.02146,31@0.98402,35@57.02146	S25(OGlycan / 162.0528); N31(Deamidated / 0.984)	13.5903	E.VGSYRC[+57.02146]VC[+57.02146]RATHTGPNC[+57.02146]ERPYVPC[+57.02146]S[+162.05282]PSPC[+57.02146]QN[+0.98402]GGTC[+57.02146]RPTGDVTHE.C	C6(Carbamidomethyl / 57.0215); C8(Carbamidomethyl / 57.0215); C17(Carbamidomethyl / 57.0215); C24(Carbamidomethyl / 57.0215); C29(Carbamidomethyl / 57.0215); C35(Carbamidomethyl / 57.0215)	2.5e-06	3e-06	0	0	0	0	2.9e-07	3.5e-07	5.61	333.7	0		Specific	12.8	>sp|P46531|NOTC1_HUMAN Neurogenic locus notch homolog protein 1 OS=Homo sapiens OX=9606 GN=NOTCH1 PE=1 SV=4	1	3585	FP051922_10.4322.4322.6	high-energy collision-induced dissociation	5.26	5196.19	5196.21	1	123 | 82109
22	Hex(1)	253.9	6	867.037	5197.19	867.042	5197.21	controllerType=0 controllerNumber=1 scan=4385	-4.906	E.VGSYRCVCRATHTGPNCERPYVPCSPSPCQNGGTCRPTGDVTHE.C	25	VGSYRCVCRATHTGPNCERPYVPCSPSPCQNGGTCRPTGDVTHE,EC,6@57.02146,8@57.02146,17@57.02146,24@57.02146,25@162.05282,29@57.02146,31@0.98402,35@57.02146	S25(OGlycan / 162.0528); N31(Deamidated / 0.984)	13.7166	E.VGSYRC[+57.02146]VC[+57.02146]RATHTGPNC[+57.02146]ERPYVPC[+57.02146]S[+162.05282]PSPC[+57.02146]QN[+0.98402]GGTC[+57.02146]RPTGDVTHE.C	C6(Carbamidomethyl / 57.0215); C8(Carbamidomethyl / 57.0215); C17(Carbamidomethyl / 57.0215); C24(Carbamidomethyl / 57.0215); C29(Carbamidomethyl / 57.0215); C35(Carbamidomethyl / 57.0215)	0.00062	0.00076	0	0	0	0	4.6e-05	5.7e-05	3.208	253.9	0		Specific	10.2	>sp|P46531|NOTC1_HUMAN Neurogenic locus notch homolog protein 1 OS=Homo sapiens OX=9606 GN=NOTCH1 PE=1 SV=4	1	3656	FP051922_10.4385.4385.6	high-energy collision-induced dissociation	3.02	5196.18	5196.21	1	124 | 83669
22	Hex(1)	113.2	6	866.705	5195.2	866.878	5196.23	controllerType=0 controllerNumber=1 scan=4385	-5.834	E.VGSYRCVCRATHTGPNCERPYVPCSPSPCQNGGTCRPTGDVTHE.C	25	VGSYRCVCRATHTGPNCERPYVPCSPSPCQNGGTCRPTGDVTHE,EC,6@57.02146,8@57.02146,17@57.02146,24@57.02146,25@162.05282,29@57.02146,35@57.02146	S25(OGlycan / 162.0528)	13.7166	E.VGSYRC[+57.02146]VC[+57.02146]RATHTGPNC[+57.02146]ERPYVPC[+57.02146]S[+162.05282]PSPC[+57.02146]QNGGTC[+57.02146]RPTGDVTHE.C	C6(Carbamidomethyl / 57.0215); C8(Carbamidomethyl / 57.0215); C17(Carbamidomethyl / 57.0215); C24(Carbamidomethyl / 57.0215); C29(Carbamidomethyl / 57.0215); C35(Carbamidomethyl / 57.0215)	0.014	0.018	0	0	0	0	0.001	0.0012	1.841	113.2	0	-1	Specific	8.6	>sp|P46531|NOTC1_HUMAN Neurogenic locus notch homolog protein 1 OS=Homo sapiens OX=9606 GN=NOTCH1 PE=1 SV=4	1	3655	FP051922_10.4385.4385.6	high-energy collision-induced dissociation	2.17	5194.19	5195.22	1	125 | 83629
22	Fuc(1)	340.2	5	1037.04	5181.19	1037.25	5182.2	controllerType=0 controllerNumber=1 scan=4606	-0.765	E.VGSYRCVCRATHTGPNCERPYVPCSPSPCQNGGTCRPTGDVTHE.C	3	VGSYRCVCRATHTGPNCERPYVPCSPSPCQNGGTCRPTGDVTHE,EC,3@146.05791,6@57.02146,8@57.02146,9@0.98402,17@57.02146,24@57.02146,29@57.02146,31@0.98402,35@57.02146	S3(OGlycan / 146.0579); R9(Deamidated / 0.984); N31(Deamidated / 0.984)	14.1675	E.VGS[+146.05791]YRC[+57.02146]VC[+57.02146]R[+0.98402]ATHTGPNC[+57.02146]ERPYVPC[+57.02146]SPSPC[+57.02146]QN[+0.98402]GGTC[+57.02146]RPTGDVTHE.C	C6(Carbamidomethyl / 57.0215); C8(Carbamidomethyl / 57.0215); C17(Carbamidomethyl / 57.0215); C24(Carbamidomethyl / 57.0215); C29(Carbamidomethyl / 57.0215); C35(Carbamidomethyl / 57.0215)	0.00041	0.0005	0	0	0	0	3.1e-05	3.8e-05	3.39	340.2	10.3	-1	Specific	10.1	>sp|P46531|NOTC1_HUMAN Neurogenic locus notch homolog protein 1 OS=Homo sapiens OX=9606 GN=NOTCH1 PE=1 SV=4	1	3910	FP051922_10.4606.4606.5	high-energy collision-induced dissociation	3.38	5180.19	5181.19	1	126 | 89589
22	Fuc(1)	256	5	1037.25	5182.21	1037.25	5182.2	controllerType=0 controllerNumber=1 scan=4672	0.896	E.VGSYRCVCRATHTGPNCERPYVPCSPSPCQNGGTCRPTGDVTHE.C	3	VGSYRCVCRATHTGPNCERPYVPCSPSPCQNGGTCRPTGDVTHE,EC,3@146.05791,5@0.98402,6@57.02146,8@57.02146,17@57.02146,24@57.02146,29@57.02146,31@0.98402,35@57.02146	S3(OGlycan / 146.0579); R5(Deamidated / 0.984); N31(Deamidated / 0.984)	14.3008	E.VGS[+146.05791]YR[+0.98402]C[+57.02146]VC[+57.02146]RATHTGPNC[+57.02146]ERPYVPC[+57.02146]SPSPC[+57.02146]QN[+0.98402]GGTC[+57.02146]RPTGDVTHE.C	C6(Carbamidomethyl / 57.0215); C8(Carbamidomethyl / 57.0215); C17(Carbamidomethyl / 57.0215); C24(Carbamidomethyl / 57.0215); C29(Carbamidomethyl / 57.0215); C35(Carbamidomethyl / 57.0215)	0.0014	0.0018	0	0	0	0	0.00011	0.00014	2.841	256	0		Specific	9.2	>sp|P46531|NOTC1_HUMAN Neurogenic locus notch homolog protein 1 OS=Homo sapiens OX=9606 GN=NOTCH1 PE=1 SV=4	1	3990	FP051922_10.4672.4672.5	high-energy collision-induced dissociation	2.99	5181.2	5181.19	1	127 | 91299
22	Fuc(1)	559.6	6	864.21	5180.22	864.376	5181.22	controllerType=0 controllerNumber=1 scan=4292	1.13	E.VGSYRCVCRATHTGPNCERPYVPCSPSPCQNGGTCRPTGDVTHE.C	3	VGSYRCVCRATHTGPNCERPYVPCSPSPCQNGGTCRPTGDVTHE,EC,3@146.05791,6@57.02146,8@57.02146,17@57.02146,19@0.98402,24@57.02146,29@57.02146,35@57.02146	S3(OGlycan / 146.0579); R19(Deamidated / 0.984)	13.5303	E.VGS[+146.05791]YRC[+57.02146]VC[+57.02146]RATHTGPNC[+57.02146]ER[+0.98402]PYVPC[+57.02146]SPSPC[+57.02146]QNGGTC[+57.02146]RPTGDVTHE.C	C6(Carbamidomethyl / 57.0215); C8(Carbamidomethyl / 57.0215); C17(Carbamidomethyl / 57.0215); C24(Carbamidomethyl / 57.0215); C29(Carbamidomethyl / 57.0215); C35(Carbamidomethyl / 57.0215)	1.8e-07	2.2e-07	0	0	0	0	3.4e-08	4.1e-08	6.735	559.6	4.1	-1	Specific	14.7	>sp|P46531|NOTC1_HUMAN Neurogenic locus notch homolog protein 1 OS=Homo sapiens OX=9606 GN=NOTCH1 PE=1 SV=4	1	3549	FP051922_10.4292.4292.6	high-energy collision-induced dissociation	6.38	5179.21	5180.21	1	128 | 81389
22	Fuc(1)	498.9	6	864.209	5180.22	864.376	5181.22	controllerType=0 controllerNumber=1 scan=4243	0.706	E.VGSYRCVCRATHTGPNCERPYVPCSPSPCQNGGTCRPTGDVTHE.C	3	VGSYRCVCRATHTGPNCERPYVPCSPSPCQNGGTCRPTGDVTHE,EC,3@146.05791,6@57.02146,8@57.02146,17@57.02146,19@0.98402,24@57.02146,29@57.02146,35@57.02146	S3(OGlycan / 146.0579); R19(Deamidated / 0.984)	13.4215	E.VGS[+146.05791]YRC[+57.02146]VC[+57.02146]RATHTGPNC[+57.02146]ER[+0.98402]PYVPC[+57.02146]SPSPC[+57.02146]QNGGTC[+57.02146]RPTGDVTHE.C	C6(Carbamidomethyl / 57.0215); C8(Carbamidomethyl / 57.0215); C17(Carbamidomethyl / 57.0215); C24(Carbamidomethyl / 57.0215); C29(Carbamidomethyl / 57.0215); C35(Carbamidomethyl / 57.0215)	2.5e-07	3.1e-07	0	0	0	0	5.1e-08	6.2e-08	6.595	498.9	1.6	-1	Specific	13.5	>sp|P46531|NOTC1_HUMAN Neurogenic locus notch homolog protein 1 OS=Homo sapiens OX=9606 GN=NOTCH1 PE=1 SV=4	1	3490	FP051922_10.4243.4243.6	high-energy collision-induced dissociation	6.38	5179.21	5180.21	1	129 | 80441
22	Fuc(1)	483.2	6	864.373	5181.2	864.376	5181.22	controllerType=0 controllerNumber=1 scan=4404	-2.816	E.VGSYRCVCRATHTGPNCERPYVPCSPSPCQNGGTCRPTGDVTHE.C	3	VGSYRCVCRATHTGPNCERPYVPCSPSPCQNGGTCRPTGDVTHE,EC,3@146.05791,6@57.02146,8@57.02146,17@57.02146,24@57.02146,29@57.02146,31@0.98402,35@57.02146	S3(OGlycan / 146.0579); N31(Deamidated / 0.984)	13.7576	E.VGS[+146.05791]YRC[+57.02146]VC[+57.02146]RATHTGPNC[+57.02146]ERPYVPC[+57.02146]SPSPC[+57.02146]QN[+0.98402]GGTC[+57.02146]RPTGDVTHE.C	C6(Carbamidomethyl / 57.0215); C8(Carbamidomethyl / 57.0215); C17(Carbamidomethyl / 57.0215); C24(Carbamidomethyl / 57.0215); C29(Carbamidomethyl / 57.0215); C35(Carbamidomethyl / 57.0215)	1.1e-07	1.3e-07	0	0	0	0	1.1e-08	1.4e-08	6.975	483.2	6.4		Specific	13.7	>sp|P46531|NOTC1_HUMAN Neurogenic locus notch homolog protein 1 OS=Homo sapiens OX=9606 GN=NOTCH1 PE=1 SV=4	1	3679	FP051922_10.4404.4404.6	high-energy collision-induced dissociation	6.76	5180.2	5180.21	1	130 | 84149
22	Fuc(1)	469.6	6	864.373	5181.2	864.376	5181.22	controllerType=0 controllerNumber=1 scan=4523	-3.311	E.VGSYRCVCRATHTGPNCERPYVPCSPSPCQNGGTCRPTGDVTHE.C	3	VGSYRCVCRATHTGPNCERPYVPCSPSPCQNGGTCRPTGDVTHE,EC,3@146.05791,6@57.02146,8@57.02146,17@57.02146,24@57.02146,29@57.02146,31@0.98402,35@57.02146	S3(OGlycan / 146.0579); N31(Deamidated / 0.984)	13.9995	E.VGS[+146.05791]YRC[+57.02146]VC[+57.02146]RATHTGPNC[+57.02146]ERPYVPC[+57.02146]SPSPC[+57.02146]QN[+0.98402]GGTC[+57.02146]RPTGDVTHE.C	C6(Carbamidomethyl / 57.0215); C8(Carbamidomethyl / 57.0215); C17(Carbamidomethyl / 57.0215); C24(Carbamidomethyl / 57.0215); C29(Carbamidomethyl / 57.0215); C35(Carbamidomethyl / 57.0215)	1.4e-07	1.7e-07	0	0	0	0	2.3e-08	2.8e-08	6.85	469.6	11.1		Specific	13.3	>sp|P46531|NOTC1_HUMAN Neurogenic locus notch homolog protein 1 OS=Homo sapiens OX=9606 GN=NOTCH1 PE=1 SV=4	1	3811	FP051922_10.4523.4523.6	high-energy collision-induced dissociation	6.62	5180.19	5180.21	1	131 | 87189
22	Fuc(1)	464.7	6	864.373	5181.2	864.376	5181.22	controllerType=0 controllerNumber=1 scan=4468	-3.099	E.VGSYRCVCRATHTGPNCERPYVPCSPSPCQNGGTCRPTGDVTHE.C	3	VGSYRCVCRATHTGPNCERPYVPCSPSPCQNGGTCRPTGDVTHE,EC,3@146.05791,6@57.02146,8@57.02146,17@57.02146,24@57.02146,29@57.02146,31@0.98402,35@57.02146	S3(OGlycan / 146.0579); N31(Deamidated / 0.984)	13.8893	E.VGS[+146.05791]YRC[+57.02146]VC[+57.02146]RATHTGPNC[+57.02146]ERPYVPC[+57.02146]SPSPC[+57.02146]QN[+0.98402]GGTC[+57.02146]RPTGDVTHE.C	C6(Carbamidomethyl / 57.0215); C8(Carbamidomethyl / 57.0215); C17(Carbamidomethyl / 57.0215); C24(Carbamidomethyl / 57.0215); C29(Carbamidomethyl / 57.0215); C35(Carbamidomethyl / 57.0215)	1.4e-07	1.7e-07	0	0	0	0	1.9e-08	2.3e-08	6.85	464.7	11.1		Specific	12.9	>sp|P46531|NOTC1_HUMAN Neurogenic locus notch homolog protein 1 OS=Homo sapiens OX=9606 GN=NOTCH1 PE=1 SV=4	1	3752	FP051922_10.4468.4468.6	high-energy collision-induced dissociation	6.62	5180.19	5180.21	1	132 | 85709
22	Fuc(1)	427	6	864.538	5182.19	864.376	5181.22	controllerType=0 controllerNumber=1 scan=4578	-5.278	E.VGSYRCVCRATHTGPNCERPYVPCSPSPCQNGGTCRPTGDVTHE.C	3	VGSYRCVCRATHTGPNCERPYVPCSPSPCQNGGTCRPTGDVTHE,EC,3@146.05791,6@57.02146,8@57.02146,17@57.02146,24@57.02146,29@57.02146,31@0.98402,35@57.02146	S3(OGlycan / 146.0579); N31(Deamidated / 0.984)	14.1098	E.VGS[+146.05791]YRC[+57.02146]VC[+57.02146]RATHTGPNC[+57.02146]ERPYVPC[+57.02146]SPSPC[+57.02146]QN[+0.98402]GGTC[+57.02146]RPTGDVTHE.C	C6(Carbamidomethyl / 57.0215); C8(Carbamidomethyl / 57.0215); C17(Carbamidomethyl / 57.0215); C24(Carbamidomethyl / 57.0215); C29(Carbamidomethyl / 57.0215); C35(Carbamidomethyl / 57.0215)	9.1e-07	1.1e-06	0	0	0	0	1.7e-07	2.1e-07	6.039	427	10	1	Specific	11.9	>sp|P46531|NOTC1_HUMAN Neurogenic locus notch homolog protein 1 OS=Homo sapiens OX=9606 GN=NOTCH1 PE=1 SV=4	1	3875	FP051922_10.4578.4578.6	high-energy collision-induced dissociation	5.81	5181.19	5180.21	1	133 | 88829
22	Fuc(1)	424.3	6	864.374	5181.21	864.376	5181.22	controllerType=0 controllerNumber=1 scan=4716	-2.392	E.VGSYRCVCRATHTGPNCERPYVPCSPSPCQNGGTCRPTGDVTHE.C	3	VGSYRCVCRATHTGPNCERPYVPCSPSPCQNGGTCRPTGDVTHE,EC,3@146.05791,6@57.02146,8@57.02146,17@57.02146,24@57.02146,29@57.02146,31@0.98402,35@57.02146	S3(OGlycan / 146.0579); N31(Deamidated / 0.984)	14.3954	E.VGS[+146.05791]YRC[+57.02146]VC[+57.02146]RATHTGPNC[+57.02146]ERPYVPC[+57.02146]SPSPC[+57.02146]QN[+0.98402]GGTC[+57.02146]RPTGDVTHE.C	C6(Carbamidomethyl / 57.0215); C8(Carbamidomethyl / 57.0215); C17(Carbamidomethyl / 57.0215); C24(Carbamidomethyl / 57.0215); C29(Carbamidomethyl / 57.0215); C35(Carbamidomethyl / 57.0215)	4.3e-07	5.3e-07	0	0	0	0	1e-07	1.3e-07	6.364	424.3	1.6		Specific	14.8	>sp|P46531|NOTC1_HUMAN Neurogenic locus notch homolog protein 1 OS=Homo sapiens OX=9606 GN=NOTCH1 PE=1 SV=4	1	4044	FP051922_10.4716.4716.6	high-energy collision-induced dissociation	6.13	5180.2	5180.21	1	134 | 92219
22	Fuc(1)	403.6	6	864.206	5180.2	864.376	5181.22	controllerType=0 controllerNumber=1 scan=4771	-3.04	E.VGSYRCVCRATHTGPNCERPYVPCSPSPCQNGGTCRPTGDVTHE.C	3	VGSYRCVCRATHTGPNCERPYVPCSPSPCQNGGTCRPTGDVTHE,EC,3@146.05791,6@57.02146,8@57.02146,17@57.02146,24@57.02146,29@57.02146,31@0.98402,35@57.02146	S3(OGlycan / 146.0579); N31(Deamidated / 0.984)	14.5155	E.VGS[+146.05791]YRC[+57.02146]VC[+57.02146]RATHTGPNC[+57.02146]ERPYVPC[+57.02146]SPSPC[+57.02146]QN[+0.98402]GGTC[+57.02146]RPTGDVTHE.C	C6(Carbamidomethyl / 57.0215); C8(Carbamidomethyl / 57.0215); C17(Carbamidomethyl / 57.0215); C24(Carbamidomethyl / 57.0215); C29(Carbamidomethyl / 57.0215); C35(Carbamidomethyl / 57.0215)	1.9e-07	2.3e-07	0	0	0	0	4.1e-08	5.1e-08	6.73	403.6	9.5	-1	Specific	13.9	>sp|P46531|NOTC1_HUMAN Neurogenic locus notch homolog protein 1 OS=Homo sapiens OX=9606 GN=NOTCH1 PE=1 SV=4	1	4109	FP051922_10.4771.4771.6	high-energy collision-induced dissociation	6.5	5179.19	5180.21	1	135 | 93499
22	Fuc(1)	364.4	6	864.37	5181.19	864.376	5181.22	controllerType=0 controllerNumber=1 scan=4634	-6.279	E.VGSYRCVCRATHTGPNCERPYVPCSPSPCQNGGTCRPTGDVTHE.C	3	VGSYRCVCRATHTGPNCERPYVPCSPSPCQNGGTCRPTGDVTHE,EC,3@146.05791,6@57.02146,8@57.02146,17@57.02146,24@57.02146,29@57.02146,31@0.98402,35@57.02146	S3(OGlycan / 146.0579); N31(Deamidated / 0.984)	14.2201	E.VGS[+146.05791]YRC[+57.02146]VC[+57.02146]RATHTGPNC[+57.02146]ERPYVPC[+57.02146]SPSPC[+57.02146]QN[+0.98402]GGTC[+57.02146]RPTGDVTHE.C	C6(Carbamidomethyl / 57.0215); C8(Carbamidomethyl / 57.0215); C17(Carbamidomethyl / 57.0215); C24(Carbamidomethyl / 57.0215); C29(Carbamidomethyl / 57.0215); C35(Carbamidomethyl / 57.0215)	1.2e-06	1.5e-06	0	0	0	0	2.2e-07	2.7e-07	5.909	364.4	1.6		Specific	13.7	>sp|P46531|NOTC1_HUMAN Neurogenic locus notch homolog protein 1 OS=Homo sapiens OX=9606 GN=NOTCH1 PE=1 SV=4	1	3945	FP051922_10.4634.4634.6	high-energy collision-induced dissociation	5.69	5180.18	5180.21	1	136 | 90379
22	Fuc(1)	323.9	5	1037.05	5181.2	1037.05	5181.22	controllerType=0 controllerNumber=1 scan=4480	-2.967	E.VGSYRCVCRATHTGPNCERPYVPCSPSPCQNGGTCRPTGDVTHE.C	38	VGSYRCVCRATHTGPNCERPYVPCSPSPCQNGGTCRPTGDVTHE,EC,6@57.02146,8@57.02146,17@57.02146,24@57.02146,29@57.02146,31@0.98402,35@57.02146,38@146.05791	N31(Deamidated / 0.984); T38(OGlycan / 146.0579)	13.9122	E.VGSYRC[+57.02146]VC[+57.02146]RATHTGPNC[+57.02146]ERPYVPC[+57.02146]SPSPC[+57.02146]QN[+0.98402]GGTC[+57.02146]RPT[+146.05791]GDVTHE.C	C6(Carbamidomethyl / 57.0215); C8(Carbamidomethyl / 57.0215); C17(Carbamidomethyl / 57.0215); C24(Carbamidomethyl / 57.0215); C29(Carbamidomethyl / 57.0215); C35(Carbamidomethyl / 57.0215)	0.00026	0.00031	0	0	0	0	2.2e-05	2.7e-05	3.592	323.9	4.7		Specific	9.8	>sp|P46531|NOTC1_HUMAN Neurogenic locus notch homolog protein 1 OS=Homo sapiens OX=9606 GN=NOTCH1 PE=1 SV=4	1	3766	FP051922_10.4480.4480.5	high-energy collision-induced dissociation	3.25	5180.2	5180.21	1	137 | 86029
22	Fuc(1)	317	6	864.373	5181.2	864.376	5181.22	controllerType=0 controllerNumber=1 scan=4828	-2.957	E.VGSYRCVCRATHTGPNCERPYVPCSPSPCQNGGTCRPTGDVTHE.C	3	VGSYRCVCRATHTGPNCERPYVPCSPSPCQNGGTCRPTGDVTHE,EC,3@146.05791,6@57.02146,8@57.02146,17@57.02146,24@57.02146,29@57.02146,31@0.98402,35@57.02146	S3(OGlycan / 146.0579); N31(Deamidated / 0.984)	14.6422	E.VGS[+146.05791]YRC[+57.02146]VC[+57.02146]RATHTGPNC[+57.02146]ERPYVPC[+57.02146]SPSPC[+57.02146]QN[+0.98402]GGTC[+57.02146]RPTGDVTHE.C	C6(Carbamidomethyl / 57.0215); C8(Carbamidomethyl / 57.0215); C17(Carbamidomethyl / 57.0215); C24(Carbamidomethyl / 57.0215); C29(Carbamidomethyl / 57.0215); C35(Carbamidomethyl / 57.0215)	4.1e-06	5e-06	0	0	0	0	4.9e-07	6e-07	5.39	317	11.2		Specific	14.2	>sp|P46531|NOTC1_HUMAN Neurogenic locus notch homolog protein 1 OS=Homo sapiens OX=9606 GN=NOTCH1 PE=1 SV=4	1	4178	FP051922_10.4828.4828.6	high-energy collision-induced dissociation	5.1	5180.2	5180.21	1	138 | 94939
22	Fuc(1)	235.1	5	1037.05	5181.2	1037.05	5181.22	controllerType=0 controllerNumber=1 scan=4425	-2.613	E.VGSYRCVCRATHTGPNCERPYVPCSPSPCQNGGTCRPTGDVTHE.C	3	VGSYRCVCRATHTGPNCERPYVPCSPSPCQNGGTCRPTGDVTHE,EC,3@146.05791,6@57.02146,8@57.02146,17@57.02146,24@57.02146,29@57.02146,31@0.98402,35@57.02146	S3(OGlycan / 146.0579); N31(Deamidated / 0.984)	13.7992	E.VGS[+146.05791]YRC[+57.02146]VC[+57.02146]RATHTGPNC[+57.02146]ERPYVPC[+57.02146]SPSPC[+57.02146]QN[+0.98402]GGTC[+57.02146]RPTGDVTHE.C	C6(Carbamidomethyl / 57.0215); C8(Carbamidomethyl / 57.0215); C17(Carbamidomethyl / 57.0215); C24(Carbamidomethyl / 57.0215); C29(Carbamidomethyl / 57.0215); C35(Carbamidomethyl / 57.0215)	0.0011	0.0013	0	0	0	0	7.1e-05	8.7e-05	2.967	235.1	1.6		Specific	9.4	>sp|P46531|NOTC1_HUMAN Neurogenic locus notch homolog protein 1 OS=Homo sapiens OX=9606 GN=NOTCH1 PE=1 SV=4	1	3703	FP051922_10.4425.4425.5	high-energy collision-induced dissociation	2.87	5180.2	5180.21	1	139 | 84749
22	Fuc(1)	221.1	5	1036.85	5180.21	1037.05	5181.22	controllerType=0 controllerNumber=1 scan=4362	-0.976	E.VGSYRCVCRATHTGPNCERPYVPCSPSPCQNGGTCRPTGDVTHE.C	3	VGSYRCVCRATHTGPNCERPYVPCSPSPCQNGGTCRPTGDVTHE,EC,3@146.05791,6@57.02146,8@57.02146,17@57.02146,24@57.02146,29@57.02146,31@0.98402,35@57.02146	S3(OGlycan / 146.0579); N31(Deamidated / 0.984)	13.6715	E.VGS[+146.05791]YRC[+57.02146]VC[+57.02146]RATHTGPNC[+57.02146]ERPYVPC[+57.02146]SPSPC[+57.02146]QN[+0.98402]GGTC[+57.02146]RPTGDVTHE.C	C6(Carbamidomethyl / 57.0215); C8(Carbamidomethyl / 57.0215); C17(Carbamidomethyl / 57.0215); C24(Carbamidomethyl / 57.0215); C29(Carbamidomethyl / 57.0215); C35(Carbamidomethyl / 57.0215)	0.0041	0.005	0	0	0	0	0.0003	0.00036	2.386	221.1	1.2	-1	Specific	8.4	>sp|P46531|NOTC1_HUMAN Neurogenic locus notch homolog protein 1 OS=Homo sapiens OX=9606 GN=NOTCH1 PE=1 SV=4	1	3631	FP051922_10.4362.4362.5	high-energy collision-induced dissociation	2.29	5179.2	5180.21	1	140 | 83029
22	Fuc(1)	156.8	5	1037.05	5181.2	1037.05	5181.22	controllerType=0 controllerNumber=1 scan=4536	-2.967	E.VGSYRCVCRATHTGPNCERPYVPCSPSPCQNGGTCRPTGDVTHE.C	38	VGSYRCVCRATHTGPNCERPYVPCSPSPCQNGGTCRPTGDVTHE,EC,6@57.02146,8@57.02146,17@57.02146,24@57.02146,29@57.02146,31@0.98402,35@57.02146,38@146.05791	N31(Deamidated / 0.984); T38(OGlycan / 146.0579)	14.0266	E.VGSYRC[+57.02146]VC[+57.02146]RATHTGPNC[+57.02146]ERPYVPC[+57.02146]SPSPC[+57.02146]QN[+0.98402]GGTC[+57.02146]RPT[+146.05791]GDVTHE.C	C6(Carbamidomethyl / 57.0215); C8(Carbamidomethyl / 57.0215); C17(Carbamidomethyl / 57.0215); C24(Carbamidomethyl / 57.0215); C29(Carbamidomethyl / 57.0215); C35(Carbamidomethyl / 57.0215)	0.0048	0.0058	0	0	0	0	0.00034	0.00041	2.32	156.8	3.7		Specific	8.6	>sp|P46531|NOTC1_HUMAN Neurogenic locus notch homolog protein 1 OS=Homo sapiens OX=9606 GN=NOTCH1 PE=1 SV=4	1	3825	FP051922_10.4536.4536.5	high-energy collision-induced dissociation	2.01	5180.2	5180.21	1	141 | 87589
22	Fuc(1)	153	5	1036.84	5180.18	1037.05	5181.22	controllerType=0 controllerNumber=1 scan=4730	-6.748	E.VGSYRCVCRATHTGPNCERPYVPCSPSPCQNGGTCRPTGDVTHE.C	25	VGSYRCVCRATHTGPNCERPYVPCSPSPCQNGGTCRPTGDVTHE,EC,6@57.02146,8@57.02146,17@57.02146,24@57.02146,25@146.05791,29@57.02146,31@0.98402,35@57.02146	S25(OGlycan / 146.0579); N31(Deamidated / 0.984)	14.4258	E.VGSYRC[+57.02146]VC[+57.02146]RATHTGPNC[+57.02146]ERPYVPC[+57.02146]S[+146.05791]PSPC[+57.02146]QN[+0.98402]GGTC[+57.02146]RPTGDVTHE.C	C6(Carbamidomethyl / 57.0215); C8(Carbamidomethyl / 57.0215); C17(Carbamidomethyl / 57.0215); C24(Carbamidomethyl / 57.0215); C29(Carbamidomethyl / 57.0215); C35(Carbamidomethyl / 57.0215)	0.032	0.04	0	0.0051	0	0	0.0032	0.0052	1.489	153	0	-1	Specific	8.6	>sp|P46531|NOTC1_HUMAN Neurogenic locus notch homolog protein 1 OS=Homo sapiens OX=9606 GN=NOTCH1 PE=1 SV=4	1	4061	FP051922_10.4730.4730.5	high-energy collision-induced dissociation	1.34	5179.17	5180.21	1	142 | 92699
22	Fuc(1)	75.1	7	741.035	5181.2	741.037	5181.22	controllerType=0 controllerNumber=1 scan=4614	-3.784	E.VGSYRCVCRATHTGPNCERPYVPCSPSPCQNGGTCRPTGDVTHE.C	25	VGSYRCVCRATHTGPNCERPYVPCSPSPCQNGGTCRPTGDVTHE,EC,6@57.02146,8@57.02146,17@57.02146,24@57.02146,25@146.05791,29@57.02146,31@0.98402,35@57.02146	S25(OGlycan / 146.0579); N31(Deamidated / 0.984)	14.1814	E.VGSYRC[+57.02146]VC[+57.02146]RATHTGPNC[+57.02146]ERPYVPC[+57.02146]S[+146.05791]PSPC[+57.02146]QN[+0.98402]GGTC[+57.02146]RPTGDVTHE.C	C6(Carbamidomethyl / 57.0215); C8(Carbamidomethyl / 57.0215); C17(Carbamidomethyl / 57.0215); C24(Carbamidomethyl / 57.0215); C29(Carbamidomethyl / 57.0215); C35(Carbamidomethyl / 57.0215)	0.025	0.03	0	0	0	0	0.0022	0.0027	1.603	75.1	0		Specific	6.6	>sp|P46531|NOTC1_HUMAN Neurogenic locus notch homolog protein 1 OS=Homo sapiens OX=9606 GN=NOTCH1 PE=1 SV=4	1	3919	FP051922_10.4614.4614.5	high-energy collision-induced dissociation	1.41	5180.19	5180.21	1	143 | 89789
22	Fuc(1)	432.7	6	864.208	5180.21	864.212	5180.23	controllerType=0 controllerNumber=1 scan=4347	-4.017	E.VGSYRCVCRATHTGPNCERPYVPCSPSPCQNGGTCRPTGDVTHE.C	3	VGSYRCVCRATHTGPNCERPYVPCSPSPCQNGGTCRPTGDVTHE,EC,3@146.05791,6@57.02146,8@57.02146,17@57.02146,24@57.02146,29@57.02146,35@57.02146	S3(OGlycan / 146.0579)	13.6457	E.VGS[+146.05791]YRC[+57.02146]VC[+57.02146]RATHTGPNC[+57.02146]ERPYVPC[+57.02146]SPSPC[+57.02146]QNGGTC[+57.02146]RPTGDVTHE.C	C6(Carbamidomethyl / 57.0215); C8(Carbamidomethyl / 57.0215); C17(Carbamidomethyl / 57.0215); C24(Carbamidomethyl / 57.0215); C29(Carbamidomethyl / 57.0215); C35(Carbamidomethyl / 57.0215)	1.9e-07	2.3e-07	0	0	0	0	3.5e-08	4.3e-08	6.73	432.7	0.2		Specific	13.1	>sp|P46531|NOTC1_HUMAN Neurogenic locus notch homolog protein 1 OS=Homo sapiens OX=9606 GN=NOTCH1 PE=1 SV=4	1	3614	FP051922_10.4347.4347.6	high-energy collision-induced dissociation	7.29	5179.21	5179.23	1	144 | 82629
22	Fuc(1)	219.8	5	1036.85	5180.22	1036.85	5180.23	controllerType=0 controllerNumber=1 scan=4306	-2.824	E.VGSYRCVCRATHTGPNCERPYVPCSPSPCQNGGTCRPTGDVTHE.C	27	VGSYRCVCRATHTGPNCERPYVPCSPSPCQNGGTCRPTGDVTHE,EC,6@57.02146,8@57.02146,17@57.02146,24@57.02146,27@146.05791,29@57.02146,35@57.02146	S27(OGlycan / 146.0579)	13.5575	E.VGSYRC[+57.02146]VC[+57.02146]RATHTGPNC[+57.02146]ERPYVPC[+57.02146]SPS[+146.05791]PC[+57.02146]QNGGTC[+57.02146]RPTGDVTHE.C	C6(Carbamidomethyl / 57.0215); C8(Carbamidomethyl / 57.0215); C17(Carbamidomethyl / 57.0215); C24(Carbamidomethyl / 57.0215); C29(Carbamidomethyl / 57.0215); C35(Carbamidomethyl / 57.0215)	0.0024	0.0029	0	0	0	0	0.0002	0.00025	2.625	219.8	0		Specific	9.1	>sp|P46531|NOTC1_HUMAN Neurogenic locus notch homolog protein 1 OS=Homo sapiens OX=9606 GN=NOTCH1 PE=1 SV=4	1	3564	FP051922_10.4306.4306.5	high-energy collision-induced dissociation	3.3	5179.21	5179.23	1	145 | 81829
22	Fuc(1)	131.4	5	1036.85	5180.22	1036.85	5180.23	controllerType=0 controllerNumber=1 scan=4252	-2.471	E.VGSYRCVCRATHTGPNCERPYVPCSPSPCQNGGTCRPTGDVTHE.C	3	VGSYRCVCRATHTGPNCERPYVPCSPSPCQNGGTCRPTGDVTHE,EC,3@146.05791,6@57.02146,8@57.02146,17@57.02146,24@57.02146,29@57.02146,35@57.02146	S3(OGlycan / 146.0579)	13.4399	E.VGS[+146.05791]YRC[+57.02146]VC[+57.02146]RATHTGPNC[+57.02146]ERPYVPC[+57.02146]SPSPC[+57.02146]QNGGTC[+57.02146]RPTGDVTHE.C	C6(Carbamidomethyl / 57.0215); C8(Carbamidomethyl / 57.0215); C17(Carbamidomethyl / 57.0215); C24(Carbamidomethyl / 57.0215); C29(Carbamidomethyl / 57.0215); C35(Carbamidomethyl / 57.0215)	0.016	0.02	0	0	0	0	0.0011	0.0013	1.783	131.4	1.6		Specific	7.8	>sp|P46531|NOTC1_HUMAN Neurogenic locus notch homolog protein 1 OS=Homo sapiens OX=9606 GN=NOTCH1 PE=1 SV=4	1	3499	FP051922_10.4252.4252.5	high-energy collision-induced dissociation	2.1	5179.21	5179.23	1	146 | 80561
22		542.1	6	840.03	5035.15	840.033	5035.16	controllerType=0 controllerNumber=1 scan=4391	-2.864	E.VGSYRCVCRATHTGPNCERPYVPCSPSPCQNGGTCRPTGDVTHE.C		VGSYRCVCRATHTGPNCERPYVPCSPSPCQNGGTCRPTGDVTHE,EC,6@57.02146,8@57.02146,17@57.02146,24@57.02146,29@57.02146,31@0.98402,35@57.02146	N31(Deamidated / 0.984)	13.7316	E.VGSYRC[+57.02146]VC[+57.02146]RATHTGPNC[+57.02146]ERPYVPC[+57.02146]SPSPC[+57.02146]QN[+0.98402]GGTC[+57.02146]RPTGDVTHE.C	C6(Carbamidomethyl / 57.0215); C8(Carbamidomethyl / 57.0215); C17(Carbamidomethyl / 57.0215); C24(Carbamidomethyl / 57.0215); C29(Carbamidomethyl / 57.0215); C35(Carbamidomethyl / 57.0215)	7.7e-08	9.4e-08	0	0	0	0	7.9e-09	9.6e-09	7.116	542.1	22.2		Specific	14.2	>sp|P46531|NOTC1_HUMAN Neurogenic locus notch homolog protein 1 OS=Homo sapiens OX=9606 GN=NOTCH1 PE=1 SV=4	1	3664	FP051922_10.4391.4391.6	high-energy collision-induced dissociation	9.16	5034.14	5034.15	1	147 | 83829
22		541.1	6	840.028	5035.13	840.033	5035.16	controllerType=0 controllerNumber=1 scan=4682	-5.7	E.VGSYRCVCRATHTGPNCERPYVPCSPSPCQNGGTCRPTGDVTHE.C		VGSYRCVCRATHTGPNCERPYVPCSPSPCQNGGTCRPTGDVTHE,EC,6@57.02146,8@57.02146,17@57.02146,24@57.02146,29@57.02146,31@0.98402,35@57.02146	N31(Deamidated / 0.984)	14.3225	E.VGSYRC[+57.02146]VC[+57.02146]RATHTGPNC[+57.02146]ERPYVPC[+57.02146]SPSPC[+57.02146]QN[+0.98402]GGTC[+57.02146]RPTGDVTHE.C	C6(Carbamidomethyl / 57.0215); C8(Carbamidomethyl / 57.0215); C17(Carbamidomethyl / 57.0215); C24(Carbamidomethyl / 57.0215); C29(Carbamidomethyl / 57.0215); C35(Carbamidomethyl / 57.0215)	3.8e-07	4.6e-07	0	0	0	0	8e-08	9.8e-08	6.425	541.1	20.2		Specific	14.8	>sp|P46531|NOTC1_HUMAN Neurogenic locus notch homolog protein 1 OS=Homo sapiens OX=9606 GN=NOTCH1 PE=1 SV=4	1	4001	FP051922_10.4682.4682.6	high-energy collision-induced dissociation	8.47	5034.12	5034.15	1	148 | 91579
22		501.1	6	840.031	5035.15	840.033	5035.16	controllerType=0 controllerNumber=1 scan=4450	-2.282	E.VGSYRCVCRATHTGPNCERPYVPCSPSPCQNGGTCRPTGDVTHE.C		VGSYRCVCRATHTGPNCERPYVPCSPSPCQNGGTCRPTGDVTHE,EC,6@57.02146,8@57.02146,17@57.02146,24@57.02146,29@57.02146,31@0.98402,35@57.02146	N31(Deamidated / 0.984)	13.8485	E.VGSYRC[+57.02146]VC[+57.02146]RATHTGPNC[+57.02146]ERPYVPC[+57.02146]SPSPC[+57.02146]QN[+0.98402]GGTC[+57.02146]RPTGDVTHE.C	C6(Carbamidomethyl / 57.0215); C8(Carbamidomethyl / 57.0215); C17(Carbamidomethyl / 57.0215); C24(Carbamidomethyl / 57.0215); C29(Carbamidomethyl / 57.0215); C35(Carbamidomethyl / 57.0215)	2.5e-07	3e-07	0	0	0	0	4.7e-08	5.8e-08	6.609	501.1	5		Specific	15.8	>sp|P46531|NOTC1_HUMAN Neurogenic locus notch homolog protein 1 OS=Homo sapiens OX=9606 GN=NOTCH1 PE=1 SV=4	1	3730	FP051922_10.4450.4450.6	high-energy collision-induced dissociation	7.19	5034.14	5034.15	1	149 | 85269
22		471.4	6	840.03	5035.14	840.033	5035.16	controllerType=0 controllerNumber=1 scan=4512	-3.737	E.VGSYRCVCRATHTGPNCERPYVPCSPSPCQNGGTCRPTGDVTHE.C		VGSYRCVCRATHTGPNCERPYVPCSPSPCQNGGTCRPTGDVTHE,EC,6@57.02146,8@57.02146,17@57.02146,24@57.02146,29@57.02146,31@0.98402,35@57.02146	N31(Deamidated / 0.984)	13.9766	E.VGSYRC[+57.02146]VC[+57.02146]RATHTGPNC[+57.02146]ERPYVPC[+57.02146]SPSPC[+57.02146]QN[+0.98402]GGTC[+57.02146]RPTGDVTHE.C	C6(Carbamidomethyl / 57.0215); C8(Carbamidomethyl / 57.0215); C17(Carbamidomethyl / 57.0215); C24(Carbamidomethyl / 57.0215); C29(Carbamidomethyl / 57.0215); C35(Carbamidomethyl / 57.0215)	1.4e-07	1.7e-07	0	0	0	0	2.2e-08	2.7e-08	6.85	471.4	30.4		Specific	13.9	>sp|P46531|NOTC1_HUMAN Neurogenic locus notch homolog protein 1 OS=Homo sapiens OX=9606 GN=NOTCH1 PE=1 SV=4	1	3800	FP051922_10.4512.4512.6	high-energy collision-induced dissociation	7.42	5034.13	5034.15	1	150 | 86909
22		470.8	6	840.195	5036.13	840.033	5035.16	controllerType=0 controllerNumber=1 scan=4623	-6.488	E.VGSYRCVCRATHTGPNCERPYVPCSPSPCQNGGTCRPTGDVTHE.C		VGSYRCVCRATHTGPNCERPYVPCSPSPCQNGGTCRPTGDVTHE,EC,6@57.02146,8@57.02146,17@57.02146,24@57.02146,29@57.02146,31@0.98402,35@57.02146	N31(Deamidated / 0.984)	14.202	E.VGSYRC[+57.02146]VC[+57.02146]RATHTGPNC[+57.02146]ERPYVPC[+57.02146]SPSPC[+57.02146]QN[+0.98402]GGTC[+57.02146]RPTGDVTHE.C	C6(Carbamidomethyl / 57.0215); C8(Carbamidomethyl / 57.0215); C17(Carbamidomethyl / 57.0215); C24(Carbamidomethyl / 57.0215); C29(Carbamidomethyl / 57.0215); C35(Carbamidomethyl / 57.0215)	6.9e-07	8.5e-07	0	0	0	0	1.3e-07	1.6e-07	6.16	470.8	14.2	1	Specific	13.9	>sp|P46531|NOTC1_HUMAN Neurogenic locus notch homolog protein 1 OS=Homo sapiens OX=9606 GN=NOTCH1 PE=1 SV=4	1	3930	FP051922_10.4623.4623.6	high-energy collision-induced dissociation	6.73	5035.12	5034.15	1	151 | 90019
22		462.5	6	840.03	5035.14	840.033	5035.16	controllerType=0 controllerNumber=1 scan=4569	-3.664	E.VGSYRCVCRATHTGPNCERPYVPCSPSPCQNGGTCRPTGDVTHE.C		VGSYRCVCRATHTGPNCERPYVPCSPSPCQNGGTCRPTGDVTHE,EC,6@57.02146,8@57.02146,17@57.02146,24@57.02146,29@57.02146,31@0.98402,35@57.02146	N31(Deamidated / 0.984)	14.0894	E.VGSYRC[+57.02146]VC[+57.02146]RATHTGPNC[+57.02146]ERPYVPC[+57.02146]SPSPC[+57.02146]QN[+0.98402]GGTC[+57.02146]RPTGDVTHE.C	C6(Carbamidomethyl / 57.0215); C8(Carbamidomethyl / 57.0215); C17(Carbamidomethyl / 57.0215); C24(Carbamidomethyl / 57.0215); C29(Carbamidomethyl / 57.0215); C35(Carbamidomethyl / 57.0215)	1.4e-07	1.7e-07	0	0	0	0	2.5e-08	3e-08	6.85	462.5	7.9		Specific	14.8	>sp|P46531|NOTC1_HUMAN Neurogenic locus notch homolog protein 1 OS=Homo sapiens OX=9606 GN=NOTCH1 PE=1 SV=4	1	3864	FP051922_10.4569.4569.6	high-energy collision-induced dissociation	7.42	5034.13	5034.15	1	152 | 88629
22		429.3	5	1007.64	5034.15	1007.84	5035.16	controllerType=0 controllerNumber=1 scan=4355	-0.849	E.VGSYRCVCRATHTGPNCERPYVPCSPSPCQNGGTCRPTGDVTHE.C		VGSYRCVCRATHTGPNCERPYVPCSPSPCQNGGTCRPTGDVTHE,EC,6@57.02146,8@57.02146,17@57.02146,24@57.02146,29@57.02146,30@0.98402,35@57.02146	Q30(Deamidated / 0.984)	13.6583	E.VGSYRC[+57.02146]VC[+57.02146]RATHTGPNC[+57.02146]ERPYVPC[+57.02146]SPSPC[+57.02146]Q[+0.98402]NGGTC[+57.02146]RPTGDVTHE.C	C6(Carbamidomethyl / 57.0215); C8(Carbamidomethyl / 57.0215); C17(Carbamidomethyl / 57.0215); C24(Carbamidomethyl / 57.0215); C29(Carbamidomethyl / 57.0215); C35(Carbamidomethyl / 57.0215)	4.4e-05	5.3e-05	0	0	0	0	3.9e-06	4.8e-06	4.361	429.3	0.2	-1	Specific	9.3	>sp|P46531|NOTC1_HUMAN Neurogenic locus notch homolog protein 1 OS=Homo sapiens OX=9606 GN=NOTCH1 PE=1 SV=4	1	3624	FP051922_10.4355.4355.5	high-energy collision-induced dissociation	4.92	5033.15	5034.15	1	153 | 82789
22		418.4	5	1007.83	5035.14	1007.84	5035.16	controllerType=0 controllerNumber=1 scan=4602	-4.837	E.VGSYRCVCRATHTGPNCERPYVPCSPSPCQNGGTCRPTGDVTHE.C		VGSYRCVCRATHTGPNCERPYVPCSPSPCQNGGTCRPTGDVTHE,EC,6@57.02146,8@57.02146,17@57.02146,24@57.02146,29@57.02146,31@0.98402,35@57.02146	N31(Deamidated / 0.984)	14.1609	E.VGSYRC[+57.02146]VC[+57.02146]RATHTGPNC[+57.02146]ERPYVPC[+57.02146]SPSPC[+57.02146]QN[+0.98402]GGTC[+57.02146]RPTGDVTHE.C	C6(Carbamidomethyl / 57.0215); C8(Carbamidomethyl / 57.0215); C17(Carbamidomethyl / 57.0215); C24(Carbamidomethyl / 57.0215); C29(Carbamidomethyl / 57.0215); C35(Carbamidomethyl / 57.0215)	6.6e-05	8e-05	0	0	0	0	7.1e-06	8.7e-06	4.181	418.4	32.9		Specific	9.9	>sp|P46531|NOTC1_HUMAN Neurogenic locus notch homolog protein 1 OS=Homo sapiens OX=9606 GN=NOTCH1 PE=1 SV=4	1	3906	FP051922_10.4602.4602.5	high-energy collision-induced dissociation	4.74	5034.13	5034.15	1	154 | 89509
22		412.5	6	840.199	5036.16	840.033	5035.16	controllerType=0 controllerNumber=1 scan=4738	-0.67	E.VGSYRCVCRATHTGPNCERPYVPCSPSPCQNGGTCRPTGDVTHE.C		VGSYRCVCRATHTGPNCERPYVPCSPSPCQNGGTCRPTGDVTHE,EC,6@57.02146,8@57.02146,17@57.02146,24@57.02146,29@57.02146,31@0.98402,35@57.02146	N31(Deamidated / 0.984)	14.4423	E.VGSYRC[+57.02146]VC[+57.02146]RATHTGPNC[+57.02146]ERPYVPC[+57.02146]SPSPC[+57.02146]QN[+0.98402]GGTC[+57.02146]RPTGDVTHE.C	C6(Carbamidomethyl / 57.0215); C8(Carbamidomethyl / 57.0215); C17(Carbamidomethyl / 57.0215); C24(Carbamidomethyl / 57.0215); C29(Carbamidomethyl / 57.0215); C35(Carbamidomethyl / 57.0215)	4.3e-07	5.3e-07	0	0	0	0	1.1e-07	1.3e-07	6.364	412.5	26.9	1	Specific	14.3	>sp|P46531|NOTC1_HUMAN Neurogenic locus notch homolog protein 1 OS=Homo sapiens OX=9606 GN=NOTCH1 PE=1 SV=4	1	4072	FP051922_10.4738.4738.6	high-energy collision-induced dissociation	6.93	5035.15	5034.15	1	155 | 92819
22		395	5	1007.84	5035.16	1007.84	5035.16	controllerType=0 controllerNumber=1 scan=4418	-0.776	E.VGSYRCVCRATHTGPNCERPYVPCSPSPCQNGGTCRPTGDVTHE.C		VGSYRCVCRATHTGPNCERPYVPCSPSPCQNGGTCRPTGDVTHE,EC,6@57.02146,8@57.02146,17@57.02146,24@57.02146,29@57.02146,31@0.98402,35@57.02146	N31(Deamidated / 0.984)	13.7851	E.VGSYRC[+57.02146]VC[+57.02146]RATHTGPNC[+57.02146]ERPYVPC[+57.02146]SPSPC[+57.02146]QN[+0.98402]GGTC[+57.02146]RPTGDVTHE.C	C6(Carbamidomethyl / 57.0215); C8(Carbamidomethyl / 57.0215); C17(Carbamidomethyl / 57.0215); C24(Carbamidomethyl / 57.0215); C29(Carbamidomethyl / 57.0215); C35(Carbamidomethyl / 57.0215)	5.9e-05	7.2e-05	0	0	0	0	5.7e-06	6.9e-06	4.231	395	33.1		Specific	9.2	>sp|P46531|NOTC1_HUMAN Neurogenic locus notch homolog protein 1 OS=Homo sapiens OX=9606 GN=NOTCH1 PE=1 SV=4	1	3695	FP051922_10.4418.4418.5	high-energy collision-induced dissociation	4.8	5034.15	5034.15	1	156 | 84509
22		362.2	5	1007.84	5035.15	1007.84	5035.16	controllerType=0 controllerNumber=1 scan=4547	-2.595	E.VGSYRCVCRATHTGPNCERPYVPCSPSPCQNGGTCRPTGDVTHE.C		VGSYRCVCRATHTGPNCERPYVPCSPSPCQNGGTCRPTGDVTHE,EC,6@57.02146,8@57.02146,17@57.02146,24@57.02146,29@57.02146,31@0.98402,35@57.02146	N31(Deamidated / 0.984)	14.0467	E.VGSYRC[+57.02146]VC[+57.02146]RATHTGPNC[+57.02146]ERPYVPC[+57.02146]SPSPC[+57.02146]QN[+0.98402]GGTC[+57.02146]RPTGDVTHE.C	C6(Carbamidomethyl / 57.0215); C8(Carbamidomethyl / 57.0215); C17(Carbamidomethyl / 57.0215); C24(Carbamidomethyl / 57.0215); C29(Carbamidomethyl / 57.0215); C35(Carbamidomethyl / 57.0215)	0.00024	0.0003	0	0	0	0	2.1e-05	2.6e-05	3.613	362.2	26		Specific	9.2	>sp|P46531|NOTC1_HUMAN Neurogenic locus notch homolog protein 1 OS=Homo sapiens OX=9606 GN=NOTCH1 PE=1 SV=4	1	3838	FP051922_10.4547.4547.5	high-energy collision-induced dissociation	4.18	5034.14	5034.15	1	157 | 87989
22		280.4	5	1008.03	5036.14	1007.84	5035.16	controllerType=0 controllerNumber=1 scan=4484	-4.097	E.VGSYRCVCRATHTGPNCERPYVPCSPSPCQNGGTCRPTGDVTHE.C		VGSYRCVCRATHTGPNCERPYVPCSPSPCQNGGTCRPTGDVTHE,EC,6@57.02146,8@57.02146,17@57.02146,24@57.02146,29@57.02146,31@0.98402,35@57.02146	N31(Deamidated / 0.984)	13.9169	E.VGSYRC[+57.02146]VC[+57.02146]RATHTGPNC[+57.02146]ERPYVPC[+57.02146]SPSPC[+57.02146]QN[+0.98402]GGTC[+57.02146]RPTGDVTHE.C	C6(Carbamidomethyl / 57.0215); C8(Carbamidomethyl / 57.0215); C17(Carbamidomethyl / 57.0215); C24(Carbamidomethyl / 57.0215); C29(Carbamidomethyl / 57.0215); C35(Carbamidomethyl / 57.0215)	0.0012	0.0015	0	0	0	0	9.4e-05	0.00011	2.908	280.4	29.7	1	Specific	8	>sp|P46531|NOTC1_HUMAN Neurogenic locus notch homolog protein 1 OS=Homo sapiens OX=9606 GN=NOTCH1 PE=1 SV=4	1	3770	FP051922_10.4484.4484.5	high-energy collision-induced dissociation	3.4	5035.14	5034.15	1	158 | 86189
22		548.9	6	839.866	5034.16	839.869	5034.18	controllerType=0 controllerNumber=1 scan=4336	-3.445	E.VGSYRCVCRATHTGPNCERPYVPCSPSPCQNGGTCRPTGDVTHE.C		VGSYRCVCRATHTGPNCERPYVPCSPSPCQNGGTCRPTGDVTHE,EC,6@57.02146,8@57.02146,17@57.02146,24@57.02146,29@57.02146,35@57.02146		13.6214	E.VGSYRC[+57.02146]VC[+57.02146]RATHTGPNC[+57.02146]ERPYVPC[+57.02146]SPSPC[+57.02146]QNGGTC[+57.02146]RPTGDVTHE.C	C6(Carbamidomethyl / 57.0215); C8(Carbamidomethyl / 57.0215); C17(Carbamidomethyl / 57.0215); C24(Carbamidomethyl / 57.0215); C29(Carbamidomethyl / 57.0215); C35(Carbamidomethyl / 57.0215)	7.7e-08	9.4e-08	0	0	0	0	7e-09	8.5e-09	7.116	548.9	5.2		Specific	14	>sp|P46531|NOTC1_HUMAN Neurogenic locus notch homolog protein 1 OS=Homo sapiens OX=9606 GN=NOTCH1 PE=1 SV=4	1	3601	FP051922_10.4336.4336.6	high-energy collision-induced dissociation	8.64	5033.15	5033.17	1	159 | 82429
22		542.9	6	839.87	5034.18	839.869	5034.18	controllerType=0 controllerNumber=1 scan=4277	0.92	E.VGSYRCVCRATHTGPNCERPYVPCSPSPCQNGGTCRPTGDVTHE.C		VGSYRCVCRATHTGPNCERPYVPCSPSPCQNGGTCRPTGDVTHE,EC,6@57.02146,8@57.02146,17@57.02146,24@57.02146,29@57.02146,35@57.02146		13.495	E.VGSYRC[+57.02146]VC[+57.02146]RATHTGPNC[+57.02146]ERPYVPC[+57.02146]SPSPC[+57.02146]QNGGTC[+57.02146]RPTGDVTHE.C	C6(Carbamidomethyl / 57.0215); C8(Carbamidomethyl / 57.0215); C17(Carbamidomethyl / 57.0215); C24(Carbamidomethyl / 57.0215); C29(Carbamidomethyl / 57.0215); C35(Carbamidomethyl / 57.0215)	1.8e-07	2.2e-07	0	0	0	0	3.2e-08	3.9e-08	6.735	542.9	20.4		Specific	12.2	>sp|P46531|NOTC1_HUMAN Neurogenic locus notch homolog protein 1 OS=Homo sapiens OX=9606 GN=NOTCH1 PE=1 SV=4	1	3532	FP051922_10.4277.4277.6	high-energy collision-induced dissociation	8.26	5033.17	5033.17	1	160 | 81041
22		355.2	5	1007.64	5034.16	1007.64	5034.18	controllerType=0 controllerNumber=1 scan=4296	-2.509	E.VGSYRCVCRATHTGPNCERPYVPCSPSPCQNGGTCRPTGDVTHE.C		VGSYRCVCRATHTGPNCERPYVPCSPSPCQNGGTCRPTGDVTHE,EC,6@57.02146,8@57.02146,17@57.02146,24@57.02146,29@57.02146,35@57.02146		13.5373	E.VGSYRC[+57.02146]VC[+57.02146]RATHTGPNC[+57.02146]ERPYVPC[+57.02146]SPSPC[+57.02146]QNGGTC[+57.02146]RPTGDVTHE.C	C6(Carbamidomethyl / 57.0215); C8(Carbamidomethyl / 57.0215); C17(Carbamidomethyl / 57.0215); C24(Carbamidomethyl / 57.0215); C29(Carbamidomethyl / 57.0215); C35(Carbamidomethyl / 57.0215)	0.00043	0.00053	0	0	0	0	3.4e-05	4.2e-05	3.365	355.2	17.3		Specific	8.5	>sp|P46531|NOTC1_HUMAN Neurogenic locus notch homolog protein 1 OS=Homo sapiens OX=9606 GN=NOTCH1 PE=1 SV=4	1	3553	FP051922_10.4296.4296.5	high-energy collision-induced dissociation	3.28	5033.16	5033.17	1	161 | 81469
22		171.7	4	531.732	2123.91	531.735	2123.92	controllerType=0 controllerNumber=1 scan=3294	-4.033	E.VGSYRCVCRATHTGPNCE.R		VGSYRCVCRATHTGPNCE,ER,6@57.02146,8@57.02146,17@57.02146		11.2246	E.VGSYRC[+57.02146]VC[+57.02146]RATHTGPNC[+57.02146]E.R	C6(Carbamidomethyl / 57.0215); C8(Carbamidomethyl / 57.0215); C17(Carbamidomethyl / 57.0215)	0.0067	0.0082	0	0	0	0	0.00038	0.00047	2.173	171.7	171.7		Specific	7.8	>sp|P46531|NOTC1_HUMAN Neurogenic locus notch homolog protein 1 OS=Homo sapiens OX=9606 GN=NOTCH1 PE=1 SV=4	1	2287	FP051922_10.3294.3294.4	high-energy collision-induced dissociation	2.09	2122.9	2122.91	1	162 | 4801
22		160.1	3	708.642	2123.91	708.644	2123.92	controllerType=0 controllerNumber=1 scan=3307	-1.9	E.VGSYRCVCRATHTGPNCE.R		VGSYRCVCRATHTGPNCE,ER,6@57.02146,8@57.02146,17@57.02146		11.2551	E.VGSYRC[+57.02146]VC[+57.02146]RATHTGPNC[+57.02146]E.R	C6(Carbamidomethyl / 57.0215); C8(Carbamidomethyl / 57.0215); C17(Carbamidomethyl / 57.0215)	0.031	0.037	0	0.0052	0	0	0.0028	0.0052	1.515	160.1	160.1		Specific	6.7	>sp|P46531|NOTC1_HUMAN Neurogenic locus notch homolog protein 1 OS=Homo sapiens OX=9606 GN=NOTCH1 PE=1 SV=4	1	2303	FP051922_10.3307.3307.3	high-energy collision-induced dissociation	1.43	2122.91	2122.91	1	163 | 4807
22		104.2	4	531.733	2123.91	531.735	2123.92	controllerType=0 controllerNumber=1 scan=3345	-2.654	E.VGSYRCVCRATHTGPNCE.R		VGSYRCVCRATHTGPNCE,ER,6@57.02146,8@57.02146,17@57.02146		11.3437	E.VGSYRC[+57.02146]VC[+57.02146]RATHTGPNC[+57.02146]E.R	C6(Carbamidomethyl / 57.0215); C8(Carbamidomethyl / 57.0215); C17(Carbamidomethyl / 57.0215)	0.029	0.035	0	0.0026	0	0	0.0027	0.0033	1.537	104.2	104.2		Specific	6.7	>sp|P46531|NOTC1_HUMAN Neurogenic locus notch homolog protein 1 OS=Homo sapiens OX=9606 GN=NOTCH1 PE=1 SV=4	1	2351	FP051922_10.3345.3345.4	high-energy collision-induced dissociation	1.45	2122.9	2122.91	1	164 | 4838
22		99.2	4	531.733	2123.91	531.735	2123.92	controllerType=0 controllerNumber=1 scan=3248	-3.803	E.VGSYRCVCRATHTGPNCE.R		VGSYRCVCRATHTGPNCE,ER,6@57.02146,8@57.02146,17@57.02146		11.1177	E.VGSYRC[+57.02146]VC[+57.02146]RATHTGPNC[+57.02146]E.R	C6(Carbamidomethyl / 57.0215); C8(Carbamidomethyl / 57.0215); C17(Carbamidomethyl / 57.0215)	0.037	0.045	0.005	0.005	0	0	0.005	0.0052	1.438	99.2	99.2		Specific	6.1	>sp|P46531|NOTC1_HUMAN Neurogenic locus notch homolog protein 1 OS=Homo sapiens OX=9606 GN=NOTCH1 PE=1 SV=4	1	2227	FP051922_10.3248.3248.4	high-energy collision-induced dissociation	1.35	2122.9	2122.91	1	165 | 4740
40	HexNAc(1)Hex(1)Fuc(1)	331.7	4	860.87	3440.46	860.872	3440.47	controllerType=0 controllerNumber=1 scan=4111	-2.686	E.RPYVPCSPSPCQNGGTCRPTGDVTHE.C	16	RPYVPCSPSPCQNGGTCRPTGDVTHE,EC,6@57.02146,11@57.02146,16@511.19010,17@57.02146	T16(OGlycan / 511.1901)	13.1242	E.RPYVPC[+57.02146]SPSPC[+57.02146]QNGGT[+511.19010]C[+57.02146]RPTGDVTHE.C	C6(Carbamidomethyl / 57.0215); C11(Carbamidomethyl / 57.0215); C17(Carbamidomethyl / 57.0215)	6e-05	7.3e-05	0	0	0	0	6.1e-06	7.5e-06	4.222	331.7	2.4		Specific	16.6	>sp|P46531|NOTC1_HUMAN Neurogenic locus notch homolog protein 1 OS=Homo sapiens OX=9606 GN=NOTCH1 PE=1 SV=4	1	3322	FP051922_10.4111.4111.4	high-energy collision-induced dissociation	4.8	3439.45	3439.46	1	166 | 33656
40	Fuc(1)	502.3	4	769.589	3075.34	769.589	3075.34	controllerType=0 controllerNumber=1 scan=4151	0.049	E.RPYVPCSPSPCQNGGTCRPTGDVTHE.C	16	RPYVPCSPSPCQNGGTCRPTGDVTHE,EC,6@57.02146,11@57.02146,16@146.05791,17@57.02146	T16(OGlycan / 146.0579)	13.2141	E.RPYVPC[+57.02146]SPSPC[+57.02146]QNGGT[+146.05791]C[+57.02146]RPTGDVTHE.C	C6(Carbamidomethyl / 57.0215); C11(Carbamidomethyl / 57.0215); C17(Carbamidomethyl / 57.0215)	6.2e-06	7.6e-06	0	0	0	0	8.5e-07	1e-06	5.206	502.3	1.2		Specific	17.2	>sp|P46531|NOTC1_HUMAN Neurogenic locus notch homolog protein 1 OS=Homo sapiens OX=9606 GN=NOTCH1 PE=1 SV=4	1	3376	FP051922_10.4151.4151.4	high-energy collision-induced dissociation	5.79	3074.33	3074.33	1	167 | 34227
40	Fuc(1)	695.4	3	870.375	2609.11	870.377	2609.12	controllerType=0 controllerNumber=1 scan=4100	-2.955	E.RPYVPCSPSPCQNGGTCRPTGD.V	9	RPYVPCSPSPCQNGGTCRPTGD,EV,6@57.02146,9@146.05791,11@57.02146,17@57.02146	S9(OGlycan / 146.0579)	13.0985	E.RPYVPC[+57.02146]SPS[+146.05791]PC[+57.02146]QNGGTC[+57.02146]RPTGD.V	C6(Carbamidomethyl / 57.0215); C11(Carbamidomethyl / 57.0215); C17(Carbamidomethyl / 57.0215)	3e-10	3.7e-10	0	0	0	0	3.2e-11	4e-11	9.517	695.4	1.2		Specific	23.2	>sp|P46531|NOTC1_HUMAN Neurogenic locus notch homolog protein 1 OS=Homo sapiens OX=9606 GN=NOTCH1 PE=1 SV=4	1	3306	FP051922_10.4100.4100.3	high-energy collision-induced dissociation	9.96	2608.1	2608.11	1	168 | 12905
66	HexNAc(1)	122.7	2	923.355	1845.7	923.358	1845.71	controllerType=0 controllerNumber=1 scan=8160	-3.3	E.CACLPGFTGQNCEE.N	8	CACLPGFTGQNCEE,EN,1@57.02146,3@57.02146,8@203.07937,12@57.02146	T8(OGlycan / 203.0794)	22.399	E.C[+57.02146]AC[+57.02146]LPGFT[+203.07937]GQNC[+57.02146]EE.N	C1(Carbamidomethyl / 57.0215); C3(Carbamidomethyl / 57.0215); C12(Carbamidomethyl / 57.0215)	0.03	0.037	0	0.0052	0	0.013	0.0027	0.0052	1.518	122.7	122.7		Specific	9.8	>sp|P46531|NOTC1_HUMAN Neurogenic locus notch homolog protein 1 OS=Homo sapiens OX=9606 GN=NOTCH1 PE=1 SV=4	1	8325	FP051922_10.8160.8160.2	high-energy collision-induced dissociation	1.69	1844.7	1844.7	1	169 | 7374
80		389.7	2	990.884	1980.76	990.878	1980.75	controllerType=0 controllerNumber=1 scan=3627	6.557	E.NIDDCPGNNCKNGGACVD.G		NIDDCPGNNCKNGGACVD,EG,5@57.02146,9@0.98402,10@57.02146,16@57.02146	N9(Deamidated / 0.984)	12.0225	E.NIDDC[+57.02146]PGNN[+0.98402]C[+57.02146]KNGGAC[+57.02146]VD.G	C5(Carbamidomethyl / 57.0215); C10(Carbamidomethyl / 57.0215); C16(Carbamidomethyl / 57.0215)	2.1e-05	2.6e-05	0	0	0	0	2.2e-06	2.6e-06	4.674	389.7	1.4		Specific	13.9	>sp|P46531|NOTC1_HUMAN Neurogenic locus notch homolog protein 1 OS=Homo sapiens OX=9606 GN=NOTCH1 PE=1 SV=4	1	2689	FP051922_10.3627.3627.2	high-energy collision-induced dissociation	5.11	1979.75	1979.74	1	170 | 5071
80		406.6	2	990.381	1979.76	990.386	1979.76	controllerType=0 controllerNumber=1 scan=3612	-4.226	E.NIDDCPGNNCKNGGACVD.G		NIDDCPGNNCKNGGACVD,EG,5@57.02146,10@57.02146,16@57.02146		11.9847	E.NIDDC[+57.02146]PGNNC[+57.02146]KNGGAC[+57.02146]VD.G	C5(Carbamidomethyl / 57.0215); C10(Carbamidomethyl / 57.0215); C16(Carbamidomethyl / 57.0215)	4.4e-07	5.3e-07	0	0	0	0	1.1e-07	1.4e-07	6.36	406.6	406.6		Specific	16	>sp|P46531|NOTC1_HUMAN Neurogenic locus notch homolog protein 1 OS=Homo sapiens OX=9606 GN=NOTCH1 PE=1 SV=4	1	2671	FP051922_10.3612.3612.2	high-energy collision-induced dissociation	6.27	1978.75	1978.76	1	171 | 5043
80		48.9	2	990.386	1979.76	990.386	1979.76	controllerType=0 controllerNumber=1 scan=3685	0.398	E.NIDDCPGNNCKNGGACVD.G		NIDDCPGNNCKNGGACVD,EG,5@57.02146,10@57.02146,16@57.02146		12.1579	E.NIDDC[+57.02146]PGNNC[+57.02146]KNGGAC[+57.02146]VD.G	C5(Carbamidomethyl / 57.0215); C10(Carbamidomethyl / 57.0215); C16(Carbamidomethyl / 57.0215)	0.035	0.043	0.0025	0.005	0	0	0.0037	0.0052	1.454	48.9	48.9		Specific	8.2	>sp|P46531|NOTC1_HUMAN Neurogenic locus notch homolog protein 1 OS=Homo sapiens OX=9606 GN=NOTCH1 PE=1 SV=4	1	2771	FP051922_10.3685.3685.2	high-energy collision-induced dissociation	1.37	1978.76	1978.76	1	172 | 5142
98		276.5	3	984.064	2950.18	984.062	2950.17	controllerType=0 controllerNumber=1 scan=6149	2.22	D.GVNTYNCRCPPEWTGQYCTEDVDE.C		GVNTYNCRCPPEWTGQYCTEDVDE,DC,7@57.02146,9@57.02146,18@57.02146		17.6768	D.GVNTYNC[+57.02146]RC[+57.02146]PPEWTGQYC[+57.02146]TEDVDE.C	C7(Carbamidomethyl / 57.0215); C9(Carbamidomethyl / 57.0215); C18(Carbamidomethyl / 57.0215)	0.02	0.024	0	0	0	0	0.0014	0.0017	1.701	240.7	240.7		Specific	11	>sp|P46531|NOTC1_HUMAN Neurogenic locus notch homolog protein 1 OS=Homo sapiens OX=9606 GN=NOTCH1 PE=1 SV=4	1	5791	FP051922_10.6149.6149.3	high-energy collision-induced dissociation	1.71	2949.17	2949.16	1	173 | 44750
98		260.2	3	831.341	2492.01	831.34	2492.01	controllerType=0 controllerNumber=1 scan=5793	0.801	D.GVNTYNCRCPPEWTGQYCTE.D		GVNTYNCRCPPEWTGQYCTE,DD,7@57.02146,9@57.02146,18@57.02146		16.8546	D.GVNTYNC[+57.02146]RC[+57.02146]PPEWTGQYC[+57.02146]TE.D	C7(Carbamidomethyl / 57.0215); C9(Carbamidomethyl / 57.0215); C18(Carbamidomethyl / 57.0215)	0.025	0.03	0	0	0	0	0.0022	0.0026	1.61	260.2	260.2		Specific	8.7	>sp|P46531|NOTC1_HUMAN Neurogenic locus notch homolog protein 1 OS=Homo sapiens OX=9606 GN=NOTCH1 PE=1 SV=4	1	5353	FP051922_10.5793.5793.3	high-energy collision-induced dissociation	1.61	2491	2491	1	174 | 16184
98		579.2	2	733.808	1466.61	733.811	1466.62	controllerType=0 controllerNumber=1 scan=3623	-4.696	D.GVNTYNCRCPPE.W		GVNTYNCRCPPE,DW,7@57.02146,9@57.02146		12.0138	D.GVNTYNC[+57.02146]RC[+57.02146]PPE.W	C7(Carbamidomethyl / 57.0215); C9(Carbamidomethyl / 57.0215)	3.3e-07	4e-07	0	0	0	0	6.1e-08	7.4e-08	6.486	579.2	579.2		Specific	17.3	>sp|P46531|NOTC1_HUMAN Neurogenic locus notch homolog protein 1 OS=Homo sapiens OX=9606 GN=NOTCH1 PE=1 SV=4	1	2684	FP051922_10.3623.3623.2	high-energy collision-induced dissociation	6.4	1465.6	1465.61	1	175 | 1042
98		519.4	2	733.808	1466.61	733.811	1466.62	controllerType=0 controllerNumber=1 scan=3574	-4.28	D.GVNTYNCRCPPE.W		GVNTYNCRCPPE,DW,7@57.02146,9@57.02146		11.8965	D.GVNTYNC[+57.02146]RC[+57.02146]PPE.W	C7(Carbamidomethyl / 57.0215); C9(Carbamidomethyl / 57.0215)	3.7e-07	4.5e-07	0	0	0	0	7.5e-08	9.2e-08	6.429	519.4	519.4		Specific	18.5	>sp|P46531|NOTC1_HUMAN Neurogenic locus notch homolog protein 1 OS=Homo sapiens OX=9606 GN=NOTCH1 PE=1 SV=4	1	2621	FP051922_10.3574.3574.2	high-energy collision-induced dissociation	6.34	1465.6	1465.61	1	176 | 1040
198	Hex(1)Pent(2)	413	2	745.777	1490.55	745.779	1490.55	controllerType=0 controllerNumber=1 scan=3734	-2.573	D.ACISNPCNE.G	4	ACISNPCNE,DG,2@57.02146,4@426.13734,7@57.02146	S4(OGlycan / 426.1373)	12.2743	D.AC[+57.02146]IS[+426.13734]NPC[+57.02146]NE.G	C2(Carbamidomethyl / 57.0215); C7(Carbamidomethyl / 57.0215)	8.6e-06	1e-05	0	0	0	0	1e-06	1.3e-06	5.068	413	413		Specific	15.1	>sp|P46531|NOTC1_HUMAN Neurogenic locus notch homolog protein 1 OS=Homo sapiens OX=9606 GN=NOTCH1 PE=1 SV=4	1	2829	FP051922_10.3734.3734.2	high-energy collision-induced dissociation	5.51	1489.54	1489.54	1	177 | 1059
207		384.6	3	1474.25	4420.74	1474.25	4420.75	controllerType=0 controllerNumber=1 scan=6224	-0.959	E.GSNCDTNPVNGKAICTCPSGYTGPACSQDVDECSLGANPCE.H		GSNCDTNPVNGKAICTCPSGYTGPACSQDVDECSLGANPCE,EH,4@57.02146,10@0.98402,15@57.02146,17@57.02146,26@57.02146,33@57.02146,40@57.02146	N10(Deamidated / 0.984)	17.8536	E.GSNC[+57.02146]DTNPVN[+0.98402]GKAIC[+57.02146]TC[+57.02146]PSGYTGPAC[+57.02146]SQDVDEC[+57.02146]SLGANPC[+57.02146]E.H	C4(Carbamidomethyl / 57.0215); C15(Carbamidomethyl / 57.0215); C17(Carbamidomethyl / 57.0215); C26(Carbamidomethyl / 57.0215); C33(Carbamidomethyl / 57.0215); C40(Carbamidomethyl / 57.0215)	8e-06	9.8e-06	0	0	0	0	9.6e-07	1.2e-06	5.095	384.6	35.6		Specific	15.8	>sp|P46531|NOTC1_HUMAN Neurogenic locus notch homolog protein 1 OS=Homo sapiens OX=9606 GN=NOTCH1 PE=1 SV=4	1	5889	FP051922_10.6224.6224.3	high-energy collision-induced dissociation	5.67	4419.73	4419.74	1	178 | 62386
207		260.8	4	1105.94	4420.74	1105.94	4420.75	controllerType=0 controllerNumber=1 scan=6220	-0.589	E.GSNCDTNPVNGKAICTCPSGYTGPACSQDVDECSLGANPCE.H		GSNCDTNPVNGKAICTCPSGYTGPACSQDVDECSLGANPCE,EH,4@57.02146,10@0.98402,15@57.02146,17@57.02146,26@57.02146,33@57.02146,40@57.02146	N10(Deamidated / 0.984)	17.845	E.GSNC[+57.02146]DTNPVN[+0.98402]GKAIC[+57.02146]TC[+57.02146]PSGYTGPAC[+57.02146]SQDVDEC[+57.02146]SLGANPC[+57.02146]E.H	C4(Carbamidomethyl / 57.0215); C15(Carbamidomethyl / 57.0215); C17(Carbamidomethyl / 57.0215); C26(Carbamidomethyl / 57.0215); C33(Carbamidomethyl / 57.0215); C40(Carbamidomethyl / 57.0215)	0.00029	0.00035	0	0	0	0	2.5e-05	3e-05	3.543	260.8	22.2		Specific	12.9	>sp|P46531|NOTC1_HUMAN Neurogenic locus notch homolog protein 1 OS=Homo sapiens OX=9606 GN=NOTCH1 PE=1 SV=4	1	5882	FP051922_10.6220.6220.4	high-energy collision-induced dissociation	4.2	4419.74	4419.74	1	179 | 62306
207		184.8	4	1105.94	4420.74	1105.94	4420.75	controllerType=0 controllerNumber=1 scan=6314	-0.589	E.GSNCDTNPVNGKAICTCPSGYTGPACSQDVDECSLGANPCE.H		GSNCDTNPVNGKAICTCPSGYTGPACSQDVDECSLGANPCE,EH,4@57.02146,7@0.98402,15@57.02146,17@57.02146,26@57.02146,33@57.02146,40@57.02146	N7(Deamidated / 0.984)	18.0646	E.GSNC[+57.02146]DTN[+0.98402]PVNGKAIC[+57.02146]TC[+57.02146]PSGYTGPAC[+57.02146]SQDVDEC[+57.02146]SLGANPC[+57.02146]E.H	C4(Carbamidomethyl / 57.0215); C15(Carbamidomethyl / 57.0215); C17(Carbamidomethyl / 57.0215); C26(Carbamidomethyl / 57.0215); C33(Carbamidomethyl / 57.0215); C40(Carbamidomethyl / 57.0215)	0.0012	0.0014	0	0	0	0	7.9e-05	9.6e-05	2.934	184.8	1.2		Specific	12.1	>sp|P46531|NOTC1_HUMAN Neurogenic locus notch homolog protein 1 OS=Homo sapiens OX=9606 GN=NOTCH1 PE=1 SV=4	1	5995	FP051922_10.6314.6314.4	high-energy collision-induced dissociation	3.37	4419.74	4419.74	1	180 | 62826
207		258.6	3	1473.92	4419.76	1473.93	4419.76	controllerType=0 controllerNumber=1 scan=6169	-0.709	E.GSNCDTNPVNGKAICTCPSGYTGPACSQDVDECSLGANPCE.H		GSNCDTNPVNGKAICTCPSGYTGPACSQDVDECSLGANPCE,EH,4@57.02146,15@57.02146,17@57.02146,26@57.02146,33@57.02146,40@57.02146		17.7248	E.GSNC[+57.02146]DTNPVNGKAIC[+57.02146]TC[+57.02146]PSGYTGPAC[+57.02146]SQDVDEC[+57.02146]SLGANPC[+57.02146]E.H	C4(Carbamidomethyl / 57.0215); C15(Carbamidomethyl / 57.0215); C17(Carbamidomethyl / 57.0215); C26(Carbamidomethyl / 57.0215); C33(Carbamidomethyl / 57.0215); C40(Carbamidomethyl / 57.0215)	0.00044	0.00054	0	0	0	0	3.6e-05	4.4e-05	3.355	205	19.2		Specific	14.9	>sp|P46531|NOTC1_HUMAN Neurogenic locus notch homolog protein 1 OS=Homo sapiens OX=9606 GN=NOTCH1 PE=1 SV=4	1	5817	FP051922_10.6169.6169.3	high-energy collision-induced dissociation	3.43	4418.75	4418.75	1	181 | 61906
207		233	4	1105.7	4419.76	1105.7	4419.76	controllerType=0 controllerNumber=1 scan=6167	-0.118	E.GSNCDTNPVNGKAICTCPSGYTGPACSQDVDECSLGANPCE.H		GSNCDTNPVNGKAICTCPSGYTGPACSQDVDECSLGANPCE,EH,4@57.02146,15@57.02146,17@57.02146,26@57.02146,33@57.02146,40@57.02146		17.7204	E.GSNC[+57.02146]DTNPVNGKAIC[+57.02146]TC[+57.02146]PSGYTGPAC[+57.02146]SQDVDEC[+57.02146]SLGANPC[+57.02146]E.H	C4(Carbamidomethyl / 57.0215); C15(Carbamidomethyl / 57.0215); C17(Carbamidomethyl / 57.0215); C26(Carbamidomethyl / 57.0215); C33(Carbamidomethyl / 57.0215); C40(Carbamidomethyl / 57.0215)	0.00054	0.00066	0	0	0	0	4.3e-05	5.2e-05	3.268	226.9	39.7		Specific	12.5	>sp|P46531|NOTC1_HUMAN Neurogenic locus notch homolog protein 1 OS=Homo sapiens OX=9606 GN=NOTCH1 PE=1 SV=4	1	5815	FP051922_10.6167.6167.4	high-energy collision-induced dissociation	3.59	4418.75	4418.75	1	182 | 61866
207		732.8	2	1716.69	3432.37	1716.69	3432.37	controllerType=0 controllerNumber=1 scan=5592	-1.605	E.GSNCDTNPVNGKAICTCPSGYTGPACSQDVDE.C		GSNCDTNPVNGKAICTCPSGYTGPACSQDVDE,EC,4@57.02146,10@0.98402,15@57.02146,17@57.02146,26@57.02146	N10(Deamidated / 0.984)	16.387	E.GSNC[+57.02146]DTNPVN[+0.98402]GKAIC[+57.02146]TC[+57.02146]PSGYTGPAC[+57.02146]SQDVDE.C	C4(Carbamidomethyl / 57.0215); C15(Carbamidomethyl / 57.0215); C17(Carbamidomethyl / 57.0215); C26(Carbamidomethyl / 57.0215)	2.4e-10	2.9e-10	0	0	0	0	2.3e-11	2.8e-11	9.628	640.8	61.2		Specific	22.5	>sp|P46531|NOTC1_HUMAN Neurogenic locus notch homolog protein 1 OS=Homo sapiens OX=9606 GN=NOTCH1 PE=1 SV=4	1	5111	FP051922_10.5592.5592.2	high-energy collision-induced dissociation	10.07	3431.36	3431.36	1	183 | 41587
207		728.4	3	1144.8	3432.38	1144.8	3432.37	controllerType=0 controllerNumber=1 scan=5678	2.854	E.GSNCDTNPVNGKAICTCPSGYTGPACSQDVDE.C		GSNCDTNPVNGKAICTCPSGYTGPACSQDVDE,EC,4@57.02146,10@0.98402,15@57.02146,17@57.02146,26@57.02146	N10(Deamidated / 0.984)	16.5856	E.GSNC[+57.02146]DTNPVN[+0.98402]GKAIC[+57.02146]TC[+57.02146]PSGYTGPAC[+57.02146]SQDVDE.C	C4(Carbamidomethyl / 57.0215); C15(Carbamidomethyl / 57.0215); C17(Carbamidomethyl / 57.0215); C26(Carbamidomethyl / 57.0215)	2.2e-08	2.7e-08	0	0	0	0	1e-09	1.2e-09	7.658	613.1	46.2		Specific	15	>sp|P46531|NOTC1_HUMAN Neurogenic locus notch homolog protein 1 OS=Homo sapiens OX=9606 GN=NOTCH1 PE=1 SV=4	1	5216	FP051922_10.5678.5678.3	high-energy collision-induced dissociation	10.1	3431.37	3431.36	1	184 | 42705
207		725.9	3	1144.8	3432.38	1144.8	3432.37	controllerType=0 controllerNumber=1 scan=5733	2.748	E.GSNCDTNPVNGKAICTCPSGYTGPACSQDVDE.C		GSNCDTNPVNGKAICTCPSGYTGPACSQDVDE,EC,4@57.02146,10@0.98402,15@57.02146,17@57.02146,26@57.02146	N10(Deamidated / 0.984)	16.7137	E.GSNC[+57.02146]DTNPVN[+0.98402]GKAIC[+57.02146]TC[+57.02146]PSGYTGPAC[+57.02146]SQDVDE.C	C4(Carbamidomethyl / 57.0215); C15(Carbamidomethyl / 57.0215); C17(Carbamidomethyl / 57.0215); C26(Carbamidomethyl / 57.0215)	2.2e-08	2.7e-08	0	0	0	0	1.3e-09	1.6e-09	7.658	641.3	21		Specific	15.6	>sp|P46531|NOTC1_HUMAN Neurogenic locus notch homolog protein 1 OS=Homo sapiens OX=9606 GN=NOTCH1 PE=1 SV=4	1	5279	FP051922_10.5733.5733.3	high-energy collision-induced dissociation	10.1	3431.37	3431.36	1	185 | 43334
207		658.7	3	1144.8	3432.39	1144.8	3432.37	controllerType=0 controllerNumber=1 scan=5568	4.241	E.GSNCDTNPVNGKAICTCPSGYTGPACSQDVDE.C		GSNCDTNPVNGKAICTCPSGYTGPACSQDVDE,EC,4@57.02146,7@0.98402,15@57.02146,17@57.02146,26@57.02146	N7(Deamidated / 0.984)	16.3333	E.GSNC[+57.02146]DTN[+0.98402]PVNGKAIC[+57.02146]TC[+57.02146]PSGYTGPAC[+57.02146]SQDVDE.C	C4(Carbamidomethyl / 57.0215); C15(Carbamidomethyl / 57.0215); C17(Carbamidomethyl / 57.0215); C26(Carbamidomethyl / 57.0215)	1.8e-07	2.2e-07	0	0	0	0	3.1e-08	3.7e-08	6.748	521.1	9.9		Specific	14.1	>sp|P46531|NOTC1_HUMAN Neurogenic locus notch homolog protein 1 OS=Homo sapiens OX=9606 GN=NOTCH1 PE=1 SV=4	1	5084	FP051922_10.5568.5568.3	high-energy collision-induced dissociation	8.19	3431.38	3431.36	1	186 | 41271
207		621.4	3	1144.8	3432.38	1144.8	3432.37	controllerType=0 controllerNumber=1 scan=5623	1.254	E.GSNCDTNPVNGKAICTCPSGYTGPACSQDVDE.C		GSNCDTNPVNGKAICTCPSGYTGPACSQDVDE,EC,4@57.02146,10@0.98402,15@57.02146,17@57.02146,26@57.02146	N10(Deamidated / 0.984)	16.4593	E.GSNC[+57.02146]DTNPVN[+0.98402]GKAIC[+57.02146]TC[+57.02146]PSGYTGPAC[+57.02146]SQDVDE.C	C4(Carbamidomethyl / 57.0215); C15(Carbamidomethyl / 57.0215); C17(Carbamidomethyl / 57.0215); C26(Carbamidomethyl / 57.0215)	3.2e-07	3.9e-07	0	0	0	0	5.8e-08	7.1e-08	6.498	476.9	58.3		Specific	13.4	>sp|P46531|NOTC1_HUMAN Neurogenic locus notch homolog protein 1 OS=Homo sapiens OX=9606 GN=NOTCH1 PE=1 SV=4	1	5152	FP051922_10.5623.5623.3	high-energy collision-induced dissociation	8.94	3431.37	3431.36	1	187 | 42051
207		186.9	3	1144.8	3432.38	1144.8	3432.37	controllerType=0 controllerNumber=1 scan=5907	1.467	E.GSNCDTNPVNGKAICTCPSGYTGPACSQDVDE.C		GSNCDTNPVNGKAICTCPSGYTGPACSQDVDE,EC,3@0.98402,4@57.02146,15@57.02146,17@57.02146,26@57.02146	N3(Deamidated / 0.984)	17.1214	E.GSN[+0.98402]C[+57.02146]DTNPVNGKAIC[+57.02146]TC[+57.02146]PSGYTGPAC[+57.02146]SQDVDE.C	C4(Carbamidomethyl / 57.0215); C15(Carbamidomethyl / 57.0215); C17(Carbamidomethyl / 57.0215); C26(Carbamidomethyl / 57.0215)	0.021	0.026	0	0	0	0	0.0016	0.002	1.671	186.9	21.7		Specific	10.6	>sp|P46531|NOTC1_HUMAN Neurogenic locus notch homolog protein 1 OS=Homo sapiens OX=9606 GN=NOTCH1 PE=1 SV=4	1	5497	FP051922_10.5907.5907.3	high-energy collision-induced dissociation	1.94	3431.37	3431.36	1	188 | 44134
207		169.6	3	1144.79	3432.37	1144.8	3432.37	controllerType=0 controllerNumber=1 scan=5851	-0.773	E.GSNCDTNPVNGKAICTCPSGYTGPACSQDVDE.C		GSNCDTNPVNGKAICTCPSGYTGPACSQDVDE,EC,4@57.02146,7@0.98402,15@57.02146,17@57.02146,26@57.02146	N7(Deamidated / 0.984)	16.9897	E.GSNC[+57.02146]DTN[+0.98402]PVNGKAIC[+57.02146]TC[+57.02146]PSGYTGPAC[+57.02146]SQDVDE.C	C4(Carbamidomethyl / 57.0215); C15(Carbamidomethyl / 57.0215); C17(Carbamidomethyl / 57.0215); C26(Carbamidomethyl / 57.0215)	0.034	0.041	0	0.0051	0	0	0.0034	0.0052	1.469	147.9	27.1		Specific	10.8	>sp|P46531|NOTC1_HUMAN Neurogenic locus notch homolog protein 1 OS=Homo sapiens OX=9606 GN=NOTCH1 PE=1 SV=4	1	5427	FP051922_10.5851.5851.3	high-energy collision-induced dissociation	1.59	3431.36	3431.36	1	189 | 43894
207		516.2	3	1144.46	3431.38	1144.47	3431.39	controllerType=0 controllerNumber=1 scan=5521	-2.692	E.GSNCDTNPVNGKAICTCPSGYTGPACSQDVDE.C		GSNCDTNPVNGKAICTCPSGYTGPACSQDVDE,EC,4@57.02146,15@57.02146,17@57.02146,26@57.02146		16.2219	E.GSNC[+57.02146]DTNPVNGKAIC[+57.02146]TC[+57.02146]PSGYTGPAC[+57.02146]SQDVDE.C	C4(Carbamidomethyl / 57.0215); C15(Carbamidomethyl / 57.0215); C17(Carbamidomethyl / 57.0215); C26(Carbamidomethyl / 57.0215)	7.4e-06	9.1e-06	0	0	0	0	9.2e-07	1.1e-06	5.13	434.5	434.5		Specific	15.6	>sp|P46531|NOTC1_HUMAN Neurogenic locus notch homolog protein 1 OS=Homo sapiens OX=9606 GN=NOTCH1 PE=1 SV=4	1	5032	FP051922_10.5521.5521.3	high-energy collision-induced dissociation	5.79	3430.37	3430.38	1	190 | 40859
212	HexNAc(1)Fuc(1); HexNAc(1)Fuc(1)	403.7	5	1200.5	5998.46	1200.72	5999.55	controllerType=0 controllerNumber=1 scan=6452	-14.48	D.TNPVNGKAICTCPSGYTGPACSQDVDECSLGANPCEHAGKCINTLGSFE.C	17;22	TNPVNGKAICTCPSGYTGPACSQDVDECSLGANPCEHAGKCINTLGSFE,DC,10@57.02146,12@57.02146,17@349.13728,21@57.02146,22@349.13728,28@57.02146,35@57.02146,41@57.02146	T17(OGlycan / 349.1373); S22(OGlycan / 349.1373)	18.3804	D.TNPVNGKAIC[+57.02146]TC[+57.02146]PSGYT[+349.13728]GPAC[+57.02146]S[+349.13728]QDVDEC[+57.02146]SLGANPC[+57.02146]EHAGKC[+57.02146]INTLGSFE.C	C10(Carbamidomethyl / 57.0215); C12(Carbamidomethyl / 57.0215); C21(Carbamidomethyl / 57.0215); C28(Carbamidomethyl / 57.0215); C35(Carbamidomethyl / 57.0215); C41(Carbamidomethyl / 57.0215)	0.0096	0.012	0	0	0	0	0.00054	0.00066	2.019	403.7	0	-1	Specific	10.6	>sp|P46531|NOTC1_HUMAN Neurogenic locus notch homolog protein 1 OS=Homo sapiens OX=9606 GN=NOTCH1 PE=1 SV=4	1	6152	FP051922_10.6452.6452.5	high-energy collision-induced dissociation	1.82	5997.45	5998.54	1	191 | 105369
212	HexNAc(1)Fuc(1); HexNAc(1)Fuc(1)	342.4	5	1200.5	5998.46	1200.72	5999.55	controllerType=0 controllerNumber=1 scan=6504	-14.073	D.TNPVNGKAICTCPSGYTGPACSQDVDECSLGANPCEHAGKCINTLGSFE.C	17;29	TNPVNGKAICTCPSGYTGPACSQDVDECSLGANPCEHAGKCINTLGSFE,DC,10@57.02146,12@57.02146,17@349.13728,21@57.02146,28@57.02146,29@349.13728,35@57.02146,41@57.02146	T17(OGlycan / 349.1373); S29(OGlycan / 349.1373)	18.5008	D.TNPVNGKAIC[+57.02146]TC[+57.02146]PSGYT[+349.13728]GPAC[+57.02146]SQDVDEC[+57.02146]S[+349.13728]LGANPC[+57.02146]EHAGKC[+57.02146]INTLGSFE.C	C10(Carbamidomethyl / 57.0215); C12(Carbamidomethyl / 57.0215); C21(Carbamidomethyl / 57.0215); C28(Carbamidomethyl / 57.0215); C35(Carbamidomethyl / 57.0215); C41(Carbamidomethyl / 57.0215)	0.012	0.015	0	0	0	0	0.00081	0.00098	1.913	342.4	0	-1	Specific	12.2	>sp|P46531|NOTC1_HUMAN Neurogenic locus notch homolog protein 1 OS=Homo sapiens OX=9606 GN=NOTCH1 PE=1 SV=4	1	6206	FP051922_10.6504.6504.5	high-energy collision-induced dissociation	1.65	5997.45	5998.54	1	192 | 106289
238		250.3	2	1284.04	2567.08	1284.05	2567.1	controllerType=0 controllerNumber=1 scan=6635	-7.149	D.ECSLGANPCEHAGKCINTLGSFE.C		ECSLGANPCEHAGKCINTLGSFE,DC,2@57.02146,7@15.99492,9@57.02146,15@57.02146	N7(Oxidation / 15.9949)	18.8013	D.EC[+57.02146]SLGAN[+15.99492]PC[+57.02146]EHAGKC[+57.02146]INTLGSFE.C	C2(Carbamidomethyl / 57.0215); C9(Carbamidomethyl / 57.0215); C15(Carbamidomethyl / 57.0215)	0.021	0.026	0	0	0	0	0.0016	0.0019	1.672	250.3	121.2		Specific	8.2	>sp|P46531|NOTC1_HUMAN Neurogenic locus notch homolog protein 1 OS=Homo sapiens OX=9606 GN=NOTCH1 PE=1 SV=4	1	6367	FP051922_10.6635.6635.2	high-energy collision-induced dissociation	2.07	2566.07	2566.09	1	193 | 18710
238		220.1	2	1284.04	2567.08	1284.05	2567.1	controllerType=0 controllerNumber=1 scan=6582	-5.913	D.ECSLGANPCEHAGKCINTLGSFE.C		ECSLGANPCEHAGKCINTLGSFE,DC,2@57.02146,7@15.99492,9@57.02146,15@57.02146	N7(Oxidation / 15.9949)	18.6794	D.EC[+57.02146]SLGAN[+15.99492]PC[+57.02146]EHAGKC[+57.02146]INTLGSFE.C	C2(Carbamidomethyl / 57.0215); C9(Carbamidomethyl / 57.0215); C15(Carbamidomethyl / 57.0215)	0.027	0.033	0	0	0	0	0.0025	0.0031	1.568	220.1	106.6		Specific	7.5	>sp|P46531|NOTC1_HUMAN Neurogenic locus notch homolog protein 1 OS=Homo sapiens OX=9606 GN=NOTCH1 PE=1 SV=4	1	6302	FP051922_10.6582.6582.2	high-energy collision-induced dissociation	1.97	2566.07	2566.09	1	194 | 18010
238		189.2	2	1284.04	2567.08	1284.05	2567.1	controllerType=0 controllerNumber=1 scan=6533	-5.818	D.ECSLGANPCEHAGKCINTLGSFE.C		ECSLGANPCEHAGKCINTLGSFE,DC,2@57.02146,7@15.99492,9@57.02146,15@57.02146	N7(Oxidation / 15.9949)	18.5682	D.EC[+57.02146]SLGAN[+15.99492]PC[+57.02146]EHAGKC[+57.02146]INTLGSFE.C	C2(Carbamidomethyl / 57.0215); C9(Carbamidomethyl / 57.0215); C15(Carbamidomethyl / 57.0215)	0.021	0.025	0	0	0	0	0.0015	0.0019	1.681	189.2	90.7		Specific	8.1	>sp|P46531|NOTC1_HUMAN Neurogenic locus notch homolog protein 1 OS=Homo sapiens OX=9606 GN=NOTCH1 PE=1 SV=4	1	6242	FP051922_10.6533.6533.2	high-energy collision-induced dissociation	1.96	2566.07	2566.09	1	195 | 17402
238		119.7	3	856.366	2567.08	856.37	2567.1	controllerType=0 controllerNumber=1 scan=6539	-4.991	D.ECSLGANPCEHAGKCINTLGSFE.C		ECSLGANPCEHAGKCINTLGSFE,DC,2@57.02146,7@15.99492,9@57.02146,15@57.02146	N7(Oxidation / 15.9949)	18.5827	D.EC[+57.02146]SLGAN[+15.99492]PC[+57.02146]EHAGKC[+57.02146]INTLGSFE.C	C2(Carbamidomethyl / 57.0215); C9(Carbamidomethyl / 57.0215); C15(Carbamidomethyl / 57.0215)	0.044	0.054	0.0045	0.014	0	0	0.005	0.014	1.354	119.7	103.6		Specific	5.3	>sp|P46531|NOTC1_HUMAN Neurogenic locus notch homolog protein 1 OS=Homo sapiens OX=9606 GN=NOTCH1 PE=1 SV=4	1	6249	FP051922_10.6539.6539.3	high-energy collision-induced dissociation	1.3	2566.08	2566.09	1	196 | 17513
239	HexNAc(1)	163.1	3	886.379	2657.12	886.381	2657.13	controllerType=0 controllerNumber=1 scan=5472	-1.384	E.CSLGANPCEHAGKCINTLGSFE.C	20	CSLGANPCEHAGKCINTLGSFE,EC,1@57.02146,8@57.02146,10@15.99492,14@57.02146,16@15.99492,20@203.07937	H10(Oxidation / 15.9949); N16(Oxidation / 15.9949); S20(OGlycan / 203.0794)	16.1115	E.C[+57.02146]SLGANPC[+57.02146]EH[+15.99492]AGKC[+57.02146]IN[+15.99492]TLGS[+203.07937]FE.C	C1(Carbamidomethyl / 57.0215); C8(Carbamidomethyl / 57.0215); C14(Carbamidomethyl / 57.0215)	0.023	0.028	0	0	0	0	0.0018	0.0021	1.644	163.1	6		Specific	6.9	>sp|P46531|NOTC1_HUMAN Neurogenic locus notch homolog protein 1 OS=Homo sapiens OX=9606 GN=NOTCH1 PE=1 SV=4	1	4974	FP051922_10.5472.5472.3	high-energy collision-induced dissociation	1.6	2656.12	2656.12	1	197 | 14916
239	HexNAc(1)	266.2	3	881.05	2641.14	881.049	2641.13	controllerType=0 controllerNumber=1 scan=5453	1.004	E.CSLGANPCEHAGKCINTLGSFE.C	17	CSLGANPCEHAGKCINTLGSFE,EC,1@57.02146,8@57.02146,10@15.99492,14@57.02146,17@203.07937	H10(Oxidation / 15.9949); T17(OGlycan / 203.0794)	16.0668	E.C[+57.02146]SLGANPC[+57.02146]EH[+15.99492]AGKC[+57.02146]INT[+203.07937]LGSFE.C	C1(Carbamidomethyl / 57.0215); C8(Carbamidomethyl / 57.0215); C14(Carbamidomethyl / 57.0215)	0.0012	0.0015	0	0	0	0	8.6e-05	0.00011	2.917	266.2	2.4		Specific	8.9	>sp|P46531|NOTC1_HUMAN Neurogenic locus notch homolog protein 1 OS=Homo sapiens OX=9606 GN=NOTCH1 PE=1 SV=4	1	4949	FP051922_10.5453.5453.3	high-energy collision-induced dissociation	2.73	2640.13	2640.13	1	198 | 14832
239	HexNAc(1)	255.9	3	881.05	2641.14	881.049	2641.13	controllerType=0 controllerNumber=1 scan=5510	1.489	E.CSLGANPCEHAGKCINTLGSFE.C	17	CSLGANPCEHAGKCINTLGSFE,EC,1@57.02146,8@57.02146,10@15.99492,14@57.02146,17@203.07937	H10(Oxidation / 15.9949); T17(OGlycan / 203.0794)	16.196	E.C[+57.02146]SLGANPC[+57.02146]EH[+15.99492]AGKC[+57.02146]INT[+203.07937]LGSFE.C	C1(Carbamidomethyl / 57.0215); C8(Carbamidomethyl / 57.0215); C14(Carbamidomethyl / 57.0215)	0.0022	0.0026	0	0	0	0	0.00019	0.00023	2.667	255.9	7.2		Specific	8.1	>sp|P46531|NOTC1_HUMAN Neurogenic locus notch homolog protein 1 OS=Homo sapiens OX=9606 GN=NOTCH1 PE=1 SV=4	1	5018	FP051922_10.5510.5510.3	high-energy collision-induced dissociation	2.48	2640.13	2640.13	1	199 | 15148
239	Hex(1)	588.4	3	867.705	2601.1	867.702	2601.09	controllerType=0 controllerNumber=1 scan=5800	3.809	E.CSLGANPCEHAGKCINTLGSFE.C	17	CSLGANPCEHAGKCINTLGSFE,EC,1@57.02146,8@57.02146,10@15.99492,14@57.02146,16@0.98402,17@162.05282	H10(Oxidation / 15.9949); N16(Deamidated / 0.984); T17(OGlycan / 162.0528)	16.8718	E.C[+57.02146]SLGANPC[+57.02146]EH[+15.99492]AGKC[+57.02146]IN[+0.98402]T[+162.05282]LGSFE.C	C1(Carbamidomethyl / 57.0215); C8(Carbamidomethyl / 57.0215); C14(Carbamidomethyl / 57.0215)	7.6e-07	9.3e-07	0	0	0	0	1.6e-07	1.9e-07	6.118	588.4	3.6		Specific	13.9	>sp|P46531|NOTC1_HUMAN Neurogenic locus notch homolog protein 1 OS=Homo sapiens OX=9606 GN=NOTCH1 PE=1 SV=4	1	5361	FP051922_10.5800.5800.3	high-energy collision-induced dissociation	8.11	2600.09	2600.08	1	200 | 16224
239	Hex(1)	532.5	3	867.705	2601.1	867.702	2601.09	controllerType=0 controllerNumber=1 scan=5750	3.597	E.CSLGANPCEHAGKCINTLGSFE.C	17	CSLGANPCEHAGKCINTLGSFE,EC,1@57.02146,8@57.02146,10@15.99492,14@57.02146,16@0.98402,17@162.05282	H10(Oxidation / 15.9949); N16(Deamidated / 0.984); T17(OGlycan / 162.0528)	16.7526	E.C[+57.02146]SLGANPC[+57.02146]EH[+15.99492]AGKC[+57.02146]IN[+0.98402]T[+162.05282]LGSFE.C	C1(Carbamidomethyl / 57.0215); C8(Carbamidomethyl / 57.0215); C14(Carbamidomethyl / 57.0215)	3.1e-06	3.8e-06	0	0	0	0	3.6e-07	4.4e-07	5.51	532.5	3.6		Specific	13.2	>sp|P46531|NOTC1_HUMAN Neurogenic locus notch homolog protein 1 OS=Homo sapiens OX=9606 GN=NOTCH1 PE=1 SV=4	1	5302	FP051922_10.5750.5750.3	high-energy collision-induced dissociation	6.11	2600.09	2600.08	1	201 | 16022
239	Hex(1)	361.8	3	867.369	2600.09	867.374	2600.11	controllerType=0 controllerNumber=1 scan=5605	-5.342	E.CSLGANPCEHAGKCINTLGSFE.C	20	CSLGANPCEHAGKCINTLGSFE,EC,1@57.02146,8@57.02146,14@57.02146,16@15.99492,20@162.05282	N16(Oxidation / 15.9949); S20(OGlycan / 162.0528)	16.4173	E.C[+57.02146]SLGANPC[+57.02146]EHAGKC[+57.02146]IN[+15.99492]TLGS[+162.05282]FE.C	C1(Carbamidomethyl / 57.0215); C8(Carbamidomethyl / 57.0215); C14(Carbamidomethyl / 57.0215)	0.00073	0.00089	0	0	0	0	5.3e-05	6.5e-05	3.137	361.8	7.8		Specific	10.4	>sp|P46531|NOTC1_HUMAN Neurogenic locus notch homolog protein 1 OS=Homo sapiens OX=9606 GN=NOTCH1 PE=1 SV=4	1	5130	FP051922_10.5605.5605.3	high-energy collision-induced dissociation	2.92	2599.08	2599.1	1	202 | 15522
239	Hex(1)	231.6	3	867.371	2600.1	867.374	2600.11	controllerType=0 controllerNumber=1 scan=5594	-3.159	E.CSLGANPCEHAGKCINTLGSFE.C	17	CSLGANPCEHAGKCINTLGSFE,EC,1@57.02146,8@57.02146,10@15.99492,14@57.02146,17@162.05282	H10(Oxidation / 15.9949); T17(OGlycan / 162.0528)	16.3913	E.C[+57.02146]SLGANPC[+57.02146]EH[+15.99492]AGKC[+57.02146]INT[+162.05282]LGSFE.C	C1(Carbamidomethyl / 57.0215); C8(Carbamidomethyl / 57.0215); C14(Carbamidomethyl / 57.0215)	0.0016	0.002	0	0	0	0	0.00014	0.00017	2.792	231.6	3.6		Specific	8.6	>sp|P46531|NOTC1_HUMAN Neurogenic locus notch homolog protein 1 OS=Homo sapiens OX=9606 GN=NOTCH1 PE=1 SV=4	1	5114	FP051922_10.5594.5594.4	high-energy collision-induced dissociation	2.69	2599.09	2599.1	1	203 | 15482
239	Fuc(1)	270.8	2	1292.53	2584.06	1292.56	2584.11	controllerType=0 controllerNumber=1 scan=6932	-18.982	E.CSLGANPCEHAGKCINTLGSFE.C	2	CSLGANPCEHAGKCINTLGSFE,EC,1@57.02146,2@146.05791,8@57.02146,14@57.02146,16@15.99492	S2(OGlycan / 146.0579); N16(Oxidation / 15.9949)	19.4984	E.C[+57.02146]S[+146.05791]LGANPC[+57.02146]EHAGKC[+57.02146]IN[+15.99492]TLGSFE.C	C1(Carbamidomethyl / 57.0215); C8(Carbamidomethyl / 57.0215); C14(Carbamidomethyl / 57.0215)	0.024	0.029	0	0	0	0	0.0021	0.0026	1.617	196.2	20.4		Specific	9.1	>sp|P46531|NOTC1_HUMAN Neurogenic locus notch homolog protein 1 OS=Homo sapiens OX=9606 GN=NOTCH1 PE=1 SV=4	1	6740	FP051922_10.6932.6932.2	high-energy collision-induced dissociation	1.48	2583.05	2583.1	1	204 | 21033
239	Fuc(1)	243.4	3	862.025	2584.06	862.042	2584.11	controllerType=0 controllerNumber=1 scan=6890	-19.649	E.CSLGANPCEHAGKCINTLGSFE.C	2	CSLGANPCEHAGKCINTLGSFE,EC,1@57.02146,2@146.05791,8@57.02146,14@57.02146,16@15.99492	S2(OGlycan / 146.0579); N16(Oxidation / 15.9949)	19.3985	E.C[+57.02146]S[+146.05791]LGANPC[+57.02146]EHAGKC[+57.02146]IN[+15.99492]TLGSFE.C	C1(Carbamidomethyl / 57.0215); C8(Carbamidomethyl / 57.0215); C14(Carbamidomethyl / 57.0215)	0.019	0.024	0	0	0	0	0.0014	0.0017	1.713	243.4	11.2		Specific	7.9	>sp|P46531|NOTC1_HUMAN Neurogenic locus notch homolog protein 1 OS=Homo sapiens OX=9606 GN=NOTCH1 PE=1 SV=4	1	6683	FP051922_10.6890.6890.3	high-energy collision-induced dissociation	1.57	2583.05	2583.1	1	205 | 20709
239	Fuc(1)	237.2	2	1292.54	2584.06	1292.56	2584.11	controllerType=0 controllerNumber=1 scan=6879	-18.132	E.CSLGANPCEHAGKCINTLGSFE.C	2	CSLGANPCEHAGKCINTLGSFE,EC,1@57.02146,2@146.05791,8@57.02146,14@57.02146,16@15.99492	S2(OGlycan / 146.0579); N16(Oxidation / 15.9949)	19.3725	E.C[+57.02146]S[+146.05791]LGANPC[+57.02146]EHAGKC[+57.02146]IN[+15.99492]TLGSFE.C	C1(Carbamidomethyl / 57.0215); C8(Carbamidomethyl / 57.0215); C14(Carbamidomethyl / 57.0215)	0.01	0.012	0	0	0	0	0.00065	0.00079	1.991	233.7	9.2		Specific	11.1	>sp|P46531|NOTC1_HUMAN Neurogenic locus notch homolog protein 1 OS=Homo sapiens OX=9606 GN=NOTCH1 PE=1 SV=4	1	6670	FP051922_10.6879.6879.2	high-energy collision-induced dissociation	1.89	2583.06	2583.1	1	206 | 20586
239	Fuc(1)	227.4	2	1292.54	2584.06	1292.56	2584.11	controllerType=0 controllerNumber=1 scan=6748	-18.604	E.CSLGANPCEHAGKCINTLGSFE.C	2	CSLGANPCEHAGKCINTLGSFE,EC,1@57.02146,2@146.05791,8@57.02146,14@57.02146,16@15.99492	S2(OGlycan / 146.0579); N16(Oxidation / 15.9949)	19.0623	E.C[+57.02146]S[+146.05791]LGANPC[+57.02146]EHAGKC[+57.02146]IN[+15.99492]TLGSFE.C	C1(Carbamidomethyl / 57.0215); C8(Carbamidomethyl / 57.0215); C14(Carbamidomethyl / 57.0215)	0.0013	0.0016	0	0	0	0	0.0001	0.00012	2.875	227.4	5.1		Specific	12.1	>sp|P46531|NOTC1_HUMAN Neurogenic locus notch homolog protein 1 OS=Homo sapiens OX=9606 GN=NOTCH1 PE=1 SV=4	1	6507	FP051922_10.6748.6748.2	high-energy collision-induced dissociation	2.77	2583.06	2583.1	1	207 | 19751
239	Hex(1)	716.2	3	862.039	2584.1	862.042	2584.11	controllerType=0 controllerNumber=1 scan=5504	-3.351	E.CSLGANPCEHAGKCINTLGSFE.C	17	CSLGANPCEHAGKCINTLGSFE,EC,1@57.02146,8@57.02146,14@57.02146,17@162.05282	T17(OGlycan / 162.0528)	16.1839	E.C[+57.02146]SLGANPC[+57.02146]EHAGKC[+57.02146]INT[+162.05282]LGSFE.C	C1(Carbamidomethyl / 57.0215); C8(Carbamidomethyl / 57.0215); C14(Carbamidomethyl / 57.0215)	5.6e-11	6.9e-11	0	0	0	0	5.7e-12	7e-12	10.248	625.9	3.6		Specific	13.4	>sp|P46531|NOTC1_HUMAN Neurogenic locus notch homolog protein 1 OS=Homo sapiens OX=9606 GN=NOTCH1 PE=1 SV=4	1	5010	FP051922_10.5504.5504.3	high-energy collision-induced dissociation	10.69	2583.1	2583.1	1	208 | 15102
239	Hex(1)	508.1	3	862.041	2584.11	862.042	2584.11	controllerType=0 controllerNumber=1 scan=5561	-1.155	E.CSLGANPCEHAGKCINTLGSFE.C	17	CSLGANPCEHAGKCINTLGSFE,EC,1@57.02146,8@57.02146,14@57.02146,17@162.05282	T17(OGlycan / 162.0528)	16.316	E.C[+57.02146]SLGANPC[+57.02146]EHAGKC[+57.02146]INT[+162.05282]LGSFE.C	C1(Carbamidomethyl / 57.0215); C8(Carbamidomethyl / 57.0215); C14(Carbamidomethyl / 57.0215)	7.3e-07	9e-07	0	0	0	0	1.5e-07	1.9e-07	6.134	508.1	3.6		Specific	12.1	>sp|P46531|NOTC1_HUMAN Neurogenic locus notch homolog protein 1 OS=Homo sapiens OX=9606 GN=NOTCH1 PE=1 SV=4	1	5076	FP051922_10.5561.5561.3	high-energy collision-induced dissociation	6.72	2583.1	2583.1	1	209 | 15326
239	Hex(1)	479.4	3	862.044	2584.12	862.042	2584.11	controllerType=0 controllerNumber=1 scan=5455	2.105	E.CSLGANPCEHAGKCINTLGSFE.C	17	CSLGANPCEHAGKCINTLGSFE,EC,1@57.02146,8@57.02146,14@57.02146,17@162.05282	T17(OGlycan / 162.0528)	16.0711	E.C[+57.02146]SLGANPC[+57.02146]EHAGKC[+57.02146]INT[+162.05282]LGSFE.C	C1(Carbamidomethyl / 57.0215); C8(Carbamidomethyl / 57.0215); C14(Carbamidomethyl / 57.0215)	6.7e-05	8.1e-05	0	0	0	0	7.4e-06	9e-06	4.176	479.4	3		Specific	10.6	>sp|P46531|NOTC1_HUMAN Neurogenic locus notch homolog protein 1 OS=Homo sapiens OX=9606 GN=NOTCH1 PE=1 SV=4	1	4952	FP051922_10.5455.5455.3	high-energy collision-induced dissociation	4.74	2583.11	2583.1	1	210 | 14872
239	Hex(1)	166.5	3	862.025	2584.06	862.042	2584.11	controllerType=0 controllerNumber=1 scan=6943	-19.719	E.CSLGANPCEHAGKCINTLGSFE.C	2	CSLGANPCEHAGKCINTLGSFE,EC,1@57.02146,2@162.05282,8@57.02146,14@57.02146	S2(OGlycan / 162.0528)	19.5243	E.C[+57.02146]S[+162.05282]LGANPC[+57.02146]EHAGKC[+57.02146]INTLGSFE.C	C1(Carbamidomethyl / 57.0215); C8(Carbamidomethyl / 57.0215); C14(Carbamidomethyl / 57.0215)	0.041	0.05	0.0048	0.0048	0.012	0.012	0.005	0.0052	1.385	166.5	3.9		Specific	7.1	>sp|P46531|NOTC1_HUMAN Neurogenic locus notch homolog protein 1 OS=Homo sapiens OX=9606 GN=NOTCH1 PE=1 SV=4	1	6754	FP051922_10.6943.6943.3	high-energy collision-induced dissociation	1.39	2583.05	2583.1	1	211 | 21093
239		164.8	3	808.027	2422.07	808.024	2422.06	controllerType=0 controllerNumber=1 scan=5705	3.19	E.CSLGANPCEHAGKCINTLGSFE.C		CSLGANPCEHAGKCINTLGSFE,EC,1@57.02146,8@57.02146,14@57.02146		16.6485	E.C[+57.02146]SLGANPC[+57.02146]EHAGKC[+57.02146]INTLGSFE.C	C1(Carbamidomethyl / 57.0215); C8(Carbamidomethyl / 57.0215); C14(Carbamidomethyl / 57.0215)	0.034	0.042	0	0.005	0	0.013	0.0036	0.0052	1.467	164.8	164.8		Specific	7.7	>sp|P46531|NOTC1_HUMAN Neurogenic locus notch homolog protein 1 OS=Homo sapiens OX=9606 GN=NOTCH1 PE=1 SV=4	1	5247	FP051922_10.5705.5705.3	high-energy collision-induced dissociation	1.38	2421.06	2421.05	1	212 | 15780
248	Hex(1)	550.5	2	806.37	1611.73	806.37	1611.73	controllerType=0 controllerNumber=1 scan=4310	0.666	E.HAGKCINTLGSFE.C	11	HAGKCINTLGSFE,EC,5@57.02146,7@15.99492,11@162.05282	N7(Oxidation / 15.9949); S11(OGlycan / 162.0528)	13.5643	E.HAGKC[+57.02146]IN[+15.99492]TLGS[+162.05282]FE.C	C5(Carbamidomethyl / 57.0215)	8e-07	9.7e-07	0	0	0	0	1.6e-07	2e-07	6.099	416.8	46.5		Specific	12.5	>sp|P46531|NOTC1_HUMAN Neurogenic locus notch homolog protein 1 OS=Homo sapiens OX=9606 GN=NOTCH1 PE=1 SV=4	1	3568	FP051922_10.4310.4310.2	high-energy collision-induced dissociation	6.36	1610.73	1610.72	1	213 | 1111
248	Hex(1)	271.5	3	537.914	1611.73	537.915	1611.73	controllerType=0 controllerNumber=1 scan=4294	-2.637	E.HAGKCINTLGSFE.C	8	HAGKCINTLGSFE,EC,5@57.02146,7@15.99492,8@162.05282	N7(Oxidation / 15.9949); T8(OGlycan / 162.0528)	13.533	E.HAGKC[+57.02146]IN[+15.99492]T[+162.05282]LGSFE.C	C5(Carbamidomethyl / 57.0215)	0.00036	0.00044	0	0	0	0	3e-05	3.7e-05	3.439	271.5	6		Specific	9	>sp|P46531|NOTC1_HUMAN Neurogenic locus notch homolog protein 1 OS=Homo sapiens OX=9606 GN=NOTCH1 PE=1 SV=4	1	3551	FP051922_10.4294.4294.3	high-energy collision-induced dissociation	3.31	1610.72	1610.72	1	214 | 1082
248	Hex(1)	92.8	3	537.914	1611.73	537.915	1611.73	controllerType=0 controllerNumber=1 scan=4349	-3.545	E.HAGKCINTLGSFE.C	8	HAGKCINTLGSFE,EC,5@57.02146,7@15.99492,8@162.05282	N7(Oxidation / 15.9949); T8(OGlycan / 162.0528)	13.6481	E.HAGKC[+57.02146]IN[+15.99492]T[+162.05282]LGSFE.C	C5(Carbamidomethyl / 57.0215)	0.034	0.041	0	0.0051	0	0	0.0033	0.0052	1.472	92.8	6		Specific	5.6	>sp|P46531|NOTC1_HUMAN Neurogenic locus notch homolog protein 1 OS=Homo sapiens OX=9606 GN=NOTCH1 PE=1 SV=4	1	3617	FP051922_10.4349.4349.3	high-energy collision-induced dissociation	1.33	1610.72	1610.72	1	215 | 1151
248	Hex(1)	545.6	2	798.369	1595.73	798.372	1595.74	controllerType=0 controllerNumber=1 scan=4316	-4.35	E.HAGKCINTLGSFE.C	11	HAGKCINTLGSFE,EC,5@57.02146,11@162.05282	S11(OGlycan / 162.0528)	13.5782	E.HAGKC[+57.02146]INTLGS[+162.05282]FE.C	C5(Carbamidomethyl / 57.0215)	3.3e-07	4e-07	0	0	0	0	7.2e-08	8.8e-08	6.479	440	48		Specific	13.9	>sp|P46531|NOTC1_HUMAN Neurogenic locus notch homolog protein 1 OS=Homo sapiens OX=9606 GN=NOTCH1 PE=1 SV=4	1	3575	FP051922_10.4316.4316.2	high-energy collision-induced dissociation	7.53	1594.72	1594.73	1	216 | 1127
248	Hex(1)	385.2	3	532.582	1595.73	532.584	1595.74	controllerType=0 controllerNumber=1 scan=4309	-4.09	E.HAGKCINTLGSFE.C	8	HAGKCINTLGSFE,EC,5@57.02146,8@162.05282	T8(OGlycan / 162.0528)	13.5621	E.HAGKC[+57.02146]INT[+162.05282]LGSFE.C	C5(Carbamidomethyl / 57.0215)	1.1e-05	1.3e-05	0	0	0	0	1.5e-06	1.9e-06	4.957	376.2	6		Specific	10.2	>sp|P46531|NOTC1_HUMAN Neurogenic locus notch homolog protein 1 OS=Homo sapiens OX=9606 GN=NOTCH1 PE=1 SV=4	1	3567	FP051922_10.4309.4309.3	high-energy collision-induced dissociation	5.65	1594.72	1594.73	1	217 | 1099
248	Hex(1)	229	3	532.582	1595.73	532.584	1595.74	controllerType=0 controllerNumber=1 scan=4371	-3.631	E.HAGKCINTLGSFE.C	8	HAGKCINTLGSFE,EC,5@57.02146,8@162.05282	T8(OGlycan / 162.0528)	13.691	E.HAGKC[+57.02146]INT[+162.05282]LGSFE.C	C5(Carbamidomethyl / 57.0215)	0.002	0.0024	0	0	0	0	0.00017	0.0002	2.708	229	6		Specific	7.9	>sp|P46531|NOTC1_HUMAN Neurogenic locus notch homolog protein 1 OS=Homo sapiens OX=9606 GN=NOTCH1 PE=1 SV=4	1	3641	FP051922_10.4371.4371.3	high-energy collision-induced dissociation	3.38	1594.72	1594.73	1	218 | 1168
248		395.6	3	483.896	1449.67	483.898	1449.68	controllerType=0 controllerNumber=1 scan=4312	-3.691	E.HAGKCINTLGSFE.C		HAGKCINTLGSFE,EC,5@57.02146,7@15.99492	N7(Oxidation / 15.9949)	13.5686	E.HAGKC[+57.02146]IN[+15.99492]TLGSFE.C	C5(Carbamidomethyl / 57.0215)	1.5e-05	1.9e-05	0	0	0	0	2e-06	2.4e-06	4.812	372.9	189.7		Specific	9.4	>sp|P46531|NOTC1_HUMAN Neurogenic locus notch homolog protein 1 OS=Homo sapiens OX=9606 GN=NOTCH1 PE=1 SV=4	1	3571	FP051922_10.4312.4312.3	high-energy collision-induced dissociation	5.5	1448.67	1448.67	1	219 | 1123
248		388.9	3	478.564	1433.68	478.566	1433.68	controllerType=0 controllerNumber=1 scan=4338	-5.512	E.HAGKCINTLGSFE.C		HAGKCINTLGSFE,EC,5@57.02146		13.6242	E.HAGKC[+57.02146]INTLGSFE.C	C5(Carbamidomethyl / 57.0215)	5.4e-05	6.6e-05	0	0	0	0	4.5e-06	5.5e-06	4.266	371.2	371.2		Specific	9.9	>sp|P46531|NOTC1_HUMAN Neurogenic locus notch homolog protein 1 OS=Homo sapiens OX=9606 GN=NOTCH1 PE=1 SV=4	1	3603	FP051922_10.4338.4338.3	high-energy collision-induced dissociation	4.31	1432.67	1432.68	1	220 | 1144
261		568.8	2	815.325	1629.64	815.326	1629.65	controllerType=0 controllerNumber=1 scan=4768	-1.777	E.CQCLQGYTGPRCE.I		CQCLQGYTGPRCE,EI,1@57.02146,2@0.98402,3@57.02146,12@57.02146	Q2(Deamidated / 0.984)	14.509	E.C[+57.02146]Q[+0.98402]C[+57.02146]LQGYTGPRC[+57.02146]E.I	C1(Carbamidomethyl / 57.0215); C3(Carbamidomethyl / 57.0215); C12(Carbamidomethyl / 57.0215)	9.3e-08	1.1e-07	0	0	0	0	9e-09	1.1e-08	7.033	529.4	235.2		Specific	14.1	>sp|P46531|NOTC1_HUMAN Neurogenic locus notch homolog protein 1 OS=Homo sapiens OX=9606 GN=NOTCH1 PE=1 SV=4	1	4105	FP051922_10.4768.4768.2	high-energy collision-induced dissociation	7.47	1628.64	1628.64	1	221 | 1205
261		737.1	2	814.831	1628.66	814.834	1628.66	controllerType=0 controllerNumber=1 scan=4295	-3.647	E.CQCLQGYTGPRCE.I		CQCLQGYTGPRCE,EI,1@57.02146,3@57.02146,12@57.02146		13.5351	E.C[+57.02146]QC[+57.02146]LQGYTGPRC[+57.02146]E.I	C1(Carbamidomethyl / 57.0215); C3(Carbamidomethyl / 57.0215); C12(Carbamidomethyl / 57.0215)	4e-11	4.9e-11	0	0	0	0	3.6e-12	4.4e-12	10.399	645.4	645.4		Specific	12.3	>sp|P46531|NOTC1_HUMAN Neurogenic locus notch homolog protein 1 OS=Homo sapiens OX=9606 GN=NOTCH1 PE=1 SV=4	1	3552	FP051922_10.4295.4295.2	high-energy collision-induced dissociation	10.31	1627.65	1627.65	1	222 | 1094
261		690.7	2	814.831	1628.66	814.834	1628.66	controllerType=0 controllerNumber=1 scan=4348	-3.872	E.CQCLQGYTGPRCE.I		CQCLQGYTGPRCE,EI,1@57.02146,3@57.02146,12@57.02146		13.6469	E.C[+57.02146]QC[+57.02146]LQGYTGPRC[+57.02146]E.I	C1(Carbamidomethyl / 57.0215); C3(Carbamidomethyl / 57.0215); C12(Carbamidomethyl / 57.0215)	4e-10	4.9e-10	0	0	0	0	3.9e-11	4.8e-11	9.399	690.7	690.7		Specific	15.7	>sp|P46531|NOTC1_HUMAN Neurogenic locus notch homolog protein 1 OS=Homo sapiens OX=9606 GN=NOTCH1 PE=1 SV=4	1	3615	FP051922_10.4348.4348.2	high-energy collision-induced dissociation	9.31	1627.65	1627.65	1	223 | 1146
261		599	2	814.832	1628.66	814.834	1628.66	controllerType=0 controllerNumber=1 scan=4403	-3.198	E.CQCLQGYTGPRCE.I		CQCLQGYTGPRCE,EI,1@57.02146,3@57.02146,12@57.02146		13.7564	E.C[+57.02146]QC[+57.02146]LQGYTGPRC[+57.02146]E.I	C1(Carbamidomethyl / 57.0215); C3(Carbamidomethyl / 57.0215); C12(Carbamidomethyl / 57.0215)	4e-08	4.9e-08	0	0	0	0	2.3e-09	2.8e-09	7.399	599	599		Specific	13.9	>sp|P46531|NOTC1_HUMAN Neurogenic locus notch homolog protein 1 OS=Homo sapiens OX=9606 GN=NOTCH1 PE=1 SV=4	1	3678	FP051922_10.4403.4403.2	high-energy collision-induced dissociation	7.31	1627.65	1627.65	1	224 | 1180
261		549.4	2	814.831	1628.65	814.834	1628.66	controllerType=0 controllerNumber=1 scan=5975	-4.247	E.CQCLQGYTGPRCE.I		CQCLQGYTGPRCE,EI,1@57.02146,3@57.02146,12@57.02146		17.2757	E.C[+57.02146]QC[+57.02146]LQGYTGPRC[+57.02146]E.I	C1(Carbamidomethyl / 57.0215); C3(Carbamidomethyl / 57.0215); C12(Carbamidomethyl / 57.0215)	1.6e-07	2e-07	0	0	0	0	2.7e-08	3.3e-08	6.791	495.7	495.7		Specific	14.1	>sp|P46531|NOTC1_HUMAN Neurogenic locus notch homolog protein 1 OS=Homo sapiens OX=9606 GN=NOTCH1 PE=1 SV=4	1	5578	FP051922_10.5975.5975.2	high-energy collision-induced dissociation	6.7	1627.65	1627.65	1	225 | 1443
261		543.9	2	814.834	1628.66	814.834	1628.66	controllerType=0 controllerNumber=1 scan=5922	-0.799	E.CQCLQGYTGPRCE.I		CQCLQGYTGPRCE,EI,1@57.02146,3@57.02146,12@57.02146		17.1568	E.C[+57.02146]QC[+57.02146]LQGYTGPRC[+57.02146]E.I	C1(Carbamidomethyl / 57.0215); C3(Carbamidomethyl / 57.0215); C12(Carbamidomethyl / 57.0215)	3.8e-07	4.6e-07	0	0	0	0	7.8e-08	9.5e-08	6.425	527.9	527.9		Specific	14.3	>sp|P46531|NOTC1_HUMAN Neurogenic locus notch homolog protein 1 OS=Homo sapiens OX=9606 GN=NOTCH1 PE=1 SV=4	1	5516	FP051922_10.5922.5922.2	high-energy collision-induced dissociation	6.34	1627.65	1627.65	1	226 | 1386
261		518.1	2	814.833	1628.66	814.834	1628.66	controllerType=0 controllerNumber=1 scan=6030	-1.699	E.CQCLQGYTGPRCE.I		CQCLQGYTGPRCE,EI,1@57.02146,3@57.02146,12@57.02146		17.4	E.C[+57.02146]QC[+57.02146]LQGYTGPRC[+57.02146]E.I	C1(Carbamidomethyl / 57.0215); C3(Carbamidomethyl / 57.0215); C12(Carbamidomethyl / 57.0215)	5.2e-07	6.3e-07	0	0	0	0	1.2e-07	1.4e-07	6.284	449.5	449.5		Specific	14.3	>sp|P46531|NOTC1_HUMAN Neurogenic locus notch homolog protein 1 OS=Homo sapiens OX=9606 GN=NOTCH1 PE=1 SV=4	1	5645	FP051922_10.6030.6030.2	high-energy collision-induced dissociation	6.2	1627.65	1627.65	1	227 | 1570
261		422.9	3	543.557	1628.66	543.559	1628.66	controllerType=0 controllerNumber=1 scan=4323	-3.693	E.CQCLQGYTGPRCE.I		CQCLQGYTGPRCE,EI,1@57.02146,3@57.02146,12@57.02146		13.5922	E.C[+57.02146]QC[+57.02146]LQGYTGPRC[+57.02146]E.I	C1(Carbamidomethyl / 57.0215); C3(Carbamidomethyl / 57.0215); C12(Carbamidomethyl / 57.0215)	0.0014	0.0017	0	0	0	0	0.00011	0.00013	2.854	337.3	337.3		Specific	9.4	>sp|P46531|NOTC1_HUMAN Neurogenic locus notch homolog protein 1 OS=Homo sapiens OX=9606 GN=NOTCH1 PE=1 SV=4	1	3586	FP051922_10.4323.4323.3	high-energy collision-induced dissociation	3.01	1627.65	1627.65	1	228 | 1139
261		318.4	3	543.557	1628.66	543.559	1628.66	controllerType=0 controllerNumber=1 scan=4350	-3.243	E.CQCLQGYTGPRCE.I		CQCLQGYTGPRCE,EI,1@57.02146,3@57.02146,12@57.02146		13.6492	E.C[+57.02146]QC[+57.02146]LQGYTGPRC[+57.02146]E.I	C1(Carbamidomethyl / 57.0215); C3(Carbamidomethyl / 57.0215); C12(Carbamidomethyl / 57.0215)	0.0051	0.0062	0	0	0	0	0.00035	0.00043	2.292	318.4	318.4		Specific	8.6	>sp|P46531|NOTC1_HUMAN Neurogenic locus notch homolog protein 1 OS=Homo sapiens OX=9606 GN=NOTCH1 PE=1 SV=4	1	3619	FP051922_10.4350.4350.2	high-energy collision-induced dissociation	2.26	1627.65	1627.65	1	229 | 1163
274	Hex(1)Pent(2); HexNAc(1)Hex(1)Fuc(1)NeuAc(1)	528.2	3	1293.52	3878.53	1293.52	3878.54	controllerType=0 controllerNumber=1 scan=7000	-2.189	E.IDVNECVSNPCQNNATCLDQIGE.F	8;16	IDVNECVSNPCQNNATCLDQIGE,EF,6@57.02146,8@426.13734,11@57.02146,16@802.28552,17@57.02146	S8(OGlycan / 426.1373); T16(OGlycan / 802.2855)	19.6582	E.IDVNEC[+57.02146]VS[+426.13734]NPC[+57.02146]QNNAT[+802.28552]C[+57.02146]LDQIGE.F	C6(Carbamidomethyl / 57.0215); C11(Carbamidomethyl / 57.0215); C17(Carbamidomethyl / 57.0215)	3.3e-06	4e-06	0	0	0	0	3.8e-07	4.7e-07	5.486	528.2	2.1		Specific	17.9	>sp|P46531|NOTC1_HUMAN Neurogenic locus notch homolog protein 1 OS=Homo sapiens OX=9606 GN=NOTCH1 PE=1 SV=4	1	6823	FP051922_10.7000.7000.3	high-energy collision-induced dissociation	5.13	3877.52	3877.53	1	230 | 64384
274	Hex(1)Pent(2); HexNAc(1)Hex(1)Fuc(1)NeuAc(1)	380	3	1293.52	3878.54	1293.52	3878.54	controllerType=0 controllerNumber=1 scan=7052	-0.867	E.IDVNECVSNPCQNNATCLDQIGE.F	8;16	IDVNECVSNPCQNNATCLDQIGE,EF,6@57.02146,8@426.13734,11@57.02146,16@802.28552,17@57.02146	S8(OGlycan / 426.1373); T16(OGlycan / 802.2855)	19.7814	E.IDVNEC[+57.02146]VS[+426.13734]NPC[+57.02146]QNNAT[+802.28552]C[+57.02146]LDQIGE.F	C6(Carbamidomethyl / 57.0215); C11(Carbamidomethyl / 57.0215); C17(Carbamidomethyl / 57.0215)	1.1e-05	1.3e-05	0	0	0	0	1.5e-06	1.8e-06	4.97	380	1.2		Specific	19.2	>sp|P46531|NOTC1_HUMAN Neurogenic locus notch homolog protein 1 OS=Homo sapiens OX=9606 GN=NOTCH1 PE=1 SV=4	1	6892	FP051922_10.7052.7052.3	high-energy collision-induced dissociation	4.87	3877.53	3877.53	1	231 | 64544
274	Hex(1)Pent(2); HexNAc(1)Fuc(1)	151.7	3	1142.47	3425.39	1142.47	3425.39	controllerType=0 controllerNumber=1 scan=6489	0.468	E.IDVNECVSNPCQNNATCLDQIGE.F	8;16	IDVNECVSNPCQNNATCLDQIGE,EF,6@57.02146,8@426.13734,11@57.02146,16@349.13728,17@57.02146	S8(OGlycan / 426.1373); T16(OGlycan / 349.1373)	18.4666	E.IDVNEC[+57.02146]VS[+426.13734]NPC[+57.02146]QNNAT[+349.13728]C[+57.02146]LDQIGE.F	C6(Carbamidomethyl / 57.0215); C11(Carbamidomethyl / 57.0215); C17(Carbamidomethyl / 57.0215)	0.0013	0.0016	0	0	0	0	9.8e-05	0.00012	2.89	151.7	1.2		Specific	14.3	>sp|P46531|NOTC1_HUMAN Neurogenic locus notch homolog protein 1 OS=Homo sapiens OX=9606 GN=NOTCH1 PE=1 SV=4	1	6191	FP051922_10.6489.6489.3	high-energy collision-induced dissociation	2.55	3424.39	3424.39	1	232 | 45178
274	Hex(1)Pent(2); HexNAc(1)	418.6	3	1093.79	3279.34	1093.78	3279.33	controllerType=0 controllerNumber=1 scan=6487	2.663	E.IDVNECVSNPCQNNATCLDQIGE.F	8;16	IDVNECVSNPCQNNATCLDQIGE,EF,6@57.02146,8@426.13734,11@57.02146,16@203.07937,17@57.02146	S8(OGlycan / 426.1373); T16(OGlycan / 203.0794)	18.4622	E.IDVNEC[+57.02146]VS[+426.13734]NPC[+57.02146]QNNAT[+203.07937]C[+57.02146]LDQIGE.F	C6(Carbamidomethyl / 57.0215); C11(Carbamidomethyl / 57.0215); C17(Carbamidomethyl / 57.0215)	5.7e-05	6.9e-05	0	0	0	0	5e-06	6e-06	4.246	418.6	1.2		Specific	14.2	>sp|P46531|NOTC1_HUMAN Neurogenic locus notch homolog protein 1 OS=Homo sapiens OX=9606 GN=NOTCH1 PE=1 SV=4	1	6189	FP051922_10.6487.6487.3	high-energy collision-induced dissociation	4.14	3278.34	3278.33	1	233 | 45138
274	Hex(1)Pent(2); Fuc(1)	216.8	3	1075.1	3223.3	1075.1	3223.3	controllerType=0 controllerNumber=1 scan=6771	0.163	E.IDVNECVSNPCQNNATCLDQIGE.F	8;16	IDVNECVSNPCQNNATCLDQIGE,EF,6@57.02146,8@426.13734,11@57.02146,14@0.98402,16@146.05791,17@57.02146	S8(OGlycan / 426.1373); N14(Deamidated / 0.984); T16(OGlycan / 146.0579)	19.1171	E.IDVNEC[+57.02146]VS[+426.13734]NPC[+57.02146]QNN[+0.98402]AT[+146.05791]C[+57.02146]LDQIGE.F	C6(Carbamidomethyl / 57.0215); C11(Carbamidomethyl / 57.0215); C17(Carbamidomethyl / 57.0215)	0.0085	0.01	0	0	0	0	0.00047	0.00057	2.07	216.8	0		Specific	10.9	>sp|P46531|NOTC1_HUMAN Neurogenic locus notch homolog protein 1 OS=Homo sapiens OX=9606 GN=NOTCH1 PE=1 SV=4	1	6537	FP051922_10.6771.6771.3	high-energy collision-induced dissociation	2.41	3222.29	3222.29	1	234 | 45624
274	Hex(1)Pent(2); Fuc(1)	441.7	3	1074.77	3222.3	1074.78	3222.31	controllerType=0 controllerNumber=1 scan=6649	-3.358	E.IDVNECVSNPCQNNATCLDQIGE.F	8;16	IDVNECVSNPCQNNATCLDQIGE,EF,6@57.02146,8@426.13734,11@57.02146,16@146.05791,17@57.02146	S8(OGlycan / 426.1373); T16(OGlycan / 146.0579)	18.833	E.IDVNEC[+57.02146]VS[+426.13734]NPC[+57.02146]QNNAT[+146.05791]C[+57.02146]LDQIGE.F	C6(Carbamidomethyl / 57.0215); C11(Carbamidomethyl / 57.0215); C17(Carbamidomethyl / 57.0215)	2.6e-06	3.2e-06	0	0	0	0	3.3e-07	4e-07	5.586	441.7	1.2		Specific	12.4	>sp|P46531|NOTC1_HUMAN Neurogenic locus notch homolog protein 1 OS=Homo sapiens OX=9606 GN=NOTCH1 PE=1 SV=4	1	6383	FP051922_10.6649.6649.3	high-energy collision-induced dissociation	5.5	3221.29	3221.31	1	235 | 45344
274	Hex(1)Pent(2); Fuc(1)	358.6	3	1074.77	3222.3	1074.78	3222.31	controllerType=0 controllerNumber=1 scan=6701	-2.562	E.IDVNECVSNPCQNNATCLDQIGE.F	8;16	IDVNECVSNPCQNNATCLDQIGE,EF,6@57.02146,8@426.13734,11@57.02146,16@146.05791,17@57.02146	S8(OGlycan / 426.1373); T16(OGlycan / 146.0579)	18.9552	E.IDVNEC[+57.02146]VS[+426.13734]NPC[+57.02146]QNNAT[+146.05791]C[+57.02146]LDQIGE.F	C6(Carbamidomethyl / 57.0215); C11(Carbamidomethyl / 57.0215); C17(Carbamidomethyl / 57.0215)	4.5e-05	5.5e-05	0	0	0	0	4.1e-06	5e-06	4.346	358.6	1.2		Specific	13.4	>sp|P46531|NOTC1_HUMAN Neurogenic locus notch homolog protein 1 OS=Homo sapiens OX=9606 GN=NOTCH1 PE=1 SV=4	1	6448	FP051922_10.6701.6701.3	high-energy collision-induced dissociation	4.13	3221.3	3221.31	1	236 | 45464
274	Hex(1)Pent(2); Fuc(1)	231.2	2	1611.65	3222.3	1611.66	3222.31	controllerType=0 controllerNumber=1 scan=6664	-4.206	E.IDVNECVSNPCQNNATCLDQIGE.F	8;16	IDVNECVSNPCQNNATCLDQIGE,EF,6@57.02146,8@426.13734,11@57.02146,16@146.05791,17@57.02146	S8(OGlycan / 426.1373); T16(OGlycan / 146.0579)	18.8677	E.IDVNEC[+57.02146]VS[+426.13734]NPC[+57.02146]QNNAT[+146.05791]C[+57.02146]LDQIGE.F	C6(Carbamidomethyl / 57.0215); C11(Carbamidomethyl / 57.0215); C17(Carbamidomethyl / 57.0215)	0.00013	0.00016	0	0	0	0	1.3e-05	1.6e-05	3.876	231.2	1.2		Specific	13.4	>sp|P46531|NOTC1_HUMAN Neurogenic locus notch homolog protein 1 OS=Homo sapiens OX=9606 GN=NOTCH1 PE=1 SV=4	1	6402	FP051922_10.6664.6664.2	high-energy collision-induced dissociation	3.93	3221.29	3221.31	1	237 | 45384
276	HexNAc(1)Hex(1)Fuc(1)NeuAc(1); HexNAc(1)Hex(1)Fuc(1)NeuAc(1)	98.4	3	1343.54	4028.59	1343.19	4027.56	controllerType=0 controllerNumber=1 scan=6266	6.89	D.VNECVSNPCQNNATCLDQIGE.F	6;14	VNECVSNPCQNNATCLDQIGE,DF,4@57.02146,6@802.28552,7@0.98402,9@57.02146,14@802.28552,15@57.02146	S6(OGlycan / 802.2855); N7(Deamidated / 0.984); T14(OGlycan / 802.2855)	17.9529	D.VNEC[+57.02146]VS[+802.28552]N[+0.98402]PC[+57.02146]QNNAT[+802.28552]C[+57.02146]LDQIGE.F	C4(Carbamidomethyl / 57.0215); C9(Carbamidomethyl / 57.0215); C15(Carbamidomethyl / 57.0215)	0.033	0.04	0	0.0051	0	0.013	0.0033	0.0052	1.487	98.4	33.1	1	Specific	12.2	>sp|P46531|NOTC1_HUMAN Neurogenic locus notch homolog protein 1 OS=Homo sapiens OX=9606 GN=NOTCH1 PE=1 SV=4	1	5940	FP051922_10.6266.6266.3	high-energy collision-induced dissociation	1.42	4027.59	4026.55	1	238 | 62666
297		491.3	2	1230.98	2460.96	1230.98	2460.96	controllerType=0 controllerNumber=1 scan=5694	0.856	E.FQCICMPGYEGVHCEVNTDE.C		FQCICMPGYEGVHCEVNTDE,EC,3@57.02146,5@57.02146,6@15.99492,14@57.02146	M6(Oxidation / 15.9949)	16.6224	E.FQC[+57.02146]IC[+57.02146]M[+15.99492]PGYEGVHC[+57.02146]EVNTDE.C	C3(Carbamidomethyl / 57.0215); C5(Carbamidomethyl / 57.0215); C14(Carbamidomethyl / 57.0215)	4.4e-07	5.3e-07	0	0	0	0	1.1e-07	1.3e-07	6.36	389.9	277.6		Specific	13.3	>sp|P46531|NOTC1_HUMAN Neurogenic locus notch homolog protein 1 OS=Homo sapiens OX=9606 GN=NOTCH1 PE=1 SV=4	1	5235	FP051922_10.5694.5694.2	high-energy collision-induced dissociation	7.55	2459.95	2459.95	1	239 | 15714
297		438.2	2	1230.98	2460.96	1230.98	2460.96	controllerType=0 controllerNumber=1 scan=5745	-0.037	E.FQCICMPGYEGVHCEVNTDE.C		FQCICMPGYEGVHCEVNTDE,EC,3@57.02146,5@57.02146,6@15.99492,14@57.02146	M6(Oxidation / 15.9949)	16.7417	E.FQC[+57.02146]IC[+57.02146]M[+15.99492]PGYEGVHC[+57.02146]EVNTDE.C	C3(Carbamidomethyl / 57.0215); C5(Carbamidomethyl / 57.0215); C14(Carbamidomethyl / 57.0215)	7.7e-07	9.4e-07	0	0	0	0	1.6e-07	2e-07	6.115	394.3	278.5		Specific	17.5	>sp|P46531|NOTC1_HUMAN Neurogenic locus notch homolog protein 1 OS=Homo sapiens OX=9606 GN=NOTCH1 PE=1 SV=4	1	5295	FP051922_10.5745.5745.2	high-energy collision-induced dissociation	6.68	2459.95	2459.95	1	240 | 15942
297		343.1	3	820.993	2460.97	820.99	2460.96	controllerType=0 controllerNumber=1 scan=5714	3.554	E.FQCICMPGYEGVHCEVNTDE.C		FQCICMPGYEGVHCEVNTDE,EC,3@57.02146,5@57.02146,6@15.99492,14@57.02146	M6(Oxidation / 15.9949)	16.6698	E.FQC[+57.02146]IC[+57.02146]M[+15.99492]PGYEGVHC[+57.02146]EVNTDE.C	C3(Carbamidomethyl / 57.0215); C5(Carbamidomethyl / 57.0215); C14(Carbamidomethyl / 57.0215)	0.039	0.048	0.0049	0.0049	0	0	0.005	0.0052	1.407	111	111		Specific	10.2	>sp|P46531|NOTC1_HUMAN Neurogenic locus notch homolog protein 1 OS=Homo sapiens OX=9606 GN=NOTCH1 PE=1 SV=4	1	5255	FP051922_10.5714.5714.3	high-energy collision-induced dissociation	1.45	2459.96	2459.95	1	241 | 15792
297		312.2	2	1223.48	2445.96	1223.48	2445.95	controllerType=0 controllerNumber=1 scan=6599	4.419	E.FQCICMPGYEGVHCEVNTDE.C		FQCICMPGYEGVHCEVNTDE,EC,3@57.02146,5@57.02146,14@57.02146,17@0.98402	N17(Deamidated / 0.984)	18.7177	E.FQC[+57.02146]IC[+57.02146]MPGYEGVHC[+57.02146]EVN[+0.98402]TDE.C	C3(Carbamidomethyl / 57.0215); C5(Carbamidomethyl / 57.0215); C14(Carbamidomethyl / 57.0215)	0.00092	0.0011	0	0	0	0	6.4e-05	7.8e-05	3.034	228.4	37.6		Specific	10.9	>sp|P46531|NOTC1_HUMAN Neurogenic locus notch homolog protein 1 OS=Homo sapiens OX=9606 GN=NOTCH1 PE=1 SV=4	1	6326	FP051922_10.6599.6599.2	high-energy collision-induced dissociation	3.53	2444.95	2444.94	1	242 | 18338
297		613.2	2	1222.98	2444.96	1222.98	2444.96	controllerType=0 controllerNumber=1 scan=6646	-1.618	E.FQCICMPGYEGVHCEVNTDE.C		FQCICMPGYEGVHCEVNTDE,EC,3@57.02146,5@57.02146,14@57.02146		18.8272	E.FQC[+57.02146]IC[+57.02146]MPGYEGVHC[+57.02146]EVNTDE.C	C3(Carbamidomethyl / 57.0215); C5(Carbamidomethyl / 57.0215); C14(Carbamidomethyl / 57.0215)	7.5e-09	9.2e-09	0	0	0	0	6.7e-10	8.2e-10	8.123	487.2	487.2		Specific	18.1	>sp|P46531|NOTC1_HUMAN Neurogenic locus notch homolog protein 1 OS=Homo sapiens OX=9606 GN=NOTCH1 PE=1 SV=4	1	6379	FP051922_10.6646.6646.2	high-energy collision-induced dissociation	8.04	2443.95	2443.95	1	243 | 18817
297		286.1	3	815.657	2444.96	815.659	2444.96	controllerType=0 controllerNumber=1 scan=6647	-1.923	E.FQCICMPGYEGVHCEVNTDE.C		FQCICMPGYEGVHCEVNTDE,EC,3@57.02146,5@57.02146,14@57.02146		18.8286	E.FQC[+57.02146]IC[+57.02146]MPGYEGVHC[+57.02146]EVNTDE.C	C3(Carbamidomethyl / 57.0215); C5(Carbamidomethyl / 57.0215); C14(Carbamidomethyl / 57.0215)	0.028	0.034	0	0	0	0	0.0026	0.0032	1.55	88.6	88.6		Specific	9.1	>sp|P46531|NOTC1_HUMAN Neurogenic locus notch homolog protein 1 OS=Homo sapiens OX=9606 GN=NOTCH1 PE=1 SV=4	1	6380	FP051922_10.6647.6647.3	high-energy collision-induced dissociation	1.49	2443.95	2443.95	1	244 | 18857
297		158	3	815.656	2444.95	815.659	2444.96	controllerType=0 controllerNumber=1 scan=6702	-2.821	E.FQCICMPGYEGVHCEVNTDE.C		FQCICMPGYEGVHCEVNTDE,EC,3@57.02146,5@57.02146,14@57.02146		18.9574	E.FQC[+57.02146]IC[+57.02146]MPGYEGVHC[+57.02146]EVNTDE.C	C3(Carbamidomethyl / 57.0215); C5(Carbamidomethyl / 57.0215); C14(Carbamidomethyl / 57.0215)	0.014	0.017	0	0	0	0	0.00091	0.0011	1.863	150.2	150.2		Specific	9.2	>sp|P46531|NOTC1_HUMAN Neurogenic locus notch homolog protein 1 OS=Homo sapiens OX=9606 GN=NOTCH1 PE=1 SV=4	1	6449	FP051922_10.6702.6702.3	high-energy collision-induced dissociation	1.78	2443.95	2443.95	1	245 | 19308
297		546.9	2	951.868	1902.73	951.867	1902.73	controllerType=0 controllerNumber=1 scan=5392	0.163	E.FQCICMPGYEGVHCE.V		FQCICMPGYEGVHCE,EV,3@57.02146,5@57.02146,6@15.99492,14@57.02146	M6(Oxidation / 15.9949)	15.9268	E.FQC[+57.02146]IC[+57.02146]M[+15.99492]PGYEGVHC[+57.02146]E.V	C3(Carbamidomethyl / 57.0215); C5(Carbamidomethyl / 57.0215); C14(Carbamidomethyl / 57.0215)	7.2e-07	8.8e-07	0	0	0	0	1.5e-07	1.8e-07	6.142	437.3	320.1		Specific	15.6	>sp|P46531|NOTC1_HUMAN Neurogenic locus notch homolog protein 1 OS=Homo sapiens OX=9606 GN=NOTCH1 PE=1 SV=4	1	4875	FP051922_10.5392.5392.2	high-energy collision-induced dissociation	7.19	1901.72	1901.72	1	246 | 5820
297		543.8	2	951.868	1902.73	951.867	1902.73	controllerType=0 controllerNumber=1 scan=5339	0.484	E.FQCICMPGYEGVHCE.V		FQCICMPGYEGVHCE,EV,3@57.02146,5@57.02146,6@15.99492,14@57.02146	M6(Oxidation / 15.9949)	15.8029	E.FQC[+57.02146]IC[+57.02146]M[+15.99492]PGYEGVHC[+57.02146]E.V	C3(Carbamidomethyl / 57.0215); C5(Carbamidomethyl / 57.0215); C14(Carbamidomethyl / 57.0215)	7.2e-07	8.8e-07	0	0	0	0	1.4e-07	1.7e-07	6.142	401.9	324.2		Specific	16.2	>sp|P46531|NOTC1_HUMAN Neurogenic locus notch homolog protein 1 OS=Homo sapiens OX=9606 GN=NOTCH1 PE=1 SV=4	1	4816	FP051922_10.5339.5339.2	high-energy collision-induced dissociation	7.19	1901.72	1901.72	1	247 | 5757
297		531.6	3	634.914	1902.73	634.914	1902.73	controllerType=0 controllerNumber=1 scan=5394	-0.582	E.FQCICMPGYEGVHCE.V		FQCICMPGYEGVHCE,EV,3@57.02146,5@57.02146,6@15.99492,14@57.02146	M6(Oxidation / 15.9949)	15.9311	E.FQC[+57.02146]IC[+57.02146]M[+15.99492]PGYEGVHC[+57.02146]E.V	C3(Carbamidomethyl / 57.0215); C5(Carbamidomethyl / 57.0215); C14(Carbamidomethyl / 57.0215)	9.1e-06	1.1e-05	0	0	0	0	1.1e-06	1.3e-06	5.041	438.8	406.8		Specific	13.3	>sp|P46531|NOTC1_HUMAN Neurogenic locus notch homolog protein 1 OS=Homo sapiens OX=9606 GN=NOTCH1 PE=1 SV=4	1	4878	FP051922_10.5394.5394.3	high-energy collision-induced dissociation	6.09	1901.72	1901.72	1	248 | 5828
297		486.7	3	634.914	1902.73	634.914	1902.73	controllerType=0 controllerNumber=1 scan=5341	-0.774	E.FQCICMPGYEGVHCE.V		FQCICMPGYEGVHCE,EV,3@57.02146,5@57.02146,6@15.99492,14@57.02146	M6(Oxidation / 15.9949)	15.8073	E.FQC[+57.02146]IC[+57.02146]M[+15.99492]PGYEGVHC[+57.02146]E.V	C3(Carbamidomethyl / 57.0215); C5(Carbamidomethyl / 57.0215); C14(Carbamidomethyl / 57.0215)	0.00012	0.00015	0	0	0	0	1.2e-05	1.5e-05	3.916	347	347		Specific	13.1	>sp|P46531|NOTC1_HUMAN Neurogenic locus notch homolog protein 1 OS=Homo sapiens OX=9606 GN=NOTCH1 PE=1 SV=4	1	4818	FP051922_10.5341.5341.3	high-energy collision-induced dissociation	4.5	1901.72	1901.72	1	249 | 5765
297		431.3	2	951.866	1902.73	951.867	1902.73	controllerType=0 controllerNumber=1 scan=6396	-1.313	E.FQCICMPGYEGVHCE.V		FQCICMPGYEGVHCE,EV,3@57.02146,5@57.02146,6@15.99492,14@57.02146	M6(Oxidation / 15.9949)	18.254	E.FQC[+57.02146]IC[+57.02146]M[+15.99492]PGYEGVHC[+57.02146]E.V	C3(Carbamidomethyl / 57.0215); C5(Carbamidomethyl / 57.0215); C14(Carbamidomethyl / 57.0215)	1.7e-06	2.1e-06	0	0	0	0	2.4e-07	2.9e-07	5.77	400.1	212.4		Specific	14.9	>sp|P46531|NOTC1_HUMAN Neurogenic locus notch homolog protein 1 OS=Homo sapiens OX=9606 GN=NOTCH1 PE=1 SV=4	1	6088	FP051922_10.6396.6396.2	high-energy collision-induced dissociation	6.33	1901.72	1901.72	1	250 | 6459
297		394.3	2	951.865	1902.72	951.867	1902.73	controllerType=0 controllerNumber=1 scan=6340	-2.467	E.FQCICMPGYEGVHCE.V		FQCICMPGYEGVHCE,EV,3@57.02146,5@57.02146,6@15.99492,14@57.02146	M6(Oxidation / 15.9949)	18.1273	E.FQC[+57.02146]IC[+57.02146]M[+15.99492]PGYEGVHC[+57.02146]E.V	C3(Carbamidomethyl / 57.0215); C5(Carbamidomethyl / 57.0215); C14(Carbamidomethyl / 57.0215)	9.9e-07	1.2e-06	0	0	0	0	1.9e-07	2.3e-07	6.006	394.3	235.6		Specific	16.3	>sp|P46531|NOTC1_HUMAN Neurogenic locus notch homolog protein 1 OS=Homo sapiens OX=9606 GN=NOTCH1 PE=1 SV=4	1	6021	FP051922_10.6340.6340.2	high-energy collision-induced dissociation	6.58	1901.72	1901.72	1	251 | 6361
297		312.8	2	951.867	1902.73	951.867	1902.73	controllerType=0 controllerNumber=1 scan=6288	-0.864	E.FQCICMPGYEGVHCE.V		FQCICMPGYEGVHCE,EV,3@57.02146,5@57.02146,6@15.99492,14@57.02146	M6(Oxidation / 15.9949)	18.0041	E.FQC[+57.02146]IC[+57.02146]M[+15.99492]PGYEGVHC[+57.02146]E.V	C3(Carbamidomethyl / 57.0215); C5(Carbamidomethyl / 57.0215); C14(Carbamidomethyl / 57.0215)	3.7e-05	4.5e-05	0	0	0	0	3.4e-06	4.1e-06	4.431	312.8	220		Specific	13.1	>sp|P46531|NOTC1_HUMAN Neurogenic locus notch homolog protein 1 OS=Homo sapiens OX=9606 GN=NOTCH1 PE=1 SV=4	1	5965	FP051922_10.6288.6288.2	high-energy collision-induced dissociation	4.93	1901.72	1901.72	1	252 | 6308
297		257.7	2	951.867	1902.73	951.867	1902.73	controllerType=0 controllerNumber=1 scan=6233	-0.799	E.FQCICMPGYEGVHCE.V		FQCICMPGYEGVHCE,EV,3@57.02146,5@57.02146,6@15.99492,14@57.02146	M6(Oxidation / 15.9949)	17.8752	E.FQC[+57.02146]IC[+57.02146]M[+15.99492]PGYEGVHC[+57.02146]E.V	C3(Carbamidomethyl / 57.0215); C5(Carbamidomethyl / 57.0215); C14(Carbamidomethyl / 57.0215)	5.4e-05	6.6e-05	0	0	0	0	4.7e-06	5.8e-06	4.264	257.7	184.2		Specific	12.9	>sp|P46531|NOTC1_HUMAN Neurogenic locus notch homolog protein 1 OS=Homo sapiens OX=9606 GN=NOTCH1 PE=1 SV=4	1	5899	FP051922_10.6233.6233.2	high-energy collision-induced dissociation	4.87	1901.72	1901.72	1	253 | 6230
297		546	3	629.581	1886.73	629.582	1886.73	controllerType=0 controllerNumber=1 scan=6341	-1.794	E.FQCICMPGYEGVHCE.V		FQCICMPGYEGVHCE,EV,3@57.02146,5@57.02146,14@57.02146		18.1295	E.FQC[+57.02146]IC[+57.02146]MPGYEGVHC[+57.02146]E.V	C3(Carbamidomethyl / 57.0215); C5(Carbamidomethyl / 57.0215); C14(Carbamidomethyl / 57.0215)	9.1e-06	1.1e-05	0	0	0	0	1.1e-06	1.4e-06	5.041	489.7	489.7		Specific	14.1	>sp|P46531|NOTC1_HUMAN Neurogenic locus notch homolog protein 1 OS=Homo sapiens OX=9606 GN=NOTCH1 PE=1 SV=4	1	6022	FP051922_10.6341.6341.3	high-energy collision-induced dissociation	5.56	1885.72	1885.73	1	254 | 6369
297		538.2	2	943.868	1886.73	943.87	1886.73	controllerType=0 controllerNumber=1 scan=6537	-2.531	E.FQCICMPGYEGVHCE.V		FQCICMPGYEGVHCE,EV,3@57.02146,5@57.02146,14@57.02146		18.5788	E.FQC[+57.02146]IC[+57.02146]MPGYEGVHC[+57.02146]E.V	C3(Carbamidomethyl / 57.0215); C5(Carbamidomethyl / 57.0215); C14(Carbamidomethyl / 57.0215)	3e-07	3.7e-07	0	0	0	0	5.6e-08	6.8e-08	6.522	466.8	466.8		Specific	17	>sp|P46531|NOTC1_HUMAN Neurogenic locus notch homolog protein 1 OS=Homo sapiens OX=9606 GN=NOTCH1 PE=1 SV=4	1	6247	FP051922_10.6537.6537.2	high-energy collision-induced dissociation	7.04	1885.72	1885.73	1	255 | 6627
297		536.7	3	629.581	1886.73	629.582	1886.73	controllerType=0 controllerNumber=1 scan=6449	-2.57	E.FQCICMPGYEGVHCE.V		FQCICMPGYEGVHCE,EV,3@57.02146,5@57.02146,14@57.02146		18.3748	E.FQC[+57.02146]IC[+57.02146]MPGYEGVHC[+57.02146]E.V	C3(Carbamidomethyl / 57.0215); C5(Carbamidomethyl / 57.0215); C14(Carbamidomethyl / 57.0215)	3.9e-06	4.8e-06	0	0	0	0	4.2e-07	5.2e-07	5.406	451.8	451.8		Specific	13.7	>sp|P46531|NOTC1_HUMAN Neurogenic locus notch homolog protein 1 OS=Homo sapiens OX=9606 GN=NOTCH1 PE=1 SV=4	1	6149	FP051922_10.6449.6449.3	high-energy collision-induced dissociation	5.93	1885.72	1885.73	1	256 | 6512
297		536	3	629.58	1886.73	629.582	1886.73	controllerType=0 controllerNumber=1 scan=6394	-3.444	E.FQCICMPGYEGVHCE.V		FQCICMPGYEGVHCE,EV,3@57.02146,5@57.02146,14@57.02146		18.2498	E.FQC[+57.02146]IC[+57.02146]MPGYEGVHC[+57.02146]E.V	C3(Carbamidomethyl / 57.0215); C5(Carbamidomethyl / 57.0215); C14(Carbamidomethyl / 57.0215)	3.9e-06	4.8e-06	0	0	0	0	4e-07	4.9e-07	5.406	454.5	454.5		Specific	14	>sp|P46531|NOTC1_HUMAN Neurogenic locus notch homolog protein 1 OS=Homo sapiens OX=9606 GN=NOTCH1 PE=1 SV=4	1	6086	FP051922_10.6394.6394.3	high-energy collision-induced dissociation	5.93	1885.72	1885.73	1	257 | 6433
297		528.1	2	943.869	1886.73	943.87	1886.73	controllerType=0 controllerNumber=1 scan=6483	-1.496	E.FQCICMPGYEGVHCE.V		FQCICMPGYEGVHCE,EV,3@57.02146,5@57.02146,14@57.02146		18.4534	E.FQC[+57.02146]IC[+57.02146]MPGYEGVHC[+57.02146]E.V	C3(Carbamidomethyl / 57.0215); C5(Carbamidomethyl / 57.0215); C14(Carbamidomethyl / 57.0215)	7e-07	8.5e-07	0	0	0	0	1.4e-07	1.7e-07	6.156	451.8	451.8		Specific	16.3	>sp|P46531|NOTC1_HUMAN Neurogenic locus notch homolog protein 1 OS=Homo sapiens OX=9606 GN=NOTCH1 PE=1 SV=4	1	6185	FP051922_10.6483.6483.2	high-energy collision-induced dissociation	6.68	1885.72	1885.73	1	258 | 6556
297		524	2	943.867	1886.73	943.87	1886.73	controllerType=0 controllerNumber=1 scan=6371	-2.854	E.FQCICMPGYEGVHCE.V		FQCICMPGYEGVHCE,EV,3@57.02146,5@57.02146,14@57.02146		18.201	E.FQC[+57.02146]IC[+57.02146]MPGYEGVHC[+57.02146]E.V	C3(Carbamidomethyl / 57.0215); C5(Carbamidomethyl / 57.0215); C14(Carbamidomethyl / 57.0215)	3e-07	3.7e-07	0	0	0	0	5.4e-08	6.5e-08	6.522	402	402		Specific	18.4	>sp|P46531|NOTC1_HUMAN Neurogenic locus notch homolog protein 1 OS=Homo sapiens OX=9606 GN=NOTCH1 PE=1 SV=4	1	6060	FP051922_10.6371.6371.2	high-energy collision-induced dissociation	7.04	1885.72	1885.73	1	259 | 6407
297		510.1	2	943.87	1886.73	943.87	1886.73	controllerType=0 controllerNumber=1 scan=6320	-0.137	E.FQCICMPGYEGVHCE.V		FQCICMPGYEGVHCE,EV,3@57.02146,5@57.02146,14@57.02146		18.0796	E.FQC[+57.02146]IC[+57.02146]MPGYEGVHC[+57.02146]E.V	C3(Carbamidomethyl / 57.0215); C5(Carbamidomethyl / 57.0215); C14(Carbamidomethyl / 57.0215)	1e-06	1.2e-06	0	0	0	0	1.9e-07	2.3e-07	6.001	450.8	450.8		Specific	14.6	>sp|P46531|NOTC1_HUMAN Neurogenic locus notch homolog protein 1 OS=Homo sapiens OX=9606 GN=NOTCH1 PE=1 SV=4	1	6001	FP051922_10.6320.6320.2	high-energy collision-induced dissociation	6.06	1885.73	1885.73	1	260 | 6335
297		505.7	2	943.868	1886.73	943.87	1886.73	controllerType=0 controllerNumber=1 scan=6426	-2.207	E.FQCICMPGYEGVHCE.V		FQCICMPGYEGVHCE,EV,3@57.02146,5@57.02146,14@57.02146		18.3257	E.FQC[+57.02146]IC[+57.02146]MPGYEGVHC[+57.02146]E.V	C3(Carbamidomethyl / 57.0215); C5(Carbamidomethyl / 57.0215); C14(Carbamidomethyl / 57.0215)	9.6e-07	1.2e-06	0	0	0	0	1.8e-07	2.1e-07	6.016	395.1	395.1		Specific	14.8	>sp|P46531|NOTC1_HUMAN Neurogenic locus notch homolog protein 1 OS=Homo sapiens OX=9606 GN=NOTCH1 PE=1 SV=4	1	6122	FP051922_10.6426.6426.2	high-energy collision-induced dissociation	6.07	1885.72	1885.73	1	261 | 6486
297		346.3	3	629.584	1886.74	629.582	1886.73	controllerType=0 controllerNumber=1 scan=6526	2.67	E.FQCICMPGYEGVHCE.V		FQCICMPGYEGVHCE,EV,3@57.02146,5@57.02146,14@57.02146		18.5532	E.FQC[+57.02146]IC[+57.02146]MPGYEGVHC[+57.02146]E.V	C3(Carbamidomethyl / 57.0215); C5(Carbamidomethyl / 57.0215); C14(Carbamidomethyl / 57.0215)	0.022	0.027	0	0	0	0	0.0017	0.0021	1.651	346.3	346.3		Specific	10.4	>sp|P46531|NOTC1_HUMAN Neurogenic locus notch homolog protein 1 OS=Homo sapiens OX=9606 GN=NOTCH1 PE=1 SV=4	1	6232	FP051922_10.6526.6526.3	high-energy collision-induced dissociation	1.57	1885.73	1885.73	1	262 | 6593
297		443.8	2	660.758	1320.51	660.756	1320.51	controllerType=0 controllerNumber=1 scan=5766	1.81	E.FQCICMPGYE.G		FQCICMPGYE,EG,3@57.02146,5@57.02146,6@15.99492	M6(Oxidation / 15.9949)	16.7918	E.FQC[+57.02146]IC[+57.02146]M[+15.99492]PGYE.G	C3(Carbamidomethyl / 57.0215); C5(Carbamidomethyl / 57.0215)	0.0015	0.0018	0	0	0	0	0.00012	0.00015	2.834	321	321		Specific	12.1	>sp|P46531|NOTC1_HUMAN Neurogenic locus notch homolog protein 1 OS=Homo sapiens OX=9606 GN=NOTCH1 PE=1 SV=4	1	5321	FP051922_10.5766.5766.2	high-energy collision-induced dissociation	3.53	1319.5	1319.5	1	263 | 521
297		440.7	2	660.758	1320.51	660.756	1320.51	controllerType=0 controllerNumber=1 scan=5821	1.995	E.FQCICMPGYE.G		FQCICMPGYE,EG,3@57.02146,5@57.02146,6@15.99492	M6(Oxidation / 15.9949)	16.9214	E.FQC[+57.02146]IC[+57.02146]M[+15.99492]PGYE.G	C3(Carbamidomethyl / 57.0215); C5(Carbamidomethyl / 57.0215)	0.0015	0.0018	0	0	0	0	0.00012	0.00015	2.834	307.3	307.3		Specific	11.9	>sp|P46531|NOTC1_HUMAN Neurogenic locus notch homolog protein 1 OS=Homo sapiens OX=9606 GN=NOTCH1 PE=1 SV=4	1	5387	FP051922_10.5821.5821.2	high-energy collision-induced dissociation	3.53	1319.5	1319.5	1	264 | 526
297		422.9	2	660.754	1320.5	660.756	1320.51	controllerType=0 controllerNumber=1 scan=7098	-3.367	E.FQCICMPGYE.G		FQCICMPGYE,EG,3@57.02146,5@57.02146,6@15.99492	M6(Oxidation / 15.9949)	19.8876	E.FQC[+57.02146]IC[+57.02146]M[+15.99492]PGYE.G	C3(Carbamidomethyl / 57.0215); C5(Carbamidomethyl / 57.0215)	0.00012	0.00015	0	0	0	0	1.1e-05	1.4e-05	3.921	312.3	312.3		Specific	11.5	>sp|P46531|NOTC1_HUMAN Neurogenic locus notch homolog protein 1 OS=Homo sapiens OX=9606 GN=NOTCH1 PE=1 SV=4	1	6951	FP051922_10.7098.7098.2	high-energy collision-induced dissociation	4.61	1319.49	1319.5	1	265 | 561
297		422.9	2	660.758	1320.51	660.756	1320.51	controllerType=0 controllerNumber=1 scan=5715	1.533	E.FQCICMPGYE.G		FQCICMPGYE,EG,3@57.02146,5@57.02146,6@15.99492	M6(Oxidation / 15.9949)	16.6719	E.FQC[+57.02146]IC[+57.02146]M[+15.99492]PGYE.G	C3(Carbamidomethyl / 57.0215); C5(Carbamidomethyl / 57.0215)	0.0026	0.0032	0	0	0	0	0.00023	0.00028	2.579	268.6	268.6		Specific	10.7	>sp|P46531|NOTC1_HUMAN Neurogenic locus notch homolog protein 1 OS=Homo sapiens OX=9606 GN=NOTCH1 PE=1 SV=4	1	5256	FP051922_10.5715.5715.2	high-energy collision-induced dissociation	3.24	1319.5	1319.5	1	266 | 513
297		410.5	2	660.755	1320.5	660.756	1320.51	controllerType=0 controllerNumber=1 scan=7076	-2.165	E.FQCICMPGYE.G		FQCICMPGYE,EG,3@57.02146,5@57.02146,6@15.99492	M6(Oxidation / 15.9949)	19.8373	E.FQC[+57.02146]IC[+57.02146]M[+15.99492]PGYE.G	C3(Carbamidomethyl / 57.0215); C5(Carbamidomethyl / 57.0215)	0.00028	0.00034	0	0	0	0	2.3e-05	2.8e-05	3.557	307.3	307.3		Specific	11.5	>sp|P46531|NOTC1_HUMAN Neurogenic locus notch homolog protein 1 OS=Homo sapiens OX=9606 GN=NOTCH1 PE=1 SV=4	1	6921	FP051922_10.7076.7076.2	high-energy collision-induced dissociation	4.24	1319.5	1319.5	1	267 | 551
297		362.4	2	660.755	1320.5	660.756	1320.51	controllerType=0 controllerNumber=1 scan=7150	-2.165	E.FQCICMPGYE.G		FQCICMPGYE,EG,3@57.02146,5@57.02146,6@15.99492	M6(Oxidation / 15.9949)	20.01	E.FQC[+57.02146]IC[+57.02146]M[+15.99492]PGYE.G	C3(Carbamidomethyl / 57.0215); C5(Carbamidomethyl / 57.0215)	0.0089	0.011	0	0	0	0	0.00052	0.00063	2.048	265	265		Specific	9.3	>sp|P46531|NOTC1_HUMAN Neurogenic locus notch homolog protein 1 OS=Homo sapiens OX=9606 GN=NOTCH1 PE=1 SV=4	1	7012	FP051922_10.7150.7150.2	high-energy collision-induced dissociation	2.66	1319.5	1319.5	1	268 | 570
297		347.7	2	660.753	1320.5	660.756	1320.51	controllerType=0 controllerNumber=1 scan=7045	-5.031	E.FQCICMPGYE.G		FQCICMPGYE,EG,3@57.02146,5@57.02146,6@15.99492	M6(Oxidation / 15.9949)	19.7642	E.FQC[+57.02146]IC[+57.02146]M[+15.99492]PGYE.G	C3(Carbamidomethyl / 57.0215); C5(Carbamidomethyl / 57.0215)	0.013	0.015	0	0	0	0	0.00087	0.0011	1.898	237.2	237.2		Specific	10.2	>sp|P46531|NOTC1_HUMAN Neurogenic locus notch homolog protein 1 OS=Homo sapiens OX=9606 GN=NOTCH1 PE=1 SV=4	1	6883	FP051922_10.7045.7045.2	high-energy collision-induced dissociation	2.37	1319.49	1319.5	1	269 | 544
297		341.6	2	660.756	1320.5	660.756	1320.51	controllerType=0 controllerNumber=1 scan=6935	-1.056	E.FQCICMPGYE.G		FQCICMPGYE,EG,3@57.02146,5@57.02146,6@15.99492	M6(Oxidation / 15.9949)	19.505	E.FQC[+57.02146]IC[+57.02146]M[+15.99492]PGYE.G	C3(Carbamidomethyl / 57.0215); C5(Carbamidomethyl / 57.0215)	0.007	0.0085	0	0	0	0	0.00042	0.00052	2.154	224.9	224.9		Specific	9.7	>sp|P46531|NOTC1_HUMAN Neurogenic locus notch homolog protein 1 OS=Homo sapiens OX=9606 GN=NOTCH1 PE=1 SV=4	1	6744	FP051922_10.6935.6935.2	high-energy collision-induced dissociation	2.67	1319.5	1319.5	1	270 | 534
297		335.9	2	660.754	1320.5	660.756	1320.51	controllerType=0 controllerNumber=1 scan=6991	-3.182	E.FQCICMPGYE.G		FQCICMPGYE,EG,3@57.02146,5@57.02146,6@15.99492	M6(Oxidation / 15.9949)	19.6367	E.FQC[+57.02146]IC[+57.02146]M[+15.99492]PGYE.G	C3(Carbamidomethyl / 57.0215); C5(Carbamidomethyl / 57.0215)	0.00017	0.00021	0	0	0	0	1.5e-05	1.8e-05	3.768	252.5	252.5		Specific	11.2	>sp|P46531|NOTC1_HUMAN Neurogenic locus notch homolog protein 1 OS=Homo sapiens OX=9606 GN=NOTCH1 PE=1 SV=4	1	6811	FP051922_10.6991.6991.2	high-energy collision-induced dissociation	4.34	1319.49	1319.5	1	271 | 538
297		323.5	2	660.754	1320.5	660.756	1320.51	controllerType=0 controllerNumber=1 scan=6881	-3.367	E.FQCICMPGYE.G		FQCICMPGYE,EG,3@57.02146,5@57.02146,6@15.99492	M6(Oxidation / 15.9949)	19.3769	E.FQC[+57.02146]IC[+57.02146]M[+15.99492]PGYE.G	C3(Carbamidomethyl / 57.0215); C5(Carbamidomethyl / 57.0215)	0.0016	0.0019	0	0	0	0	0.00013	0.00016	2.802	246.5	246.5		Specific	10.6	>sp|P46531|NOTC1_HUMAN Neurogenic locus notch homolog protein 1 OS=Homo sapiens OX=9606 GN=NOTCH1 PE=1 SV=4	1	6673	FP051922_10.6881.6881.2	high-energy collision-induced dissociation	3.37	1319.49	1319.5	1	272 | 530
297		323.2	2	660.754	1320.5	660.756	1320.51	controllerType=0 controllerNumber=1 scan=7207	-3.552	E.FQCICMPGYE.G		FQCICMPGYE,EG,3@57.02146,5@57.02146,6@15.99492	M6(Oxidation / 15.9949)	20.1443	E.FQC[+57.02146]IC[+57.02146]M[+15.99492]PGYE.G	C3(Carbamidomethyl / 57.0215); C5(Carbamidomethyl / 57.0215)	0.0033	0.004	0	0	0	0	0.00026	0.00032	2.481	231.1	231.1		Specific	9.9	>sp|P46531|NOTC1_HUMAN Neurogenic locus notch homolog protein 1 OS=Homo sapiens OX=9606 GN=NOTCH1 PE=1 SV=4	1	7089	FP051922_10.7207.7207.2	high-energy collision-induced dissociation	2.9	1319.49	1319.5	1	273 | 577
297		481	2	652.758	1304.51	652.759	1304.51	controllerType=0 controllerNumber=1 scan=7084	-1.505	E.FQCICMPGYE.G		FQCICMPGYE,EG,3@57.02146,5@57.02146		19.8567	E.FQC[+57.02146]IC[+57.02146]MPGYE.G	C3(Carbamidomethyl / 57.0215); C5(Carbamidomethyl / 57.0215)	0.0015	0.0018	0	0	0	0	0.00013	0.00016	2.827	258.7	258.7		Specific	10.8	>sp|P46531|NOTC1_HUMAN Neurogenic locus notch homolog protein 1 OS=Homo sapiens OX=9606 GN=NOTCH1 PE=1 SV=4	1	6932	FP051922_10.7084.7084.2	high-energy collision-induced dissociation	2.88	1303.5	1303.5	1	274 | 556
297		473.2	2	652.758	1304.51	652.759	1304.51	controllerType=0 controllerNumber=1 scan=7193	-2.066	E.FQCICMPGYE.G		FQCICMPGYE,EG,3@57.02146,5@57.02146		20.1118	E.FQC[+57.02146]IC[+57.02146]MPGYE.G	C3(Carbamidomethyl / 57.0215); C5(Carbamidomethyl / 57.0215)	0.002	0.0024	0	0	0	0	0.00017	0.00021	2.707	270	270		Specific	10.6	>sp|P46531|NOTC1_HUMAN Neurogenic locus notch homolog protein 1 OS=Homo sapiens OX=9606 GN=NOTCH1 PE=1 SV=4	1	7070	FP051922_10.7193.7193.2	high-energy collision-induced dissociation	2.74	1303.5	1303.5	1	275 | 575
297		470.7	2	652.758	1304.51	652.759	1304.51	controllerType=0 controllerNumber=1 scan=7138	-1.879	E.FQCICMPGYE.G		FQCICMPGYE,EG,3@57.02146,5@57.02146		19.982	E.FQC[+57.02146]IC[+57.02146]MPGYE.G	C3(Carbamidomethyl / 57.0215); C5(Carbamidomethyl / 57.0215)	0.00021	0.00026	0	0	0	0	1.8e-05	2.2e-05	3.67	275.7	275.7		Specific	11.4	>sp|P46531|NOTC1_HUMAN Neurogenic locus notch homolog protein 1 OS=Homo sapiens OX=9606 GN=NOTCH1 PE=1 SV=4	1	6997	FP051922_10.7138.7138.2	high-energy collision-induced dissociation	3.71	1303.5	1303.5	1	276 | 568
297		417.9	2	652.758	1304.51	652.759	1304.51	controllerType=0 controllerNumber=1 scan=7031	-1.785	E.FQCICMPGYE.G		FQCICMPGYE,EG,3@57.02146,5@57.02146		19.7321	E.FQC[+57.02146]IC[+57.02146]MPGYE.G	C3(Carbamidomethyl / 57.0215); C5(Carbamidomethyl / 57.0215)	0.0026	0.0031	0	0	0	0	0.00022	0.00027	2.592	269.9	269.9		Specific	10.4	>sp|P46531|NOTC1_HUMAN Neurogenic locus notch homolog protein 1 OS=Homo sapiens OX=9606 GN=NOTCH1 PE=1 SV=4	1	6861	FP051922_10.7031.7031.2	high-energy collision-induced dissociation	2.74	1303.5	1303.5	1	277 | 542
307	Hex(1)Pent(2)	620.9	5	743.51	3713.52	743.512	3713.53	controllerType=0 controllerNumber=1 scan=4276	-2.964	E.GVHCEVNTDECASSPCLHNGRCLDKINE.F	14	GVHCEVNTDECASSPCLHNGRCLDKINE,EF,4@57.02146,11@57.02146,14@426.13734,16@57.02146,22@57.02146,24@15.99492	S14(OGlycan / 426.1373); D24(Oxidation / 15.9949)	13.4928	E.GVHC[+57.02146]EVNTDEC[+57.02146]ASS[+426.13734]PC[+57.02146]LHNGRC[+57.02146]LD[+15.99492]KINE.F	C4(Carbamidomethyl / 57.0215); C11(Carbamidomethyl / 57.0215); C16(Carbamidomethyl / 57.0215); C22(Carbamidomethyl / 57.0215)	4.3e-08	5.2e-08	0	0	0	0	2.9e-09	3.5e-09	7.37	620.9	0		Specific	15	>sp|P46531|NOTC1_HUMAN Neurogenic locus notch homolog protein 1 OS=Homo sapiens OX=9606 GN=NOTCH1 PE=1 SV=4	1	3531	FP051922_10.4276.4276.5	high-energy collision-induced dissociation	8.02	3712.51	3712.52	1	278 | 58362
307	Hex(1)Pent(2)	1109.8	4	925.385	3698.52	925.385	3698.52	controllerType=0 controllerNumber=1 scan=4842	-0.537	E.GVHCEVNTDECASSPCLHNGRCLDKINE.F	14	GVHCEVNTDECASSPCLHNGRCLDKINE,EF,4@57.02146,11@57.02146,14@426.13734,16@57.02146,19@0.98402,22@57.02146	S14(OGlycan / 426.1373); N19(Deamidated / 0.984)	14.6754	E.GVHC[+57.02146]EVNTDEC[+57.02146]ASS[+426.13734]PC[+57.02146]LHN[+0.98402]GRC[+57.02146]LDKINE.F	C4(Carbamidomethyl / 57.0215); C11(Carbamidomethyl / 57.0215); C16(Carbamidomethyl / 57.0215); C22(Carbamidomethyl / 57.0215)	2e-17	2.5e-17	0	0	0	0	1.4e-17	1.7e-17	16.693	1109.8	0		Specific	22	>sp|P46531|NOTC1_HUMAN Neurogenic locus notch homolog protein 1 OS=Homo sapiens OX=9606 GN=NOTCH1 PE=1 SV=4	1	4194	FP051922_10.4842.4842.4	high-energy collision-induced dissociation	16.34	3697.51	3697.51	1	279 | 59518
307	Hex(1)Pent(2)	1066.4	4	925.386	3698.52	925.385	3698.52	controllerType=0 controllerNumber=1 scan=4898	0.783	E.GVHCEVNTDECASSPCLHNGRCLDKINE.F	14	GVHCEVNTDECASSPCLHNGRCLDKINE,EF,4@57.02146,11@57.02146,14@426.13734,16@57.02146,19@0.98402,22@57.02146	S14(OGlycan / 426.1373); N19(Deamidated / 0.984)	14.8014	E.GVHC[+57.02146]EVNTDEC[+57.02146]ASS[+426.13734]PC[+57.02146]LHN[+0.98402]GRC[+57.02146]LDKINE.F	C4(Carbamidomethyl / 57.0215); C11(Carbamidomethyl / 57.0215); C16(Carbamidomethyl / 57.0215); C22(Carbamidomethyl / 57.0215)	2.1e-16	2.6e-16	0	0	0	0	1.1e-16	1.4e-16	15.678	1066.4	0		Specific	22.9	>sp|P46531|NOTC1_HUMAN Neurogenic locus notch homolog protein 1 OS=Homo sapiens OX=9606 GN=NOTCH1 PE=1 SV=4	1	4264	FP051922_10.4898.4898.4	high-energy collision-induced dissociation	15.33	3697.52	3697.51	1	280 | 59958
307	Hex(1)Pent(2)	879.6	5	740.51	3698.52	740.51	3698.52	controllerType=0 controllerNumber=1 scan=4875	0.053	E.GVHCEVNTDECASSPCLHNGRCLDKINE.F	14	GVHCEVNTDECASSPCLHNGRCLDKINE,EF,4@57.02146,11@57.02146,14@426.13734,16@57.02146,19@0.98402,22@57.02146	S14(OGlycan / 426.1373); N19(Deamidated / 0.984)	14.7507	E.GVHC[+57.02146]EVNTDEC[+57.02146]ASS[+426.13734]PC[+57.02146]LHN[+0.98402]GRC[+57.02146]LDKINE.F	C4(Carbamidomethyl / 57.0215); C11(Carbamidomethyl / 57.0215); C16(Carbamidomethyl / 57.0215); C22(Carbamidomethyl / 57.0215)	1e-12	1.3e-12	0	0	0	0	1.5e-13	1.9e-13	11.989	879.6	0		Specific	18.2	>sp|P46531|NOTC1_HUMAN Neurogenic locus notch homolog protein 1 OS=Homo sapiens OX=9606 GN=NOTCH1 PE=1 SV=4	1	4233	FP051922_10.4875.4875.5	high-energy collision-induced dissociation	12.64	3697.51	3697.51	1	281 | 59678
307	Hex(1)Pent(2)	836.7	3	1233.51	3698.51	1233.51	3698.52	controllerType=0 controllerNumber=1 scan=4857	-1.573	E.GVHCEVNTDECASSPCLHNGRCLDKINE.F	13	GVHCEVNTDECASSPCLHNGRCLDKINE,EF,4@57.02146,11@57.02146,13@426.13734,16@57.02146,19@0.98402,22@57.02146	S13(OGlycan / 426.1373); N19(Deamidated / 0.984)	14.7084	E.GVHC[+57.02146]EVNTDEC[+57.02146]AS[+426.13734]SPC[+57.02146]LHN[+0.98402]GRC[+57.02146]LDKINE.F	C4(Carbamidomethyl / 57.0215); C11(Carbamidomethyl / 57.0215); C16(Carbamidomethyl / 57.0215); C22(Carbamidomethyl / 57.0215)	7e-11	8.6e-11	0	0	0	0	7.2e-12	8.8e-12	10.152	836.7	0		Specific	24.8	>sp|P46531|NOTC1_HUMAN Neurogenic locus notch homolog protein 1 OS=Homo sapiens OX=9606 GN=NOTCH1 PE=1 SV=4	1	4214	FP051922_10.4857.4857.3	high-energy collision-induced dissociation	10.8	3697.51	3697.51	1	282 | 59598
307	Hex(1)Pent(2)	813.1	5	740.508	3698.51	740.51	3698.52	controllerType=0 controllerNumber=1 scan=4822	-2.092	E.GVHCEVNTDECASSPCLHNGRCLDKINE.F	14	GVHCEVNTDECASSPCLHNGRCLDKINE,EF,4@57.02146,11@57.02146,14@426.13734,16@57.02146,19@0.98402,22@57.02146	S14(OGlycan / 426.1373); N19(Deamidated / 0.984)	14.6292	E.GVHC[+57.02146]EVNTDEC[+57.02146]ASS[+426.13734]PC[+57.02146]LHN[+0.98402]GRC[+57.02146]LDKINE.F	C4(Carbamidomethyl / 57.0215); C11(Carbamidomethyl / 57.0215); C16(Carbamidomethyl / 57.0215); C22(Carbamidomethyl / 57.0215)	9.9e-12	1.2e-11	0	0	0	0	1e-12	1.2e-12	11.004	813.1	0		Specific	17.6	>sp|P46531|NOTC1_HUMAN Neurogenic locus notch homolog protein 1 OS=Homo sapiens OX=9606 GN=NOTCH1 PE=1 SV=4	1	4171	FP051922_10.4822.4822.5	high-energy collision-induced dissociation	11.65	3697.5	3697.51	1	283 | 59358
307	Hex(1)Pent(2)	807.3	5	740.51	3698.52	740.51	3698.52	controllerType=0 controllerNumber=1 scan=4978	0.549	E.GVHCEVNTDECASSPCLHNGRCLDKINE.F	13	GVHCEVNTDECASSPCLHNGRCLDKINE,EF,4@57.02146,11@57.02146,13@426.13734,16@57.02146,19@0.98402,22@57.02146	S13(OGlycan / 426.1373); N19(Deamidated / 0.984)	14.9774	E.GVHC[+57.02146]EVNTDEC[+57.02146]AS[+426.13734]SPC[+57.02146]LHN[+0.98402]GRC[+57.02146]LDKINE.F	C4(Carbamidomethyl / 57.0215); C11(Carbamidomethyl / 57.0215); C16(Carbamidomethyl / 57.0215); C22(Carbamidomethyl / 57.0215)	1e-11	1.3e-11	0	0	0	0	1.3e-12	1.5e-12	10.989	807.3	0		Specific	17.1	>sp|P46531|NOTC1_HUMAN Neurogenic locus notch homolog protein 1 OS=Homo sapiens OX=9606 GN=NOTCH1 PE=1 SV=4	1	4363	FP051922_10.4978.4978.5	high-energy collision-induced dissociation	10.64	3697.51	3697.51	1	284 | 60078
307	Hex(1)Pent(2)	769	5	740.508	3698.51	740.51	3698.52	controllerType=0 controllerNumber=1 scan=4614	-1.762	E.GVHCEVNTDECASSPCLHNGRCLDKINE.F	14	GVHCEVNTDECASSPCLHNGRCLDKINE,EF,4@57.02146,11@57.02146,14@426.13734,16@57.02146,19@0.98402,22@57.02146	S14(OGlycan / 426.1373); N19(Deamidated / 0.984)	14.1814	E.GVHC[+57.02146]EVNTDEC[+57.02146]ASS[+426.13734]PC[+57.02146]LHN[+0.98402]GRC[+57.02146]LDKINE.F	C4(Carbamidomethyl / 57.0215); C11(Carbamidomethyl / 57.0215); C16(Carbamidomethyl / 57.0215); C22(Carbamidomethyl / 57.0215)	9.9e-11	1.2e-10	0	0	0	0	9.2e-12	1.1e-11	10.004	769	0		Specific	15.4	>sp|P46531|NOTC1_HUMAN Neurogenic locus notch homolog protein 1 OS=Homo sapiens OX=9606 GN=NOTCH1 PE=1 SV=4	1	3918	FP051922_10.4614.4614.5	high-energy collision-induced dissociation	10.65	3697.51	3697.51	1	285 | 58918
307	Hex(1)Pent(2)	502.4	4	925.392	3698.55	925.385	3698.52	controllerType=0 controllerNumber=1 scan=4646	7.45	E.GVHCEVNTDECASSPCLHNGRCLDKINE.F	13	GVHCEVNTDECASSPCLHNGRCLDKINE,EF,4@57.02146,11@57.02146,13@426.13734,16@57.02146,19@0.98402,22@57.02146	S13(OGlycan / 426.1373); N19(Deamidated / 0.984)	14.2451	E.GVHC[+57.02146]EVNTDEC[+57.02146]AS[+426.13734]SPC[+57.02146]LHN[+0.98402]GRC[+57.02146]LDKINE.F	C4(Carbamidomethyl / 57.0215); C11(Carbamidomethyl / 57.0215); C16(Carbamidomethyl / 57.0215); C22(Carbamidomethyl / 57.0215)	0.00018	0.00021	0	0	0	0	1.6e-05	2e-05	3.756	502.4	0		Specific	13.4	>sp|P46531|NOTC1_HUMAN Neurogenic locus notch homolog protein 1 OS=Homo sapiens OX=9606 GN=NOTCH1 PE=1 SV=4	1	3958	FP051922_10.4646.4646.6	high-energy collision-induced dissociation	3.55	3697.54	3697.51	1	286 | 59038
307	Hex(1)Pent(2)	927.2	4	925.137	3697.53	925.139	3697.54	controllerType=0 controllerNumber=1 scan=4200	-2.549	E.GVHCEVNTDECASSPCLHNGRCLDKINE.F	13	GVHCEVNTDECASSPCLHNGRCLDKINE,EF,4@57.02146,11@57.02146,13@426.13734,16@57.02146,22@57.02146	S13(OGlycan / 426.1373)	13.3226	E.GVHC[+57.02146]EVNTDEC[+57.02146]AS[+426.13734]SPC[+57.02146]LHNGRC[+57.02146]LDKINE.F	C4(Carbamidomethyl / 57.0215); C11(Carbamidomethyl / 57.0215); C16(Carbamidomethyl / 57.0215); C22(Carbamidomethyl / 57.0215)	8.7e-14	1.1e-13	0	0	0	0	1.4e-14	1.7e-14	13.059	927.2	0		Specific	17.3	>sp|P46531|NOTC1_HUMAN Neurogenic locus notch homolog protein 1 OS=Homo sapiens OX=9606 GN=NOTCH1 PE=1 SV=4	1	3436	FP051922_10.4200.4200.4	high-energy collision-induced dissociation	14.5	3696.52	3696.53	1	287 | 57838
307	Hex(1)Pent(2)	903.8	5	740.311	3697.53	740.313	3697.54	controllerType=0 controllerNumber=1 scan=4248	-2.057	E.GVHCEVNTDECASSPCLHNGRCLDKINE.F	13	GVHCEVNTDECASSPCLHNGRCLDKINE,EF,4@57.02146,11@57.02146,13@426.13734,16@57.02146,22@57.02146	S13(OGlycan / 426.1373)	13.4342	E.GVHC[+57.02146]EVNTDEC[+57.02146]AS[+426.13734]SPC[+57.02146]LHNGRC[+57.02146]LDKINE.F	C4(Carbamidomethyl / 57.0215); C11(Carbamidomethyl / 57.0215); C16(Carbamidomethyl / 57.0215); C22(Carbamidomethyl / 57.0215)	9.9e-14	1.2e-13	0	0	0	0	1.7e-14	2.1e-14	13.004	903.8	0		Specific	18.4	>sp|P46531|NOTC1_HUMAN Neurogenic locus notch homolog protein 1 OS=Homo sapiens OX=9606 GN=NOTCH1 PE=1 SV=4	1	3495	FP051922_10.4248.4248.5	high-energy collision-induced dissociation	13.45	3696.52	3696.53	1	288 | 58118
307	Hex(1)Pent(2)	829.8	5	740.311	3697.53	740.313	3697.54	controllerType=0 controllerNumber=1 scan=4198	-2.223	E.GVHCEVNTDECASSPCLHNGRCLDKINE.F	14	GVHCEVNTDECASSPCLHNGRCLDKINE,EF,4@57.02146,11@57.02146,14@426.13734,16@57.02146,22@57.02146	S14(OGlycan / 426.1373)	13.3182	E.GVHC[+57.02146]EVNTDEC[+57.02146]ASS[+426.13734]PC[+57.02146]LHNGRC[+57.02146]LDKINE.F	C4(Carbamidomethyl / 57.0215); C11(Carbamidomethyl / 57.0215); C16(Carbamidomethyl / 57.0215); C22(Carbamidomethyl / 57.0215)	9.9e-12	1.2e-11	0	0	0	0	7.4e-13	9e-13	11.004	829.8	0		Specific	18.3	>sp|P46531|NOTC1_HUMAN Neurogenic locus notch homolog protein 1 OS=Homo sapiens OX=9606 GN=NOTCH1 PE=1 SV=4	1	3434	FP051922_10.4198.4198.5	high-energy collision-induced dissociation	12.45	3696.52	3696.53	1	289 | 57758
307	Hex(1)Pent(2)	596.2	3	1233.18	3697.52	1233.18	3697.54	controllerType=0 controllerNumber=1 scan=4235	-3.057	E.GVHCEVNTDECASSPCLHNGRCLDKINE.F	13	GVHCEVNTDECASSPCLHNGRCLDKINE,EF,4@57.02146,11@57.02146,13@426.13734,16@57.02146,22@57.02146	S13(OGlycan / 426.1373)	13.4042	E.GVHC[+57.02146]EVNTDEC[+57.02146]AS[+426.13734]SPC[+57.02146]LHNGRC[+57.02146]LDKINE.F	C4(Carbamidomethyl / 57.0215); C11(Carbamidomethyl / 57.0215); C16(Carbamidomethyl / 57.0215); C22(Carbamidomethyl / 57.0215)	3e-06	3.7e-06	0	0	0	0	3.5e-07	4.2e-07	5.518	596.2	0		Specific	23.2	>sp|P46531|NOTC1_HUMAN Neurogenic locus notch homolog protein 1 OS=Homo sapiens OX=9606 GN=NOTCH1 PE=1 SV=4	1	3480	FP051922_10.4235.4235.3	high-energy collision-induced dissociation	6.96	3696.52	3696.53	1	290 | 58038
307	Hex(1)Pent(2)	441.2	4	925.138	3697.53	925.139	3697.54	controllerType=0 controllerNumber=1 scan=4254	-1.295	E.GVHCEVNTDECASSPCLHNGRCLDKINE.F	13	GVHCEVNTDECASSPCLHNGRCLDKINE,EF,4@57.02146,11@57.02146,13@426.13734,16@57.02146,22@57.02146	S13(OGlycan / 426.1373)	13.4433	E.GVHC[+57.02146]EVNTDEC[+57.02146]AS[+426.13734]SPC[+57.02146]LHNGRC[+57.02146]LDKINE.F	C4(Carbamidomethyl / 57.0215); C11(Carbamidomethyl / 57.0215); C16(Carbamidomethyl / 57.0215); C22(Carbamidomethyl / 57.0215)	1.5e-05	1.8e-05	0	0	0	0	1.9e-06	2.3e-06	4.82	441.2	0		Specific	13.6	>sp|P46531|NOTC1_HUMAN Neurogenic locus notch homolog protein 1 OS=Homo sapiens OX=9606 GN=NOTCH1 PE=1 SV=4	1	3502	FP051922_10.4254.4254.6	high-energy collision-induced dissociation	5.39	3696.52	3696.53	1	291 | 58198
307		750.9	5	655.282	3272.38	655.282	3272.38	controllerType=0 controllerNumber=1 scan=4960	-0.205	E.GVHCEVNTDECASSPCLHNGRCLDKINE.F		GVHCEVNTDECASSPCLHNGRCLDKINE,EF,4@57.02146,11@57.02146,16@57.02146,19@0.98402,22@57.02146	N19(Deamidated / 0.984)	14.9356	E.GVHC[+57.02146]EVNTDEC[+57.02146]ASSPC[+57.02146]LHN[+0.98402]GRC[+57.02146]LDKINE.F	C4(Carbamidomethyl / 57.0215); C11(Carbamidomethyl / 57.0215); C16(Carbamidomethyl / 57.0215); C22(Carbamidomethyl / 57.0215)	1e-10	1.3e-10	0	0	0	0	1.1e-11	1.4e-11	9.989	750.9	61.2		Specific	15.5	>sp|P46531|NOTC1_HUMAN Neurogenic locus notch homolog protein 1 OS=Homo sapiens OX=9606 GN=NOTCH1 PE=1 SV=4	1	4342	FP051922_10.4960.4960.5	high-energy collision-induced dissociation	10.43	3271.37	3271.38	1	292 | 37539
307		731	4	818.85	3272.38	818.851	3272.38	controllerType=0 controllerNumber=1 scan=4933	-1.562	E.GVHCEVNTDECASSPCLHNGRCLDKINE.F		GVHCEVNTDECASSPCLHNGRCLDKINE,EF,4@57.02146,11@57.02146,16@57.02146,19@0.98402,22@57.02146	N19(Deamidated / 0.984)	14.8787	E.GVHC[+57.02146]EVNTDEC[+57.02146]ASSPC[+57.02146]LHN[+0.98402]GRC[+57.02146]LDKINE.F	C4(Carbamidomethyl / 57.0215); C11(Carbamidomethyl / 57.0215); C16(Carbamidomethyl / 57.0215); C22(Carbamidomethyl / 57.0215)	2e-09	2.5e-09	0	0	0	0	1.2e-10	1.5e-10	8.693	731	50.2		Specific	16.5	>sp|P46531|NOTC1_HUMAN Neurogenic locus notch homolog protein 1 OS=Homo sapiens OX=9606 GN=NOTCH1 PE=1 SV=4	1	4308	FP051922_10.4933.4933.4	high-energy collision-induced dissociation	10.13	3271.37	3271.38	1	293 | 37339
307		462.6	2	580.235	1159.46	580.238	1159.47	controllerType=0 controllerNumber=1 scan=2843	-4.926	E.GVHCEVNTDE.C		GVHCEVNTDE,EC,4@57.02146		10.1728	E.GVHC[+57.02146]EVNTDE.C	C4(Carbamidomethyl / 57.0215)	2.7e-05	3.3e-05	0	0	0	0	2.7e-06	3.3e-06	4.566	306.4	306.4		Specific	12.8	>sp|P46531|NOTC1_HUMAN Neurogenic locus notch homolog protein 1 OS=Homo sapiens OX=9606 GN=NOTCH1 PE=1 SV=4	1	1731	FP051922_10.2843.2843.2	high-energy collision-induced dissociation	4.6	1158.46	1158.46	1	294 | 420
307		361	2	580.235	1159.46	580.238	1159.47	controllerType=0 controllerNumber=1 scan=2989	-4.189	E.GVHCEVNTDE.C		GVHCEVNTDE,EC,4@57.02146		10.507	E.GVHC[+57.02146]EVNTDE.C	C4(Carbamidomethyl / 57.0215)	9.9e-06	1.2e-05	0	0	0	0	1.4e-06	1.7e-06	5.006	295.7	295.7		Specific	12.1	>sp|P46531|NOTC1_HUMAN Neurogenic locus notch homolog protein 1 OS=Homo sapiens OX=9606 GN=NOTCH1 PE=1 SV=4	1	1897	FP051922_10.2989.2989.2	high-energy collision-induced dissociation	5.05	1158.46	1158.46	1	295 | 431
307		344.7	2	580.235	1159.46	580.238	1159.47	controllerType=0 controllerNumber=1 scan=2939	-4.399	E.GVHCEVNTDE.C		GVHCEVNTDE,EC,4@57.02146		10.3919	E.GVHC[+57.02146]EVNTDE.C	C4(Carbamidomethyl / 57.0215)	9.6e-05	0.00012	0	0	0	0	9.8e-06	1.2e-05	4.016	277.1	277.1		Specific	10.6	>sp|P46531|NOTC1_HUMAN Neurogenic locus notch homolog protein 1 OS=Homo sapiens OX=9606 GN=NOTCH1 PE=1 SV=4	1	1832	FP051922_10.2939.2939.2	high-energy collision-induced dissociation	3.93	1158.46	1158.46	1	296 | 427
307		289.1	2	580.235	1159.46	580.238	1159.47	controllerType=0 controllerNumber=1 scan=2890	-5.031	E.GVHCEVNTDE.C		GVHCEVNTDE,EC,4@57.02146		10.2806	E.GVHC[+57.02146]EVNTDE.C	C4(Carbamidomethyl / 57.0215)	0.00053	0.00065	0	0	0	0	4.1e-05	5e-05	3.272	259.4	259.4		Specific	10.8	>sp|P46531|NOTC1_HUMAN Neurogenic locus notch homolog protein 1 OS=Homo sapiens OX=9606 GN=NOTCH1 PE=1 SV=4	1	1779	FP051922_10.2890.2890.2	high-energy collision-induced dissociation	3.24	1158.46	1158.46	1	297 | 422
307		248.6	2	580.234	1159.46	580.238	1159.47	controllerType=0 controllerNumber=1 scan=3041	-5.979	E.GVHCEVNTDE.C		GVHCEVNTDE,EC,4@57.02146		10.6249	E.GVHC[+57.02146]EVNTDE.C	C4(Carbamidomethyl / 57.0215)	0.0023	0.0028	0	0	0	0	0.0002	0.00024	2.634	223.5	223.5		Specific	9.3	>sp|P46531|NOTC1_HUMAN Neurogenic locus notch homolog protein 1 OS=Homo sapiens OX=9606 GN=NOTCH1 PE=1 SV=4	1	1972	FP051922_10.3041.3041.2	high-energy collision-induced dissociation	2.7	1158.45	1158.46	1	298 | 433
312	HexNAc(1)Hex(1)Fuc(1)NeuAc(1); HexNAc(1)	424.6	5	739.906	3695.5	739.911	3695.53	controllerType=0 controllerNumber=1 scan=4198	-6.285	E.VNTDECASSPCLHNGRCLDKINE.F	8;9	VNTDECASSPCLHNGRCLDKINE,EF,2@0.98402,6@57.02146,8@802.28552,9@203.07937,11@57.02146,17@57.02146	N2(Deamidated / 0.984); S8(OGlycan / 802.2855); S9(OGlycan / 203.0794)	13.3182	E.VN[+0.98402]TDEC[+57.02146]AS[+802.28552]S[+203.07937]PC[+57.02146]LHNGRC[+57.02146]LDKINE.F	C6(Carbamidomethyl / 57.0215); C11(Carbamidomethyl / 57.0215); C17(Carbamidomethyl / 57.0215)	0.00011	0.00013	0	0	0	0	1e-05	1.2e-05	3.974	424.6	0		Specific	10.9	>sp|P46531|NOTC1_HUMAN Neurogenic locus notch homolog protein 1 OS=Homo sapiens OX=9606 GN=NOTCH1 PE=1 SV=4	1	3433	FP051922_10.4198.4198.5	high-energy collision-induced dissociation	4.08	3694.49	3694.52	1	299 | 57718
312	Hex(1); Hex(1)Pent(1)	429.1	4	787.332	3146.31	787.332	3146.31	controllerType=0 controllerNumber=1 scan=4904	-0.108	E.VNTDECASSPCLHNGRCLDKINE.F	8;9	VNTDECASSPCLHNGRCLDKINE,EF,6@57.02146,8@162.05282,9@294.09508,11@57.02146,14@0.98402,17@57.02146	S8(OGlycan / 162.0528); S9(OGlycan / 294.0951); N14(Deamidated / 0.984)	14.8127	E.VNTDEC[+57.02146]AS[+162.05282]S[+294.09508]PC[+57.02146]LHN[+0.98402]GRC[+57.02146]LDKINE.F	C6(Carbamidomethyl / 57.0215); C11(Carbamidomethyl / 57.0215); C17(Carbamidomethyl / 57.0215)	4.2e-07	5.1e-07	0	0	0	0	8.6e-08	1e-07	6.38	429.1	0		Specific	13.4	>sp|P46531|NOTC1_HUMAN Neurogenic locus notch homolog protein 1 OS=Homo sapiens OX=9606 GN=NOTCH1 PE=1 SV=4	1	4272	FP051922_10.4904.4904.4	high-energy collision-induced dissociation	6.49	3145.3	3145.3	1	300 | 37099
312	Hex(1)Pent(2)	974	4	783.829	3132.29	783.829	3132.29	controllerType=0 controllerNumber=1 scan=5012	0.523	E.VNTDECASSPCLHNGRCLDKINE.F	9	VNTDECASSPCLHNGRCLDKINE,EF,6@57.02146,9@426.13734,11@57.02146,14@0.98402,17@57.02146,19@15.99492	S9(OGlycan / 426.1373); N14(Deamidated / 0.984); D19(Oxidation / 15.9949)	15.0534	E.VNTDEC[+57.02146]ASS[+426.13734]PC[+57.02146]LHN[+0.98402]GRC[+57.02146]LD[+15.99492]KINE.F	C6(Carbamidomethyl / 57.0215); C11(Carbamidomethyl / 57.0215); C17(Carbamidomethyl / 57.0215)	4.2e-16	5.2e-16	0	0	0	0	2.5e-16	3.1e-16	15.373	974	1.2		Specific	21	>sp|P46531|NOTC1_HUMAN Neurogenic locus notch homolog protein 1 OS=Homo sapiens OX=9606 GN=NOTCH1 PE=1 SV=4	1	4407	FP051922_10.5012.5012.4	high-energy collision-induced dissociation	17.36	3131.29	3131.29	1	301 | 37939
312	Hex(1)Pent(2)	915.8	4	783.827	3132.29	783.829	3132.29	controllerType=0 controllerNumber=1 scan=4959	-2.205	E.VNTDECASSPCLHNGRCLDKINE.F	9	VNTDECASSPCLHNGRCLDKINE,EF,6@57.02146,9@426.13734,11@57.02146,14@0.98402,17@57.02146,19@15.99492	S9(OGlycan / 426.1373); N14(Deamidated / 0.984); D19(Oxidation / 15.9949)	14.9335	E.VNTDEC[+57.02146]ASS[+426.13734]PC[+57.02146]LHN[+0.98402]GRC[+57.02146]LD[+15.99492]KINE.F	C6(Carbamidomethyl / 57.0215); C11(Carbamidomethyl / 57.0215); C17(Carbamidomethyl / 57.0215)	4.1e-15	5e-15	0	0	0	0	1e-15	1.3e-15	14.388	915.8	1.2		Specific	22.8	>sp|P46531|NOTC1_HUMAN Neurogenic locus notch homolog protein 1 OS=Homo sapiens OX=9606 GN=NOTCH1 PE=1 SV=4	1	4341	FP051922_10.4959.4959.4	high-energy collision-induced dissociation	15.38	3131.28	3131.29	1	302 | 37499
312	Hex(1)Pent(2)	931.6	4	783.581	3131.3	783.583	3131.31	controllerType=0 controllerNumber=1 scan=4218	-2.398	E.VNTDECASSPCLHNGRCLDKINE.F	9	VNTDECASSPCLHNGRCLDKINE,EF,6@57.02146,9@426.13734,11@57.02146,17@57.02146,19@15.99492	S9(OGlycan / 426.1373); D19(Oxidation / 15.9949)	13.3654	E.VNTDEC[+57.02146]ASS[+426.13734]PC[+57.02146]LHNGRC[+57.02146]LD[+15.99492]KINE.F	C6(Carbamidomethyl / 57.0215); C11(Carbamidomethyl / 57.0215); C17(Carbamidomethyl / 57.0215)	4.1e-15	5e-15	0	0	0	0	6.2e-16	7.6e-16	14.388	931.6	1.2		Specific	20.3	>sp|P46531|NOTC1_HUMAN Neurogenic locus notch homolog protein 1 OS=Homo sapiens OX=9606 GN=NOTCH1 PE=1 SV=4	1	3458	FP051922_10.4218.4218.4	high-energy collision-induced dissociation	16.04	3130.29	3130.3	1	303 | 34900
312	Hex(1)Pent(2)	864.7	4	783.581	3131.3	783.583	3131.31	controllerType=0 controllerNumber=1 scan=4275	-2.476	E.VNTDECASSPCLHNGRCLDKINE.F	9	VNTDECASSPCLHNGRCLDKINE,EF,6@57.02146,9@426.13734,11@57.02146,17@57.02146,19@15.99492	S9(OGlycan / 426.1373); D19(Oxidation / 15.9949)	13.4906	E.VNTDEC[+57.02146]ASS[+426.13734]PC[+57.02146]LHNGRC[+57.02146]LD[+15.99492]KINE.F	C6(Carbamidomethyl / 57.0215); C11(Carbamidomethyl / 57.0215); C17(Carbamidomethyl / 57.0215)	1.8e-14	2.2e-14	0	0	0	0	2.1e-15	2.5e-15	13.753	864.7	1.2		Specific	20.4	>sp|P46531|NOTC1_HUMAN Neurogenic locus notch homolog protein 1 OS=Homo sapiens OX=9606 GN=NOTCH1 PE=1 SV=4	1	3530	FP051922_10.4275.4275.4	high-energy collision-induced dissociation	14.4	3130.29	3130.3	1	304 | 35208
312	Hex(1)Pent(2)	446.5	4	780.079	3117.29	780.076	3117.28	controllerType=0 controllerNumber=1 scan=5128	4.257	E.VNTDECASSPCLHNGRCLDKINE.F	9	VNTDECASSPCLHNGRCLDKINE,EF,2@0.98402,6@57.02146,9@426.13734,11@57.02146,16@0.98402,17@57.02146	N2(Deamidated / 0.984); S9(OGlycan / 426.1373); R16(Deamidated / 0.984)	15.3187	E.VN[+0.98402]TDEC[+57.02146]ASS[+426.13734]PC[+57.02146]LHNGR[+0.98402]C[+57.02146]LDKINE.F	C6(Carbamidomethyl / 57.0215); C11(Carbamidomethyl / 57.0215); C17(Carbamidomethyl / 57.0215)	1.8e-06	2.2e-06	0	0	0	0	2.5e-07	3e-07	5.75	446.5	1.2		Specific	11.3	>sp|P46531|NOTC1_HUMAN Neurogenic locus notch homolog protein 1 OS=Homo sapiens OX=9606 GN=NOTCH1 PE=1 SV=4	1	4553	FP051922_10.5128.5128.4	high-energy collision-induced dissociation	5.87	3116.29	3116.27	1	305 | 38539
312	Hex(1)Pent(2)	1010.1	3	1039.44	3116.3	1039.44	3116.3	controllerType=0 controllerNumber=1 scan=4941	1.072	E.VNTDECASSPCLHNGRCLDKINE.F	9	VNTDECASSPCLHNGRCLDKINE,EF,6@57.02146,9@426.13734,11@57.02146,14@0.98402,17@57.02146	S9(OGlycan / 426.1373); N14(Deamidated / 0.984)	14.8981	E.VNTDEC[+57.02146]ASS[+426.13734]PC[+57.02146]LHN[+0.98402]GRC[+57.02146]LDKINE.F	C6(Carbamidomethyl / 57.0215); C11(Carbamidomethyl / 57.0215); C17(Carbamidomethyl / 57.0215)	8.7e-17	1.1e-16	0	0	0	0	3.8e-17	4.7e-17	16.062	1010.1	1.2		Specific	20	>sp|P46531|NOTC1_HUMAN Neurogenic locus notch homolog protein 1 OS=Homo sapiens OX=9606 GN=NOTCH1 PE=1 SV=4	1	4318	FP051922_10.4941.4941.3	high-energy collision-induced dissociation	16.71	3115.29	3115.29	1	306 | 37419
312	Hex(1)Pent(2)	998.8	4	779.828	3116.29	779.83	3116.3	controllerType=0 controllerNumber=1 scan=4597	-2.751	E.VNTDECASSPCLHNGRCLDKINE.F	9	VNTDECASSPCLHNGRCLDKINE,EF,6@57.02146,9@426.13734,11@57.02146,14@0.98402,17@57.02146	S9(OGlycan / 426.1373); N14(Deamidated / 0.984)	14.1501	E.VNTDEC[+57.02146]ASS[+426.13734]PC[+57.02146]LHN[+0.98402]GRC[+57.02146]LDKINE.F	C6(Carbamidomethyl / 57.0215); C11(Carbamidomethyl / 57.0215); C17(Carbamidomethyl / 57.0215)	1.8e-16	2.2e-16	0	0	0	0	9.4e-17	1.1e-16	15.753	998.8	1.2		Specific	18.2	>sp|P46531|NOTC1_HUMAN Neurogenic locus notch homolog protein 1 OS=Homo sapiens OX=9606 GN=NOTCH1 PE=1 SV=4	1	3902	FP051922_10.4597.4597.4	high-energy collision-induced dissociation	17.4	3115.28	3115.29	1	307 | 35953
312	Hex(1)Pent(2)	996.4	4	779.83	3116.3	779.83	3116.3	controllerType=0 controllerNumber=1 scan=5018	0.461	E.VNTDECASSPCLHNGRCLDKINE.F	9	VNTDECASSPCLHNGRCLDKINE,EF,6@57.02146,9@426.13734,11@57.02146,14@0.98402,17@57.02146	S9(OGlycan / 426.1373); N14(Deamidated / 0.984)	15.068	E.VNTDEC[+57.02146]ASS[+426.13734]PC[+57.02146]LHN[+0.98402]GRC[+57.02146]LDKINE.F	C6(Carbamidomethyl / 57.0215); C11(Carbamidomethyl / 57.0215); C17(Carbamidomethyl / 57.0215)	4.2e-16	5.2e-16	0	0	0	0	2.6e-16	3.2e-16	15.373	996.4	1.2		Specific	19.5	>sp|P46531|NOTC1_HUMAN Neurogenic locus notch homolog protein 1 OS=Homo sapiens OX=9606 GN=NOTCH1 PE=1 SV=4	1	4413	FP051922_10.5018.5018.4	high-energy collision-induced dissociation	16.02	3115.29	3115.29	1	308 | 37979
312	Hex(1)Pent(2)	986.7	4	779.83	3116.3	779.83	3116.3	controllerType=0 controllerNumber=1 scan=4888	0.383	E.VNTDECASSPCLHNGRCLDKINE.F	9	VNTDECASSPCLHNGRCLDKINE,EF,6@57.02146,9@426.13734,11@57.02146,14@0.98402,17@57.02146	S9(OGlycan / 426.1373); N14(Deamidated / 0.984)	14.7787	E.VNTDEC[+57.02146]ASS[+426.13734]PC[+57.02146]LHN[+0.98402]GRC[+57.02146]LDKINE.F	C6(Carbamidomethyl / 57.0215); C11(Carbamidomethyl / 57.0215); C17(Carbamidomethyl / 57.0215)	4.2e-16	5.2e-16	0	0	0	0	2.2e-16	2.6e-16	15.373	986.7	1.2		Specific	18.6	>sp|P46531|NOTC1_HUMAN Neurogenic locus notch homolog protein 1 OS=Homo sapiens OX=9606 GN=NOTCH1 PE=1 SV=4	1	4251	FP051922_10.4888.4888.4	high-energy collision-induced dissociation	17.02	3115.29	3115.29	1	309 | 36979
312	Hex(1)Pent(2)	963.8	3	1039.43	3116.29	1039.44	3116.3	controllerType=0 controllerNumber=1 scan=4374	-2.571	E.VNTDECASSPCLHNGRCLDKINE.F	9	VNTDECASSPCLHNGRCLDKINE,EF,6@57.02146,9@426.13734,11@57.02146,14@0.98402,17@57.02146	S9(OGlycan / 426.1373); N14(Deamidated / 0.984)	13.6956	E.VNTDEC[+57.02146]ASS[+426.13734]PC[+57.02146]LHN[+0.98402]GRC[+57.02146]LDKINE.F	C6(Carbamidomethyl / 57.0215); C11(Carbamidomethyl / 57.0215); C17(Carbamidomethyl / 57.0215)	3.6e-16	4.4e-16	0	0	0	0	1.7e-16	2e-16	15.442	953.9	1.2		Specific	20.4	>sp|P46531|NOTC1_HUMAN Neurogenic locus notch homolog protein 1 OS=Homo sapiens OX=9606 GN=NOTCH1 PE=1 SV=4	1	3644	FP051922_10.4374.4374.3	high-energy collision-induced dissociation	16.09	3115.28	3115.29	1	310 | 35474
312	Hex(1)Pent(2)	952	4	779.831	3116.3	779.83	3116.3	controllerType=0 controllerNumber=1 scan=4965	1.479	E.VNTDECASSPCLHNGRCLDKINE.F	9	VNTDECASSPCLHNGRCLDKINE,EF,6@57.02146,9@426.13734,11@57.02146,14@0.98402,17@57.02146	S9(OGlycan / 426.1373); N14(Deamidated / 0.984)	14.9474	E.VNTDEC[+57.02146]ASS[+426.13734]PC[+57.02146]LHN[+0.98402]GRC[+57.02146]LDKINE.F	C6(Carbamidomethyl / 57.0215); C11(Carbamidomethyl / 57.0215); C17(Carbamidomethyl / 57.0215)	4.2e-16	5.2e-16	0	0	0	0	2.4e-16	2.9e-16	15.373	952	1.2		Specific	20.6	>sp|P46531|NOTC1_HUMAN Neurogenic locus notch homolog protein 1 OS=Homo sapiens OX=9606 GN=NOTCH1 PE=1 SV=4	1	4346	FP051922_10.4965.4965.4	high-energy collision-induced dissociation	16.02	3115.29	3115.29	1	311 | 37619
312	Hex(1)Pent(2)	947.8	4	779.827	3116.29	779.83	3116.3	controllerType=0 controllerNumber=1 scan=4402	-3.143	E.VNTDECASSPCLHNGRCLDKINE.F	9	VNTDECASSPCLHNGRCLDKINE,EF,6@57.02146,9@426.13734,11@57.02146,14@0.98402,17@57.02146	S9(OGlycan / 426.1373); N14(Deamidated / 0.984)	13.7552	E.VNTDEC[+57.02146]ASS[+426.13734]PC[+57.02146]LHN[+0.98402]GRC[+57.02146]LDKINE.F	C6(Carbamidomethyl / 57.0215); C11(Carbamidomethyl / 57.0215); C17(Carbamidomethyl / 57.0215)	1.8e-15	2.2e-15	0	0	0	0	3.7e-16	4.5e-16	14.753	947.8	1.2		Specific	18.7	>sp|P46531|NOTC1_HUMAN Neurogenic locus notch homolog protein 1 OS=Homo sapiens OX=9606 GN=NOTCH1 PE=1 SV=4	1	3677	FP051922_10.4402.4402.4	high-energy collision-induced dissociation	16.4	3115.28	3115.29	1	312 | 35514
312	Hex(1)Pent(2)	946.1	4	779.829	3116.29	779.83	3116.3	controllerType=0 controllerNumber=1 scan=5077	-1.733	E.VNTDECASSPCLHNGRCLDKINE.F	9	VNTDECASSPCLHNGRCLDKINE,EF,6@57.02146,9@426.13734,11@57.02146,14@0.98402,17@57.02146	S9(OGlycan / 426.1373); N14(Deamidated / 0.984)	15.2009	E.VNTDEC[+57.02146]ASS[+426.13734]PC[+57.02146]LHN[+0.98402]GRC[+57.02146]LDKINE.F	C6(Carbamidomethyl / 57.0215); C11(Carbamidomethyl / 57.0215); C17(Carbamidomethyl / 57.0215)	4.1e-15	5e-15	0	0	0	0	1.2e-15	1.5e-15	14.388	946.1	1.2		Specific	18.3	>sp|P46531|NOTC1_HUMAN Neurogenic locus notch homolog protein 1 OS=Homo sapiens OX=9606 GN=NOTCH1 PE=1 SV=4	1	4489	FP051922_10.5077.5077.4	high-energy collision-induced dissociation	15.04	3115.28	3115.29	1	313 | 38259
312	Hex(1)Pent(2)	932.3	4	779.828	3116.29	779.83	3116.3	controllerType=0 controllerNumber=1 scan=4656	-2.203	E.VNTDECASSPCLHNGRCLDKINE.F	9	VNTDECASSPCLHNGRCLDKINE,EF,6@57.02146,9@426.13734,11@57.02146,14@0.98402,17@57.02146	S9(OGlycan / 426.1373); N14(Deamidated / 0.984)	14.2678	E.VNTDEC[+57.02146]ASS[+426.13734]PC[+57.02146]LHN[+0.98402]GRC[+57.02146]LDKINE.F	C6(Carbamidomethyl / 57.0215); C11(Carbamidomethyl / 57.0215); C17(Carbamidomethyl / 57.0215)	4.1e-15	5e-15	0	0	0	0	8.4e-16	1e-15	14.388	932.3	1.2		Specific	20.3	>sp|P46531|NOTC1_HUMAN Neurogenic locus notch homolog protein 1 OS=Homo sapiens OX=9606 GN=NOTCH1 PE=1 SV=4	1	3970	FP051922_10.4656.4656.4	high-energy collision-induced dissociation	16.04	3115.28	3115.29	1	314 | 36165
312	Hex(1)Pent(2)	867.3	3	1039.44	3116.3	1039.44	3116.3	controllerType=0 controllerNumber=1 scan=4996	0.367	E.VNTDECASSPCLHNGRCLDKINE.F	9	VNTDECASSPCLHNGRCLDKINE,EF,6@57.02146,9@426.13734,11@57.02146,14@0.98402,17@57.02146	S9(OGlycan / 426.1373); N14(Deamidated / 0.984)	15.0194	E.VNTDEC[+57.02146]ASS[+426.13734]PC[+57.02146]LHN[+0.98402]GRC[+57.02146]LDKINE.F	C6(Carbamidomethyl / 57.0215); C11(Carbamidomethyl / 57.0215); C17(Carbamidomethyl / 57.0215)	8.7e-14	1.1e-13	0	0	0	0	1e-14	1.2e-14	13.062	867.3	1.2		Specific	21.5	>sp|P46531|NOTC1_HUMAN Neurogenic locus notch homolog protein 1 OS=Homo sapiens OX=9606 GN=NOTCH1 PE=1 SV=4	1	4385	FP051922_10.4996.4996.3	high-energy collision-induced dissociation	13.71	3115.29	3115.29	1	315 | 37819
312	Hex(1)Pent(2)	849.5	3	1039.43	3116.28	1039.44	3116.3	controllerType=0 controllerNumber=1 scan=4649	-6.096	E.VNTDECASSPCLHNGRCLDKINE.F	9	VNTDECASSPCLHNGRCLDKINE,EF,6@57.02146,9@426.13734,11@57.02146,14@0.98402,17@57.02146	S9(OGlycan / 426.1373); N14(Deamidated / 0.984)	14.2517	E.VNTDEC[+57.02146]ASS[+426.13734]PC[+57.02146]LHN[+0.98402]GRC[+57.02146]LDKINE.F	C6(Carbamidomethyl / 57.0215); C11(Carbamidomethyl / 57.0215); C17(Carbamidomethyl / 57.0215)	1.8e-12	2.2e-12	0	0	0	0	2.6e-13	3.1e-13	11.751	849.5	1.2		Specific	21.4	>sp|P46531|NOTC1_HUMAN Neurogenic locus notch homolog protein 1 OS=Homo sapiens OX=9606 GN=NOTCH1 PE=1 SV=4	1	3962	FP051922_10.4649.4649.3	high-energy collision-induced dissociation	13.4	3115.27	3115.29	1	316 | 36113
312	Hex(1)Pent(2)	824.8	4	779.828	3116.29	779.83	3116.3	controllerType=0 controllerNumber=1 scan=4457	-2.124	E.VNTDECASSPCLHNGRCLDKINE.F	9	VNTDECASSPCLHNGRCLDKINE,EF,6@57.02146,9@426.13734,11@57.02146,14@0.98402,17@57.02146	S9(OGlycan / 426.1373); N14(Deamidated / 0.984)	13.8644	E.VNTDEC[+57.02146]ASS[+426.13734]PC[+57.02146]LHN[+0.98402]GRC[+57.02146]LDKINE.F	C6(Carbamidomethyl / 57.0215); C11(Carbamidomethyl / 57.0215); C17(Carbamidomethyl / 57.0215)	4.1e-13	5e-13	0	0	0	0	4.9e-14	5.9e-14	12.388	824.8	1.2		Specific	18.5	>sp|P46531|NOTC1_HUMAN Neurogenic locus notch homolog protein 1 OS=Homo sapiens OX=9606 GN=NOTCH1 PE=1 SV=4	1	3740	FP051922_10.4457.4457.4	high-energy collision-induced dissociation	13.04	3115.28	3115.29	1	317 | 35616
312	Hex(1)Pent(2)	683.8	4	779.83	3116.3	779.83	3116.3	controllerType=0 controllerNumber=1 scan=5128	0.461	E.VNTDECASSPCLHNGRCLDKINE.F	9	VNTDECASSPCLHNGRCLDKINE,EF,6@57.02146,9@426.13734,11@57.02146,14@0.98402,17@57.02146	S9(OGlycan / 426.1373); N14(Deamidated / 0.984)	15.3187	E.VNTDEC[+57.02146]ASS[+426.13734]PC[+57.02146]LHN[+0.98402]GRC[+57.02146]LDKINE.F	C6(Carbamidomethyl / 57.0215); C11(Carbamidomethyl / 57.0215); C17(Carbamidomethyl / 57.0215)	4.2e-10	5.2e-10	0	0	0	0	4.6e-11	5.6e-11	9.373	683.8	1.2		Specific	15.6	>sp|P46531|NOTC1_HUMAN Neurogenic locus notch homolog protein 1 OS=Homo sapiens OX=9606 GN=NOTCH1 PE=1 SV=4	1	4552	FP051922_10.5128.5128.4	high-energy collision-induced dissociation	10.02	3115.29	3115.29	1	318 | 38499
312	Hex(1)Pent(2)	480.5	4	779.83	3116.3	779.83	3116.3	controllerType=0 controllerNumber=1 scan=5187	0.539	E.VNTDECASSPCLHNGRCLDKINE.F	9	VNTDECASSPCLHNGRCLDKINE,EF,6@57.02146,9@426.13734,11@57.02146,14@0.98402,17@57.02146	S9(OGlycan / 426.1373); N14(Deamidated / 0.984)	15.4537	E.VNTDEC[+57.02146]ASS[+426.13734]PC[+57.02146]LHN[+0.98402]GRC[+57.02146]LDKINE.F	C6(Carbamidomethyl / 57.0215); C11(Carbamidomethyl / 57.0215); C17(Carbamidomethyl / 57.0215)	2.4e-07	2.9e-07	0	0	0	0	4.3e-08	5.3e-08	6.625	480.5	1.2		Specific	13.1	>sp|P46531|NOTC1_HUMAN Neurogenic locus notch homolog protein 1 OS=Homo sapiens OX=9606 GN=NOTCH1 PE=1 SV=4	1	4630	FP051922_10.5187.5187.4	high-energy collision-induced dissociation	6.41	3115.29	3115.29	1	319 | 38739
312	Hex(1)Pent(2)	479	4	779.827	3116.29	779.83	3116.3	controllerType=0 controllerNumber=1 scan=4529	-3.456	E.VNTDECASSPCLHNGRCLDKINE.F	9	VNTDECASSPCLHNGRCLDKINE,EF,6@57.02146,9@426.13734,11@57.02146,14@0.98402,17@57.02146	S9(OGlycan / 426.1373); N14(Deamidated / 0.984)	14.0116	E.VNTDEC[+57.02146]ASS[+426.13734]PC[+57.02146]LHN[+0.98402]GRC[+57.02146]LDKINE.F	C6(Carbamidomethyl / 57.0215); C11(Carbamidomethyl / 57.0215); C17(Carbamidomethyl / 57.0215)	1.3e-07	1.6e-07	0	0	0	0	1.8e-08	2.1e-08	6.88	479	1.2		Specific	15.1	>sp|P46531|NOTC1_HUMAN Neurogenic locus notch homolog protein 1 OS=Homo sapiens OX=9606 GN=NOTCH1 PE=1 SV=4	1	3818	FP051922_10.4529.4529.4	high-energy collision-induced dissociation	6.65	3115.28	3115.29	1	320 | 35833
312	Hex(1)Pent(2)	334.4	4	779.828	3116.29	779.83	3116.3	controllerType=0 controllerNumber=1 scan=4724	-1.889	E.VNTDECASSPCLHNGRCLDKINE.F	9	VNTDECASSPCLHNGRCLDKINE,EF,6@57.02146,9@426.13734,11@57.02146,14@0.98402,17@57.02146	S9(OGlycan / 426.1373); N14(Deamidated / 0.984)	14.4131	E.VNTDEC[+57.02146]ASS[+426.13734]PC[+57.02146]LHN[+0.98402]GRC[+57.02146]LDKINE.F	C6(Carbamidomethyl / 57.0215); C11(Carbamidomethyl / 57.0215); C17(Carbamidomethyl / 57.0215)	5.3e-06	6.5e-06	0	0	0	0	6.5e-07	7.9e-07	5.274	334.4	1.2		Specific	13.9	>sp|P46531|NOTC1_HUMAN Neurogenic locus notch homolog protein 1 OS=Homo sapiens OX=9606 GN=NOTCH1 PE=1 SV=4	1	4052	FP051922_10.4724.4724.4	high-energy collision-induced dissociation	4.93	3115.28	3115.29	1	321 | 36365
312	Hex(1)Pent(2)	274.9	2	1558.65	3116.29	1558.65	3116.3	controllerType=0 controllerNumber=1 scan=4917	-3.957	E.VNTDECASSPCLHNGRCLDKINE.F	9	VNTDECASSPCLHNGRCLDKINE,EF,6@57.02146,9@426.13734,11@57.02146,14@0.98402,17@57.02146	S9(OGlycan / 426.1373); N14(Deamidated / 0.984)	14.8429	E.VNTDEC[+57.02146]ASS[+426.13734]PC[+57.02146]LHN[+0.98402]GRC[+57.02146]LDKINE.F	C6(Carbamidomethyl / 57.0215); C11(Carbamidomethyl / 57.0215); C17(Carbamidomethyl / 57.0215)	4e-05	4.8e-05	0	0	0	0	3.7e-06	4.5e-06	4.401	274.9	1.2		Specific	14.4	>sp|P46531|NOTC1_HUMAN Neurogenic locus notch homolog protein 1 OS=Homo sapiens OX=9606 GN=NOTCH1 PE=1 SV=4	1	4290	FP051922_10.4917.4917.2	high-energy collision-induced dissociation	4.21	3115.28	3115.29	1	322 | 37219
312	Hex(1)Pent(2)	1057.6	3	1039.11	3115.31	1039.11	3115.31	controllerType=0 controllerNumber=1 scan=4194	-1.511	E.VNTDECASSPCLHNGRCLDKINE.F	9	VNTDECASSPCLHNGRCLDKINE,EF,6@57.02146,9@426.13734,11@57.02146,17@57.02146	S9(OGlycan / 426.1373)	13.3097	E.VNTDEC[+57.02146]ASS[+426.13734]PC[+57.02146]LHNGRC[+57.02146]LDKINE.F	C6(Carbamidomethyl / 57.0215); C11(Carbamidomethyl / 57.0215); C17(Carbamidomethyl / 57.0215)	8.4e-18	1e-17	0	0	0	0	8.4e-18	1e-17	17.076	1029.1	1.2		Specific	20.6	>sp|P46531|NOTC1_HUMAN Neurogenic locus notch homolog protein 1 OS=Homo sapiens OX=9606 GN=NOTCH1 PE=1 SV=4	1	3428	FP051922_10.4194.4194.3	high-energy collision-induced dissociation	17.52	3114.3	3114.31	1	323 | 34775
312	Hex(1)Pent(2)	1006.1	4	779.585	3115.32	779.584	3115.31	controllerType=0 controllerNumber=1 scan=4176	1.992	E.VNTDECASSPCLHNGRCLDKINE.F	9	VNTDECASSPCLHNGRCLDKINE,EF,6@57.02146,9@426.13734,11@57.02146,17@57.02146	S9(OGlycan / 426.1373)	13.2702	E.VNTDEC[+57.02146]ASS[+426.13734]PC[+57.02146]LHNGRC[+57.02146]LDKINE.F	C6(Carbamidomethyl / 57.0215); C11(Carbamidomethyl / 57.0215); C17(Carbamidomethyl / 57.0215)	2.9e-16	3.6e-16	0	0	0	0	1.4e-16	1.7e-16	15.533	1006.1	1.2		Specific	20.6	>sp|P46531|NOTC1_HUMAN Neurogenic locus notch homolog protein 1 OS=Homo sapiens OX=9606 GN=NOTCH1 PE=1 SV=4	1	3407	FP051922_10.4176.4176.4	high-energy collision-induced dissociation	16.97	3114.31	3114.31	1	324 | 34655
312	Hex(1)Pent(2)	986.8	4	779.581	3115.3	779.584	3115.31	controllerType=0 controllerNumber=1 scan=4281	-3.964	E.VNTDECASSPCLHNGRCLDKINE.F	9	VNTDECASSPCLHNGRCLDKINE,EF,6@57.02146,9@426.13734,11@57.02146,17@57.02146	S9(OGlycan / 426.1373)	13.5055	E.VNTDEC[+57.02146]ASS[+426.13734]PC[+57.02146]LHNGRC[+57.02146]LDKINE.F	C6(Carbamidomethyl / 57.0215); C11(Carbamidomethyl / 57.0215); C17(Carbamidomethyl / 57.0215)	1.8e-16	2.2e-16	0	0	0	0	7.3e-17	8.9e-17	15.753	986.8	1.2		Specific	18.9	>sp|P46531|NOTC1_HUMAN Neurogenic locus notch homolog protein 1 OS=Homo sapiens OX=9606 GN=NOTCH1 PE=1 SV=4	1	3536	FP051922_10.4281.4281.4	high-energy collision-induced dissociation	18.19	3114.29	3114.31	1	325 | 35248
312	Hex(1)Pent(2)	959	4	779.582	3115.31	779.584	3115.31	controllerType=0 controllerNumber=1 scan=4226	-1.848	E.VNTDECASSPCLHNGRCLDKINE.F	9	VNTDECASSPCLHNGRCLDKINE,EF,6@57.02146,9@426.13734,11@57.02146,17@57.02146	S9(OGlycan / 426.1373)	13.3847	E.VNTDEC[+57.02146]ASS[+426.13734]PC[+57.02146]LHNGRC[+57.02146]LDKINE.F	C6(Carbamidomethyl / 57.0215); C11(Carbamidomethyl / 57.0215); C17(Carbamidomethyl / 57.0215)	4.1e-16	5e-16	0	0	0	0	1.9e-16	2.4e-16	15.388	959	1.2		Specific	20.8	>sp|P46531|NOTC1_HUMAN Neurogenic locus notch homolog protein 1 OS=Homo sapiens OX=9606 GN=NOTCH1 PE=1 SV=4	1	3468	FP051922_10.4226.4226.4	high-energy collision-induced dissociation	16.83	3114.3	3114.31	1	326 | 35020
312	Hex(1)Pent(2)	853.8	3	1039.11	3115.31	1039.11	3115.31	controllerType=0 controllerNumber=1 scan=4140	-0.453	E.VNTDECASSPCLHNGRCLDKINE.F	9	VNTDECASSPCLHNGRCLDKINE,EF,6@57.02146,9@426.13734,11@57.02146,17@57.02146	S9(OGlycan / 426.1373)	13.1883	E.VNTDEC[+57.02146]ASS[+426.13734]PC[+57.02146]LHNGRC[+57.02146]LDKINE.F	C6(Carbamidomethyl / 57.0215); C11(Carbamidomethyl / 57.0215); C17(Carbamidomethyl / 57.0215)	8.7e-14	1.1e-13	0	0	0	0	6.3e-15	7.7e-15	13.062	853.8	1.2		Specific	21.6	>sp|P46531|NOTC1_HUMAN Neurogenic locus notch homolog protein 1 OS=Homo sapiens OX=9606 GN=NOTCH1 PE=1 SV=4	1	3359	FP051922_10.4140.4140.3	high-energy collision-induced dissociation	14.5	3114.3	3114.31	1	327 | 34091
312	Hex(1)Pent(2)	836.5	4	779.579	3115.29	779.584	3115.31	controllerType=0 controllerNumber=1 scan=4340	-6.472	E.VNTDECASSPCLHNGRCLDKINE.F	9	VNTDECASSPCLHNGRCLDKINE,EF,6@57.02146,9@426.13734,11@57.02146,17@57.02146	S9(OGlycan / 426.1373)	13.6286	E.VNTDEC[+57.02146]ASS[+426.13734]PC[+57.02146]LHNGRC[+57.02146]LDKINE.F	C6(Carbamidomethyl / 57.0215); C11(Carbamidomethyl / 57.0215); C17(Carbamidomethyl / 57.0215)	8.7e-13	1.1e-12	0	0	0	0	9.3e-14	1.1e-13	12.063	836.5	1.2		Specific	16	>sp|P46531|NOTC1_HUMAN Neurogenic locus notch homolog protein 1 OS=Homo sapiens OX=9606 GN=NOTCH1 PE=1 SV=4	1	3606	FP051922_10.4340.4340.4	high-energy collision-induced dissociation	14.5	3114.29	3114.31	1	328 | 35394
312	Hex(1)Pent(2)	516.9	4	779.581	3115.3	779.584	3115.31	controllerType=0 controllerNumber=1 scan=4119	-3.416	E.VNTDECASSPCLHNGRCLDKINE.F	9	VNTDECASSPCLHNGRCLDKINE,EF,6@57.02146,9@426.13734,11@57.02146,17@57.02146	S9(OGlycan / 426.1373)	13.1424	E.VNTDEC[+57.02146]ASS[+426.13734]PC[+57.02146]LHNGRC[+57.02146]LDKINE.F	C6(Carbamidomethyl / 57.0215); C11(Carbamidomethyl / 57.0215); C17(Carbamidomethyl / 57.0215)	9.9e-08	1.2e-07	0	0	0	0	1e-08	1.2e-08	7.005	516.9	1.2		Specific	16.1	>sp|P46531|NOTC1_HUMAN Neurogenic locus notch homolog protein 1 OS=Homo sapiens OX=9606 GN=NOTCH1 PE=1 SV=4	1	3332	FP051922_10.4119.4119.4	high-energy collision-induced dissociation	7.59	3114.3	3114.31	1	329 | 33884
312	Hex(1)Pent(2)	204.6	2	1558.15	3115.3	1558.16	3115.31	controllerType=0 controllerNumber=1 scan=4169	-4.622	E.VNTDECASSPCLHNGRCLDKINE.F	9	VNTDECASSPCLHNGRCLDKINE,EF,6@57.02146,9@426.13734,11@57.02146,17@57.02146	S9(OGlycan / 426.1373)	13.2544	E.VNTDEC[+57.02146]ASS[+426.13734]PC[+57.02146]LHNGRC[+57.02146]LDKINE.F	C6(Carbamidomethyl / 57.0215); C11(Carbamidomethyl / 57.0215); C17(Carbamidomethyl / 57.0215)	0.00079	0.00097	0	0	0	0	5.8e-05	7.1e-05	3.1	204.6	1.2		Specific	12.6	>sp|P46531|NOTC1_HUMAN Neurogenic locus notch homolog protein 1 OS=Homo sapiens OX=9606 GN=NOTCH1 PE=1 SV=4	1	3401	FP051922_10.4169.4169.2	high-energy collision-induced dissociation	3.79	3114.29	3114.31	1	330 | 34547
312	Hex(1)	403.2	4	713.56	2851.22	713.563	2851.23	controllerType=0 controllerNumber=1 scan=4167	-3.973	E.VNTDECASSPCLHNGRCLDKINE.F	9	VNTDECASSPCLHNGRCLDKINE,EF,6@57.02146,9@162.05282,11@57.02146,17@57.02146	S9(OGlycan / 162.0528)	13.25	E.VNTDEC[+57.02146]ASS[+162.05282]PC[+57.02146]LHNGRC[+57.02146]LDKINE.F	C6(Carbamidomethyl / 57.0215); C11(Carbamidomethyl / 57.0215); C17(Carbamidomethyl / 57.0215)	2.6e-06	3.1e-06	0	0	0	0	3.2e-07	3.9e-07	5.593	236.5	1.2		Specific	14	>sp|P46531|NOTC1_HUMAN Neurogenic locus notch homolog protein 1 OS=Homo sapiens OX=9606 GN=NOTCH1 PE=1 SV=4	1	3398	FP051922_10.4167.4167.4	high-energy collision-induced dissociation	6.15	2850.21	2850.22	1	331 | 34467
312		398.6	4	673.544	2691.15	673.542	2691.14	controllerType=0 controllerNumber=1 scan=4444	3.439	E.VNTDECASSPCLHNGRCLDKINE.F		VNTDECASSPCLHNGRCLDKINE,EF,6@57.02146,11@57.02146,14@0.98402,16@0.98402,17@57.02146	N14(Deamidated / 0.984); R16(Deamidated / 0.984)	13.8365	E.VNTDEC[+57.02146]ASSPC[+57.02146]LHN[+0.98402]GR[+0.98402]C[+57.02146]LDKINE.F	C6(Carbamidomethyl / 57.0215); C11(Carbamidomethyl / 57.0215); C17(Carbamidomethyl / 57.0215)	0.00011	0.00014	0	0	0	0	1.1e-05	1.3e-05	3.947	398.6	87.6		Specific	9.6	>sp|P46531|NOTC1_HUMAN Neurogenic locus notch homolog protein 1 OS=Homo sapiens OX=9606 GN=NOTCH1 PE=1 SV=4	1	3724	FP051922_10.4444.4444.4	high-energy collision-induced dissociation	3.73	2690.15	2690.14	1	332 | 12979
312		833.3	4	673.295	2690.16	673.296	2690.16	controllerType=0 controllerNumber=1 scan=4994	-0.052	E.VNTDECASSPCLHNGRCLDKINE.F		VNTDECASSPCLHNGRCLDKINE,EF,6@57.02146,11@57.02146,14@0.98402,17@57.02146	N14(Deamidated / 0.984)	15.0131	E.VNTDEC[+57.02146]ASSPC[+57.02146]LHN[+0.98402]GRC[+57.02146]LDKINE.F	C6(Carbamidomethyl / 57.0215); C11(Carbamidomethyl / 57.0215); C17(Carbamidomethyl / 57.0215)	4.2e-13	5.2e-13	0	0	0	0	6.3e-14	7.7e-14	12.373	833.3	86.6		Specific	15.2	>sp|P46531|NOTC1_HUMAN Neurogenic locus notch homolog protein 1 OS=Homo sapiens OX=9606 GN=NOTCH1 PE=1 SV=4	1	4384	FP051922_10.4994.4994.4	high-energy collision-induced dissociation	14.81	2689.15	2689.15	1	333 | 13856
312		814.3	3	897.393	2690.16	897.392	2690.16	controllerType=0 controllerNumber=1 scan=5020	1.247	E.VNTDECASSPCLHNGRCLDKINE.F		VNTDECASSPCLHNGRCLDKINE,EF,6@57.02146,11@57.02146,14@0.98402,17@57.02146	N14(Deamidated / 0.984)	15.0724	E.VNTDEC[+57.02146]ASSPC[+57.02146]LHN[+0.98402]GRC[+57.02146]LDKINE.F	C6(Carbamidomethyl / 57.0215); C11(Carbamidomethyl / 57.0215); C17(Carbamidomethyl / 57.0215)	8.7e-13	1.1e-12	0	0	0	0	1.2e-13	1.5e-13	12.062	814.3	84.5		Specific	15.9	>sp|P46531|NOTC1_HUMAN Neurogenic locus notch homolog protein 1 OS=Homo sapiens OX=9606 GN=NOTCH1 PE=1 SV=4	1	4415	FP051922_10.5020.5020.3	high-energy collision-induced dissociation	13.5	2689.16	2689.15	1	334 | 13962
312		726.6	4	673.295	2690.16	673.296	2690.16	controllerType=0 controllerNumber=1 scan=5052	-0.505	E.VNTDECASSPCLHNGRCLDKINE.F		VNTDECASSPCLHNGRCLDKINE,EF,6@57.02146,11@57.02146,14@0.98402,17@57.02146	N14(Deamidated / 0.984)	15.1439	E.VNTDEC[+57.02146]ASSPC[+57.02146]LHN[+0.98402]GRC[+57.02146]LDKINE.F	C6(Carbamidomethyl / 57.0215); C11(Carbamidomethyl / 57.0215); C17(Carbamidomethyl / 57.0215)	4.1e-11	5e-11	0	0	0	0	4.5e-12	5.5e-12	10.388	726.6	74		Specific	14.8	>sp|P46531|NOTC1_HUMAN Neurogenic locus notch homolog protein 1 OS=Homo sapiens OX=9606 GN=NOTCH1 PE=1 SV=4	1	4455	FP051922_10.5052.5052.4	high-energy collision-induced dissociation	11.83	2689.15	2689.15	1	335 | 13970
312		716.8	4	673.293	2690.15	673.296	2690.16	controllerType=0 controllerNumber=1 scan=4466	-3.046	E.VNTDECASSPCLHNGRCLDKINE.F		VNTDECASSPCLHNGRCLDKINE,EF,6@57.02146,11@57.02146,14@0.98402,17@57.02146	N14(Deamidated / 0.984)	13.8831	E.VNTDEC[+57.02146]ASSPC[+57.02146]LHN[+0.98402]GRC[+57.02146]LDKINE.F	C6(Carbamidomethyl / 57.0215); C11(Carbamidomethyl / 57.0215); C17(Carbamidomethyl / 57.0215)	1.8e-11	2.2e-11	0	0	0	0	2.1e-12	2.6e-12	10.753	716.8	79.3		Specific	15.2	>sp|P46531|NOTC1_HUMAN Neurogenic locus notch homolog protein 1 OS=Homo sapiens OX=9606 GN=NOTCH1 PE=1 SV=4	1	3751	FP051922_10.4466.4466.4	high-energy collision-induced dissociation	12.19	2689.14	2689.15	1	336 | 13029
312		226.9	4	673.296	2690.16	673.296	2690.16	controllerType=0 controllerNumber=1 scan=5120	0.039	E.VNTDECASSPCLHNGRCLDKINE.F		VNTDECASSPCLHNGRCLDKINE,EF,6@57.02146,11@57.02146,14@0.98402,17@57.02146	N14(Deamidated / 0.984)	15.3	E.VNTDEC[+57.02146]ASSPC[+57.02146]LHN[+0.98402]GRC[+57.02146]LDKINE.F	C6(Carbamidomethyl / 57.0215); C11(Carbamidomethyl / 57.0215); C17(Carbamidomethyl / 57.0215)	0.0012	0.0015	0	0	0	0	9e-05	0.00011	2.913	226.9	47.7		Specific	8	>sp|P46531|NOTC1_HUMAN Neurogenic locus notch homolog protein 1 OS=Homo sapiens OX=9606 GN=NOTCH1 PE=1 SV=4	1	4541	FP051922_10.5120.5120.4	high-energy collision-induced dissociation	3.59	2689.15	2689.15	1	337 | 14192
312		830.6	4	673.048	2689.17	673.05	2689.18	controllerType=0 controllerNumber=1 scan=4210	-2.364	E.VNTDECASSPCLHNGRCLDKINE.F		VNTDECASSPCLHNGRCLDKINE,EF,6@57.02146,11@57.02146,17@57.02146		13.3459	E.VNTDEC[+57.02146]ASSPC[+57.02146]LHNGRC[+57.02146]LDKINE.F	C6(Carbamidomethyl / 57.0215); C11(Carbamidomethyl / 57.0215); C17(Carbamidomethyl / 57.0215)	4.1e-13	5e-13	0	0	0	0	3.4e-14	4.1e-14	12.388	830.6	830.6		Specific	14.4	>sp|P46531|NOTC1_HUMAN Neurogenic locus notch homolog protein 1 OS=Homo sapiens OX=9606 GN=NOTCH1 PE=1 SV=4	1	3448	FP051922_10.4210.4210.4	high-energy collision-induced dissociation	14.3	2688.16	2688.17	1	338 | 12921
312		785	4	673.047	2689.17	673.05	2689.18	controllerType=0 controllerNumber=1 scan=4260	-3.726	E.VNTDECASSPCLHNGRCLDKINE.F		VNTDECASSPCLHNGRCLDKINE,EF,6@57.02146,11@57.02146,17@57.02146		13.4582	E.VNTDEC[+57.02146]ASSPC[+57.02146]LHNGRC[+57.02146]LDKINE.F	C6(Carbamidomethyl / 57.0215); C11(Carbamidomethyl / 57.0215); C17(Carbamidomethyl / 57.0215)	1.8e-12	2.2e-12	0	0	0	0	2.1e-13	2.5e-13	11.753	785	785		Specific	14.9	>sp|P46531|NOTC1_HUMAN Neurogenic locus notch homolog protein 1 OS=Homo sapiens OX=9606 GN=NOTCH1 PE=1 SV=4	1	3508	FP051922_10.4260.4260.4	high-energy collision-induced dissociation	12.67	2688.16	2688.17	1	339 | 12975
316	HexNAc(1)Fuc(1)	8	4	794.085	3173.32	794.087	3173.33	controllerType=0 controllerNumber=1 scan=4900	-2.829	D.ECASSPCLHNGRCLDKINEFQCE.C	5	ECASSPCLHNGRCLDKINEFQCE,DC,2@57.02146,5@349.13728,7@57.02146,13@57.02146,22@57.02146	S5(OGlycan / 349.1373)	14.8044	D.EC[+57.02146]ASS[+349.13728]PC[+57.02146]LHNGRC[+57.02146]LDKINEFQC[+57.02146]E.C	C2(Carbamidomethyl / 57.0215); C7(Carbamidomethyl / 57.0215); C13(Carbamidomethyl / 57.0215); C22(Carbamidomethyl / 57.0215)	0.043	0.052	0.0047	0.0093	0.012	0.012	0.005	0.0094	1.367	8	2.4		Specific	5.2	>sp|P46531|NOTC1_HUMAN Neurogenic locus notch homolog protein 1 OS=Homo sapiens OX=9606 GN=NOTCH1 PE=1 SV=4	1	4266	FP051922_10.4900.4900.4	high-energy collision-induced dissociation	1.35	3172.31	3172.32	1	340 | 37059
317	Hex(1)Pent(2)	523.5	4	644.024	2573.07	644.025	2573.08	controllerType=0 controllerNumber=1 scan=3821	-2.146	E.CASSPCLHNGRCLDKINE.F	4	CASSPCLHNGRCLDKINE,EF,1@57.02146,4@426.13734,6@57.02146,12@57.02146,14@15.99492	S4(OGlycan / 426.1373); D14(Oxidation / 15.9949)	12.4739	E.C[+57.02146]ASS[+426.13734]PC[+57.02146]LHNGRC[+57.02146]LD[+15.99492]KINE.F	C1(Carbamidomethyl / 57.0215); C6(Carbamidomethyl / 57.0215); C12(Carbamidomethyl / 57.0215)	9.8e-07	1.2e-06	0	0	0	0	1.8e-07	2.2e-07	6.01	523.5	17.5		Specific	13.4	>sp|P46531|NOTC1_HUMAN Neurogenic locus notch homolog protein 1 OS=Homo sapiens OX=9606 GN=NOTCH1 PE=1 SV=4	1	2944	FP051922_10.3821.3821.4	high-energy collision-induced dissociation	7.27	2572.07	2572.07	1	341 | 12629
317	Hex(1)Pent(2)	827.1	4	640.271	2558.06	640.273	2558.07	controllerType=0 controllerNumber=1 scan=4572	-2.002	E.CASSPCLHNGRCLDKINE.F	4	CASSPCLHNGRCLDKINE,EF,1@57.02146,4@426.13734,6@57.02146,9@0.98402,12@57.02146	S4(OGlycan / 426.1373); N9(Deamidated / 0.984)	14.0949	E.C[+57.02146]ASS[+426.13734]PC[+57.02146]LHN[+0.98402]GRC[+57.02146]LDKINE.F	C1(Carbamidomethyl / 57.0215); C6(Carbamidomethyl / 57.0215); C12(Carbamidomethyl / 57.0215)	2.4e-12	2.9e-12	0	0	0	0	3.2e-13	3.9e-13	11.618	827.1	18.7		Specific	18.5	>sp|P46531|NOTC1_HUMAN Neurogenic locus notch homolog protein 1 OS=Homo sapiens OX=9606 GN=NOTCH1 PE=1 SV=4	1	3867	FP051922_10.4572.4572.4	high-energy collision-induced dissociation	12.27	2557.06	2557.06	1	342 | 13055
317	Hex(1)Pent(2)	815.1	3	853.359	2558.06	853.361	2558.07	controllerType=0 controllerNumber=1 scan=4592	-2.188	E.CASSPCLHNGRCLDKINE.F	4	CASSPCLHNGRCLDKINE,EF,1@57.02146,4@426.13734,6@57.02146,9@0.98402,12@57.02146	S4(OGlycan / 426.1373); N9(Deamidated / 0.984)	14.14	E.C[+57.02146]ASS[+426.13734]PC[+57.02146]LHN[+0.98402]GRC[+57.02146]LDKINE.F	C1(Carbamidomethyl / 57.0215); C6(Carbamidomethyl / 57.0215); C12(Carbamidomethyl / 57.0215)	4.9e-12	6e-12	0	0	0	0	4.6e-13	5.6e-13	11.307	812.2	19		Specific	17.5	>sp|P46531|NOTC1_HUMAN Neurogenic locus notch homolog protein 1 OS=Homo sapiens OX=9606 GN=NOTCH1 PE=1 SV=4	1	3894	FP051922_10.4592.4592.3	high-energy collision-induced dissociation	11.96	2557.06	2557.06	1	343 | 13111
317	Hex(1)Pent(2)	774.5	4	640.27	2558.06	640.273	2558.07	controllerType=0 controllerNumber=1 scan=4633	-4.102	E.CASSPCLHNGRCLDKINE.F	4	CASSPCLHNGRCLDKINE,EF,1@57.02146,4@426.13734,6@57.02146,9@0.98402,12@57.02146	S4(OGlycan / 426.1373); N9(Deamidated / 0.984)	14.219	E.C[+57.02146]ASS[+426.13734]PC[+57.02146]LHN[+0.98402]GRC[+57.02146]LDKINE.F	C1(Carbamidomethyl / 57.0215); C6(Carbamidomethyl / 57.0215); C12(Carbamidomethyl / 57.0215)	1e-11	1.3e-11	0	0	0	0	1.7e-12	2.1e-12	10.984	774.5	19.4		Specific	18.4	>sp|P46531|NOTC1_HUMAN Neurogenic locus notch homolog protein 1 OS=Homo sapiens OX=9606 GN=NOTCH1 PE=1 SV=4	1	3943	FP051922_10.4633.4633.4	high-energy collision-induced dissociation	11.63	2557.05	2557.06	1	344 | 13125
317	Hex(1)Pent(2)	750.6	4	640.272	2558.07	640.273	2558.07	controllerType=0 controllerNumber=1 scan=4029	-1.525	E.CASSPCLHNGRCLDKINE.F	4	CASSPCLHNGRCLDKINE,EF,1@57.02146,4@426.13734,6@57.02146,9@0.98402,12@57.02146	S4(OGlycan / 426.1373); N9(Deamidated / 0.984)	12.9417	E.C[+57.02146]ASS[+426.13734]PC[+57.02146]LHN[+0.98402]GRC[+57.02146]LDKINE.F	C1(Carbamidomethyl / 57.0215); C6(Carbamidomethyl / 57.0215); C12(Carbamidomethyl / 57.0215)	2.4e-11	2.9e-11	0	0	0	0	2.7e-12	3.3e-12	10.618	750.6	19		Specific	16.1	>sp|P46531|NOTC1_HUMAN Neurogenic locus notch homolog protein 1 OS=Homo sapiens OX=9606 GN=NOTCH1 PE=1 SV=4	1	3215	FP051922_10.4029.4029.4	high-energy collision-induced dissociation	11.27	2557.06	2557.06	1	345 | 12883
317	Hex(1)Pent(2)	748.2	4	640.271	2558.06	640.273	2558.07	controllerType=0 controllerNumber=1 scan=4224	-3.243	E.CASSPCLHNGRCLDKINE.F	4	CASSPCLHNGRCLDKINE,EF,1@57.02146,4@426.13734,6@57.02146,9@0.98402,12@57.02146	S4(OGlycan / 426.1373); N9(Deamidated / 0.984)	13.3784	E.C[+57.02146]ASS[+426.13734]PC[+57.02146]LHN[+0.98402]GRC[+57.02146]LDKINE.F	C1(Carbamidomethyl / 57.0215); C6(Carbamidomethyl / 57.0215); C12(Carbamidomethyl / 57.0215)	1e-10	1.3e-10	0	0	0	0	1.7e-11	2.1e-11	9.984	748.2	18		Specific	17.3	>sp|P46531|NOTC1_HUMAN Neurogenic locus notch homolog protein 1 OS=Homo sapiens OX=9606 GN=NOTCH1 PE=1 SV=4	1	3467	FP051922_10.4224.4224.4	high-energy collision-induced dissociation	11.63	2557.05	2557.06	1	346 | 12963
317	Hex(1)Pent(2)	741.6	4	640.272	2558.07	640.273	2558.07	controllerType=0 controllerNumber=1 scan=3977	-1.429	E.CASSPCLHNGRCLDKINE.F	4	CASSPCLHNGRCLDKINE,EF,1@57.02146,4@426.13734,6@57.02146,9@0.98402,12@57.02146	S4(OGlycan / 426.1373); N9(Deamidated / 0.984)	12.8234	E.C[+57.02146]ASS[+426.13734]PC[+57.02146]LHN[+0.98402]GRC[+57.02146]LDKINE.F	C1(Carbamidomethyl / 57.0215); C6(Carbamidomethyl / 57.0215); C12(Carbamidomethyl / 57.0215)	2.4e-10	2.9e-10	0	0	0	0	2.7e-11	3.3e-11	9.618	741.6	19.4		Specific	15.5	>sp|P46531|NOTC1_HUMAN Neurogenic locus notch homolog protein 1 OS=Homo sapiens OX=9606 GN=NOTCH1 PE=1 SV=4	1	3147	FP051922_10.3977.3977.4	high-energy collision-induced dissociation	11.27	2557.06	2557.06	1	347 | 12837
317	Hex(1)Pent(2)	417.2	3	853.358	2558.06	853.361	2558.07	controllerType=0 controllerNumber=1 scan=3987	-3.619	E.CASSPCLHNGRCLDKINE.F	4	CASSPCLHNGRCLDKINE,EF,1@57.02146,4@426.13734,6@57.02146,9@0.98402,12@57.02146	S4(OGlycan / 426.1373); N9(Deamidated / 0.984)	12.8466	E.C[+57.02146]ASS[+426.13734]PC[+57.02146]LHN[+0.98402]GRC[+57.02146]LDKINE.F	C1(Carbamidomethyl / 57.0215); C6(Carbamidomethyl / 57.0215); C12(Carbamidomethyl / 57.0215)	2.1e-06	2.6e-06	0	0	0	0	2.6e-07	3.2e-07	5.679	417.2	21.8		Specific	14.2	>sp|P46531|NOTC1_HUMAN Neurogenic locus notch homolog protein 1 OS=Homo sapiens OX=9606 GN=NOTCH1 PE=1 SV=4	1	3162	FP051922_10.3987.3987.3	high-energy collision-induced dissociation	5.57	2557.05	2557.06	1	348 | 12869
317	Hex(1)Pent(2)	793.4	4	640.025	2557.08	640.027	2557.09	controllerType=0 controllerNumber=1 scan=3725	-3.384	E.CASSPCLHNGRCLDKINE.F	4	CASSPCLHNGRCLDKINE,EF,1@57.02146,4@426.13734,6@57.02146,12@57.02146	S4(OGlycan / 426.1373)	12.2526	E.C[+57.02146]ASS[+426.13734]PC[+57.02146]LHNGRC[+57.02146]LDKINE.F	C1(Carbamidomethyl / 57.0215); C6(Carbamidomethyl / 57.0215); C12(Carbamidomethyl / 57.0215)	1e-11	1.3e-11	0	0	0	0	1.5e-12	1.8e-12	10.984	793.4	19.7		Specific	16.2	>sp|P46531|NOTC1_HUMAN Neurogenic locus notch homolog protein 1 OS=Homo sapiens OX=9606 GN=NOTCH1 PE=1 SV=4	1	2818	FP051922_10.3725.3725.4	high-energy collision-induced dissociation	13.43	2556.07	2556.08	1	349 | 12387
317	Hex(1)Pent(2)	720.9	4	640.025	2557.08	640.027	2557.09	controllerType=0 controllerNumber=1 scan=3830	-2.62	E.CASSPCLHNGRCLDKINE.F	4	CASSPCLHNGRCLDKINE,EF,1@57.02146,4@426.13734,6@57.02146,12@57.02146	S4(OGlycan / 426.1373)	12.4952	E.C[+57.02146]ASS[+426.13734]PC[+57.02146]LHNGRC[+57.02146]LDKINE.F	C1(Carbamidomethyl / 57.0215); C6(Carbamidomethyl / 57.0215); C12(Carbamidomethyl / 57.0215)	1e-10	1.3e-10	0	0	0	0	1.5e-11	1.8e-11	9.984	716.3	20.2		Specific	16.2	>sp|P46531|NOTC1_HUMAN Neurogenic locus notch homolog protein 1 OS=Homo sapiens OX=9606 GN=NOTCH1 PE=1 SV=4	1	2957	FP051922_10.3830.3830.4	high-energy collision-induced dissociation	12.43	2556.07	2556.08	1	350 | 12669
317	Hex(1)Pent(2)	711.2	4	640.025	2557.08	640.027	2557.09	controllerType=0 controllerNumber=1 scan=3775	-3.289	E.CASSPCLHNGRCLDKINE.F	4	CASSPCLHNGRCLDKINE,EF,1@57.02146,4@426.13734,6@57.02146,12@57.02146	S4(OGlycan / 426.1373)	12.3701	E.C[+57.02146]ASS[+426.13734]PC[+57.02146]LHNGRC[+57.02146]LDKINE.F	C1(Carbamidomethyl / 57.0215); C6(Carbamidomethyl / 57.0215); C12(Carbamidomethyl / 57.0215)	1e-10	1.3e-10	0	0	0	0	1.3e-11	1.6e-11	9.984	711.2	19.7		Specific	16.9	>sp|P46531|NOTC1_HUMAN Neurogenic locus notch homolog protein 1 OS=Homo sapiens OX=9606 GN=NOTCH1 PE=1 SV=4	1	2883	FP051922_10.3775.3775.4	high-energy collision-induced dissociation	11.43	2556.07	2556.08	1	351 | 12515
317	Hex(1)Pent(2)	683.3	3	853.031	2557.08	853.033	2557.09	controllerType=0 controllerNumber=1 scan=3790	-2.973	E.CASSPCLHNGRCLDKINE.F	4	CASSPCLHNGRCLDKINE,EF,1@57.02146,4@426.13734,6@57.02146,12@57.02146	S4(OGlycan / 426.1373)	12.4027	E.C[+57.02146]ASS[+426.13734]PC[+57.02146]LHNGRC[+57.02146]LDKINE.F	C1(Carbamidomethyl / 57.0215); C6(Carbamidomethyl / 57.0215); C12(Carbamidomethyl / 57.0215)	2.1e-09	2.6e-09	0	0	0	0	1.6e-10	1.9e-10	8.673	683.3	20.3		Specific	18.6	>sp|P46531|NOTC1_HUMAN Neurogenic locus notch homolog protein 1 OS=Homo sapiens OX=9606 GN=NOTCH1 PE=1 SV=4	1	2904	FP051922_10.3790.3790.3	high-energy collision-induced dissociation	11.11	2556.07	2556.08	1	352 | 12569
317	Hex(1)Pent(2)	411	3	853.032	2557.08	853.033	2557.09	controllerType=0 controllerNumber=1 scan=3735	-1.899	E.CASSPCLHNGRCLDKINE.F	4	CASSPCLHNGRCLDKINE,EF,1@57.02146,4@426.13734,6@57.02146,12@57.02146	S4(OGlycan / 426.1373)	12.2765	E.C[+57.02146]ASS[+426.13734]PC[+57.02146]LHNGRC[+57.02146]LDKINE.F	C1(Carbamidomethyl / 57.0215); C6(Carbamidomethyl / 57.0215); C12(Carbamidomethyl / 57.0215)	4.9e-06	5.9e-06	0	0	0	0	6e-07	7.3e-07	5.313	411	21.4		Specific	14	>sp|P46531|NOTC1_HUMAN Neurogenic locus notch homolog protein 1 OS=Homo sapiens OX=9606 GN=NOTCH1 PE=1 SV=4	1	2831	FP051922_10.3735.3735.3	high-energy collision-induced dissociation	6	2556.07	2556.08	1	353 | 12481
317	Hex(1)Pent(2)	315.7	3	853.022	2557.05	853.033	2557.09	controllerType=0 controllerNumber=1 scan=4669	-13.285	E.CASSPCLHNGRCLDKINE.F	3	CASSPCLHNGRCLDKINE,EF,1@57.02146,3@426.13734,6@57.02146,12@57.02146	S3(OGlycan / 426.1373)	14.2951	E.C[+57.02146]AS[+426.13734]SPC[+57.02146]LHNGRC[+57.02146]LDKINE.F	C1(Carbamidomethyl / 57.0215); C6(Carbamidomethyl / 57.0215); C12(Carbamidomethyl / 57.0215)	0.00092	0.0011	0	0	0	0	6.1e-05	7.5e-05	3.035	315.7	0.8		Specific	11.4	>sp|P46531|NOTC1_HUMAN Neurogenic locus notch homolog protein 1 OS=Homo sapiens OX=9606 GN=NOTCH1 PE=1 SV=4	1	3986	FP051922_10.4669.4669.3	high-energy collision-induced dissociation	3.53	2556.04	2556.08	1	354 | 13259
317		261.6	4	533.737	2131.92	533.738	2131.93	controllerType=0 controllerNumber=1 scan=4015	-3.37	E.CASSPCLHNGRCLDKINE.F		CASSPCLHNGRCLDKINE,EF,1@57.02146,6@57.02146,9@0.98402,12@57.02146	N9(Deamidated / 0.984)	12.9092	E.C[+57.02146]ASSPC[+57.02146]LHN[+0.98402]GRC[+57.02146]LDKINE.F	C1(Carbamidomethyl / 57.0215); C6(Carbamidomethyl / 57.0215); C12(Carbamidomethyl / 57.0215)	0.0027	0.0033	0	0	0	0	0.00025	0.0003	2.564	261.6	74.5		Specific	7.9	>sp|P46531|NOTC1_HUMAN Neurogenic locus notch homolog protein 1 OS=Homo sapiens OX=9606 GN=NOTCH1 PE=1 SV=4	1	3200	FP051922_10.4015.4015.4	high-energy collision-induced dissociation	3.2	2130.92	2130.92	1	355 | 5264
317		443.1	4	533.49	2130.94	533.492	2130.95	controllerType=0 controllerNumber=1 scan=3756	-4.113	E.CASSPCLHNGRCLDKINE.F		CASSPCLHNGRCLDKINE,EF,1@57.02146,6@57.02146,12@57.02146		12.3257	E.C[+57.02146]ASSPC[+57.02146]LHNGRC[+57.02146]LDKINE.F	C1(Carbamidomethyl / 57.0215); C6(Carbamidomethyl / 57.0215); C12(Carbamidomethyl / 57.0215)	7.4e-06	9e-06	0	0	0	0	8.9e-07	1.1e-06	5.131	443.1	443.1		Specific	10.5	>sp|P46531|NOTC1_HUMAN Neurogenic locus notch homolog protein 1 OS=Homo sapiens OX=9606 GN=NOTCH1 PE=1 SV=4	1	2858	FP051922_10.3756.3756.4	high-energy collision-induced dissociation	5.31	2129.93	2129.94	1	356 | 5217
335	HexNAc(1)	575.4	2	1333.52	2666.04	1333.53	2666.05	controllerType=0 controllerNumber=1 scan=6416	-3.37	E.FQCECPTGFTGHLCQYDVDE.C	7	FQCECPTGFTGHLCQYDVDE,EC,3@57.02146,5@57.02146,7@203.07937,14@57.02146	T7(OGlycan / 203.0794)	18.3019	E.FQC[+57.02146]EC[+57.02146]PT[+203.07937]GFTGHLC[+57.02146]QYDVDE.C	C3(Carbamidomethyl / 57.0215); C5(Carbamidomethyl / 57.0215); C14(Carbamidomethyl / 57.0215)	3.2e-08	4e-08	0	0	0	0	1.8e-09	2.2e-09	7.489	423.9	2.4		Specific	18.4	>sp|P46531|NOTC1_HUMAN Neurogenic locus notch homolog protein 1 OS=Homo sapiens OX=9606 GN=NOTCH1 PE=1 SV=4	1	6111	FP051922_10.6416.6416.2	high-energy collision-induced dissociation	9.93	2665.03	2665.04	1	357 | 16918
335	HexNAc(1)	526.4	2	1333.52	2666.04	1333.53	2666.05	controllerType=0 controllerNumber=1 scan=6363	-3.278	E.FQCECPTGFTGHLCQYDVDE.C	7	FQCECPTGFTGHLCQYDVDE,EC,3@57.02146,5@57.02146,7@203.07937,14@57.02146	T7(OGlycan / 203.0794)	18.1817	E.FQC[+57.02146]EC[+57.02146]PT[+203.07937]GFTGHLC[+57.02146]QYDVDE.C	C3(Carbamidomethyl / 57.0215); C5(Carbamidomethyl / 57.0215); C14(Carbamidomethyl / 57.0215)	1.3e-07	1.6e-07	0	0	0	0	1.6e-08	2e-08	6.881	441.8	2.4		Specific	19	>sp|P46531|NOTC1_HUMAN Neurogenic locus notch homolog protein 1 OS=Homo sapiens OX=9606 GN=NOTCH1 PE=1 SV=4	1	6049	FP051922_10.6363.6363.2	high-energy collision-induced dissociation	8.93	2665.03	2665.04	1	358 | 16822
335	HexNAc(1)	404.2	3	889.351	2666.04	889.354	2666.05	controllerType=0 controllerNumber=1 scan=6362	-3.032	E.FQCECPTGFTGHLCQYDVDE.C	10	FQCECPTGFTGHLCQYDVDE,EC,3@57.02146,5@57.02146,10@203.07937,14@57.02146	T10(OGlycan / 203.0794)	18.1794	E.FQC[+57.02146]EC[+57.02146]PTGFT[+203.07937]GHLC[+57.02146]QYDVDE.C	C3(Carbamidomethyl / 57.0215); C5(Carbamidomethyl / 57.0215); C14(Carbamidomethyl / 57.0215)	4.2e-06	5.1e-06	0	0	0	0	5.7e-07	7e-07	5.38	364.4	6.9		Specific	13.7	>sp|P46531|NOTC1_HUMAN Neurogenic locus notch homolog protein 1 OS=Homo sapiens OX=9606 GN=NOTCH1 PE=1 SV=4	1	6048	FP051922_10.6362.6362.3	high-energy collision-induced dissociation	5.94	2665.03	2665.04	1	359 | 16782
335	HexNAc(1)	310.6	3	889.352	2666.04	889.354	2666.05	controllerType=0 controllerNumber=1 scan=6415	-2.619	E.FQCECPTGFTGHLCQYDVDE.C	7	FQCECPTGFTGHLCQYDVDE,EC,3@57.02146,5@57.02146,7@203.07937,14@57.02146	T7(OGlycan / 203.0794)	18.2996	E.FQC[+57.02146]EC[+57.02146]PT[+203.07937]GFTGHLC[+57.02146]QYDVDE.C	C3(Carbamidomethyl / 57.0215); C5(Carbamidomethyl / 57.0215); C14(Carbamidomethyl / 57.0215)	9.5e-05	0.00012	0	0	0	0	9.4e-06	1.1e-05	4.021	248.6	2.4		Specific	11.6	>sp|P46531|NOTC1_HUMAN Neurogenic locus notch homolog protein 1 OS=Homo sapiens OX=9606 GN=NOTCH1 PE=1 SV=4	1	6110	FP051922_10.6415.6415.3	high-energy collision-induced dissociation	4.52	2665.03	2665.04	1	360 | 16878
335		159.5	2	1239.98	2478.96	1239.99	2478.96	controllerType=0 controllerNumber=1 scan=6435	-0.774	E.FQCECPTGFTGHLCQYDVDE.C		FQCECPTGFTGHLCQYDVDE,EC,3@57.02146,5@57.02146,14@57.02146,17@15.99492	D17(Oxidation / 15.9949)	18.3426	E.FQC[+57.02146]EC[+57.02146]PTGFTGHLC[+57.02146]QYD[+15.99492]VDE.C	C3(Carbamidomethyl / 57.0215); C5(Carbamidomethyl / 57.0215); C14(Carbamidomethyl / 57.0215)	0.0054	0.0066	0	0	0	0	0.00037	0.00045	2.267	159.5	28.4		Specific	8.2	>sp|P46531|NOTC1_HUMAN Neurogenic locus notch homolog protein 1 OS=Homo sapiens OX=9606 GN=NOTCH1 PE=1 SV=4	1	6134	FP051922_10.6435.6435.2	high-energy collision-induced dissociation	2.67	2477.95	2477.96	1	361 | 16958
335		83.4	2	1239.98	2478.96	1239.99	2478.96	controllerType=0 controllerNumber=1 scan=6486	-0.38	E.FQCECPTGFTGHLCQYDVDE.C		FQCECPTGFTGHLCQYDVDE,EC,3@57.02146,5@57.02146,12@15.99492,14@57.02146	H12(Oxidation / 15.9949)	18.46	E.FQC[+57.02146]EC[+57.02146]PTGFTGH[+15.99492]LC[+57.02146]QYDVDE.C	C3(Carbamidomethyl / 57.0215); C5(Carbamidomethyl / 57.0215); C14(Carbamidomethyl / 57.0215)	0.023	0.028	0	0	0	0	0.0018	0.0022	1.642	83.4	22.5		Specific	7.5	>sp|P46531|NOTC1_HUMAN Neurogenic locus notch homolog protein 1 OS=Homo sapiens OX=9606 GN=NOTCH1 PE=1 SV=4	1	6188	FP051922_10.6486.6486.2	high-energy collision-induced dissociation	1.9	2477.96	2477.96	1	362 | 17073
335		82.4	3	826.991	2478.96	826.993	2478.96	controllerType=0 controllerNumber=1 scan=6440	-2.331	E.FQCECPTGFTGHLCQYDVDE.C		FQCECPTGFTGHLCQYDVDE,EC,3@57.02146,5@57.02146,12@15.99492,14@57.02146	H12(Oxidation / 15.9949)	18.3547	E.FQC[+57.02146]EC[+57.02146]PTGFTGH[+15.99492]LC[+57.02146]QYDVDE.C	C3(Carbamidomethyl / 57.0215); C5(Carbamidomethyl / 57.0215); C14(Carbamidomethyl / 57.0215)	0.043	0.052	0.0047	0.0047	0	0	0.005	0.0052	1.371	82.4	0		Specific	7.7	>sp|P46531|NOTC1_HUMAN Neurogenic locus notch homolog protein 1 OS=Homo sapiens OX=9606 GN=NOTCH1 PE=1 SV=4	1	6139	FP051922_10.6440.6440.3	high-energy collision-induced dissociation	1.36	2477.95	2477.96	1	363 | 16996
335		650.4	2	1231.99	2462.96	1231.99	2462.97	controllerType=0 controllerNumber=1 scan=6668	-1.456	E.FQCECPTGFTGHLCQYDVDE.C		FQCECPTGFTGHLCQYDVDE,EC,3@57.02146,5@57.02146,14@57.02146		18.8784	E.FQC[+57.02146]EC[+57.02146]PTGFTGHLC[+57.02146]QYDVDE.C	C3(Carbamidomethyl / 57.0215); C5(Carbamidomethyl / 57.0215); C14(Carbamidomethyl / 57.0215)	7.3e-09	8.9e-09	0	0	0	0	3.4e-10	4.2e-10	8.137	361.1	361.1		Specific	16.2	>sp|P46531|NOTC1_HUMAN Neurogenic locus notch homolog protein 1 OS=Homo sapiens OX=9606 GN=NOTCH1 PE=1 SV=4	1	6405	FP051922_10.6668.6668.2	high-energy collision-induced dissociation	8.05	2461.96	2461.96	1	364 | 19139
335		637.1	2	1231.99	2462.97	1231.99	2462.97	controllerType=0 controllerNumber=1 scan=6560	-1.258	E.FQCECPTGFTGHLCQYDVDE.C		FQCECPTGFTGHLCQYDVDE,EC,3@57.02146,5@57.02146,14@57.02146		18.6305	E.FQC[+57.02146]EC[+57.02146]PTGFTGHLC[+57.02146]QYDVDE.C	C3(Carbamidomethyl / 57.0215); C5(Carbamidomethyl / 57.0215); C14(Carbamidomethyl / 57.0215)	7.5e-09	9.2e-09	0	0	0	0	4.6e-10	5.6e-10	8.123	387.6	387.6		Specific	15.4	>sp|P46531|NOTC1_HUMAN Neurogenic locus notch homolog protein 1 OS=Homo sapiens OX=9606 GN=NOTCH1 PE=1 SV=4	1	6277	FP051922_10.6560.6560.2	high-energy collision-induced dissociation	8.04	2461.96	2461.96	1	365 | 17800
335		627	2	1231.99	2462.96	1231.99	2462.97	controllerType=0 controllerNumber=1 scan=6723	-2.15	E.FQCECPTGFTGHLCQYDVDE.C		FQCECPTGFTGHLCQYDVDE,EC,3@57.02146,5@57.02146,14@57.02146		19.0069	E.FQC[+57.02146]EC[+57.02146]PTGFTGHLC[+57.02146]QYDVDE.C	C3(Carbamidomethyl / 57.0215); C5(Carbamidomethyl / 57.0215); C14(Carbamidomethyl / 57.0215)	7.3e-08	8.9e-08	0	0	0	0	5e-09	6.2e-09	7.137	341.4	341.4		Specific	15.5	>sp|P46531|NOTC1_HUMAN Neurogenic locus notch homolog protein 1 OS=Homo sapiens OX=9606 GN=NOTCH1 PE=1 SV=4	1	6475	FP051922_10.6723.6723.2	high-energy collision-induced dissociation	7.05	2461.96	2461.96	1	366 | 19501
335		625.3	2	1231.99	2462.96	1231.99	2462.97	controllerType=0 controllerNumber=1 scan=6613	-1.853	E.FQCECPTGFTGHLCQYDVDE.C		FQCECPTGFTGHLCQYDVDE,EC,3@57.02146,5@57.02146,14@57.02146		18.7509	E.FQC[+57.02146]EC[+57.02146]PTGFTGHLC[+57.02146]QYDVDE.C	C3(Carbamidomethyl / 57.0215); C5(Carbamidomethyl / 57.0215); C14(Carbamidomethyl / 57.0215)	7.5e-09	9.2e-09	0	0	0	0	5.7e-10	6.9e-10	8.123	367.9	367.9		Specific	14.9	>sp|P46531|NOTC1_HUMAN Neurogenic locus notch homolog protein 1 OS=Homo sapiens OX=9606 GN=NOTCH1 PE=1 SV=4	1	6340	FP051922_10.6613.6613.2	high-energy collision-induced dissociation	8.04	2461.96	2461.96	1	367 | 18484
335		563.4	2	1231.99	2462.97	1231.99	2462.97	controllerType=0 controllerNumber=1 scan=6786	-0.961	E.FQCECPTGFTGHLCQYDVDE.C		FQCECPTGFTGHLCQYDVDE,EC,3@57.02146,5@57.02146,14@57.02146		19.1518	E.FQC[+57.02146]EC[+57.02146]PTGFTGHLC[+57.02146]QYDVDE.C	C3(Carbamidomethyl / 57.0215); C5(Carbamidomethyl / 57.0215); C14(Carbamidomethyl / 57.0215)	1.1e-06	1.3e-06	0	0	0	0	2.1e-07	2.5e-07	5.975	303.9	303.9		Specific	14.1	>sp|P46531|NOTC1_HUMAN Neurogenic locus notch homolog protein 1 OS=Homo sapiens OX=9606 GN=NOTCH1 PE=1 SV=4	1	6557	FP051922_10.6786.6786.2	high-energy collision-induced dissociation	6.89	2461.96	2461.96	1	368 | 20030
335		510.4	2	1231.99	2462.97	1231.99	2462.97	controllerType=0 controllerNumber=1 scan=6834	-1.06	E.FQCECPTGFTGHLCQYDVDE.C		FQCECPTGFTGHLCQYDVDE,EC,3@57.02146,5@57.02146,14@57.02146		19.266	E.FQC[+57.02146]EC[+57.02146]PTGFTGHLC[+57.02146]QYDVDE.C	C3(Carbamidomethyl / 57.0215); C5(Carbamidomethyl / 57.0215); C14(Carbamidomethyl / 57.0215)	4.1e-06	5e-06	0	0	0	0	5.1e-07	6.2e-07	5.389	344.7	344.7		Specific	13.8	>sp|P46531|NOTC1_HUMAN Neurogenic locus notch homolog protein 1 OS=Homo sapiens OX=9606 GN=NOTCH1 PE=1 SV=4	1	6614	FP051922_10.6834.6834.2	high-energy collision-induced dissociation	5.44	2461.96	2461.96	1	369 | 20289
335		406.7	2	1231.99	2462.97	1231.99	2462.97	controllerType=0 controllerNumber=1 scan=6888	-0.861	E.FQCECPTGFTGHLCQYDVDE.C		FQCECPTGFTGHLCQYDVDE,EC,3@57.02146,5@57.02146,14@57.02146		19.3942	E.FQC[+57.02146]EC[+57.02146]PTGFTGHLC[+57.02146]QYDVDE.C	C3(Carbamidomethyl / 57.0215); C5(Carbamidomethyl / 57.0215); C14(Carbamidomethyl / 57.0215)	1e-05	1.3e-05	0	0	0	0	1.4e-06	1.8e-06	4.982	324.5	324.5		Specific	14.4	>sp|P46531|NOTC1_HUMAN Neurogenic locus notch homolog protein 1 OS=Homo sapiens OX=9606 GN=NOTCH1 PE=1 SV=4	1	6680	FP051922_10.6888.6888.2	high-energy collision-induced dissociation	5.02	2461.96	2461.96	1	370 | 20679
335		312.6	3	821.659	2462.96	821.661	2462.97	controllerType=0 controllerNumber=1 scan=6724	-3.048	E.FQCECPTGFTGHLCQYDVDE.C		FQCECPTGFTGHLCQYDVDE,EC,3@57.02146,5@57.02146,14@57.02146		19.0088	E.FQC[+57.02146]EC[+57.02146]PTGFTGHLC[+57.02146]QYDVDE.C	C3(Carbamidomethyl / 57.0215); C5(Carbamidomethyl / 57.0215); C14(Carbamidomethyl / 57.0215)	0.011	0.014	0	0	0	0	0.00074	0.00091	1.943	132.3	132.3		Specific	9.9	>sp|P46531|NOTC1_HUMAN Neurogenic locus notch homolog protein 1 OS=Homo sapiens OX=9606 GN=NOTCH1 PE=1 SV=4	1	6476	FP051922_10.6724.6724.3	high-energy collision-induced dissociation	1.9	2461.95	2461.96	1	371 | 19516
335		292.6	3	821.66	2462.96	821.661	2462.97	controllerType=0 controllerNumber=1 scan=6562	-1.561	E.FQCECPTGFTGHLCQYDVDE.C		FQCECPTGFTGHLCQYDVDE,EC,3@57.02146,5@57.02146,14@57.02146		18.6349	E.FQC[+57.02146]EC[+57.02146]PTGFTGHLC[+57.02146]QYDVDE.C	C3(Carbamidomethyl / 57.0215); C5(Carbamidomethyl / 57.0215); C14(Carbamidomethyl / 57.0215)	0.024	0.029	0	0	0	0	0.002	0.0025	1.624	114	114		Specific	9.5	>sp|P46531|NOTC1_HUMAN Neurogenic locus notch homolog protein 1 OS=Homo sapiens OX=9606 GN=NOTCH1 PE=1 SV=4	1	6279	FP051922_10.6562.6562.3	high-energy collision-induced dissociation	1.57	2461.96	2461.96	1	372 | 17855
335		253.4	2	1231.99	2462.96	1231.99	2462.97	controllerType=0 controllerNumber=1 scan=6946	-1.456	E.FQCECPTGFTGHLCQYDVDE.C		FQCECPTGFTGHLCQYDVDE,EC,3@57.02146,5@57.02146,14@57.02146		19.5309	E.FQC[+57.02146]EC[+57.02146]PTGFTGHLC[+57.02146]QYDVDE.C	C3(Carbamidomethyl / 57.0215); C5(Carbamidomethyl / 57.0215); C14(Carbamidomethyl / 57.0215)	2.5e-05	3e-05	0	0	0	0	2.4e-06	2.9e-06	4.61	253.4	253.4		Specific	13.2	>sp|P46531|NOTC1_HUMAN Neurogenic locus notch homolog protein 1 OS=Homo sapiens OX=9606 GN=NOTCH1 PE=1 SV=4	1	6758	FP051922_10.6946.6946.2	high-energy collision-induced dissociation	4.68	2461.96	2461.96	1	373 | 21133
335		238.2	2	1231.99	2462.97	1231.99	2462.97	controllerType=0 controllerNumber=1 scan=7059	2.112	E.FQCECPTGFTGHLCQYDVDE.C		FQCECPTGFTGHLCQYDVDE,EC,3@57.02146,5@57.02146,14@57.02146		19.7967	E.FQC[+57.02146]EC[+57.02146]PTGFTGHLC[+57.02146]QYDVDE.C	C3(Carbamidomethyl / 57.0215); C5(Carbamidomethyl / 57.0215); C14(Carbamidomethyl / 57.0215)	0.00031	0.00038	0	0	0	0	2.9e-05	3.5e-05	3.509	238.2	238.2		Specific	12.8	>sp|P46531|NOTC1_HUMAN Neurogenic locus notch homolog protein 1 OS=Homo sapiens OX=9606 GN=NOTCH1 PE=1 SV=4	1	6901	FP051922_10.7059.7059.2	high-energy collision-induced dissociation	3.67	2461.97	2461.96	1	374 | 21672
335		235.7	3	821.66	2462.97	821.661	2462.97	controllerType=0 controllerNumber=1 scan=6779	-1.04	E.FQCECPTGFTGHLCQYDVDE.C		FQCECPTGFTGHLCQYDVDE,EC,3@57.02146,5@57.02146,14@57.02146		19.1365	E.FQC[+57.02146]EC[+57.02146]PTGFTGHLC[+57.02146]QYDVDE.C	C3(Carbamidomethyl / 57.0215); C5(Carbamidomethyl / 57.0215); C14(Carbamidomethyl / 57.0215)	0.023	0.028	0	0	0	0	0.0019	0.0023	1.641	170.7	170.7		Specific	9.2	>sp|P46531|NOTC1_HUMAN Neurogenic locus notch homolog protein 1 OS=Homo sapiens OX=9606 GN=NOTCH1 PE=1 SV=4	1	6546	FP051922_10.6779.6779.3	high-energy collision-induced dissociation	1.7	2461.96	2461.96	1	375 | 19955
335		228.8	3	821.659	2462.96	821.661	2462.97	controllerType=0 controllerNumber=1 scan=6614	-2.23	E.FQCECPTGFTGHLCQYDVDE.C		FQCECPTGFTGHLCQYDVDE,EC,3@57.02146,5@57.02146,14@57.02146		18.752	E.FQC[+57.02146]EC[+57.02146]PTGFTGHLC[+57.02146]QYDVDE.C	C3(Carbamidomethyl / 57.0215); C5(Carbamidomethyl / 57.0215); C14(Carbamidomethyl / 57.0215)	0.037	0.045	0.005	0.005	0	0	0.005	0.0052	1.433	106	106		Specific	9	>sp|P46531|NOTC1_HUMAN Neurogenic locus notch homolog protein 1 OS=Homo sapiens OX=9606 GN=NOTCH1 PE=1 SV=4	1	6341	FP051922_10.6614.6614.3	high-energy collision-induced dissociation	1.41	2461.96	2461.96	1	376 | 18499
335		200.3	2	1231.99	2462.97	1231.99	2462.97	controllerType=0 controllerNumber=1 scan=6999	1.914	E.FQCECPTGFTGHLCQYDVDE.C		FQCECPTGFTGHLCQYDVDE,EC,3@57.02146,5@57.02146,14@57.02146		19.656	E.FQC[+57.02146]EC[+57.02146]PTGFTGHLC[+57.02146]QYDVDE.C	C3(Carbamidomethyl / 57.0215); C5(Carbamidomethyl / 57.0215); C14(Carbamidomethyl / 57.0215)	0.0069	0.0085	0	0	0	0	0.0004	0.00049	2.158	179	179		Specific	10.7	>sp|P46531|NOTC1_HUMAN Neurogenic locus notch homolog protein 1 OS=Homo sapiens OX=9606 GN=NOTCH1 PE=1 SV=4	1	6822	FP051922_10.6999.6999.2	high-energy collision-induced dissociation	2.29	2461.97	2461.96	1	377 | 21456
335		149.3	2	1231.99	2462.97	1231.99	2462.97	controllerType=0 controllerNumber=1 scan=7163	-0.168	E.FQCECPTGFTGHLCQYDVDE.C		FQCECPTGFTGHLCQYDVDE,EC,3@57.02146,5@57.02146,14@57.02146		20.0403	E.FQC[+57.02146]EC[+57.02146]PTGFTGHLC[+57.02146]QYDVDE.C	C3(Carbamidomethyl / 57.0215); C5(Carbamidomethyl / 57.0215); C14(Carbamidomethyl / 57.0215)	0.0012	0.0014	0	0	0	0	7.5e-05	9.1e-05	2.938	149.3	149.3		Specific	10.7	>sp|P46531|NOTC1_HUMAN Neurogenic locus notch homolog protein 1 OS=Homo sapiens OX=9606 GN=NOTCH1 PE=1 SV=4	1	7029	FP051922_10.7163.7163.2	high-energy collision-induced dissociation	2.85	2461.96	2461.96	1	378 | 21957
335		129.8	3	821.661	2462.97	821.661	2462.97	controllerType=0 controllerNumber=1 scan=6947	0.298	E.FQCECPTGFTGHLCQYDVDE.C		FQCECPTGFTGHLCQYDVDE,EC,3@57.02146,5@57.02146,14@57.02146		19.5331	E.FQC[+57.02146]EC[+57.02146]PTGFTGHLC[+57.02146]QYDVDE.C	C3(Carbamidomethyl / 57.0215); C5(Carbamidomethyl / 57.0215); C14(Carbamidomethyl / 57.0215)	0.038	0.047	0.0049	0.0049	0	0	0.005	0.0052	1.416	129.8	129.8		Specific	8.4	>sp|P46531|NOTC1_HUMAN Neurogenic locus notch homolog protein 1 OS=Homo sapiens OX=9606 GN=NOTCH1 PE=1 SV=4	1	6759	FP051922_10.6947.6947.3	high-energy collision-induced dissociation	1.33	2461.96	2461.96	1	379 | 21148
335		106.5	2	1231.98	2462.96	1231.99	2462.97	controllerType=0 controllerNumber=1 scan=7111	-5.322	E.FQCECPTGFTGHLCQYDVDE.C		FQCECPTGFTGHLCQYDVDE,EC,3@57.02146,5@57.02146,14@57.02146		19.9167	E.FQC[+57.02146]EC[+57.02146]PTGFTGHLC[+57.02146]QYDVDE.C	C3(Carbamidomethyl / 57.0215); C5(Carbamidomethyl / 57.0215); C14(Carbamidomethyl / 57.0215)	0.018	0.022	0	0	0	0	0.0013	0.0016	1.738	106.5	106.5		Specific	9.6	>sp|P46531|NOTC1_HUMAN Neurogenic locus notch homolog protein 1 OS=Homo sapiens OX=9606 GN=NOTCH1 PE=1 SV=4	1	6967	FP051922_10.7111.7111.2	high-energy collision-induced dissociation	1.65	2461.95	2461.96	1	380 | 21837
335		19.7	2	1231.99	2462.96	1231.99	2462.97	controllerType=0 controllerNumber=1 scan=7388	-2.051	E.FQCECPTGFTGHLCQYDVDE.C		FQCECPTGFTGHLCQYDVDE,EC,3@57.02146,5@57.02146,14@57.02146		20.571	E.FQC[+57.02146]EC[+57.02146]PTGFTGHLC[+57.02146]QYDVDE.C	C3(Carbamidomethyl / 57.0215); C5(Carbamidomethyl / 57.0215); C14(Carbamidomethyl / 57.0215)	0.032	0.039	0	0.0051	0	0	0.0031	0.0052	1.494	19.7	19.7		Specific	8	>sp|P46531|NOTC1_HUMAN Neurogenic locus notch homolog protein 1 OS=Homo sapiens OX=9606 GN=NOTCH1 PE=1 SV=4	1	7322	FP051922_10.7388.7388.2	high-energy collision-induced dissociation	1.41	2461.96	2461.96	1	381 | 22172
335		532.5	2	1060.42	2119.83	1060.42	2119.83	controllerType=0 controllerNumber=1 scan=6284	0.036	E.FQCECPTGFTGHLCQYD.V		FQCECPTGFTGHLCQYD,EV,3@57.02146,5@57.02146,14@57.02146		17.996	E.FQC[+57.02146]EC[+57.02146]PTGFTGHLC[+57.02146]QYD.V	C3(Carbamidomethyl / 57.0215); C5(Carbamidomethyl / 57.0215); C14(Carbamidomethyl / 57.0215)	1e-06	1.2e-06	0	0	0	0	2e-07	2.5e-07	5.996	523.4	523.4		Specific	15.3	>sp|P46531|NOTC1_HUMAN Neurogenic locus notch homolog protein 1 OS=Homo sapiens OX=9606 GN=NOTCH1 PE=1 SV=4	1	5959	FP051922_10.6284.6284.2	high-energy collision-induced dissociation	6.52	2118.82	2118.82	1	382 | 6275
335		530.8	2	1060.42	2119.83	1060.42	2119.83	controllerType=0 controllerNumber=1 scan=6231	0.381	E.FQCECPTGFTGHLCQYD.V		FQCECPTGFTGHLCQYD,EV,3@57.02146,5@57.02146,14@57.02146		17.8709	E.FQC[+57.02146]EC[+57.02146]PTGFTGHLC[+57.02146]QYD.V	C3(Carbamidomethyl / 57.0215); C5(Carbamidomethyl / 57.0215); C14(Carbamidomethyl / 57.0215)	1e-06	1.2e-06	0	0	0	0	2e-07	2.4e-07	5.996	494.4	494.4		Specific	14.9	>sp|P46531|NOTC1_HUMAN Neurogenic locus notch homolog protein 1 OS=Homo sapiens OX=9606 GN=NOTCH1 PE=1 SV=4	1	5897	FP051922_10.6231.6231.2	high-energy collision-induced dissociation	6.52	2118.82	2118.82	1	383 | 6208
339		483	2	949.886	1898.76	949.888	1898.77	controllerType=0 controllerNumber=1 scan=5958	-1.938	E.CPTGFTGHLCQYDVDE.C		CPTGFTGHLCQYDVDE,EC,1@57.02146,10@57.02146		17.2379	E.C[+57.02146]PTGFTGHLC[+57.02146]QYDVDE.C	C1(Carbamidomethyl / 57.0215); C10(Carbamidomethyl / 57.0215)	4.1e-07	5e-07	0	0	0	0	8.3e-08	1e-07	6.385	370.8	370.8		Specific	12.1	>sp|P46531|NOTC1_HUMAN Neurogenic locus notch homolog protein 1 OS=Homo sapiens OX=9606 GN=NOTCH1 PE=1 SV=4	1	5557	FP051922_10.5958.5958.2	high-energy collision-induced dissociation	6.44	1897.76	1897.76	1	384 | 6122
339		99.6	2	885.852	1770.7	885.859	1770.71	controllerType=0 controllerNumber=1 scan=5988	-6.894	E.CPTGFTGHLCQYDVD.E		CPTGFTGHLCQYDVD,EE,1@57.02146,10@57.02146,11@0.98402	Q11(Deamidated / 0.984)	17.3026	E.C[+57.02146]PTGFTGHLC[+57.02146]Q[+0.98402]YDVD.E	C1(Carbamidomethyl / 57.0215); C10(Carbamidomethyl / 57.0215)	0.044	0.053	0.0046	0.012	0.012	0.012	0.005	0.012	1.359	99.6	99.6		Specific	7.7	>sp|P46531|NOTC1_HUMAN Neurogenic locus notch homolog protein 1 OS=Homo sapiens OX=9606 GN=NOTCH1 PE=1 SV=4	1	5593	FP051922_10.5988.5988.2	high-energy collision-induced dissociation	1.32	1769.69	1769.7	1	385 | 6132
354		92.8	3	1003.74	3009.2	1003.74	3009.22	controllerType=0 controllerNumber=1 scan=5329	-4.036	D.ECASTPCKNGAKCLDGPNTYTCVCTE.G		ECASTPCKNGAKCLDGPNTYTCVCTE,DG,2@57.02146,7@57.02146,13@57.02146,15@15.99492,22@57.02146,24@57.02146	D15(Oxidation / 15.9949)	15.7792	D.EC[+57.02146]ASTPC[+57.02146]KNGAKC[+57.02146]LD[+15.99492]GPNTYTC[+57.02146]VC[+57.02146]TE.G	C2(Carbamidomethyl / 57.0215); C7(Carbamidomethyl / 57.0215); C13(Carbamidomethyl / 57.0215); C22(Carbamidomethyl / 57.0215); C24(Carbamidomethyl / 57.0215)	0.043	0.052	0.0047	0.0093	0.012	0.012	0.005	0.0094	1.367	92.8	5.4		Specific	6.9	>sp|P46531|NOTC1_HUMAN Neurogenic locus notch homolog protein 1 OS=Homo sapiens OX=9606 GN=NOTCH1 PE=1 SV=4	1	4805	FP051922_10.5329.5329.3	high-energy collision-induced dissociation	1.34	3008.2	3008.21	1	386 | 39299
355	Hex(1)Pent(2)	734.4	3	1103.1	3307.29	1103.1	3307.29	controllerType=0 controllerNumber=1 scan=4831	-1.32	E.CASTPCKNGAKCLDGPNTYTCVCTE.G	18	CASTPCKNGAKCLDGPNTYTCVCTE,EG,1@57.02146,6@57.02146,8@0.98402,12@57.02146,14@15.99492,18@426.13734,21@57.02146,23@57.02146	N8(Deamidated / 0.984); D14(Oxidation / 15.9949); T18(OGlycan / 426.1373)	14.6506	E.C[+57.02146]ASTPC[+57.02146]KN[+0.98402]GAKC[+57.02146]LD[+15.99492]GPNT[+426.13734]YTC[+57.02146]VC[+57.02146]TE.G	C1(Carbamidomethyl / 57.0215); C6(Carbamidomethyl / 57.0215); C12(Carbamidomethyl / 57.0215); C21(Carbamidomethyl / 57.0215); C23(Carbamidomethyl / 57.0215)	1.1e-09	1.3e-09	0	0	0	0	8.9e-11	1.1e-10	8.969	669.6	2.4		Specific	16	>sp|P46531|NOTC1_HUMAN Neurogenic locus notch homolog protein 1 OS=Homo sapiens OX=9606 GN=NOTCH1 PE=1 SV=4	1	4181	FP051922_10.4831.4831.3	high-energy collision-induced dissociation	10.96	3306.28	3306.29	1	387 | 36705
355	Hex(1)Pent(2)	678.7	3	1103.1	3307.28	1103.1	3307.29	controllerType=0 controllerNumber=1 scan=4781	-2.981	E.CASTPCKNGAKCLDGPNTYTCVCTE.G	18	CASTPCKNGAKCLDGPNTYTCVCTE,EG,1@57.02146,6@57.02146,8@0.98402,12@57.02146,14@15.99492,18@426.13734,21@57.02146,23@57.02146	N8(Deamidated / 0.984); D14(Oxidation / 15.9949); T18(OGlycan / 426.1373)	14.5368	E.C[+57.02146]ASTPC[+57.02146]KN[+0.98402]GAKC[+57.02146]LD[+15.99492]GPNT[+426.13734]YTC[+57.02146]VC[+57.02146]TE.G	C1(Carbamidomethyl / 57.0215); C6(Carbamidomethyl / 57.0215); C12(Carbamidomethyl / 57.0215); C21(Carbamidomethyl / 57.0215); C23(Carbamidomethyl / 57.0215)	4.6e-09	5.7e-09	0	0	0	0	2.3e-10	2.8e-10	8.334	585.8	2.4		Specific	14.9	>sp|P46531|NOTC1_HUMAN Neurogenic locus notch homolog protein 1 OS=Homo sapiens OX=9606 GN=NOTCH1 PE=1 SV=4	1	4122	FP051922_10.4781.4781.3	high-energy collision-induced dissociation	10.32	3306.28	3306.29	1	388 | 36485
355	Hex(1)Pent(2)	491.7	3	1103.1	3307.29	1103.1	3307.29	controllerType=0 controllerNumber=1 scan=4707	-1.763	E.CASTPCKNGAKCLDGPNTYTCVCTE.G	18	CASTPCKNGAKCLDGPNTYTCVCTE,EG,1@57.02146,6@57.02146,8@0.98402,12@57.02146,14@15.99492,18@426.13734,21@57.02146,23@57.02146	N8(Deamidated / 0.984); D14(Oxidation / 15.9949); T18(OGlycan / 426.1373)	14.3754	E.C[+57.02146]ASTPC[+57.02146]KN[+0.98402]GAKC[+57.02146]LD[+15.99492]GPNT[+426.13734]YTC[+57.02146]VC[+57.02146]TE.G	C1(Carbamidomethyl / 57.0215); C6(Carbamidomethyl / 57.0215); C12(Carbamidomethyl / 57.0215); C21(Carbamidomethyl / 57.0215); C23(Carbamidomethyl / 57.0215)	6e-06	7.3e-06	0	0	0	0	7.9e-07	9.7e-07	5.22	472.1	2.4		Specific	13.9	>sp|P46531|NOTC1_HUMAN Neurogenic locus notch homolog protein 1 OS=Homo sapiens OX=9606 GN=NOTCH1 PE=1 SV=4	1	4032	FP051922_10.4707.4707.3	high-energy collision-induced dissociation	5.96	3306.28	3306.29	1	389 | 36325
355	Hex(1)Pent(2)	487.3	3	1103.11	3307.31	1103.1	3307.29	controllerType=0 controllerNumber=1 scan=4517	4.106	E.CASTPCKNGAKCLDGPNTYTCVCTE.G	18	CASTPCKNGAKCLDGPNTYTCVCTE,EG,1@57.02146,6@57.02146,12@57.02146,14@15.99492,17@0.98402,18@426.13734,21@57.02146,23@57.02146	D14(Oxidation / 15.9949); N17(Deamidated / 0.984); T18(OGlycan / 426.1373)	13.9846	E.C[+57.02146]ASTPC[+57.02146]KNGAKC[+57.02146]LD[+15.99492]GPN[+0.98402]T[+426.13734]YTC[+57.02146]VC[+57.02146]TE.G	C1(Carbamidomethyl / 57.0215); C6(Carbamidomethyl / 57.0215); C12(Carbamidomethyl / 57.0215); C21(Carbamidomethyl / 57.0215); C23(Carbamidomethyl / 57.0215)	3.5e-05	4.3e-05	0	0	0	0	3.1e-06	3.8e-06	4.456	417.8	2.4		Specific	12.3	>sp|P46531|NOTC1_HUMAN Neurogenic locus notch homolog protein 1 OS=Homo sapiens OX=9606 GN=NOTCH1 PE=1 SV=4	1	3805	FP051922_10.4517.4517.3	high-energy collision-induced dissociation	5.19	3306.3	3306.29	1	390 | 35793
355	Hex(1)Pent(2)	376.7	3	1103.1	3307.29	1103.1	3307.29	controllerType=0 controllerNumber=1 scan=5646	-2.317	E.CASTPCKNGAKCLDGPNTYTCVCTE.G	18	CASTPCKNGAKCLDGPNTYTCVCTE,EG,1@57.02146,6@57.02146,8@0.98402,12@57.02146,14@15.99492,18@426.13734,21@57.02146,23@57.02146	N8(Deamidated / 0.984); D14(Oxidation / 15.9949); T18(OGlycan / 426.1373)	16.5117	E.C[+57.02146]ASTPC[+57.02146]KN[+0.98402]GAKC[+57.02146]LD[+15.99492]GPNT[+426.13734]YTC[+57.02146]VC[+57.02146]TE.G	C1(Carbamidomethyl / 57.0215); C6(Carbamidomethyl / 57.0215); C12(Carbamidomethyl / 57.0215); C21(Carbamidomethyl / 57.0215); C23(Carbamidomethyl / 57.0215)	0.0039	0.0047	0	0	0	0	0.00028	0.00035	2.41	279.5	2.4		Specific	10.1	>sp|P46531|NOTC1_HUMAN Neurogenic locus notch homolog protein 1 OS=Homo sapiens OX=9606 GN=NOTCH1 PE=1 SV=4	1	5180	FP051922_10.5646.5646.3	high-energy collision-induced dissociation	2.63	3306.28	3306.29	1	391 | 42291
355	Hex(1)Pent(2)	577	3	1102.77	3306.3	1102.77	3306.31	controllerType=0 controllerNumber=1 scan=4582	-1.872	E.CASTPCKNGAKCLDGPNTYTCVCTE.G	18	CASTPCKNGAKCLDGPNTYTCVCTE,EG,1@57.02146,6@57.02146,12@57.02146,14@15.99492,18@426.13734,21@57.02146,23@57.02146	D14(Oxidation / 15.9949); T18(OGlycan / 426.1373)	14.1173	E.C[+57.02146]ASTPC[+57.02146]KNGAKC[+57.02146]LD[+15.99492]GPNT[+426.13734]YTC[+57.02146]VC[+57.02146]TE.G	C1(Carbamidomethyl / 57.0215); C6(Carbamidomethyl / 57.0215); C12(Carbamidomethyl / 57.0215); C21(Carbamidomethyl / 57.0215); C23(Carbamidomethyl / 57.0215)	1.1e-06	1.3e-06	0	0	0	0	2.1e-07	2.6e-07	5.969	524.1	2.4		Specific	14	>sp|P46531|NOTC1_HUMAN Neurogenic locus notch homolog protein 1 OS=Homo sapiens OX=9606 GN=NOTCH1 PE=1 SV=4	1	3879	FP051922_10.4582.4582.3	high-energy collision-induced dissociation	7.62	3305.3	3305.3	1	392 | 35913
355	Hex(1)Pent(2)	362.5	3	1102.77	3306.31	1102.77	3306.31	controllerType=0 controllerNumber=1 scan=5383	-0.543	E.CASTPCKNGAKCLDGPNTYTCVCTE.G	18	CASTPCKNGAKCLDGPNTYTCVCTE,EG,1@57.02146,6@57.02146,12@57.02146,14@15.99492,18@426.13734,21@57.02146,23@57.02146	D14(Oxidation / 15.9949); T18(OGlycan / 426.1373)	15.9053	E.C[+57.02146]ASTPC[+57.02146]KNGAKC[+57.02146]LD[+15.99492]GPNT[+426.13734]YTC[+57.02146]VC[+57.02146]TE.G	C1(Carbamidomethyl / 57.0215); C6(Carbamidomethyl / 57.0215); C12(Carbamidomethyl / 57.0215); C21(Carbamidomethyl / 57.0215); C23(Carbamidomethyl / 57.0215)	0.0018	0.0022	0	0	0	0	0.00015	0.00019	2.735	312.5	2.4		Specific	10.9	>sp|P46531|NOTC1_HUMAN Neurogenic locus notch homolog protein 1 OS=Homo sapiens OX=9606 GN=NOTCH1 PE=1 SV=4	1	4866	FP051922_10.5383.5383.3	high-energy collision-induced dissociation	2.63	3305.3	3305.3	1	393 | 39783
355	Hex(1)Pent(2)	777.8	3	1097.77	3291.3	1097.77	3291.3	controllerType=0 controllerNumber=1 scan=4810	-0.127	E.CASTPCKNGAKCLDGPNTYTCVCTE.G	18	CASTPCKNGAKCLDGPNTYTCVCTE,EG,1@57.02146,6@57.02146,8@0.98402,12@57.02146,18@426.13734,21@57.02146,23@57.02146	N8(Deamidated / 0.984); T18(OGlycan / 426.1373)	14.6017	E.C[+57.02146]ASTPC[+57.02146]KN[+0.98402]GAKC[+57.02146]LDGPNT[+426.13734]YTC[+57.02146]VC[+57.02146]TE.G	C1(Carbamidomethyl / 57.0215); C6(Carbamidomethyl / 57.0215); C12(Carbamidomethyl / 57.0215); C21(Carbamidomethyl / 57.0215); C23(Carbamidomethyl / 57.0215)	1.1e-10	1.4e-10	0	0	0	0	1.9e-11	2.3e-11	9.954	676.9	2.4		Specific	15.7	>sp|P46531|NOTC1_HUMAN Neurogenic locus notch homolog protein 1 OS=Homo sapiens OX=9606 GN=NOTCH1 PE=1 SV=4	1	4156	FP051922_10.4810.4810.3	high-energy collision-induced dissociation	9.6	3290.29	3290.29	1	394 | 36625
355	Hex(1)Pent(2)	741.4	3	1097.77	3291.29	1097.77	3291.3	controllerType=0 controllerNumber=1 scan=4752	-2.686	E.CASTPCKNGAKCLDGPNTYTCVCTE.G	18	CASTPCKNGAKCLDGPNTYTCVCTE,EG,1@57.02146,6@57.02146,8@0.98402,12@57.02146,18@426.13734,21@57.02146,23@57.02146	N8(Deamidated / 0.984); T18(OGlycan / 426.1373)	14.4746	E.C[+57.02146]ASTPC[+57.02146]KN[+0.98402]GAKC[+57.02146]LDGPNT[+426.13734]YTC[+57.02146]VC[+57.02146]TE.G	C1(Carbamidomethyl / 57.0215); C6(Carbamidomethyl / 57.0215); C12(Carbamidomethyl / 57.0215); C21(Carbamidomethyl / 57.0215); C23(Carbamidomethyl / 57.0215)	4.6e-10	5.7e-10	0	0	0	0	5.4e-11	6.6e-11	9.334	663.4	2.4		Specific	16.5	>sp|P46531|NOTC1_HUMAN Neurogenic locus notch homolog protein 1 OS=Homo sapiens OX=9606 GN=NOTCH1 PE=1 SV=4	1	4088	FP051922_10.4752.4752.3	high-energy collision-induced dissociation	8.98	3290.28	3290.29	1	395 | 36445
355	Hex(1)Pent(2)	629.7	3	1097.77	3291.29	1097.77	3291.3	controllerType=0 controllerNumber=1 scan=4668	-2.797	E.CASTPCKNGAKCLDGPNTYTCVCTE.G	18	CASTPCKNGAKCLDGPNTYTCVCTE,EG,1@57.02146,6@57.02146,8@0.98402,12@57.02146,18@426.13734,21@57.02146,23@57.02146	N8(Deamidated / 0.984); T18(OGlycan / 426.1373)	14.2929	E.C[+57.02146]ASTPC[+57.02146]KN[+0.98402]GAKC[+57.02146]LDGPNT[+426.13734]YTC[+57.02146]VC[+57.02146]TE.G	C1(Carbamidomethyl / 57.0215); C6(Carbamidomethyl / 57.0215); C12(Carbamidomethyl / 57.0215); C21(Carbamidomethyl / 57.0215); C23(Carbamidomethyl / 57.0215)	4.6e-08	5.7e-08	0	0	0	0	4.1e-09	5e-09	7.334	528.9	2.4		Specific	15.4	>sp|P46531|NOTC1_HUMAN Neurogenic locus notch homolog protein 1 OS=Homo sapiens OX=9606 GN=NOTCH1 PE=1 SV=4	1	3984	FP051922_10.4668.4668.3	high-energy collision-induced dissociation	8.98	3290.28	3290.29	1	396 | 36205
355	Hex(1)Pent(2)	719.1	3	1097.44	3290.31	1097.44	3290.31	controllerType=0 controllerNumber=1 scan=4459	-0.681	E.CASTPCKNGAKCLDGPNTYTCVCTE.G	18	CASTPCKNGAKCLDGPNTYTCVCTE,EG,1@57.02146,6@57.02146,12@57.02146,18@426.13734,21@57.02146,23@57.02146	T18(OGlycan / 426.1373)	13.8678	E.C[+57.02146]ASTPC[+57.02146]KNGAKC[+57.02146]LDGPNT[+426.13734]YTC[+57.02146]VC[+57.02146]TE.G	C1(Carbamidomethyl / 57.0215); C6(Carbamidomethyl / 57.0215); C12(Carbamidomethyl / 57.0215); C21(Carbamidomethyl / 57.0215); C23(Carbamidomethyl / 57.0215)	1.1e-09	1.3e-09	0	0	0	0	7.2e-11	8.7e-11	8.969	592.8	2.4		Specific	14.6	>sp|P46531|NOTC1_HUMAN Neurogenic locus notch homolog protein 1 OS=Homo sapiens OX=9606 GN=NOTCH1 PE=1 SV=4	1	3742	FP051922_10.4459.4459.3	high-energy collision-induced dissociation	10.41	3289.31	3289.31	1	397 | 35656
355	Hex(1)Pent(2)	647.1	3	1097.44	3290.3	1097.44	3290.31	controllerType=0 controllerNumber=1 scan=4513	-3.13	E.CASTPCKNGAKCLDGPNTYTCVCTE.G	18	CASTPCKNGAKCLDGPNTYTCVCTE,EG,1@57.02146,6@57.02146,12@57.02146,18@426.13734,21@57.02146,23@57.02146	T18(OGlycan / 426.1373)	13.9788	E.C[+57.02146]ASTPC[+57.02146]KNGAKC[+57.02146]LDGPNT[+426.13734]YTC[+57.02146]VC[+57.02146]TE.G	C1(Carbamidomethyl / 57.0215); C6(Carbamidomethyl / 57.0215); C12(Carbamidomethyl / 57.0215); C21(Carbamidomethyl / 57.0215); C23(Carbamidomethyl / 57.0215)	4.6e-08	5.7e-08	0	0	0	0	3.5e-09	4.3e-09	7.334	565.2	2.4		Specific	14.5	>sp|P46531|NOTC1_HUMAN Neurogenic locus notch homolog protein 1 OS=Homo sapiens OX=9606 GN=NOTCH1 PE=1 SV=4	1	3801	FP051922_10.4513.4513.3	high-energy collision-induced dissociation	9.78	3289.3	3289.31	1	398 | 35753
355	Hex(1)Pent(2)	317.9	3	1097.43	3290.28	1097.44	3290.31	controllerType=0 controllerNumber=1 scan=5485	-11.143	E.CASTPCKNGAKCLDGPNTYTCVCTE.G	3	CASTPCKNGAKCLDGPNTYTCVCTE,EG,1@57.02146,3@426.13734,6@57.02146,12@57.02146,21@57.02146,23@57.02146	S3(OGlycan / 426.1373)	16.1417	E.C[+57.02146]AS[+426.13734]TPC[+57.02146]KNGAKC[+57.02146]LDGPNTYTC[+57.02146]VC[+57.02146]TE.G	C1(Carbamidomethyl / 57.0215); C6(Carbamidomethyl / 57.0215); C12(Carbamidomethyl / 57.0215); C21(Carbamidomethyl / 57.0215); C23(Carbamidomethyl / 57.0215)	0.026	0.032	0	0	0	0	0.0025	0.003	1.577	255.1	0.5		Specific	8.9	>sp|P46531|NOTC1_HUMAN Neurogenic locus notch homolog protein 1 OS=Homo sapiens OX=9606 GN=NOTCH1 PE=1 SV=4	1	4990	FP051922_10.5485.5485.3	high-energy collision-induced dissociation	1.84	3289.27	3289.31	1	399 | 40471
355	Hex(1)Pent(2)	306	3	1097.44	3290.31	1097.44	3290.31	controllerType=0 controllerNumber=1 scan=5319	-1.46	E.CASTPCKNGAKCLDGPNTYTCVCTE.G	18	CASTPCKNGAKCLDGPNTYTCVCTE,EG,1@57.02146,6@57.02146,12@57.02146,18@426.13734,21@57.02146,23@57.02146	T18(OGlycan / 426.1373)	15.7556	E.C[+57.02146]ASTPC[+57.02146]KNGAKC[+57.02146]LDGPNT[+426.13734]YTC[+57.02146]VC[+57.02146]TE.G	C1(Carbamidomethyl / 57.0215); C6(Carbamidomethyl / 57.0215); C12(Carbamidomethyl / 57.0215); C21(Carbamidomethyl / 57.0215); C23(Carbamidomethyl / 57.0215)	0.0044	0.0054	0	0	0	0	0.00031	0.00038	2.354	266	2.4		Specific	10.1	>sp|P46531|NOTC1_HUMAN Neurogenic locus notch homolog protein 1 OS=Homo sapiens OX=9606 GN=NOTCH1 PE=1 SV=4	1	4795	FP051922_10.5319.5319.3	high-energy collision-induced dissociation	2.83	3289.3	3289.31	1	400 | 39219
355		470.8	3	955.725	2865.16	955.725	2865.16	controllerType=0 controllerNumber=1 scan=4846	-0.205	E.CASTPCKNGAKCLDGPNTYTCVCTE.G		CASTPCKNGAKCLDGPNTYTCVCTE,EG,1@57.02146,6@57.02146,8@0.98402,12@57.02146,21@57.02146,23@57.02146	N8(Deamidated / 0.984)	14.6836	E.C[+57.02146]ASTPC[+57.02146]KN[+0.98402]GAKC[+57.02146]LDGPNTYTC[+57.02146]VC[+57.02146]TE.G	C1(Carbamidomethyl / 57.0215); C6(Carbamidomethyl / 57.0215); C12(Carbamidomethyl / 57.0215); C21(Carbamidomethyl / 57.0215); C23(Carbamidomethyl / 57.0215)	7.9e-05	9.7e-05	0	0	0	0	7.7e-06	9.4e-06	4.102	449.2	133.5		Specific	10.8	>sp|P46531|NOTC1_HUMAN Neurogenic locus notch homolog protein 1 OS=Homo sapiens OX=9606 GN=NOTCH1 PE=1 SV=4	1	4199	FP051922_10.4846.4846.3	high-energy collision-induced dissociation	4.81	2864.15	2864.15	1	401 | 36785
380	Hex(1); HexNAc(1)	356.9	2	645.242	1289.48	645.246	1289.48	controllerType=0 controllerNumber=1 scan=2478	-5.948	E.GYTGTHCE.-	3;5	GYTGTHCE,E-,3@162.05282,5@203.07937,7@57.02146	T3(OGlycan / 162.0528); T5(OGlycan / 203.0794)	9.2378	E.GYT[+162.05282]GT[+203.07937]HC[+57.02146]E.-	C7(Carbamidomethyl / 57.0215)	6.4e-05	7.8e-05	0	0	0	0	6.9e-06	8.4e-06	4.192	221.5	0		Specific	14.8	>sp|P46531|NOTC1_HUMAN Neurogenic locus notch homolog protein 1 OS=Homo sapiens OX=9606 GN=NOTCH1 PE=1 SV=4	1	1408	FP051922_10.2478.2478.2	high-energy collision-induced dissociation	3.97	1288.47	1288.48	1	402 | 359
380	Hex(1); HexNAc(1)	326.5	2	645.243	1289.48	645.246	1289.48	controllerType=0 controllerNumber=1 scan=2283	-4.622	E.GYTGTHCE.-	3;5	GYTGTHCE,E-,3@162.05282,5@203.07937,7@57.02146	T3(OGlycan / 162.0528); T5(OGlycan / 203.0794)	8.716	E.GYT[+162.05282]GT[+203.07937]HC[+57.02146]E.-	C7(Carbamidomethyl / 57.0215)	6.4e-05	7.8e-05	0	0	0	0	6.6e-06	8.1e-06	4.192	223.3	0		Specific	14.1	>sp|P46531|NOTC1_HUMAN Neurogenic locus notch homolog protein 1 OS=Homo sapiens OX=9606 GN=NOTCH1 PE=1 SV=4	1	1246	FP051922_10.2283.2283.2	high-energy collision-induced dissociation	3.97	1288.47	1288.48	1	403 | 244
380	Hex(1); HexNAc(1)	325.3	2	645.243	1289.48	645.246	1289.48	controllerType=0 controllerNumber=1 scan=2358	-4.528	E.GYTGTHCE.-	3;5	GYTGTHCE,E-,3@162.05282,5@203.07937,7@57.02146	T3(OGlycan / 162.0528); T5(OGlycan / 203.0794)	8.9239	E.GYT[+162.05282]GT[+203.07937]HC[+57.02146]E.-	C7(Carbamidomethyl / 57.0215)	0.00018	0.00021	0	0	0	0	1.7e-05	2.1e-05	3.754	163.4	0.6		Specific	14	>sp|P46531|NOTC1_HUMAN Neurogenic locus notch homolog protein 1 OS=Homo sapiens OX=9606 GN=NOTCH1 PE=1 SV=4	1	1306	FP051922_10.2358.2358.2	high-energy collision-induced dissociation	3.54	1288.47	1288.48	1	404 | 290
380	Hex(1); HexNAc(1)	324.8	2	645.243	1289.48	645.246	1289.48	controllerType=0 controllerNumber=1 scan=2319	-4.149	E.GYTGTHCE.-	3;5	GYTGTHCE,E-,3@162.05282,5@203.07937,7@57.02146	T3(OGlycan / 162.0528); T5(OGlycan / 203.0794)	8.8185	E.GYT[+162.05282]GT[+203.07937]HC[+57.02146]E.-	C7(Carbamidomethyl / 57.0215)	3.6e-05	4.4e-05	0	0	0	0	3.2e-06	4e-06	4.444	158.7	0		Specific	14.1	>sp|P46531|NOTC1_HUMAN Neurogenic locus notch homolog protein 1 OS=Homo sapiens OX=9606 GN=NOTCH1 PE=1 SV=4	1	1275	FP051922_10.2319.2319.2	high-energy collision-induced dissociation	4.23	1288.47	1288.48	1	405 | 267
380	Hex(1); HexNAc(1)	312.1	2	645.242	1289.48	645.246	1289.48	controllerType=0 controllerNumber=1 scan=2438	-4.717	E.GYTGTHCE.-	3;5	GYTGTHCE,E-,3@162.05282,5@203.07937,7@57.02146	T3(OGlycan / 162.0528); T5(OGlycan / 203.0794)	9.1335	E.GYT[+162.05282]GT[+203.07937]HC[+57.02146]E.-	C7(Carbamidomethyl / 57.0215)	0.00017	0.0002	0	0	0	0	1.4e-05	1.8e-05	3.779	219.5	0		Specific	14	>sp|P46531|NOTC1_HUMAN Neurogenic locus notch homolog protein 1 OS=Homo sapiens OX=9606 GN=NOTCH1 PE=1 SV=4	1	1376	FP051922_10.2438.2438.2	high-energy collision-induced dissociation	3.49	1288.47	1288.48	1	406 | 336
380	Hex(1); HexNAc(1)	296.3	2	645.243	1289.48	645.246	1289.48	controllerType=0 controllerNumber=1 scan=2398	-4.528	E.GYTGTHCE.-	3;5	GYTGTHCE,E-,3@162.05282,5@203.07937,7@57.02146	T3(OGlycan / 162.0528); T5(OGlycan / 203.0794)	9.0296	E.GYT[+162.05282]GT[+203.07937]HC[+57.02146]E.-	C7(Carbamidomethyl / 57.0215)	0.00056	0.00068	0	0	0	0	4.4e-05	5.4e-05	3.255	140.5	0		Specific	13.4	>sp|P46531|NOTC1_HUMAN Neurogenic locus notch homolog protein 1 OS=Homo sapiens OX=9606 GN=NOTCH1 PE=1 SV=4	1	1343	FP051922_10.2398.2398.2	high-energy collision-induced dissociation	2.97	1288.47	1288.48	1	407 | 313
380	Hex(1); HexNAc(1)	256.4	2	645.244	1289.48	645.246	1289.48	controllerType=0 controllerNumber=1 scan=2523	-2.824	E.GYTGTHCE.-	3;5	GYTGTHCE,E-,3@162.05282,5@203.07937,7@57.02146	T3(OGlycan / 162.0528); T5(OGlycan / 203.0794)	9.3484	E.GYT[+162.05282]GT[+203.07937]HC[+57.02146]E.-	C7(Carbamidomethyl / 57.0215)	5.9e-05	7.3e-05	0	0	0	0	5.9e-06	7.2e-06	4.226	159.1	0		Specific	12.2	>sp|P46531|NOTC1_HUMAN Neurogenic locus notch homolog protein 1 OS=Homo sapiens OX=9606 GN=NOTCH1 PE=1 SV=4	1	1452	FP051922_10.2523.2523.2	high-energy collision-induced dissociation	4.09	1288.47	1288.48	1	408 | 377
380	Hex(1); HexNAc(1)	255	2	645.242	1289.48	645.246	1289.48	controllerType=0 controllerNumber=1 scan=2246	-5.096	E.GYTGTHCE.-	3;5	GYTGTHCE,E-,3@162.05282,5@203.07937,7@57.02146	T3(OGlycan / 162.0528); T5(OGlycan / 203.0794)	8.6128	E.GYT[+162.05282]GT[+203.07937]HC[+57.02146]E.-	C7(Carbamidomethyl / 57.0215)	0.00011	0.00013	0	0	0	0	1.1e-05	1.3e-05	3.974	246.5	0		Specific	12.7	>sp|P46531|NOTC1_HUMAN Neurogenic locus notch homolog protein 1 OS=Homo sapiens OX=9606 GN=NOTCH1 PE=1 SV=4	1	1218	FP051922_10.2246.2246.2	high-energy collision-induced dissociation	3.84	1288.47	1288.48	1	409 | 220
380	HexNAc(1)	485.4	2	564.216	1127.43	564.219	1127.43	controllerType=0 controllerNumber=1 scan=2475	-4.775	E.GYTGTHCE.-	3	GYTGTHCE,E-,3@203.07937,7@57.02146	T3(OGlycan / 203.0794)	9.2301	E.GYT[+203.07937]GTHC[+57.02146]E.-	C7(Carbamidomethyl / 57.0215)	2.6e-05	3.2e-05	0	0	0	0	2.6e-06	3.1e-06	4.584	275.1	5.3		Specific	17.4	>sp|P46531|NOTC1_HUMAN Neurogenic locus notch homolog protein 1 OS=Homo sapiens OX=9606 GN=NOTCH1 PE=1 SV=4	1	1405	FP051922_10.2475.2475.2	high-energy collision-induced dissociation	5.02	1126.42	1126.42	1	410 | 354
380	HexNAc(1)	411.2	2	564.217	1127.43	564.219	1127.43	controllerType=0 controllerNumber=1 scan=2394	-4.342	E.GYTGTHCE.-	3	GYTGTHCE,E-,3@203.07937,7@57.02146	T3(OGlycan / 203.0794)	9.0194	E.GYT[+203.07937]GTHC[+57.02146]E.-	C7(Carbamidomethyl / 57.0215)	9.6e-06	1.2e-05	0	0	0	0	1.3e-06	1.5e-06	5.016	226.8	4		Specific	15.7	>sp|P46531|NOTC1_HUMAN Neurogenic locus notch homolog protein 1 OS=Homo sapiens OX=9606 GN=NOTCH1 PE=1 SV=4	1	1340	FP051922_10.2394.2394.2	high-energy collision-induced dissociation	5.46	1126.42	1126.42	1	411 | 308
380	HexNAc(1)	410.6	2	564.217	1127.43	564.219	1127.43	controllerType=0 controllerNumber=1 scan=2355	-4.558	E.GYTGTHCE.-	3	GYTGTHCE,E-,3@203.07937,7@57.02146	T3(OGlycan / 203.0794)	8.9166	E.GYT[+203.07937]GTHC[+57.02146]E.-	C7(Carbamidomethyl / 57.0215)	4.7e-05	5.8e-05	0	0	0	0	4.3e-06	5.2e-06	4.326	234.4	4		Specific	15.4	>sp|P46531|NOTC1_HUMAN Neurogenic locus notch homolog protein 1 OS=Homo sapiens OX=9606 GN=NOTCH1 PE=1 SV=4	1	1304	FP051922_10.2355.2355.2	high-energy collision-induced dissociation	4.77	1126.42	1126.42	1	412 | 285
380	HexNAc(1)	399.3	2	564.217	1127.43	564.219	1127.43	controllerType=0 controllerNumber=1 scan=2313	-4.45	E.GYTGTHCE.-	3	GYTGTHCE,E-,3@203.07937,7@57.02146	T3(OGlycan / 203.0794)	8.803	E.GYT[+203.07937]GTHC[+57.02146]E.-	C7(Carbamidomethyl / 57.0215)	2.9e-05	3.6e-05	0	0	0	0	2.9e-06	3.6e-06	4.531	185.7	4		Specific	15.4	>sp|P46531|NOTC1_HUMAN Neurogenic locus notch homolog protein 1 OS=Homo sapiens OX=9606 GN=NOTCH1 PE=1 SV=4	1	1269	FP051922_10.2313.2313.2	high-energy collision-induced dissociation	4.97	1126.42	1126.42	1	413 | 262
380	HexNAc(1)	399.1	2	564.216	1127.43	564.219	1127.43	controllerType=0 controllerNumber=1 scan=2433	-4.775	E.GYTGTHCE.-	3	GYTGTHCE,E-,3@203.07937,7@57.02146	T3(OGlycan / 203.0794)	9.1233	E.GYT[+203.07937]GTHC[+57.02146]E.-	C7(Carbamidomethyl / 57.0215)	0.00017	0.00021	0	0	0	0	1.6e-05	1.9e-05	3.758	158	4		Specific	15.4	>sp|P46531|NOTC1_HUMAN Neurogenic locus notch homolog protein 1 OS=Homo sapiens OX=9606 GN=NOTCH1 PE=1 SV=4	1	1371	FP051922_10.2433.2433.2	high-energy collision-induced dissociation	4.2	1126.42	1126.42	1	414 | 331
380	HexNAc(1)	375.7	2	564.216	1127.43	564.219	1127.43	controllerType=0 controllerNumber=1 scan=2277	-4.775	E.GYTGTHCE.-	3	GYTGTHCE,E-,3@203.07937,7@57.02146	T3(OGlycan / 203.0794)	8.6993	E.GYT[+203.07937]GTHC[+57.02146]E.-	C7(Carbamidomethyl / 57.0215)	0.00048	0.00059	0	0	0	0	3.7e-05	4.6e-05	3.316	147.5	4		Specific	14.7	>sp|P46531|NOTC1_HUMAN Neurogenic locus notch homolog protein 1 OS=Homo sapiens OX=9606 GN=NOTCH1 PE=1 SV=4	1	1242	FP051922_10.2277.2277.2	high-energy collision-induced dissociation	3.75	1126.42	1126.42	1	415 | 239
380	HexNAc(1)	355.9	2	564.216	1127.42	564.219	1127.43	controllerType=0 controllerNumber=1 scan=2237	-5.749	E.GYTGTHCE.-	3	GYTGTHCE,E-,3@203.07937,7@57.02146	T3(OGlycan / 203.0794)	8.5906	E.GYT[+203.07937]GTHC[+57.02146]E.-	C7(Carbamidomethyl / 57.0215)	6.4e-05	7.8e-05	0	0	0	0	6.4e-06	7.8e-06	4.192	225.6	4		Specific	14.4	>sp|P46531|NOTC1_HUMAN Neurogenic locus notch homolog protein 1 OS=Homo sapiens OX=9606 GN=NOTCH1 PE=1 SV=4	1	1210	FP051922_10.2237.2237.2	high-energy collision-induced dissociation	4.77	1126.42	1126.42	1	416 | 214
380	Hex(1)	182.2	2	543.703	1086.4	543.706	1086.4	controllerType=0 controllerNumber=1 scan=2108	-4.563	E.GYTGTHCE.-	3	GYTGTHCE,E-,3@162.05282,7@57.02146	T3(OGlycan / 162.0528)	8.2797	E.GYT[+162.05282]GTHC[+57.02146]E.-	C7(Carbamidomethyl / 57.0215)	0.017	0.021	0	0	0	0	0.0012	0.0014	1.774	182.2	4		Specific	8	>sp|P46531|NOTC1_HUMAN Neurogenic locus notch homolog protein 1 OS=Homo sapiens OX=9606 GN=NOTCH1 PE=1 SV=4	1	1076	FP051922_10.2108.2108.4	high-energy collision-induced dissociation	2.31	1085.39	1085.4	1	417 | 169
380	Hex(1)	128.8	2	543.704	1086.4	543.706	1086.4	controllerType=0 controllerNumber=1 scan=2022	-3.889	E.GYTGTHCE.-	3	GYTGTHCE,E-,3@162.05282,7@57.02146	T3(OGlycan / 162.0528)	8.06	E.GYT[+162.05282]GTHC[+57.02146]E.-	C7(Carbamidomethyl / 57.0215)	0.011	0.014	0	0	0	0	0.00068	0.00083	1.945	128.8	4		Specific	8.4	>sp|P46531|NOTC1_HUMAN Neurogenic locus notch homolog protein 1 OS=Homo sapiens OX=9606 GN=NOTCH1 PE=1 SV=4	1	980	FP051922_10.2022.2022.4	high-energy collision-induced dissociation	2.3	1085.39	1085.4	1	418 | 142
380	Hex(1)	121.6	2	543.704	1086.4	543.706	1086.4	controllerType=0 controllerNumber=1 scan=2063	-2.99	E.GYTGTHCE.-	3	GYTGTHCE,E-,3@162.05282,7@57.02146	T3(OGlycan / 162.0528)	8.1646	E.GYT[+162.05282]GTHC[+57.02146]E.-	C7(Carbamidomethyl / 57.0215)	0.011	0.014	0	0	0	0	0.00071	0.00087	1.945	121.6	4		Specific	8.1	>sp|P46531|NOTC1_HUMAN Neurogenic locus notch homolog protein 1 OS=Homo sapiens OX=9606 GN=NOTCH1 PE=1 SV=4	1	1026	FP051922_10.2063.2063.4	high-energy collision-induced dissociation	2.3	1085.39	1085.4	1	419 | 155
380	Hex(1)	53.9	2	543.704	1086.4	543.706	1086.4	controllerType=0 controllerNumber=1 scan=1966	-2.99	E.GYTGTHCE.-	3	GYTGTHCE,E-,3@162.05282,7@57.02146	T3(OGlycan / 162.0528)	7.914	E.GYT[+162.05282]GTHC[+57.02146]E.-	C7(Carbamidomethyl / 57.0215)	0.041	0.05	0.0048	0.0048	0	0	0.005	0.0052	1.385	53.9	4		Specific	6.5	>sp|P46531|NOTC1_HUMAN Neurogenic locus notch homolog protein 1 OS=Homo sapiens OX=9606 GN=NOTCH1 PE=1 SV=4	1	923	FP051922_10.1966.1966.2	high-energy collision-induced dissociation	1.4	1085.39	1085.4	1	420 | 124
380	Hex(1)	21.1	2	543.703	1086.4	543.706	1086.4	controllerType=0 controllerNumber=1 scan=2228	-4.451	E.GYTGTHCE.-	3	GYTGTHCE,E-,3@162.05282,7@57.02146	T3(OGlycan / 162.0528)	8.5686	E.GYT[+162.05282]GTHC[+57.02146]E.-	C7(Carbamidomethyl / 57.0215)	0.044	0.053	0.0046	0.011	0	0	0.005	0.012	1.359	21.1	4		Specific	5.8	>sp|P46531|NOTC1_HUMAN Neurogenic locus notch homolog protein 1 OS=Homo sapiens OX=9606 GN=NOTCH1 PE=1 SV=4	1	1200	FP051922_10.2228.2228.4	high-energy collision-induced dissociation	1.32	1085.39	1085.4	1	421 | 200

## Sheet: FP051922_11
Pos.	Glycans	Score	z	Obs._x000D_ m/z	Obs._x000D_ MH	Calc._x000D_ m/z	Calc._x000D_ MH	Scan #	ppm_x000D_ err.	SequenceOriginalDebug	Glycans_x000D_ Pos.	PeptideParseFriendly	Mods_x000D_ (variable)	Scan_x000D_ Time	Sequence	Mods_x000D_ (fixed)	PEP_x000D_ 2D	PEP_x000D_ 1D	FDR_x000D_ 2D	FDR_x000D_ 1D	FDR uniq._x000D_ 2D	FDR uniq._x000D_ 1D	q-value_x000D_ 2D	q-value_x000D_ 1D	|Log Prob|	Delta_x000D_ Score	Delta Mod._x000D_ Score	Off-_x000D_ By-X	Cleavage	Z-Score	Protein_x000D_ Name	Prot._x000D_ Id	QID	Comment	Fragment_x000D_ Type	|LogProbOld|	Obs.M	Calc.M	Prot._x000D_ Rank	PID
5	Hex(1); HexNAc(1)Hex(1)Fuc(1)NeuAc(1)	99.3	10	795.537	7946.31	795.64	7947.33	controllerType=0 controllerNumber=1 scan=4198	-3.158	E.CGQKPGLCRHGGTCHNEVGSYRCVCRATHTGPNCERPYVPCSPSPCQNGGTCRPTGDVTHE.C	13;44	CGQKPGLCRHGGTCHNEVGSYRCVCRATHTGPNCERPYVPCSPSPCQNGGTCRPTGDVTHE,EC,1@57.02146,8@57.02146,13@162.05282,14@57.02146,23@57.02146,25@57.02146,34@57.02146,41@57.02146,44@802.28552,46@57.02146,52@57.02146	T13(OGlycan / 162.0528); S44(OGlycan / 802.2855)	13.675	E.C[+57.02146]GQKPGLC[+57.02146]RHGGT[+162.05282]C[+57.02146]HNEVGSYRC[+57.02146]VC[+57.02146]RATHTGPNC[+57.02146]ERPYVPC[+57.02146]SPS[+802.28552]PC[+57.02146]QNGGTC[+57.02146]RPTGDVTHE.C	C1(Carbamidomethyl / 57.0215); C8(Carbamidomethyl / 57.0215); C14(Carbamidomethyl / 57.0215); C23(Carbamidomethyl / 57.0215); C25(Carbamidomethyl / 57.0215); C34(Carbamidomethyl / 57.0215); C41(Carbamidomethyl / 57.0215); C46(Carbamidomethyl / 57.0215); C52(Carbamidomethyl / 57.0215)	0.037	0.046	0	0.0039	0	0.0098	0.0034	0.0044	1.436	0.4	0	-1	Specific	7.2	>sp|P46531|NOTC1_HUMAN Neurogenic locus notch homolog protein 1 OS=Homo sapiens OX=9606 GN=NOTCH1 PE=1 SV=4	1	3196	FP051922_11.4198.4198.5	high-energy collision-induced dissociation	1.31	7945.3	7946.33	1	1 | 134499
5	Fuc(1)	150.7	4	529.473	2114.87	529.475	2114.88	controllerType=0 controllerNumber=1 scan=2222	-4.578	E.CGQKPGLCRHGGTCHNE.V	13	CGQKPGLCRHGGTCHNE,EV,1@57.02146,3@0.98402,8@57.02146,13@146.05791,14@57.02146	Q3(Deamidated / 0.984); T13(OGlycan / 146.0579)	8.883	E.C[+57.02146]GQ[+0.98402]KPGLC[+57.02146]RHGGT[+146.05791]C[+57.02146]HNE.V	C1(Carbamidomethyl / 57.0215); C8(Carbamidomethyl / 57.0215); C14(Carbamidomethyl / 57.0215)	0.0013	0.0016	0	0	0	0	0.00011	0.00014	2.896	150.7	70.6		Specific	11.1	>sp|P46531|NOTC1_HUMAN Neurogenic locus notch homolog protein 1 OS=Homo sapiens OX=9606 GN=NOTCH1 PE=1 SV=4	1	1061	FP051922_11.2222.2222.4	high-energy collision-induced dissociation	2.29	2113.86	2113.87	1	2 | 5345
5	Fuc(1)	121.6	4	529.473	2114.87	529.475	2114.88	controllerType=0 controllerNumber=1 scan=2260	-4.232	E.CGQKPGLCRHGGTCHNE.V	13	CGQKPGLCRHGGTCHNE,EV,1@57.02146,3@0.98402,8@57.02146,13@146.05791,14@57.02146	Q3(Deamidated / 0.984); T13(OGlycan / 146.0579)	8.9902	E.C[+57.02146]GQ[+0.98402]KPGLC[+57.02146]RHGGT[+146.05791]C[+57.02146]HNE.V	C1(Carbamidomethyl / 57.0215); C8(Carbamidomethyl / 57.0215); C14(Carbamidomethyl / 57.0215)	0.0033	0.0041	0	0	0	0	0.00021	0.00027	2.487	121.6	76.4		Specific	10.6	>sp|P46531|NOTC1_HUMAN Neurogenic locus notch homolog protein 1 OS=Homo sapiens OX=9606 GN=NOTCH1 PE=1 SV=4	1	1091	FP051922_11.2260.2260.4	high-energy collision-induced dissociation	1.93	2113.86	2113.87	1	3 | 5439
5	Fuc(1)	349.5	4	529.227	2113.89	529.229	2113.9	controllerType=0 controllerNumber=1 scan=2025	-3.711	E.CGQKPGLCRHGGTCHNE.V	13	CGQKPGLCRHGGTCHNE,EV,1@57.02146,8@57.02146,13@146.05791,14@57.02146	T13(OGlycan / 146.0579)	8.3482	E.C[+57.02146]GQKPGLC[+57.02146]RHGGT[+146.05791]C[+57.02146]HNE.V	C1(Carbamidomethyl / 57.0215); C8(Carbamidomethyl / 57.0215); C14(Carbamidomethyl / 57.0215)	2.6e-06	3.2e-06	0	0	0	0	4.1e-07	5.1e-07	5.588	349.5	349.5		Specific	11.3	>sp|P46531|NOTC1_HUMAN Neurogenic locus notch homolog protein 1 OS=Homo sapiens OX=9606 GN=NOTCH1 PE=1 SV=4	1	896	FP051922_11.2025.2025.4	high-energy collision-induced dissociation	5.57	2112.88	2112.89	1	4 | 4911
5	Fuc(1)	336.3	4	529.227	2113.89	529.229	2113.9	controllerType=0 controllerNumber=1 scan=2107	-3.711	E.CGQKPGLCRHGGTCHNE.V	13	CGQKPGLCRHGGTCHNE,EV,1@57.02146,8@57.02146,13@146.05791,14@57.02146	T13(OGlycan / 146.0579)	8.5574	E.C[+57.02146]GQKPGLC[+57.02146]RHGGT[+146.05791]C[+57.02146]HNE.V	C1(Carbamidomethyl / 57.0215); C8(Carbamidomethyl / 57.0215); C14(Carbamidomethyl / 57.0215)	3.4e-05	4.2e-05	0	0	0	0	3.1e-06	3.8e-06	4.474	336.3	336.3		Specific	11.1	>sp|P46531|NOTC1_HUMAN Neurogenic locus notch homolog protein 1 OS=Homo sapiens OX=9606 GN=NOTCH1 PE=1 SV=4	1	969	FP051922_11.2107.2107.4	high-energy collision-induced dissociation	4.45	2112.88	2112.89	1	5 | 5018
5	Fuc(1)	301.1	4	529.228	2113.89	529.229	2113.9	controllerType=0 controllerNumber=1 scan=2147	-2.902	E.CGQKPGLCRHGGTCHNE.V	13	CGQKPGLCRHGGTCHNE,EV,1@57.02146,8@57.02146,13@146.05791,14@57.02146	T13(OGlycan / 146.0579)	8.6683	E.C[+57.02146]GQKPGLC[+57.02146]RHGGT[+146.05791]C[+57.02146]HNE.V	C1(Carbamidomethyl / 57.0215); C8(Carbamidomethyl / 57.0215); C14(Carbamidomethyl / 57.0215)	7.2e-05	9e-05	0	0	0	0	6.8e-06	8.5e-06	4.142	301.1	301.1		Specific	11.2	>sp|P46531|NOTC1_HUMAN Neurogenic locus notch homolog protein 1 OS=Homo sapiens OX=9606 GN=NOTCH1 PE=1 SV=4	1	1005	FP051922_11.2147.2147.4	high-energy collision-induced dissociation	4.33	2112.88	2112.89	1	6 | 5057
5	Fuc(1)	296.2	4	529.228	2113.89	529.229	2113.9	controllerType=0 controllerNumber=1 scan=2064	-3.595	E.CGQKPGLCRHGGTCHNE.V	13	CGQKPGLCRHGGTCHNE,EV,1@57.02146,8@57.02146,13@146.05791,14@57.02146	T13(OGlycan / 146.0579)	8.4506	E.C[+57.02146]GQKPGLC[+57.02146]RHGGT[+146.05791]C[+57.02146]HNE.V	C1(Carbamidomethyl / 57.0215); C8(Carbamidomethyl / 57.0215); C14(Carbamidomethyl / 57.0215)	5.6e-06	7e-06	0	0	0	0	8.1e-07	1e-06	5.255	296.2	296.2		Specific	11.5	>sp|P46531|NOTC1_HUMAN Neurogenic locus notch homolog protein 1 OS=Homo sapiens OX=9606 GN=NOTCH1 PE=1 SV=4	1	929	FP051922_11.2064.2064.4	high-energy collision-induced dissociation	5.44	2112.88	2112.89	1	7 | 4950
5	Fuc(1)	284.6	4	529.227	2113.89	529.229	2113.9	controllerType=0 controllerNumber=1 scan=2109	-3.711	E.CGQKPGLCRHGGTCHNE.V	13	CGQKPGLCRHGGTCHNE,EV,1@57.02146,8@57.02146,13@146.05791,14@57.02146	T13(OGlycan / 146.0579)	8.5611	E.C[+57.02146]GQKPGLC[+57.02146]RHGGT[+146.05791]C[+57.02146]HNE.V	C1(Carbamidomethyl / 57.0215); C8(Carbamidomethyl / 57.0215); C14(Carbamidomethyl / 57.0215)	6.1e-06	7.6e-06	0	0	0	0	9.4e-07	1.2e-06	5.218	284.6	284.6		Specific	11.7	>sp|P46531|NOTC1_HUMAN Neurogenic locus notch homolog protein 1 OS=Homo sapiens OX=9606 GN=NOTCH1 PE=1 SV=4	1	972	FP051922_11.2109.2109.4	high-energy collision-induced dissociation	5.41	2112.88	2112.89	1	8 | 5022
5	Fuc(1)	183.8	4	529.225	2113.88	529.229	2113.9	controllerType=0 controllerNumber=1 scan=2184	-8.33	E.CGQKPGLCRHGGTCHNE.V	13	CGQKPGLCRHGGTCHNE,EV,1@57.02146,8@57.02146,13@146.05791,14@57.02146	T13(OGlycan / 146.0579)	8.7728	E.C[+57.02146]GQKPGLC[+57.02146]RHGGT[+146.05791]C[+57.02146]HNE.V	C1(Carbamidomethyl / 57.0215); C8(Carbamidomethyl / 57.0215); C14(Carbamidomethyl / 57.0215)	0.016	0.021	0	0	0	0	0.0013	0.0016	1.783	183.8	183.8		Specific	9.9	>sp|P46531|NOTC1_HUMAN Neurogenic locus notch homolog protein 1 OS=Homo sapiens OX=9606 GN=NOTCH1 PE=1 SV=4	1	1030	FP051922_11.2184.2184.4	high-energy collision-induced dissociation	1.84	2112.87	2112.89	1	9 | 5201
5	Fuc(1)	152.3	4	529.228	2113.89	529.229	2113.9	controllerType=0 controllerNumber=1 scan=1986	-3.364	E.CGQKPGLCRHGGTCHNE.V	13	CGQKPGLCRHGGTCHNE,EV,1@57.02146,8@57.02146,13@146.05791,14@57.02146	T13(OGlycan / 146.0579)	8.2425	E.C[+57.02146]GQKPGLC[+57.02146]RHGGT[+146.05791]C[+57.02146]HNE.V	C1(Carbamidomethyl / 57.0215); C8(Carbamidomethyl / 57.0215); C14(Carbamidomethyl / 57.0215)	0.0006	0.00075	0	0	0	0	5.6e-05	7e-05	3.221	152.3	152.3		Specific	9	>sp|P46531|NOTC1_HUMAN Neurogenic locus notch homolog protein 1 OS=Homo sapiens OX=9606 GN=NOTCH1 PE=1 SV=4	1	863	FP051922_11.1986.1986.4	high-energy collision-induced dissociation	3.12	2112.88	2112.89	1	10 | 4811
5	Fuc(1)	95.5	4	529.221	2113.86	529.229	2113.9	controllerType=0 controllerNumber=1 scan=2302	-16.069	E.CGQKPGLCRHGGTCHNE.V	13	CGQKPGLCRHGGTCHNE,EV,1@57.02146,8@57.02146,13@146.05791,14@57.02146	T13(OGlycan / 146.0579)	9.0968	E.C[+57.02146]GQKPGLC[+57.02146]RHGGT[+146.05791]C[+57.02146]HNE.V	C1(Carbamidomethyl / 57.0215); C8(Carbamidomethyl / 57.0215); C14(Carbamidomethyl / 57.0215)	0.034	0.043	0	0.002	0	0	0.0029	0.0037	1.464	95.5	95.5		Specific	8.9	>sp|P46531|NOTC1_HUMAN Neurogenic locus notch homolog protein 1 OS=Homo sapiens OX=9606 GN=NOTCH1 PE=1 SV=4	1	1132	FP051922_11.2302.2302.4	high-energy collision-induced dissociation	1.37	2112.85	2112.89	1	11 | 5544
5	Fuc(1)	38.7	5	423.583	2113.89	423.585	2113.9	controllerType=0 controllerNumber=1 scan=2049	-5.175	E.CGQKPGLCRHGGTCHNE.V	13	CGQKPGLCRHGGTCHNE,EV,1@57.02146,8@57.02146,13@146.05791,14@57.02146	T13(OGlycan / 146.0579)	8.4078	E.C[+57.02146]GQKPGLC[+57.02146]RHGGT[+146.05791]C[+57.02146]HNE.V	C1(Carbamidomethyl / 57.0215); C8(Carbamidomethyl / 57.0215); C14(Carbamidomethyl / 57.0215)	0.033	0.042	0	0.002	0	0	0.0027	0.0035	1.477	38.7	38.7		Specific	6.2	>sp|P46531|NOTC1_HUMAN Neurogenic locus notch homolog protein 1 OS=Homo sapiens OX=9606 GN=NOTCH1 PE=1 SV=4	1	918	FP051922_11.2049.2049.5	high-energy collision-induced dissociation	1.38	2112.88	2112.89	1	12 | 4946
5		86	4	492.959	1968.82	492.961	1968.82	controllerType=0 controllerNumber=1 scan=2220	-3.53	E.CGQKPGLCRHGGTCHNE.V		CGQKPGLCRHGGTCHNE,EV,1@57.02146,3@0.98402,8@57.02146,14@57.02146	Q3(Deamidated / 0.984)	8.8774	E.C[+57.02146]GQ[+0.98402]KPGLC[+57.02146]RHGGTC[+57.02146]HNE.V	C1(Carbamidomethyl / 57.0215); C8(Carbamidomethyl / 57.0215); C14(Carbamidomethyl / 57.0215)	0.012	0.015	0	0	0	0	0.00074	0.00093	1.919	86	83.1		Specific	7.8	>sp|P46531|NOTC1_HUMAN Neurogenic locus notch homolog protein 1 OS=Homo sapiens OX=9606 GN=NOTCH1 PE=1 SV=4	1	1058	FP051922_11.2220.2220.4	high-energy collision-induced dissociation	1.82	1967.81	1967.81	1	13 | 5337
5		3.3	4	492.959	1968.82	492.961	1968.82	controllerType=0 controllerNumber=1 scan=2181	-3.344	E.CGQKPGLCRHGGTCHNE.V		CGQKPGLCRHGGTCHNE,EV,1@57.02146,3@0.98402,8@57.02146,14@57.02146	Q3(Deamidated / 0.984)	8.7651	E.C[+57.02146]GQ[+0.98402]KPGLC[+57.02146]RHGGTC[+57.02146]HNE.V	C1(Carbamidomethyl / 57.0215); C8(Carbamidomethyl / 57.0215); C14(Carbamidomethyl / 57.0215)	0.028	0.035	0	0	0	0	0.0023	0.0029	1.55	3.3	3.3		Specific	6.1	>sp|P46531|NOTC1_HUMAN Neurogenic locus notch homolog protein 1 OS=Homo sapiens OX=9606 GN=NOTCH1 PE=1 SV=4	1	1028	FP051922_11.2181.2181.4	high-energy collision-induced dissociation	1.45	1967.81	1967.81	1	14 | 5187
5		393.4	4	492.713	1967.83	492.715	1967.84	controllerType=0 controllerNumber=1 scan=2060	-4.396	E.CGQKPGLCRHGGTCHNE.V		CGQKPGLCRHGGTCHNE,EV,1@57.02146,8@57.02146,14@57.02146		8.4403	E.C[+57.02146]GQKPGLC[+57.02146]RHGGTC[+57.02146]HNE.V	C1(Carbamidomethyl / 57.0215); C8(Carbamidomethyl / 57.0215); C14(Carbamidomethyl / 57.0215)	1.3e-06	1.6e-06	0	0	0	0	2e-07	2.5e-07	5.902	369.8	369.8		Specific	11.4	>sp|P46531|NOTC1_HUMAN Neurogenic locus notch homolog protein 1 OS=Homo sapiens OX=9606 GN=NOTCH1 PE=1 SV=4	1	924	FP051922_11.2060.2060.4	high-energy collision-induced dissociation	5.81	1966.82	1966.83	1	15 | 4948
5		340.5	4	492.713	1967.83	492.715	1967.84	controllerType=0 controllerNumber=1 scan=2021	-3.9	E.CGQKPGLCRHGGTCHNE.V		CGQKPGLCRHGGTCHNE,EV,1@57.02146,8@57.02146,14@57.02146		8.3381	E.C[+57.02146]GQKPGLC[+57.02146]RHGGTC[+57.02146]HNE.V	C1(Carbamidomethyl / 57.0215); C8(Carbamidomethyl / 57.0215); C14(Carbamidomethyl / 57.0215)	0.00034	0.00042	0	0	0	0	2.6e-05	3.3e-05	3.471	334.7	334.7		Specific	9.9	>sp|P46531|NOTC1_HUMAN Neurogenic locus notch homolog protein 1 OS=Homo sapiens OX=9606 GN=NOTCH1 PE=1 SV=4	1	893	FP051922_11.2021.2021.4	high-energy collision-induced dissociation	3.37	1966.82	1966.83	1	16 | 4907
5		321	4	492.713	1967.83	492.715	1967.84	controllerType=0 controllerNumber=1 scan=1983	-3.776	E.CGQKPGLCRHGGTCHNE.V		CGQKPGLCRHGGTCHNE,EV,1@57.02146,8@57.02146,14@57.02146		8.2348	E.C[+57.02146]GQKPGLC[+57.02146]RHGGTC[+57.02146]HNE.V	C1(Carbamidomethyl / 57.0215); C8(Carbamidomethyl / 57.0215); C14(Carbamidomethyl / 57.0215)	0.00025	0.00031	0	0	0	0	1.9e-05	2.4e-05	3.61	321	321		Specific	11.1	>sp|P46531|NOTC1_HUMAN Neurogenic locus notch homolog protein 1 OS=Homo sapiens OX=9606 GN=NOTCH1 PE=1 SV=4	1	861	FP051922_11.1983.1983.4	high-energy collision-induced dissociation	3.51	1966.82	1966.83	1	17 | 4809
5		244.7	4	492.713	1967.83	492.715	1967.84	controllerType=0 controllerNumber=1 scan=2103	-3.342	E.CGQKPGLCRHGGTCHNE.V		CGQKPGLCRHGGTCHNE,EV,1@57.02146,8@57.02146,14@57.02146		8.5472	E.C[+57.02146]GQKPGLC[+57.02146]RHGGTC[+57.02146]HNE.V	C1(Carbamidomethyl / 57.0215); C8(Carbamidomethyl / 57.0215); C14(Carbamidomethyl / 57.0215)	0.00015	0.00018	0	0	0	0	1.2e-05	1.5e-05	3.834	244.7	244.7		Specific	9.6	>sp|P46531|NOTC1_HUMAN Neurogenic locus notch homolog protein 1 OS=Homo sapiens OX=9606 GN=NOTCH1 PE=1 SV=4	1	966	FP051922_11.2103.2103.4	high-energy collision-induced dissociation	3.74	1966.82	1966.83	1	18 | 5016
5		108.3	4	492.712	1967.83	492.715	1967.84	controllerType=0 controllerNumber=1 scan=2143	-6.629	E.CGQKPGLCRHGGTCHNE.V		CGQKPGLCRHGGTCHNE,EV,1@57.02146,8@57.02146,14@57.02146		8.6584	E.C[+57.02146]GQKPGLC[+57.02146]RHGGTC[+57.02146]HNE.V	C1(Carbamidomethyl / 57.0215); C8(Carbamidomethyl / 57.0215); C14(Carbamidomethyl / 57.0215)	0.028	0.035	0	0	0	0	0.0022	0.0028	1.556	108.3	108.3		Specific	7.3	>sp|P46531|NOTC1_HUMAN Neurogenic locus notch homolog protein 1 OS=Homo sapiens OX=9606 GN=NOTCH1 PE=1 SV=4	1	1001	FP051922_11.2143.2143.4	high-energy collision-induced dissociation	1.46	1966.82	1966.83	1	19 | 5049
5		60.3	4	492.713	1967.83	492.715	1967.84	controllerType=0 controllerNumber=1 scan=1942	-3.156	E.CGQKPGLCRHGGTCHNE.V		CGQKPGLCRHGGTCHNE,EV,1@57.02146,8@57.02146,14@57.02146		8.1306	E.C[+57.02146]GQKPGLC[+57.02146]RHGGTC[+57.02146]HNE.V	C1(Carbamidomethyl / 57.0215); C8(Carbamidomethyl / 57.0215); C14(Carbamidomethyl / 57.0215)	0.02	0.025	0	0	0	0	0.0014	0.0018	1.694	60.3	60.3		Specific	6.7	>sp|P46531|NOTC1_HUMAN Neurogenic locus notch homolog protein 1 OS=Homo sapiens OX=9606 GN=NOTCH1 PE=1 SV=4	1	822	FP051922_11.1942.1942.4	high-energy collision-induced dissociation	1.6	1966.82	1966.83	1	20 | 4722
22	HexNAc(1)Fuc(1); HexNAc(1)Hex(1)Fuc(1)NeuAc(1)	108.1	6	1034.6	6202.56	1034.6	6202.58	controllerType=0 controllerNumber=1 scan=4605	-2.658	E.VGSYRCVCRATHTGPNCERPYVPCSPSPCQNGGTCRPTGDVTHE.C	25;34	VGSYRCVCRATHTGPNCERPYVPCSPSPCQNGGTCRPTGDVTHE,EC,6@57.02146,8@57.02146,16@15.99492,17@57.02146,24@57.02146,25@349.13728,29@57.02146,31@0.98402,34@802.28552,35@57.02146	N16(Oxidation / 15.9949); S25(OGlycan / 349.1373); N31(Deamidated / 0.984); T34(OGlycan / 802.2855)	14.5146	E.VGSYRC[+57.02146]VC[+57.02146]RATHTGPN[+15.99492]C[+57.02146]ERPYVPC[+57.02146]S[+349.13728]PSPC[+57.02146]QN[+0.98402]GGT[+802.28552]C[+57.02146]RPTGDVTHE.C	C6(Carbamidomethyl / 57.0215); C8(Carbamidomethyl / 57.0215); C17(Carbamidomethyl / 57.0215); C24(Carbamidomethyl / 57.0215); C29(Carbamidomethyl / 57.0215); C35(Carbamidomethyl / 57.0215)	0.00079	0.00099	0	0	0	0	7.5e-05	9.4e-05	3.103	108.1	0		Specific	9.1	>sp|P46531|NOTC1_HUMAN Neurogenic locus notch homolog protein 1 OS=Homo sapiens OX=9606 GN=NOTCH1 PE=1 SV=4	1	3675	FP051922_11.4605.4605.6	high-energy collision-induced dissociation	2.35	6201.55	6201.57	1	21 | 136099
22	HexNAc(1)Fuc(1); HexNAc(1)Hex(1)Fuc(1)	177.5	6	985.914	5910.45	986.087	5911.48	controllerType=0 controllerNumber=1 scan=4540	-5.306	E.VGSYRCVCRATHTGPNCERPYVPCSPSPCQNGGTCRPTGDVTHE.C	25;27	VGSYRCVCRATHTGPNCERPYVPCSPSPCQNGGTCRPTGDVTHE,EC,6@57.02146,8@57.02146,16@15.99492,17@57.02146,24@57.02146,25@349.13728,27@511.19010,29@57.02146,31@0.98402,35@57.02146	N16(Oxidation / 15.9949); S25(OGlycan / 349.1373); S27(OGlycan / 511.1901); N31(Deamidated / 0.984)	14.376	E.VGSYRC[+57.02146]VC[+57.02146]RATHTGPN[+15.99492]C[+57.02146]ERPYVPC[+57.02146]S[+349.13728]PS[+511.19010]PC[+57.02146]QN[+0.98402]GGTC[+57.02146]RPTGDVTHE.C	C6(Carbamidomethyl / 57.0215); C8(Carbamidomethyl / 57.0215); C17(Carbamidomethyl / 57.0215); C24(Carbamidomethyl / 57.0215); C29(Carbamidomethyl / 57.0215); C35(Carbamidomethyl / 57.0215)	0.00023	0.00029	0	0	0	0	1.8e-05	2.2e-05	3.639	177.5	0	-1	Specific	10.9	>sp|P46531|NOTC1_HUMAN Neurogenic locus notch homolog protein 1 OS=Homo sapiens OX=9606 GN=NOTCH1 PE=1 SV=4	1	3593	FP051922_11.4540.4540.6	high-energy collision-induced dissociation	2.86	5909.44	5910.48	1	22 | 135619
22	HexNAc(1)Fuc(1); HexNAc(1)Hex(1)Fuc(1)	129.3	6	986.075	5911.41	986.087	5911.48	controllerType=0 controllerNumber=1 scan=4480	-11.986	E.VGSYRCVCRATHTGPNCERPYVPCSPSPCQNGGTCRPTGDVTHE.C	25;34	VGSYRCVCRATHTGPNCERPYVPCSPSPCQNGGTCRPTGDVTHE,EC,6@57.02146,8@57.02146,16@15.99492,17@57.02146,24@57.02146,25@349.13728,29@57.02146,30@0.98402,34@511.19010,35@57.02146	N16(Oxidation / 15.9949); S25(OGlycan / 349.1373); Q30(Deamidated / 0.984); T34(OGlycan / 511.1901)	14.2561	E.VGSYRC[+57.02146]VC[+57.02146]RATHTGPN[+15.99492]C[+57.02146]ERPYVPC[+57.02146]S[+349.13728]PSPC[+57.02146]Q[+0.98402]NGGT[+511.19010]C[+57.02146]RPTGDVTHE.C	C6(Carbamidomethyl / 57.0215); C8(Carbamidomethyl / 57.0215); C17(Carbamidomethyl / 57.0215); C24(Carbamidomethyl / 57.0215); C29(Carbamidomethyl / 57.0215); C35(Carbamidomethyl / 57.0215)	0.014	0.018	0	0	0	0	0.0008	0.001	1.853	129.3	0		Specific	8.9	>sp|P46531|NOTC1_HUMAN Neurogenic locus notch homolog protein 1 OS=Homo sapiens OX=9606 GN=NOTCH1 PE=1 SV=4	1	3523	FP051922_11.4480.4480.6	high-energy collision-induced dissociation	1.44	5910.4	5910.48	1	23 | 135219
22	HexNAc(1)Fuc(1); HexNAc(1)Hex(1)Fuc(1)	32.8	6	985.912	5910.44	986.087	5911.48	controllerType=0 controllerNumber=1 scan=4597	-7.226	E.VGSYRCVCRATHTGPNCERPYVPCSPSPCQNGGTCRPTGDVTHE.C	25;27	VGSYRCVCRATHTGPNCERPYVPCSPSPCQNGGTCRPTGDVTHE,EC,6@57.02146,8@57.02146,16@15.99492,17@57.02146,24@57.02146,25@349.13728,27@511.19010,29@57.02146,31@0.98402,35@57.02146	N16(Oxidation / 15.9949); S25(OGlycan / 349.1373); S27(OGlycan / 511.1901); N31(Deamidated / 0.984)	14.4973	E.VGSYRC[+57.02146]VC[+57.02146]RATHTGPN[+15.99492]C[+57.02146]ERPYVPC[+57.02146]S[+349.13728]PS[+511.19010]PC[+57.02146]QN[+0.98402]GGTC[+57.02146]RPTGDVTHE.C	C6(Carbamidomethyl / 57.0215); C8(Carbamidomethyl / 57.0215); C17(Carbamidomethyl / 57.0215); C24(Carbamidomethyl / 57.0215); C29(Carbamidomethyl / 57.0215); C35(Carbamidomethyl / 57.0215)	0.035	0.044	0	0.002	0	0	0.0031	0.0039	1.456	32.8	0	-1	Specific	8.5	>sp|P46531|NOTC1_HUMAN Neurogenic locus notch homolog protein 1 OS=Homo sapiens OX=9606 GN=NOTCH1 PE=1 SV=4	1	3665	FP051922_11.4597.4597.6	high-energy collision-induced dissociation	1.31	5909.43	5910.48	1	24 | 136019
22	HexNAc(1)Fuc(1); HexNAc(1)Hex(1)Fuc(1)	115.8	6	986.083	5911.46	985.922	5910.5	controllerType=0 controllerNumber=1 scan=4352	-6.647	E.VGSYRCVCRATHTGPNCERPYVPCSPSPCQNGGTCRPTGDVTHE.C	25;34	VGSYRCVCRATHTGPNCERPYVPCSPSPCQNGGTCRPTGDVTHE,EC,6@57.02146,8@57.02146,16@15.99492,17@57.02146,24@57.02146,25@349.13728,29@57.02146,34@511.19010,35@57.02146	N16(Oxidation / 15.9949); S25(OGlycan / 349.1373); T34(OGlycan / 511.1901)	13.9946	E.VGSYRC[+57.02146]VC[+57.02146]RATHTGPN[+15.99492]C[+57.02146]ERPYVPC[+57.02146]S[+349.13728]PSPC[+57.02146]QNGGT[+511.19010]C[+57.02146]RPTGDVTHE.C	C6(Carbamidomethyl / 57.0215); C8(Carbamidomethyl / 57.0215); C17(Carbamidomethyl / 57.0215); C24(Carbamidomethyl / 57.0215); C29(Carbamidomethyl / 57.0215); C35(Carbamidomethyl / 57.0215)	0.0014	0.0018	0	0	0	0	0.00013	0.00016	2.841	115.8	0	1	Specific	9.2	>sp|P46531|NOTC1_HUMAN Neurogenic locus notch homolog protein 1 OS=Homo sapiens OX=9606 GN=NOTCH1 PE=1 SV=4	1	3373	FP051922_11.4352.4352.6	high-energy collision-induced dissociation	2.24	5910.46	5909.49	1	25 | 134779
22	HexNAc(1)Fuc(1); HexNAc(1)Hex(1)Fuc(1)	112.6	6	985.915	5910.46	985.922	5910.5	controllerType=0 controllerNumber=1 scan=4419	-7.339	E.VGSYRCVCRATHTGPNCERPYVPCSPSPCQNGGTCRPTGDVTHE.C	25;34	VGSYRCVCRATHTGPNCERPYVPCSPSPCQNGGTCRPTGDVTHE,EC,6@57.02146,8@57.02146,16@15.99492,17@57.02146,24@57.02146,25@349.13728,29@57.02146,34@511.19010,35@57.02146	N16(Oxidation / 15.9949); S25(OGlycan / 349.1373); T34(OGlycan / 511.1901)	14.1346	E.VGSYRC[+57.02146]VC[+57.02146]RATHTGPN[+15.99492]C[+57.02146]ERPYVPC[+57.02146]S[+349.13728]PSPC[+57.02146]QNGGT[+511.19010]C[+57.02146]RPTGDVTHE.C	C6(Carbamidomethyl / 57.0215); C8(Carbamidomethyl / 57.0215); C17(Carbamidomethyl / 57.0215); C24(Carbamidomethyl / 57.0215); C29(Carbamidomethyl / 57.0215); C35(Carbamidomethyl / 57.0215)	0.012	0.014	0	0	0	0	0.00067	0.00084	1.939	112.6	0		Specific	9.3	>sp|P46531|NOTC1_HUMAN Neurogenic locus notch homolog protein 1 OS=Homo sapiens OX=9606 GN=NOTCH1 PE=1 SV=4	1	3455	FP051922_11.4419.4419.6	high-energy collision-induced dissociation	1.53	5909.45	5909.49	1	26 | 135059
22	HexNAc(1)Fuc(1); HexNAc(1)Hex(1)Fuc(1)	94.9	6	985.917	5910.47	985.922	5910.5	controllerType=0 controllerNumber=1 scan=4169	-5.233	E.VGSYRCVCRATHTGPNCERPYVPCSPSPCQNGGTCRPTGDVTHE.C	25;27	VGSYRCVCRATHTGPNCERPYVPCSPSPCQNGGTCRPTGDVTHE,EC,6@57.02146,8@57.02146,16@15.99492,17@57.02146,24@57.02146,25@349.13728,27@511.19010,29@57.02146,35@57.02146	N16(Oxidation / 15.9949); S25(OGlycan / 349.1373); S27(OGlycan / 511.1901)	13.6108	E.VGSYRC[+57.02146]VC[+57.02146]RATHTGPN[+15.99492]C[+57.02146]ERPYVPC[+57.02146]S[+349.13728]PS[+511.19010]PC[+57.02146]QNGGTC[+57.02146]RPTGDVTHE.C	C6(Carbamidomethyl / 57.0215); C8(Carbamidomethyl / 57.0215); C17(Carbamidomethyl / 57.0215); C24(Carbamidomethyl / 57.0215); C29(Carbamidomethyl / 57.0215); C35(Carbamidomethyl / 57.0215)	0.0038	0.0047	0	0	0	0	0.00024	0.0003	2.424	94.9	0		Specific	9.4	>sp|P46531|NOTC1_HUMAN Neurogenic locus notch homolog protein 1 OS=Homo sapiens OX=9606 GN=NOTCH1 PE=1 SV=4	1	3161	FP051922_11.4169.4169.6	high-energy collision-induced dissociation	1.88	5909.46	5909.49	1	27 | 134419
22	HexNAc(1)Fuc(1); HexNAc(1)Hex(1)Fuc(1)	53	6	985.922	5910.5	985.922	5910.5	controllerType=0 controllerNumber=1 scan=4111	-0.586	E.VGSYRCVCRATHTGPNCERPYVPCSPSPCQNGGTCRPTGDVTHE.C	25;27	VGSYRCVCRATHTGPNCERPYVPCSPSPCQNGGTCRPTGDVTHE,EC,6@57.02146,8@57.02146,16@15.99492,17@57.02146,24@57.02146,25@349.13728,27@511.19010,29@57.02146,35@57.02146	N16(Oxidation / 15.9949); S25(OGlycan / 349.1373); S27(OGlycan / 511.1901)	13.4861	E.VGSYRC[+57.02146]VC[+57.02146]RATHTGPN[+15.99492]C[+57.02146]ERPYVPC[+57.02146]S[+349.13728]PS[+511.19010]PC[+57.02146]QNGGTC[+57.02146]RPTGDVTHE.C	C6(Carbamidomethyl / 57.0215); C8(Carbamidomethyl / 57.0215); C17(Carbamidomethyl / 57.0215); C24(Carbamidomethyl / 57.0215); C29(Carbamidomethyl / 57.0215); C35(Carbamidomethyl / 57.0215)	0.0053	0.0066	0	0	0	0	0.00032	0.00039	2.274	53	0		Specific	8.9	>sp|P46531|NOTC1_HUMAN Neurogenic locus notch homolog protein 1 OS=Homo sapiens OX=9606 GN=NOTCH1 PE=1 SV=4	1	3096	FP051922_11.4111.4111.6	high-energy collision-induced dissociation	1.76	5909.49	5909.49	1	28 | 134259
22	HexNAc(1)Fuc(1); HexNAc(1)Hex(1)Fuc(1)	21.1	6	986.085	5911.48	985.922	5910.5	controllerType=0 controllerNumber=1 scan=4277	-4.541	E.VGSYRCVCRATHTGPNCERPYVPCSPSPCQNGGTCRPTGDVTHE.C	25;27	VGSYRCVCRATHTGPNCERPYVPCSPSPCQNGGTCRPTGDVTHE,EC,6@57.02146,8@57.02146,16@15.99492,17@57.02146,24@57.02146,25@349.13728,27@511.19010,29@57.02146,35@57.02146	N16(Oxidation / 15.9949); S25(OGlycan / 349.1373); S27(OGlycan / 511.1901)	13.8403	E.VGSYRC[+57.02146]VC[+57.02146]RATHTGPN[+15.99492]C[+57.02146]ERPYVPC[+57.02146]S[+349.13728]PS[+511.19010]PC[+57.02146]QNGGTC[+57.02146]RPTGDVTHE.C	C6(Carbamidomethyl / 57.0215); C8(Carbamidomethyl / 57.0215); C17(Carbamidomethyl / 57.0215); C24(Carbamidomethyl / 57.0215); C29(Carbamidomethyl / 57.0215); C35(Carbamidomethyl / 57.0215)	0.015	0.019	0	0	0	0	0.00098	0.0012	1.827	21.1	0	1	Specific	8.4	>sp|P46531|NOTC1_HUMAN Neurogenic locus notch homolog protein 1 OS=Homo sapiens OX=9606 GN=NOTCH1 PE=1 SV=4	1	3292	FP051922_11.4277.4277.6	high-energy collision-induced dissociation	1.47	5910.47	5909.49	1	29 | 134699
22	HexNAc(1)Hex(1)Fuc(1); HexNAc(1)Fuc(1)	196.6	6	983.414	5895.45	983.585	5896.47	controllerType=0 controllerNumber=1 scan=4782	-3.844	E.VGSYRCVCRATHTGPNCERPYVPCSPSPCQNGGTCRPTGDVTHE.C	25;27	VGSYRCVCRATHTGPNCERPYVPCSPSPCQNGGTCRPTGDVTHE,EC,5@0.98402,6@57.02146,8@57.02146,17@57.02146,24@57.02146,25@511.19010,27@349.13728,29@57.02146,31@0.98402,35@57.02146	R5(Deamidated / 0.984); S25(OGlycan / 511.1901); S27(OGlycan / 349.1373); N31(Deamidated / 0.984)	14.9024	E.VGSYR[+0.98402]C[+57.02146]VC[+57.02146]RATHTGPNC[+57.02146]ERPYVPC[+57.02146]S[+511.19010]PS[+349.13728]PC[+57.02146]QN[+0.98402]GGTC[+57.02146]RPTGDVTHE.C	C6(Carbamidomethyl / 57.0215); C8(Carbamidomethyl / 57.0215); C17(Carbamidomethyl / 57.0215); C24(Carbamidomethyl / 57.0215); C29(Carbamidomethyl / 57.0215); C35(Carbamidomethyl / 57.0215)	1.1e-05	1.4e-05	0	0	0	0	1.2e-06	1.5e-06	4.942	196.6	0	-1	Specific	12.3	>sp|P46531|NOTC1_HUMAN Neurogenic locus notch homolog protein 1 OS=Homo sapiens OX=9606 GN=NOTCH1 PE=1 SV=4	1	3882	FP051922_11.4782.4782.6	high-energy collision-induced dissociation	4.16	5894.44	5895.46	1	30 | 136979
22	HexNAc(1)Hex(1)Fuc(1); HexNAc(1)Fuc(1)	247.2	6	983.248	5894.45	983.421	5895.49	controllerType=0 controllerNumber=1 scan=4722	-5.831	E.VGSYRCVCRATHTGPNCERPYVPCSPSPCQNGGTCRPTGDVTHE.C	25;27	VGSYRCVCRATHTGPNCERPYVPCSPSPCQNGGTCRPTGDVTHE,EC,6@57.02146,8@57.02146,17@57.02146,24@57.02146,25@511.19010,27@349.13728,29@57.02146,31@0.98402,35@57.02146	S25(OGlycan / 511.1901); S27(OGlycan / 349.1373); N31(Deamidated / 0.984)	14.7714	E.VGSYRC[+57.02146]VC[+57.02146]RATHTGPNC[+57.02146]ERPYVPC[+57.02146]S[+511.19010]PS[+349.13728]PC[+57.02146]QN[+0.98402]GGTC[+57.02146]RPTGDVTHE.C	C6(Carbamidomethyl / 57.0215); C8(Carbamidomethyl / 57.0215); C17(Carbamidomethyl / 57.0215); C24(Carbamidomethyl / 57.0215); C29(Carbamidomethyl / 57.0215); C35(Carbamidomethyl / 57.0215)	5.2e-06	6.5e-06	0	0	0	0	7.2e-07	8.9e-07	5.282	247.2	0	-1	Specific	11.8	>sp|P46531|NOTC1_HUMAN Neurogenic locus notch homolog protein 1 OS=Homo sapiens OX=9606 GN=NOTCH1 PE=1 SV=4	1	3811	FP051922_11.4722.4722.6	high-energy collision-induced dissociation	4.49	5893.44	5894.48	1	31 | 136699
22	HexNAc(1)Hex(1)Fuc(1); HexNAc(1)Fuc(1)	235.4	6	983.248	5894.45	983.421	5895.49	controllerType=0 controllerNumber=1 scan=4560	-5.458	E.VGSYRCVCRATHTGPNCERPYVPCSPSPCQNGGTCRPTGDVTHE.C	25;27	VGSYRCVCRATHTGPNCERPYVPCSPSPCQNGGTCRPTGDVTHE,EC,6@57.02146,8@57.02146,17@57.02146,24@57.02146,25@511.19010,27@349.13728,29@57.02146,31@0.98402,35@57.02146	S25(OGlycan / 511.1901); S27(OGlycan / 349.1373); N31(Deamidated / 0.984)	14.42	E.VGSYRC[+57.02146]VC[+57.02146]RATHTGPNC[+57.02146]ERPYVPC[+57.02146]S[+511.19010]PS[+349.13728]PC[+57.02146]QN[+0.98402]GGTC[+57.02146]RPTGDVTHE.C	C6(Carbamidomethyl / 57.0215); C8(Carbamidomethyl / 57.0215); C17(Carbamidomethyl / 57.0215); C24(Carbamidomethyl / 57.0215); C29(Carbamidomethyl / 57.0215); C35(Carbamidomethyl / 57.0215)	0.00012	0.00014	0	0	0	0	8.9e-06	1.1e-05	3.939	235.4	0	-1	Specific	11	>sp|P46531|NOTC1_HUMAN Neurogenic locus notch homolog protein 1 OS=Homo sapiens OX=9606 GN=NOTCH1 PE=1 SV=4	1	3620	FP051922_11.4560.4560.6	high-energy collision-induced dissociation	3.53	5893.44	5894.48	1	32 | 135779
22	HexNAc(1)Hex(1)Fuc(1); HexNAc(1)Fuc(1)	231.5	6	983.248	5894.45	983.421	5895.49	controllerType=0 controllerNumber=1 scan=4669	-5.209	E.VGSYRCVCRATHTGPNCERPYVPCSPSPCQNGGTCRPTGDVTHE.C	25;27	VGSYRCVCRATHTGPNCERPYVPCSPSPCQNGGTCRPTGDVTHE,EC,6@57.02146,8@57.02146,17@57.02146,24@57.02146,25@511.19010,27@349.13728,29@57.02146,31@0.98402,35@57.02146	S25(OGlycan / 511.1901); S27(OGlycan / 349.1373); N31(Deamidated / 0.984)	14.6557	E.VGSYRC[+57.02146]VC[+57.02146]RATHTGPNC[+57.02146]ERPYVPC[+57.02146]S[+511.19010]PS[+349.13728]PC[+57.02146]QN[+0.98402]GGTC[+57.02146]RPTGDVTHE.C	C6(Carbamidomethyl / 57.0215); C8(Carbamidomethyl / 57.0215); C17(Carbamidomethyl / 57.0215); C24(Carbamidomethyl / 57.0215); C29(Carbamidomethyl / 57.0215); C35(Carbamidomethyl / 57.0215)	0.00012	0.00014	0	0	0	0	9.2e-06	1.2e-05	3.939	231.5	0	-1	Specific	10.7	>sp|P46531|NOTC1_HUMAN Neurogenic locus notch homolog protein 1 OS=Homo sapiens OX=9606 GN=NOTCH1 PE=1 SV=4	1	3750	FP051922_11.4669.4669.6	high-energy collision-induced dissociation	3.53	5893.45	5894.48	1	33 | 136499
22	HexNAc(1)Fuc(1); HexNAc(1)Hex(1)Fuc(1)	213.2	6	983.249	5894.46	983.421	5895.49	controllerType=0 controllerNumber=1 scan=4374	-4.278	E.VGSYRCVCRATHTGPNCERPYVPCSPSPCQNGGTCRPTGDVTHE.C	25;27	VGSYRCVCRATHTGPNCERPYVPCSPSPCQNGGTCRPTGDVTHE,EC,6@57.02146,8@57.02146,17@57.02146,19@0.98402,24@57.02146,25@349.13728,27@511.19010,29@57.02146,35@57.02146	R19(Deamidated / 0.984); S25(OGlycan / 349.1373); S27(OGlycan / 511.1901)	14.0413	E.VGSYRC[+57.02146]VC[+57.02146]RATHTGPNC[+57.02146]ER[+0.98402]PYVPC[+57.02146]S[+349.13728]PS[+511.19010]PC[+57.02146]QNGGTC[+57.02146]RPTGDVTHE.C	C6(Carbamidomethyl / 57.0215); C8(Carbamidomethyl / 57.0215); C17(Carbamidomethyl / 57.0215); C24(Carbamidomethyl / 57.0215); C29(Carbamidomethyl / 57.0215); C35(Carbamidomethyl / 57.0215)	1.1e-05	1.4e-05	0	0	0	0	1.1e-06	1.4e-06	4.942	213.2	0	-1	Specific	11.5	>sp|P46531|NOTC1_HUMAN Neurogenic locus notch homolog protein 1 OS=Homo sapiens OX=9606 GN=NOTCH1 PE=1 SV=4	1	3398	FP051922_11.4374.4374.6	high-energy collision-induced dissociation	4.53	5893.45	5894.48	1	34 | 134899
22	HexNAc(1)Hex(1)Fuc(1); HexNAc(1)Fuc(1)	194.6	6	983.248	5894.45	983.421	5895.49	controllerType=0 controllerNumber=1 scan=4613	-5.334	E.VGSYRCVCRATHTGPNCERPYVPCSPSPCQNGGTCRPTGDVTHE.C	25;27	VGSYRCVCRATHTGPNCERPYVPCSPSPCQNGGTCRPTGDVTHE,EC,6@57.02146,8@57.02146,17@57.02146,24@57.02146,25@511.19010,27@349.13728,29@57.02146,31@0.98402,35@57.02146	S25(OGlycan / 511.1901); S27(OGlycan / 349.1373); N31(Deamidated / 0.984)	14.5329	E.VGSYRC[+57.02146]VC[+57.02146]RATHTGPNC[+57.02146]ERPYVPC[+57.02146]S[+511.19010]PS[+349.13728]PC[+57.02146]QN[+0.98402]GGTC[+57.02146]RPTGDVTHE.C	C6(Carbamidomethyl / 57.0215); C8(Carbamidomethyl / 57.0215); C17(Carbamidomethyl / 57.0215); C24(Carbamidomethyl / 57.0215); C29(Carbamidomethyl / 57.0215); C35(Carbamidomethyl / 57.0215)	1.1e-05	1.4e-05	0	0	0	0	1.2e-06	1.5e-06	4.942	194.6	0	-1	Specific	11.6	>sp|P46531|NOTC1_HUMAN Neurogenic locus notch homolog protein 1 OS=Homo sapiens OX=9606 GN=NOTCH1 PE=1 SV=4	1	3684	FP051922_11.4613.4613.6	high-energy collision-induced dissociation	4.3	5893.45	5894.48	1	35 | 136219
22	HexNAc(1)Fuc(1); HexNAc(1)Hex(1)Fuc(1)	60.5	6	983.25	5894.47	983.421	5895.49	controllerType=0 controllerNumber=1 scan=4869	-3.222	E.VGSYRCVCRATHTGPNCERPYVPCSPSPCQNGGTCRPTGDVTHE.C	25;27	VGSYRCVCRATHTGPNCERPYVPCSPSPCQNGGTCRPTGDVTHE,EC,6@57.02146,8@57.02146,17@57.02146,24@57.02146,25@349.13728,27@511.19010,29@57.02146,31@0.98402,35@57.02146	S25(OGlycan / 349.1373); S27(OGlycan / 511.1901); N31(Deamidated / 0.984)	15.099	E.VGSYRC[+57.02146]VC[+57.02146]RATHTGPNC[+57.02146]ERPYVPC[+57.02146]S[+349.13728]PS[+511.19010]PC[+57.02146]QN[+0.98402]GGTC[+57.02146]RPTGDVTHE.C	C6(Carbamidomethyl / 57.0215); C8(Carbamidomethyl / 57.0215); C17(Carbamidomethyl / 57.0215); C24(Carbamidomethyl / 57.0215); C29(Carbamidomethyl / 57.0215); C35(Carbamidomethyl / 57.0215)	3.7e-05	4.6e-05	0	0	0	0	3.5e-06	4.4e-06	4.43	60.5	0	-1	Specific	12.2	>sp|P46531|NOTC1_HUMAN Neurogenic locus notch homolog protein 1 OS=Homo sapiens OX=9606 GN=NOTCH1 PE=1 SV=4	1	3986	FP051922_11.4869.4869.6	high-energy collision-induced dissociation	3.79	5893.46	5894.48	1	36 | 137339
22	HexNAc(1)Hex(1)Fuc(1); HexNAc(1)Fuc(1)	202.3	6	983.081	5893.45	983.257	5894.5	controllerType=0 controllerNumber=1 scan=4439	-8.129	E.VGSYRCVCRATHTGPNCERPYVPCSPSPCQNGGTCRPTGDVTHE.C	25;27	VGSYRCVCRATHTGPNCERPYVPCSPSPCQNGGTCRPTGDVTHE,EC,6@57.02146,8@57.02146,17@57.02146,24@57.02146,25@511.19010,27@349.13728,29@57.02146,35@57.02146	S25(OGlycan / 511.1901); S27(OGlycan / 349.1373)	14.1752	E.VGSYRC[+57.02146]VC[+57.02146]RATHTGPNC[+57.02146]ERPYVPC[+57.02146]S[+511.19010]PS[+349.13728]PC[+57.02146]QNGGTC[+57.02146]RPTGDVTHE.C	C6(Carbamidomethyl / 57.0215); C8(Carbamidomethyl / 57.0215); C17(Carbamidomethyl / 57.0215); C24(Carbamidomethyl / 57.0215); C29(Carbamidomethyl / 57.0215); C35(Carbamidomethyl / 57.0215)	0.00012	0.00015	0	0	0	0	1.1e-05	1.3e-05	3.912	202.3	0	-1	Specific	11.4	>sp|P46531|NOTC1_HUMAN Neurogenic locus notch homolog protein 1 OS=Homo sapiens OX=9606 GN=NOTCH1 PE=1 SV=4	1	3477	FP051922_11.4439.4439.6	high-energy collision-induced dissociation	3.51	5892.45	5893.5	1	37 | 84392
22	HexNAc(1)Hex(1)Fuc(1); HexNAc(1)Fuc(1)	196.1	6	983.084	5893.47	983.257	5894.5	controllerType=0 controllerNumber=1 scan=4502	-5.83	E.VGSYRCVCRATHTGPNCERPYVPCSPSPCQNGGTCRPTGDVTHE.C	25;27	VGSYRCVCRATHTGPNCERPYVPCSPSPCQNGGTCRPTGDVTHE,EC,6@57.02146,8@57.02146,17@57.02146,24@57.02146,25@511.19010,27@349.13728,29@57.02146,35@57.02146	S25(OGlycan / 511.1901); S27(OGlycan / 349.1373)	14.303	E.VGSYRC[+57.02146]VC[+57.02146]RATHTGPNC[+57.02146]ERPYVPC[+57.02146]S[+511.19010]PS[+349.13728]PC[+57.02146]QNGGTC[+57.02146]RPTGDVTHE.C	C6(Carbamidomethyl / 57.0215); C8(Carbamidomethyl / 57.0215); C17(Carbamidomethyl / 57.0215); C24(Carbamidomethyl / 57.0215); C29(Carbamidomethyl / 57.0215); C35(Carbamidomethyl / 57.0215)	0.00015	0.00018	0	0	0	0	1.3e-05	1.6e-05	3.83	196.1	0	-1	Specific	10.5	>sp|P46531|NOTC1_HUMAN Neurogenic locus notch homolog protein 1 OS=Homo sapiens OX=9606 GN=NOTCH1 PE=1 SV=4	1	3546	FP051922_11.4502.4502.6	high-energy collision-induced dissociation	3.2	5892.46	5893.5	1	38 | 135339
22	HexNAc(1)Hex(1)Fuc(1)NeuAc(1)	273	6	976.243	5852.42	976.413	5853.44	controllerType=0 controllerNumber=1 scan=4516	-2.919	E.VGSYRCVCRATHTGPNCERPYVPCSPSPCQNGGTCRPTGDVTHE.C	25	VGSYRCVCRATHTGPNCERPYVPCSPSPCQNGGTCRPTGDVTHE,EC,6@57.02146,8@57.02146,16@15.99492,17@57.02146,24@57.02146,25@802.28552,29@57.02146,31@0.98402,35@57.02146	N16(Oxidation / 15.9949); S25(OGlycan / 802.2855); N31(Deamidated / 0.984)	14.3307	E.VGSYRC[+57.02146]VC[+57.02146]RATHTGPN[+15.99492]C[+57.02146]ERPYVPC[+57.02146]S[+802.28552]PSPC[+57.02146]QN[+0.98402]GGTC[+57.02146]RPTGDVTHE.C	C6(Carbamidomethyl / 57.0215); C8(Carbamidomethyl / 57.0215); C17(Carbamidomethyl / 57.0215); C24(Carbamidomethyl / 57.0215); C29(Carbamidomethyl / 57.0215); C35(Carbamidomethyl / 57.0215)	7.4e-07	9.3e-07	0	0	0	0	1.2e-07	1.6e-07	6.129	273	0	-1	Specific	13.3	>sp|P46531|NOTC1_HUMAN Neurogenic locus notch homolog protein 1 OS=Homo sapiens OX=9606 GN=NOTCH1 PE=1 SV=4	1	3564	FP051922_11.4516.4516.6	high-energy collision-induced dissociation	5.33	5851.41	5852.43	1	39 | 86032
22	HexNAc(1)Hex(1)Fuc(1)NeuAc(1)	264.9	6	976.579	5854.44	976.413	5853.44	controllerType=0 controllerNumber=1 scan=4585	-0.645	E.VGSYRCVCRATHTGPNCERPYVPCSPSPCQNGGTCRPTGDVTHE.C	25	VGSYRCVCRATHTGPNCERPYVPCSPSPCQNGGTCRPTGDVTHE,EC,6@57.02146,8@57.02146,16@15.99492,17@57.02146,24@57.02146,25@802.28552,29@57.02146,31@0.98402,35@57.02146	N16(Oxidation / 15.9949); S25(OGlycan / 802.2855); N31(Deamidated / 0.984)	14.4719	E.VGSYRC[+57.02146]VC[+57.02146]RATHTGPN[+15.99492]C[+57.02146]ERPYVPC[+57.02146]S[+802.28552]PSPC[+57.02146]QN[+0.98402]GGTC[+57.02146]RPTGDVTHE.C	C6(Carbamidomethyl / 57.0215); C8(Carbamidomethyl / 57.0215); C17(Carbamidomethyl / 57.0215); C24(Carbamidomethyl / 57.0215); C29(Carbamidomethyl / 57.0215); C35(Carbamidomethyl / 57.0215)	9.7e-06	1.2e-05	0	0	0	0	1.1e-06	1.3e-06	5.015	264.9	0	1	Specific	11.2	>sp|P46531|NOTC1_HUMAN Neurogenic locus notch homolog protein 1 OS=Homo sapiens OX=9606 GN=NOTCH1 PE=1 SV=4	1	3652	FP051922_11.4585.4585.6	high-energy collision-induced dissociation	4.22	5853.43	5852.43	1	40 | 87472
22	HexNAc(1)Hex(1)Fuc(1)NeuAc(1)	217.8	6	976.412	5853.43	976.413	5853.44	controllerType=0 controllerNumber=1 scan=4650	-1.032	E.VGSYRCVCRATHTGPNCERPYVPCSPSPCQNGGTCRPTGDVTHE.C	25	VGSYRCVCRATHTGPNCERPYVPCSPSPCQNGGTCRPTGDVTHE,EC,6@57.02146,8@57.02146,16@15.99492,17@57.02146,24@57.02146,25@802.28552,29@57.02146,31@0.98402,35@57.02146	N16(Oxidation / 15.9949); S25(OGlycan / 802.2855); N31(Deamidated / 0.984)	14.6129	E.VGSYRC[+57.02146]VC[+57.02146]RATHTGPN[+15.99492]C[+57.02146]ERPYVPC[+57.02146]S[+802.28552]PSPC[+57.02146]QN[+0.98402]GGTC[+57.02146]RPTGDVTHE.C	C6(Carbamidomethyl / 57.0215); C8(Carbamidomethyl / 57.0215); C17(Carbamidomethyl / 57.0215); C24(Carbamidomethyl / 57.0215); C29(Carbamidomethyl / 57.0215); C35(Carbamidomethyl / 57.0215)	2.2e-06	2.8e-06	0	0	0	0	2.9e-07	3.7e-07	5.655	217.8	0		Specific	12	>sp|P46531|NOTC1_HUMAN Neurogenic locus notch homolog protein 1 OS=Homo sapiens OX=9606 GN=NOTCH1 PE=1 SV=4	1	3728	FP051922_11.4650.4650.6	high-energy collision-induced dissociation	5.25	5852.43	5852.43	1	41 | 88992
22	HexNAc(1)Hex(1)Fuc(1)NeuAc(1)	196.5	6	976.248	5852.45	976.249	5852.46	controllerType=0 controllerNumber=1 scan=4454	-0.905	E.VGSYRCVCRATHTGPNCERPYVPCSPSPCQNGGTCRPTGDVTHE.C	25	VGSYRCVCRATHTGPNCERPYVPCSPSPCQNGGTCRPTGDVTHE,EC,6@57.02146,8@57.02146,12@15.99492,17@57.02146,24@57.02146,25@802.28552,29@57.02146,35@57.02146	H12(Oxidation / 15.9949); S25(OGlycan / 802.2855)	14.2073	E.VGSYRC[+57.02146]VC[+57.02146]RATH[+15.99492]TGPNC[+57.02146]ERPYVPC[+57.02146]S[+802.28552]PSPC[+57.02146]QNGGTC[+57.02146]RPTGDVTHE.C	C6(Carbamidomethyl / 57.0215); C8(Carbamidomethyl / 57.0215); C17(Carbamidomethyl / 57.0215); C24(Carbamidomethyl / 57.0215); C29(Carbamidomethyl / 57.0215); C35(Carbamidomethyl / 57.0215)	2.2e-06	2.8e-06	0	0	0	0	2.9e-07	3.6e-07	5.655	196.5	0		Specific	11.7	>sp|P46531|NOTC1_HUMAN Neurogenic locus notch homolog protein 1 OS=Homo sapiens OX=9606 GN=NOTCH1 PE=1 SV=4	1	3495	FP051922_11.4454.4454.6	high-energy collision-induced dissociation	5.02	5851.44	5851.45	1	42 | 84752
22	HexNAc(1)Hex(1)Fuc(1)NeuAc(1)	91.3	6	976.083	5851.46	976.249	5852.46	controllerType=0 controllerNumber=1 scan=4387	1.399	E.VGSYRCVCRATHTGPNCERPYVPCSPSPCQNGGTCRPTGDVTHE.C	25	VGSYRCVCRATHTGPNCERPYVPCSPSPCQNGGTCRPTGDVTHE,EC,6@57.02146,8@57.02146,12@15.99492,17@57.02146,24@57.02146,25@802.28552,29@57.02146,35@57.02146	H12(Oxidation / 15.9949); S25(OGlycan / 802.2855)	14.0696	E.VGSYRC[+57.02146]VC[+57.02146]RATH[+15.99492]TGPNC[+57.02146]ERPYVPC[+57.02146]S[+802.28552]PSPC[+57.02146]QNGGTC[+57.02146]RPTGDVTHE.C	C6(Carbamidomethyl / 57.0215); C8(Carbamidomethyl / 57.0215); C17(Carbamidomethyl / 57.0215); C24(Carbamidomethyl / 57.0215); C29(Carbamidomethyl / 57.0215); C35(Carbamidomethyl / 57.0215)	0.0032	0.004	0	0	0	0	0.00021	0.00026	2.493	91.3	0	-1	Specific	9.8	>sp|P46531|NOTC1_HUMAN Neurogenic locus notch homolog protein 1 OS=Homo sapiens OX=9606 GN=NOTCH1 PE=1 SV=4	1	3414	FP051922_11.4387.4387.6	high-energy collision-induced dissociation	1.93	5850.45	5851.45	1	43 | 82952
22	HexNAc(1)Hex(1)Fuc(1)NeuAc(1)	452.8	6	973.909	5838.42	973.747	5837.45	controllerType=0 controllerNumber=1 scan=4780	-5.241	E.VGSYRCVCRATHTGPNCERPYVPCSPSPCQNGGTCRPTGDVTHE.C	25	VGSYRCVCRATHTGPNCERPYVPCSPSPCQNGGTCRPTGDVTHE,EC,6@57.02146,8@57.02146,17@57.02146,24@57.02146,25@802.28552,29@57.02146,31@0.98402,35@57.02146	S25(OGlycan / 802.2855); N31(Deamidated / 0.984)	14.8992	E.VGSYRC[+57.02146]VC[+57.02146]RATHTGPNC[+57.02146]ERPYVPC[+57.02146]S[+802.28552]PSPC[+57.02146]QN[+0.98402]GGTC[+57.02146]RPTGDVTHE.C	C6(Carbamidomethyl / 57.0215); C8(Carbamidomethyl / 57.0215); C17(Carbamidomethyl / 57.0215); C24(Carbamidomethyl / 57.0215); C29(Carbamidomethyl / 57.0215); C35(Carbamidomethyl / 57.0215)	1.8e-07	2.3e-07	0	0	0	0	3.1e-08	3.9e-08	6.736	452.8	0	1	Specific	13.3	>sp|P46531|NOTC1_HUMAN Neurogenic locus notch homolog protein 1 OS=Homo sapiens OX=9606 GN=NOTCH1 PE=1 SV=4	1	3880	FP051922_11.4780.4780.6	high-energy collision-induced dissociation	6.28	5837.41	5836.44	1	44 | 91752
22	HexNAc(1)Hex(1)Fuc(1)NeuAc(1)	410.6	6	973.744	5837.43	973.747	5837.45	controllerType=0 controllerNumber=1 scan=4721	-2.742	E.VGSYRCVCRATHTGPNCERPYVPCSPSPCQNGGTCRPTGDVTHE.C	25	VGSYRCVCRATHTGPNCERPYVPCSPSPCQNGGTCRPTGDVTHE,EC,6@57.02146,8@57.02146,17@57.02146,24@57.02146,25@802.28552,29@57.02146,31@0.98402,35@57.02146	S25(OGlycan / 802.2855); N31(Deamidated / 0.984)	14.7702	E.VGSYRC[+57.02146]VC[+57.02146]RATHTGPNC[+57.02146]ERPYVPC[+57.02146]S[+802.28552]PSPC[+57.02146]QN[+0.98402]GGTC[+57.02146]RPTGDVTHE.C	C6(Carbamidomethyl / 57.0215); C8(Carbamidomethyl / 57.0215); C17(Carbamidomethyl / 57.0215); C24(Carbamidomethyl / 57.0215); C29(Carbamidomethyl / 57.0215); C35(Carbamidomethyl / 57.0215)	4.6e-08	5.7e-08	0	0	0	0	1.3e-08	1.7e-08	7.339	410.6	0		Specific	13.8	>sp|P46531|NOTC1_HUMAN Neurogenic locus notch homolog protein 1 OS=Homo sapiens OX=9606 GN=NOTCH1 PE=1 SV=4	1	3810	FP051922_11.4721.4721.6	high-energy collision-induced dissociation	6.81	5836.42	5836.44	1	45 | 90672
22	HexNAc(1)Hex(1)Fuc(1)NeuAc(1)	396.4	6	973.746	5837.44	973.747	5837.45	controllerType=0 controllerNumber=1 scan=4611	-0.735	E.VGSYRCVCRATHTGPNCERPYVPCSPSPCQNGGTCRPTGDVTHE.C	25	VGSYRCVCRATHTGPNCERPYVPCSPSPCQNGGTCRPTGDVTHE,EC,6@57.02146,8@57.02146,17@57.02146,24@57.02146,25@802.28552,29@57.02146,31@0.98402,35@57.02146	S25(OGlycan / 802.2855); N31(Deamidated / 0.984)	14.5295	E.VGSYRC[+57.02146]VC[+57.02146]RATHTGPNC[+57.02146]ERPYVPC[+57.02146]S[+802.28552]PSPC[+57.02146]QN[+0.98402]GGTC[+57.02146]RPTGDVTHE.C	C6(Carbamidomethyl / 57.0215); C8(Carbamidomethyl / 57.0215); C17(Carbamidomethyl / 57.0215); C24(Carbamidomethyl / 57.0215); C29(Carbamidomethyl / 57.0215); C35(Carbamidomethyl / 57.0215)	4.3e-08	5.3e-08	0	0	0	0	9e-09	1.1e-08	7.369	396.4	0		Specific	14.1	>sp|P46531|NOTC1_HUMAN Neurogenic locus notch homolog protein 1 OS=Homo sapiens OX=9606 GN=NOTCH1 PE=1 SV=4	1	3681	FP051922_11.4611.4611.6	high-energy collision-induced dissociation	6.7	5836.43	5836.44	1	46 | 88032
22	HexNAc(1)Hex(1)Fuc(1)NeuAc(1)	387	6	973.744	5837.43	973.747	5837.45	controllerType=0 controllerNumber=1 scan=4839	-2.867	E.VGSYRCVCRATHTGPNCERPYVPCSPSPCQNGGTCRPTGDVTHE.C	25	VGSYRCVCRATHTGPNCERPYVPCSPSPCQNGGTCRPTGDVTHE,EC,6@57.02146,8@57.02146,17@57.02146,24@57.02146,25@802.28552,29@57.02146,31@0.98402,35@57.02146	S25(OGlycan / 802.2855); N31(Deamidated / 0.984)	15.0308	E.VGSYRC[+57.02146]VC[+57.02146]RATHTGPNC[+57.02146]ERPYVPC[+57.02146]S[+802.28552]PSPC[+57.02146]QN[+0.98402]GGTC[+57.02146]RPTGDVTHE.C	C6(Carbamidomethyl / 57.0215); C8(Carbamidomethyl / 57.0215); C17(Carbamidomethyl / 57.0215); C24(Carbamidomethyl / 57.0215); C29(Carbamidomethyl / 57.0215); C35(Carbamidomethyl / 57.0215)	4.3e-08	5.3e-08	0	0	0	0	9.7e-09	1.2e-08	7.369	387	0		Specific	12.4	>sp|P46531|NOTC1_HUMAN Neurogenic locus notch homolog protein 1 OS=Homo sapiens OX=9606 GN=NOTCH1 PE=1 SV=4	1	3952	FP051922_11.4839.4839.6	high-energy collision-induced dissociation	6.7	5836.42	5836.44	1	47 | 92912
22	HexNAc(1)Hex(1)Fuc(1)NeuAc(1)	382.3	6	973.579	5836.44	973.747	5837.45	controllerType=0 controllerNumber=1 scan=4491	-0.369	E.VGSYRCVCRATHTGPNCERPYVPCSPSPCQNGGTCRPTGDVTHE.C	25	VGSYRCVCRATHTGPNCERPYVPCSPSPCQNGGTCRPTGDVTHE,EC,6@57.02146,8@57.02146,17@57.02146,24@57.02146,25@802.28552,29@57.02146,30@0.98402,35@57.02146	S25(OGlycan / 802.2855); Q30(Deamidated / 0.984)	14.2809	E.VGSYRC[+57.02146]VC[+57.02146]RATHTGPNC[+57.02146]ERPYVPC[+57.02146]S[+802.28552]PSPC[+57.02146]Q[+0.98402]NGGTC[+57.02146]RPTGDVTHE.C	C6(Carbamidomethyl / 57.0215); C8(Carbamidomethyl / 57.0215); C17(Carbamidomethyl / 57.0215); C24(Carbamidomethyl / 57.0215); C29(Carbamidomethyl / 57.0215); C35(Carbamidomethyl / 57.0215)	2.3e-07	2.8e-07	0	0	0	0	4.1e-08	5.2e-08	6.646	382.3	0	-1	Specific	13.7	>sp|P46531|NOTC1_HUMAN Neurogenic locus notch homolog protein 1 OS=Homo sapiens OX=9606 GN=NOTCH1 PE=1 SV=4	1	3534	FP051922_11.4491.4491.6	high-energy collision-induced dissociation	5.98	5835.43	5836.44	1	48 | 85432
22	HexNAc(1)Hex(1)Fuc(1)NeuAc(1)	367.2	6	973.746	5837.44	973.747	5837.45	controllerType=0 controllerNumber=1 scan=4666	-1.55	E.VGSYRCVCRATHTGPNCERPYVPCSPSPCQNGGTCRPTGDVTHE.C	34	VGSYRCVCRATHTGPNCERPYVPCSPSPCQNGGTCRPTGDVTHE,EC,6@57.02146,8@57.02146,17@57.02146,24@57.02146,29@57.02146,31@0.98402,34@802.28552,35@57.02146	N31(Deamidated / 0.984); T34(OGlycan / 802.2855)	14.6501	E.VGSYRC[+57.02146]VC[+57.02146]RATHTGPNC[+57.02146]ERPYVPC[+57.02146]SPSPC[+57.02146]QN[+0.98402]GGT[+802.28552]C[+57.02146]RPTGDVTHE.C	C6(Carbamidomethyl / 57.0215); C8(Carbamidomethyl / 57.0215); C17(Carbamidomethyl / 57.0215); C24(Carbamidomethyl / 57.0215); C29(Carbamidomethyl / 57.0215); C35(Carbamidomethyl / 57.0215)	4.3e-08	5.3e-08	0	0	0	0	9.3e-09	1.2e-08	7.369	367.2	3.3		Specific	12.2	>sp|P46531|NOTC1_HUMAN Neurogenic locus notch homolog protein 1 OS=Homo sapiens OX=9606 GN=NOTCH1 PE=1 SV=4	1	3745	FP051922_11.4666.4666.6	high-energy collision-induced dissociation	6.7	5836.43	5836.44	1	49 | 89352
22	HexNAc(1)Hex(1)Fuc(1)NeuAc(1)	340.8	6	973.745	5837.44	973.747	5837.45	controllerType=0 controllerNumber=1 scan=4557	-1.613	E.VGSYRCVCRATHTGPNCERPYVPCSPSPCQNGGTCRPTGDVTHE.C	25	VGSYRCVCRATHTGPNCERPYVPCSPSPCQNGGTCRPTGDVTHE,EC,6@57.02146,8@57.02146,17@57.02146,24@57.02146,25@802.28552,29@57.02146,31@0.98402,35@57.02146	S25(OGlycan / 802.2855); N31(Deamidated / 0.984)	14.4154	E.VGSYRC[+57.02146]VC[+57.02146]RATHTGPNC[+57.02146]ERPYVPC[+57.02146]S[+802.28552]PSPC[+57.02146]QN[+0.98402]GGTC[+57.02146]RPTGDVTHE.C	C6(Carbamidomethyl / 57.0215); C8(Carbamidomethyl / 57.0215); C17(Carbamidomethyl / 57.0215); C24(Carbamidomethyl / 57.0215); C29(Carbamidomethyl / 57.0215); C35(Carbamidomethyl / 57.0215)	4.5e-07	5.7e-07	0	0	0	0	8.6e-08	1.1e-07	6.342	340.8	0		Specific	14.3	>sp|P46531|NOTC1_HUMAN Neurogenic locus notch homolog protein 1 OS=Homo sapiens OX=9606 GN=NOTCH1 PE=1 SV=4	1	3616	FP051922_11.4557.4557.6	high-energy collision-induced dissociation	5.81	5836.43	5836.44	1	50 | 86832
22	HexNAc(1)Hex(1)Fuc(1)NeuAc(1)	294.7	6	973.745	5837.43	973.747	5837.45	controllerType=0 controllerNumber=1 scan=4889	-1.989	E.VGSYRCVCRATHTGPNCERPYVPCSPSPCQNGGTCRPTGDVTHE.C	25	VGSYRCVCRATHTGPNCERPYVPCSPSPCQNGGTCRPTGDVTHE,EC,6@57.02146,8@57.02146,17@57.02146,24@57.02146,25@802.28552,29@57.02146,31@0.98402,35@57.02146	S25(OGlycan / 802.2855); N31(Deamidated / 0.984)	15.1455	E.VGSYRC[+57.02146]VC[+57.02146]RATHTGPNC[+57.02146]ERPYVPC[+57.02146]S[+802.28552]PSPC[+57.02146]QN[+0.98402]GGTC[+57.02146]RPTGDVTHE.C	C6(Carbamidomethyl / 57.0215); C8(Carbamidomethyl / 57.0215); C17(Carbamidomethyl / 57.0215); C24(Carbamidomethyl / 57.0215); C29(Carbamidomethyl / 57.0215); C35(Carbamidomethyl / 57.0215)	9.8e-07	1.2e-06	0	0	0	0	1.6e-07	1.9e-07	6.009	294.7	0		Specific	14.6	>sp|P46531|NOTC1_HUMAN Neurogenic locus notch homolog protein 1 OS=Homo sapiens OX=9606 GN=NOTCH1 PE=1 SV=4	1	4010	FP051922_11.4889.4889.6	high-energy collision-induced dissociation	5.55	5836.43	5836.44	1	51 | 93872
22	HexNAc(1)Hex(1)Fuc(1)NeuAc(1)	170	6	973.745	5837.43	973.747	5837.45	controllerType=0 controllerNumber=1 scan=4949	-2.428	E.VGSYRCVCRATHTGPNCERPYVPCSPSPCQNGGTCRPTGDVTHE.C	27	VGSYRCVCRATHTGPNCERPYVPCSPSPCQNGGTCRPTGDVTHE,EC,6@57.02146,8@57.02146,17@57.02146,24@57.02146,27@802.28552,29@57.02146,31@0.98402,35@57.02146	S27(OGlycan / 802.2855); N31(Deamidated / 0.984)	15.2829	E.VGSYRC[+57.02146]VC[+57.02146]RATHTGPNC[+57.02146]ERPYVPC[+57.02146]SPS[+802.28552]PC[+57.02146]QN[+0.98402]GGTC[+57.02146]RPTGDVTHE.C	C6(Carbamidomethyl / 57.0215); C8(Carbamidomethyl / 57.0215); C17(Carbamidomethyl / 57.0215); C24(Carbamidomethyl / 57.0215); C29(Carbamidomethyl / 57.0215); C35(Carbamidomethyl / 57.0215)	3.4e-06	4.3e-06	0	0	0	0	5.4e-07	6.7e-07	5.463	170	0		Specific	11.6	>sp|P46531|NOTC1_HUMAN Neurogenic locus notch homolog protein 1 OS=Homo sapiens OX=9606 GN=NOTCH1 PE=1 SV=4	1	4086	FP051922_11.4949.4949.6	high-energy collision-induced dissociation	4.82	5836.42	5836.44	1	52 | 95192
22	HexNAc(1)Hex(1)Fuc(1)NeuAc(1)	31.9	6	973.749	5837.46	973.747	5837.45	controllerType=0 controllerNumber=1 scan=5016	1.9	E.VGSYRCVCRATHTGPNCERPYVPCSPSPCQNGGTCRPTGDVTHE.C	25	VGSYRCVCRATHTGPNCERPYVPCSPSPCQNGGTCRPTGDVTHE,EC,6@57.02146,8@57.02146,17@57.02146,24@57.02146,25@802.28552,29@57.02146,31@0.98402,35@57.02146	S25(OGlycan / 802.2855); N31(Deamidated / 0.984)	15.4338	E.VGSYRC[+57.02146]VC[+57.02146]RATHTGPNC[+57.02146]ERPYVPC[+57.02146]S[+802.28552]PSPC[+57.02146]QN[+0.98402]GGTC[+57.02146]RPTGDVTHE.C	C6(Carbamidomethyl / 57.0215); C8(Carbamidomethyl / 57.0215); C17(Carbamidomethyl / 57.0215); C24(Carbamidomethyl / 57.0215); C29(Carbamidomethyl / 57.0215); C35(Carbamidomethyl / 57.0215)	0.0024	0.003	0	0	0	0	0.00018	0.00022	2.619	31.9	0		Specific	10.7	>sp|P46531|NOTC1_HUMAN Neurogenic locus notch homolog protein 1 OS=Homo sapiens OX=9606 GN=NOTCH1 PE=1 SV=4	1	4176	FP051922_11.5016.5016.6	high-energy collision-induced dissociation	2.04	5836.45	5836.44	1	53 | 96872
22	HexNAc(1)Hex(1)Fuc(1)NeuAc(1)	473.8	6	973.58	5836.44	973.583	5836.46	controllerType=0 controllerNumber=1 scan=4435	-2.929	E.VGSYRCVCRATHTGPNCERPYVPCSPSPCQNGGTCRPTGDVTHE.C	27	VGSYRCVCRATHTGPNCERPYVPCSPSPCQNGGTCRPTGDVTHE,EC,6@57.02146,8@57.02146,17@57.02146,24@57.02146,27@802.28552,29@57.02146,35@57.02146	S27(OGlycan / 802.2855)	14.1691	E.VGSYRC[+57.02146]VC[+57.02146]RATHTGPNC[+57.02146]ERPYVPC[+57.02146]SPS[+802.28552]PC[+57.02146]QNGGTC[+57.02146]RPTGDVTHE.C	C6(Carbamidomethyl / 57.0215); C8(Carbamidomethyl / 57.0215); C17(Carbamidomethyl / 57.0215); C24(Carbamidomethyl / 57.0215); C29(Carbamidomethyl / 57.0215); C35(Carbamidomethyl / 57.0215)	3.6e-08	4.5e-08	0	0	0	0	5.6e-09	7e-09	7.448	473.8	0		Specific	15.4	>sp|P46531|NOTC1_HUMAN Neurogenic locus notch homolog protein 1 OS=Homo sapiens OX=9606 GN=NOTCH1 PE=1 SV=4	1	3472	FP051922_11.4435.4435.6	high-energy collision-induced dissociation	7.53	5835.44	5835.45	1	54 | 84272
22	HexNAc(1)Hex(1)Fuc(1)NeuAc(1)	354.4	6	973.579	5836.44	973.583	5836.46	controllerType=0 controllerNumber=1 scan=4382	-3.808	E.VGSYRCVCRATHTGPNCERPYVPCSPSPCQNGGTCRPTGDVTHE.C	27	VGSYRCVCRATHTGPNCERPYVPCSPSPCQNGGTCRPTGDVTHE,EC,6@57.02146,8@57.02146,17@57.02146,24@57.02146,27@802.28552,29@57.02146,35@57.02146	S27(OGlycan / 802.2855)	14.0595	E.VGSYRC[+57.02146]VC[+57.02146]RATHTGPNC[+57.02146]ERPYVPC[+57.02146]SPS[+802.28552]PC[+57.02146]QNGGTC[+57.02146]RPTGDVTHE.C	C6(Carbamidomethyl / 57.0215); C8(Carbamidomethyl / 57.0215); C17(Carbamidomethyl / 57.0215); C24(Carbamidomethyl / 57.0215); C29(Carbamidomethyl / 57.0215); C35(Carbamidomethyl / 57.0215)	2.3e-06	2.9e-06	0	0	0	0	3.5e-07	4.4e-07	5.629	354.4	0		Specific	13.9	>sp|P46531|NOTC1_HUMAN Neurogenic locus notch homolog protein 1 OS=Homo sapiens OX=9606 GN=NOTCH1 PE=1 SV=4	1	3406	FP051922_11.4382.4382.6	high-energy collision-induced dissociation	5.64	5835.43	5835.45	1	55 | 82752
22	HexNAc(1)Hex(1)Fuc(1)NeuAc(1)	267	6	973.41	5835.43	973.583	5836.46	controllerType=0 controllerNumber=1 scan=4780	-5.576	E.VGSYRCVCRATHTGPNCERPYVPCSPSPCQNGGTCRPTGDVTHE.C	25	VGSYRCVCRATHTGPNCERPYVPCSPSPCQNGGTCRPTGDVTHE,EC,6@57.02146,8@57.02146,17@57.02146,24@57.02146,25@802.28552,29@57.02146,35@57.02146	S25(OGlycan / 802.2855)	14.8992	E.VGSYRC[+57.02146]VC[+57.02146]RATHTGPNC[+57.02146]ERPYVPC[+57.02146]S[+802.28552]PSPC[+57.02146]QNGGTC[+57.02146]RPTGDVTHE.C	C6(Carbamidomethyl / 57.0215); C8(Carbamidomethyl / 57.0215); C17(Carbamidomethyl / 57.0215); C24(Carbamidomethyl / 57.0215); C29(Carbamidomethyl / 57.0215); C35(Carbamidomethyl / 57.0215)	9.8e-05	0.00012	0	0	0	0	8.5e-06	1.1e-05	4.009	267	0	-1	Specific	9.8	>sp|P46531|NOTC1_HUMAN Neurogenic locus notch homolog protein 1 OS=Homo sapiens OX=9606 GN=NOTCH1 PE=1 SV=4	1	3879	FP051922_11.4780.4780.6	high-energy collision-induced dissociation	3.76	5834.42	5835.45	1	56 | 91712
22	HexNAc(1)Hex(1)Fuc(1)NeuAc(1)	57.1	6	973.409	5835.42	973.583	5836.46	controllerType=0 controllerNumber=1 scan=5001	-6.893	E.VGSYRCVCRATHTGPNCERPYVPCSPSPCQNGGTCRPTGDVTHE.C	25	VGSYRCVCRATHTGPNCERPYVPCSPSPCQNGGTCRPTGDVTHE,EC,6@57.02146,8@57.02146,17@57.02146,24@57.02146,25@802.28552,29@57.02146,35@57.02146	S25(OGlycan / 802.2855)	15.4018	E.VGSYRC[+57.02146]VC[+57.02146]RATHTGPNC[+57.02146]ERPYVPC[+57.02146]S[+802.28552]PSPC[+57.02146]QNGGTC[+57.02146]RPTGDVTHE.C	C6(Carbamidomethyl / 57.0215); C8(Carbamidomethyl / 57.0215); C17(Carbamidomethyl / 57.0215); C24(Carbamidomethyl / 57.0215); C29(Carbamidomethyl / 57.0215); C35(Carbamidomethyl / 57.0215)	0.0023	0.0029	0	0	0	0	0.00017	0.00022	2.629	57.1	0	-1	Specific	10.9	>sp|P46531|NOTC1_HUMAN Neurogenic locus notch homolog protein 1 OS=Homo sapiens OX=9606 GN=NOTCH1 PE=1 SV=4	1	4152	FP051922_11.5001.5001.6	high-energy collision-induced dissociation	2.53	5834.41	5835.45	1	57 | 96472
22	HexNAc(1)Hex(1)Fuc(1)NeuAc(1)	9.4	5	1168.29	5837.44	1168.1	5836.46	controllerType=0 controllerNumber=1 scan=4589	-4.516	E.VGSYRCVCRATHTGPNCERPYVPCSPSPCQNGGTCRPTGDVTHE.C	34	VGSYRCVCRATHTGPNCERPYVPCSPSPCQNGGTCRPTGDVTHE,EC,6@57.02146,8@57.02146,17@57.02146,24@57.02146,29@57.02146,34@802.28552,35@57.02146	T34(OGlycan / 802.2855)	14.4825	E.VGSYRC[+57.02146]VC[+57.02146]RATHTGPNC[+57.02146]ERPYVPC[+57.02146]SPSPC[+57.02146]QNGGT[+802.28552]C[+57.02146]RPTGDVTHE.C	C6(Carbamidomethyl / 57.0215); C8(Carbamidomethyl / 57.0215); C17(Carbamidomethyl / 57.0215); C24(Carbamidomethyl / 57.0215); C29(Carbamidomethyl / 57.0215); C35(Carbamidomethyl / 57.0215)	0.0098	0.012	0	0	0	0	0.0006	0.00075	2.008	9.4	5	1	Specific	9.5	>sp|P46531|NOTC1_HUMAN Neurogenic locus notch homolog protein 1 OS=Homo sapiens OX=9606 GN=NOTCH1 PE=1 SV=4	1	3655	FP051922_11.4589.4589.5	high-energy collision-induced dissociation	1.91	5836.43	5835.45	1	58 | 87552
22	HexNAc(1)Hex(1)Fuc(1); HexNAc(1)	13.8	6	959.076	5749.42	959.078	5749.43	controllerType=0 controllerNumber=1 scan=4717	-1.734	E.VGSYRCVCRATHTGPNCERPYVPCSPSPCQNGGTCRPTGDVTHE.C	25;27	VGSYRCVCRATHTGPNCERPYVPCSPSPCQNGGTCRPTGDVTHE,EC,6@57.02146,8@57.02146,17@57.02146,24@57.02146,25@511.19010,27@203.07937,29@57.02146,31@0.98402,35@57.02146	S25(OGlycan / 511.1901); S27(OGlycan / 203.0794); N31(Deamidated / 0.984)	14.7596	E.VGSYRC[+57.02146]VC[+57.02146]RATHTGPNC[+57.02146]ERPYVPC[+57.02146]S[+511.19010]PS[+203.07937]PC[+57.02146]QN[+0.98402]GGTC[+57.02146]RPTGDVTHE.C	C6(Carbamidomethyl / 57.0215); C8(Carbamidomethyl / 57.0215); C17(Carbamidomethyl / 57.0215); C24(Carbamidomethyl / 57.0215); C29(Carbamidomethyl / 57.0215); C35(Carbamidomethyl / 57.0215)	0.00093	0.0012	0	0	0	0	8.9e-05	0.00011	3.032	13.8	0		Specific	10.1	>sp|P46531|NOTC1_HUMAN Neurogenic locus notch homolog protein 1 OS=Homo sapiens OX=9606 GN=NOTCH1 PE=1 SV=4	1	3806	FP051922_11.4717.4717.6	high-energy collision-induced dissociation	2.42	5748.41	5748.42	1	59 | 90592
22	Hex(1); HexNAc(1)Hex(1)Fuc(1)	171.6	6	952.237	5708.38	952.24	5708.4	controllerType=0 controllerNumber=1 scan=4149	-3.362	E.VGSYRCVCRATHTGPNCERPYVPCSPSPCQNGGTCRPTGDVTHE.C	3;11	VGSYRCVCRATHTGPNCERPYVPCSPSPCQNGGTCRPTGDVTHE,EC,3@162.05282,6@57.02146,8@57.02146,11@511.19010,17@57.02146,24@57.02146,29@57.02146,31@0.98402,35@57.02146	S3(OGlycan / 162.0528); T11(OGlycan / 511.1901); N31(Deamidated / 0.984)	13.5712	E.VGS[+162.05282]YRC[+57.02146]VC[+57.02146]RAT[+511.19010]HTGPNC[+57.02146]ERPYVPC[+57.02146]SPSPC[+57.02146]QN[+0.98402]GGTC[+57.02146]RPTGDVTHE.C	C6(Carbamidomethyl / 57.0215); C8(Carbamidomethyl / 57.0215); C17(Carbamidomethyl / 57.0215); C24(Carbamidomethyl / 57.0215); C29(Carbamidomethyl / 57.0215); C35(Carbamidomethyl / 57.0215)	3.4e-06	4.3e-06	0	0	0	0	5e-07	6.3e-07	5.463	171.6	4		Specific	11.7	>sp|P46531|NOTC1_HUMAN Neurogenic locus notch homolog protein 1 OS=Homo sapiens OX=9606 GN=NOTCH1 PE=1 SV=4	1	3140	FP051922_11.4149.4149.6	high-energy collision-induced dissociation	4.82	5707.38	5707.4	1	60 | 76952
22	Hex(1)Pent(2); HexNAc(1)	142.4	6	944.899	5664.36	945.066	5665.36	controllerType=0 controllerNumber=1 scan=4230	0.409	E.VGSYRCVCRATHTGPNCERPYVPCSPSPCQNGGTCRPTGDVTHE.C	25;27	VGSYRCVCRATHTGPNCERPYVPCSPSPCQNGGTCRPTGDVTHE,EC,5@0.98402,6@57.02146,8@57.02146,17@57.02146,24@57.02146,25@426.13734,27@203.07937,29@57.02146,31@0.98402,35@57.02146	R5(Deamidated / 0.984); S25(OGlycan / 426.1373); S27(OGlycan / 203.0794); N31(Deamidated / 0.984)	13.7422	E.VGSYR[+0.98402]C[+57.02146]VC[+57.02146]RATHTGPNC[+57.02146]ERPYVPC[+57.02146]S[+426.13734]PS[+203.07937]PC[+57.02146]QN[+0.98402]GGTC[+57.02146]RPTGDVTHE.C	C6(Carbamidomethyl / 57.0215); C8(Carbamidomethyl / 57.0215); C17(Carbamidomethyl / 57.0215); C24(Carbamidomethyl / 57.0215); C29(Carbamidomethyl / 57.0215); C35(Carbamidomethyl / 57.0215)	0.0015	0.0018	0	0	0	0	0.00013	0.00017	2.831	142.4	0	-1	Specific	8.9	>sp|P46531|NOTC1_HUMAN Neurogenic locus notch homolog protein 1 OS=Homo sapiens OX=9606 GN=NOTCH1 PE=1 SV=4	1	3236	FP051922_11.4230.4230.6	high-energy collision-induced dissociation	2.1	5663.35	5664.35	1	61 | 78872
22	HexNAc(1); Hex(1)Pent(2)	177.3	6	944.735	5663.38	944.902	5664.38	controllerType=0 controllerNumber=1 scan=4285	0.475	E.VGSYRCVCRATHTGPNCERPYVPCSPSPCQNGGTCRPTGDVTHE.C	25;27	VGSYRCVCRATHTGPNCERPYVPCSPSPCQNGGTCRPTGDVTHE,EC,6@57.02146,8@57.02146,17@57.02146,24@57.02146,25@203.07937,27@426.13734,29@57.02146,31@0.98402,35@57.02146	S25(OGlycan / 203.0794); S27(OGlycan / 426.1373); N31(Deamidated / 0.984)	13.8575	E.VGSYRC[+57.02146]VC[+57.02146]RATHTGPNC[+57.02146]ERPYVPC[+57.02146]S[+203.07937]PS[+426.13734]PC[+57.02146]QN[+0.98402]GGTC[+57.02146]RPTGDVTHE.C	C6(Carbamidomethyl / 57.0215); C8(Carbamidomethyl / 57.0215); C17(Carbamidomethyl / 57.0215); C24(Carbamidomethyl / 57.0215); C29(Carbamidomethyl / 57.0215); C35(Carbamidomethyl / 57.0215)	0.00046	0.00057	0	0	0	0	3.8e-05	4.7e-05	3.337	177.3	0	-1	Specific	9.9	>sp|P46531|NOTC1_HUMAN Neurogenic locus notch homolog protein 1 OS=Homo sapiens OX=9606 GN=NOTCH1 PE=1 SV=4	1	3300	FP051922_11.4285.4285.6	high-energy collision-induced dissociation	2.71	5662.37	5663.37	1	62 | 80352
22	HexNAc(1); HexNAc(1)Fuc(1)	304.2	6	934.731	5603.35	934.735	5603.37	controllerType=0 controllerNumber=1 scan=4606	-4.364	E.VGSYRCVCRATHTGPNCERPYVPCSPSPCQNGGTCRPTGDVTHE.C	3;11	VGSYRCVCRATHTGPNCERPYVPCSPSPCQNGGTCRPTGDVTHE,EC,3@203.07937,6@57.02146,8@57.02146,11@349.13728,16@15.99492,17@57.02146,24@57.02146,29@57.02146,31@0.98402,35@57.02146	S3(OGlycan / 203.0794); T11(OGlycan / 349.1373); N16(Oxidation / 15.9949); N31(Deamidated / 0.984)	14.5167	E.VGS[+203.07937]YRC[+57.02146]VC[+57.02146]RAT[+349.13728]HTGPN[+15.99492]C[+57.02146]ERPYVPC[+57.02146]SPSPC[+57.02146]QN[+0.98402]GGTC[+57.02146]RPTGDVTHE.C	C6(Carbamidomethyl / 57.0215); C8(Carbamidomethyl / 57.0215); C17(Carbamidomethyl / 57.0215); C24(Carbamidomethyl / 57.0215); C29(Carbamidomethyl / 57.0215); C35(Carbamidomethyl / 57.0215)	6.6e-05	8.2e-05	0	0	0	0	6.2e-06	7.8e-06	4.183	304.2	1.2		Specific	11	>sp|P46531|NOTC1_HUMAN Neurogenic locus notch homolog protein 1 OS=Homo sapiens OX=9606 GN=NOTCH1 PE=1 SV=4	1	3676	FP051922_11.4606.4606.6	high-energy collision-induced dissociation	3.58	5602.34	5602.36	1	63 | 87912
22	HexNAc(1)Fuc(1); HexNAc(1)	200.4	6	934.732	5603.35	934.735	5603.37	controllerType=0 controllerNumber=1 scan=4425	-3.187	E.VGSYRCVCRATHTGPNCERPYVPCSPSPCQNGGTCRPTGDVTHE.C	25;27	VGSYRCVCRATHTGPNCERPYVPCSPSPCQNGGTCRPTGDVTHE,EC,6@57.02146,8@57.02146,16@15.99492,17@57.02146,24@57.02146,25@349.13728,27@203.07937,29@57.02146,31@0.98402,35@57.02146	N16(Oxidation / 15.9949); S25(OGlycan / 349.1373); S27(OGlycan / 203.0794); N31(Deamidated / 0.984)	14.1485	E.VGSYRC[+57.02146]VC[+57.02146]RATHTGPN[+15.99492]C[+57.02146]ERPYVPC[+57.02146]S[+349.13728]PS[+203.07937]PC[+57.02146]QN[+0.98402]GGTC[+57.02146]RPTGDVTHE.C	C6(Carbamidomethyl / 57.0215); C8(Carbamidomethyl / 57.0215); C17(Carbamidomethyl / 57.0215); C24(Carbamidomethyl / 57.0215); C29(Carbamidomethyl / 57.0215); C35(Carbamidomethyl / 57.0215)	2.2e-06	2.8e-06	0	0	0	0	2.8e-07	3.4e-07	5.655	200.4	0		Specific	12.5	>sp|P46531|NOTC1_HUMAN Neurogenic locus notch homolog protein 1 OS=Homo sapiens OX=9606 GN=NOTCH1 PE=1 SV=4	1	3461	FP051922_11.4425.4425.6	high-energy collision-induced dissociation	5.1	5602.35	5602.36	1	64 | 84072
22	HexNAc(1)Fuc(1); HexNAc(1)	186	6	934.733	5603.36	934.735	5603.37	controllerType=0 controllerNumber=1 scan=4314	-2.338	E.VGSYRCVCRATHTGPNCERPYVPCSPSPCQNGGTCRPTGDVTHE.C	25;27	VGSYRCVCRATHTGPNCERPYVPCSPSPCQNGGTCRPTGDVTHE,EC,6@57.02146,8@57.02146,12@15.99492,17@57.02146,24@57.02146,25@349.13728,27@203.07937,29@57.02146,31@0.98402,35@57.02146	H12(Oxidation / 15.9949); S25(OGlycan / 349.1373); S27(OGlycan / 203.0794); N31(Deamidated / 0.984)	13.919	E.VGSYRC[+57.02146]VC[+57.02146]RATH[+15.99492]TGPNC[+57.02146]ERPYVPC[+57.02146]S[+349.13728]PS[+203.07937]PC[+57.02146]QN[+0.98402]GGTC[+57.02146]RPTGDVTHE.C	C6(Carbamidomethyl / 57.0215); C8(Carbamidomethyl / 57.0215); C17(Carbamidomethyl / 57.0215); C24(Carbamidomethyl / 57.0215); C29(Carbamidomethyl / 57.0215); C35(Carbamidomethyl / 57.0215)	5.7e-05	7.1e-05	0	0	0	0	5.3e-06	6.6e-06	4.248	186	0		Specific	10	>sp|P46531|NOTC1_HUMAN Neurogenic locus notch homolog protein 1 OS=Homo sapiens OX=9606 GN=NOTCH1 PE=1 SV=4	1	3334	FP051922_11.4314.4314.6	high-energy collision-induced dissociation	3.47	5602.35	5602.36	1	65 | 81072
[truncated: 460 more rows]

## Sheet: FP051922_12
Pos.	Glycans	Score	z	Obs._x000D_ m/z	Obs._x000D_ MH	Calc._x000D_ m/z	Calc._x000D_ MH	Scan #	ppm_x000D_ err.	SequenceOriginalDebug	Glycans_x000D_ Pos.	PeptideParseFriendly	Mods_x000D_ (variable)	Scan_x000D_ Time	Sequence	Mods_x000D_ (fixed)	PEP_x000D_ 2D	PEP_x000D_ 1D	FDR_x000D_ 2D	FDR_x000D_ 1D	FDR uniq._x000D_ 2D	FDR uniq._x000D_ 1D	q-value_x000D_ 2D	q-value_x000D_ 1D	|Log Prob|	Delta_x000D_ Score	Delta Mod._x000D_ Score	Off-_x000D_ By-X	Cleavage	Z-Score	Protein_x000D_ Name	Prot._x000D_ Id	QID	Comment	Fragment_x000D_ Type	|LogProbOld|	Obs.M	Calc.M	Prot._x000D_ Rank	PID
[truncated: 636 more rows]

## Sheet: FP051122_5
Pos.	Glycans	Score	z	Obs._x000D_ m/z	Obs._x000D_ MH	Calc._x000D_ m/z	Calc._x000D_ MH	Scan #	ppm_x000D_ err.	SequenceOriginalDebug	Glycans_x000D_ Pos.	PeptideParseFriendly	Mods_x000D_ (variable)	Scan_x000D_ Time	Sequence	Mods_x000D_ (fixed)	PEP_x000D_ 2D	PEP_x000D_ 1D	FDR_x000D_ 2D	FDR_x000D_ 1D	FDR uniq._x000D_ 2D	FDR uniq._x000D_ 1D	q-value_x000D_ 2D	q-value_x000D_ 1D	|Log Prob|	Delta_x000D_ Score	Delta Mod._x000D_ Score	Off-_x000D_ By-X	Cleavage	Z-Score	Protein_x000D_ Name	Prot._x000D_ Id	QID	Comment	Fragment_x000D_ Type	|LogProbOld|	Obs.M	Calc.M	Prot._x000D_ Rank	PID
[truncated: 331 more rows]

[truncated: 1 more sheets: FP051122_6]
