# Supplementary material for: Cancer-associated Notch receptor variants lead to O-fucosylation defects that deregulate Notch signaling
Source: J Biol Chem. 2022 Oct 18;298(12):102616. doi: 10.1016/j.jbc.2022.102616 (PMC9672452; doi:10.1016/j.jbc.2022.102616)
Supplement: Table S21 [file mmc20.xlsx]

## Sheet: Table S21
	Table S21: V8 digestion of hN1 EGF5-14 A465T + EV analyzed for Figure 10.
	V8 digestion
	Tab			Biological replicate number						The peptides used to generate the EICs are highlighted in red and bold
	FP052722_7			1
	FP060222_10			2
	FP080822_5			3

## Sheet: FP052722_7
Pos.	Glycans	Score	z	Obs._x000D_ m/z	Obs._x000D_ MH	Calc._x000D_ m/z	Calc._x000D_ MH	Scan #	ppm_x000D_ err.	SequenceOriginalDebug	Glycans_x000D_ Pos.	PeptideParseFriendly	Mods_x000D_ (variable)	Scan_x000D_ Time	Sequence	Mods_x000D_ (fixed)	PEP_x000D_ 2D	PEP_x000D_ 1D	FDR_x000D_ 2D	FDR_x000D_ 1D	FDR uniq._x000D_ 2D	FDR uniq._x000D_ 1D	q-value_x000D_ 2D	q-value_x000D_ 1D	|Log Prob|	Delta_x000D_ Score	Delta Mod._x000D_ Score	Off-_x000D_ By-X	Cleavage	Z-Score	Protein_x000D_ Name	Prot._x000D_ Id	QID	Comment	Fragment_x000D_ Type	|LogProbOld|	Obs.M	Calc.M	Prot._x000D_ Rank	PID
5	HexNAc(1)	102.8	4	543.486	2170.92	543.485	2170.92	controllerType=0 controllerNumber=1 scan=2466	2.019	E.CGQKPGLCRHGGTCHNE.V	13	CGQKPGLCRHGGTCHNE,EV,1@57.02146,8@57.02146,13@203.07937,14@57.02146	T13(OGlycan / 203.0794)	10.8234	E.C[+57.02146]GQKPGLC[+57.02146]RHGGT[+203.07937]C[+57.02146]HNE.V	C1(Carbamidomethyl / 57.0215); C8(Carbamidomethyl / 57.0215); C14(Carbamidomethyl / 57.0215)	0.58	0.58	0.0041	0.0041	0	0	0.041	0.042	0.236	102.8	102.8		Specific	7	>sp|P46531|NOTC1_HUMAN Neurogenic locus notch homolog protein 1 OS=Homo sapiens OX=9606 GN=NOTCH1 PE=1 SV=4	1	879	FP052722_7.2466.2466.4	high-energy collision-induced dissociation	0.38	2169.91	2169.91	1	1 | 2329
5	HexNAc(1)	84.3	4	543.486	2170.92	543.485	2170.92	controllerType=0 controllerNumber=1 scan=2500	1.569	E.CGQKPGLCRHGGTCHNE.V	13	CGQKPGLCRHGGTCHNE,EV,1@57.02146,8@57.02146,13@203.07937,14@57.02146	T13(OGlycan / 203.0794)	10.9317	E.C[+57.02146]GQKPGLC[+57.02146]RHGGT[+203.07937]C[+57.02146]HNE.V	C1(Carbamidomethyl / 57.0215); C8(Carbamidomethyl / 57.0215); C14(Carbamidomethyl / 57.0215)	0.32	0.32	0	0	0	0	0.02	0.02	0.5	84.3	84.3		Specific	7.6	>sp|P46531|NOTC1_HUMAN Neurogenic locus notch homolog protein 1 OS=Homo sapiens OX=9606 GN=NOTCH1 PE=1 SV=4	1	904	FP052722_7.2500.2500.4	high-energy collision-induced dissociation	0.71	2169.91	2169.91	1	2 | 2357
5	HexNAc(1)	65	4	543.485	2170.92	543.485	2170.92	controllerType=0 controllerNumber=1 scan=2572	-0.005	E.CGQKPGLCRHGGTCHNE.V	13	CGQKPGLCRHGGTCHNE,EV,1@57.02146,8@57.02146,13@203.07937,14@57.02146	T13(OGlycan / 203.0794)	11.149	E.C[+57.02146]GQKPGLC[+57.02146]RHGGT[+203.07937]C[+57.02146]HNE.V	C1(Carbamidomethyl / 57.0215); C8(Carbamidomethyl / 57.0215); C14(Carbamidomethyl / 57.0215)	0.85	0.85	0.004	0.004	0	0	0.059	0.06	0.073	65	65		Specific	6.6	>sp|P46531|NOTC1_HUMAN Neurogenic locus notch homolog protein 1 OS=Homo sapiens OX=9606 GN=NOTCH1 PE=1 SV=4	1	953	FP052722_7.2572.2572.4	high-energy collision-induced dissociation	0.13	2169.91	2169.91	1	3 | 2495
5	HexNAc(1)	27.3	4	543.486	2170.92	543.485	2170.92	controllerType=0 controllerNumber=1 scan=2535	1.682	E.CGQKPGLCRHGGTCHNE.V	13	CGQKPGLCRHGGTCHNE,EV,1@57.02146,8@57.02146,13@203.07937,14@57.02146	T13(OGlycan / 203.0794)	11.0423	E.C[+57.02146]GQKPGLC[+57.02146]RHGGT[+203.07937]C[+57.02146]HNE.V	C1(Carbamidomethyl / 57.0215); C8(Carbamidomethyl / 57.0215); C14(Carbamidomethyl / 57.0215)	0.58	0.58	0.0041	0.0041	0	0	0.043	0.044	0.236	27.3	27.3		Specific	7.1	>sp|P46531|NOTC1_HUMAN Neurogenic locus notch homolog protein 1 OS=Homo sapiens OX=9606 GN=NOTCH1 PE=1 SV=4	1	926	FP052722_7.2535.2535.4	high-energy collision-induced dissociation	0.38	2169.91	2169.91	1	4 | 2407
5	Fuc(1)	46.1	4	529.473	2114.87	529.475	2114.88	controllerType=0 controllerNumber=1 scan=2891	-3.715	E.CGQKPGLCRHGGTCHNE.V	13	CGQKPGLCRHGGTCHNE,EV,1@57.02146,3@0.98402,8@57.02146,13@146.05791,14@57.02146	Q3(Deamidated / 0.984); T13(OGlycan / 146.0579)	12.0787	E.C[+57.02146]GQ[+0.98402]KPGLC[+57.02146]RHGGT[+146.05791]C[+57.02146]HNE.V	C1(Carbamidomethyl / 57.0215); C8(Carbamidomethyl / 57.0215); C14(Carbamidomethyl / 57.0215)	0.92	0.92	0.0078	0.0078	0.026	0.026	0.082	0.082	0.036	46.1	46.1		Specific	7.3	>sp|P46531|NOTC1_HUMAN Neurogenic locus notch homolog protein 1 OS=Homo sapiens OX=9606 GN=NOTCH1 PE=1 SV=4	1	1169	FP052722_7.2891.2891.4	high-energy collision-induced dissociation	0.05	2113.86	2113.87	1	5 | 2883
5	Fuc(1)	163.7	4	529.224	2113.88	529.229	2113.9	controllerType=0 controllerNumber=1 scan=2501	-9.601	E.CGQKPGLCRHGGTCHNE.V	13	CGQKPGLCRHGGTCHNE,EV,1@57.02146,8@57.02146,13@146.05791,14@57.02146	T13(OGlycan / 146.0579)	10.9339	E.C[+57.02146]GQKPGLC[+57.02146]RHGGT[+146.05791]C[+57.02146]HNE.V	C1(Carbamidomethyl / 57.0215); C8(Carbamidomethyl / 57.0215); C14(Carbamidomethyl / 57.0215)	0.64	0.64	0.004	0.004	0.014	0.014	0.048	0.048	0.197	163.7	163.7		Specific	9.4	>sp|P46531|NOTC1_HUMAN Neurogenic locus notch homolog protein 1 OS=Homo sapiens OX=9606 GN=NOTCH1 PE=1 SV=4	1	906	FP052722_7.2501.2501.4	high-energy collision-induced dissociation	0.32	2112.87	2112.89	1	6 | 2363
5		261.3	4	492.709	1967.82	492.715	1967.84	controllerType=0 controllerNumber=1 scan=2493	-11.344	E.CGQKPGLCRHGGTCHNE.V		CGQKPGLCRHGGTCHNE,EV,1@57.02146,8@57.02146,14@57.02146		10.9076	E.C[+57.02146]GQKPGLC[+57.02146]RHGGTC[+57.02146]HNE.V	C1(Carbamidomethyl / 57.0215); C8(Carbamidomethyl / 57.0215); C14(Carbamidomethyl / 57.0215)	0.37	0.37	0	0	0	0	0.024	0.024	0.436	261.3	261.3		Specific	8.6	>sp|P46531|NOTC1_HUMAN Neurogenic locus notch homolog protein 1 OS=Homo sapiens OX=9606 GN=NOTCH1 PE=1 SV=4	1	899	FP052722_7.2493.2493.4	high-energy collision-induced dissociation	0.43	1966.81	1966.83	1	7 | 2355
22	HexNAc(1)Hex(1)Fuc(1)NeuAc(1)	193.6	6	973.749	5837.45	973.747	5837.45	controllerType=0 controllerNumber=1 scan=4330	1.524	E.VGSYRCVCRATHTGPNCERPYVPCSPSPCQNGGTCRPTGDVTHE.C	25	VGSYRCVCRATHTGPNCERPYVPCSPSPCQNGGTCRPTGDVTHE,EC,6@57.02146,8@57.02146,17@57.02146,24@57.02146,25@802.28552,29@57.02146,31@0.98402,35@57.02146	S25(OGlycan / 802.2855); N31(Deamidated / 0.984)	15.5284	E.VGSYRC[+57.02146]VC[+57.02146]RATHTGPNC[+57.02146]ERPYVPC[+57.02146]S[+802.28552]PSPC[+57.02146]QN[+0.98402]GGTC[+57.02146]RPTGDVTHE.C	C6(Carbamidomethyl / 57.0215); C8(Carbamidomethyl / 57.0215); C17(Carbamidomethyl / 57.0215); C24(Carbamidomethyl / 57.0215); C29(Carbamidomethyl / 57.0215); C35(Carbamidomethyl / 57.0215)	7.5e-05	7.6e-05	0	0	0	0	5.4e-06	5.5e-06	4.123	193.6	0		Specific	10.5	>sp|P46531|NOTC1_HUMAN Neurogenic locus notch homolog protein 1 OS=Homo sapiens OX=9606 GN=NOTCH1 PE=1 SV=4	1	2765	FP052722_7.4330.4330.6	high-energy collision-induced dissociation	4.31	5836.45	5836.44	1	8 | 71482
22	HexNAc(1)Hex(1)Fuc(1)NeuAc(1)	192.3	6	973.748	5837.45	973.747	5837.45	controllerType=0 controllerNumber=1 scan=4281	1.273	E.VGSYRCVCRATHTGPNCERPYVPCSPSPCQNGGTCRPTGDVTHE.C	25	VGSYRCVCRATHTGPNCERPYVPCSPSPCQNGGTCRPTGDVTHE,EC,6@57.02146,8@57.02146,17@57.02146,24@57.02146,25@802.28552,29@57.02146,31@0.98402,35@57.02146	S25(OGlycan / 802.2855); N31(Deamidated / 0.984)	15.4122	E.VGSYRC[+57.02146]VC[+57.02146]RATHTGPNC[+57.02146]ERPYVPC[+57.02146]S[+802.28552]PSPC[+57.02146]QN[+0.98402]GGTC[+57.02146]RPTGDVTHE.C	C6(Carbamidomethyl / 57.0215); C8(Carbamidomethyl / 57.0215); C17(Carbamidomethyl / 57.0215); C24(Carbamidomethyl / 57.0215); C29(Carbamidomethyl / 57.0215); C35(Carbamidomethyl / 57.0215)	0.00013	0.00013	0	0	0	0	1e-05	1e-05	3.88	192.3	0		Specific	10.3	>sp|P46531|NOTC1_HUMAN Neurogenic locus notch homolog protein 1 OS=Homo sapiens OX=9606 GN=NOTCH1 PE=1 SV=4	1	2713	FP052722_7.4281.4281.6	high-energy collision-induced dissociation	4.07	5836.45	5836.44	1	9 | 71442
22	Hex(1)Pent(1); HexNAc(1)	131.3	6	925.73	5549.34	925.561	5548.33	controllerType=0 controllerNumber=1 scan=4152	1.67	E.VGSYRCVCRATHTGPNCERPYVPCSPSPCQNGGTCRPTGDVTHE.C	3;11	VGSYRCVCRATHTGPNCERPYVPCSPSPCQNGGTCRPTGDVTHE,EC,3@294.09508,6@57.02146,8@57.02146,11@203.07937,16@15.99492,17@57.02146,24@57.02146,29@57.02146,31@0.98402,35@57.02146	S3(OGlycan / 294.0951); T11(OGlycan / 203.0794); N16(Oxidation / 15.9949); N31(Deamidated / 0.984)	15.084	E.VGS[+294.09508]YRC[+57.02146]VC[+57.02146]RAT[+203.07937]HTGPN[+15.99492]C[+57.02146]ERPYVPC[+57.02146]SPSPC[+57.02146]QN[+0.98402]GGTC[+57.02146]RPTGDVTHE.C	C6(Carbamidomethyl / 57.0215); C8(Carbamidomethyl / 57.0215); C17(Carbamidomethyl / 57.0215); C24(Carbamidomethyl / 57.0215); C29(Carbamidomethyl / 57.0215); C35(Carbamidomethyl / 57.0215)	0.0011	0.0012	0	0	0	0	0.00012	0.00012	2.942	131.3	0	1	Specific	10	>sp|P46531|NOTC1_HUMAN Neurogenic locus notch homolog protein 1 OS=Homo sapiens OX=9606 GN=NOTCH1 PE=1 SV=4	1	2576	FP052722_7.4152.4152.6	high-energy collision-induced dissociation	2.64	5548.34	5547.32	1	10 | 71402
22	HexNAc(1)Hex(1)Fuc(1)	212.8	6	925.398	5547.35	925.231	5546.35	controllerType=0 controllerNumber=1 scan=4067	-0.461	E.VGSYRCVCRATHTGPNCERPYVPCSPSPCQNGGTCRPTGDVTHE.C	3	VGSYRCVCRATHTGPNCERPYVPCSPSPCQNGGTCRPTGDVTHE,EC,3@511.19010,6@57.02146,8@57.02146,17@57.02146,24@57.02146,29@57.02146,31@0.98402,35@57.02146	S3(OGlycan / 511.1901); N31(Deamidated / 0.984)	14.8807	E.VGS[+511.19010]YRC[+57.02146]VC[+57.02146]RATHTGPNC[+57.02146]ERPYVPC[+57.02146]SPSPC[+57.02146]QN[+0.98402]GGTC[+57.02146]RPTGDVTHE.C	C6(Carbamidomethyl / 57.0215); C8(Carbamidomethyl / 57.0215); C17(Carbamidomethyl / 57.0215); C24(Carbamidomethyl / 57.0215); C29(Carbamidomethyl / 57.0215); C35(Carbamidomethyl / 57.0215)	0.0003	0.0003	0	0	0	0	3.2e-05	3.2e-05	3.525	212.8	7.6	1	Specific	10.7	>sp|P46531|NOTC1_HUMAN Neurogenic locus notch homolog protein 1 OS=Homo sapiens OX=9606 GN=NOTCH1 PE=1 SV=4	1	2488	FP052722_7.4067.4067.6	high-energy collision-induced dissociation	3.78	5546.34	5545.34	1	11 | 71362
22	HexNAc(1)Hex(1)Fuc(1)	106.9	6	924.902	5544.38	925.067	5545.37	controllerType=0 controllerNumber=1 scan=4067	2.489	E.VGSYRCVCRATHTGPNCERPYVPCSPSPCQNGGTCRPTGDVTHE.C	3	VGSYRCVCRATHTGPNCERPYVPCSPSPCQNGGTCRPTGDVTHE,EC,3@511.19010,6@57.02146,8@57.02146,17@57.02146,24@57.02146,29@57.02146,35@57.02146	S3(OGlycan / 511.1901)	14.8807	E.VGS[+511.19010]YRC[+57.02146]VC[+57.02146]RATHTGPNC[+57.02146]ERPYVPC[+57.02146]SPSPC[+57.02146]QNGGTC[+57.02146]RPTGDVTHE.C	C6(Carbamidomethyl / 57.0215); C8(Carbamidomethyl / 57.0215); C17(Carbamidomethyl / 57.0215); C24(Carbamidomethyl / 57.0215); C29(Carbamidomethyl / 57.0215); C35(Carbamidomethyl / 57.0215)	0.049	0.05	0	0	0	0	0.0032	0.0032	1.31	106.9	7.6	-1	Specific	9.5	>sp|P46531|NOTC1_HUMAN Neurogenic locus notch homolog protein 1 OS=Homo sapiens OX=9606 GN=NOTCH1 PE=1 SV=4	1	2487	FP052722_7.4067.4067.6	high-energy collision-induced dissociation	1.58	5543.37	5544.36	1	12 | 71322
22	HexNAc(1)Fuc(1)	47.3	6	900.89	5400.31	900.724	5399.31	controllerType=0 controllerNumber=1 scan=3963	-1.119	E.VGSYRCVCRATHTGPNCERPYVPCSPSPCQNGGTCRPTGDVTHE.C	25	VGSYRCVCRATHTGPNCERPYVPCSPSPCQNGGTCRPTGDVTHE,EC,6@57.02146,8@57.02146,16@15.99492,17@57.02146,24@57.02146,25@349.13728,29@57.02146,35@57.02146	N16(Oxidation / 15.9949); S25(OGlycan / 349.1373)	14.6373	E.VGSYRC[+57.02146]VC[+57.02146]RATHTGPN[+15.99492]C[+57.02146]ERPYVPC[+57.02146]S[+349.13728]PSPC[+57.02146]QNGGTC[+57.02146]RPTGDVTHE.C	C6(Carbamidomethyl / 57.0215); C8(Carbamidomethyl / 57.0215); C17(Carbamidomethyl / 57.0215); C24(Carbamidomethyl / 57.0215); C29(Carbamidomethyl / 57.0215); C35(Carbamidomethyl / 57.0215)	0.016	0.016	0	0	0	0	0.0014	0.0015	1.806	47.3	0	1	Specific	8.7	>sp|P46531|NOTC1_HUMAN Neurogenic locus notch homolog protein 1 OS=Homo sapiens OX=9606 GN=NOTCH1 PE=1 SV=4	1	2365	FP052722_7.3963.3963.6	high-energy collision-induced dissociation	1.99	5399.3	5398.3	1	13 | 36016
22	Hex(1); Fuc(1)	415.9	6	891.388	5343.29	891.385	5343.27	controllerType=0 controllerNumber=1 scan=4045	4.312	E.VGSYRCVCRATHTGPNCERPYVPCSPSPCQNGGTCRPTGDVTHE.C	3;11	VGSYRCVCRATHTGPNCERPYVPCSPSPCQNGGTCRPTGDVTHE,EC,3@162.05282,6@57.02146,8@57.02146,11@146.05791,17@57.02146,24@57.02146,29@57.02146,31@0.98402,35@57.02146	S3(OGlycan / 162.0528); T11(OGlycan / 146.0579); N31(Deamidated / 0.984)	14.8292	E.VGS[+162.05282]YRC[+57.02146]VC[+57.02146]RAT[+146.05791]HTGPNC[+57.02146]ERPYVPC[+57.02146]SPSPC[+57.02146]QN[+0.98402]GGTC[+57.02146]RPTGDVTHE.C	C6(Carbamidomethyl / 57.0215); C8(Carbamidomethyl / 57.0215); C17(Carbamidomethyl / 57.0215); C24(Carbamidomethyl / 57.0215); C29(Carbamidomethyl / 57.0215); C35(Carbamidomethyl / 57.0215)	3.9e-07	3.9e-07	0	0	0	0	9.5e-08	9.6e-08	6.411	415.9	4		Specific	12	>sp|P46531|NOTC1_HUMAN Neurogenic locus notch homolog protein 1 OS=Homo sapiens OX=9606 GN=NOTCH1 PE=1 SV=4	1	2458	FP052722_7.4045.4045.6	high-energy collision-induced dissociation	6.39	5342.29	5342.26	1	14 | 37152
22	Hex(1); Fuc(1)	338	6	891.383	5343.26	891.385	5343.27	controllerType=0 controllerNumber=1 scan=4151	-1.239	E.VGSYRCVCRATHTGPNCERPYVPCSPSPCQNGGTCRPTGDVTHE.C	3;11	VGSYRCVCRATHTGPNCERPYVPCSPSPCQNGGTCRPTGDVTHE,EC,3@162.05282,6@57.02146,8@57.02146,11@146.05791,17@57.02146,24@57.02146,29@57.02146,31@0.98402,35@57.02146	S3(OGlycan / 162.0528); T11(OGlycan / 146.0579); N31(Deamidated / 0.984)	15.0819	E.VGS[+162.05282]YRC[+57.02146]VC[+57.02146]RAT[+146.05791]HTGPNC[+57.02146]ERPYVPC[+57.02146]SPSPC[+57.02146]QN[+0.98402]GGTC[+57.02146]RPTGDVTHE.C	C6(Carbamidomethyl / 57.0215); C8(Carbamidomethyl / 57.0215); C17(Carbamidomethyl / 57.0215); C24(Carbamidomethyl / 57.0215); C29(Carbamidomethyl / 57.0215); C35(Carbamidomethyl / 57.0215)	9.8e-06	9.9e-06	0	0	0	0	1.1e-06	1.1e-06	5.009	338	4		Specific	11.9	>sp|P46531|NOTC1_HUMAN Neurogenic locus notch homolog protein 1 OS=Homo sapiens OX=9606 GN=NOTCH1 PE=1 SV=4	1	2575	FP052722_7.4151.4151.6	high-energy collision-induced dissociation	4.74	5342.26	5342.26	1	15 | 39112
22	Hex(1); Fuc(1)	332.5	6	891.555	5344.29	891.385	5343.27	controllerType=0 controllerNumber=1 scan=4103	3.296	E.VGSYRCVCRATHTGPNCERPYVPCSPSPCQNGGTCRPTGDVTHE.C	3;11	VGSYRCVCRATHTGPNCERPYVPCSPSPCQNGGTCRPTGDVTHE,EC,3@162.05282,6@57.02146,8@57.02146,11@146.05791,17@57.02146,24@57.02146,29@57.02146,31@0.98402,35@57.02146	S3(OGlycan / 162.0528); T11(OGlycan / 146.0579); N31(Deamidated / 0.984)	14.962	E.VGS[+162.05282]YRC[+57.02146]VC[+57.02146]RAT[+146.05791]HTGPNC[+57.02146]ERPYVPC[+57.02146]SPSPC[+57.02146]QN[+0.98402]GGTC[+57.02146]RPTGDVTHE.C	C6(Carbamidomethyl / 57.0215); C8(Carbamidomethyl / 57.0215); C17(Carbamidomethyl / 57.0215); C24(Carbamidomethyl / 57.0215); C29(Carbamidomethyl / 57.0215); C35(Carbamidomethyl / 57.0215)	3.3e-06	3.4e-06	0	0	0	0	5.2e-07	5.3e-07	5.477	332.5	4	1	Specific	11.7	>sp|P46531|NOTC1_HUMAN Neurogenic locus notch homolog protein 1 OS=Homo sapiens OX=9606 GN=NOTCH1 PE=1 SV=4	1	2526	FP052722_7.4103.4103.6	high-energy collision-induced dissociation	5.21	5343.28	5342.26	1	16 | 38284
22	Hex(1); Fuc(1)	332.3	6	891.388	5343.29	891.385	5343.27	controllerType=0 controllerNumber=1 scan=3990	3.695	E.VGSYRCVCRATHTGPNCERPYVPCSPSPCQNGGTCRPTGDVTHE.C	3;11	VGSYRCVCRATHTGPNCERPYVPCSPSPCQNGGTCRPTGDVTHE,EC,3@162.05282,6@57.02146,8@57.02146,11@146.05791,17@57.02146,24@57.02146,29@57.02146,31@0.98402,35@57.02146	S3(OGlycan / 162.0528); T11(OGlycan / 146.0579); N31(Deamidated / 0.984)	14.702	E.VGS[+162.05282]YRC[+57.02146]VC[+57.02146]RAT[+146.05791]HTGPNC[+57.02146]ERPYVPC[+57.02146]SPSPC[+57.02146]QN[+0.98402]GGTC[+57.02146]RPTGDVTHE.C	C6(Carbamidomethyl / 57.0215); C8(Carbamidomethyl / 57.0215); C17(Carbamidomethyl / 57.0215); C24(Carbamidomethyl / 57.0215); C29(Carbamidomethyl / 57.0215); C35(Carbamidomethyl / 57.0215)	3.3e-06	3.4e-06	0	0	0	0	4.5e-07	4.6e-07	5.477	332.3	4		Specific	12.8	>sp|P46531|NOTC1_HUMAN Neurogenic locus notch homolog protein 1 OS=Homo sapiens OX=9606 GN=NOTCH1 PE=1 SV=4	1	2397	FP052722_7.3990.3990.6	high-energy collision-induced dissociation	5.21	5342.28	5342.26	1	17 | 36352
22	Hex(1); Fuc(1)	162.6	6	891.222	5342.3	891.385	5343.27	controllerType=0 controllerNumber=1 scan=3941	5.123	E.VGSYRCVCRATHTGPNCERPYVPCSPSPCQNGGTCRPTGDVTHE.C	3;11	VGSYRCVCRATHTGPNCERPYVPCSPSPCQNGGTCRPTGDVTHE,EC,3@162.05282,6@57.02146,8@57.02146,11@146.05791,17@57.02146,24@57.02146,29@57.02146,31@0.98402,35@57.02146	S3(OGlycan / 162.0528); T11(OGlycan / 146.0579); N31(Deamidated / 0.984)	14.5853	E.VGS[+162.05282]YRC[+57.02146]VC[+57.02146]RAT[+146.05791]HTGPNC[+57.02146]ERPYVPC[+57.02146]SPSPC[+57.02146]QN[+0.98402]GGTC[+57.02146]RPTGDVTHE.C	C6(Carbamidomethyl / 57.0215); C8(Carbamidomethyl / 57.0215); C17(Carbamidomethyl / 57.0215); C24(Carbamidomethyl / 57.0215); C29(Carbamidomethyl / 57.0215); C35(Carbamidomethyl / 57.0215)	0.00031	0.00031	0	0	0	0	3.6e-05	3.6e-05	3.515	162.6	4	-1	Specific	11.9	>sp|P46531|NOTC1_HUMAN Neurogenic locus notch homolog protein 1 OS=Homo sapiens OX=9606 GN=NOTCH1 PE=1 SV=4	1	2340	FP052722_7.3941.3941.6	high-energy collision-induced dissociation	3.21	5341.29	5342.26	1	18 | 35816
22	HexNAc(1)	275.1	6	873.881	5238.25	874.043	5239.22	controllerType=0 controllerNumber=1 scan=4383	5.757	E.VGSYRCVCRATHTGPNCERPYVPCSPSPCQNGGTCRPTGDVTHE.C	27	VGSYRCVCRATHTGPNCERPYVPCSPSPCQNGGTCRPTGDVTHE,EC,6@57.02146,8@57.02146,17@57.02146,19@0.98402,24@57.02146,27@203.07937,29@57.02146,31@0.98402,35@57.02146	R19(Deamidated / 0.984); S27(OGlycan / 203.0794); N31(Deamidated / 0.984)	15.6554	E.VGSYRC[+57.02146]VC[+57.02146]RATHTGPNC[+57.02146]ER[+0.98402]PYVPC[+57.02146]SPS[+203.07937]PC[+57.02146]QN[+0.98402]GGTC[+57.02146]RPTGDVTHE.C	C6(Carbamidomethyl / 57.0215); C8(Carbamidomethyl / 57.0215); C17(Carbamidomethyl / 57.0215); C24(Carbamidomethyl / 57.0215); C29(Carbamidomethyl / 57.0215); C35(Carbamidomethyl / 57.0215)	0.0055	0.0056	0	0	0	0	0.00051	0.00052	2.258	275.1	0	-1	Specific	9.4	>sp|P46531|NOTC1_HUMAN Neurogenic locus notch homolog protein 1 OS=Homo sapiens OX=9606 GN=NOTCH1 PE=1 SV=4	1	2819	FP052722_7.4383.4383.6	high-energy collision-induced dissociation	1.99	5237.24	5238.22	1	19 | 43392
22	HexNAc(1)	228.9	6	873.882	5238.25	874.043	5239.22	controllerType=0 controllerNumber=1 scan=4586	6.386	E.VGSYRCVCRATHTGPNCERPYVPCSPSPCQNGGTCRPTGDVTHE.C	27	VGSYRCVCRATHTGPNCERPYVPCSPSPCQNGGTCRPTGDVTHE,EC,6@57.02146,8@57.02146,17@57.02146,19@0.98402,24@57.02146,27@203.07937,29@57.02146,31@0.98402,35@57.02146	R19(Deamidated / 0.984); S27(OGlycan / 203.0794); N31(Deamidated / 0.984)	16.1283	E.VGSYRC[+57.02146]VC[+57.02146]RATHTGPNC[+57.02146]ER[+0.98402]PYVPC[+57.02146]SPS[+203.07937]PC[+57.02146]QN[+0.98402]GGTC[+57.02146]RPTGDVTHE.C	C6(Carbamidomethyl / 57.0215); C8(Carbamidomethyl / 57.0215); C17(Carbamidomethyl / 57.0215); C24(Carbamidomethyl / 57.0215); C29(Carbamidomethyl / 57.0215); C35(Carbamidomethyl / 57.0215)	0.0036	0.0037	0	0	0	0	0.00031	0.00032	2.438	228.9	0	-1	Specific	8.3	>sp|P46531|NOTC1_HUMAN Neurogenic locus notch homolog protein 1 OS=Homo sapiens OX=9606 GN=NOTCH1 PE=1 SV=4	1	3039	FP052722_7.4586.4586.6	high-energy collision-induced dissociation	2.2	5237.25	5238.22	1	20 | 47700
22	HexNAc(1)	228.4	6	873.881	5238.25	874.043	5239.22	controllerType=0 controllerNumber=1 scan=4482	5.617	E.VGSYRCVCRATHTGPNCERPYVPCSPSPCQNGGTCRPTGDVTHE.C	27	VGSYRCVCRATHTGPNCERPYVPCSPSPCQNGGTCRPTGDVTHE,EC,6@57.02146,8@57.02146,17@57.02146,19@0.98402,24@57.02146,27@203.07937,29@57.02146,31@0.98402,35@57.02146	R19(Deamidated / 0.984); S27(OGlycan / 203.0794); N31(Deamidated / 0.984)	15.8854	E.VGSYRC[+57.02146]VC[+57.02146]RATHTGPNC[+57.02146]ER[+0.98402]PYVPC[+57.02146]SPS[+203.07937]PC[+57.02146]QN[+0.98402]GGTC[+57.02146]RPTGDVTHE.C	C6(Carbamidomethyl / 57.0215); C8(Carbamidomethyl / 57.0215); C17(Carbamidomethyl / 57.0215); C24(Carbamidomethyl / 57.0215); C29(Carbamidomethyl / 57.0215); C35(Carbamidomethyl / 57.0215)	0.0036	0.0037	0	0	0	0	0.00027	0.00028	2.438	228.4	0	-1	Specific	8.4	>sp|P46531|NOTC1_HUMAN Neurogenic locus notch homolog protein 1 OS=Homo sapiens OX=9606 GN=NOTCH1 PE=1 SV=4	1	2922	FP052722_7.4482.4482.6	high-energy collision-induced dissociation	2.2	5237.24	5238.22	1	21 | 45284
22	HexNAc(1)	218.1	6	873.881	5238.25	874.043	5239.22	controllerType=0 controllerNumber=1 scan=4532	5.547	E.VGSYRCVCRATHTGPNCERPYVPCSPSPCQNGGTCRPTGDVTHE.C	25	VGSYRCVCRATHTGPNCERPYVPCSPSPCQNGGTCRPTGDVTHE,EC,6@57.02146,8@57.02146,17@57.02146,19@0.98402,24@57.02146,25@203.07937,29@57.02146,31@0.98402,35@57.02146	R19(Deamidated / 0.984); S25(OGlycan / 203.0794); N31(Deamidated / 0.984)	16.0025	E.VGSYRC[+57.02146]VC[+57.02146]RATHTGPNC[+57.02146]ER[+0.98402]PYVPC[+57.02146]S[+203.07937]PSPC[+57.02146]QN[+0.98402]GGTC[+57.02146]RPTGDVTHE.C	C6(Carbamidomethyl / 57.0215); C8(Carbamidomethyl / 57.0215); C17(Carbamidomethyl / 57.0215); C24(Carbamidomethyl / 57.0215); C29(Carbamidomethyl / 57.0215); C35(Carbamidomethyl / 57.0215)	0.0036	0.0037	0	0	0	0	0.00029	0.0003	2.438	218.1	0	-1	Specific	8.2	>sp|P46531|NOTC1_HUMAN Neurogenic locus notch homolog protein 1 OS=Homo sapiens OX=9606 GN=NOTCH1 PE=1 SV=4	1	2976	FP052722_7.4532.4532.6	high-energy collision-induced dissociation	2.2	5237.24	5238.22	1	22 | 46324
22	HexNAc(1)	199.6	6	873.881	5238.25	874.043	5239.22	controllerType=0 controllerNumber=1 scan=4245	5.267	E.VGSYRCVCRATHTGPNCERPYVPCSPSPCQNGGTCRPTGDVTHE.C	27	VGSYRCVCRATHTGPNCERPYVPCSPSPCQNGGTCRPTGDVTHE,EC,6@57.02146,8@57.02146,17@57.02146,19@0.98402,24@57.02146,27@203.07937,29@57.02146,31@0.98402,35@57.02146	R19(Deamidated / 0.984); S27(OGlycan / 203.0794); N31(Deamidated / 0.984)	15.3265	E.VGSYRC[+57.02146]VC[+57.02146]RATHTGPNC[+57.02146]ER[+0.98402]PYVPC[+57.02146]SPS[+203.07937]PC[+57.02146]QN[+0.98402]GGTC[+57.02146]RPTGDVTHE.C	C6(Carbamidomethyl / 57.0215); C8(Carbamidomethyl / 57.0215); C17(Carbamidomethyl / 57.0215); C24(Carbamidomethyl / 57.0215); C29(Carbamidomethyl / 57.0215); C35(Carbamidomethyl / 57.0215)	0.0047	0.0048	0	0	0	0	0.00041	0.00041	2.326	199.6	0	-1	Specific	8.1	>sp|P46531|NOTC1_HUMAN Neurogenic locus notch homolog protein 1 OS=Homo sapiens OX=9606 GN=NOTCH1 PE=1 SV=4	1	2670	FP052722_7.4245.4245.6	high-energy collision-induced dissociation	2.02	5237.24	5238.22	1	23 | 40792
22	HexNAc(1)	195.6	6	873.881	5238.25	874.043	5239.22	controllerType=0 controllerNumber=1 scan=4428	5.687	E.VGSYRCVCRATHTGPNCERPYVPCSPSPCQNGGTCRPTGDVTHE.C	25	VGSYRCVCRATHTGPNCERPYVPCSPSPCQNGGTCRPTGDVTHE,EC,6@57.02146,8@57.02146,17@57.02146,19@0.98402,24@57.02146,25@203.07937,29@57.02146,31@0.98402,35@57.02146	R19(Deamidated / 0.984); S25(OGlycan / 203.0794); N31(Deamidated / 0.984)	15.7602	E.VGSYRC[+57.02146]VC[+57.02146]RATHTGPNC[+57.02146]ER[+0.98402]PYVPC[+57.02146]S[+203.07937]PSPC[+57.02146]QN[+0.98402]GGTC[+57.02146]RPTGDVTHE.C	C6(Carbamidomethyl / 57.0215); C8(Carbamidomethyl / 57.0215); C17(Carbamidomethyl / 57.0215); C24(Carbamidomethyl / 57.0215); C29(Carbamidomethyl / 57.0215); C35(Carbamidomethyl / 57.0215)	0.0047	0.0048	0	0	0	0	0.00043	0.00044	2.326	195.6	0	-1	Specific	8.2	>sp|P46531|NOTC1_HUMAN Neurogenic locus notch homolog protein 1 OS=Homo sapiens OX=9606 GN=NOTCH1 PE=1 SV=4	1	2865	FP052722_7.4428.4428.6	high-energy collision-induced dissociation	2.02	5237.24	5238.22	1	24 | 44272
22	HexNAc(1)	188.5	6	874.047	5239.24	874.043	5239.22	controllerType=0 controllerNumber=1 scan=4642	3.881	E.VGSYRCVCRATHTGPNCERPYVPCSPSPCQNGGTCRPTGDVTHE.C	25	VGSYRCVCRATHTGPNCERPYVPCSPSPCQNGGTCRPTGDVTHE,EC,6@57.02146,8@57.02146,17@57.02146,19@0.98402,24@57.02146,25@203.07937,29@57.02146,31@0.98402,35@57.02146	R19(Deamidated / 0.984); S25(OGlycan / 203.0794); N31(Deamidated / 0.984)	16.2592	E.VGSYRC[+57.02146]VC[+57.02146]RATHTGPNC[+57.02146]ER[+0.98402]PYVPC[+57.02146]S[+203.07937]PSPC[+57.02146]QN[+0.98402]GGTC[+57.02146]RPTGDVTHE.C	C6(Carbamidomethyl / 57.0215); C8(Carbamidomethyl / 57.0215); C17(Carbamidomethyl / 57.0215); C24(Carbamidomethyl / 57.0215); C29(Carbamidomethyl / 57.0215); C35(Carbamidomethyl / 57.0215)	0.00059	0.0006	0	0	0	0	6.7e-05	6.7e-05	3.227	188.5	0		Specific	8	>sp|P46531|NOTC1_HUMAN Neurogenic locus notch homolog protein 1 OS=Homo sapiens OX=9606 GN=NOTCH1 PE=1 SV=4	1	3105	FP052722_7.4642.4642.6	high-energy collision-induced dissociation	2.92	5238.24	5238.22	1	25 | 48872
22	HexNAc(1)	128	6	874.217	5240.27	874.043	5239.22	controllerType=0 controllerNumber=1 scan=4699	7.598	E.VGSYRCVCRATHTGPNCERPYVPCSPSPCQNGGTCRPTGDVTHE.C	25	VGSYRCVCRATHTGPNCERPYVPCSPSPCQNGGTCRPTGDVTHE,EC,6@57.02146,8@57.02146,17@57.02146,19@0.98402,24@57.02146,25@203.07937,29@57.02146,31@0.98402,35@57.02146	R19(Deamidated / 0.984); S25(OGlycan / 203.0794); N31(Deamidated / 0.984)	16.3888	E.VGSYRC[+57.02146]VC[+57.02146]RATHTGPNC[+57.02146]ER[+0.98402]PYVPC[+57.02146]S[+203.07937]PSPC[+57.02146]QN[+0.98402]GGTC[+57.02146]RPTGDVTHE.C	C6(Carbamidomethyl / 57.0215); C8(Carbamidomethyl / 57.0215); C17(Carbamidomethyl / 57.0215); C24(Carbamidomethyl / 57.0215); C29(Carbamidomethyl / 57.0215); C35(Carbamidomethyl / 57.0215)	0.043	0.043	0	0	0	0	0.003	0.003	1.369	128	0	1	Specific	8	>sp|P46531|NOTC1_HUMAN Neurogenic locus notch homolog protein 1 OS=Homo sapiens OX=9606 GN=NOTCH1 PE=1 SV=4	1	3171	FP052722_7.4699.4699.6	high-energy collision-induced dissociation	1.08	5239.26	5238.22	1	26 | 49912
22	HexNAc(1)	69.4	6	874.048	5239.25	874.043	5239.22	controllerType=0 controllerNumber=1 scan=4752	5.908	E.VGSYRCVCRATHTGPNCERPYVPCSPSPCQNGGTCRPTGDVTHE.C	25	VGSYRCVCRATHTGPNCERPYVPCSPSPCQNGGTCRPTGDVTHE,EC,6@57.02146,8@57.02146,17@57.02146,19@0.98402,24@57.02146,25@203.07937,29@57.02146,31@0.98402,35@57.02146	R19(Deamidated / 0.984); S25(OGlycan / 203.0794); N31(Deamidated / 0.984)	16.5123	E.VGSYRC[+57.02146]VC[+57.02146]RATHTGPNC[+57.02146]ER[+0.98402]PYVPC[+57.02146]S[+203.07937]PSPC[+57.02146]QN[+0.98402]GGTC[+57.02146]RPTGDVTHE.C	C6(Carbamidomethyl / 57.0215); C8(Carbamidomethyl / 57.0215); C17(Carbamidomethyl / 57.0215); C24(Carbamidomethyl / 57.0215); C29(Carbamidomethyl / 57.0215); C35(Carbamidomethyl / 57.0215)	0.011	0.011	0	0	0	0	0.0011	0.0011	1.947	69.4	0		Specific	7.5	>sp|P46531|NOTC1_HUMAN Neurogenic locus notch homolog protein 1 OS=Homo sapiens OX=9606 GN=NOTCH1 PE=1 SV=4	1	3235	FP052722_7.4752.4752.6	high-energy collision-induced dissociation	1.65	5238.25	5238.22	1	27 | 50940
22	HexNAc(1)	43.5	6	873.884	5238.26	874.043	5239.22	controllerType=0 controllerNumber=1 scan=5099	8.483	E.VGSYRCVCRATHTGPNCERPYVPCSPSPCQNGGTCRPTGDVTHE.C	27	VGSYRCVCRATHTGPNCERPYVPCSPSPCQNGGTCRPTGDVTHE,EC,6@57.02146,8@57.02146,17@57.02146,19@0.98402,24@57.02146,27@203.07937,29@57.02146,31@0.98402,35@57.02146	R19(Deamidated / 0.984); S27(OGlycan / 203.0794); N31(Deamidated / 0.984)	17.3298	E.VGSYRC[+57.02146]VC[+57.02146]RATHTGPNC[+57.02146]ER[+0.98402]PYVPC[+57.02146]SPS[+203.07937]PC[+57.02146]QN[+0.98402]GGTC[+57.02146]RPTGDVTHE.C	C6(Carbamidomethyl / 57.0215); C8(Carbamidomethyl / 57.0215); C17(Carbamidomethyl / 57.0215); C24(Carbamidomethyl / 57.0215); C29(Carbamidomethyl / 57.0215); C35(Carbamidomethyl / 57.0215)	0.56	0.56	0.0041	0.0041	0	0	0.037	0.037	0.252	43.5	0	-1	Specific	9.3	>sp|P46531|NOTC1_HUMAN Neurogenic locus notch homolog protein 1 OS=Homo sapiens OX=9606 GN=NOTCH1 PE=1 SV=4	1	3674	FP052722_7.5099.5099.6	high-energy collision-induced dissociation	0.14	5237.26	5238.22	1	28 | 56512
22	HexNAc(1)	215.3	6	873.88	5238.24	873.879	5238.24	controllerType=0 controllerNumber=1 scan=4291	1.017	E.VGSYRCVCRATHTGPNCERPYVPCSPSPCQNGGTCRPTGDVTHE.C	25	VGSYRCVCRATHTGPNCERPYVPCSPSPCQNGGTCRPTGDVTHE,EC,6@57.02146,8@57.02146,17@57.02146,24@57.02146,25@203.07937,29@57.02146,31@0.98402,35@57.02146	S25(OGlycan / 203.0794); N31(Deamidated / 0.984)	15.4366	E.VGSYRC[+57.02146]VC[+57.02146]RATHTGPNC[+57.02146]ERPYVPC[+57.02146]S[+203.07937]PSPC[+57.02146]QN[+0.98402]GGTC[+57.02146]RPTGDVTHE.C	C6(Carbamidomethyl / 57.0215); C8(Carbamidomethyl / 57.0215); C17(Carbamidomethyl / 57.0215); C24(Carbamidomethyl / 57.0215); C29(Carbamidomethyl / 57.0215); C35(Carbamidomethyl / 57.0215)	0.00016	0.00016	0	0	0	0	1.7e-05	1.7e-05	3.794	215.3	0		Specific	8.5	>sp|P46531|NOTC1_HUMAN Neurogenic locus notch homolog protein 1 OS=Homo sapiens OX=9606 GN=NOTCH1 PE=1 SV=4	1	2724	FP052722_7.4291.4291.6	high-energy collision-induced dissociation	4.04	5237.24	5237.23	1	29 | 41592
22	HexNAc(1)	199.8	6	873.88	5238.24	873.879	5238.24	controllerType=0 controllerNumber=1 scan=4163	0.877	E.VGSYRCVCRATHTGPNCERPYVPCSPSPCQNGGTCRPTGDVTHE.C	25	VGSYRCVCRATHTGPNCERPYVPCSPSPCQNGGTCRPTGDVTHE,EC,6@57.02146,8@57.02146,17@57.02146,24@57.02146,25@203.07937,29@57.02146,31@0.98402,35@57.02146	S25(OGlycan / 203.0794); N31(Deamidated / 0.984)	15.1152	E.VGSYRC[+57.02146]VC[+57.02146]RATHTGPNC[+57.02146]ERPYVPC[+57.02146]S[+203.07937]PSPC[+57.02146]QN[+0.98402]GGTC[+57.02146]RPTGDVTHE.C	C6(Carbamidomethyl / 57.0215); C8(Carbamidomethyl / 57.0215); C17(Carbamidomethyl / 57.0215); C24(Carbamidomethyl / 57.0215); C29(Carbamidomethyl / 57.0215); C35(Carbamidomethyl / 57.0215)	0.00021	0.00021	0	0	0	0	2.1e-05	2.1e-05	3.682	199.8	0		Specific	8.2	>sp|P46531|NOTC1_HUMAN Neurogenic locus notch homolog protein 1 OS=Homo sapiens OX=9606 GN=NOTCH1 PE=1 SV=4	1	2585	FP052722_7.4163.4163.6	high-energy collision-induced dissociation	3.87	5237.24	5237.23	1	30 | 39392
22	HexNAc(1)	190.4	6	873.88	5238.25	873.879	5238.24	controllerType=0 controllerNumber=1 scan=4205	1.157	E.VGSYRCVCRATHTGPNCERPYVPCSPSPCQNGGTCRPTGDVTHE.C	25	VGSYRCVCRATHTGPNCERPYVPCSPSPCQNGGTCRPTGDVTHE,EC,6@57.02146,8@57.02146,17@57.02146,24@57.02146,25@203.07937,29@57.02146,31@0.98402,35@57.02146	S25(OGlycan / 203.0794); N31(Deamidated / 0.984)	15.2199	E.VGSYRC[+57.02146]VC[+57.02146]RATHTGPNC[+57.02146]ERPYVPC[+57.02146]S[+203.07937]PSPC[+57.02146]QN[+0.98402]GGTC[+57.02146]RPTGDVTHE.C	C6(Carbamidomethyl / 57.0215); C8(Carbamidomethyl / 57.0215); C17(Carbamidomethyl / 57.0215); C24(Carbamidomethyl / 57.0215); C29(Carbamidomethyl / 57.0215); C35(Carbamidomethyl / 57.0215)	0.00026	0.00027	0	0	0	0	2.4e-05	2.5e-05	3.579	190.4	0		Specific	7.6	>sp|P46531|NOTC1_HUMAN Neurogenic locus notch homolog protein 1 OS=Homo sapiens OX=9606 GN=NOTCH1 PE=1 SV=4	1	2627	FP052722_7.4205.4205.6	high-energy collision-induced dissociation	3.77	5237.24	5237.23	1	31 | 40152
22	HexNAc(1)	186	6	873.881	5238.25	873.879	5238.24	controllerType=0 controllerNumber=1 scan=4335	1.716	E.VGSYRCVCRATHTGPNCERPYVPCSPSPCQNGGTCRPTGDVTHE.C	25	VGSYRCVCRATHTGPNCERPYVPCSPSPCQNGGTCRPTGDVTHE,EC,6@57.02146,8@57.02146,17@57.02146,24@57.02146,25@203.07937,29@57.02146,31@0.98402,35@57.02146	S25(OGlycan / 203.0794); N31(Deamidated / 0.984)	15.5417	E.VGSYRC[+57.02146]VC[+57.02146]RATHTGPNC[+57.02146]ERPYVPC[+57.02146]S[+203.07937]PSPC[+57.02146]QN[+0.98402]GGTC[+57.02146]RPTGDVTHE.C	C6(Carbamidomethyl / 57.0215); C8(Carbamidomethyl / 57.0215); C17(Carbamidomethyl / 57.0215); C24(Carbamidomethyl / 57.0215); C29(Carbamidomethyl / 57.0215); C35(Carbamidomethyl / 57.0215)	0.00026	0.00027	0	0	0	0	2.6e-05	2.7e-05	3.579	186	0		Specific	7.9	>sp|P46531|NOTC1_HUMAN Neurogenic locus notch homolog protein 1 OS=Homo sapiens OX=9606 GN=NOTCH1 PE=1 SV=4	1	2770	FP052722_7.4335.4335.6	high-energy collision-induced dissociation	3.77	5237.24	5237.23	1	32 | 42352
22	HexNAc(1)	152.6	6	873.881	5238.25	873.879	5238.24	controllerType=0 controllerNumber=1 scan=4122	2.206	E.VGSYRCVCRATHTGPNCERPYVPCSPSPCQNGGTCRPTGDVTHE.C	25	VGSYRCVCRATHTGPNCERPYVPCSPSPCQNGGTCRPTGDVTHE,EC,6@57.02146,8@57.02146,17@57.02146,24@57.02146,25@203.07937,29@57.02146,31@0.98402,35@57.02146	S25(OGlycan / 203.0794); N31(Deamidated / 0.984)	15.0107	E.VGSYRC[+57.02146]VC[+57.02146]RATHTGPNC[+57.02146]ERPYVPC[+57.02146]S[+203.07937]PSPC[+57.02146]QN[+0.98402]GGTC[+57.02146]RPTGDVTHE.C	C6(Carbamidomethyl / 57.0215); C8(Carbamidomethyl / 57.0215); C17(Carbamidomethyl / 57.0215); C24(Carbamidomethyl / 57.0215); C29(Carbamidomethyl / 57.0215); C35(Carbamidomethyl / 57.0215)	0.00058	0.00059	0	0	0	0	5.9e-05	6e-05	3.236	152.6	0		Specific	7.2	>sp|P46531|NOTC1_HUMAN Neurogenic locus notch homolog protein 1 OS=Homo sapiens OX=9606 GN=NOTCH1 PE=1 SV=4	1	2543	FP052722_7.4122.4122.6	high-energy collision-induced dissociation	3.42	5237.24	5237.23	1	33 | 38604
22	HexNAc(1)	143.4	6	873.714	5237.25	873.879	5238.24	controllerType=0 controllerNumber=1 scan=4699	1.914	E.VGSYRCVCRATHTGPNCERPYVPCSPSPCQNGGTCRPTGDVTHE.C	25	VGSYRCVCRATHTGPNCERPYVPCSPSPCQNGGTCRPTGDVTHE,EC,6@57.02146,8@57.02146,17@57.02146,24@57.02146,25@203.07937,29@57.02146,31@0.98402,35@57.02146	S25(OGlycan / 203.0794); N31(Deamidated / 0.984)	16.3888	E.VGSYRC[+57.02146]VC[+57.02146]RATHTGPNC[+57.02146]ERPYVPC[+57.02146]S[+203.07937]PSPC[+57.02146]QN[+0.98402]GGTC[+57.02146]RPTGDVTHE.C	C6(Carbamidomethyl / 57.0215); C8(Carbamidomethyl / 57.0215); C17(Carbamidomethyl / 57.0215); C24(Carbamidomethyl / 57.0215); C29(Carbamidomethyl / 57.0215); C35(Carbamidomethyl / 57.0215)	0.023	0.023	0	0	0	0	0.0019	0.0019	1.645	143.4	0	-1	Specific	8.9	>sp|P46531|NOTC1_HUMAN Neurogenic locus notch homolog protein 1 OS=Homo sapiens OX=9606 GN=NOTCH1 PE=1 SV=4	1	3170	FP052722_7.4699.4699.6	high-energy collision-induced dissociation	1.83	5236.24	5237.23	1	34 | 49872
22	HexNAc(1)	51.7	6	873.717	5237.27	873.879	5238.24	controllerType=0 controllerNumber=1 scan=4752	5.899	E.VGSYRCVCRATHTGPNCERPYVPCSPSPCQNGGTCRPTGDVTHE.C	25	VGSYRCVCRATHTGPNCERPYVPCSPSPCQNGGTCRPTGDVTHE,EC,6@57.02146,8@57.02146,17@57.02146,24@57.02146,25@203.07937,29@57.02146,31@0.98402,35@57.02146	S25(OGlycan / 203.0794); N31(Deamidated / 0.984)	16.5123	E.VGSYRC[+57.02146]VC[+57.02146]RATHTGPNC[+57.02146]ERPYVPC[+57.02146]S[+203.07937]PSPC[+57.02146]QN[+0.98402]GGTC[+57.02146]RPTGDVTHE.C	C6(Carbamidomethyl / 57.0215); C8(Carbamidomethyl / 57.0215); C17(Carbamidomethyl / 57.0215); C24(Carbamidomethyl / 57.0215); C29(Carbamidomethyl / 57.0215); C35(Carbamidomethyl / 57.0215)	0.084	0.085	0	0	0	0	0.0044	0.0045	1.077	51.7	0	-1	Specific	8.3	>sp|P46531|NOTC1_HUMAN Neurogenic locus notch homolog protein 1 OS=Homo sapiens OX=9606 GN=NOTCH1 PE=1 SV=4	1	3234	FP052722_7.4752.4752.6	high-energy collision-induced dissociation	1.25	5236.26	5237.23	1	35 | 50900
22	HexNAc(1)	24.1	6	873.879	5238.24	873.879	5238.24	controllerType=0 controllerNumber=1 scan=4913	-0.381	E.VGSYRCVCRATHTGPNCERPYVPCSPSPCQNGGTCRPTGDVTHE.C	25	VGSYRCVCRATHTGPNCERPYVPCSPSPCQNGGTCRPTGDVTHE,EC,6@57.02146,8@57.02146,17@57.02146,24@57.02146,25@203.07937,29@57.02146,31@0.98402,35@57.02146	S25(OGlycan / 203.0794); N31(Deamidated / 0.984)	16.8916	E.VGSYRC[+57.02146]VC[+57.02146]RATHTGPNC[+57.02146]ERPYVPC[+57.02146]S[+203.07937]PSPC[+57.02146]QN[+0.98402]GGTC[+57.02146]RPTGDVTHE.C	C6(Carbamidomethyl / 57.0215); C8(Carbamidomethyl / 57.0215); C17(Carbamidomethyl / 57.0215); C24(Carbamidomethyl / 57.0215); C29(Carbamidomethyl / 57.0215); C35(Carbamidomethyl / 57.0215)	0.02	0.02	0	0	0	0	0.0017	0.0017	1.705	24.1	0		Specific	7.4	>sp|P46531|NOTC1_HUMAN Neurogenic locus notch homolog protein 1 OS=Homo sapiens OX=9606 GN=NOTCH1 PE=1 SV=4	1	3428	FP052722_7.4913.4913.6	high-energy collision-induced dissociation	1.89	5237.23	5237.23	1	36 | 53900
22	HexNAc(1)	2	6	873.715	5237.25	873.879	5238.24	controllerType=0 controllerNumber=1 scan=4804	2.893	E.VGSYRCVCRATHTGPNCERPYVPCSPSPCQNGGTCRPTGDVTHE.C	27	VGSYRCVCRATHTGPNCERPYVPCSPSPCQNGGTCRPTGDVTHE,EC,6@57.02146,8@57.02146,17@57.02146,24@57.02146,27@203.07937,29@57.02146,31@0.98402,35@57.02146	S27(OGlycan / 203.0794); N31(Deamidated / 0.984)	16.6351	E.VGSYRC[+57.02146]VC[+57.02146]RATHTGPNC[+57.02146]ERPYVPC[+57.02146]SPS[+203.07937]PC[+57.02146]QN[+0.98402]GGTC[+57.02146]RPTGDVTHE.C	C6(Carbamidomethyl / 57.0215); C8(Carbamidomethyl / 57.0215); C17(Carbamidomethyl / 57.0215); C24(Carbamidomethyl / 57.0215); C29(Carbamidomethyl / 57.0215); C35(Carbamidomethyl / 57.0215)	0.13	0.14	0	0	0	0	0.008	0.0081	0.874	2	0	-1	Specific	7.1	>sp|P46531|NOTC1_HUMAN Neurogenic locus notch homolog protein 1 OS=Homo sapiens OX=9606 GN=NOTCH1 PE=1 SV=4	1	3296	FP052722_7.4804.4804.6	high-energy collision-induced dissociation	1.04	5236.24	5237.23	1	37 | 52020
22	HexNAc(1)	242.4	6	873.716	5237.26	873.715	5237.26	controllerType=0 controllerNumber=1 scan=4019	0.25	E.VGSYRCVCRATHTGPNCERPYVPCSPSPCQNGGTCRPTGDVTHE.C	25	VGSYRCVCRATHTGPNCERPYVPCSPSPCQNGGTCRPTGDVTHE,EC,6@57.02146,8@57.02146,17@57.02146,24@57.02146,25@203.07937,29@57.02146,35@57.02146	S25(OGlycan / 203.0794)	14.77	E.VGSYRC[+57.02146]VC[+57.02146]RATHTGPNC[+57.02146]ERPYVPC[+57.02146]S[+203.07937]PSPC[+57.02146]QNGGTC[+57.02146]RPTGDVTHE.C	C6(Carbamidomethyl / 57.0215); C8(Carbamidomethyl / 57.0215); C17(Carbamidomethyl / 57.0215); C24(Carbamidomethyl / 57.0215); C29(Carbamidomethyl / 57.0215); C35(Carbamidomethyl / 57.0215)	0.00069	0.0007	0	0	0	0	7.5e-05	7.6e-05	3.159	242.4	0		Specific	9.5	>sp|P46531|NOTC1_HUMAN Neurogenic locus notch homolog protein 1 OS=Homo sapiens OX=9606 GN=NOTCH1 PE=1 SV=4	1	2429	FP052722_7.4019.4019.6	high-energy collision-induced dissociation	3.47	5236.25	5236.25	1	38 | 36792
22	HexNAc(1)	225.4	6	873.717	5237.26	873.715	5237.26	controllerType=0 controllerNumber=1 scan=3974	1.508	E.VGSYRCVCRATHTGPNCERPYVPCSPSPCQNGGTCRPTGDVTHE.C	27	VGSYRCVCRATHTGPNCERPYVPCSPSPCQNGGTCRPTGDVTHE,EC,6@57.02146,8@57.02146,17@57.02146,24@57.02146,27@203.07937,29@57.02146,35@57.02146	S27(OGlycan / 203.0794)	14.6643	E.VGSYRC[+57.02146]VC[+57.02146]RATHTGPNC[+57.02146]ERPYVPC[+57.02146]SPS[+203.07937]PC[+57.02146]QNGGTC[+57.02146]RPTGDVTHE.C	C6(Carbamidomethyl / 57.0215); C8(Carbamidomethyl / 57.0215); C17(Carbamidomethyl / 57.0215); C24(Carbamidomethyl / 57.0215); C29(Carbamidomethyl / 57.0215); C35(Carbamidomethyl / 57.0215)	0.0001	0.0001	0	0	0	0	6.9e-06	7e-06	3.993	225.4	0		Specific	9.8	>sp|P46531|NOTC1_HUMAN Neurogenic locus notch homolog protein 1 OS=Homo sapiens OX=9606 GN=NOTCH1 PE=1 SV=4	1	2377	FP052722_7.3974.3974.6	high-energy collision-induced dissociation	4.34	5236.26	5236.25	1	39 | 36112
22	HexNAc(1)	129.3	6	873.716	5237.26	873.715	5237.26	controllerType=0 controllerNumber=1 scan=5035	0.599	E.VGSYRCVCRATHTGPNCERPYVPCSPSPCQNGGTCRPTGDVTHE.C	27	VGSYRCVCRATHTGPNCERPYVPCSPSPCQNGGTCRPTGDVTHE,EC,6@57.02146,8@57.02146,17@57.02146,24@57.02146,27@203.07937,29@57.02146,35@57.02146	S27(OGlycan / 203.0794)	17.1784	E.VGSYRC[+57.02146]VC[+57.02146]RATHTGPNC[+57.02146]ERPYVPC[+57.02146]SPS[+203.07937]PC[+57.02146]QNGGTC[+57.02146]RPTGDVTHE.C	C6(Carbamidomethyl / 57.0215); C8(Carbamidomethyl / 57.0215); C17(Carbamidomethyl / 57.0215); C24(Carbamidomethyl / 57.0215); C29(Carbamidomethyl / 57.0215); C35(Carbamidomethyl / 57.0215)	0.0026	0.0026	0	0	0	0	0.00021	0.00021	2.588	129.3	0		Specific	10.7	>sp|P46531|NOTC1_HUMAN Neurogenic locus notch homolog protein 1 OS=Homo sapiens OX=9606 GN=NOTCH1 PE=1 SV=4	1	3586	FP052722_7.5035.5035.6	high-energy collision-induced dissociation	2.87	5236.25	5236.25	1	40 | 55740
22	HexNAc(1)	120.1	6	873.882	5238.26	873.715	5237.26	controllerType=0 controllerNumber=1 scan=4073	-0.508	E.VGSYRCVCRATHTGPNCERPYVPCSPSPCQNGGTCRPTGDVTHE.C	25	VGSYRCVCRATHTGPNCERPYVPCSPSPCQNGGTCRPTGDVTHE,EC,6@57.02146,8@57.02146,17@57.02146,24@57.02146,25@203.07937,29@57.02146,35@57.02146	S25(OGlycan / 203.0794)	14.8946	E.VGSYRC[+57.02146]VC[+57.02146]RATHTGPNC[+57.02146]ERPYVPC[+57.02146]S[+203.07937]PSPC[+57.02146]QNGGTC[+57.02146]RPTGDVTHE.C	C6(Carbamidomethyl / 57.0215); C8(Carbamidomethyl / 57.0215); C17(Carbamidomethyl / 57.0215); C24(Carbamidomethyl / 57.0215); C29(Carbamidomethyl / 57.0215); C35(Carbamidomethyl / 57.0215)	0.026	0.027	0	0	0	0	0.002	0.002	1.578	120.1	0	1	Specific	7	>sp|P46531|NOTC1_HUMAN Neurogenic locus notch homolog protein 1 OS=Homo sapiens OX=9606 GN=NOTCH1 PE=1 SV=4	1	2493	FP052722_7.4073.4073.6	high-energy collision-induced dissociation	1.86	5237.25	5236.25	1	41 | 37592
22	HexNAc(1)	25.3	6	873.547	5236.24	873.715	5237.26	controllerType=0 controllerNumber=1 scan=5099	-1.65	E.VGSYRCVCRATHTGPNCERPYVPCSPSPCQNGGTCRPTGDVTHE.C	27	VGSYRCVCRATHTGPNCERPYVPCSPSPCQNGGTCRPTGDVTHE,EC,6@57.02146,8@57.02146,17@57.02146,24@57.02146,27@203.07937,29@57.02146,35@57.02146	S27(OGlycan / 203.0794)	17.3298	E.VGSYRC[+57.02146]VC[+57.02146]RATHTGPNC[+57.02146]ERPYVPC[+57.02146]SPS[+203.07937]PC[+57.02146]QNGGTC[+57.02146]RPTGDVTHE.C	C6(Carbamidomethyl / 57.0215); C8(Carbamidomethyl / 57.0215); C17(Carbamidomethyl / 57.0215); C24(Carbamidomethyl / 57.0215); C29(Carbamidomethyl / 57.0215); C35(Carbamidomethyl / 57.0215)	0.092	0.094	0	0	0	0	0.006	0.0061	1.034	25.3	0	-1	Specific	9.7	>sp|P46531|NOTC1_HUMAN Neurogenic locus notch homolog protein 1 OS=Homo sapiens OX=9606 GN=NOTCH1 PE=1 SV=4	1	3673	FP052722_7.5099.5099.6	high-energy collision-induced dissociation	1.3	5235.24	5236.25	1	42 | 56472
22	Hex(1)	273.4	6	867.041	5197.21	867.042	5197.21	controllerType=0 controllerNumber=1 scan=4086	-0.326	E.VGSYRCVCRATHTGPNCERPYVPCSPSPCQNGGTCRPTGDVTHE.C	3	VGSYRCVCRATHTGPNCERPYVPCSPSPCQNGGTCRPTGDVTHE,EC,3@162.05282,6@57.02146,8@57.02146,17@57.02146,24@57.02146,29@57.02146,31@0.98402,35@57.02146	S3(OGlycan / 162.0528); N31(Deamidated / 0.984)	14.9217	E.VGS[+162.05282]YRC[+57.02146]VC[+57.02146]RATHTGPNC[+57.02146]ERPYVPC[+57.02146]SPSPC[+57.02146]QN[+0.98402]GGTC[+57.02146]RPTGDVTHE.C	C6(Carbamidomethyl / 57.0215); C8(Carbamidomethyl / 57.0215); C17(Carbamidomethyl / 57.0215); C24(Carbamidomethyl / 57.0215); C29(Carbamidomethyl / 57.0215); C35(Carbamidomethyl / 57.0215)	0.00028	0.00028	0	0	0	0	3e-05	3e-05	3.56	273.4	1.6		Specific	10.4	>sp|P46531|NOTC1_HUMAN Neurogenic locus notch homolog protein 1 OS=Homo sapiens OX=9606 GN=NOTCH1 PE=1 SV=4	1	2507	FP052722_7.4086.4086.6	high-energy collision-induced dissociation	3.78	5196.2	5196.21	1	43 | 37992
22	Hex(1)	225.2	6	866.877	5196.23	867.042	5197.21	controllerType=0 controllerNumber=1 scan=4148	3.397	E.VGSYRCVCRATHTGPNCERPYVPCSPSPCQNGGTCRPTGDVTHE.C	3	VGSYRCVCRATHTGPNCERPYVPCSPSPCQNGGTCRPTGDVTHE,EC,3@162.05282,6@57.02146,8@57.02146,17@57.02146,24@57.02146,29@57.02146,31@0.98402,35@57.02146	S3(OGlycan / 162.0528); N31(Deamidated / 0.984)	15.0753	E.VGS[+162.05282]YRC[+57.02146]VC[+57.02146]RATHTGPNC[+57.02146]ERPYVPC[+57.02146]SPSPC[+57.02146]QN[+0.98402]GGTC[+57.02146]RPTGDVTHE.C	C6(Carbamidomethyl / 57.0215); C8(Carbamidomethyl / 57.0215); C17(Carbamidomethyl / 57.0215); C24(Carbamidomethyl / 57.0215); C29(Carbamidomethyl / 57.0215); C35(Carbamidomethyl / 57.0215)	0.001	0.001	0	0	0	0	0.00011	0.00011	2.988	225.2	1.6	-1	Specific	10.1	>sp|P46531|NOTC1_HUMAN Neurogenic locus notch homolog protein 1 OS=Homo sapiens OX=9606 GN=NOTCH1 PE=1 SV=4	1	2570	FP052722_7.4148.4148.6	high-energy collision-induced dissociation	3.24	5195.22	5196.21	1	44 | 39072
22	Hex(1)	145.7	6	867.21	5198.22	867.042	5197.21	controllerType=0 controllerNumber=1 scan=3960	1.096	E.VGSYRCVCRATHTGPNCERPYVPCSPSPCQNGGTCRPTGDVTHE.C	3	VGSYRCVCRATHTGPNCERPYVPCSPSPCQNGGTCRPTGDVTHE,EC,3@162.05282,6@57.02146,8@57.02146,17@57.02146,24@57.02146,29@57.02146,31@0.98402,35@57.02146	S3(OGlycan / 162.0528); N31(Deamidated / 0.984)	14.6308	E.VGS[+162.05282]YRC[+57.02146]VC[+57.02146]RATHTGPNC[+57.02146]ERPYVPC[+57.02146]SPSPC[+57.02146]QN[+0.98402]GGTC[+57.02146]RPTGDVTHE.C	C6(Carbamidomethyl / 57.0215); C8(Carbamidomethyl / 57.0215); C17(Carbamidomethyl / 57.0215); C24(Carbamidomethyl / 57.0215); C29(Carbamidomethyl / 57.0215); C35(Carbamidomethyl / 57.0215)	5.3e-05	5.4e-05	0	0	0	0	4.2e-06	4.3e-06	4.277	145.7	1.6	1	Specific	11.8	>sp|P46531|NOTC1_HUMAN Neurogenic locus notch homolog protein 1 OS=Homo sapiens OX=9606 GN=NOTCH1 PE=1 SV=4	1	2362	FP052722_7.3960.3960.6	high-energy collision-induced dissociation	4.46	5197.21	5196.21	1	45 | 35976
22	Hex(1)	127.2	6	867.042	5197.22	867.042	5197.21	controllerType=0 controllerNumber=1 scan=4270	0.59	E.VGSYRCVCRATHTGPNCERPYVPCSPSPCQNGGTCRPTGDVTHE.C	3	VGSYRCVCRATHTGPNCERPYVPCSPSPCQNGGTCRPTGDVTHE,EC,3@162.05282,6@57.02146,8@57.02146,17@57.02146,24@57.02146,29@57.02146,31@0.98402,35@57.02146	S3(OGlycan / 162.0528); N31(Deamidated / 0.984)	15.3869	E.VGS[+162.05282]YRC[+57.02146]VC[+57.02146]RATHTGPNC[+57.02146]ERPYVPC[+57.02146]SPSPC[+57.02146]QN[+0.98402]GGTC[+57.02146]RPTGDVTHE.C	C6(Carbamidomethyl / 57.0215); C8(Carbamidomethyl / 57.0215); C17(Carbamidomethyl / 57.0215); C24(Carbamidomethyl / 57.0215); C29(Carbamidomethyl / 57.0215); C35(Carbamidomethyl / 57.0215)	0.009	0.0091	0	0	0	0	0.00087	0.00088	2.047	127.2	0.9		Specific	8.9	>sp|P46531|NOTC1_HUMAN Neurogenic locus notch homolog protein 1 OS=Homo sapiens OX=9606 GN=NOTCH1 PE=1 SV=4	1	2698	FP052722_7.4270.4270.6	high-energy collision-induced dissociation	2.23	5196.21	5196.21	1	46 | 41272
22	Hex(1)	321.5	6	866.88	5196.24	866.878	5196.23	controllerType=0 controllerNumber=1 scan=4035	2.636	E.VGSYRCVCRATHTGPNCERPYVPCSPSPCQNGGTCRPTGDVTHE.C	3	VGSYRCVCRATHTGPNCERPYVPCSPSPCQNGGTCRPTGDVTHE,EC,3@162.05282,6@57.02146,8@57.02146,17@57.02146,24@57.02146,29@57.02146,35@57.02146	S3(OGlycan / 162.0528)	14.8066	E.VGS[+162.05282]YRC[+57.02146]VC[+57.02146]RATHTGPNC[+57.02146]ERPYVPC[+57.02146]SPSPC[+57.02146]QNGGTC[+57.02146]RPTGDVTHE.C	C6(Carbamidomethyl / 57.0215); C8(Carbamidomethyl / 57.0215); C17(Carbamidomethyl / 57.0215); C24(Carbamidomethyl / 57.0215); C29(Carbamidomethyl / 57.0215); C35(Carbamidomethyl / 57.0215)	3.3e-06	3.4e-06	0	0	0	0	4.9e-07	5e-07	5.477	321.5	1.6		Specific	11.9	>sp|P46531|NOTC1_HUMAN Neurogenic locus notch homolog protein 1 OS=Homo sapiens OX=9606 GN=NOTCH1 PE=1 SV=4	1	2448	FP052722_7.4035.4035.6	high-energy collision-induced dissociation	5.8	5195.24	5195.22	1	47 | 37072
22	Hex(1)	309.9	6	866.877	5196.22	866.878	5196.23	controllerType=0 controllerNumber=1 scan=4009	-1.029	E.VGSYRCVCRATHTGPNCERPYVPCSPSPCQNGGTCRPTGDVTHE.C	3	VGSYRCVCRATHTGPNCERPYVPCSPSPCQNGGTCRPTGDVTHE,EC,3@162.05282,6@57.02146,8@57.02146,17@57.02146,24@57.02146,29@57.02146,35@57.02146	S3(OGlycan / 162.0528)	14.7464	E.VGS[+162.05282]YRC[+57.02146]VC[+57.02146]RATHTGPNC[+57.02146]ERPYVPC[+57.02146]SPSPC[+57.02146]QNGGTC[+57.02146]RPTGDVTHE.C	C6(Carbamidomethyl / 57.0215); C8(Carbamidomethyl / 57.0215); C17(Carbamidomethyl / 57.0215); C24(Carbamidomethyl / 57.0215); C29(Carbamidomethyl / 57.0215); C35(Carbamidomethyl / 57.0215)	1.1e-05	1.1e-05	0	0	0	0	1.4e-06	1.4e-06	4.952	309.9	1.6		Specific	11.5	>sp|P46531|NOTC1_HUMAN Neurogenic locus notch homolog protein 1 OS=Homo sapiens OX=9606 GN=NOTCH1 PE=1 SV=4	1	2418	FP052722_7.4009.4009.6	high-energy collision-induced dissociation	5.16	5195.22	5195.22	1	48 | 36712
22	Hex(1)	230.6	6	866.707	5195.21	866.878	5196.23	controllerType=0 controllerNumber=1 scan=4156	-3.649	E.VGSYRCVCRATHTGPNCERPYVPCSPSPCQNGGTCRPTGDVTHE.C	3	VGSYRCVCRATHTGPNCERPYVPCSPSPCQNGGTCRPTGDVTHE,EC,3@162.05282,6@57.02146,8@57.02146,17@57.02146,24@57.02146,29@57.02146,35@57.02146	S3(OGlycan / 162.0528)	15.0943	E.VGS[+162.05282]YRC[+57.02146]VC[+57.02146]RATHTGPNC[+57.02146]ERPYVPC[+57.02146]SPSPC[+57.02146]QNGGTC[+57.02146]RPTGDVTHE.C	C6(Carbamidomethyl / 57.0215); C8(Carbamidomethyl / 57.0215); C17(Carbamidomethyl / 57.0215); C24(Carbamidomethyl / 57.0215); C29(Carbamidomethyl / 57.0215); C35(Carbamidomethyl / 57.0215)	0.014	0.015	0	0	0	0	0.0013	0.0013	1.843	230.6	1.6	-1	Specific	11	>sp|P46531|NOTC1_HUMAN Neurogenic locus notch homolog protein 1 OS=Homo sapiens OX=9606 GN=NOTCH1 PE=1 SV=4	1	2580	FP052722_7.4156.4156.6	high-energy collision-induced dissociation	2.19	5194.2	5195.22	1	49 | 39232
22	Hex(1)	172.2	6	867.042	5197.22	866.878	5196.23	controllerType=0 controllerNumber=1 scan=4277	-3.202	E.VGSYRCVCRATHTGPNCERPYVPCSPSPCQNGGTCRPTGDVTHE.C	3	VGSYRCVCRATHTGPNCERPYVPCSPSPCQNGGTCRPTGDVTHE,EC,3@162.05282,6@57.02146,8@57.02146,17@57.02146,24@57.02146,29@57.02146,35@57.02146	S3(OGlycan / 162.0528)	15.4034	E.VGS[+162.05282]YRC[+57.02146]VC[+57.02146]RATHTGPNC[+57.02146]ERPYVPC[+57.02146]SPSPC[+57.02146]QNGGTC[+57.02146]RPTGDVTHE.C	C6(Carbamidomethyl / 57.0215); C8(Carbamidomethyl / 57.0215); C17(Carbamidomethyl / 57.0215); C24(Carbamidomethyl / 57.0215); C29(Carbamidomethyl / 57.0215); C35(Carbamidomethyl / 57.0215)	0.0071	0.0072	0	0	0	0	0.00061	0.00062	2.146	172.2	1.6	1	Specific	9.7	>sp|P46531|NOTC1_HUMAN Neurogenic locus notch homolog protein 1 OS=Homo sapiens OX=9606 GN=NOTCH1 PE=1 SV=4	1	2708	FP052722_7.4277.4277.6	high-energy collision-induced dissociation	2.43	5196.21	5195.22	1	50 | 41472
22	Hex(1)	149.6	6	867.044	5197.23	866.878	5196.23	controllerType=0 controllerNumber=1 scan=4218	-1.369	E.VGSYRCVCRATHTGPNCERPYVPCSPSPCQNGGTCRPTGDVTHE.C	3	VGSYRCVCRATHTGPNCERPYVPCSPSPCQNGGTCRPTGDVTHE,EC,3@162.05282,6@57.02146,8@57.02146,17@57.02146,24@57.02146,29@57.02146,35@57.02146	S3(OGlycan / 162.0528)	15.2528	E.VGS[+162.05282]YRC[+57.02146]VC[+57.02146]RATHTGPNC[+57.02146]ERPYVPC[+57.02146]SPSPC[+57.02146]QNGGTC[+57.02146]RPTGDVTHE.C	C6(Carbamidomethyl / 57.0215); C8(Carbamidomethyl / 57.0215); C17(Carbamidomethyl / 57.0215); C24(Carbamidomethyl / 57.0215); C29(Carbamidomethyl / 57.0215); C35(Carbamidomethyl / 57.0215)	0.009	0.0091	0	0	0	0	0.00083	0.00084	2.047	149.6	1.6	1	Specific	9.2	>sp|P46531|NOTC1_HUMAN Neurogenic locus notch homolog protein 1 OS=Homo sapiens OX=9606 GN=NOTCH1 PE=1 SV=4	1	2641	FP052722_7.4218.4218.6	high-energy collision-induced dissociation	2.33	5196.22	5195.22	1	51 | 40392
22	Fuc(1)	345.3	6	864.711	5183.23	864.54	5182.2	controllerType=0 controllerNumber=1 scan=4916	4.969	E.VGSYRCVCRATHTGPNCERPYVPCSPSPCQNGGTCRPTGDVTHE.C	3	VGSYRCVCRATHTGPNCERPYVPCSPSPCQNGGTCRPTGDVTHE,EC,3@146.05791,6@57.02146,8@57.02146,17@57.02146,19@0.98402,24@57.02146,29@57.02146,31@0.98402,35@57.02146	S3(OGlycan / 146.0579); R19(Deamidated / 0.984); N31(Deamidated / 0.984)	16.8994	E.VGS[+146.05791]YRC[+57.02146]VC[+57.02146]RATHTGPNC[+57.02146]ER[+0.98402]PYVPC[+57.02146]SPSPC[+57.02146]QN[+0.98402]GGTC[+57.02146]RPTGDVTHE.C	C6(Carbamidomethyl / 57.0215); C8(Carbamidomethyl / 57.0215); C17(Carbamidomethyl / 57.0215); C24(Carbamidomethyl / 57.0215); C29(Carbamidomethyl / 57.0215); C35(Carbamidomethyl / 57.0215)	6.9e-05	7e-05	0	0	0	0	4.8e-06	4.9e-06	4.162	345.3	1.6	1	Specific	11	>sp|P46531|NOTC1_HUMAN Neurogenic locus notch homolog protein 1 OS=Homo sapiens OX=9606 GN=NOTCH1 PE=1 SV=4	1	3432	FP052722_7.4916.4916.6	high-energy collision-induced dissociation	3.9	5182.22	5181.19	1	52 | 54060
22	Fuc(1)	213.7	5	1037.05	5181.24	1037.25	5182.2	controllerType=0 controllerNumber=1 scan=4508	7.361	E.VGSYRCVCRATHTGPNCERPYVPCSPSPCQNGGTCRPTGDVTHE.C	3	VGSYRCVCRATHTGPNCERPYVPCSPSPCQNGGTCRPTGDVTHE,EC,3@146.05791,6@57.02146,8@57.02146,17@57.02146,19@0.98402,24@57.02146,29@57.02146,31@0.98402,35@57.02146	S3(OGlycan / 146.0579); R19(Deamidated / 0.984); N31(Deamidated / 0.984)	15.946	E.VGS[+146.05791]YRC[+57.02146]VC[+57.02146]RATHTGPNC[+57.02146]ER[+0.98402]PYVPC[+57.02146]SPSPC[+57.02146]QN[+0.98402]GGTC[+57.02146]RPTGDVTHE.C	C6(Carbamidomethyl / 57.0215); C8(Carbamidomethyl / 57.0215); C17(Carbamidomethyl / 57.0215); C24(Carbamidomethyl / 57.0215); C29(Carbamidomethyl / 57.0215); C35(Carbamidomethyl / 57.0215)	0.2	0.21	0	0	0	0	0.012	0.012	0.688	213.7	1.3	-1	Specific	7.2	>sp|P46531|NOTC1_HUMAN Neurogenic locus notch homolog protein 1 OS=Homo sapiens OX=9606 GN=NOTCH1 PE=1 SV=4	1	2949	FP052722_7.4508.4508.5	high-energy collision-induced dissociation	0.51	5180.23	5181.19	1	53 | 45804
22	Fuc(1)	98.3	5	1037.05	5181.22	1037.25	5182.2	controllerType=0 controllerNumber=1 scan=4664	5.006	E.VGSYRCVCRATHTGPNCERPYVPCSPSPCQNGGTCRPTGDVTHE.C	3	VGSYRCVCRATHTGPNCERPYVPCSPSPCQNGGTCRPTGDVTHE,EC,3@146.05791,6@57.02146,8@57.02146,9@0.98402,17@57.02146,24@57.02146,29@57.02146,31@0.98402,35@57.02146	S3(OGlycan / 146.0579); R9(Deamidated / 0.984); N31(Deamidated / 0.984)	16.3098	E.VGS[+146.05791]YRC[+57.02146]VC[+57.02146]R[+0.98402]ATHTGPNC[+57.02146]ERPYVPC[+57.02146]SPSPC[+57.02146]QN[+0.98402]GGTC[+57.02146]RPTGDVTHE.C	C6(Carbamidomethyl / 57.0215); C8(Carbamidomethyl / 57.0215); C17(Carbamidomethyl / 57.0215); C24(Carbamidomethyl / 57.0215); C29(Carbamidomethyl / 57.0215); C35(Carbamidomethyl / 57.0215)	0.64	0.64	0.004	0.004	0.014	0.014	0.05	0.051	0.196	98.3	1.6	-1	Specific	6.5	>sp|P46531|NOTC1_HUMAN Neurogenic locus notch homolog protein 1 OS=Homo sapiens OX=9606 GN=NOTCH1 PE=1 SV=4	1	3129	FP052722_7.4664.4664.5	high-energy collision-induced dissociation	0.11	5180.22	5181.19	1	54 | 49312
22	Fuc(1)	485.1	6	864.378	5181.23	864.376	5181.22	controllerType=0 controllerNumber=1 scan=4493	3.051	E.VGSYRCVCRATHTGPNCERPYVPCSPSPCQNGGTCRPTGDVTHE.C	3	VGSYRCVCRATHTGPNCERPYVPCSPSPCQNGGTCRPTGDVTHE,EC,3@146.05791,6@57.02146,8@57.02146,17@57.02146,24@57.02146,29@57.02146,31@0.98402,35@57.02146	S3(OGlycan / 146.0579); N31(Deamidated / 0.984)	15.9109	E.VGS[+146.05791]YRC[+57.02146]VC[+57.02146]RATHTGPNC[+57.02146]ERPYVPC[+57.02146]SPSPC[+57.02146]QN[+0.98402]GGTC[+57.02146]RPTGDVTHE.C	C6(Carbamidomethyl / 57.0215); C8(Carbamidomethyl / 57.0215); C17(Carbamidomethyl / 57.0215); C24(Carbamidomethyl / 57.0215); C29(Carbamidomethyl / 57.0215); C35(Carbamidomethyl / 57.0215)	6.9e-08	7e-08	0	0	0	0	2.3e-08	2.3e-08	7.161	485.1	9.2		Specific	13.2	>sp|P46531|NOTC1_HUMAN Neurogenic locus notch homolog protein 1 OS=Homo sapiens OX=9606 GN=NOTCH1 PE=1 SV=4	1	2935	FP052722_7.4493.4493.6	high-energy collision-induced dissociation	7.37	5180.23	5180.21	1	55 | 45524
22	Fuc(1)	465.8	6	864.377	5181.23	864.376	5181.22	controllerType=0 controllerNumber=1 scan=4167	1.99	E.VGSYRCVCRATHTGPNCERPYVPCSPSPCQNGGTCRPTGDVTHE.C	25	VGSYRCVCRATHTGPNCERPYVPCSPSPCQNGGTCRPTGDVTHE,EC,6@57.02146,8@57.02146,17@57.02146,24@57.02146,25@146.05791,29@57.02146,31@0.98402,35@57.02146	S25(OGlycan / 146.0579); N31(Deamidated / 0.984)	15.1252	E.VGSYRC[+57.02146]VC[+57.02146]RATHTGPNC[+57.02146]ERPYVPC[+57.02146]S[+146.05791]PSPC[+57.02146]QN[+0.98402]GGTC[+57.02146]RPTGDVTHE.C	C6(Carbamidomethyl / 57.0215); C8(Carbamidomethyl / 57.0215); C17(Carbamidomethyl / 57.0215); C24(Carbamidomethyl / 57.0215); C29(Carbamidomethyl / 57.0215); C35(Carbamidomethyl / 57.0215)	8.9e-08	9e-08	0	0	0	0	2.6e-08	2.6e-08	7.052	465.8	0		Specific	12.9	>sp|P46531|NOTC1_HUMAN Neurogenic locus notch homolog protein 1 OS=Homo sapiens OX=9606 GN=NOTCH1 PE=1 SV=4	1	2588	FP052722_7.4167.4167.6	high-energy collision-induced dissociation	7.35	5180.22	5180.21	1	56 | 39432
22	Fuc(1)	457.8	8	648.535	5181.23	648.534	5181.22	controllerType=0 controllerNumber=1 scan=4194	1.493	E.VGSYRCVCRATHTGPNCERPYVPCSPSPCQNGGTCRPTGDVTHE.C	42	VGSYRCVCRATHTGPNCERPYVPCSPSPCQNGGTCRPTGDVTHE,EC,6@57.02146,8@57.02146,17@57.02146,24@57.02146,29@57.02146,31@0.98402,35@57.02146,42@146.05791	N31(Deamidated / 0.984); T42(OGlycan / 146.0579)	15.1923	E.VGSYRC[+57.02146]VC[+57.02146]RATHTGPNC[+57.02146]ERPYVPC[+57.02146]SPSPC[+57.02146]QN[+0.98402]GGTC[+57.02146]RPTGDVT[+146.05791]HE.C	C6(Carbamidomethyl / 57.0215); C8(Carbamidomethyl / 57.0215); C17(Carbamidomethyl / 57.0215); C24(Carbamidomethyl / 57.0215); C29(Carbamidomethyl / 57.0215); C35(Carbamidomethyl / 57.0215)	3.5e-07	3.5e-07	0	0	0	0	7.7e-08	7.8e-08	6.46	457.8	5		Specific	12	>sp|P46531|NOTC1_HUMAN Neurogenic locus notch homolog protein 1 OS=Homo sapiens OX=9606 GN=NOTCH1 PE=1 SV=4	1	2618	FP052722_7.4194.4194.4	high-energy collision-induced dissociation	6.75	5180.22	5180.21	1	57 | 39992
22	Fuc(1)	454.1	6	864.378	5181.23	864.376	5181.22	controllerType=0 controllerNumber=1 scan=4346	2.061	E.VGSYRCVCRATHTGPNCERPYVPCSPSPCQNGGTCRPTGDVTHE.C	3	VGSYRCVCRATHTGPNCERPYVPCSPSPCQNGGTCRPTGDVTHE,EC,3@146.05791,6@57.02146,8@57.02146,17@57.02146,24@57.02146,29@57.02146,31@0.98402,35@57.02146	S3(OGlycan / 146.0579); N31(Deamidated / 0.984)	15.5671	E.VGS[+146.05791]YRC[+57.02146]VC[+57.02146]RATHTGPNC[+57.02146]ERPYVPC[+57.02146]SPSPC[+57.02146]QN[+0.98402]GGTC[+57.02146]RPTGDVTHE.C	C6(Carbamidomethyl / 57.0215); C8(Carbamidomethyl / 57.0215); C17(Carbamidomethyl / 57.0215); C24(Carbamidomethyl / 57.0215); C29(Carbamidomethyl / 57.0215); C35(Carbamidomethyl / 57.0215)	8.9e-08	9e-08	0	0	0	0	3.2e-08	3.2e-08	7.052	454.1	8.2		Specific	13	>sp|P46531|NOTC1_HUMAN Neurogenic locus notch homolog protein 1 OS=Homo sapiens OX=9606 GN=NOTCH1 PE=1 SV=4	1	2781	FP052722_7.4346.4346.6	high-energy collision-induced dissociation	7.35	5180.22	5180.21	1	58 | 42472
22	Fuc(1)	452.8	6	864.379	5181.24	864.376	5181.22	controllerType=0 controllerNumber=1 scan=4597	3.687	E.VGSYRCVCRATHTGPNCERPYVPCSPSPCQNGGTCRPTGDVTHE.C	3	VGSYRCVCRATHTGPNCERPYVPCSPSPCQNGGTCRPTGDVTHE,EC,3@146.05791,6@57.02146,8@57.02146,17@57.02146,24@57.02146,29@57.02146,31@0.98402,35@57.02146	S3(OGlycan / 146.0579); N31(Deamidated / 0.984)	16.1542	E.VGS[+146.05791]YRC[+57.02146]VC[+57.02146]RATHTGPNC[+57.02146]ERPYVPC[+57.02146]SPSPC[+57.02146]QN[+0.98402]GGTC[+57.02146]RPTGDVTHE.C	C6(Carbamidomethyl / 57.0215); C8(Carbamidomethyl / 57.0215); C17(Carbamidomethyl / 57.0215); C24(Carbamidomethyl / 57.0215); C29(Carbamidomethyl / 57.0215); C35(Carbamidomethyl / 57.0215)	8.9e-08	9e-08	0	0	0	0	3.4e-08	3.5e-08	7.052	452.8	1.6		Specific	12.8	>sp|P46531|NOTC1_HUMAN Neurogenic locus notch homolog protein 1 OS=Homo sapiens OX=9606 GN=NOTCH1 PE=1 SV=4	1	3053	FP052722_7.4597.4597.6	high-energy collision-induced dissociation	7.35	5180.23	5180.21	1	59 | 47940
22	Fuc(1)	448.8	6	864.377	5181.23	864.376	5181.22	controllerType=0 controllerNumber=1 scan=4250	1.92	E.VGSYRCVCRATHTGPNCERPYVPCSPSPCQNGGTCRPTGDVTHE.C	3	VGSYRCVCRATHTGPNCERPYVPCSPSPCQNGGTCRPTGDVTHE,EC,3@146.05791,6@57.02146,8@57.02146,17@57.02146,24@57.02146,29@57.02146,31@0.98402,35@57.02146	S3(OGlycan / 146.0579); N31(Deamidated / 0.984)	15.3386	E.VGS[+146.05791]YRC[+57.02146]VC[+57.02146]RATHTGPNC[+57.02146]ERPYVPC[+57.02146]SPSPC[+57.02146]QN[+0.98402]GGTC[+57.02146]RPTGDVTHE.C	C6(Carbamidomethyl / 57.0215); C8(Carbamidomethyl / 57.0215); C17(Carbamidomethyl / 57.0215); C24(Carbamidomethyl / 57.0215); C29(Carbamidomethyl / 57.0215); C35(Carbamidomethyl / 57.0215)	8.9e-08	9e-08	0	0	0	0	2.9e-08	2.9e-08	7.052	448.8	5.5		Specific	12.9	>sp|P46531|NOTC1_HUMAN Neurogenic locus notch homolog protein 1 OS=Homo sapiens OX=9606 GN=NOTCH1 PE=1 SV=4	1	2675	FP052722_7.4250.4250.6	high-energy collision-induced dissociation	7.35	5180.22	5180.21	1	60 | 40872
22	Fuc(1)	447	6	864.377	5181.23	864.376	5181.22	controllerType=0 controllerNumber=1 scan=4300	1.425	E.VGSYRCVCRATHTGPNCERPYVPCSPSPCQNGGTCRPTGDVTHE.C	3	VGSYRCVCRATHTGPNCERPYVPCSPSPCQNGGTCRPTGDVTHE,EC,3@146.05791,6@57.02146,8@57.02146,17@57.02146,24@57.02146,29@57.02146,31@0.98402,35@57.02146	S3(OGlycan / 146.0579); N31(Deamidated / 0.984)	15.4564	E.VGS[+146.05791]YRC[+57.02146]VC[+57.02146]RATHTGPNC[+57.02146]ERPYVPC[+57.02146]SPSPC[+57.02146]QN[+0.98402]GGTC[+57.02146]RPTGDVTHE.C	C6(Carbamidomethyl / 57.0215); C8(Carbamidomethyl / 57.0215); C17(Carbamidomethyl / 57.0215); C24(Carbamidomethyl / 57.0215); C29(Carbamidomethyl / 57.0215); C35(Carbamidomethyl / 57.0215)	8.9e-08	9e-08	0	0	0	0	3e-08	3.1e-08	7.052	447	0.4		Specific	12.9	>sp|P46531|NOTC1_HUMAN Neurogenic locus notch homolog protein 1 OS=Homo sapiens OX=9606 GN=NOTCH1 PE=1 SV=4	1	2735	FP052722_7.4300.4300.6	high-energy collision-induced dissociation	7.35	5180.22	5180.21	1	61 | 41712
22	Fuc(1)	429.5	6	864.378	5181.23	864.376	5181.22	controllerType=0 controllerNumber=1 scan=4127	2.485	E.VGSYRCVCRATHTGPNCERPYVPCSPSPCQNGGTCRPTGDVTHE.C	3	VGSYRCVCRATHTGPNCERPYVPCSPSPCQNGGTCRPTGDVTHE,EC,3@146.05791,6@57.02146,8@57.02146,17@57.02146,24@57.02146,29@57.02146,31@0.98402,35@57.02146	S3(OGlycan / 146.0579); N31(Deamidated / 0.984)	15.0228	E.VGS[+146.05791]YRC[+57.02146]VC[+57.02146]RATHTGPNC[+57.02146]ERPYVPC[+57.02146]SPSPC[+57.02146]QN[+0.98402]GGTC[+57.02146]RPTGDVTHE.C	C6(Carbamidomethyl / 57.0215); C8(Carbamidomethyl / 57.0215); C17(Carbamidomethyl / 57.0215); C24(Carbamidomethyl / 57.0215); C29(Carbamidomethyl / 57.0215); C35(Carbamidomethyl / 57.0215)	1.7e-07	1.7e-07	0	0	0	0	4.4e-08	4.5e-08	6.763	429.5	8.2		Specific	13.3	>sp|P46531|NOTC1_HUMAN Neurogenic locus notch homolog protein 1 OS=Homo sapiens OX=9606 GN=NOTCH1 PE=1 SV=4	1	2549	FP052722_7.4127.4127.6	high-energy collision-induced dissociation	7.24	5180.22	5180.21	1	62 | 38740
22	Fuc(1)	421.7	6	864.378	5181.23	864.376	5181.22	controllerType=0 controllerNumber=1 scan=4653	2.626	E.VGSYRCVCRATHTGPNCERPYVPCSPSPCQNGGTCRPTGDVTHE.C	3	VGSYRCVCRATHTGPNCERPYVPCSPSPCQNGGTCRPTGDVTHE,EC,3@146.05791,6@57.02146,8@57.02146,17@57.02146,24@57.02146,29@57.02146,31@0.98402,35@57.02146	S3(OGlycan / 146.0579); N31(Deamidated / 0.984)	16.284	E.VGS[+146.05791]YRC[+57.02146]VC[+57.02146]RATHTGPNC[+57.02146]ERPYVPC[+57.02146]SPSPC[+57.02146]QN[+0.98402]GGTC[+57.02146]RPTGDVTHE.C	C6(Carbamidomethyl / 57.0215); C8(Carbamidomethyl / 57.0215); C17(Carbamidomethyl / 57.0215); C24(Carbamidomethyl / 57.0215); C29(Carbamidomethyl / 57.0215); C35(Carbamidomethyl / 57.0215)	1.7e-07	1.7e-07	0	0	0	0	5.1e-08	5.2e-08	6.763	421.7	1.6		Specific	13.1	>sp|P46531|NOTC1_HUMAN Neurogenic locus notch homolog protein 1 OS=Homo sapiens OX=9606 GN=NOTCH1 PE=1 SV=4	1	3116	FP052722_7.4653.4653.6	high-energy collision-induced dissociation	7.24	5180.22	5180.21	1	63 | 49112
22	Fuc(1)	408.4	6	864.212	5180.23	864.376	5181.22	controllerType=0 controllerNumber=1 scan=4869	3.462	E.VGSYRCVCRATHTGPNCERPYVPCSPSPCQNGGTCRPTGDVTHE.C	3	VGSYRCVCRATHTGPNCERPYVPCSPSPCQNGGTCRPTGDVTHE,EC,3@146.05791,6@57.02146,8@57.02146,17@57.02146,24@57.02146,29@57.02146,31@0.98402,35@57.02146	S3(OGlycan / 146.0579); N31(Deamidated / 0.984)	16.7884	E.VGS[+146.05791]YRC[+57.02146]VC[+57.02146]RATHTGPNC[+57.02146]ERPYVPC[+57.02146]SPSPC[+57.02146]QN[+0.98402]GGTC[+57.02146]RPTGDVTHE.C	C6(Carbamidomethyl / 57.0215); C8(Carbamidomethyl / 57.0215); C17(Carbamidomethyl / 57.0215); C24(Carbamidomethyl / 57.0215); C29(Carbamidomethyl / 57.0215); C35(Carbamidomethyl / 57.0215)	1.7e-06	1.8e-06	0	0	0	0	1.7e-07	1.7e-07	5.757	408.4	1.6	-1	Specific	13.7	>sp|P46531|NOTC1_HUMAN Neurogenic locus notch homolog protein 1 OS=Homo sapiens OX=9606 GN=NOTCH1 PE=1 SV=4	1	3378	FP052722_7.4869.4869.6	high-energy collision-induced dissociation	6.23	5179.23	5180.21	1	64 | 53300
22	Fuc(1)	406	6	864.38	5181.25	864.376	5181.22	controllerType=0 controllerNumber=1 scan=5022	5.312	E.VGSYRCVCRATHTGPNCERPYVPCSPSPCQNGGTCRPTGDVTHE.C	3	VGSYRCVCRATHTGPNCERPYVPCSPSPCQNGGTCRPTGDVTHE,EC,3@146.05791,6@57.02146,8@57.02146,17@57.02146,24@57.02146,29@57.02146,31@0.98402,35@57.02146	S3(OGlycan / 146.0579); N31(Deamidated / 0.984)	17.1482	E.VGS[+146.05791]YRC[+57.02146]VC[+57.02146]RATHTGPNC[+57.02146]ERPYVPC[+57.02146]SPSPC[+57.02146]QN[+0.98402]GGTC[+57.02146]RPTGDVTHE.C	C6(Carbamidomethyl / 57.0215); C8(Carbamidomethyl / 57.0215); C17(Carbamidomethyl / 57.0215); C24(Carbamidomethyl / 57.0215); C29(Carbamidomethyl / 57.0215); C35(Carbamidomethyl / 57.0215)	3.9e-07	3.9e-07	0	0	0	0	1e-07	1.1e-07	6.411	406	1.6		Specific	13	>sp|P46531|NOTC1_HUMAN Neurogenic locus notch homolog protein 1 OS=Homo sapiens OX=9606 GN=NOTCH1 PE=1 SV=4	1	3569	FP052722_7.5022.5022.6	high-energy collision-induced dissociation	6.89	5180.24	5180.21	1	65 | 55580
22	Fuc(1)	405	6	864.378	5181.23	864.376	5181.22	controllerType=0 controllerNumber=1 scan=4443	2.626	E.VGSYRCVCRATHTGPNCERPYVPCSPSPCQNGGTCRPTGDVTHE.C	42	VGSYRCVCRATHTGPNCERPYVPCSPSPCQNGGTCRPTGDVTHE,EC,6@57.02146,8@57.02146,17@57.02146,24@57.02146,29@57.02146,31@0.98402,35@57.02146,42@146.05791	N31(Deamidated / 0.984); T42(OGlycan / 146.0579)	15.7952	E.VGSYRC[+57.02146]VC[+57.02146]RATHTGPNC[+57.02146]ERPYVPC[+57.02146]SPSPC[+57.02146]QN[+0.98402]GGTC[+57.02146]RPTGDVT[+146.05791]HE.C	C6(Carbamidomethyl / 57.0215); C8(Carbamidomethyl / 57.0215); C17(Carbamidomethyl / 57.0215); C24(Carbamidomethyl / 57.0215); C29(Carbamidomethyl / 57.0215); C35(Carbamidomethyl / 57.0215)	1.7e-07	1.7e-07	0	0	0	0	4.9e-08	5e-08	6.763	405	0.9		Specific	12.6	>sp|P46531|NOTC1_HUMAN Neurogenic locus notch homolog protein 1 OS=Homo sapiens OX=9606 GN=NOTCH1 PE=1 SV=4	1	2882	FP052722_7.4443.4443.6	high-energy collision-induced dissociation	7.24	5180.22	5180.21	1	66 | 44484
22	Fuc(1)	403.5	6	864.378	5181.23	864.376	5181.22	controllerType=0 controllerNumber=1 scan=4393	2.485	E.VGSYRCVCRATHTGPNCERPYVPCSPSPCQNGGTCRPTGDVTHE.C	3	VGSYRCVCRATHTGPNCERPYVPCSPSPCQNGGTCRPTGDVTHE,EC,3@146.05791,6@57.02146,8@57.02146,17@57.02146,24@57.02146,29@57.02146,31@0.98402,35@57.02146	S3(OGlycan / 146.0579); N31(Deamidated / 0.984)	15.6796	E.VGS[+146.05791]YRC[+57.02146]VC[+57.02146]RATHTGPNC[+57.02146]ERPYVPC[+57.02146]SPSPC[+57.02146]QN[+0.98402]GGTC[+57.02146]RPTGDVTHE.C	C6(Carbamidomethyl / 57.0215); C8(Carbamidomethyl / 57.0215); C17(Carbamidomethyl / 57.0215); C24(Carbamidomethyl / 57.0215); C29(Carbamidomethyl / 57.0215); C35(Carbamidomethyl / 57.0215)	1.7e-07	1.7e-07	0	0	0	0	4.7e-08	4.7e-08	6.763	403.5	1.6		Specific	12	>sp|P46531|NOTC1_HUMAN Neurogenic locus notch homolog protein 1 OS=Homo sapiens OX=9606 GN=NOTCH1 PE=1 SV=4	1	2828	FP052722_7.4393.4393.6	high-energy collision-induced dissociation	7.24	5180.22	5180.21	1	67 | 43512
22	Fuc(1)	401.9	6	864.378	5181.23	864.376	5181.22	controllerType=0 controllerNumber=1 scan=4761	2.273	E.VGSYRCVCRATHTGPNCERPYVPCSPSPCQNGGTCRPTGDVTHE.C	3	VGSYRCVCRATHTGPNCERPYVPCSPSPCQNGGTCRPTGDVTHE,EC,3@146.05791,6@57.02146,8@57.02146,17@57.02146,24@57.02146,29@57.02146,31@0.98402,35@57.02146	S3(OGlycan / 146.0579); N31(Deamidated / 0.984)	16.5338	E.VGS[+146.05791]YRC[+57.02146]VC[+57.02146]RATHTGPNC[+57.02146]ERPYVPC[+57.02146]SPSPC[+57.02146]QN[+0.98402]GGTC[+57.02146]RPTGDVTHE.C	C6(Carbamidomethyl / 57.0215); C8(Carbamidomethyl / 57.0215); C17(Carbamidomethyl / 57.0215); C24(Carbamidomethyl / 57.0215); C29(Carbamidomethyl / 57.0215); C35(Carbamidomethyl / 57.0215)	1.7e-07	1.7e-07	0	0	0	0	5.6e-08	5.7e-08	6.763	401.9	1.4		Specific	12.1	>sp|P46531|NOTC1_HUMAN Neurogenic locus notch homolog protein 1 OS=Homo sapiens OX=9606 GN=NOTCH1 PE=1 SV=4	1	3246	FP052722_7.4761.4761.6	high-energy collision-induced dissociation	7.24	5180.22	5180.21	1	68 | 51140
22	Fuc(1)	401.1	6	864.377	5181.23	864.376	5181.22	controllerType=0 controllerNumber=1 scan=4708	1.778	E.VGSYRCVCRATHTGPNCERPYVPCSPSPCQNGGTCRPTGDVTHE.C	3	VGSYRCVCRATHTGPNCERPYVPCSPSPCQNGGTCRPTGDVTHE,EC,3@146.05791,6@57.02146,8@57.02146,17@57.02146,24@57.02146,29@57.02146,31@0.98402,35@57.02146	S3(OGlycan / 146.0579); N31(Deamidated / 0.984)	16.4096	E.VGS[+146.05791]YRC[+57.02146]VC[+57.02146]RATHTGPNC[+57.02146]ERPYVPC[+57.02146]SPSPC[+57.02146]QN[+0.98402]GGTC[+57.02146]RPTGDVTHE.C	C6(Carbamidomethyl / 57.0215); C8(Carbamidomethyl / 57.0215); C17(Carbamidomethyl / 57.0215); C24(Carbamidomethyl / 57.0215); C29(Carbamidomethyl / 57.0215); C35(Carbamidomethyl / 57.0215)	1.7e-07	1.7e-07	0	0	0	0	5.4e-08	5.4e-08	6.763	401.1	8.2		Specific	12.1	>sp|P46531|NOTC1_HUMAN Neurogenic locus notch homolog protein 1 OS=Homo sapiens OX=9606 GN=NOTCH1 PE=1 SV=4	1	3181	FP052722_7.4708.4708.6	high-energy collision-induced dissociation	7.24	5180.22	5180.21	1	69 | 50100
22	Fuc(1)	390	6	864.378	5181.23	864.376	5181.22	controllerType=0 controllerNumber=1 scan=4815	2.344	E.VGSYRCVCRATHTGPNCERPYVPCSPSPCQNGGTCRPTGDVTHE.C	3	VGSYRCVCRATHTGPNCERPYVPCSPSPCQNGGTCRPTGDVTHE,EC,3@146.05791,6@57.02146,8@57.02146,17@57.02146,24@57.02146,29@57.02146,31@0.98402,35@57.02146	S3(OGlycan / 146.0579); N31(Deamidated / 0.984)	16.6609	E.VGS[+146.05791]YRC[+57.02146]VC[+57.02146]RATHTGPNC[+57.02146]ERPYVPC[+57.02146]SPSPC[+57.02146]QN[+0.98402]GGTC[+57.02146]RPTGDVTHE.C	C6(Carbamidomethyl / 57.0215); C8(Carbamidomethyl / 57.0215); C17(Carbamidomethyl / 57.0215); C24(Carbamidomethyl / 57.0215); C29(Carbamidomethyl / 57.0215); C35(Carbamidomethyl / 57.0215)	2.3e-07	2.4e-07	0	0	0	0	6.9e-08	7e-08	6.633	390	1.6		Specific	12.1	>sp|P46531|NOTC1_HUMAN Neurogenic locus notch homolog protein 1 OS=Homo sapiens OX=9606 GN=NOTCH1 PE=1 SV=4	1	3310	FP052722_7.4815.4815.6	high-energy collision-induced dissociation	6.95	5180.22	5180.21	1	70 | 52300
22	Fuc(1)	387.8	6	864.377	5181.23	864.376	5181.22	controllerType=0 controllerNumber=1 scan=4209	1.708	E.VGSYRCVCRATHTGPNCERPYVPCSPSPCQNGGTCRPTGDVTHE.C	3	VGSYRCVCRATHTGPNCERPYVPCSPSPCQNGGTCRPTGDVTHE,EC,3@146.05791,6@57.02146,8@57.02146,17@57.02146,24@57.02146,29@57.02146,31@0.98402,35@57.02146	S3(OGlycan / 146.0579); N31(Deamidated / 0.984)	15.2302	E.VGS[+146.05791]YRC[+57.02146]VC[+57.02146]RATHTGPNC[+57.02146]ERPYVPC[+57.02146]SPSPC[+57.02146]QN[+0.98402]GGTC[+57.02146]RPTGDVTHE.C	C6(Carbamidomethyl / 57.0215); C8(Carbamidomethyl / 57.0215); C17(Carbamidomethyl / 57.0215); C24(Carbamidomethyl / 57.0215); C29(Carbamidomethyl / 57.0215); C35(Carbamidomethyl / 57.0215)	2.3e-07	2.4e-07	0	0	0	0	6.7e-08	6.7e-08	6.633	387.8	6.4		Specific	12.7	>sp|P46531|NOTC1_HUMAN Neurogenic locus notch homolog protein 1 OS=Homo sapiens OX=9606 GN=NOTCH1 PE=1 SV=4	1	2632	FP052722_7.4209.4209.6	high-energy collision-induced dissociation	6.95	5180.22	5180.21	1	71 | 40192
22	Fuc(1)	370.4	6	864.213	5180.24	864.376	5181.22	controllerType=0 controllerNumber=1 scan=4916	4.593	E.VGSYRCVCRATHTGPNCERPYVPCSPSPCQNGGTCRPTGDVTHE.C	3	VGSYRCVCRATHTGPNCERPYVPCSPSPCQNGGTCRPTGDVTHE,EC,3@146.05791,6@57.02146,8@57.02146,17@57.02146,24@57.02146,29@57.02146,31@0.98402,35@57.02146	S3(OGlycan / 146.0579); N31(Deamidated / 0.984)	16.8994	E.VGS[+146.05791]YRC[+57.02146]VC[+57.02146]RATHTGPNC[+57.02146]ERPYVPC[+57.02146]SPSPC[+57.02146]QN[+0.98402]GGTC[+57.02146]RPTGDVTHE.C	C6(Carbamidomethyl / 57.0215); C8(Carbamidomethyl / 57.0215); C17(Carbamidomethyl / 57.0215); C24(Carbamidomethyl / 57.0215); C29(Carbamidomethyl / 57.0215); C35(Carbamidomethyl / 57.0215)	5.3e-06	5.4e-06	0	0	0	0	7.1e-07	7.2e-07	5.275	370.4	1.6	-1	Specific	12.4	>sp|P46531|NOTC1_HUMAN Neurogenic locus notch homolog protein 1 OS=Homo sapiens OX=9606 GN=NOTCH1 PE=1 SV=4	1	3431	FP052722_7.4916.4916.6	high-energy collision-induced dissociation	5.59	5179.23	5180.21	1	72 | 54020
22	Fuc(1)	361.7	6	864.378	5181.23	864.376	5181.22	controllerType=0 controllerNumber=1 scan=4544	3.051	E.VGSYRCVCRATHTGPNCERPYVPCSPSPCQNGGTCRPTGDVTHE.C	3	VGSYRCVCRATHTGPNCERPYVPCSPSPCQNGGTCRPTGDVTHE,EC,3@146.05791,6@57.02146,8@57.02146,17@57.02146,24@57.02146,29@57.02146,31@0.98402,35@57.02146	S3(OGlycan / 146.0579); N31(Deamidated / 0.984)	16.0296	E.VGS[+146.05791]YRC[+57.02146]VC[+57.02146]RATHTGPNC[+57.02146]ERPYVPC[+57.02146]SPSPC[+57.02146]QN[+0.98402]GGTC[+57.02146]RPTGDVTHE.C	C6(Carbamidomethyl / 57.0215); C8(Carbamidomethyl / 57.0215); C17(Carbamidomethyl / 57.0215); C24(Carbamidomethyl / 57.0215); C29(Carbamidomethyl / 57.0215); C35(Carbamidomethyl / 57.0215)	2.8e-05	2.8e-05	0	0	0	0	3.6e-06	3.6e-06	4.555	361.7	1.6		Specific	11.1	>sp|P46531|NOTC1_HUMAN Neurogenic locus notch homolog protein 1 OS=Homo sapiens OX=9606 GN=NOTCH1 PE=1 SV=4	1	2990	FP052722_7.4544.4544.6	high-energy collision-induced dissociation	4.87	5180.23	5180.21	1	73 | 46684
22	Fuc(1)	310.8	6	864.38	5181.24	864.376	5181.22	controllerType=0 controllerNumber=1 scan=5129	5.03	E.VGSYRCVCRATHTGPNCERPYVPCSPSPCQNGGTCRPTGDVTHE.C	3	VGSYRCVCRATHTGPNCERPYVPCSPSPCQNGGTCRPTGDVTHE,EC,3@146.05791,6@57.02146,8@57.02146,17@57.02146,24@57.02146,29@57.02146,31@0.98402,35@57.02146	S3(OGlycan / 146.0579); N31(Deamidated / 0.984)	17.4013	E.VGS[+146.05791]YRC[+57.02146]VC[+57.02146]RATHTGPNC[+57.02146]ERPYVPC[+57.02146]SPSPC[+57.02146]QN[+0.98402]GGTC[+57.02146]RPTGDVTHE.C	C6(Carbamidomethyl / 57.0215); C8(Carbamidomethyl / 57.0215); C17(Carbamidomethyl / 57.0215); C24(Carbamidomethyl / 57.0215); C29(Carbamidomethyl / 57.0215); C35(Carbamidomethyl / 57.0215)	6.3e-06	6.4e-06	0	0	0	0	9.5e-07	9.6e-07	5.198	310.8	1.6		Specific	11.2	>sp|P46531|NOTC1_HUMAN Neurogenic locus notch homolog protein 1 OS=Homo sapiens OX=9606 GN=NOTCH1 PE=1 SV=4	1	3712	FP052722_7.5129.5129.6	high-energy collision-induced dissociation	5.31	5180.24	5180.21	1	74 | 56792
22	Fuc(1)	309	6	864.38	5181.24	864.376	5181.22	controllerType=0 controllerNumber=1 scan=5184	4.393	E.VGSYRCVCRATHTGPNCERPYVPCSPSPCQNGGTCRPTGDVTHE.C	3	VGSYRCVCRATHTGPNCERPYVPCSPSPCQNGGTCRPTGDVTHE,EC,3@146.05791,6@57.02146,8@57.02146,17@57.02146,24@57.02146,29@57.02146,31@0.98402,35@57.02146	S3(OGlycan / 146.0579); N31(Deamidated / 0.984)	17.5316	E.VGS[+146.05791]YRC[+57.02146]VC[+57.02146]RATHTGPNC[+57.02146]ERPYVPC[+57.02146]SPSPC[+57.02146]QN[+0.98402]GGTC[+57.02146]RPTGDVTHE.C	C6(Carbamidomethyl / 57.0215); C8(Carbamidomethyl / 57.0215); C17(Carbamidomethyl / 57.0215); C24(Carbamidomethyl / 57.0215); C29(Carbamidomethyl / 57.0215); C35(Carbamidomethyl / 57.0215)	6.3e-06	6.4e-06	0	0	0	0	1e-06	1e-06	5.198	309	1.6		Specific	11.3	>sp|P46531|NOTC1_HUMAN Neurogenic locus notch homolog protein 1 OS=Homo sapiens OX=9606 GN=NOTCH1 PE=1 SV=4	1	3788	FP052722_7.5184.5184.6	high-energy collision-induced dissociation	5.31	5180.23	5180.21	1	75 | 57192
22	Fuc(1)	268.2	5	1037.05	5181.23	1037.05	5181.22	controllerType=0 controllerNumber=1 scan=4141	2.217	E.VGSYRCVCRATHTGPNCERPYVPCSPSPCQNGGTCRPTGDVTHE.C	3	VGSYRCVCRATHTGPNCERPYVPCSPSPCQNGGTCRPTGDVTHE,EC,3@146.05791,6@57.02146,8@57.02146,17@57.02146,24@57.02146,29@57.02146,31@0.98402,35@57.02146	S3(OGlycan / 146.0579); N31(Deamidated / 0.984)	15.0562	E.VGS[+146.05791]YRC[+57.02146]VC[+57.02146]RATHTGPNC[+57.02146]ERPYVPC[+57.02146]SPSPC[+57.02146]QN[+0.98402]GGTC[+57.02146]RPTGDVTHE.C	C6(Carbamidomethyl / 57.0215); C8(Carbamidomethyl / 57.0215); C17(Carbamidomethyl / 57.0215); C24(Carbamidomethyl / 57.0215); C29(Carbamidomethyl / 57.0215); C35(Carbamidomethyl / 57.0215)	0.00097	0.00098	0	0	0	0	9.1e-05	9.2e-05	3.012	268.2	1.6		Specific	8.6	>sp|P46531|NOTC1_HUMAN Neurogenic locus notch homolog protein 1 OS=Homo sapiens OX=9606 GN=NOTCH1 PE=1 SV=4	1	2562	FP052722_7.4141.4141.5	high-energy collision-induced dissociation	3.23	5180.22	5180.21	1	76 | 38912
22	Fuc(1)	263.8	6	864.38	5181.25	864.376	5181.22	controllerType=0 controllerNumber=1 scan=5298	5.312	E.VGSYRCVCRATHTGPNCERPYVPCSPSPCQNGGTCRPTGDVTHE.C	3	VGSYRCVCRATHTGPNCERPYVPCSPSPCQNGGTCRPTGDVTHE,EC,3@146.05791,6@57.02146,8@57.02146,17@57.02146,19@0.98402,24@57.02146,29@57.02146,35@57.02146	S3(OGlycan / 146.0579); R19(Deamidated / 0.984)	17.799	E.VGS[+146.05791]YRC[+57.02146]VC[+57.02146]RATHTGPNC[+57.02146]ER[+0.98402]PYVPC[+57.02146]SPSPC[+57.02146]QNGGTC[+57.02146]RPTGDVTHE.C	C6(Carbamidomethyl / 57.0215); C8(Carbamidomethyl / 57.0215); C17(Carbamidomethyl / 57.0215); C24(Carbamidomethyl / 57.0215); C29(Carbamidomethyl / 57.0215); C35(Carbamidomethyl / 57.0215)	1.3e-05	1.3e-05	0	0	0	0	1.7e-06	1.7e-06	4.898	263.8	2.5		Specific	12.6	>sp|P46531|NOTC1_HUMAN Neurogenic locus notch homolog protein 1 OS=Homo sapiens OX=9606 GN=NOTCH1 PE=1 SV=4	1	3943	FP052722_7.5298.5298.6	high-energy collision-induced dissociation	5.12	5180.24	5180.21	1	77 | 57832
22	Fuc(1)	221.7	5	1037.05	5181.23	1037.05	5181.22	controllerType=0 controllerNumber=1 scan=4096	2.806	E.VGSYRCVCRATHTGPNCERPYVPCSPSPCQNGGTCRPTGDVTHE.C	3	VGSYRCVCRATHTGPNCERPYVPCSPSPCQNGGTCRPTGDVTHE,EC,3@146.05791,6@57.02146,8@57.02146,17@57.02146,24@57.02146,29@57.02146,31@0.98402,35@57.02146	S3(OGlycan / 146.0579); N31(Deamidated / 0.984)	14.9443	E.VGS[+146.05791]YRC[+57.02146]VC[+57.02146]RATHTGPNC[+57.02146]ERPYVPC[+57.02146]SPSPC[+57.02146]QN[+0.98402]GGTC[+57.02146]RPTGDVTHE.C	C6(Carbamidomethyl / 57.0215); C8(Carbamidomethyl / 57.0215); C17(Carbamidomethyl / 57.0215); C24(Carbamidomethyl / 57.0215); C29(Carbamidomethyl / 57.0215); C35(Carbamidomethyl / 57.0215)	0.00081	0.00082	0	0	0	0	8e-05	8.1e-05	3.091	221.7	1.8		Specific	8.1	>sp|P46531|NOTC1_HUMAN Neurogenic locus notch homolog protein 1 OS=Homo sapiens OX=9606 GN=NOTCH1 PE=1 SV=4	1	2517	FP052722_7.4096.4096.5	high-energy collision-induced dissociation	3.34	5180.23	5180.21	1	78 | 38084
22	Fuc(1)	202.6	6	864.381	5181.25	864.376	5181.22	controllerType=0 controllerNumber=1 scan=5593	6.231	E.VGSYRCVCRATHTGPNCERPYVPCSPSPCQNGGTCRPTGDVTHE.C	3	VGSYRCVCRATHTGPNCERPYVPCSPSPCQNGGTCRPTGDVTHE,EC,3@146.05791,6@57.02146,8@57.02146,17@57.02146,24@57.02146,29@57.02146,31@0.98402,35@57.02146	S3(OGlycan / 146.0579); N31(Deamidated / 0.984)	18.501	E.VGS[+146.05791]YRC[+57.02146]VC[+57.02146]RATHTGPNC[+57.02146]ERPYVPC[+57.02146]SPSPC[+57.02146]QN[+0.98402]GGTC[+57.02146]RPTGDVTHE.C	C6(Carbamidomethyl / 57.0215); C8(Carbamidomethyl / 57.0215); C17(Carbamidomethyl / 57.0215); C24(Carbamidomethyl / 57.0215); C29(Carbamidomethyl / 57.0215); C35(Carbamidomethyl / 57.0215)	1.4e-05	1.4e-05	0	0	0	0	2.1e-06	2.1e-06	4.863	202.6	1.6		Specific	13.3	>sp|P46531|NOTC1_HUMAN Neurogenic locus notch homolog protein 1 OS=Homo sapiens OX=9606 GN=NOTCH1 PE=1 SV=4	1	4304	FP052722_7.5593.5593.6	high-energy collision-induced dissociation	5.11	5180.24	5180.21	1	79 | 58753
22	Fuc(1)	197.2	6	864.379	5181.24	864.376	5181.22	controllerType=0 controllerNumber=1 scan=5443	3.404	E.VGSYRCVCRATHTGPNCERPYVPCSPSPCQNGGTCRPTGDVTHE.C	3	VGSYRCVCRATHTGPNCERPYVPCSPSPCQNGGTCRPTGDVTHE,EC,3@146.05791,6@57.02146,8@57.02146,17@57.02146,24@57.02146,29@57.02146,31@0.98402,35@57.02146	S3(OGlycan / 146.0579); N31(Deamidated / 0.984)	18.1444	E.VGS[+146.05791]YRC[+57.02146]VC[+57.02146]RATHTGPNC[+57.02146]ERPYVPC[+57.02146]SPSPC[+57.02146]QN[+0.98402]GGTC[+57.02146]RPTGDVTHE.C	C6(Carbamidomethyl / 57.0215); C8(Carbamidomethyl / 57.0215); C17(Carbamidomethyl / 57.0215); C24(Carbamidomethyl / 57.0215); C29(Carbamidomethyl / 57.0215); C35(Carbamidomethyl / 57.0215)	6.1e-06	6.2e-06	0	0	0	0	8.3e-07	8.4e-07	5.215	197.2	1.6		Specific	11.4	>sp|P46531|NOTC1_HUMAN Neurogenic locus notch homolog protein 1 OS=Homo sapiens OX=9606 GN=NOTCH1 PE=1 SV=4	1	4112	FP052722_7.5443.5443.6	high-energy collision-induced dissociation	5.4	5180.23	5180.21	1	80 | 58432
22	Fuc(1)	189.9	5	1037.05	5181.23	1037.05	5181.22	controllerType=0 controllerNumber=1 scan=4408	2.57	E.VGSYRCVCRATHTGPNCERPYVPCSPSPCQNGGTCRPTGDVTHE.C	3	VGSYRCVCRATHTGPNCERPYVPCSPSPCQNGGTCRPTGDVTHE,EC,3@146.05791,6@57.02146,8@57.02146,17@57.02146,24@57.02146,29@57.02146,31@0.98402,35@57.02146	S3(OGlycan / 146.0579); N31(Deamidated / 0.984)	15.7139	E.VGS[+146.05791]YRC[+57.02146]VC[+57.02146]RATHTGPNC[+57.02146]ERPYVPC[+57.02146]SPSPC[+57.02146]QN[+0.98402]GGTC[+57.02146]RPTGDVTHE.C	C6(Carbamidomethyl / 57.0215); C8(Carbamidomethyl / 57.0215); C17(Carbamidomethyl / 57.0215); C24(Carbamidomethyl / 57.0215); C29(Carbamidomethyl / 57.0215); C35(Carbamidomethyl / 57.0215)	0.0013	0.0013	0	0	0	0	0.00014	0.00015	2.876	189.9	1.6		Specific	7.9	>sp|P46531|NOTC1_HUMAN Neurogenic locus notch homolog protein 1 OS=Homo sapiens OX=9606 GN=NOTCH1 PE=1 SV=4	1	2846	FP052722_7.4408.4408.5	high-energy collision-induced dissociation	3.06	5180.22	5180.21	1	81 | 43792
22	Fuc(1)	179	5	1037.05	5181.23	1037.05	5181.22	controllerType=0 controllerNumber=1 scan=4361	2.217	E.VGSYRCVCRATHTGPNCERPYVPCSPSPCQNGGTCRPTGDVTHE.C	3	VGSYRCVCRATHTGPNCERPYVPCSPSPCQNGGTCRPTGDVTHE,EC,3@146.05791,6@57.02146,8@57.02146,17@57.02146,24@57.02146,29@57.02146,31@0.98402,35@57.02146	S3(OGlycan / 146.0579); N31(Deamidated / 0.984)	15.6011	E.VGS[+146.05791]YRC[+57.02146]VC[+57.02146]RATHTGPNC[+57.02146]ERPYVPC[+57.02146]SPSPC[+57.02146]QN[+0.98402]GGTC[+57.02146]RPTGDVTHE.C	C6(Carbamidomethyl / 57.0215); C8(Carbamidomethyl / 57.0215); C17(Carbamidomethyl / 57.0215); C24(Carbamidomethyl / 57.0215); C29(Carbamidomethyl / 57.0215); C35(Carbamidomethyl / 57.0215)	0.0029	0.003	0	0	0	0	0.00024	0.00024	2.533	179	1.6		Specific	7.7	>sp|P46531|NOTC1_HUMAN Neurogenic locus notch homolog protein 1 OS=Homo sapiens OX=9606 GN=NOTCH1 PE=1 SV=4	1	2797	FP052722_7.4361.4361.5	high-energy collision-induced dissociation	2.72	5180.22	5180.21	1	82 | 42832
22	Fuc(1)	155.4	5	1037.05	5181.24	1037.05	5181.22	controllerType=0 controllerNumber=1 scan=4556	3.748	E.VGSYRCVCRATHTGPNCERPYVPCSPSPCQNGGTCRPTGDVTHE.C	3	VGSYRCVCRATHTGPNCERPYVPCSPSPCQNGGTCRPTGDVTHE,EC,3@146.05791,6@57.02146,8@57.02146,17@57.02146,24@57.02146,29@57.02146,31@0.98402,35@57.02146	S3(OGlycan / 146.0579); N31(Deamidated / 0.984)	16.0581	E.VGS[+146.05791]YRC[+57.02146]VC[+57.02146]RATHTGPNC[+57.02146]ERPYVPC[+57.02146]SPSPC[+57.02146]QN[+0.98402]GGTC[+57.02146]RPTGDVTHE.C	C6(Carbamidomethyl / 57.0215); C8(Carbamidomethyl / 57.0215); C17(Carbamidomethyl / 57.0215); C24(Carbamidomethyl / 57.0215); C29(Carbamidomethyl / 57.0215); C35(Carbamidomethyl / 57.0215)	0.0087	0.0089	0	0	0	0	0.00078	0.00079	2.059	155.4	1.6		Specific	6.9	>sp|P46531|NOTC1_HUMAN Neurogenic locus notch homolog protein 1 OS=Homo sapiens OX=9606 GN=NOTCH1 PE=1 SV=4	1	3002	FP052722_7.4556.4556.5	high-energy collision-induced dissociation	2.24	5180.23	5180.21	1	83 | 46992
22	Fuc(1)	152.1	5	1037.05	5181.23	1037.05	5181.22	controllerType=0 controllerNumber=1 scan=4315	1.981	E.VGSYRCVCRATHTGPNCERPYVPCSPSPCQNGGTCRPTGDVTHE.C	3	VGSYRCVCRATHTGPNCERPYVPCSPSPCQNGGTCRPTGDVTHE,EC,3@146.05791,6@57.02146,8@57.02146,17@57.02146,24@57.02146,29@57.02146,31@0.98402,35@57.02146	S3(OGlycan / 146.0579); N31(Deamidated / 0.984)	15.4917	E.VGS[+146.05791]YRC[+57.02146]VC[+57.02146]RATHTGPNC[+57.02146]ERPYVPC[+57.02146]SPSPC[+57.02146]QN[+0.98402]GGTC[+57.02146]RPTGDVTHE.C	C6(Carbamidomethyl / 57.0215); C8(Carbamidomethyl / 57.0215); C17(Carbamidomethyl / 57.0215); C24(Carbamidomethyl / 57.0215); C29(Carbamidomethyl / 57.0215); C35(Carbamidomethyl / 57.0215)	0.0087	0.0089	0	0	0	0	0.0007	0.0007	2.059	152.1	1.6		Specific	7	>sp|P46531|NOTC1_HUMAN Neurogenic locus notch homolog protein 1 OS=Homo sapiens OX=9606 GN=NOTCH1 PE=1 SV=4	1	2749	FP052722_7.4315.4315.5	high-energy collision-induced dissociation	2.24	5180.22	5180.21	1	84 | 42032
22	Fuc(1)	148	5	1037.05	5181.23	1037.05	5181.22	controllerType=0 controllerNumber=1 scan=4227	2.688	E.VGSYRCVCRATHTGPNCERPYVPCSPSPCQNGGTCRPTGDVTHE.C	3	VGSYRCVCRATHTGPNCERPYVPCSPSPCQNGGTCRPTGDVTHE,EC,3@146.05791,6@57.02146,8@57.02146,17@57.02146,24@57.02146,29@57.02146,31@0.98402,35@57.02146	S3(OGlycan / 146.0579); N31(Deamidated / 0.984)	15.2748	E.VGS[+146.05791]YRC[+57.02146]VC[+57.02146]RATHTGPNC[+57.02146]ERPYVPC[+57.02146]SPSPC[+57.02146]QN[+0.98402]GGTC[+57.02146]RPTGDVTHE.C	C6(Carbamidomethyl / 57.0215); C8(Carbamidomethyl / 57.0215); C17(Carbamidomethyl / 57.0215); C24(Carbamidomethyl / 57.0215); C29(Carbamidomethyl / 57.0215); C35(Carbamidomethyl / 57.0215)	0.034	0.034	0	0	0	0	0.0025	0.0025	1.474	148	1.6		Specific	6.7	>sp|P46531|NOTC1_HUMAN Neurogenic locus notch homolog protein 1 OS=Homo sapiens OX=9606 GN=NOTCH1 PE=1 SV=4	1	2653	FP052722_7.4227.4227.5	high-energy collision-induced dissociation	1.66	5180.22	5180.21	1	85 | 40592
22	Fuc(1)	139.5	5	1037.05	5181.23	1037.05	5181.22	controllerType=0 controllerNumber=1 scan=4184	2.099	E.VGSYRCVCRATHTGPNCERPYVPCSPSPCQNGGTCRPTGDVTHE.C	3	VGSYRCVCRATHTGPNCERPYVPCSPSPCQNGGTCRPTGDVTHE,EC,3@146.05791,6@57.02146,8@57.02146,17@57.02146,24@57.02146,29@57.02146,31@0.98402,35@57.02146	S3(OGlycan / 146.0579); N31(Deamidated / 0.984)	15.1663	E.VGS[+146.05791]YRC[+57.02146]VC[+57.02146]RATHTGPNC[+57.02146]ERPYVPC[+57.02146]SPSPC[+57.02146]QN[+0.98402]GGTC[+57.02146]RPTGDVTHE.C	C6(Carbamidomethyl / 57.0215); C8(Carbamidomethyl / 57.0215); C17(Carbamidomethyl / 57.0215); C24(Carbamidomethyl / 57.0215); C29(Carbamidomethyl / 57.0215); C35(Carbamidomethyl / 57.0215)	0.011	0.012	0	0	0	0	0.0012	0.0012	1.942	139.5	1.6		Specific	7.3	>sp|P46531|NOTC1_HUMAN Neurogenic locus notch homolog protein 1 OS=Homo sapiens OX=9606 GN=NOTCH1 PE=1 SV=4	1	2606	FP052722_7.4184.4184.5	high-energy collision-induced dissociation	2.13	5180.22	5180.21	1	86 | 39752
22	Fuc(1)	123.4	6	864.212	5180.24	864.376	5181.22	controllerType=0 controllerNumber=1 scan=5341	4.523	E.VGSYRCVCRATHTGPNCERPYVPCSPSPCQNGGTCRPTGDVTHE.C	3	VGSYRCVCRATHTGPNCERPYVPCSPSPCQNGGTCRPTGDVTHE,EC,3@146.05791,6@57.02146,8@57.02146,17@57.02146,24@57.02146,29@57.02146,31@0.98402,35@57.02146	S3(OGlycan / 146.0579); N31(Deamidated / 0.984)	17.903	E.VGS[+146.05791]YRC[+57.02146]VC[+57.02146]RATHTGPNC[+57.02146]ERPYVPC[+57.02146]SPSPC[+57.02146]QN[+0.98402]GGTC[+57.02146]RPTGDVTHE.C	C6(Carbamidomethyl / 57.0215); C8(Carbamidomethyl / 57.0215); C17(Carbamidomethyl / 57.0215); C24(Carbamidomethyl / 57.0215); C29(Carbamidomethyl / 57.0215); C35(Carbamidomethyl / 57.0215)	0.0012	0.0012	0	0	0	0	0.00012	0.00012	2.92	123.4	1.6	-1	Specific	11.2	>sp|P46531|NOTC1_HUMAN Neurogenic locus notch homolog protein 1 OS=Homo sapiens OX=9606 GN=NOTCH1 PE=1 SV=4	1	3990	FP052722_7.5341.5341.6	high-energy collision-induced dissociation	3.11	5179.23	5180.21	1	87 | 58032
22	Fuc(1)	122.4	5	1037.05	5181.23	1037.05	5181.22	controllerType=0 controllerNumber=1 scan=4459	1.746	E.VGSYRCVCRATHTGPNCERPYVPCSPSPCQNGGTCRPTGDVTHE.C	3	VGSYRCVCRATHTGPNCERPYVPCSPSPCQNGGTCRPTGDVTHE,EC,3@146.05791,6@57.02146,8@57.02146,17@57.02146,24@57.02146,29@57.02146,31@0.98402,35@57.02146	S3(OGlycan / 146.0579); N31(Deamidated / 0.984)	15.8306	E.VGS[+146.05791]YRC[+57.02146]VC[+57.02146]RATHTGPNC[+57.02146]ERPYVPC[+57.02146]SPSPC[+57.02146]QN[+0.98402]GGTC[+57.02146]RPTGDVTHE.C	C6(Carbamidomethyl / 57.0215); C8(Carbamidomethyl / 57.0215); C17(Carbamidomethyl / 57.0215); C24(Carbamidomethyl / 57.0215); C29(Carbamidomethyl / 57.0215); C35(Carbamidomethyl / 57.0215)	0.034	0.034	0	0	0	0	0.0026	0.0026	1.474	122.4	1.6		Specific	6.7	>sp|P46531|NOTC1_HUMAN Neurogenic locus notch homolog protein 1 OS=Homo sapiens OX=9606 GN=NOTCH1 PE=1 SV=4	1	2898	FP052722_7.4459.4459.5	high-energy collision-induced dissociation	1.66	5180.22	5180.21	1	88 | 44764
22	Fuc(1)	114.1	6	864.214	5180.25	864.376	5181.22	controllerType=0 controllerNumber=1 scan=5546	6.36	E.VGSYRCVCRATHTGPNCERPYVPCSPSPCQNGGTCRPTGDVTHE.C	3	VGSYRCVCRATHTGPNCERPYVPCSPSPCQNGGTCRPTGDVTHE,EC,3@146.05791,6@57.02146,8@57.02146,17@57.02146,24@57.02146,29@57.02146,31@0.98402,35@57.02146	S3(OGlycan / 146.0579); N31(Deamidated / 0.984)	18.3891	E.VGS[+146.05791]YRC[+57.02146]VC[+57.02146]RATHTGPNC[+57.02146]ERPYVPC[+57.02146]SPSPC[+57.02146]QN[+0.98402]GGTC[+57.02146]RPTGDVTHE.C	C6(Carbamidomethyl / 57.0215); C8(Carbamidomethyl / 57.0215); C17(Carbamidomethyl / 57.0215); C24(Carbamidomethyl / 57.0215); C29(Carbamidomethyl / 57.0215); C35(Carbamidomethyl / 57.0215)	0.055	0.055	0	0	0	0	0.0034	0.0035	1.262	114.1	1.6	-1	Specific	10.1	>sp|P46531|NOTC1_HUMAN Neurogenic locus notch homolog protein 1 OS=Homo sapiens OX=9606 GN=NOTCH1 PE=1 SV=4	1	4242	FP052722_7.5546.5546.6	high-energy collision-induced dissociation	1.44	5179.24	5180.21	1	89 | 58672
22	Fuc(1)	111.9	5	1037.05	5181.23	1037.05	5181.22	controllerType=0 controllerNumber=1 scan=4608	2.924	E.VGSYRCVCRATHTGPNCERPYVPCSPSPCQNGGTCRPTGDVTHE.C	3	VGSYRCVCRATHTGPNCERPYVPCSPSPCQNGGTCRPTGDVTHE,EC,3@146.05791,6@57.02146,8@57.02146,17@57.02146,24@57.02146,29@57.02146,31@0.98402,35@57.02146	S3(OGlycan / 146.0579); N31(Deamidated / 0.984)	16.1796	E.VGS[+146.05791]YRC[+57.02146]VC[+57.02146]RATHTGPNC[+57.02146]ERPYVPC[+57.02146]SPSPC[+57.02146]QN[+0.98402]GGTC[+57.02146]RPTGDVTHE.C	C6(Carbamidomethyl / 57.0215); C8(Carbamidomethyl / 57.0215); C17(Carbamidomethyl / 57.0215); C24(Carbamidomethyl / 57.0215); C29(Carbamidomethyl / 57.0215); C35(Carbamidomethyl / 57.0215)	0.072	0.072	0	0	0	0	0.0041	0.0041	1.145	111.9	0.5		Specific	6.7	>sp|P46531|NOTC1_HUMAN Neurogenic locus notch homolog protein 1 OS=Homo sapiens OX=9606 GN=NOTCH1 PE=1 SV=4	1	3065	FP052722_7.4608.4608.5	high-energy collision-induced dissociation	1.32	5180.23	5180.21	1	90 | 48180
22	Fuc(1)	111.8	5	1037.05	5181.23	1037.05	5181.22	controllerType=0 controllerNumber=1 scan=4267	2.099	E.VGSYRCVCRATHTGPNCERPYVPCSPSPCQNGGTCRPTGDVTHE.C	3	VGSYRCVCRATHTGPNCERPYVPCSPSPCQNGGTCRPTGDVTHE,EC,3@146.05791,6@57.02146,8@57.02146,17@57.02146,24@57.02146,29@57.02146,30@0.98402,35@57.02146	S3(OGlycan / 146.0579); Q30(Deamidated / 0.984)	15.3804	E.VGS[+146.05791]YRC[+57.02146]VC[+57.02146]RATHTGPNC[+57.02146]ERPYVPC[+57.02146]SPSPC[+57.02146]Q[+0.98402]NGGTC[+57.02146]RPTGDVTHE.C	C6(Carbamidomethyl / 57.0215); C8(Carbamidomethyl / 57.0215); C17(Carbamidomethyl / 57.0215); C24(Carbamidomethyl / 57.0215); C29(Carbamidomethyl / 57.0215); C35(Carbamidomethyl / 57.0215)	0.072	0.072	0	0	0	0	0.0037	0.0038	1.145	111.8	1.6		Specific	7	>sp|P46531|NOTC1_HUMAN Neurogenic locus notch homolog protein 1 OS=Homo sapiens OX=9606 GN=NOTCH1 PE=1 SV=4	1	2692	FP052722_7.4267.4267.5	high-energy collision-induced dissociation	1.32	5180.22	5180.21	1	91 | 41152
22	Fuc(1)	74.3	6	864.214	5180.24	864.376	5181.22	controllerType=0 controllerNumber=1 scan=5497	5.795	E.VGSYRCVCRATHTGPNCERPYVPCSPSPCQNGGTCRPTGDVTHE.C	3	VGSYRCVCRATHTGPNCERPYVPCSPSPCQNGGTCRPTGDVTHE,EC,3@146.05791,6@57.02146,8@57.02146,17@57.02146,24@57.02146,29@57.02146,31@0.98402,35@57.02146	S3(OGlycan / 146.0579); N31(Deamidated / 0.984)	18.2724	E.VGS[+146.05791]YRC[+57.02146]VC[+57.02146]RATHTGPNC[+57.02146]ERPYVPC[+57.02146]SPSPC[+57.02146]QN[+0.98402]GGTC[+57.02146]RPTGDVTHE.C	C6(Carbamidomethyl / 57.0215); C8(Carbamidomethyl / 57.0215); C17(Carbamidomethyl / 57.0215); C24(Carbamidomethyl / 57.0215); C29(Carbamidomethyl / 57.0215); C35(Carbamidomethyl / 57.0215)	0.032	0.032	0	0	0	0	0.0022	0.0022	1.494	74.3	1.6	-1	Specific	10.5	>sp|P46531|NOTC1_HUMAN Neurogenic locus notch homolog protein 1 OS=Homo sapiens OX=9606 GN=NOTCH1 PE=1 SV=4	1	4179	FP052722_7.5497.5497.6	high-energy collision-induced dissociation	1.68	5179.24	5180.21	1	92 | 58552
22	Fuc(1)	41.7	6	864.214	5180.25	864.376	5181.22	controllerType=0 controllerNumber=1 scan=5645	6.078	E.VGSYRCVCRATHTGPNCERPYVPCSPSPCQNGGTCRPTGDVTHE.C	3	VGSYRCVCRATHTGPNCERPYVPCSPSPCQNGGTCRPTGDVTHE,EC,3@146.05791,6@57.02146,8@57.02146,17@57.02146,24@57.02146,29@57.02146,31@0.98402,35@57.02146	S3(OGlycan / 146.0579); N31(Deamidated / 0.984)	18.6242	E.VGS[+146.05791]YRC[+57.02146]VC[+57.02146]RATHTGPNC[+57.02146]ERPYVPC[+57.02146]SPSPC[+57.02146]QN[+0.98402]GGTC[+57.02146]RPTGDVTHE.C	C6(Carbamidomethyl / 57.0215); C8(Carbamidomethyl / 57.0215); C17(Carbamidomethyl / 57.0215); C24(Carbamidomethyl / 57.0215); C29(Carbamidomethyl / 57.0215); C35(Carbamidomethyl / 57.0215)	0.1	0.1	0	0	0	0	0.0064	0.0065	0.984	41.7	1.6	-1	Specific	9.4	>sp|P46531|NOTC1_HUMAN Neurogenic locus notch homolog protein 1 OS=Homo sapiens OX=9606 GN=NOTCH1 PE=1 SV=4	1	4367	FP052722_7.5645.5645.6	high-energy collision-induced dissociation	1.15	5179.24	5180.21	1	93 | 58873
22	Fuc(1)	15.6	4	1296.07	5181.25	1296.06	5181.22	controllerType=0 controllerNumber=1 scan=4154	6.166	E.VGSYRCVCRATHTGPNCERPYVPCSPSPCQNGGTCRPTGDVTHE.C	34	VGSYRCVCRATHTGPNCERPYVPCSPSPCQNGGTCRPTGDVTHE,EC,6@57.02146,8@57.02146,17@57.02146,24@57.02146,29@57.02146,30@0.98402,34@146.05791,35@57.02146	Q30(Deamidated / 0.984); T34(OGlycan / 146.0579)	15.0896	E.VGSYRC[+57.02146]VC[+57.02146]RATHTGPNC[+57.02146]ERPYVPC[+57.02146]SPSPC[+57.02146]Q[+0.98402]NGGT[+146.05791]C[+57.02146]RPTGDVTHE.C	C6(Carbamidomethyl / 57.0215); C8(Carbamidomethyl / 57.0215); C17(Carbamidomethyl / 57.0215); C24(Carbamidomethyl / 57.0215); C29(Carbamidomethyl / 57.0215); C35(Carbamidomethyl / 57.0215)	0.32	0.32	0	0	0	0	0.019	0.019	0.5	15.6	0		Specific	5.8	>sp|P46531|NOTC1_HUMAN Neurogenic locus notch homolog protein 1 OS=Homo sapiens OX=9606 GN=NOTCH1 PE=1 SV=4	1	2577	FP052722_7.4154.4154.4	high-energy collision-induced dissociation	0.64	5180.24	5180.21	1	94 | 39152
22	Fuc(1)	526.6	6	864.213	5180.24	864.212	5180.23	controllerType=0 controllerNumber=1 scan=3983	1.851	E.VGSYRCVCRATHTGPNCERPYVPCSPSPCQNGGTCRPTGDVTHE.C	3	VGSYRCVCRATHTGPNCERPYVPCSPSPCQNGGTCRPTGDVTHE,EC,3@146.05791,6@57.02146,8@57.02146,17@57.02146,24@57.02146,29@57.02146,35@57.02146	S3(OGlycan / 146.0579)	14.6857	E.VGS[+146.05791]YRC[+57.02146]VC[+57.02146]RATHTGPNC[+57.02146]ERPYVPC[+57.02146]SPSPC[+57.02146]QNGGTC[+57.02146]RPTGDVTHE.C	C6(Carbamidomethyl / 57.0215); C8(Carbamidomethyl / 57.0215); C17(Carbamidomethyl / 57.0215); C24(Carbamidomethyl / 57.0215); C29(Carbamidomethyl / 57.0215); C35(Carbamidomethyl / 57.0215)	6.5e-08	6.6e-08	0	0	0	0	1e-08	1.1e-08	7.184	526.6	1.6		Specific	15.1	>sp|P46531|NOTC1_HUMAN Neurogenic locus notch homolog protein 1 OS=Homo sapiens OX=9606 GN=NOTCH1 PE=1 SV=4	1	2389	FP052722_7.3983.3983.6	high-energy collision-induced dissociation	8.05	5179.24	5179.23	1	95 | 36232
22	Fuc(1)	469.4	6	864.378	5181.23	864.212	5180.23	controllerType=0 controllerNumber=1 scan=4083	-1.389	E.VGSYRCVCRATHTGPNCERPYVPCSPSPCQNGGTCRPTGDVTHE.C	3	VGSYRCVCRATHTGPNCERPYVPCSPSPCQNGGTCRPTGDVTHE,EC,3@146.05791,6@57.02146,8@57.02146,17@57.02146,24@57.02146,29@57.02146,35@57.02146	S3(OGlycan / 146.0579)	14.9173	E.VGS[+146.05791]YRC[+57.02146]VC[+57.02146]RATHTGPNC[+57.02146]ERPYVPC[+57.02146]SPSPC[+57.02146]QNGGTC[+57.02146]RPTGDVTHE.C	C6(Carbamidomethyl / 57.0215); C8(Carbamidomethyl / 57.0215); C17(Carbamidomethyl / 57.0215); C24(Carbamidomethyl / 57.0215); C29(Carbamidomethyl / 57.0215); C35(Carbamidomethyl / 57.0215)	3.5e-07	3.6e-07	0	0	0	0	9e-08	9.2e-08	6.454	469.4	6.4	1	Specific	13.9	>sp|P46531|NOTC1_HUMAN Neurogenic locus notch homolog protein 1 OS=Homo sapiens OX=9606 GN=NOTCH1 PE=1 SV=4	1	2504	FP052722_7.4083.4083.6	high-energy collision-induced dissociation	6.85	5180.22	5179.23	1	96 | 37872
22	Fuc(1)	463.2	6	864.212	5180.24	864.212	5180.23	controllerType=0 controllerNumber=1 scan=4030	0.508	E.VGSYRCVCRATHTGPNCERPYVPCSPSPCQNGGTCRPTGDVTHE.C	25	VGSYRCVCRATHTGPNCERPYVPCSPSPCQNGGTCRPTGDVTHE,EC,6@57.02146,8@57.02146,17@57.02146,24@57.02146,25@146.05791,29@57.02146,35@57.02146	S25(OGlycan / 146.0579)	14.7958	E.VGSYRC[+57.02146]VC[+57.02146]RATHTGPNC[+57.02146]ERPYVPC[+57.02146]S[+146.05791]PSPC[+57.02146]QNGGTC[+57.02146]RPTGDVTHE.C	C6(Carbamidomethyl / 57.0215); C8(Carbamidomethyl / 57.0215); C17(Carbamidomethyl / 57.0215); C24(Carbamidomethyl / 57.0215); C29(Carbamidomethyl / 57.0215); C35(Carbamidomethyl / 57.0215)	3.5e-07	3.6e-07	0	0	0	0	8.2e-08	8.3e-08	6.454	463.2	0		Specific	13.5	>sp|P46531|NOTC1_HUMAN Neurogenic locus notch homolog protein 1 OS=Homo sapiens OX=9606 GN=NOTCH1 PE=1 SV=4	1	2441	FP052722_7.4030.4030.6	high-energy collision-induced dissociation	6.85	5179.23	5179.23	1	97 | 36952
22	Fuc(1)	403.4	6	864.214	5180.25	864.212	5180.23	controllerType=0 controllerNumber=1 scan=4967	2.346	E.VGSYRCVCRATHTGPNCERPYVPCSPSPCQNGGTCRPTGDVTHE.C	3	VGSYRCVCRATHTGPNCERPYVPCSPSPCQNGGTCRPTGDVTHE,EC,3@146.05791,6@57.02146,8@57.02146,17@57.02146,24@57.02146,29@57.02146,35@57.02146	S3(OGlycan / 146.0579)	17.0189	E.VGS[+146.05791]YRC[+57.02146]VC[+57.02146]RATHTGPNC[+57.02146]ERPYVPC[+57.02146]SPSPC[+57.02146]QNGGTC[+57.02146]RPTGDVTHE.C	C6(Carbamidomethyl / 57.0215); C8(Carbamidomethyl / 57.0215); C17(Carbamidomethyl / 57.0215); C24(Carbamidomethyl / 57.0215); C29(Carbamidomethyl / 57.0215); C35(Carbamidomethyl / 57.0215)	1.7e-07	1.7e-07	0	0	0	0	5.8e-08	5.9e-08	6.763	403.4	1.6		Specific	12.7	>sp|P46531|NOTC1_HUMAN Neurogenic locus notch homolog protein 1 OS=Homo sapiens OX=9606 GN=NOTCH1 PE=1 SV=4	1	3500	FP052722_7.4967.4967.6	high-energy collision-induced dissociation	7.33	5179.24	5179.23	1	98 | 54740
22	Fuc(1)	326.8	8	648.548	5181.34	648.411	5180.23	controllerType=0 controllerNumber=1 scan=4124	19.06	E.VGSYRCVCRATHTGPNCERPYVPCSPSPCQNGGTCRPTGDVTHE.C	3	VGSYRCVCRATHTGPNCERPYVPCSPSPCQNGGTCRPTGDVTHE,EC,3@146.05791,6@57.02146,8@57.02146,17@57.02146,24@57.02146,29@57.02146,35@57.02146	S3(OGlycan / 146.0579)	15.0151	E.VGS[+146.05791]YRC[+57.02146]VC[+57.02146]RATHTGPNC[+57.02146]ERPYVPC[+57.02146]SPSPC[+57.02146]QNGGTC[+57.02146]RPTGDVTHE.C	C6(Carbamidomethyl / 57.0215); C8(Carbamidomethyl / 57.0215); C17(Carbamidomethyl / 57.0215); C24(Carbamidomethyl / 57.0215); C29(Carbamidomethyl / 57.0215); C35(Carbamidomethyl / 57.0215)	0.0079	0.008	0	0	0	0	0.00065	0.00066	2.101	326.8	8.3	1	Specific	10.9	>sp|P46531|NOTC1_HUMAN Neurogenic locus notch homolog protein 1 OS=Homo sapiens OX=9606 GN=NOTCH1 PE=1 SV=4	1	2547	FP052722_7.4124.4124.4	high-energy collision-induced dissociation	2.42	5180.33	5179.23	1	99 | 38684
22	Fuc(1)	319.3	6	864.215	5180.25	864.212	5180.23	controllerType=0 controllerNumber=1 scan=3938	3.547	E.VGSYRCVCRATHTGPNCERPYVPCSPSPCQNGGTCRPTGDVTHE.C	3	VGSYRCVCRATHTGPNCERPYVPCSPSPCQNGGTCRPTGDVTHE,EC,3@146.05791,6@57.02146,8@57.02146,17@57.02146,24@57.02146,29@57.02146,35@57.02146	S3(OGlycan / 146.0579)	14.5788	E.VGS[+146.05791]YRC[+57.02146]VC[+57.02146]RATHTGPNC[+57.02146]ERPYVPC[+57.02146]SPSPC[+57.02146]QNGGTC[+57.02146]RPTGDVTHE.C	C6(Carbamidomethyl / 57.0215); C8(Carbamidomethyl / 57.0215); C17(Carbamidomethyl / 57.0215); C24(Carbamidomethyl / 57.0215); C29(Carbamidomethyl / 57.0215); C35(Carbamidomethyl / 57.0215)	2.8e-06	2.9e-06	0	0	0	0	3.5e-07	3.6e-07	5.55	319.3	1.6		Specific	12.7	>sp|P46531|NOTC1_HUMAN Neurogenic locus notch homolog protein 1 OS=Homo sapiens OX=9606 GN=NOTCH1 PE=1 SV=4	1	2336	FP052722_7.3938.3938.6	high-energy collision-induced dissociation	5.76	5179.25	5179.23	1	100 | 35776
22	Fuc(1)	311.6	6	864.381	5181.25	864.212	5180.23	controllerType=0 controllerNumber=1 scan=5074	1.934	E.VGSYRCVCRATHTGPNCERPYVPCSPSPCQNGGTCRPTGDVTHE.C	3	VGSYRCVCRATHTGPNCERPYVPCSPSPCQNGGTCRPTGDVTHE,EC,3@146.05791,6@57.02146,8@57.02146,17@57.02146,24@57.02146,29@57.02146,35@57.02146	S3(OGlycan / 146.0579)	17.2715	E.VGS[+146.05791]YRC[+57.02146]VC[+57.02146]RATHTGPNC[+57.02146]ERPYVPC[+57.02146]SPSPC[+57.02146]QNGGTC[+57.02146]RPTGDVTHE.C	C6(Carbamidomethyl / 57.0215); C8(Carbamidomethyl / 57.0215); C17(Carbamidomethyl / 57.0215); C24(Carbamidomethyl / 57.0215); C29(Carbamidomethyl / 57.0215); C35(Carbamidomethyl / 57.0215)	2.8e-06	2.9e-06	0	0	0	0	3.8e-07	3.9e-07	5.55	311.6	0.3	1	Specific	13.1	>sp|P46531|NOTC1_HUMAN Neurogenic locus notch homolog protein 1 OS=Homo sapiens OX=9606 GN=NOTCH1 PE=1 SV=4	1	3640	FP052722_7.5074.5074.6	high-energy collision-induced dissociation	5.76	5180.24	5179.23	1	101 | 56192
22	Fuc(1)	299.2	6	864.38	5181.24	864.212	5180.23	controllerType=0 controllerNumber=1 scan=5240	0.732	E.VGSYRCVCRATHTGPNCERPYVPCSPSPCQNGGTCRPTGDVTHE.C	3	VGSYRCVCRATHTGPNCERPYVPCSPSPCQNGGTCRPTGDVTHE,EC,3@146.05791,6@57.02146,8@57.02146,17@57.02146,24@57.02146,29@57.02146,35@57.02146	S3(OGlycan / 146.0579)	17.6634	E.VGS[+146.05791]YRC[+57.02146]VC[+57.02146]RATHTGPNC[+57.02146]ERPYVPC[+57.02146]SPSPC[+57.02146]QNGGTC[+57.02146]RPTGDVTHE.C	C6(Carbamidomethyl / 57.0215); C8(Carbamidomethyl / 57.0215); C17(Carbamidomethyl / 57.0215); C24(Carbamidomethyl / 57.0215); C29(Carbamidomethyl / 57.0215); C35(Carbamidomethyl / 57.0215)	2.7e-05	2.7e-05	0	0	0	0	3.3e-06	3.4e-06	4.568	299.2	1.6	1	Specific	13.1	>sp|P46531|NOTC1_HUMAN Neurogenic locus notch homolog protein 1 OS=Homo sapiens OX=9606 GN=NOTCH1 PE=1 SV=4	1	3865	FP052722_7.5240.5240.6	high-energy collision-induced dissociation	4.78	5180.23	5179.23	1	102 | 57472
22	Fuc(1)	256.9	6	864.378	5181.23	864.212	5180.23	controllerType=0 controllerNumber=1 scan=5385	-0.611	E.VGSYRCVCRATHTGPNCERPYVPCSPSPCQNGGTCRPTGDVTHE.C	3	VGSYRCVCRATHTGPNCERPYVPCSPSPCQNGGTCRPTGDVTHE,EC,3@146.05791,6@57.02146,8@57.02146,17@57.02146,24@57.02146,29@57.02146,35@57.02146	S3(OGlycan / 146.0579)	18.0081	E.VGS[+146.05791]YRC[+57.02146]VC[+57.02146]RATHTGPNC[+57.02146]ERPYVPC[+57.02146]SPSPC[+57.02146]QNGGTC[+57.02146]RPTGDVTHE.C	C6(Carbamidomethyl / 57.0215); C8(Carbamidomethyl / 57.0215); C17(Carbamidomethyl / 57.0215); C24(Carbamidomethyl / 57.0215); C29(Carbamidomethyl / 57.0215); C35(Carbamidomethyl / 57.0215)	2.2e-05	2.3e-05	0	0	0	0	2.7e-06	2.7e-06	4.652	256.9	1.6	1	Specific	11.2	>sp|P46531|NOTC1_HUMAN Neurogenic locus notch homolog protein 1 OS=Homo sapiens OX=9606 GN=NOTCH1 PE=1 SV=4	1	4042	FP052722_7.5385.5385.6	high-energy collision-induced dissociation	4.97	5180.23	5179.23	1	103 | 58232
22	Fuc(1)	207.7	5	1036.85	5180.23	1036.85	5180.23	controllerType=0 controllerNumber=1 scan=4042	-0.35	E.VGSYRCVCRATHTGPNCERPYVPCSPSPCQNGGTCRPTGDVTHE.C	3	VGSYRCVCRATHTGPNCERPYVPCSPSPCQNGGTCRPTGDVTHE,EC,3@146.05791,6@57.02146,8@57.02146,17@57.02146,24@57.02146,29@57.02146,35@57.02146	S3(OGlycan / 146.0579)	14.8227	E.VGS[+146.05791]YRC[+57.02146]VC[+57.02146]RATHTGPNC[+57.02146]ERPYVPC[+57.02146]SPSPC[+57.02146]QNGGTC[+57.02146]RPTGDVTHE.C	C6(Carbamidomethyl / 57.0215); C8(Carbamidomethyl / 57.0215); C17(Carbamidomethyl / 57.0215); C24(Carbamidomethyl / 57.0215); C29(Carbamidomethyl / 57.0215); C35(Carbamidomethyl / 57.0215)	0.0042	0.0042	0	0	0	0	0.00036	0.00036	2.382	207.7	0.9		Specific	8.3	>sp|P46531|NOTC1_HUMAN Neurogenic locus notch homolog protein 1 OS=Homo sapiens OX=9606 GN=NOTCH1 PE=1 SV=4	1	2455	FP052722_7.4042.4042.5	high-energy collision-induced dissociation	2.73	5179.23	5179.23	1	104 | 37112
22	Fuc(1)	149.1	5	1036.85	5180.24	1036.85	5180.23	controllerType=0 controllerNumber=1 scan=3987	1.653	E.VGSYRCVCRATHTGPNCERPYVPCSPSPCQNGGTCRPTGDVTHE.C	3	VGSYRCVCRATHTGPNCERPYVPCSPSPCQNGGTCRPTGDVTHE,EC,3@146.05791,6@57.02146,8@57.02146,17@57.02146,24@57.02146,29@57.02146,35@57.02146	S3(OGlycan / 146.0579)	14.6955	E.VGS[+146.05791]YRC[+57.02146]VC[+57.02146]RATHTGPNC[+57.02146]ERPYVPC[+57.02146]SPSPC[+57.02146]QNGGTC[+57.02146]RPTGDVTHE.C	C6(Carbamidomethyl / 57.0215); C8(Carbamidomethyl / 57.0215); C17(Carbamidomethyl / 57.0215); C24(Carbamidomethyl / 57.0215); C29(Carbamidomethyl / 57.0215); C35(Carbamidomethyl / 57.0215)	0.034	0.034	0	0	0	0	0.0023	0.0023	1.474	149.1	9.7		Specific	7.1	>sp|P46531|NOTC1_HUMAN Neurogenic locus notch homolog protein 1 OS=Homo sapiens OX=9606 GN=NOTCH1 PE=1 SV=4	1	2392	FP052722_7.3987.3987.5	high-energy collision-induced dissociation	1.75	5179.24	5179.23	1	105 | 36272
22	Fuc(1)	20.4	6	864.213	5180.24	864.212	5180.23	controllerType=0 controllerNumber=1 scan=5850	1.78	E.VGSYRCVCRATHTGPNCERPYVPCSPSPCQNGGTCRPTGDVTHE.C	3	VGSYRCVCRATHTGPNCERPYVPCSPSPCQNGGTCRPTGDVTHE,EC,3@146.05791,6@57.02146,8@57.02146,17@57.02146,24@57.02146,29@57.02146,35@57.02146	S3(OGlycan / 146.0579)	19.1119	E.VGS[+146.05791]YRC[+57.02146]VC[+57.02146]RATHTGPNC[+57.02146]ERPYVPC[+57.02146]SPSPC[+57.02146]QNGGTC[+57.02146]RPTGDVTHE.C	C6(Carbamidomethyl / 57.0215); C8(Carbamidomethyl / 57.0215); C17(Carbamidomethyl / 57.0215); C24(Carbamidomethyl / 57.0215); C29(Carbamidomethyl / 57.0215); C35(Carbamidomethyl / 57.0215)	0.0025	0.0026	0	0	0	0	0.00019	0.00019	2.596	20.4	1.6		Specific	9.7	>sp|P46531|NOTC1_HUMAN Neurogenic locus notch homolog protein 1 OS=Homo sapiens OX=9606 GN=NOTCH1 PE=1 SV=4	1	4617	FP052722_7.5850.5850.6	high-energy collision-induced dissociation	2.88	5179.24	5179.23	1	106 | 59753
22		411.5	6	840.368	5037.17	840.197	5036.14	controllerType=0 controllerNumber=1 scan=4099	4.638	E.VGSYRCVCRATHTGPNCERPYVPCSPSPCQNGGTCRPTGDVTHE.C		VGSYRCVCRATHTGPNCERPYVPCSPSPCQNGGTCRPTGDVTHE,EC,6@57.02146,8@57.02146,17@57.02146,19@0.98402,24@57.02146,29@57.02146,31@0.98402,35@57.02146	R19(Deamidated / 0.984); N31(Deamidated / 0.984)	14.9521	E.VGSYRC[+57.02146]VC[+57.02146]RATHTGPNC[+57.02146]ER[+0.98402]PYVPC[+57.02146]SPSPC[+57.02146]QN[+0.98402]GGTC[+57.02146]RPTGDVTHE.C	C6(Carbamidomethyl / 57.0215); C8(Carbamidomethyl / 57.0215); C17(Carbamidomethyl / 57.0215); C24(Carbamidomethyl / 57.0215); C29(Carbamidomethyl / 57.0215); C35(Carbamidomethyl / 57.0215)	3.9e-07	3.9e-07	0	0	0	0	9.9e-08	1e-07	6.411	411.5	17.7	1	Specific	12.2	>sp|P46531|NOTC1_HUMAN Neurogenic locus notch homolog protein 1 OS=Homo sapiens OX=9606 GN=NOTCH1 PE=1 SV=4	1	2521	FP052722_7.4099.4099.6	high-energy collision-induced dissociation	6.89	5036.16	5035.14	1	107 | 38204
22		547.1	6	839.87	5034.18	840.033	5035.16	controllerType=0 controllerNumber=1 scan=4551	5.124	E.VGSYRCVCRATHTGPNCERPYVPCSPSPCQNGGTCRPTGDVTHE.C		VGSYRCVCRATHTGPNCERPYVPCSPSPCQNGGTCRPTGDVTHE,EC,6@57.02146,8@57.02146,17@57.02146,24@57.02146,29@57.02146,31@0.98402,35@57.02146	N31(Deamidated / 0.984)	16.046	E.VGSYRC[+57.02146]VC[+57.02146]RATHTGPNC[+57.02146]ERPYVPC[+57.02146]SPSPC[+57.02146]QN[+0.98402]GGTC[+57.02146]RPTGDVTHE.C	C6(Carbamidomethyl / 57.0215); C8(Carbamidomethyl / 57.0215); C17(Carbamidomethyl / 57.0215); C24(Carbamidomethyl / 57.0215); C29(Carbamidomethyl / 57.0215); C35(Carbamidomethyl / 57.0215)	1.5e-06	1.5e-06	0	0	0	0	1.5e-07	1.5e-07	5.827	547.1	22.6	-1	Specific	12.2	>sp|P46531|NOTC1_HUMAN Neurogenic locus notch homolog protein 1 OS=Homo sapiens OX=9606 GN=NOTCH1 PE=1 SV=4	1	2997	FP052722_7.4551.4551.6	high-energy collision-induced dissociation	6.69	5033.18	5034.15	1	108 | 46924
22		534.3	6	840.034	5035.17	840.033	5035.16	controllerType=0 controllerNumber=1 scan=4509	0.991	E.VGSYRCVCRATHTGPNCERPYVPCSPSPCQNGGTCRPTGDVTHE.C		VGSYRCVCRATHTGPNCERPYVPCSPSPCQNGGTCRPTGDVTHE,EC,6@57.02146,8@57.02146,17@57.02146,24@57.02146,29@57.02146,31@0.98402,35@57.02146	N31(Deamidated / 0.984)	15.9482	E.VGSYRC[+57.02146]VC[+57.02146]RATHTGPNC[+57.02146]ERPYVPC[+57.02146]SPSPC[+57.02146]QN[+0.98402]GGTC[+57.02146]RPTGDVTHE.C	C6(Carbamidomethyl / 57.0215); C8(Carbamidomethyl / 57.0215); C17(Carbamidomethyl / 57.0215); C24(Carbamidomethyl / 57.0215); C29(Carbamidomethyl / 57.0215); C35(Carbamidomethyl / 57.0215)	6.5e-08	6.6e-08	0	0	0	0	1.4e-08	1.4e-08	7.184	534.3	27.7		Specific	12.7	>sp|P46531|NOTC1_HUMAN Neurogenic locus notch homolog protein 1 OS=Homo sapiens OX=9606 GN=NOTCH1 PE=1 SV=4	1	2950	FP052722_7.4509.4509.6	high-energy collision-induced dissociation	8.05	5034.16	5034.15	1	109 | 45844
22		523	6	840.034	5035.17	840.033	5035.16	controllerType=0 controllerNumber=1 scan=4142	1.864	E.VGSYRCVCRATHTGPNCERPYVPCSPSPCQNGGTCRPTGDVTHE.C		VGSYRCVCRATHTGPNCERPYVPCSPSPCQNGGTCRPTGDVTHE,EC,6@57.02146,8@57.02146,17@57.02146,24@57.02146,29@57.02146,31@0.98402,35@57.02146	N31(Deamidated / 0.984)	15.0574	E.VGSYRC[+57.02146]VC[+57.02146]RATHTGPNC[+57.02146]ERPYVPC[+57.02146]SPSPC[+57.02146]QN[+0.98402]GGTC[+57.02146]RPTGDVTHE.C	C6(Carbamidomethyl / 57.0215); C8(Carbamidomethyl / 57.0215); C17(Carbamidomethyl / 57.0215); C24(Carbamidomethyl / 57.0215); C29(Carbamidomethyl / 57.0215); C35(Carbamidomethyl / 57.0215)	6.5e-08	6.6e-08	0	0	0	0	1.2e-08	1.2e-08	7.184	523	18.3		Specific	13.1	>sp|P46531|NOTC1_HUMAN Neurogenic locus notch homolog protein 1 OS=Homo sapiens OX=9606 GN=NOTCH1 PE=1 SV=4	1	2563	FP052722_7.4142.4142.6	high-energy collision-induced dissociation	8.05	5034.16	5034.15	1	110 | 38952
22		513.1	6	840.035	5035.17	840.033	5035.16	controllerType=0 controllerNumber=1 scan=4274	2.154	E.VGSYRCVCRATHTGPNCERPYVPCSPSPCQNGGTCRPTGDVTHE.C		VGSYRCVCRATHTGPNCERPYVPCSPSPCQNGGTCRPTGDVTHE,EC,6@57.02146,8@57.02146,17@57.02146,24@57.02146,29@57.02146,31@0.98402,35@57.02146	N31(Deamidated / 0.984)	15.3969	E.VGSYRC[+57.02146]VC[+57.02146]RATHTGPNC[+57.02146]ERPYVPC[+57.02146]SPSPC[+57.02146]QN[+0.98402]GGTC[+57.02146]RPTGDVTHE.C	C6(Carbamidomethyl / 57.0215); C8(Carbamidomethyl / 57.0215); C17(Carbamidomethyl / 57.0215); C24(Carbamidomethyl / 57.0215); C29(Carbamidomethyl / 57.0215); C35(Carbamidomethyl / 57.0215)	6.9e-08	7e-08	0	0	0	0	1.7e-08	1.7e-08	7.161	513.1	34.7		Specific	13	>sp|P46531|NOTC1_HUMAN Neurogenic locus notch homolog protein 1 OS=Homo sapiens OX=9606 GN=NOTCH1 PE=1 SV=4	1	2703	FP052722_7.4274.4274.6	high-energy collision-induced dissociation	7.47	5034.16	5034.15	1	111 | 41392
22		506.7	6	840.034	5035.17	840.033	5035.16	controllerType=0 controllerNumber=1 scan=4458	1.354	E.VGSYRCVCRATHTGPNCERPYVPCSPSPCQNGGTCRPTGDVTHE.C		VGSYRCVCRATHTGPNCERPYVPCSPSPCQNGGTCRPTGDVTHE,EC,6@57.02146,8@57.02146,17@57.02146,24@57.02146,29@57.02146,31@0.98402,35@57.02146	N31(Deamidated / 0.984)	15.8294	E.VGSYRC[+57.02146]VC[+57.02146]RATHTGPNC[+57.02146]ERPYVPC[+57.02146]SPSPC[+57.02146]QN[+0.98402]GGTC[+57.02146]RPTGDVTHE.C	C6(Carbamidomethyl / 57.0215); C8(Carbamidomethyl / 57.0215); C17(Carbamidomethyl / 57.0215); C24(Carbamidomethyl / 57.0215); C29(Carbamidomethyl / 57.0215); C35(Carbamidomethyl / 57.0215)	6.9e-08	7e-08	0	0	0	0	2.2e-08	2.2e-08	7.161	506.7	0.2		Specific	13.7	>sp|P46531|NOTC1_HUMAN Neurogenic locus notch homolog protein 1 OS=Homo sapiens OX=9606 GN=NOTCH1 PE=1 SV=4	1	2897	FP052722_7.4458.4458.6	high-energy collision-induced dissociation	7.47	5034.16	5034.15	1	112 | 44724
22		505.9	6	840.034	5035.17	840.033	5035.16	controllerType=0 controllerNumber=1 scan=4318	1.5	E.VGSYRCVCRATHTGPNCERPYVPCSPSPCQNGGTCRPTGDVTHE.C		VGSYRCVCRATHTGPNCERPYVPCSPSPCQNGGTCRPTGDVTHE,EC,6@57.02146,8@57.02146,17@57.02146,24@57.02146,29@57.02146,31@0.98402,35@57.02146	N31(Deamidated / 0.984)	15.4995	E.VGSYRC[+57.02146]VC[+57.02146]RATHTGPNC[+57.02146]ERPYVPC[+57.02146]SPSPC[+57.02146]QN[+0.98402]GGTC[+57.02146]RPTGDVTHE.C	C6(Carbamidomethyl / 57.0215); C8(Carbamidomethyl / 57.0215); C17(Carbamidomethyl / 57.0215); C24(Carbamidomethyl / 57.0215); C29(Carbamidomethyl / 57.0215); C35(Carbamidomethyl / 57.0215)	6.9e-08	7e-08	0	0	0	0	1.9e-08	1.9e-08	7.161	505.9	24.8		Specific	12.9	>sp|P46531|NOTC1_HUMAN Neurogenic locus notch homolog protein 1 OS=Homo sapiens OX=9606 GN=NOTCH1 PE=1 SV=4	1	2751	FP052722_7.4318.4318.6	high-energy collision-induced dissociation	7.47	5034.16	5034.15	1	113 | 42072
22		505	6	840.034	5035.17	840.033	5035.16	controllerType=0 controllerNumber=1 scan=4409	1.936	E.VGSYRCVCRATHTGPNCERPYVPCSPSPCQNGGTCRPTGDVTHE.C		VGSYRCVCRATHTGPNCERPYVPCSPSPCQNGGTCRPTGDVTHE,EC,6@57.02146,8@57.02146,17@57.02146,24@57.02146,29@57.02146,31@0.98402,35@57.02146	N31(Deamidated / 0.984)	15.7151	E.VGSYRC[+57.02146]VC[+57.02146]RATHTGPNC[+57.02146]ERPYVPC[+57.02146]SPSPC[+57.02146]QN[+0.98402]GGTC[+57.02146]RPTGDVTHE.C	C6(Carbamidomethyl / 57.0215); C8(Carbamidomethyl / 57.0215); C17(Carbamidomethyl / 57.0215); C24(Carbamidomethyl / 57.0215); C29(Carbamidomethyl / 57.0215); C35(Carbamidomethyl / 57.0215)	6.9e-08	7e-08	0	0	0	0	2e-08	2e-08	7.161	505	23.4		Specific	12.4	>sp|P46531|NOTC1_HUMAN Neurogenic locus notch homolog protein 1 OS=Homo sapiens OX=9606 GN=NOTCH1 PE=1 SV=4	1	2847	FP052722_7.4409.4409.6	high-energy collision-induced dissociation	7.47	5034.16	5034.15	1	114 | 43832
22		504.9	6	840.034	5035.17	840.033	5035.16	controllerType=0 controllerNumber=1 scan=4185	1.354	E.VGSYRCVCRATHTGPNCERPYVPCSPSPCQNGGTCRPTGDVTHE.C		VGSYRCVCRATHTGPNCERPYVPCSPSPCQNGGTCRPTGDVTHE,EC,6@57.02146,8@57.02146,17@57.02146,24@57.02146,29@57.02146,31@0.98402,35@57.02146	N31(Deamidated / 0.984)	15.1675	E.VGSYRC[+57.02146]VC[+57.02146]RATHTGPNC[+57.02146]ERPYVPC[+57.02146]SPSPC[+57.02146]QN[+0.98402]GGTC[+57.02146]RPTGDVTHE.C	C6(Carbamidomethyl / 57.0215); C8(Carbamidomethyl / 57.0215); C17(Carbamidomethyl / 57.0215); C24(Carbamidomethyl / 57.0215); C29(Carbamidomethyl / 57.0215); C35(Carbamidomethyl / 57.0215)	6.9e-08	7e-08	0	0	0	0	1.6e-08	1.6e-08	7.161	504.9	21.5		Specific	11.9	>sp|P46531|NOTC1_HUMAN Neurogenic locus notch homolog protein 1 OS=Homo sapiens OX=9606 GN=NOTCH1 PE=1 SV=4	1	2607	FP052722_7.4185.4185.6	high-energy collision-induced dissociation	7.47	5034.16	5034.15	1	115 | 39792
22		465	6	840.034	5035.17	840.033	5035.16	controllerType=0 controllerNumber=1 scan=4228	1.427	E.VGSYRCVCRATHTGPNCERPYVPCSPSPCQNGGTCRPTGDVTHE.C		VGSYRCVCRATHTGPNCERPYVPCSPSPCQNGGTCRPTGDVTHE,EC,6@57.02146,8@57.02146,17@57.02146,24@57.02146,29@57.02146,31@0.98402,35@57.02146	N31(Deamidated / 0.984)	15.276	E.VGSYRC[+57.02146]VC[+57.02146]RATHTGPNC[+57.02146]ERPYVPC[+57.02146]SPSPC[+57.02146]QN[+0.98402]GGTC[+57.02146]RPTGDVTHE.C	C6(Carbamidomethyl / 57.0215); C8(Carbamidomethyl / 57.0215); C17(Carbamidomethyl / 57.0215); C24(Carbamidomethyl / 57.0215); C29(Carbamidomethyl / 57.0215); C35(Carbamidomethyl / 57.0215)	8.9e-08	9e-08	0	0	0	0	2.7e-08	2.8e-08	7.052	465	24.4		Specific	12.9	>sp|P46531|NOTC1_HUMAN Neurogenic locus notch homolog protein 1 OS=Homo sapiens OX=9606 GN=NOTCH1 PE=1 SV=4	1	2654	FP052722_7.4228.4228.6	high-energy collision-induced dissociation	7.44	5034.16	5034.15	1	116 | 40632
22		446.9	6	839.867	5034.17	840.033	5035.16	controllerType=0 controllerNumber=1 scan=4099	2.215	E.VGSYRCVCRATHTGPNCERPYVPCSPSPCQNGGTCRPTGDVTHE.C		VGSYRCVCRATHTGPNCERPYVPCSPSPCQNGGTCRPTGDVTHE,EC,6@57.02146,8@57.02146,17@57.02146,24@57.02146,29@57.02146,31@0.98402,35@57.02146	N31(Deamidated / 0.984)	14.9521	E.VGSYRC[+57.02146]VC[+57.02146]RATHTGPNC[+57.02146]ERPYVPC[+57.02146]SPSPC[+57.02146]QN[+0.98402]GGTC[+57.02146]RPTGDVTHE.C	C6(Carbamidomethyl / 57.0215); C8(Carbamidomethyl / 57.0215); C17(Carbamidomethyl / 57.0215); C24(Carbamidomethyl / 57.0215); C29(Carbamidomethyl / 57.0215); C35(Carbamidomethyl / 57.0215)	9e-07	9.1e-07	0	0	0	0	1.3e-07	1.3e-07	6.046	446.9	17.7	-1	Specific	11.2	>sp|P46531|NOTC1_HUMAN Neurogenic locus notch homolog protein 1 OS=Homo sapiens OX=9606 GN=NOTCH1 PE=1 SV=4	1	2520	FP052722_7.4099.4099.6	high-energy collision-induced dissociation	6.44	5033.16	5034.15	1	117 | 38164
22		442.8	6	840.035	5035.17	840.033	5035.16	controllerType=0 controllerNumber=1 scan=4363	2.3	E.VGSYRCVCRATHTGPNCERPYVPCSPSPCQNGGTCRPTGDVTHE.C		VGSYRCVCRATHTGPNCERPYVPCSPSPCQNGGTCRPTGDVTHE,EC,6@57.02146,8@57.02146,17@57.02146,24@57.02146,29@57.02146,31@0.98402,35@57.02146	N31(Deamidated / 0.984)	15.6067	E.VGSYRC[+57.02146]VC[+57.02146]RATHTGPNC[+57.02146]ERPYVPC[+57.02146]SPSPC[+57.02146]QN[+0.98402]GGTC[+57.02146]RPTGDVTHE.C	C6(Carbamidomethyl / 57.0215); C8(Carbamidomethyl / 57.0215); C17(Carbamidomethyl / 57.0215); C24(Carbamidomethyl / 57.0215); C29(Carbamidomethyl / 57.0215); C35(Carbamidomethyl / 57.0215)	8.9e-08	9e-08	0	0	0	0	3.3e-08	3.3e-08	7.052	442.8	8.9		Specific	12.1	>sp|P46531|NOTC1_HUMAN Neurogenic locus notch homolog protein 1 OS=Homo sapiens OX=9606 GN=NOTCH1 PE=1 SV=4	1	2798	FP052722_7.4363.4363.6	high-energy collision-induced dissociation	7.44	5034.16	5034.15	1	118 | 42872
22		316.5	5	1007.84	5035.17	1007.84	5035.16	controllerType=0 controllerNumber=1 scan=4159	1.951	E.VGSYRCVCRATHTGPNCERPYVPCSPSPCQNGGTCRPTGDVTHE.C		VGSYRCVCRATHTGPNCERPYVPCSPSPCQNGGTCRPTGDVTHE,EC,6@57.02146,8@57.02146,17@57.02146,24@57.02146,29@57.02146,31@0.98402,35@57.02146	N31(Deamidated / 0.984)	15.1051	E.VGSYRC[+57.02146]VC[+57.02146]RATHTGPNC[+57.02146]ERPYVPC[+57.02146]SPSPC[+57.02146]QN[+0.98402]GGTC[+57.02146]RPTGDVTHE.C	C6(Carbamidomethyl / 57.0215); C8(Carbamidomethyl / 57.0215); C17(Carbamidomethyl / 57.0215); C24(Carbamidomethyl / 57.0215); C29(Carbamidomethyl / 57.0215); C35(Carbamidomethyl / 57.0215)	0.00062	0.00062	0	0	0	0	7e-05	7.1e-05	3.21	316.5	38.9		Specific	7.6	>sp|P46531|NOTC1_HUMAN Neurogenic locus notch homolog protein 1 OS=Homo sapiens OX=9606 GN=NOTCH1 PE=1 SV=4	1	2581	FP052722_7.4159.4159.5	high-energy collision-induced dissociation	3.42	5034.16	5034.15	1	119 | 39272
22		266.9	5	1007.84	5035.17	1007.84	5035.16	controllerType=0 controllerNumber=1 scan=4285	2.315	E.VGSYRCVCRATHTGPNCERPYVPCSPSPCQNGGTCRPTGDVTHE.C		VGSYRCVCRATHTGPNCERPYVPCSPSPCQNGGTCRPTGDVTHE,EC,6@57.02146,8@57.02146,17@57.02146,24@57.02146,29@57.02146,31@0.98402,35@57.02146	N31(Deamidated / 0.984)	15.4227	E.VGSYRC[+57.02146]VC[+57.02146]RATHTGPNC[+57.02146]ERPYVPC[+57.02146]SPSPC[+57.02146]QN[+0.98402]GGTC[+57.02146]RPTGDVTHE.C	C6(Carbamidomethyl / 57.0215); C8(Carbamidomethyl / 57.0215); C17(Carbamidomethyl / 57.0215); C24(Carbamidomethyl / 57.0215); C29(Carbamidomethyl / 57.0215); C35(Carbamidomethyl / 57.0215)	0.0012	0.0012	0	0	0	0	0.00014	0.00014	2.91	266.9	23.8		Specific	7.6	>sp|P46531|NOTC1_HUMAN Neurogenic locus notch homolog protein 1 OS=Homo sapiens OX=9606 GN=NOTCH1 PE=1 SV=4	1	2717	FP052722_7.4285.4285.5	high-energy collision-induced dissociation	3.23	5034.16	5034.15	1	120 | 41512
22		261.9	5	1007.84	5035.17	1007.84	5035.16	controllerType=0 controllerNumber=1 scan=4200	1.951	E.VGSYRCVCRATHTGPNCERPYVPCSPSPCQNGGTCRPTGDVTHE.C		VGSYRCVCRATHTGPNCERPYVPCSPSPCQNGGTCRPTGDVTHE,EC,6@57.02146,8@57.02146,17@57.02146,24@57.02146,29@57.02146,31@0.98402,35@57.02146	N31(Deamidated / 0.984)	15.2079	E.VGSYRC[+57.02146]VC[+57.02146]RATHTGPNC[+57.02146]ERPYVPC[+57.02146]SPSPC[+57.02146]QN[+0.98402]GGTC[+57.02146]RPTGDVTHE.C	C6(Carbamidomethyl / 57.0215); C8(Carbamidomethyl / 57.0215); C17(Carbamidomethyl / 57.0215); C24(Carbamidomethyl / 57.0215); C29(Carbamidomethyl / 57.0215); C35(Carbamidomethyl / 57.0215)	0.0012	0.0012	0	0	0	0	0.00013	0.00013	2.91	261.9	43.9		Specific	7.5	>sp|P46531|NOTC1_HUMAN Neurogenic locus notch homolog protein 1 OS=Homo sapiens OX=9606 GN=NOTCH1 PE=1 SV=4	1	2622	FP052722_7.4200.4200.5	high-energy collision-induced dissociation	3.23	5034.16	5034.15	1	121 | 40032
22		255.4	5	1007.64	5034.17	1007.84	5035.16	controllerType=0 controllerNumber=1 scan=4329	2.242	E.VGSYRCVCRATHTGPNCERPYVPCSPSPCQNGGTCRPTGDVTHE.C		VGSYRCVCRATHTGPNCERPYVPCSPSPCQNGGTCRPTGDVTHE,EC,6@57.02146,8@57.02146,17@57.02146,24@57.02146,29@57.02146,31@0.98402,35@57.02146	N31(Deamidated / 0.984)	15.5262	E.VGSYRC[+57.02146]VC[+57.02146]RATHTGPNC[+57.02146]ERPYVPC[+57.02146]SPSPC[+57.02146]QN[+0.98402]GGTC[+57.02146]RPTGDVTHE.C	C6(Carbamidomethyl / 57.0215); C8(Carbamidomethyl / 57.0215); C17(Carbamidomethyl / 57.0215); C24(Carbamidomethyl / 57.0215); C29(Carbamidomethyl / 57.0215); C35(Carbamidomethyl / 57.0215)	0.012	0.012	0	0	0	0	0.0012	0.0012	1.909	255.4	29.6	-1	Specific	7.4	>sp|P46531|NOTC1_HUMAN Neurogenic locus notch homolog protein 1 OS=Homo sapiens OX=9606 GN=NOTCH1 PE=1 SV=4	1	2763	FP052722_7.4329.4329.5	high-energy collision-induced dissociation	2.22	5033.16	5034.15	1	122 | 42232
22		244.6	5	1007.84	5035.15	1007.84	5035.16	controllerType=0 controllerNumber=1 scan=4416	-1.14	E.VGSYRCVCRATHTGPNCERPYVPCSPSPCQNGGTCRPTGDVTHE.C		VGSYRCVCRATHTGPNCERPYVPCSPSPCQNGGTCRPTGDVTHE,EC,6@57.02146,8@57.02146,17@57.02146,24@57.02146,29@57.02146,31@0.98402,35@57.02146	N31(Deamidated / 0.984)	15.7316	E.VGSYRC[+57.02146]VC[+57.02146]RATHTGPNC[+57.02146]ERPYVPC[+57.02146]SPSPC[+57.02146]QN[+0.98402]GGTC[+57.02146]RPTGDVTHE.C	C6(Carbamidomethyl / 57.0215); C8(Carbamidomethyl / 57.0215); C17(Carbamidomethyl / 57.0215); C24(Carbamidomethyl / 57.0215); C29(Carbamidomethyl / 57.0215); C35(Carbamidomethyl / 57.0215)	0.0049	0.0049	0	0	0	0	0.00046	0.00046	2.314	244.6	19.9		Specific	7.2	>sp|P46531|NOTC1_HUMAN Neurogenic locus notch homolog protein 1 OS=Homo sapiens OX=9606 GN=NOTCH1 PE=1 SV=4	1	2853	FP052722_7.4416.4416.5	high-energy collision-induced dissociation	2.63	5034.15	5034.15	1	123 | 43992
22		243.9	5	1007.84	5035.16	1007.84	5035.16	controllerType=0 controllerNumber=1 scan=4372	0.678	E.VGSYRCVCRATHTGPNCERPYVPCSPSPCQNGGTCRPTGDVTHE.C		VGSYRCVCRATHTGPNCERPYVPCSPSPCQNGGTCRPTGDVTHE,EC,6@57.02146,8@57.02146,17@57.02146,24@57.02146,29@57.02146,31@0.98402,35@57.02146	N31(Deamidated / 0.984)	15.6289	E.VGSYRC[+57.02146]VC[+57.02146]RATHTGPNC[+57.02146]ERPYVPC[+57.02146]SPSPC[+57.02146]QN[+0.98402]GGTC[+57.02146]RPTGDVTHE.C	C6(Carbamidomethyl / 57.0215); C8(Carbamidomethyl / 57.0215); C17(Carbamidomethyl / 57.0215); C24(Carbamidomethyl / 57.0215); C29(Carbamidomethyl / 57.0215); C35(Carbamidomethyl / 57.0215)	0.01	0.011	0	0	0	0	0.001	0.001	1.982	243.9	9.8		Specific	6.7	>sp|P46531|NOTC1_HUMAN Neurogenic locus notch homolog protein 1 OS=Homo sapiens OX=9606 GN=NOTCH1 PE=1 SV=4	1	2808	FP052722_7.4372.4372.5	high-energy collision-induced dissociation	2.3	5034.16	5034.15	1	124 | 43152
22		226.7	5	1007.84	5035.17	1007.84	5035.16	controllerType=0 controllerNumber=1 scan=4468	2.557	E.VGSYRCVCRATHTGPNCERPYVPCSPSPCQNGGTCRPTGDVTHE.C		VGSYRCVCRATHTGPNCERPYVPCSPSPCQNGGTCRPTGDVTHE,EC,6@57.02146,8@57.02146,17@57.02146,24@57.02146,29@57.02146,31@0.98402,35@57.02146	N31(Deamidated / 0.984)	15.8521	E.VGSYRC[+57.02146]VC[+57.02146]RATHTGPNC[+57.02146]ERPYVPC[+57.02146]SPSPC[+57.02146]QN[+0.98402]GGTC[+57.02146]RPTGDVTHE.C	C6(Carbamidomethyl / 57.0215); C8(Carbamidomethyl / 57.0215); C17(Carbamidomethyl / 57.0215); C24(Carbamidomethyl / 57.0215); C29(Carbamidomethyl / 57.0215); C35(Carbamidomethyl / 57.0215)	0.001	0.001	0	0	0	0	0.0001	0.0001	2.988	226.7	26.3		Specific	7.2	>sp|P46531|NOTC1_HUMAN Neurogenic locus notch homolog protein 1 OS=Homo sapiens OX=9606 GN=NOTCH1 PE=1 SV=4	1	2908	FP052722_7.4468.4468.5	high-energy collision-induced dissociation	3.34	5034.17	5034.15	1	125 | 44884
22		215.5	5	1007.84	5035.16	1007.84	5035.16	controllerType=0 controllerNumber=1 scan=4118	0.86	E.VGSYRCVCRATHTGPNCERPYVPCSPSPCQNGGTCRPTGDVTHE.C		VGSYRCVCRATHTGPNCERPYVPCSPSPCQNGGTCRPTGDVTHE,EC,6@57.02146,8@57.02146,17@57.02146,24@57.02146,29@57.02146,31@0.98402,35@57.02146	N31(Deamidated / 0.984)	15.0008	E.VGSYRC[+57.02146]VC[+57.02146]RATHTGPNC[+57.02146]ERPYVPC[+57.02146]SPSPC[+57.02146]QN[+0.98402]GGTC[+57.02146]RPTGDVTHE.C	C6(Carbamidomethyl / 57.0215); C8(Carbamidomethyl / 57.0215); C17(Carbamidomethyl / 57.0215); C24(Carbamidomethyl / 57.0215); C29(Carbamidomethyl / 57.0215); C35(Carbamidomethyl / 57.0215)	0.0031	0.0031	0	0	0	0	0.00025	0.00026	2.512	215.5	16		Specific	6.6	>sp|P46531|NOTC1_HUMAN Neurogenic locus notch homolog protein 1 OS=Homo sapiens OX=9606 GN=NOTCH1 PE=1 SV=4	1	2540	FP052722_7.4118.4118.5	high-energy collision-induced dissociation	2.86	5034.16	5034.15	1	126 | 38484
22		207.1	5	1007.84	5035.16	1007.84	5035.16	controllerType=0 controllerNumber=1 scan=4239	0.496	E.VGSYRCVCRATHTGPNCERPYVPCSPSPCQNGGTCRPTGDVTHE.C		VGSYRCVCRATHTGPNCERPYVPCSPSPCQNGGTCRPTGDVTHE,EC,6@57.02146,8@57.02146,17@57.02146,24@57.02146,29@57.02146,31@0.98402,35@57.02146	N31(Deamidated / 0.984)	15.3122	E.VGSYRC[+57.02146]VC[+57.02146]RATHTGPNC[+57.02146]ERPYVPC[+57.02146]SPSPC[+57.02146]QN[+0.98402]GGTC[+57.02146]RPTGDVTHE.C	C6(Carbamidomethyl / 57.0215); C8(Carbamidomethyl / 57.0215); C17(Carbamidomethyl / 57.0215); C24(Carbamidomethyl / 57.0215); C29(Carbamidomethyl / 57.0215); C35(Carbamidomethyl / 57.0215)	0.0053	0.0053	0	0	0	0	0.00048	0.00049	2.28	207.1	30.2		Specific	7.3	>sp|P46531|NOTC1_HUMAN Neurogenic locus notch homolog protein 1 OS=Homo sapiens OX=9606 GN=NOTCH1 PE=1 SV=4	1	2663	FP052722_7.4239.4239.5	high-energy collision-induced dissociation	2.63	5034.16	5034.15	1	127 | 40752
22		172	6	840.036	5035.18	840.033	5035.16	controllerType=0 controllerNumber=1 scan=5179	3.536	E.VGSYRCVCRATHTGPNCERPYVPCSPSPCQNGGTCRPTGDVTHE.C		VGSYRCVCRATHTGPNCERPYVPCSPSPCQNGGTCRPTGDVTHE,EC,6@57.02146,8@57.02146,17@57.02146,24@57.02146,29@57.02146,31@0.98402,35@57.02146	N31(Deamidated / 0.984)	17.5183	E.VGSYRC[+57.02146]VC[+57.02146]RATHTGPNC[+57.02146]ERPYVPC[+57.02146]SPSPC[+57.02146]QN[+0.98402]GGTC[+57.02146]RPTGDVTHE.C	C6(Carbamidomethyl / 57.0215); C8(Carbamidomethyl / 57.0215); C17(Carbamidomethyl / 57.0215); C24(Carbamidomethyl / 57.0215); C29(Carbamidomethyl / 57.0215); C35(Carbamidomethyl / 57.0215)	1.3e-05	1.4e-05	0	0	0	0	2e-06	2e-06	4.872	172	7.4		Specific	11.3	>sp|P46531|NOTC1_HUMAN Neurogenic locus notch homolog protein 1 OS=Homo sapiens OX=9606 GN=NOTCH1 PE=1 SV=4	1	3783	FP052722_7.5179.5179.6	high-energy collision-induced dissociation	5.16	5034.17	5034.15	1	128 | 57112
22		168.4	5	1007.84	5035.18	1007.84	5035.16	controllerType=0 controllerNumber=1 scan=4519	3.284	E.VGSYRCVCRATHTGPNCERPYVPCSPSPCQNGGTCRPTGDVTHE.C		VGSYRCVCRATHTGPNCERPYVPCSPSPCQNGGTCRPTGDVTHE,EC,6@57.02146,8@57.02146,17@57.02146,24@57.02146,29@57.02146,31@0.98402,35@57.02146	N31(Deamidated / 0.984)	15.9718	E.VGSYRC[+57.02146]VC[+57.02146]RATHTGPNC[+57.02146]ERPYVPC[+57.02146]SPSPC[+57.02146]QN[+0.98402]GGTC[+57.02146]RPTGDVTHE.C	C6(Carbamidomethyl / 57.0215); C8(Carbamidomethyl / 57.0215); C17(Carbamidomethyl / 57.0215); C24(Carbamidomethyl / 57.0215); C29(Carbamidomethyl / 57.0215); C35(Carbamidomethyl / 57.0215)	0.0087	0.0089	0	0	0	0	0.00074	0.00075	2.059	168.4	23.9		Specific	6.4	>sp|P46531|NOTC1_HUMAN Neurogenic locus notch homolog protein 1 OS=Homo sapiens OX=9606 GN=NOTCH1 PE=1 SV=4	1	2963	FP052722_7.4519.4519.5	high-energy collision-induced dissociation	2.34	5034.17	5034.15	1	129 | 46044
22		137.6	5	1007.64	5034.18	1007.84	5035.16	controllerType=0 controllerNumber=1 scan=4565	4.242	E.VGSYRCVCRATHTGPNCERPYVPCSPSPCQNGGTCRPTGDVTHE.C		VGSYRCVCRATHTGPNCERPYVPCSPSPCQNGGTCRPTGDVTHE,EC,6@57.02146,8@57.02146,9@0.98402,17@57.02146,24@57.02146,29@57.02146,35@57.02146	R9(Deamidated / 0.984)	16.0789	E.VGSYRC[+57.02146]VC[+57.02146]R[+0.98402]ATHTGPNC[+57.02146]ERPYVPC[+57.02146]SPSPC[+57.02146]QNGGTC[+57.02146]RPTGDVTHE.C	C6(Carbamidomethyl / 57.0215); C8(Carbamidomethyl / 57.0215); C17(Carbamidomethyl / 57.0215); C24(Carbamidomethyl / 57.0215); C29(Carbamidomethyl / 57.0215); C35(Carbamidomethyl / 57.0215)	0.68	0.68	0.004	0.004	0.014	0.014	0.053	0.053	0.169	137.6	8	-1	Specific	6.3	>sp|P46531|NOTC1_HUMAN Neurogenic locus notch homolog protein 1 OS=Homo sapiens OX=9606 GN=NOTCH1 PE=1 SV=4	1	3013	FP052722_7.4565.4565.5	high-energy collision-induced dissociation	0.28	5033.17	5034.15	1	130 | 47232
22		104.1	5	1008.04	5036.17	1007.84	5035.16	controllerType=0 controllerNumber=1 scan=4076	2.085	E.VGSYRCVCRATHTGPNCERPYVPCSPSPCQNGGTCRPTGDVTHE.C		VGSYRCVCRATHTGPNCERPYVPCSPSPCQNGGTCRPTGDVTHE,EC,6@57.02146,8@57.02146,17@57.02146,24@57.02146,29@57.02146,31@0.98402,35@57.02146	N31(Deamidated / 0.984)	14.9002	E.VGSYRC[+57.02146]VC[+57.02146]RATHTGPNC[+57.02146]ERPYVPC[+57.02146]SPSPC[+57.02146]QN[+0.98402]GGTC[+57.02146]RPTGDVTHE.C	C6(Carbamidomethyl / 57.0215); C8(Carbamidomethyl / 57.0215); C17(Carbamidomethyl / 57.0215); C24(Carbamidomethyl / 57.0215); C29(Carbamidomethyl / 57.0215); C35(Carbamidomethyl / 57.0215)	0.17	0.17	0	0	0	0	0.0099	0.01	0.768	104.1	4.1	1	Specific	6.1	>sp|P46531|NOTC1_HUMAN Neurogenic locus notch homolog protein 1 OS=Homo sapiens OX=9606 GN=NOTCH1 PE=1 SV=4	1	2496	FP052722_7.4076.4076.5	high-energy collision-induced dissociation	1.01	5035.17	5034.15	1	131 | 37632
22		30.4	6	840.04	5035.2	840.033	5035.16	controllerType=0 controllerNumber=1 scan=5268	8.773	E.VGSYRCVCRATHTGPNCERPYVPCSPSPCQNGGTCRPTGDVTHE.C		VGSYRCVCRATHTGPNCERPYVPCSPSPCQNGGTCRPTGDVTHE,EC,6@57.02146,8@57.02146,17@57.02146,24@57.02146,29@57.02146,31@0.98402,35@57.02146	N31(Deamidated / 0.984)	17.7287	E.VGSYRC[+57.02146]VC[+57.02146]RATHTGPNC[+57.02146]ERPYVPC[+57.02146]SPSPC[+57.02146]QN[+0.98402]GGTC[+57.02146]RPTGDVTHE.C	C6(Carbamidomethyl / 57.0215); C8(Carbamidomethyl / 57.0215); C17(Carbamidomethyl / 57.0215); C24(Carbamidomethyl / 57.0215); C29(Carbamidomethyl / 57.0215); C35(Carbamidomethyl / 57.0215)	0.09	0.091	0	0	0	0	0.0052	0.0053	1.044	30.4	4.4		Specific	8.7	>sp|P46531|NOTC1_HUMAN Neurogenic locus notch homolog protein 1 OS=Homo sapiens OX=9606 GN=NOTCH1 PE=1 SV=4	1	3904	FP052722_7.5268.5268.6	high-energy collision-induced dissociation	1.31	5034.2	5034.15	1	132 | 57752
22		465.2	6	840.034	5035.17	839.869	5034.18	controllerType=0 controllerNumber=1 scan=4053	-1.978	E.VGSYRCVCRATHTGPNCERPYVPCSPSPCQNGGTCRPTGDVTHE.C		VGSYRCVCRATHTGPNCERPYVPCSPSPCQNGGTCRPTGDVTHE,EC,6@57.02146,8@57.02146,17@57.02146,24@57.02146,29@57.02146,35@57.02146		14.8483	E.VGSYRC[+57.02146]VC[+57.02146]RATHTGPNC[+57.02146]ERPYVPC[+57.02146]SPSPC[+57.02146]QNGGTC[+57.02146]RPTGDVTHE.C	C6(Carbamidomethyl / 57.0215); C8(Carbamidomethyl / 57.0215); C17(Carbamidomethyl / 57.0215); C24(Carbamidomethyl / 57.0215); C29(Carbamidomethyl / 57.0215); C35(Carbamidomethyl / 57.0215)	3.5e-07	3.6e-07	0	0	0	0	8.6e-08	8.7e-08	6.454	465.2	23.7	1	Specific	11.3	>sp|P46531|NOTC1_HUMAN Neurogenic locus notch homolog protein 1 OS=Homo sapiens OX=9606 GN=NOTCH1 PE=1 SV=4	1	2469	FP052722_7.4053.4053.6	high-energy collision-induced dissociation	6.56	5034.16	5033.17	1	133 | 37272
22		421.8	6	840.037	5035.19	839.869	5034.18	controllerType=0 controllerNumber=1 scan=4001	1.15	E.VGSYRCVCRATHTGPNCERPYVPCSPSPCQNGGTCRPTGDVTHE.C		VGSYRCVCRATHTGPNCERPYVPCSPSPCQNGGTCRPTGDVTHE,EC,6@57.02146,8@57.02146,17@57.02146,24@57.02146,29@57.02146,35@57.02146		14.7271	E.VGSYRC[+57.02146]VC[+57.02146]RATHTGPNC[+57.02146]ERPYVPC[+57.02146]SPSPC[+57.02146]QNGGTC[+57.02146]RPTGDVTHE.C	C6(Carbamidomethyl / 57.0215); C8(Carbamidomethyl / 57.0215); C17(Carbamidomethyl / 57.0215); C24(Carbamidomethyl / 57.0215); C29(Carbamidomethyl / 57.0215); C35(Carbamidomethyl / 57.0215)	1.7e-07	1.7e-07	0	0	0	0	4.1e-08	4.2e-08	6.763	421.8	10.8	1	Specific	12.5	>sp|P46531|NOTC1_HUMAN Neurogenic locus notch homolog protein 1 OS=Homo sapiens OX=9606 GN=NOTCH1 PE=1 SV=4	1	2409	FP052722_7.4001.4001.6	high-energy collision-induced dissociation	7.05	5034.18	5033.17	1	134 | 36512
22		65	5	1007.64	5034.17	1007.64	5034.18	controllerType=0 controllerNumber=1 scan=4021	-1.054	E.VGSYRCVCRATHTGPNCERPYVPCSPSPCQNGGTCRPTGDVTHE.C		VGSYRCVCRATHTGPNCERPYVPCSPSPCQNGGTCRPTGDVTHE,EC,6@57.02146,8@57.02146,17@57.02146,24@57.02146,29@57.02146,35@57.02146		14.7744	E.VGSYRC[+57.02146]VC[+57.02146]RATHTGPNC[+57.02146]ERPYVPC[+57.02146]SPSPC[+57.02146]QNGGTC[+57.02146]RPTGDVTHE.C	C6(Carbamidomethyl / 57.0215); C8(Carbamidomethyl / 57.0215); C17(Carbamidomethyl / 57.0215); C24(Carbamidomethyl / 57.0215); C29(Carbamidomethyl / 57.0215); C35(Carbamidomethyl / 57.0215)	0.58	0.58	0.0041	0.0041	0	0	0.039	0.039	0.238	65	18		Specific	5.3	>sp|P46531|NOTC1_HUMAN Neurogenic locus notch homolog protein 1 OS=Homo sapiens OX=9606 GN=NOTCH1 PE=1 SV=4	1	2431	FP052722_7.4021.4021.5	high-energy collision-induced dissociation	0.24	5033.16	5033.17	1	135 | 36832
40	Fuc(1)	239.4	4	769.838	3076.33	769.835	3076.32	controllerType=0 controllerNumber=1 scan=3853	3.499	E.RPYVPCSPSPCQNGGTCRPTGDVTHE.C	24	RPYVPCSPSPCQNGGTCRPTGDVTHE,EC,6@57.02146,11@57.02146,13@0.98402,17@57.02146,24@146.05791	N13(Deamidated / 0.984); T24(OGlycan / 146.0579)	14.3777	E.RPYVPC[+57.02146]SPSPC[+57.02146]QN[+0.98402]GGTC[+57.02146]RPTGDVT[+146.05791]HE.C	C6(Carbamidomethyl / 57.0215); C11(Carbamidomethyl / 57.0215); C17(Carbamidomethyl / 57.0215)	0.00019	0.00019	0	0	0	0	1.8e-05	1.8e-05	3.723	239.4	2.9		Specific	13.3	>sp|P46531|NOTC1_HUMAN Neurogenic locus notch homolog protein 1 OS=Homo sapiens OX=9606 GN=NOTCH1 PE=1 SV=4	1	2234	FP052722_7.3853.3853.4	high-energy collision-induced dissociation	3.97	3075.32	3075.31	1	136 | 18073
40	Fuc(1)	611.8	4	769.59	3075.34	769.589	3075.34	controllerType=0 controllerNumber=1 scan=3726	1.478	E.RPYVPCSPSPCQNGGTCRPTGDVTHE.C	16	RPYVPCSPSPCQNGGTCRPTGDVTHE,EC,6@57.02146,11@57.02146,16@146.05791,17@57.02146	T16(OGlycan / 146.0579)	14.0763	E.RPYVPC[+57.02146]SPSPC[+57.02146]QNGGT[+146.05791]C[+57.02146]RPTGDVTHE.C	C6(Carbamidomethyl / 57.0215); C11(Carbamidomethyl / 57.0215); C17(Carbamidomethyl / 57.0215)	7e-08	7.1e-08	0	0	0	0	2.4e-08	2.4e-08	7.157	611.8	1.2		Specific	23.1	>sp|P46531|NOTC1_HUMAN Neurogenic locus notch homolog protein 1 OS=Homo sapiens OX=9606 GN=NOTCH1 PE=1 SV=4	1	2089	FP052722_7.3726.3726.4	high-energy collision-induced dissociation	7.44	3074.33	3074.33	1	137 | 16934
40	Fuc(1)	390.4	3	870.378	2609.12	870.377	2609.12	controllerType=0 controllerNumber=1 scan=3717	0.344	E.RPYVPCSPSPCQNGGTCRPTGD.V	7	RPYVPCSPSPCQNGGTCRPTGD,EV,6@57.02146,7@146.05791,11@57.02146,17@57.02146	S7(OGlycan / 146.0579)	14.0549	E.RPYVPC[+57.02146]S[+146.05791]PSPC[+57.02146]QNGGTC[+57.02146]RPTGD.V	C6(Carbamidomethyl / 57.0215); C11(Carbamidomethyl / 57.0215); C17(Carbamidomethyl / 57.0215)	3e-05	3.1e-05	0	0	0	0	3.8e-06	3.8e-06	4.519	390.4	3.3		Specific	17.1	>sp|P46531|NOTC1_HUMAN Neurogenic locus notch homolog protein 1 OS=Homo sapiens OX=9606 GN=NOTCH1 PE=1 SV=4	1	2079	FP052722_7.3717.3717.3	high-energy collision-induced dissociation	4.93	2608.11	2608.11	1	138 | 3989
40	Fuc(1)	342.3	3	870.38	2609.13	870.377	2609.12	controllerType=0 controllerNumber=1 scan=3658	3.432	E.RPYVPCSPSPCQNGGTCRPTGD.V	7	RPYVPCSPSPCQNGGTCRPTGD,EV,6@57.02146,7@146.05791,11@57.02146,17@57.02146	S7(OGlycan / 146.0579)	13.9138	E.RPYVPC[+57.02146]S[+146.05791]PSPC[+57.02146]QNGGTC[+57.02146]RPTGD.V	C6(Carbamidomethyl / 57.0215); C11(Carbamidomethyl / 57.0215); C17(Carbamidomethyl / 57.0215)	8.1e-05	8.2e-05	0	0	0	0	6.1e-06	6.2e-06	4.091	342.3	3.3		Specific	17	>sp|P46531|NOTC1_HUMAN Neurogenic locus notch homolog protein 1 OS=Homo sapiens OX=9606 GN=NOTCH1 PE=1 SV=4	1	2012	FP052722_7.3658.3658.3	high-energy collision-induced dissociation	4.41	2608.12	2608.11	1	139 | 3953
80		416.2	2	990.384	1979.76	990.386	1979.76	controllerType=0 controllerNumber=1 scan=3341	-1.76	E.NIDDCPGNNCKNGGACVD.G		NIDDCPGNNCKNGGACVD,EG,5@57.02146,10@57.02146,16@57.02146		13.1727	E.NIDDC[+57.02146]PGNNC[+57.02146]KNGGAC[+57.02146]VD.G	C5(Carbamidomethyl / 57.0215); C10(Carbamidomethyl / 57.0215); C16(Carbamidomethyl / 57.0215)	2.6e-05	2.6e-05	0	0	0	0	3.1e-06	3.2e-06	4.589	416.2	416.2		Specific	16.3	>sp|P46531|NOTC1_HUMAN Neurogenic locus notch homolog protein 1 OS=Homo sapiens OX=9606 GN=NOTCH1 PE=1 SV=4	1	1621	FP052722_7.3341.3341.2	high-energy collision-induced dissociation	4.58	1978.75	1978.76	1	140 | 3414
98		145.2	3	984.067	2950.19	984.062	2950.17	controllerType=0 controllerNumber=1 scan=5490	5.386	D.GVNTYNCRCPPEWTGQYCTEDVDE.C		GVNTYNCRCPPEWTGQYCTEDVDE,DC,7@57.02146,9@57.02146,18@57.02146		18.2547	D.GVNTYNC[+57.02146]RC[+57.02146]PPEWTGQYC[+57.02146]TEDVDE.C	C7(Carbamidomethyl / 57.0215); C9(Carbamidomethyl / 57.0215); C18(Carbamidomethyl / 57.0215)	0.44	0.44	0.0042	0.0042	0.015	0.015	0.029	0.029	0.357	145.2	145.2		Specific	9.2	>sp|P46531|NOTC1_HUMAN Neurogenic locus notch homolog protein 1 OS=Homo sapiens OX=9606 GN=NOTCH1 PE=1 SV=4	1	4172	FP052722_7.5490.5490.3	high-energy collision-induced dissociation	0.35	2949.18	2949.16	1	141 | 22715
98		471.8	2	733.812	1466.62	733.811	1466.62	controllerType=0 controllerNumber=1 scan=3340	0.631	D.GVNTYNCRCPPE.W		GVNTYNCRCPPE,DW,7@57.02146,9@57.02146		13.1705	D.GVNTYNC[+57.02146]RC[+57.02146]PPE.W	C7(Carbamidomethyl / 57.0215); C9(Carbamidomethyl / 57.0215)	9.9e-06	1e-05	0	0	0	0	1.2e-06	1.2e-06	5.005	471.8	471.8		Specific	13.1	>sp|P46531|NOTC1_HUMAN Neurogenic locus notch homolog protein 1 OS=Homo sapiens OX=9606 GN=NOTCH1 PE=1 SV=4	1	1619	FP052722_7.3340.3340.2	high-energy collision-induced dissociation	5	1465.61	1465.61	1	142 | 811
198	Hex(1)Pent(2)	264.6	2	745.78	1490.55	745.779	1490.55	controllerType=0 controllerNumber=1 scan=3427	0.784	D.ACISNPCNE.G	4	ACISNPCNE,DG,2@57.02146,4@426.13734,7@57.02146	S4(OGlycan / 426.1373)	13.3724	D.AC[+57.02146]IS[+426.13734]NPC[+57.02146]NE.G	C2(Carbamidomethyl / 57.0215); C7(Carbamidomethyl / 57.0215)	0.002	0.002	0	0	0	0	0.00018	0.00018	2.704	264.6	264.6		Specific	13.1	>sp|P46531|NOTC1_HUMAN Neurogenic locus notch homolog protein 1 OS=Homo sapiens OX=9606 GN=NOTCH1 PE=1 SV=4	1	1726	FP052722_7.3427.3427.2	high-energy collision-induced dissociation	2.99	1489.54	1489.54	1	143 | 814
207		286.2	3	1144.47	3431.38	1144.47	3431.39	controllerType=0 controllerNumber=1 scan=4919	-0.985	E.GSNCDTNPVNGKAICTCPSGYTGPACSQDVDE.C		GSNCDTNPVNGKAICTCPSGYTGPACSQDVDE,EC,4@57.02146,15@57.02146,17@57.02146,26@57.02146		16.9059	E.GSNC[+57.02146]DTNPVNGKAIC[+57.02146]TC[+57.02146]PSGYTGPAC[+57.02146]SQDVDE.C	C4(Carbamidomethyl / 57.0215); C15(Carbamidomethyl / 57.0215); C17(Carbamidomethyl / 57.0215); C26(Carbamidomethyl / 57.0215)	0.01	0.01	0	0	0	0	0.00096	0.00098	1.997	236.9	236.9		Specific	11.9	>sp|P46531|NOTC1_HUMAN Neurogenic locus notch homolog protein 1 OS=Homo sapiens OX=9606 GN=NOTCH1 PE=1 SV=4	1	3436	FP052722_7.4919.4919.3	high-energy collision-induced dissociation	1.99	3430.38	3430.38	1	144 | 21449
238		129.2	2	1292.05	2583.09	1292.05	2583.09	controllerType=0 controllerNumber=1 scan=5925	-0.411	D.ECSLGANPCEHAGKCINTLGSFE.C		ECSLGANPCEHAGKCINTLGSFE,DC,2@57.02146,7@15.99492,9@57.02146,11@15.99492,15@57.02146	N7(Oxidation / 15.9949); H11(Oxidation / 15.9949)	19.2899	D.EC[+57.02146]SLGAN[+15.99492]PC[+57.02146]EH[+15.99492]AGKC[+57.02146]INTLGSFE.C	C2(Carbamidomethyl / 57.0215); C9(Carbamidomethyl / 57.0215); C15(Carbamidomethyl / 57.0215)	0.2	0.21	0	0	0	0	0.011	0.011	0.689	129.2	33.5		Specific	7.7	>sp|P46531|NOTC1_HUMAN Neurogenic locus notch homolog protein 1 OS=Homo sapiens OX=9606 GN=NOTCH1 PE=1 SV=4	1	4705	FP052722_7.5925.5925.2	high-energy collision-induced dissociation	0.84	2582.08	2582.08	1	145 | 5906
238		70.2	3	861.701	2583.09	861.702	2583.09	controllerType=0 controllerNumber=1 scan=5924	-0.392	D.ECSLGANPCEHAGKCINTLGSFE.C		ECSLGANPCEHAGKCINTLGSFE,DC,2@57.02146,7@15.99492,9@57.02146,11@15.99492,15@57.02146	N7(Oxidation / 15.9949); H11(Oxidation / 15.9949)	19.2877	D.EC[+57.02146]SLGAN[+15.99492]PC[+57.02146]EH[+15.99492]AGKC[+57.02146]INTLGSFE.C	C2(Carbamidomethyl / 57.0215); C9(Carbamidomethyl / 57.0215); C15(Carbamidomethyl / 57.0215)	0.93	0.93	0.0077	0.0077	0	0	0.085	0.085	0.033	70.2	32.7		Specific	5.5	>sp|P46531|NOTC1_HUMAN Neurogenic locus notch homolog protein 1 OS=Homo sapiens OX=9606 GN=NOTCH1 PE=1 SV=4	1	4704	FP052722_7.5924.5924.3	high-energy collision-induced dissociation	0.05	2582.08	2582.08	1	146 | 5900
238		43.8	2	1292.05	2583.09	1292.05	2583.09	controllerType=0 controllerNumber=1 scan=5877	-0.6	D.ECSLGANPCEHAGKCINTLGSFE.C		ECSLGANPCEHAGKCINTLGSFE,DC,2@57.02146,7@15.99492,9@57.02146,11@15.99492,15@57.02146	N7(Oxidation / 15.9949); H11(Oxidation / 15.9949)	19.1747	D.EC[+57.02146]SLGAN[+15.99492]PC[+57.02146]EH[+15.99492]AGKC[+57.02146]INTLGSFE.C	C2(Carbamidomethyl / 57.0215); C9(Carbamidomethyl / 57.0215); C15(Carbamidomethyl / 57.0215)	0.31	0.31	0	0	0	0	0.017	0.018	0.508	43.8	43.8		Specific	8.2	>sp|P46531|NOTC1_HUMAN Neurogenic locus notch homolog protein 1 OS=Homo sapiens OX=9606 GN=NOTCH1 PE=1 SV=4	1	4648	FP052722_7.5877.5877.2	high-energy collision-induced dissociation	0.64	2582.08	2582.08	1	147 | 5747
238		163.2	2	1284.05	2567.1	1284.05	2567.1	controllerType=0 controllerNumber=1 scan=5896	1.6	D.ECSLGANPCEHAGKCINTLGSFE.C		ECSLGANPCEHAGKCINTLGSFE,DC,2@57.02146,7@15.99492,9@57.02146,15@57.02146	N7(Oxidation / 15.9949)	19.2204	D.EC[+57.02146]SLGAN[+15.99492]PC[+57.02146]EHAGKC[+57.02146]INTLGSFE.C	C2(Carbamidomethyl / 57.0215); C9(Carbamidomethyl / 57.0215); C15(Carbamidomethyl / 57.0215)	0.0047	0.0048	0	0	0	0	0.00038	0.00039	2.329	163.2	109.7		Specific	10.4	>sp|P46531|NOTC1_HUMAN Neurogenic locus notch homolog protein 1 OS=Homo sapiens OX=9606 GN=NOTCH1 PE=1 SV=4	1	4673	FP052722_7.5896.5896.2	high-energy collision-induced dissociation	2.61	2566.09	2566.09	1	148 | 5808
238		57.9	2	1284.05	2567.09	1284.05	2567.1	controllerType=0 controllerNumber=1 scan=5943	-2.394	D.ECSLGANPCEHAGKCINTLGSFE.C		ECSLGANPCEHAGKCINTLGSFE,DC,2@57.02146,7@15.99492,9@57.02146,15@57.02146	N7(Oxidation / 15.9949)	19.3323	D.EC[+57.02146]SLGAN[+15.99492]PC[+57.02146]EHAGKC[+57.02146]INTLGSFE.C	C2(Carbamidomethyl / 57.0215); C9(Carbamidomethyl / 57.0215); C15(Carbamidomethyl / 57.0215)	0.91	0.92	0.0078	0.0078	0	0	0.078	0.079	0.039	57.9	57.9		Specific	7.1	>sp|P46531|NOTC1_HUMAN Neurogenic locus notch homolog protein 1 OS=Homo sapiens OX=9606 GN=NOTCH1 PE=1 SV=4	1	4726	FP052722_7.5943.5943.2	high-energy collision-induced dissociation	0.07	2566.08	2566.09	1	149 | 6013
238		57.5	3	856.371	2567.1	856.37	2567.1	controllerType=0 controllerNumber=1 scan=5887	1.571	D.ECSLGANPCEHAGKCINTLGSFE.C		ECSLGANPCEHAGKCINTLGSFE,DC,2@57.02146,7@15.99492,9@57.02146,15@57.02146	N7(Oxidation / 15.9949)	19.1989	D.EC[+57.02146]SLGAN[+15.99492]PC[+57.02146]EHAGKC[+57.02146]INTLGSFE.C	C2(Carbamidomethyl / 57.0215); C9(Carbamidomethyl / 57.0215); C15(Carbamidomethyl / 57.0215)	0.16	0.16	0	0	0	0	0.0092	0.0093	0.807	57.5	57.5		Specific	8.1	>sp|P46531|NOTC1_HUMAN Neurogenic locus notch homolog protein 1 OS=Homo sapiens OX=9606 GN=NOTCH1 PE=1 SV=4	1	4660	FP052722_7.5887.5887.3	high-energy collision-induced dissociation	1.06	2566.09	2566.09	1	150 | 5797
239	Fuc(1)	201.5	3	862.036	2584.09	862.042	2584.11	controllerType=0 controllerNumber=1 scan=5874	-7.39	E.CSLGANPCEHAGKCINTLGSFE.C	2	CSLGANPCEHAGKCINTLGSFE,EC,1@57.02146,2@146.05791,8@57.02146,14@57.02146,16@15.99492	S2(OGlycan / 146.0579); N16(Oxidation / 15.9949)	19.1681	E.C[+57.02146]S[+146.05791]LGANPC[+57.02146]EHAGKC[+57.02146]IN[+15.99492]TLGSFE.C	C1(Carbamidomethyl / 57.0215); C8(Carbamidomethyl / 57.0215); C14(Carbamidomethyl / 57.0215)	0.13	0.14	0	0	0	0	0.0085	0.0086	0.87	201.5	14.9		Specific	9.8	>sp|P46531|NOTC1_HUMAN Neurogenic locus notch homolog protein 1 OS=Homo sapiens OX=9606 GN=NOTCH1 PE=1 SV=4	1	4643	FP052722_7.5874.5874.3	high-energy collision-induced dissociation	1.04	2583.08	2583.1	1	151 | 5707
239	Fuc(1)	129.4	2	1292.54	2584.07	1292.56	2584.11	controllerType=0 controllerNumber=1 scan=6209	-15.109	E.CSLGANPCEHAGKCINTLGSFE.C	2	CSLGANPCEHAGKCINTLGSFE,EC,1@57.02146,2@146.05791,8@57.02146,14@57.02146,16@15.99492	S2(OGlycan / 146.0579); N16(Oxidation / 15.9949)	19.9636	E.C[+57.02146]S[+146.05791]LGANPC[+57.02146]EHAGKC[+57.02146]IN[+15.99492]TLGSFE.C	C1(Carbamidomethyl / 57.0215); C8(Carbamidomethyl / 57.0215); C14(Carbamidomethyl / 57.0215)	0.32	0.33	0	0	0	0	0.021	0.021	0.491	129.4	8.3		Specific	10.6	>sp|P46531|NOTC1_HUMAN Neurogenic locus notch homolog protein 1 OS=Homo sapiens OX=9606 GN=NOTCH1 PE=1 SV=4	1	5041	FP052722_7.6209.6209.2	high-energy collision-induced dissociation	0.63	2583.06	2583.1	1	152 | 6510
248	Hex(1)	79.9	3	537.917	1611.74	537.915	1611.73	controllerType=0 controllerNumber=1 scan=3925	3.498	E.HAGKCINTLGSFE.C	8	HAGKCINTLGSFE,EC,5@57.02146,7@15.99492,8@162.05282	N7(Oxidation / 15.9949); T8(OGlycan / 162.0528)	14.5486	E.HAGKC[+57.02146]IN[+15.99492]T[+162.05282]LGSFE.C	C5(Carbamidomethyl / 57.0215)	0.3	0.3	0	0	0	0	0.016	0.016	0.523	79.9	6		Specific	6.4	>sp|P46531|NOTC1_HUMAN Neurogenic locus notch homolog protein 1 OS=Homo sapiens OX=9606 GN=NOTCH1 PE=1 SV=4	1	2320	FP052722_7.3925.3925.3	high-energy collision-induced dissociation	0.66	1610.73	1610.72	1	153 | 850
248	Hex(1)	25.5	3	532.586	1595.74	532.584	1595.74	controllerType=0 controllerNumber=1 scan=3942	4.631	E.HAGKCINTLGSFE.C	8	HAGKCINTLGSFE,EC,5@57.02146,8@162.05282	T8(OGlycan / 162.0528)	14.5875	E.HAGKC[+57.02146]INT[+162.05282]LGSFE.C	C5(Carbamidomethyl / 57.0215)	0.81	0.81	0.004	0.004	0.014	0.014	0.056	0.056	0.09	25.5	6		Specific	5.3	>sp|P46531|NOTC1_HUMAN Neurogenic locus notch homolog protein 1 OS=Homo sapiens OX=9606 GN=NOTCH1 PE=1 SV=4	1	2341	FP052722_7.3942.3942.3	high-energy collision-induced dissociation	0.16	1594.74	1594.73	1	154 | 869
261	Hex(1)	35.4	2	1017.93	2034.86	1017.91	2034.82	controllerType=0 controllerNumber=1 scan=6422	17.976	E.CQCLQGYTGPRCEID.V	8	CQCLQGYTGPRCEID,EV,1@57.02146,3@57.02146,8@162.05282,12@57.02146,15@15.99492	T8(OGlycan / 162.0528); D15(Oxidation / 15.9949)	20.4769	E.C[+57.02146]QC[+57.02146]LQGYT[+162.05282]GPRC[+57.02146]EID[+15.99492].V	C1(Carbamidomethyl / 57.0215); C3(Carbamidomethyl / 57.0215); C12(Carbamidomethyl / 57.0215)	0.96	0.96	0.0077	0.0077	0.026	0.026	0.092	0.092	0.018	35.4	35.4		Specific	7.2	>sp|P46531|NOTC1_HUMAN Neurogenic locus notch homolog protein 1 OS=Homo sapiens OX=9606 GN=NOTCH1 PE=1 SV=4	1	5281	FP052722_7.6422.6422.2	high-energy collision-induced dissociation	0.11	2033.85	2033.81	1	155 | 6726
261		759.7	2	814.836	1628.66	814.834	1628.66	controllerType=0 controllerNumber=1 scan=3877	1.899	E.CQCLQGYTGPRCE.I		CQCLQGYTGPRCE,EI,1@57.02146,3@57.02146,12@57.02146		14.436	E.C[+57.02146]QC[+57.02146]LQGYTGPRC[+57.02146]E.I	C1(Carbamidomethyl / 57.0215); C3(Carbamidomethyl / 57.0215); C12(Carbamidomethyl / 57.0215)	4.9e-11	4.9e-11	0	0	0	0	6.3e-12	6.4e-12	10.313	691.2	691.2		Specific	14.4	>sp|P46531|NOTC1_HUMAN Neurogenic locus notch homolog protein 1 OS=Homo sapiens OX=9606 GN=NOTCH1 PE=1 SV=4	1	2260	FP052722_7.3877.3877.2	high-energy collision-induced dissociation	10.31	1627.66	1627.65	1	156 | 845
261		686	2	814.837	1628.67	814.834	1628.66	controllerType=0 controllerNumber=1 scan=3824	2.724	E.CQCLQGYTGPRCE.I		CQCLQGYTGPRCE,EI,1@57.02146,3@57.02146,12@57.02146		14.3105	E.C[+57.02146]QC[+57.02146]LQGYTGPRC[+57.02146]E.I	C1(Carbamidomethyl / 57.0215); C3(Carbamidomethyl / 57.0215); C12(Carbamidomethyl / 57.0215)	4.9e-09	4.9e-09	0	0	0	0	2.7e-10	2.8e-10	8.313	686	686		Specific	16.3	>sp|P46531|NOTC1_HUMAN Neurogenic locus notch homolog protein 1 OS=Homo sapiens OX=9606 GN=NOTCH1 PE=1 SV=4	1	2196	FP052722_7.3824.3824.2	high-energy collision-induced dissociation	8.31	1627.66	1627.65	1	157 | 840
261		569.1	2	814.837	1628.67	814.834	1628.66	controllerType=0 controllerNumber=1 scan=5322	3.323	E.CQCLQGYTGPRCE.I		CQCLQGYTGPRCE,EI,1@57.02146,3@57.02146,12@57.02146		17.8574	E.C[+57.02146]QC[+57.02146]LQGYTGPRC[+57.02146]E.I	C1(Carbamidomethyl / 57.0215); C3(Carbamidomethyl / 57.0215); C12(Carbamidomethyl / 57.0215)	4.9e-07	4.9e-07	0	0	0	0	1.1e-07	1.1e-07	6.313	525.2	525.2		Specific	15.6	>sp|P46531|NOTC1_HUMAN Neurogenic locus notch homolog protein 1 OS=Homo sapiens OX=9606 GN=NOTCH1 PE=1 SV=4	1	3971	FP052722_7.5322.5322.2	high-energy collision-induced dissociation	6.31	1627.66	1627.65	1	158 | 1070
261		543.4	2	814.837	1628.67	814.834	1628.66	controllerType=0 controllerNumber=1 scan=5275	3.473	E.CQCLQGYTGPRCE.I		CQCLQGYTGPRCE,EI,1@57.02146,3@57.02146,12@57.02146		17.7458	E.C[+57.02146]QC[+57.02146]LQGYTGPRC[+57.02146]E.I	C1(Carbamidomethyl / 57.0215); C3(Carbamidomethyl / 57.0215); C12(Carbamidomethyl / 57.0215)	1.8e-06	1.9e-06	0	0	0	0	1.9e-07	1.9e-07	5.735	463.3	463.3		Specific	14.4	>sp|P46531|NOTC1_HUMAN Neurogenic locus notch homolog protein 1 OS=Homo sapiens OX=9606 GN=NOTCH1 PE=1 SV=4	1	3912	FP052722_7.5275.5275.2	high-energy collision-induced dissociation	5.73	1627.66	1627.65	1	159 | 998
261		449.1	2	814.837	1628.67	814.834	1628.66	controllerType=0 controllerNumber=1 scan=3928	2.948	E.CQCLQGYTGPRCE.I		CQCLQGYTGPRCE,EI,1@57.02146,3@57.02146,12@57.02146		14.5552	E.C[+57.02146]QC[+57.02146]LQGYTGPRC[+57.02146]E.I	C1(Carbamidomethyl / 57.0215); C3(Carbamidomethyl / 57.0215); C12(Carbamidomethyl / 57.0215)	2.5e-06	2.5e-06	0	0	0	0	2.2e-07	2.3e-07	5.602	449.1	449.1		Specific	14.3	>sp|P46531|NOTC1_HUMAN Neurogenic locus notch homolog protein 1 OS=Homo sapiens OX=9606 GN=NOTCH1 PE=1 SV=4	1	2324	FP052722_7.3928.3928.2	high-energy collision-induced dissociation	5.6	1627.66	1627.65	1	160 | 864
274	HexNAc(1); Hex(1)Pent(2)	121.7	3	1104.12	3310.34	1104.11	3310.33	controllerType=0 controllerNumber=1 scan=5950	4.201	E.IDVNECVSNPCQNDTTCLDQIGE.F	15;16	IDVNECVSNPCQNDTTCLDQIGE,EF,6@57.02146,11@57.02146,15@203.07937,16@426.13734,17@57.02146	T15(OGlycan / 203.0794); T16(OGlycan / 426.1373)	19.3476	E.IDVNEC[+57.02146]VSNPC[+57.02146]QNDT[+203.07937]T[+426.13734]C[+57.02146]LDQIGE.F	C6(Carbamidomethyl / 57.0215); C11(Carbamidomethyl / 57.0215); C17(Carbamidomethyl / 57.0215)	0.12	0.12	0	0	0	0	0.0074	0.0075	0.931	121.7	0		Specific	12.5	>sp|P46531|NOTC1_HUMAN Neurogenic locus notch homolog protein 1 OS=Homo sapiens OX=9606 GN=NOTCH1 PE=1 SV=4	1	4734	FP052722_7.5950.5950.3	high-energy collision-induced dissociation	1.1	3309.34	3309.32	1	161 | 23275
274	Hex(1)Pent(2); Fuc(1)	120.6	3	1085.44	3254.31	1085.44	3254.29	controllerType=0 controllerNumber=1 scan=6047	6.928	E.IDVNECVSNPCQNDTTCLDQIGE.F	15;16	IDVNECVSNPCQNDTTCLDQIGE,EF,6@57.02146,11@57.02146,13@0.98402,15@426.13734,16@146.05791,17@57.02146	N13(Deamidated / 0.984); T15(OGlycan / 426.1373); T16(OGlycan / 146.0579)	19.5786	E.IDVNEC[+57.02146]VSNPC[+57.02146]QN[+0.98402]DT[+426.13734]T[+146.05791]C[+57.02146]LDQIGE.F	C6(Carbamidomethyl / 57.0215); C11(Carbamidomethyl / 57.0215); C17(Carbamidomethyl / 57.0215)	0.59	0.6	0.004	0.004	0.015	0.015	0.046	0.046	0.226	120.6	0		Specific	11.3	>sp|P46531|NOTC1_HUMAN Neurogenic locus notch homolog protein 1 OS=Homo sapiens OX=9606 GN=NOTCH1 PE=1 SV=4	1	4843	FP052722_7.6047.6047.3	high-energy collision-induced dissociation	0.13	3253.31	3253.28	1	162 | 23477
274	Hex(1)Pent(2); Fuc(1)	206.4	3	1085.11	3253.32	1085.11	3253.31	controllerType=0 controllerNumber=1 scan=5998	4.456	E.IDVNECVSNPCQNDTTCLDQIGE.F	15;16	IDVNECVSNPCQNDTTCLDQIGE,EF,6@57.02146,11@57.02146,15@426.13734,16@146.05791,17@57.02146	T15(OGlycan / 426.1373); T16(OGlycan / 146.0579)	19.4623	E.IDVNEC[+57.02146]VSNPC[+57.02146]QNDT[+426.13734]T[+146.05791]C[+57.02146]LDQIGE.F	C6(Carbamidomethyl / 57.0215); C11(Carbamidomethyl / 57.0215); C17(Carbamidomethyl / 57.0215)	0.015	0.015	0	0	0	0	0.0014	0.0014	1.821	206.4	0		Specific	12.8	>sp|P46531|NOTC1_HUMAN Neurogenic locus notch homolog protein 1 OS=Homo sapiens OX=9606 GN=NOTCH1 PE=1 SV=4	1	4787	FP052722_7.5998.5998.3	high-energy collision-induced dissociation	2.07	3252.31	3252.3	1	163 | 23357
274	Hex(1)Pent(2)	22.3	3	1041.76	3123.26	1041.75	3123.24	controllerType=0 controllerNumber=1 scan=6112	3.432	E.IDVNECVSNPCQNDTTCLDQIGE.F	15	IDVNECVSNPCQNDTTCLDQIGE,EF,6@57.02146,11@57.02146,15@426.13734,17@57.02146,19@15.99492	T15(OGlycan / 426.1373); D19(Oxidation / 15.9949)	19.7317	E.IDVNEC[+57.02146]VSNPC[+57.02146]QNDT[+426.13734]TC[+57.02146]LD[+15.99492]QIGE.F	C6(Carbamidomethyl / 57.0215); C11(Carbamidomethyl / 57.0215); C17(Carbamidomethyl / 57.0215)	0.85	0.85	0.004	0.004	0.014	0.014	0.062	0.063	0.07	22.3	0		Specific	9.5	>sp|P46531|NOTC1_HUMAN Neurogenic locus notch homolog protein 1 OS=Homo sapiens OX=9606 GN=NOTCH1 PE=1 SV=4	1	4925	FP052722_7.6112.6112.3	high-energy collision-induced dissociation	0.1	3122.25	3122.24	1	164 | 23607
274	Hex(1)Pent(2)	326.6	3	1036.43	3107.27	1036.42	3107.25	controllerType=0 controllerNumber=1 scan=6063	8.02	E.IDVNECVSNPCQNDTTCLDQIGE.F	15	IDVNECVSNPCQNDTTCLDQIGE,EF,6@57.02146,11@57.02146,15@426.13734,17@57.02146	T15(OGlycan / 426.1373)	19.616	E.IDVNEC[+57.02146]VSNPC[+57.02146]QNDT[+426.13734]TC[+57.02146]LDQIGE.F	C6(Carbamidomethyl / 57.0215); C11(Carbamidomethyl / 57.0215); C17(Carbamidomethyl / 57.0215)	0.085	0.086	0	0	0	0	0.0048	0.0049	1.073	326.6	1.2		Specific	12.3	>sp|P46531|NOTC1_HUMAN Neurogenic locus notch homolog protein 1 OS=Homo sapiens OX=9606 GN=NOTCH1 PE=1 SV=4	1	4863	FP052722_7.6063.6063.3	high-energy collision-induced dissociation	1.38	3106.27	3106.24	1	165 | 23527
274		7	1	589.285	589.285	589.283	589.283	controllerType=0 controllerNumber=1 scan=5609	3.115	E.IDVNE.C		IDVNE,EC		18.5383	E.IDVNE.C		0.86	0.86	0.0079	0.0079	0.027	0.027	0.069	0.069	0.066	7	7		Specific	3.7	>sp|P46531|NOTC1_HUMAN Neurogenic locus notch homolog protein 1 OS=Homo sapiens OX=9606 GN=NOTCH1 PE=1 SV=4	1	4326	FP052722_7.5609.5609.3	high-energy collision-induced dissociation	0.06	588.277	588.275	1	166 | 16
288		362.4	2	518.735	1036.46	518.734	1036.46	controllerType=0 controllerNumber=1 scan=4712	1.942	D.TTCLDQIGE.F		TTCLDQIGE,DF,3@57.02146		16.4183	D.TTC[+57.02146]LDQIGE.F	C3(Carbamidomethyl / 57.0215)	0.0027	0.0027	0	0	0	0	0.00022	0.00022	2.569	362.4	362.4		Specific	10.6	>sp|P46531|NOTC1_HUMAN Neurogenic locus notch homolog protein 1 OS=Homo sapiens OX=9606 GN=NOTCH1 PE=1 SV=4	1	3187	FP052722_7.4712.4712.2	high-energy collision-induced dissociation	2.56	1035.46	1035.45	1	167 | 12
297		259.8	2	1230.98	2460.96	1230.98	2460.96	controllerType=0 controllerNumber=1 scan=5079	2.344	E.FQCICMPGYEGVHCEVNTDE.C		FQCICMPGYEGVHCEVNTDE,EC,3@57.02146,5@57.02146,6@15.99492,14@57.02146	M6(Oxidation / 15.9949)	17.2824	E.FQC[+57.02146]IC[+57.02146]M[+15.99492]PGYEGVHC[+57.02146]EVNTDE.C	C3(Carbamidomethyl / 57.0215); C5(Carbamidomethyl / 57.0215); C14(Carbamidomethyl / 57.0215)	0.00013	0.00013	0	0	0	0	8.9e-06	9e-06	3.894	237.1	237.1		Specific	13.5	>sp|P46531|NOTC1_HUMAN Neurogenic locus notch homolog protein 1 OS=Homo sapiens OX=9606 GN=NOTCH1 PE=1 SV=4	1	3648	FP052722_7.5079.5079.2	high-energy collision-induced dissociation	4.21	2459.95	2459.95	1	168 | 5148
297		155.2	3	820.995	2460.97	820.99	2460.96	controllerType=0 controllerNumber=1 scan=5065	5.861	E.FQCICMPGYEGVHCEVNTDE.C		FQCICMPGYEGVHCEVNTDE,EC,3@57.02146,5@57.02146,6@15.99492,14@57.02146	M6(Oxidation / 15.9949)	17.25	E.FQC[+57.02146]IC[+57.02146]M[+15.99492]PGYEGVHC[+57.02146]EVNTDE.C	C3(Carbamidomethyl / 57.0215); C5(Carbamidomethyl / 57.0215); C14(Carbamidomethyl / 57.0215)	0.46	0.47	0.0042	0.0042	0	0	0.031	0.031	0.333	93.6	75.9		Specific	9.4	>sp|P46531|NOTC1_HUMAN Neurogenic locus notch homolog protein 1 OS=Homo sapiens OX=9606 GN=NOTCH1 PE=1 SV=4	1	3627	FP052722_7.5065.5065.3	high-energy collision-induced dissociation	0.51	2459.96	2459.95	1	169 | 5084
297		470.2	2	1222.99	2444.97	1222.98	2444.96	controllerType=0 controllerNumber=1 scan=5938	2.776	E.FQCICMPGYEGVHCEVNTDE.C		FQCICMPGYEGVHCEVNTDE,EC,3@57.02146,5@57.02146,14@57.02146		19.3195	E.FQC[+57.02146]IC[+57.02146]MPGYEGVHC[+57.02146]EVNTDE.C	C3(Carbamidomethyl / 57.0215); C5(Carbamidomethyl / 57.0215); C14(Carbamidomethyl / 57.0215)	2.8e-06	2.8e-06	0	0	0	0	2.9e-07	2.9e-07	5.553	470.2	470.2		Specific	17	>sp|P46531|NOTC1_HUMAN Neurogenic locus notch homolog protein 1 OS=Homo sapiens OX=9606 GN=NOTCH1 PE=1 SV=4	1	4721	FP052722_7.5938.5938.2	high-energy collision-induced dissociation	5.66	2443.96	2443.95	1	170 | 5955
297		404.2	2	1222.99	2444.97	1222.98	2444.96	controllerType=0 controllerNumber=1 scan=5990	5.073	E.FQCICMPGYEGVHCEVNTDE.C		FQCICMPGYEGVHCEVNTDE,EC,3@57.02146,5@57.02146,14@57.02146		19.4437	E.FQC[+57.02146]IC[+57.02146]MPGYEGVHC[+57.02146]EVNTDE.C	C3(Carbamidomethyl / 57.0215); C5(Carbamidomethyl / 57.0215); C14(Carbamidomethyl / 57.0215)	1.2e-05	1.2e-05	0	0	0	0	1.6e-06	1.6e-06	4.912	404.2	404.2		Specific	17	>sp|P46531|NOTC1_HUMAN Neurogenic locus notch homolog protein 1 OS=Homo sapiens OX=9606 GN=NOTCH1 PE=1 SV=4	1	4778	FP052722_7.5990.5990.2	high-energy collision-induced dissociation	5.2	2443.97	2443.95	1	171 | 6131
297		256.4	3	815.661	2444.97	815.659	2444.96	controllerType=0 controllerNumber=1 scan=5946	3.17	E.FQCICMPGYEGVHCEVNTDE.C		FQCICMPGYEGVHCEVNTDE,EC,3@57.02146,5@57.02146,14@57.02146		19.3388	E.FQC[+57.02146]IC[+57.02146]MPGYEGVHC[+57.02146]EVNTDE.C	C3(Carbamidomethyl / 57.0215); C5(Carbamidomethyl / 57.0215); C14(Carbamidomethyl / 57.0215)	0.017	0.017	0	0	0	0	0.0015	0.0015	1.77	184.4	184.4		Specific	9.5	>sp|P46531|NOTC1_HUMAN Neurogenic locus notch homolog protein 1 OS=Homo sapiens OX=9606 GN=NOTCH1 PE=1 SV=4	1	4729	FP052722_7.5946.5946.3	high-energy collision-induced dissociation	1.8	2443.96	2443.95	1	172 | 6040
297		175.9	3	815.661	2444.97	815.659	2444.96	controllerType=0 controllerNumber=1 scan=5996	2.87	E.FQCICMPGYEGVHCEVNTDE.C		FQCICMPGYEGVHCEVNTDE,EC,3@57.02146,5@57.02146,14@57.02146		19.458	E.FQC[+57.02146]IC[+57.02146]MPGYEGVHC[+57.02146]EVNTDE.C	C3(Carbamidomethyl / 57.0215); C5(Carbamidomethyl / 57.0215); C14(Carbamidomethyl / 57.0215)	0.034	0.034	0	0	0	0	0.0028	0.0028	1.473	175.2	175.2		Specific	8.3	>sp|P46531|NOTC1_HUMAN Neurogenic locus notch homolog protein 1 OS=Homo sapiens OX=9606 GN=NOTCH1 PE=1 SV=4	1	4784	FP052722_7.5996.5996.3	high-energy collision-induced dissociation	1.47	2443.96	2443.95	1	173 | 6147
297		580.6	2	951.869	1902.73	951.867	1902.73	controllerType=0 controllerNumber=1 scan=4688	1.703	E.FQCICMPGYEGVHCE.V		FQCICMPGYEGVHCE,EV,3@57.02146,5@57.02146,6@15.99492,14@57.02146	M6(Oxidation / 15.9949)	16.3629	E.FQC[+57.02146]IC[+57.02146]M[+15.99492]PGYEGVHC[+57.02146]E.V	C3(Carbamidomethyl / 57.0215); C5(Carbamidomethyl / 57.0215); C14(Carbamidomethyl / 57.0215)	5.3e-07	5.4e-07	0	0	0	0	1.2e-07	1.2e-07	6.275	538.9	336.3		Specific	20.3	>sp|P46531|NOTC1_HUMAN Neurogenic locus notch homolog protein 1 OS=Homo sapiens OX=9606 GN=NOTCH1 PE=1 SV=4	1	3155	FP052722_7.4688.4688.2	high-energy collision-induced dissociation	8.56	1901.72	1901.72	1	174 | 923
297		464.1	2	951.87	1902.73	951.867	1902.73	controllerType=0 controllerNumber=1 scan=4739	2.473	E.FQCICMPGYEGVHCE.V		FQCICMPGYEGVHCE,EV,3@57.02146,5@57.02146,6@15.99492,14@57.02146	M6(Oxidation / 15.9949)	16.4826	E.FQC[+57.02146]IC[+57.02146]M[+15.99492]PGYEGVHC[+57.02146]E.V	C3(Carbamidomethyl / 57.0215); C5(Carbamidomethyl / 57.0215); C14(Carbamidomethyl / 57.0215)	2.7e-06	2.8e-06	0	0	0	0	2.6e-07	2.6e-07	5.564	415	282.2		Specific	15.1	>sp|P46531|NOTC1_HUMAN Neurogenic locus notch homolog protein 1 OS=Homo sapiens OX=9606 GN=NOTCH1 PE=1 SV=4	1	3220	FP052722_7.4739.4739.2	high-energy collision-induced dissociation	5.96	1901.73	1901.72	1	175 | 949
297		434.8	2	951.872	1902.74	951.867	1902.73	controllerType=0 controllerNumber=1 scan=5730	5.231	E.FQCICMPGYEGVHCE.V		FQCICMPGYEGVHCE,EV,3@57.02146,5@57.02146,6@15.99492,14@57.02146	M6(Oxidation / 15.9949)	18.8258	E.FQC[+57.02146]IC[+57.02146]M[+15.99492]PGYEGVHC[+57.02146]E.V	C3(Carbamidomethyl / 57.0215); C5(Carbamidomethyl / 57.0215); C14(Carbamidomethyl / 57.0215)	1.2e-05	1.2e-05	0	0	0	0	1.5e-06	1.5e-06	4.924	434.8	276.6		Specific	17.7	>sp|P46531|NOTC1_HUMAN Neurogenic locus notch homolog protein 1 OS=Homo sapiens OX=9606 GN=NOTCH1 PE=1 SV=4	1	4468	FP052722_7.5730.5730.2	high-energy collision-induced dissociation	5.5	1901.73	1901.72	1	176 | 1201
297		286.1	2	951.872	1902.74	951.867	1902.73	controllerType=0 controllerNumber=1 scan=5778	5.103	E.FQCICMPGYEGVHCE.V		FQCICMPGYEGVHCE,EV,3@57.02146,5@57.02146,6@15.99492,14@57.02146	M6(Oxidation / 15.9949)	18.94	E.FQC[+57.02146]IC[+57.02146]M[+15.99492]PGYEGVHC[+57.02146]E.V	C3(Carbamidomethyl / 57.0215); C5(Carbamidomethyl / 57.0215); C14(Carbamidomethyl / 57.0215)	0.00047	0.00048	0	0	0	0	4.9e-05	5e-05	3.326	286.1	280.1		Specific	13.8	>sp|P46531|NOTC1_HUMAN Neurogenic locus notch homolog protein 1 OS=Homo sapiens OX=9606 GN=NOTCH1 PE=1 SV=4	1	4525	FP052722_7.5778.5778.2	high-energy collision-induced dissociation	3.54	1901.73	1901.72	1	177 | 1239
297		242.5	2	951.871	1902.74	951.867	1902.73	controllerType=0 controllerNumber=1 scan=5416	4.012	E.FQCICMPGYEGVHCE.V		FQCICMPGYEGVHCE,EV,3@57.02146,5@57.02146,6@15.99492,14@57.02146	M6(Oxidation / 15.9949)	18.0805	E.FQC[+57.02146]IC[+57.02146]M[+15.99492]PGYEGVHC[+57.02146]E.V	C3(Carbamidomethyl / 57.0215); C5(Carbamidomethyl / 57.0215); C14(Carbamidomethyl / 57.0215)	0.006	0.0061	0	0	0	0	0.00054	0.00055	2.22	242.5	6.6		Specific	10.3	>sp|P46531|NOTC1_HUMAN Neurogenic locus notch homolog protein 1 OS=Homo sapiens OX=9606 GN=NOTCH1 PE=1 SV=4	1	4078	FP052722_7.5416.5416.2	high-energy collision-induced dissociation	2.53	1901.73	1901.72	1	178 | 1104
297		176.3	2	951.873	1902.74	951.867	1902.73	controllerType=0 controllerNumber=1 scan=5685	5.68	E.FQCICMPGYEGVHCE.V		FQCICMPGYEGVHCE,EV,3@57.02146,5@57.02146,6@15.99492,14@57.02146	M6(Oxidation / 15.9949)	18.7176	E.FQC[+57.02146]IC[+57.02146]M[+15.99492]PGYEGVHC[+57.02146]E.V	C3(Carbamidomethyl / 57.0215); C5(Carbamidomethyl / 57.0215); C14(Carbamidomethyl / 57.0215)	0.00093	0.00094	0	0	0	0	8.5e-05	8.6e-05	3.033	176.3	176.3		Specific	11.6	>sp|P46531|NOTC1_HUMAN Neurogenic locus notch homolog protein 1 OS=Homo sapiens OX=9606 GN=NOTCH1 PE=1 SV=4	1	4417	FP052722_7.5685.5685.2	high-energy collision-induced dissociation	3.32	1901.73	1901.72	1	179 | 1169
297		621.5	2	943.873	1886.74	943.87	1886.73	controllerType=0 controllerNumber=1 scan=5723	3.292	E.FQCICMPGYEGVHCE.V		FQCICMPGYEGVHCE,EV,3@57.02146,5@57.02146,14@57.02146		18.8093	E.FQC[+57.02146]IC[+57.02146]MPGYEGVHC[+57.02146]E.V	C3(Carbamidomethyl / 57.0215); C5(Carbamidomethyl / 57.0215); C14(Carbamidomethyl / 57.0215)	5.3e-08	5.4e-08	0	0	0	0	4.5e-09	4.6e-09	7.275	457.4	457.4		Specific	16.8	>sp|P46531|NOTC1_HUMAN Neurogenic locus notch homolog protein 1 OS=Homo sapiens OX=9606 GN=NOTCH1 PE=1 SV=4	1	4460	FP052722_7.5723.5723.2	high-energy collision-induced dissociation	7.27	1885.73	1885.73	1	180 | 1196
297		608.2	3	629.585	1886.74	629.582	1886.73	controllerType=0 controllerNumber=1 scan=5744	4.709	E.FQCICMPGYEGVHCE.V		FQCICMPGYEGVHCE,EV,3@57.02146,5@57.02146,14@57.02146		18.86	E.FQC[+57.02146]IC[+57.02146]MPGYEGVHC[+57.02146]E.V	C3(Carbamidomethyl / 57.0215); C5(Carbamidomethyl / 57.0215); C14(Carbamidomethyl / 57.0215)	2.9e-07	2.9e-07	0	0	0	0	7.3e-08	7.4e-08	6.541	510.8	510.8		Specific	13.3	>sp|P46531|NOTC1_HUMAN Neurogenic locus notch homolog protein 1 OS=Homo sapiens OX=9606 GN=NOTCH1 PE=1 SV=4	1	4484	FP052722_7.5744.5744.3	high-energy collision-induced dissociation	7.54	1885.73	1885.73	1	181 | 1223
297		605.1	2	943.875	1886.74	943.87	1886.73	controllerType=0 controllerNumber=1 scan=5777	5.363	E.FQCICMPGYEGVHCE.V		FQCICMPGYEGVHCE,EV,3@57.02146,5@57.02146,14@57.02146		18.9378	E.FQC[+57.02146]IC[+57.02146]MPGYEGVHC[+57.02146]E.V	C3(Carbamidomethyl / 57.0215); C5(Carbamidomethyl / 57.0215); C14(Carbamidomethyl / 57.0215)	1.2e-07	1.2e-07	0	0	0	0	3.6e-08	3.6e-08	6.923	436.4	436.4		Specific	16.8	>sp|P46531|NOTC1_HUMAN Neurogenic locus notch homolog protein 1 OS=Homo sapiens OX=9606 GN=NOTCH1 PE=1 SV=4	1	4524	FP052722_7.5777.5777.2	high-energy collision-induced dissociation	7.92	1885.74	1885.73	1	182 | 1234
297		552.7	3	629.585	1886.74	629.582	1886.73	controllerType=0 controllerNumber=1 scan=5690	4.806	E.FQCICMPGYEGVHCE.V		FQCICMPGYEGVHCE,EV,3@57.02146,5@57.02146,14@57.02146		18.7304	E.FQC[+57.02146]IC[+57.02146]MPGYEGVHC[+57.02146]E.V	C3(Carbamidomethyl / 57.0215); C5(Carbamidomethyl / 57.0215); C14(Carbamidomethyl / 57.0215)	1.1e-05	1.1e-05	0	0	0	0	1.3e-06	1.3e-06	4.963	552.7	552.7		Specific	14.5	>sp|P46531|NOTC1_HUMAN Neurogenic locus notch homolog protein 1 OS=Homo sapiens OX=9606 GN=NOTCH1 PE=1 SV=4	1	4421	FP052722_7.5690.5690.3	high-energy collision-induced dissociation	6.54	1885.73	1885.73	1	183 | 1191
297		473.8	2	943.875	1886.74	943.87	1886.73	controllerType=0 controllerNumber=1 scan=5827	4.91	E.FQCICMPGYEGVHCE.V		FQCICMPGYEGVHCE,EV,3@57.02146,5@57.02146,14@57.02146		19.0574	E.FQC[+57.02146]IC[+57.02146]MPGYEGVHC[+57.02146]E.V	C3(Carbamidomethyl / 57.0215); C5(Carbamidomethyl / 57.0215); C14(Carbamidomethyl / 57.0215)	6.1e-06	6.2e-06	0	0	0	0	8.9e-07	9e-07	5.212	473.8	473.8		Specific	14.2	>sp|P46531|NOTC1_HUMAN Neurogenic locus notch homolog protein 1 OS=Homo sapiens OX=9606 GN=NOTCH1 PE=1 SV=4	1	4589	FP052722_7.5827.5827.2	high-energy collision-induced dissociation	5.32	1885.73	1885.73	1	184 | 1272
297		408.5	2	943.874	1886.74	943.87	1886.73	controllerType=0 controllerNumber=1 scan=5674	3.745	E.FQCICMPGYEGVHCE.V		FQCICMPGYEGVHCE,EV,3@57.02146,5@57.02146,14@57.02146		18.6918	E.FQC[+57.02146]IC[+57.02146]MPGYEGVHC[+57.02146]E.V	C3(Carbamidomethyl / 57.0215); C5(Carbamidomethyl / 57.0215); C14(Carbamidomethyl / 57.0215)	5.3e-06	5.4e-06	0	0	0	0	6.5e-07	6.6e-07	5.276	408.5	408.5		Specific	15.3	>sp|P46531|NOTC1_HUMAN Neurogenic locus notch homolog protein 1 OS=Homo sapiens OX=9606 GN=NOTCH1 PE=1 SV=4	1	4403	FP052722_7.5674.5674.2	high-energy collision-induced dissociation	5.56	1885.73	1885.73	1	185 | 1164
297		399.8	2	943.876	1886.75	943.87	1886.73	controllerType=0 controllerNumber=1 scan=5881	6.592	E.FQCICMPGYEGVHCE.V		FQCICMPGYEGVHCE,EV,3@57.02146,5@57.02146,14@57.02146		19.1858	E.FQC[+57.02146]IC[+57.02146]MPGYEGVHC[+57.02146]E.V	C3(Carbamidomethyl / 57.0215); C5(Carbamidomethyl / 57.0215); C14(Carbamidomethyl / 57.0215)	1.6e-05	1.6e-05	0	0	0	0	2.2e-06	2.2e-06	4.793	399.8	399.8		Specific	15.4	>sp|P46531|NOTC1_HUMAN Neurogenic locus notch homolog protein 1 OS=Homo sapiens OX=9606 GN=NOTCH1 PE=1 SV=4	1	4652	FP052722_7.5881.5881.2	high-energy collision-induced dissociation	4.92	1885.74	1885.73	1	186 | 1281
297		368.5	3	629.586	1886.74	629.582	1886.73	controllerType=0 controllerNumber=1 scan=5800	5.388	E.FQCICMPGYEGVHCE.V		FQCICMPGYEGVHCE,EV,3@57.02146,5@57.02146,14@57.02146		18.9918	E.FQC[+57.02146]IC[+57.02146]MPGYEGVHC[+57.02146]E.V	C3(Carbamidomethyl / 57.0215); C5(Carbamidomethyl / 57.0215); C14(Carbamidomethyl / 57.0215)	0.00037	0.00038	0	0	0	0	4.1e-05	4.1e-05	3.426	368.5	368.5		Specific	11.8	>sp|P46531|NOTC1_HUMAN Neurogenic locus notch homolog protein 1 OS=Homo sapiens OX=9606 GN=NOTCH1 PE=1 SV=4	1	4556	FP052722_7.5800.5800.3	high-energy collision-induced dissociation	3.55	1885.74	1885.73	1	187 | 1261
297		457.7	2	660.759	1320.51	660.756	1320.51	controllerType=0 controllerNumber=1 scan=5107	4.398	E.FQCICMPGYE.G		FQCICMPGYE,EG,3@57.02146,5@57.02146,6@15.99492	M6(Oxidation / 15.9949)	17.3496	E.FQC[+57.02146]IC[+57.02146]M[+15.99492]PGYE.G	C3(Carbamidomethyl / 57.0215); C5(Carbamidomethyl / 57.0215)	0.00056	0.00057	0	0	0	0	5.6e-05	5.6e-05	3.251	297.9	297.9		Specific	12.2	>sp|P46531|NOTC1_HUMAN Neurogenic locus notch homolog protein 1 OS=Homo sapiens OX=9606 GN=NOTCH1 PE=1 SV=4	1	3683	FP052722_7.5107.5107.2	high-energy collision-induced dissociation	3.67	1319.5	1319.5	1	188 | 283
297		347.4	2	660.759	1320.51	660.756	1320.51	controllerType=0 controllerNumber=1 scan=6400	3.381	E.FQCICMPGYE.G		FQCICMPGYE,EG,3@57.02146,5@57.02146,6@15.99492	M6(Oxidation / 15.9949)	20.425	E.FQC[+57.02146]IC[+57.02146]M[+15.99492]PGYE.G	C3(Carbamidomethyl / 57.0215); C5(Carbamidomethyl / 57.0215)	0.011	0.011	0	0	0	0	0.0011	0.0011	1.959	210.1	210.1		Specific	10.1	>sp|P46531|NOTC1_HUMAN Neurogenic locus notch homolog protein 1 OS=Homo sapiens OX=9606 GN=NOTCH1 PE=1 SV=4	1	5253	FP052722_7.6400.6400.2	high-energy collision-induced dissociation	2.41	1319.5	1319.5	1	189 | 326
297		272	2	660.76	1320.51	660.756	1320.51	controllerType=0 controllerNumber=1 scan=5054	4.768	E.FQCICMPGYE.G		FQCICMPGYE,EG,3@57.02146,5@57.02146,6@15.99492	M6(Oxidation / 15.9949)	17.2241	E.FQC[+57.02146]IC[+57.02146]M[+15.99492]PGYE.G	C3(Carbamidomethyl / 57.0215); C5(Carbamidomethyl / 57.0215)	0.41	0.41	0.0042	0.0042	0	0	0.027	0.028	0.388	88.7	88.7		Specific	8.6	>sp|P46531|NOTC1_HUMAN Neurogenic locus notch homolog protein 1 OS=Homo sapiens OX=9606 GN=NOTCH1 PE=1 SV=4	1	3611	FP052722_7.5054.5054.2	high-energy collision-induced dissociation	0.55	1319.5	1319.5	1	190 | 279
297		250.5	2	660.759	1320.51	660.756	1320.51	controllerType=0 controllerNumber=1 scan=6449	4.398	E.FQCICMPGYE.G		FQCICMPGYE,EG,3@57.02146,5@57.02146,6@15.99492	M6(Oxidation / 15.9949)	20.5419	E.FQC[+57.02146]IC[+57.02146]M[+15.99492]PGYE.G	C3(Carbamidomethyl / 57.0215); C5(Carbamidomethyl / 57.0215)	0.091	0.092	0	0	0	0	0.0056	0.0057	1.04	173.7	173.7		Specific	9.4	>sp|P46531|NOTC1_HUMAN Neurogenic locus notch homolog protein 1 OS=Homo sapiens OX=9606 GN=NOTCH1 PE=1 SV=4	1	5314	FP052722_7.6449.6449.2	high-energy collision-induced dissociation	1.33	1319.5	1319.5	1	191 | 335
297		491.5	2	652.762	1304.52	652.759	1304.51	controllerType=0 controllerNumber=1 scan=6398	4.016	E.FQCICMPGYE.G		FQCICMPGYE,EG,3@57.02146,5@57.02146		20.4206	E.FQC[+57.02146]IC[+57.02146]MPGYE.G	C3(Carbamidomethyl / 57.0215); C5(Carbamidomethyl / 57.0215)	0.0041	0.0042	0	0	0	0	0.00034	0.00034	2.386	246.4	246.4		Specific	10.5	>sp|P46531|NOTC1_HUMAN Neurogenic locus notch homolog protein 1 OS=Homo sapiens OX=9606 GN=NOTCH1 PE=1 SV=4	1	5250	FP052722_7.6398.6398.2	high-energy collision-induced dissociation	2.4	1303.51	1303.5	1	192 | 324
297		449.8	2	652.761	1304.51	652.759	1304.51	controllerType=0 controllerNumber=1 scan=6445	3.174	E.FQCICMPGYE.G		FQCICMPGYE,EG,3@57.02146,5@57.02146		20.5332	E.FQC[+57.02146]IC[+57.02146]MPGYE.G	C3(Carbamidomethyl / 57.0215); C5(Carbamidomethyl / 57.0215)	0.0017	0.0017	0	0	0	0	0.00015	0.00016	2.77	239.8	239.8		Specific	10.8	>sp|P46531|NOTC1_HUMAN Neurogenic locus notch homolog protein 1 OS=Homo sapiens OX=9606 GN=NOTCH1 PE=1 SV=4	1	5308	FP052722_7.6445.6445.2	high-energy collision-induced dissociation	2.87	1303.51	1303.5	1	193 | 333
297		437.6	2	652.761	1304.51	652.759	1304.51	controllerType=0 controllerNumber=1 scan=6351	3.081	E.FQCICMPGYE.G		FQCICMPGYE,EG,3@57.02146,5@57.02146		20.3082	E.FQC[+57.02146]IC[+57.02146]MPGYE.G	C3(Carbamidomethyl / 57.0215); C5(Carbamidomethyl / 57.0215)	0.00027	0.00027	0	0	0	0	2.8e-05	2.8e-05	3.573	221.6	221.6		Specific	12	>sp|P46531|NOTC1_HUMAN Neurogenic locus notch homolog protein 1 OS=Homo sapiens OX=9606 GN=NOTCH1 PE=1 SV=4	1	5193	FP052722_7.6351.6351.2	high-energy collision-induced dissociation	3.86	1303.51	1303.5	1	194 | 318
297		303.8	2	652.761	1304.51	652.759	1304.51	controllerType=0 controllerNumber=1 scan=6489	3.081	E.FQCICMPGYE.G		FQCICMPGYE,EG,3@57.02146,5@57.02146		20.6388	E.FQC[+57.02146]IC[+57.02146]MPGYE.G	C3(Carbamidomethyl / 57.0215); C5(Carbamidomethyl / 57.0215)	0.0093	0.0094	0	0	0	0	0.00091	0.00093	2.032	190.1	190.1		Specific	9.9	>sp|P46531|NOTC1_HUMAN Neurogenic locus notch homolog protein 1 OS=Homo sapiens OX=9606 GN=NOTCH1 PE=1 SV=4	1	5362	FP052722_7.6489.6489.2	high-energy collision-induced dissociation	1.95	1303.51	1303.5	1	195 | 339
307	Hex(1)Pent(2)	514.6	5	743.71	3714.52	743.709	3714.51	controllerType=0 controllerNumber=1 scan=3905	1.274	E.GVHCEVNTDECASSPCLHNGRCLDKINE.F	13	GVHCEVNTDECASSPCLHNGRCLDKINE,EF,4@57.02146,11@57.02146,13@426.13734,16@57.02146,19@0.98402,22@57.02146,24@15.99492	S13(OGlycan / 426.1373); N19(Deamidated / 0.984); D24(Oxidation / 15.9949)	14.501	E.GVHC[+57.02146]EVNTDEC[+57.02146]AS[+426.13734]SPC[+57.02146]LHN[+0.98402]GRC[+57.02146]LD[+15.99492]KINE.F	C4(Carbamidomethyl / 57.0215); C11(Carbamidomethyl / 57.0215); C16(Carbamidomethyl / 57.0215); C22(Carbamidomethyl / 57.0215)	3.8e-06	3.9e-06	0	0	0	0	6e-07	6.1e-07	5.417	514.6	0		Specific	15.2	>sp|P46531|NOTC1_HUMAN Neurogenic locus notch homolog protein 1 OS=Homo sapiens OX=9606 GN=NOTCH1 PE=1 SV=4	1	2295	FP052722_7.3905.3905.5	high-energy collision-induced dissociation	5.13	3713.51	3713.51	1	196 | 18553
307	Hex(1)Pent(2)	397.6	5	743.711	3714.53	743.709	3714.51	controllerType=0 controllerNumber=1 scan=3957	3.493	E.GVHCEVNTDECASSPCLHNGRCLDKINE.F	13	GVHCEVNTDECASSPCLHNGRCLDKINE,EF,4@57.02146,11@57.02146,13@426.13734,16@57.02146,19@0.98402,22@57.02146,24@15.99492	S13(OGlycan / 426.1373); N19(Deamidated / 0.984); D24(Oxidation / 15.9949)	14.6243	E.GVHC[+57.02146]EVNTDEC[+57.02146]AS[+426.13734]SPC[+57.02146]LHN[+0.98402]GRC[+57.02146]LD[+15.99492]KINE.F	C4(Carbamidomethyl / 57.0215); C11(Carbamidomethyl / 57.0215); C16(Carbamidomethyl / 57.0215); C22(Carbamidomethyl / 57.0215)	1.3e-05	1.3e-05	0	0	0	0	1.8e-06	1.9e-06	4.889	397.6	0		Specific	14.3	>sp|P46531|NOTC1_HUMAN Neurogenic locus notch homolog protein 1 OS=Homo sapiens OX=9606 GN=NOTCH1 PE=1 SV=4	1	2357	FP052722_7.3957.3957.5	high-energy collision-induced dissociation	4.71	3713.52	3713.51	1	197 | 18953
307	Hex(1)Pent(2)	367	5	743.711	3714.53	743.709	3714.51	controllerType=0 controllerNumber=1 scan=4215	3.164	E.GVHCEVNTDECASSPCLHNGRCLDKINE.F	13	GVHCEVNTDECASSPCLHNGRCLDKINE,EF,4@57.02146,11@57.02146,13@426.13734,16@57.02146,19@0.98402,22@57.02146,24@15.99492	S13(OGlycan / 426.1373); N19(Deamidated / 0.984); D24(Oxidation / 15.9949)	15.2447	E.GVHC[+57.02146]EVNTDEC[+57.02146]AS[+426.13734]SPC[+57.02146]LHN[+0.98402]GRC[+57.02146]LD[+15.99492]KINE.F	C4(Carbamidomethyl / 57.0215); C11(Carbamidomethyl / 57.0215); C16(Carbamidomethyl / 57.0215); C22(Carbamidomethyl / 57.0215)	0.00012	0.00013	0	0	0	0	7.9e-06	8e-06	3.904	367	0		Specific	12.9	>sp|P46531|NOTC1_HUMAN Neurogenic locus notch homolog protein 1 OS=Homo sapiens OX=9606 GN=NOTCH1 PE=1 SV=4	1	2639	FP052722_7.4215.4215.5	high-energy collision-induced dissociation	3.73	3713.52	3713.51	1	198 | 19723
307	Hex(1)Pent(2)	649.1	5	743.516	3713.55	743.512	3713.53	controllerType=0 controllerNumber=1 scan=3845	5.172	E.GVHCEVNTDECASSPCLHNGRCLDKINE.F	13	GVHCEVNTDECASSPCLHNGRCLDKINE,EF,4@57.02146,11@57.02146,13@426.13734,16@57.02146,19@15.99492,22@57.02146	S13(OGlycan / 426.1373); N19(Oxidation / 15.9949)	14.3604	E.GVHC[+57.02146]EVNTDEC[+57.02146]AS[+426.13734]SPC[+57.02146]LHN[+15.99492]GRC[+57.02146]LDKINE.F	C4(Carbamidomethyl / 57.0215); C11(Carbamidomethyl / 57.0215); C16(Carbamidomethyl / 57.0215); C22(Carbamidomethyl / 57.0215)	2.2e-07	2.2e-07	0	0	0	0	6.1e-08	6.2e-08	6.667	649.1	0		Specific	19.2	>sp|P46531|NOTC1_HUMAN Neurogenic locus notch homolog protein 1 OS=Homo sapiens OX=9606 GN=NOTCH1 PE=1 SV=4	1	2224	FP052722_7.3845.3845.5	high-energy collision-induced dissociation	7.85	3712.54	3712.52	1	199 | 18021
307	Hex(1)Pent(2)	612.4	4	929.141	3713.54	929.138	3713.53	controllerType=0 controllerNumber=1 scan=3827	3.039	E.GVHCEVNTDECASSPCLHNGRCLDKINE.F	14	GVHCEVNTDECASSPCLHNGRCLDKINE,EF,4@57.02146,11@57.02146,14@426.13734,16@57.02146,18@15.99492,22@57.02146	S14(OGlycan / 426.1373); H18(Oxidation / 15.9949)	14.317	E.GVHC[+57.02146]EVNTDEC[+57.02146]ASS[+426.13734]PC[+57.02146]LH[+15.99492]NGRC[+57.02146]LDKINE.F	C4(Carbamidomethyl / 57.0215); C11(Carbamidomethyl / 57.0215); C16(Carbamidomethyl / 57.0215); C22(Carbamidomethyl / 57.0215)	5.9e-08	6e-08	0	0	0	0	6.5e-09	6.6e-09	7.229	612.4	0		Specific	17.7	>sp|P46531|NOTC1_HUMAN Neurogenic locus notch homolog protein 1 OS=Homo sapiens OX=9606 GN=NOTCH1 PE=1 SV=4	1	2201	FP052722_7.3827.3827.4	high-energy collision-induced dissociation	8.42	3712.53	3712.52	1	200 | 17701
307	Hex(1)Pent(2)	402.6	4	929.135	3713.52	929.138	3713.53	controllerType=0 controllerNumber=1 scan=4231	-3.733	E.GVHCEVNTDECASSPCLHNGRCLDKINE.F	14	GVHCEVNTDECASSPCLHNGRCLDKINE,EF,4@57.02146,11@57.02146,14@426.13734,16@57.02146,22@57.02146,24@15.99492	S14(OGlycan / 426.1373); D24(Oxidation / 15.9949)	15.2862	E.GVHC[+57.02146]EVNTDEC[+57.02146]ASS[+426.13734]PC[+57.02146]LHNGRC[+57.02146]LD[+15.99492]KINE.F	C4(Carbamidomethyl / 57.0215); C11(Carbamidomethyl / 57.0215); C16(Carbamidomethyl / 57.0215); C22(Carbamidomethyl / 57.0215)	0.00015	0.00015	0	0	0	0	1.1e-05	1.1e-05	3.836	402.6	0		Specific	13	>sp|P46531|NOTC1_HUMAN Neurogenic locus notch homolog protein 1 OS=Homo sapiens OX=9606 GN=NOTCH1 PE=1 SV=4	1	2657	FP052722_7.4231.4231.4	high-energy collision-induced dissociation	4.31	3712.51	3712.52	1	201 | 19763
307	Hex(1)Pent(2)	309.5	4	929.136	3713.52	929.138	3713.53	controllerType=0 controllerNumber=1 scan=3907	-1.76	E.GVHCEVNTDECASSPCLHNGRCLDKINE.F	13	GVHCEVNTDECASSPCLHNGRCLDKINE,EF,4@57.02146,11@57.02146,13@426.13734,16@57.02146,22@57.02146,24@15.99492	S13(OGlycan / 426.1373); D24(Oxidation / 15.9949)	14.5054	E.GVHC[+57.02146]EVNTDEC[+57.02146]AS[+426.13734]SPC[+57.02146]LHNGRC[+57.02146]LD[+15.99492]KINE.F	C4(Carbamidomethyl / 57.0215); C11(Carbamidomethyl / 57.0215); C16(Carbamidomethyl / 57.0215); C22(Carbamidomethyl / 57.0215)	0.00038	0.00039	0	0	0	0	4.3e-05	4.4e-05	3.419	309.5	0		Specific	14	>sp|P46531|NOTC1_HUMAN Neurogenic locus notch homolog protein 1 OS=Homo sapiens OX=9606 GN=NOTCH1 PE=1 SV=4	1	2297	FP052722_7.3907.3907.4	high-energy collision-induced dissociation	3.53	3712.52	3712.52	1	202 | 18633
307	Hex(1)Pent(1); Fuc(1)	40.3	5	743.313	3712.54	743.313	3712.54	controllerType=0 controllerNumber=1 scan=3794	0.589	E.GVHCEVNTDECASSPCLHNGRCLDKINE.F	13;14	GVHCEVNTDECASSPCLHNGRCLDKINE,EF,4@57.02146,11@57.02146,13@294.09508,14@146.05791,16@57.02146,21@0.98402,22@57.02146	S13(OGlycan / 294.0951); S14(OGlycan / 146.0579); R21(Deamidated / 0.984)	14.2392	E.GVHC[+57.02146]EVNTDEC[+57.02146]AS[+294.09508]S[+146.05791]PC[+57.02146]LHNGR[+0.98402]C[+57.02146]LDKINE.F	C4(Carbamidomethyl / 57.0215); C11(Carbamidomethyl / 57.0215); C16(Carbamidomethyl / 57.0215); C22(Carbamidomethyl / 57.0215)	0.53	0.53	0.0041	0.0041	0.015	0.015	0.035	0.035	0.278	40.3	0		Specific	7.7	>sp|P46531|NOTC1_HUMAN Neurogenic locus notch homolog protein 1 OS=Homo sapiens OX=9606 GN=NOTCH1 PE=1 SV=4	1	2163	FP052722_7.3794.3794.5	high-energy collision-induced dissociation	0.16	3711.53	3711.53	1	203 | 17541
307	Hex(1)Pent(2)	895.9	4	925.387	3698.52	925.385	3698.52	controllerType=0 controllerNumber=1 scan=4240	1.245	E.GVHCEVNTDECASSPCLHNGRCLDKINE.F	14	GVHCEVNTDECASSPCLHNGRCLDKINE,EF,4@57.02146,11@57.02146,14@426.13734,16@57.02146,19@0.98402,22@57.02146	S14(OGlycan / 426.1373); N19(Deamidated / 0.984)	15.3144	E.GVHC[+57.02146]EVNTDEC[+57.02146]ASS[+426.13734]PC[+57.02146]LHN[+0.98402]GRC[+57.02146]LDKINE.F	C4(Carbamidomethyl / 57.0215); C11(Carbamidomethyl / 57.0215); C16(Carbamidomethyl / 57.0215); C22(Carbamidomethyl / 57.0215)	5.9e-13	6e-13	0	0	0	0	2e-13	2e-13	12.229	895.9	0		Specific	19.1	>sp|P46531|NOTC1_HUMAN Neurogenic locus notch homolog protein 1 OS=Homo sapiens OX=9606 GN=NOTCH1 PE=1 SV=4	1	2664	FP052722_7.4240.4240.4	high-energy collision-induced dissociation	13.42	3697.52	3697.51	1	204 | 19803
307	Hex(1)Pent(2)	895.8	4	925.388	3698.53	925.385	3698.52	controllerType=0 controllerNumber=1 scan=4198	2.896	E.GVHCEVNTDECASSPCLHNGRCLDKINE.F	14	GVHCEVNTDECASSPCLHNGRCLDKINE,EF,4@57.02146,11@57.02146,14@426.13734,16@57.02146,19@0.98402,22@57.02146	S14(OGlycan / 426.1373); N19(Deamidated / 0.984)	15.2023	E.GVHC[+57.02146]EVNTDEC[+57.02146]ASS[+426.13734]PC[+57.02146]LHN[+0.98402]GRC[+57.02146]LDKINE.F	C4(Carbamidomethyl / 57.0215); C11(Carbamidomethyl / 57.0215); C16(Carbamidomethyl / 57.0215); C22(Carbamidomethyl / 57.0215)	5.9e-13	6e-13	0	0	0	0	1.5e-13	1.5e-13	12.229	895.8	0		Specific	19.5	>sp|P46531|NOTC1_HUMAN Neurogenic locus notch homolog protein 1 OS=Homo sapiens OX=9606 GN=NOTCH1 PE=1 SV=4	1	2621	FP052722_7.4198.4198.4	high-energy collision-induced dissociation	13.42	3697.52	3697.51	1	205 | 19603
307	Hex(1)Pent(2)	784.1	5	740.512	3698.53	740.51	3698.52	controllerType=0 controllerNumber=1 scan=3936	3.602	E.GVHCEVNTDECASSPCLHNGRCLDKINE.F	14	GVHCEVNTDECASSPCLHNGRCLDKINE,EF,4@57.02146,11@57.02146,14@426.13734,16@57.02146,19@0.98402,22@57.02146	S14(OGlycan / 426.1373); N19(Deamidated / 0.984)	14.5745	E.GVHC[+57.02146]EVNTDEC[+57.02146]ASS[+426.13734]PC[+57.02146]LHN[+0.98402]GRC[+57.02146]LDKINE.F	C4(Carbamidomethyl / 57.0215); C11(Carbamidomethyl / 57.0215); C16(Carbamidomethyl / 57.0215); C22(Carbamidomethyl / 57.0215)	9.6e-11	9.7e-11	0	0	0	0	1.7e-11	1.7e-11	10.019	784.1	0		Specific	17.3	>sp|P46531|NOTC1_HUMAN Neurogenic locus notch homolog protein 1 OS=Homo sapiens OX=9606 GN=NOTCH1 PE=1 SV=4	1	2332	FP052722_7.3936.3936.5	high-energy collision-induced dissociation	11.21	3697.53	3697.51	1	206 | 18873
307	Hex(1)Pent(2)	638.1	5	740.513	3698.54	740.51	3698.52	controllerType=0 controllerNumber=1 scan=3888	4.922	E.GVHCEVNTDECASSPCLHNGRCLDKINE.F	14	GVHCEVNTDECASSPCLHNGRCLDKINE,EF,4@57.02146,11@57.02146,14@426.13734,16@57.02146,19@0.98402,22@57.02146	S14(OGlycan / 426.1373); N19(Deamidated / 0.984)	14.4611	E.GVHC[+57.02146]EVNTDEC[+57.02146]ASS[+426.13734]PC[+57.02146]LHN[+0.98402]GRC[+57.02146]LDKINE.F	C4(Carbamidomethyl / 57.0215); C11(Carbamidomethyl / 57.0215); C16(Carbamidomethyl / 57.0215); C22(Carbamidomethyl / 57.0215)	2.2e-07	2.2e-07	0	0	0	0	6.4e-08	6.4e-08	6.667	638.1	0		Specific	15.6	>sp|P46531|NOTC1_HUMAN Neurogenic locus notch homolog protein 1 OS=Homo sapiens OX=9606 GN=NOTCH1 PE=1 SV=4	1	2274	FP052722_7.3888.3888.5	high-energy collision-induced dissociation	7.85	3697.53	3697.51	1	207 | 18313
307	Hex(1)Pent(2)	463.2	4	925.388	3698.53	925.385	3698.52	controllerType=0 controllerNumber=1 scan=3926	2.565	E.GVHCEVNTDECASSPCLHNGRCLDKINE.F	13	GVHCEVNTDECASSPCLHNGRCLDKINE,EF,4@57.02146,11@57.02146,13@426.13734,16@57.02146,19@0.98402,22@57.02146	S13(OGlycan / 426.1373); N19(Deamidated / 0.984)	14.5508	E.GVHC[+57.02146]EVNTDEC[+57.02146]AS[+426.13734]SPC[+57.02146]LHN[+0.98402]GRC[+57.02146]LDKINE.F	C4(Carbamidomethyl / 57.0215); C11(Carbamidomethyl / 57.0215); C16(Carbamidomethyl / 57.0215); C22(Carbamidomethyl / 57.0215)	3e-06	3.1e-06	0	0	0	0	4.2e-07	4.2e-07	5.518	463.2	0		Specific	14.9	>sp|P46531|NOTC1_HUMAN Neurogenic locus notch homolog protein 1 OS=Homo sapiens OX=9606 GN=NOTCH1 PE=1 SV=4	1	2322	FP052722_7.3926.3926.4	high-energy collision-induced dissociation	5.81	3697.52	3697.51	1	208 | 18713
307	Hex(1)Pent(2)	928	5	740.315	3697.54	740.313	3697.54	controllerType=0 controllerNumber=1 scan=3833	2.482	E.GVHCEVNTDECASSPCLHNGRCLDKINE.F	13	GVHCEVNTDECASSPCLHNGRCLDKINE,EF,4@57.02146,11@57.02146,13@426.13734,16@57.02146,22@57.02146	S13(OGlycan / 426.1373)	14.3319	E.GVHC[+57.02146]EVNTDEC[+57.02146]AS[+426.13734]SPC[+57.02146]LHNGRC[+57.02146]LDKINE.F	C4(Carbamidomethyl / 57.0215); C11(Carbamidomethyl / 57.0215); C16(Carbamidomethyl / 57.0215); C22(Carbamidomethyl / 57.0215)	9.6e-14	9.7e-14	0	0	0	0	5.3e-14	5.4e-14	13.019	928	0		Specific	18.9	>sp|P46531|NOTC1_HUMAN Neurogenic locus notch homolog protein 1 OS=Homo sapiens OX=9606 GN=NOTCH1 PE=1 SV=4	1	2207	FP052722_7.3833.3833.5	high-energy collision-induced dissociation	14.3	3696.54	3696.53	1	209 | 17861
307	Hex(1)Pent(2)	765.9	4	925.142	3697.55	925.139	3697.54	controllerType=0 controllerNumber=1 scan=3836	2.601	E.GVHCEVNTDECASSPCLHNGRCLDKINE.F	13	GVHCEVNTDECASSPCLHNGRCLDKINE,EF,4@57.02146,11@57.02146,13@426.13734,16@57.02146,22@57.02146	S13(OGlycan / 426.1373)	14.3384	E.GVHC[+57.02146]EVNTDEC[+57.02146]AS[+426.13734]SPC[+57.02146]LHNGRC[+57.02146]LDKINE.F	C4(Carbamidomethyl / 57.0215); C11(Carbamidomethyl / 57.0215); C16(Carbamidomethyl / 57.0215); C22(Carbamidomethyl / 57.0215)	5.9e-11	6e-11	0	0	0	0	9.4e-12	9.5e-12	10.229	765.9	0		Specific	18.6	>sp|P46531|NOTC1_HUMAN Neurogenic locus notch homolog protein 1 OS=Homo sapiens OX=9606 GN=NOTCH1 PE=1 SV=4	1	2212	FP052722_7.3836.3836.4	high-energy collision-induced dissociation	11.51	3696.54	3696.53	1	210 | 17901
307	Hex(1)Pent(2)	754.4	5	740.312	3697.53	740.313	3697.54	controllerType=0 controllerNumber=1 scan=3888	-0.819	E.GVHCEVNTDECASSPCLHNGRCLDKINE.F	13	GVHCEVNTDECASSPCLHNGRCLDKINE,EF,4@57.02146,11@57.02146,13@426.13734,16@57.02146,22@57.02146	S13(OGlycan / 426.1373)	14.4611	E.GVHC[+57.02146]EVNTDEC[+57.02146]AS[+426.13734]SPC[+57.02146]LHNGRC[+57.02146]LDKINE.F	C4(Carbamidomethyl / 57.0215); C11(Carbamidomethyl / 57.0215); C16(Carbamidomethyl / 57.0215); C22(Carbamidomethyl / 57.0215)	3.8e-10	3.8e-10	0	0	0	0	3.5e-11	3.6e-11	9.421	754.4	0		Specific	16.7	>sp|P46531|NOTC1_HUMAN Neurogenic locus notch homolog protein 1 OS=Homo sapiens OX=9606 GN=NOTCH1 PE=1 SV=4	1	2273	FP052722_7.3888.3888.5	high-energy collision-induced dissociation	9.7	3696.53	3696.53	1	211 | 18273
307	Hex(1)Pent(2)	660.1	5	740.315	3697.54	740.313	3697.54	controllerType=0 controllerNumber=1 scan=3781	2.482	E.GVHCEVNTDECASSPCLHNGRCLDKINE.F	14	GVHCEVNTDECASSPCLHNGRCLDKINE,EF,4@57.02146,11@57.02146,14@426.13734,16@57.02146,22@57.02146	S14(OGlycan / 426.1373)	14.2092	E.GVHC[+57.02146]EVNTDEC[+57.02146]ASS[+426.13734]PC[+57.02146]LHNGRC[+57.02146]LDKINE.F	C4(Carbamidomethyl / 57.0215); C11(Carbamidomethyl / 57.0215); C16(Carbamidomethyl / 57.0215); C22(Carbamidomethyl / 57.0215)	9.6e-09	9.7e-09	0	0	0	0	8.8e-10	8.9e-10	8.019	660.1	0		Specific	18.2	>sp|P46531|NOTC1_HUMAN Neurogenic locus notch homolog protein 1 OS=Homo sapiens OX=9606 GN=NOTCH1 PE=1 SV=4	1	2148	FP052722_7.3781.3781.5	high-energy collision-induced dissociation	9.3	3696.54	3696.53	1	212 | 17445
307	Hex(1)Pent(2)	638.8	4	925.141	3697.54	925.139	3697.54	controllerType=0 controllerNumber=1 scan=3893	2.139	E.GVHCEVNTDECASSPCLHNGRCLDKINE.F	13	GVHCEVNTDECASSPCLHNGRCLDKINE,EF,4@57.02146,11@57.02146,13@426.13734,16@57.02146,22@57.02146	S13(OGlycan / 426.1373)	14.472	E.GVHC[+57.02146]EVNTDEC[+57.02146]AS[+426.13734]SPC[+57.02146]LHNGRC[+57.02146]LDKINE.F	C4(Carbamidomethyl / 57.0215); C11(Carbamidomethyl / 57.0215); C16(Carbamidomethyl / 57.0215); C22(Carbamidomethyl / 57.0215)	5.9e-08	6e-08	0	0	0	0	8.4e-09	8.5e-09	7.229	638.8	0		Specific	19.6	>sp|P46531|NOTC1_HUMAN Neurogenic locus notch homolog protein 1 OS=Homo sapiens OX=9606 GN=NOTCH1 PE=1 SV=4	1	2281	FP052722_7.3893.3893.4	high-energy collision-induced dissociation	8.51	3696.54	3696.53	1	213 | 18433
307	Hex(1)Pent(2)	430	4	925.141	3697.54	925.139	3697.54	controllerType=0 controllerNumber=1 scan=3783	1.875	E.GVHCEVNTDECASSPCLHNGRCLDKINE.F	14	GVHCEVNTDECASSPCLHNGRCLDKINE,EF,4@57.02146,11@57.02146,14@426.13734,16@57.02146,22@57.02146	S14(OGlycan / 426.1373)	14.2135	E.GVHC[+57.02146]EVNTDEC[+57.02146]ASS[+426.13734]PC[+57.02146]LHNGRC[+57.02146]LDKINE.F	C4(Carbamidomethyl / 57.0215); C11(Carbamidomethyl / 57.0215); C16(Carbamidomethyl / 57.0215); C22(Carbamidomethyl / 57.0215)	5.9e-06	6e-06	0	0	0	0	7.7e-07	7.8e-07	5.23	430	0		Specific	16.2	>sp|P46531|NOTC1_HUMAN Neurogenic locus notch homolog protein 1 OS=Homo sapiens OX=9606 GN=NOTCH1 PE=1 SV=4	1	2150	FP052722_7.3783.3783.4	high-energy collision-induced dissociation	5.8	3696.54	3696.53	1	214 | 17485
312	Hex(1)Pent(2)	963.9	4	783.832	3132.3	783.829	3132.29	controllerType=0 controllerNumber=1 scan=4304	3.719	E.VNTDECASSPCLHNGRCLDKINE.F	9	VNTDECASSPCLHNGRCLDKINE,EF,6@57.02146,9@426.13734,11@57.02146,14@0.98402,17@57.02146,19@15.99492	S9(OGlycan / 426.1373); N14(Deamidated / 0.984); D19(Oxidation / 15.9949)	15.4664	E.VNTDEC[+57.02146]ASS[+426.13734]PC[+57.02146]LHN[+0.98402]GRC[+57.02146]LD[+15.99492]KINE.F	C6(Carbamidomethyl / 57.0215); C11(Carbamidomethyl / 57.0215); C17(Carbamidomethyl / 57.0215)	7e-15	7.1e-15	0	0	0	0	7e-15	7.1e-15	14.154	963.9	1.2		Specific	21.3	>sp|P46531|NOTC1_HUMAN Neurogenic locus notch homolog protein 1 OS=Homo sapiens OX=9606 GN=NOTCH1 PE=1 SV=4	1	2739	FP052722_7.4304.4304.4	high-energy collision-induced dissociation	14.84	3131.3	3131.29	1	215 | 20323
312	Hex(1)Pent(2)	859.8	4	783.829	3132.3	783.829	3132.29	controllerType=0 controllerNumber=1 scan=4351	0.835	E.VNTDECASSPCLHNGRCLDKINE.F	9	VNTDECASSPCLHNGRCLDKINE,EF,6@57.02146,9@426.13734,11@57.02146,14@0.98402,17@57.02146,19@15.99492	S9(OGlycan / 426.1373); N14(Deamidated / 0.984); D19(Oxidation / 15.9949)	15.5778	E.VNTDEC[+57.02146]ASS[+426.13734]PC[+57.02146]LHN[+0.98402]GRC[+57.02146]LD[+15.99492]KINE.F	C6(Carbamidomethyl / 57.0215); C11(Carbamidomethyl / 57.0215); C17(Carbamidomethyl / 57.0215)	7e-13	7.1e-13	0	0	0	0	2.9e-13	2.9e-13	12.155	859.8	1.2		Specific	20.6	>sp|P46531|NOTC1_HUMAN Neurogenic locus notch homolog protein 1 OS=Homo sapiens OX=9606 GN=NOTCH1 PE=1 SV=4	1	2787	FP052722_7.4351.4351.4	high-energy collision-induced dissociation	11.85	3131.29	3131.29	1	216 | 20483
312	Hex(1)Pent(2)	769.7	4	783.832	3132.3	783.829	3132.29	controllerType=0 controllerNumber=1 scan=3889	3.719	E.VNTDECASSPCLHNGRCLDKINE.F	9	VNTDECASSPCLHNGRCLDKINE,EF,6@57.02146,9@426.13734,11@57.02146,14@0.98402,17@57.02146,19@15.99492	S9(OGlycan / 426.1373); N14(Deamidated / 0.984); D19(Oxidation / 15.9949)	14.4633	E.VNTDEC[+57.02146]ASS[+426.13734]PC[+57.02146]LHN[+0.98402]GRC[+57.02146]LD[+15.99492]KINE.F	C6(Carbamidomethyl / 57.0215); C11(Carbamidomethyl / 57.0215); C17(Carbamidomethyl / 57.0215)	7e-11	7.1e-11	0	0	0	0	1.3e-11	1.3e-11	10.155	769.7	1.2		Specific	19.5	>sp|P46531|NOTC1_HUMAN Neurogenic locus notch homolog protein 1 OS=Homo sapiens OX=9606 GN=NOTCH1 PE=1 SV=4	1	2275	FP052722_7.3889.3889.4	high-energy collision-induced dissociation	10.85	3131.3	3131.29	1	217 | 18353
312	Hex(1)Pent(2)	904.3	4	783.584	3131.31	783.583	3131.31	controllerType=0 controllerNumber=1 scan=3778	1.344	E.VNTDECASSPCLHNGRCLDKINE.F	9	VNTDECASSPCLHNGRCLDKINE,EF,6@57.02146,9@426.13734,11@57.02146,17@57.02146,19@15.99492	S9(OGlycan / 426.1373); D19(Oxidation / 15.9949)	14.2027	E.VNTDEC[+57.02146]ASS[+426.13734]PC[+57.02146]LHNGRC[+57.02146]LD[+15.99492]KINE.F	C6(Carbamidomethyl / 57.0215); C11(Carbamidomethyl / 57.0215); C17(Carbamidomethyl / 57.0215)	7e-14	7.1e-14	0	0	0	0	3.9e-14	3.9e-14	13.155	904.3	1.2		Specific	19.4	>sp|P46531|NOTC1_HUMAN Neurogenic locus notch homolog protein 1 OS=Homo sapiens OX=9606 GN=NOTCH1 PE=1 SV=4	1	2145	FP052722_7.3778.3778.4	high-energy collision-induced dissociation	14.34	3130.31	3130.3	1	218 | 17405
312	Hex(1)Pent(2)	492.3	4	783.584	3131.32	783.583	3131.31	controllerType=0 controllerNumber=1 scan=3735	2.436	E.VNTDECASSPCLHNGRCLDKINE.F	9	VNTDECASSPCLHNGRCLDKINE,EF,6@57.02146,9@426.13734,11@57.02146,17@57.02146,19@15.99492	S9(OGlycan / 426.1373); D19(Oxidation / 15.9949)	14.0974	E.VNTDEC[+57.02146]ASS[+426.13734]PC[+57.02146]LHNGRC[+57.02146]LD[+15.99492]KINE.F	C6(Carbamidomethyl / 57.0215); C11(Carbamidomethyl / 57.0215); C17(Carbamidomethyl / 57.0215)	2.8e-06	2.8e-06	0	0	0	0	3.2e-07	3.3e-07	5.553	492.3	1.2		Specific	16.7	>sp|P46531|NOTC1_HUMAN Neurogenic locus notch homolog protein 1 OS=Homo sapiens OX=9606 GN=NOTCH1 PE=1 SV=4	1	2100	FP052722_7.3735.3735.4	high-energy collision-induced dissociation	6.34	3130.31	3130.3	1	219 | 17054
312	Hex(1)Pent(2)	217.9	4	783.584	3131.31	783.583	3131.31	controllerType=0 controllerNumber=1 scan=3838	1.89	E.VNTDECASSPCLHNGRCLDKINE.F	9	VNTDECASSPCLHNGRCLDKINE,EF,6@57.02146,9@426.13734,11@57.02146,14@15.99492,17@57.02146	S9(OGlycan / 426.1373); N14(Oxidation / 15.9949)	14.3428	E.VNTDEC[+57.02146]ASS[+426.13734]PC[+57.02146]LHN[+15.99492]GRC[+57.02146]LDKINE.F	C6(Carbamidomethyl / 57.0215); C11(Carbamidomethyl / 57.0215); C17(Carbamidomethyl / 57.0215)	0.00019	0.00019	0	0	0	0	2e-05	2e-05	3.72	217.9	0		Specific	13.9	>sp|P46531|NOTC1_HUMAN Neurogenic locus notch homolog protein 1 OS=Homo sapiens OX=9606 GN=NOTCH1 PE=1 SV=4	1	2214	FP052722_7.3838.3838.4	high-energy collision-induced dissociation	4	3130.31	3130.3	1	220 | 17941
312	Hex(1)Pent(2)	190.6	4	783.581	3131.3	783.583	3131.31	controllerType=0 controllerNumber=1 scan=3951	-1.93	E.VNTDECASSPCLHNGRCLDKINE.F	9	VNTDECASSPCLHNGRCLDKINE,EF,6@57.02146,9@426.13734,11@57.02146,13@15.99492,17@57.02146	S9(OGlycan / 426.1373); H13(Oxidation / 15.9949)	14.6094	E.VNTDEC[+57.02146]ASS[+426.13734]PC[+57.02146]LH[+15.99492]NGRC[+57.02146]LDKINE.F	C6(Carbamidomethyl / 57.0215); C11(Carbamidomethyl / 57.0215); C17(Carbamidomethyl / 57.0215)	0.00098	0.00099	0	0	0	0	9.7e-05	9.8e-05	3.01	190.6	0		Specific	12.2	>sp|P46531|NOTC1_HUMAN Neurogenic locus notch homolog protein 1 OS=Homo sapiens OX=9606 GN=NOTCH1 PE=1 SV=4	1	2351	FP052722_7.3951.3951.4	high-energy collision-induced dissociation	3.26	3130.3	3130.3	1	221 | 18913
312	Hex(1)Pent(2)	986.3	4	779.831	3116.3	779.83	3116.3	controllerType=0 controllerNumber=1 scan=4292	1.793	E.VNTDECASSPCLHNGRCLDKINE.F	9	VNTDECASSPCLHNGRCLDKINE,EF,6@57.02146,9@426.13734,11@57.02146,14@0.98402,17@57.02146	S9(OGlycan / 426.1373); N14(Deamidated / 0.984)	15.4383	E.VNTDEC[+57.02146]ASS[+426.13734]PC[+57.02146]LHN[+0.98402]GRC[+57.02146]LDKINE.F	C6(Carbamidomethyl / 57.0215); C11(Carbamidomethyl / 57.0215); C17(Carbamidomethyl / 57.0215)	7e-15	7.1e-15	0	0	0	0	7e-15	7.1e-15	14.154	986.3	1.2		Specific	19.3	>sp|P46531|NOTC1_HUMAN Neurogenic locus notch homolog protein 1 OS=Homo sapiens OX=9606 GN=NOTCH1 PE=1 SV=4	1	2725	FP052722_7.4292.4292.4	high-energy collision-induced dissociation	14.34	3115.3	3115.29	1	222 | 20243
312	Hex(1)Pent(2)	946.9	4	779.832	3116.31	779.83	3116.3	controllerType=0 controllerNumber=1 scan=3855	2.811	E.VNTDECASSPCLHNGRCLDKINE.F	9	VNTDECASSPCLHNGRCLDKINE,EF,6@57.02146,9@426.13734,11@57.02146,14@0.98402,17@57.02146	S9(OGlycan / 426.1373); N14(Deamidated / 0.984)	14.3839	E.VNTDEC[+57.02146]ASS[+426.13734]PC[+57.02146]LHN[+0.98402]GRC[+57.02146]LDKINE.F	C6(Carbamidomethyl / 57.0215); C11(Carbamidomethyl / 57.0215); C17(Carbamidomethyl / 57.0215)	7e-14	7.1e-14	0	0	0	0	4.5e-14	4.5e-14	13.155	946.9	1.2		Specific	19.5	>sp|P46531|NOTC1_HUMAN Neurogenic locus notch homolog protein 1 OS=Homo sapiens OX=9606 GN=NOTCH1 PE=1 SV=4	1	2235	FP052722_7.3855.3855.4	high-energy collision-induced dissociation	15.35	3115.3	3115.29	1	223 | 18113
312	Hex(1)Pent(2)	938.6	4	779.829	3116.3	779.83	3116.3	controllerType=0 controllerNumber=1 scan=4242	-0.479	E.VNTDECASSPCLHNGRCLDKINE.F	9	VNTDECASSPCLHNGRCLDKINE,EF,6@57.02146,9@426.13734,11@57.02146,14@0.98402,17@57.02146	S9(OGlycan / 426.1373); N14(Deamidated / 0.984)	15.3187	E.VNTDEC[+57.02146]ASS[+426.13734]PC[+57.02146]LHN[+0.98402]GRC[+57.02146]LDKINE.F	C6(Carbamidomethyl / 57.0215); C11(Carbamidomethyl / 57.0215); C17(Carbamidomethyl / 57.0215)	2.8e-13	2.8e-13	0	0	0	0	8.5e-14	8.6e-14	12.557	938.6	1.2		Specific	20.4	>sp|P46531|NOTC1_HUMAN Neurogenic locus notch homolog protein 1 OS=Homo sapiens OX=9606 GN=NOTCH1 PE=1 SV=4	1	2667	FP052722_7.4242.4242.4	high-energy collision-induced dissociation	14.75	3115.29	3115.29	1	224 | 19883
312	Hex(1)Pent(2)	857	4	779.832	3116.31	779.83	3116.3	controllerType=0 controllerNumber=1 scan=4011	3.203	E.VNTDECASSPCLHNGRCLDKINE.F	9	VNTDECASSPCLHNGRCLDKINE,EF,6@57.02146,9@426.13734,11@57.02146,14@0.98402,17@57.02146	S9(OGlycan / 426.1373); N14(Deamidated / 0.984)	14.7508	E.VNTDEC[+57.02146]ASS[+426.13734]PC[+57.02146]LHN[+0.98402]GRC[+57.02146]LDKINE.F	C6(Carbamidomethyl / 57.0215); C11(Carbamidomethyl / 57.0215); C17(Carbamidomethyl / 57.0215)	7e-13	7.1e-13	0	0	0	0	2.5e-13	2.5e-13	12.155	857	1.2		Specific	21.6	>sp|P46531|NOTC1_HUMAN Neurogenic locus notch homolog protein 1 OS=Homo sapiens OX=9606 GN=NOTCH1 PE=1 SV=4	1	2421	FP052722_7.4011.4011.4	high-energy collision-induced dissociation	13.34	3115.3	3115.29	1	225 | 19118
312	Hex(1)Pent(2)	839.3	4	779.832	3116.31	779.83	3116.3	controllerType=0 controllerNumber=1 scan=3901	3.281	E.VNTDECASSPCLHNGRCLDKINE.F	9	VNTDECASSPCLHNGRCLDKINE,EF,6@57.02146,9@426.13734,11@57.02146,14@0.98402,17@57.02146	S9(OGlycan / 426.1373); N14(Deamidated / 0.984)	14.4924	E.VNTDEC[+57.02146]ASS[+426.13734]PC[+57.02146]LHN[+0.98402]GRC[+57.02146]LDKINE.F	C6(Carbamidomethyl / 57.0215); C11(Carbamidomethyl / 57.0215); C17(Carbamidomethyl / 57.0215)	7e-12	7.1e-12	0	0	0	0	1.7e-12	1.7e-12	11.155	839.3	1.2		Specific	18.5	>sp|P46531|NOTC1_HUMAN Neurogenic locus notch homolog protein 1 OS=Homo sapiens OX=9606 GN=NOTCH1 PE=1 SV=4	1	2289	FP052722_7.3901.3901.4	high-energy collision-induced dissociation	13.34	3115.3	3115.29	1	226 | 18473
312	Hex(1)Pent(2)	812.5	4	779.83	3116.3	779.83	3116.3	controllerType=0 controllerNumber=1 scan=4342	0.618	E.VNTDECASSPCLHNGRCLDKINE.F	9	VNTDECASSPCLHNGRCLDKINE,EF,6@57.02146,9@426.13734,11@57.02146,14@0.98402,17@57.02146	S9(OGlycan / 426.1373); N14(Deamidated / 0.984)	15.5572	E.VNTDEC[+57.02146]ASS[+426.13734]PC[+57.02146]LHN[+0.98402]GRC[+57.02146]LDKINE.F	C6(Carbamidomethyl / 57.0215); C11(Carbamidomethyl / 57.0215); C17(Carbamidomethyl / 57.0215)	2.8e-11	2.8e-11	0	0	0	0	3.5e-12	3.5e-12	10.557	812.5	1.2		Specific	17.6	>sp|P46531|NOTC1_HUMAN Neurogenic locus notch homolog protein 1 OS=Homo sapiens OX=9606 GN=NOTCH1 PE=1 SV=4	1	2778	FP052722_7.4342.4342.4	high-energy collision-induced dissociation	11.74	3115.29	3115.29	1	227 | 20443
312	Hex(1)Pent(2)	735.5	3	1039.44	3116.3	1039.44	3116.3	controllerType=0 controllerNumber=1 scan=4276	1.542	E.VNTDECASSPCLHNGRCLDKINE.F	9	VNTDECASSPCLHNGRCLDKINE,EF,6@57.02146,9@426.13734,11@57.02146,14@0.98402,17@57.02146	S9(OGlycan / 426.1373); N14(Deamidated / 0.984)	15.4013	E.VNTDEC[+57.02146]ASS[+426.13734]PC[+57.02146]LHN[+0.98402]GRC[+57.02146]LDKINE.F	C6(Carbamidomethyl / 57.0215); C11(Carbamidomethyl / 57.0215); C17(Carbamidomethyl / 57.0215)	4.3e-10	4.4e-10	0	0	0	0	5.4e-11	5.5e-11	9.365	735.5	1.2		Specific	19.4	>sp|P46531|NOTC1_HUMAN Neurogenic locus notch homolog protein 1 OS=Homo sapiens OX=9606 GN=NOTCH1 PE=1 SV=4	1	2706	FP052722_7.4276.4276.3	high-energy collision-induced dissociation	11.55	3115.3	3115.29	1	228 | 20123
312	Hex(1)Pent(2)	615.2	4	779.835	3116.32	779.83	3116.3	controllerType=0 controllerNumber=1 scan=4062	6.18	E.VNTDECASSPCLHNGRCLDKINE.F	9	VNTDECASSPCLHNGRCLDKINE,EF,6@57.02146,9@426.13734,11@57.02146,14@0.98402,17@57.02146	S9(OGlycan / 426.1373); N14(Deamidated / 0.984)	14.8698	E.VNTDEC[+57.02146]ASS[+426.13734]PC[+57.02146]LHN[+0.98402]GRC[+57.02146]LDKINE.F	C6(Carbamidomethyl / 57.0215); C11(Carbamidomethyl / 57.0215); C17(Carbamidomethyl / 57.0215)	1.6e-07	1.6e-07	0	0	0	0	3.9e-08	3.9e-08	6.803	615.2	1.2		Specific	15.5	>sp|P46531|NOTC1_HUMAN Neurogenic locus notch homolog protein 1 OS=Homo sapiens OX=9606 GN=NOTCH1 PE=1 SV=4	1	2478	FP052722_7.4062.4062.4	high-energy collision-induced dissociation	7.99	3115.31	3115.29	1	229 | 19322
312	Hex(1)Pent(2)	602.4	3	1039.44	3116.31	1039.44	3116.3	controllerType=0 controllerNumber=1 scan=4268	3.658	E.VNTDECASSPCLHNGRCLDKINE.F	9	VNTDECASSPCLHNGRCLDKINE,EF,6@57.02146,9@426.13734,11@57.02146,14@0.98402,17@57.02146	S9(OGlycan / 426.1373); N14(Deamidated / 0.984)	15.3826	E.VNTDEC[+57.02146]ASS[+426.13734]PC[+57.02146]LHN[+0.98402]GRC[+57.02146]LDKINE.F	C6(Carbamidomethyl / 57.0215); C11(Carbamidomethyl / 57.0215); C17(Carbamidomethyl / 57.0215)	4.3e-08	4.4e-08	0	0	0	0	2.6e-09	2.6e-09	7.365	602.4	1.2		Specific	18.5	>sp|P46531|NOTC1_HUMAN Neurogenic locus notch homolog protein 1 OS=Homo sapiens OX=9606 GN=NOTCH1 PE=1 SV=4	1	2693	FP052722_7.4268.4268.3	high-energy collision-induced dissociation	8.55	3115.3	3115.29	1	230 | 20083
312	Hex(1)Pent(2)	414.8	3	1039.44	3116.3	1039.44	3116.3	controllerType=0 controllerNumber=1 scan=3860	0.602	E.VNTDECASSPCLHNGRCLDKINE.F	9	VNTDECASSPCLHNGRCLDKINE,EF,6@57.02146,9@426.13734,11@57.02146,14@0.98402,17@57.02146	S9(OGlycan / 426.1373); N14(Deamidated / 0.984)	14.3948	E.VNTDEC[+57.02146]ASS[+426.13734]PC[+57.02146]LHN[+0.98402]GRC[+57.02146]LDKINE.F	C6(Carbamidomethyl / 57.0215); C11(Carbamidomethyl / 57.0215); C17(Carbamidomethyl / 57.0215)	1.7e-05	1.7e-05	0	0	0	0	2.3e-06	2.4e-06	4.768	414.8	1.2		Specific	17.7	>sp|P46531|NOTC1_HUMAN Neurogenic locus notch homolog protein 1 OS=Homo sapiens OX=9606 GN=NOTCH1 PE=1 SV=4	1	2241	FP052722_7.3860.3860.3	high-energy collision-induced dissociation	5.35	3115.29	3115.29	1	231 | 18193
312	Hex(1)Pent(2)	945.5	4	779.586	3115.32	779.584	3115.31	controllerType=0 controllerNumber=1 scan=3747	2.148	E.VNTDECASSPCLHNGRCLDKINE.F	9	VNTDECASSPCLHNGRCLDKINE,EF,6@57.02146,9@426.13734,11@57.02146,17@57.02146	S9(OGlycan / 426.1373)	14.1282	E.VNTDEC[+57.02146]ASS[+426.13734]PC[+57.02146]LHNGRC[+57.02146]LDKINE.F	C6(Carbamidomethyl / 57.0215); C11(Carbamidomethyl / 57.0215); C17(Carbamidomethyl / 57.0215)	7e-14	7.1e-14	0	0	0	0	2.8e-14	2.8e-14	13.155	945.5	1.2		Specific	19.9	>sp|P46531|NOTC1_HUMAN Neurogenic locus notch homolog protein 1 OS=Homo sapiens OX=9606 GN=NOTCH1 PE=1 SV=4	1	2112	FP052722_7.3747.3747.4	high-energy collision-induced dissociation	15.48	3114.31	3114.31	1	232 | 17193
312	Hex(1)Pent(2)	832.1	4	779.586	3115.32	779.584	3115.31	controllerType=0 controllerNumber=1 scan=3800	2.854	E.VNTDECASSPCLHNGRCLDKINE.F	9	VNTDECASSPCLHNGRCLDKINE,EF,6@57.02146,9@426.13734,11@57.02146,17@57.02146	S9(OGlycan / 426.1373)	14.2541	E.VNTDEC[+57.02146]ASS[+426.13734]PC[+57.02146]LHNGRC[+57.02146]LDKINE.F	C6(Carbamidomethyl / 57.0215); C11(Carbamidomethyl / 57.0215); C17(Carbamidomethyl / 57.0215)	7e-12	7.1e-12	0	0	0	0	1.3e-12	1.3e-12	11.155	832.1	1.2		Specific	20.8	>sp|P46531|NOTC1_HUMAN Neurogenic locus notch homolog protein 1 OS=Homo sapiens OX=9606 GN=NOTCH1 PE=1 SV=4	1	2169	FP052722_7.3800.3800.4	high-energy collision-induced dissociation	13.44	3114.32	3114.31	1	233 | 17581
312	Hex(1)Pent(2)	801.4	4	779.586	3115.32	779.584	3115.31	controllerType=0 controllerNumber=1 scan=3703	3.324	E.VNTDECASSPCLHNGRCLDKINE.F	9	VNTDECASSPCLHNGRCLDKINE,EF,6@57.02146,9@426.13734,11@57.02146,17@57.02146	S9(OGlycan / 426.1373)	14.0226	E.VNTDEC[+57.02146]ASS[+426.13734]PC[+57.02146]LHNGRC[+57.02146]LDKINE.F	C6(Carbamidomethyl / 57.0215); C11(Carbamidomethyl / 57.0215); C17(Carbamidomethyl / 57.0215)	7e-12	7.1e-12	0	0	0	0	8.5e-13	8.6e-13	11.155	801.4	1.2		Specific	19.1	>sp|P46531|NOTC1_HUMAN Neurogenic locus notch homolog protein 1 OS=Homo sapiens OX=9606 GN=NOTCH1 PE=1 SV=4	1	2060	FP052722_7.3703.3703.4	high-energy collision-induced dissociation	12.44	3114.32	3114.31	1	234 | 16795
312	Hex(1)Pent(2)	522.6	3	1039.12	3115.33	1039.11	3115.31	controllerType=0 controllerNumber=1 scan=3727	5.66	E.VNTDECASSPCLHNGRCLDKINE.F	9	VNTDECASSPCLHNGRCLDKINE,EF,6@57.02146,9@426.13734,11@57.02146,17@57.02146	S9(OGlycan / 426.1373)	14.0785	E.VNTDEC[+57.02146]ASS[+426.13734]PC[+57.02146]LHNGRC[+57.02146]LDKINE.F	C6(Carbamidomethyl / 57.0215); C11(Carbamidomethyl / 57.0215); C17(Carbamidomethyl / 57.0215)	3.7e-06	3.7e-06	0	0	0	0	5.6e-07	5.7e-07	5.434	522.6	1.2		Specific	19.9	>sp|P46531|NOTC1_HUMAN Neurogenic locus notch homolog protein 1 OS=Homo sapiens OX=9606 GN=NOTCH1 PE=1 SV=4	1	2090	FP052722_7.3727.3727.3	high-energy collision-induced dissociation	7.3	3114.32	3114.31	1	235 | 16974
312	Hex(1)Pent(2)	417.3	4	779.579	3115.3	779.584	3115.31	controllerType=0 controllerNumber=1 scan=3961	-5.845	E.VNTDECASSPCLHNGRCLDKINE.F	9	VNTDECASSPCLHNGRCLDKINE,EF,6@57.02146,9@426.13734,11@57.02146,17@57.02146	S9(OGlycan / 426.1373)	14.633	E.VNTDEC[+57.02146]ASS[+426.13734]PC[+57.02146]LHNGRC[+57.02146]LDKINE.F	C6(Carbamidomethyl / 57.0215); C11(Carbamidomethyl / 57.0215); C17(Carbamidomethyl / 57.0215)	0.00023	0.00023	0	0	0	0	2.3e-05	2.3e-05	3.637	417.3	1.2		Specific	15.4	>sp|P46531|NOTC1_HUMAN Neurogenic locus notch homolog protein 1 OS=Homo sapiens OX=9606 GN=NOTCH1 PE=1 SV=4	1	2363	FP052722_7.3961.3961.4	high-energy collision-induced dissociation	4.32	3114.29	3114.31	1	236 | 18993
312	Hex(1)Pent(2)	190.9	3	1039.11	3115.32	1039.11	3115.31	controllerType=0 controllerNumber=1 scan=3737	1.31	E.VNTDECASSPCLHNGRCLDKINE.F	9	VNTDECASSPCLHNGRCLDKINE,EF,6@57.02146,9@426.13734,11@57.02146,17@57.02146	S9(OGlycan / 426.1373)	14.1017	E.VNTDEC[+57.02146]ASS[+426.13734]PC[+57.02146]LHNGRC[+57.02146]LDKINE.F	C6(Carbamidomethyl / 57.0215); C11(Carbamidomethyl / 57.0215); C17(Carbamidomethyl / 57.0215)	0.00015	0.00015	0	0	0	0	1.4e-05	1.5e-05	3.818	190.9	1.2		Specific	12.5	>sp|P46531|NOTC1_HUMAN Neurogenic locus notch homolog protein 1 OS=Homo sapiens OX=9606 GN=NOTCH1 PE=1 SV=4	1	2103	FP052722_7.3737.3737.3	high-energy collision-induced dissociation	4.17	3114.31	3114.31	1	237 | 17094
335	HexNAc(1)	364.2	2	1333.54	2666.06	1333.53	2666.05	controllerType=0 controllerNumber=1 scan=5720	5.971	E.FQCECPTGFTGHLCQYDVDE.C	7	FQCECPTGFTGHLCQYDVDE,EC,3@57.02146,5@57.02146,7@203.07937,14@57.02146	T7(OGlycan / 203.0794)	18.8016	E.FQC[+57.02146]EC[+57.02146]PT[+203.07937]GFTGHLC[+57.02146]QYDVDE.C	C3(Carbamidomethyl / 57.0215); C5(Carbamidomethyl / 57.0215); C14(Carbamidomethyl / 57.0215)	0.00016	0.00016	0	0	0	0	1.6e-05	1.6e-05	3.797	364.2	2.4		Specific	16.2	>sp|P46531|NOTC1_HUMAN Neurogenic locus notch homolog protein 1 OS=Homo sapiens OX=9606 GN=NOTCH1 PE=1 SV=4	1	4458	FP052722_7.5720.5720.2	high-energy collision-induced dissociation	4.5	2665.06	2665.04	1	238 | 23005
335	HexNAc(1)	204.7	3	889.356	2666.05	889.354	2666.05	controllerType=0 controllerNumber=1 scan=5713	1.913	E.FQCECPTGFTGHLCQYDVDE.C	7	FQCECPTGFTGHLCQYDVDE,EC,3@57.02146,5@57.02146,7@203.07937,14@57.02146	T7(OGlycan / 203.0794)	18.7851	E.FQC[+57.02146]EC[+57.02146]PT[+203.07937]GFTGHLC[+57.02146]QYDVDE.C	C3(Carbamidomethyl / 57.0215); C5(Carbamidomethyl / 57.0215); C14(Carbamidomethyl / 57.0215)	0.00046	0.00047	0	0	0	0	4.6e-05	4.7e-05	3.335	204.7	2.4		Specific	11.4	>sp|P46531|NOTC1_HUMAN Neurogenic locus notch homolog protein 1 OS=Homo sapiens OX=9606 GN=NOTCH1 PE=1 SV=4	1	4450	FP052722_7.5713.5713.3	high-energy collision-induced dissociation	3.72	2665.05	2665.04	1	239 | 22995
335	HexNAc(1)	137.5	2	1333.54	2666.07	1333.53	2666.05	controllerType=0 controllerNumber=1 scan=5767	8.626	E.FQCECPTGFTGHLCQYDVDE.C	7	FQCECPTGFTGHLCQYDVDE,EC,3@57.02146,5@57.02146,7@203.07937,14@57.02146	T7(OGlycan / 203.0794)	18.914	E.FQC[+57.02146]EC[+57.02146]PT[+203.07937]GFTGHLC[+57.02146]QYDVDE.C	C3(Carbamidomethyl / 57.0215); C5(Carbamidomethyl / 57.0215); C14(Carbamidomethyl / 57.0215)	0.34	0.34	0	0	0	0	0.023	0.023	0.471	137.5	2.4		Specific	10.7	>sp|P46531|NOTC1_HUMAN Neurogenic locus notch homolog protein 1 OS=Homo sapiens OX=9606 GN=NOTCH1 PE=1 SV=4	1	4513	FP052722_7.5767.5767.3	high-energy collision-induced dissociation	0.68	2665.06	2665.04	1	240 | 23095
335	HexNAc(1)	96.9	3	889.357	2666.06	889.354	2666.05	controllerType=0 controllerNumber=1 scan=5770	3.012	E.FQCECPTGFTGHLCQYDVDE.C	7	FQCECPTGFTGHLCQYDVDE,EC,3@57.02146,5@57.02146,7@203.07937,14@57.02146	T7(OGlycan / 203.0794)	18.9206	E.FQC[+57.02146]EC[+57.02146]PT[+203.07937]GFTGHLC[+57.02146]QYDVDE.C	C3(Carbamidomethyl / 57.0215); C5(Carbamidomethyl / 57.0215); C14(Carbamidomethyl / 57.0215)	0.28	0.28	0	0	0	0	0.015	0.015	0.555	96.9	2.4		Specific	8.8	>sp|P46531|NOTC1_HUMAN Neurogenic locus notch homolog protein 1 OS=Homo sapiens OX=9606 GN=NOTCH1 PE=1 SV=4	1	4518	FP052722_7.5770.5770.3	high-energy collision-induced dissociation	0.78	2665.05	2665.04	1	241 | 23105
335		700	2	1231.99	2462.98	1231.99	2462.97	controllerType=0 controllerNumber=1 scan=5954	3.599	E.FQCECPTGFTGHLCQYDVDE.C		FQCECPTGFTGHLCQYDVDE,EC,3@57.02146,5@57.02146,14@57.02146		19.3583	E.FQC[+57.02146]EC[+57.02146]PTGFTGHLC[+57.02146]QYDVDE.C	C3(Carbamidomethyl / 57.0215); C5(Carbamidomethyl / 57.0215); C14(Carbamidomethyl / 57.0215)	5.4e-09	5.5e-09	0	0	0	0	5e-10	5e-10	8.264	404.7	404.7		Specific	16.6	>sp|P46531|NOTC1_HUMAN Neurogenic locus notch homolog protein 1 OS=Homo sapiens OX=9606 GN=NOTCH1 PE=1 SV=4	1	4738	FP052722_7.5954.5954.2	high-energy collision-induced dissociation	8.26	2461.97	2461.96	1	242 | 6072
335		526.1	2	1231.99	2462.98	1231.99	2462.97	controllerType=0 controllerNumber=1 scan=6005	3.104	E.FQCECPTGFTGHLCQYDVDE.C		FQCECPTGFTGHLCQYDVDE,EC,3@57.02146,5@57.02146,14@57.02146		19.4796	E.FQC[+57.02146]EC[+57.02146]PTGFTGHLC[+57.02146]QYDVDE.C	C3(Carbamidomethyl / 57.0215); C5(Carbamidomethyl / 57.0215); C14(Carbamidomethyl / 57.0215)	2e-05	2e-05	0	0	0	0	2.5e-06	2.5e-06	4.701	344.2	344.2		Specific	16	>sp|P46531|NOTC1_HUMAN Neurogenic locus notch homolog protein 1 OS=Homo sapiens OX=9606 GN=NOTCH1 PE=1 SV=4	1	4794	FP052722_7.6005.6005.2	high-energy collision-induced dissociation	5.27	2461.97	2461.96	1	243 | 6183
335		355.4	3	821.664	2462.98	821.661	2462.97	controllerType=0 controllerNumber=1 scan=5965	3.42	E.FQCECPTGFTGHLCQYDVDE.C		FQCECPTGFTGHLCQYDVDE,EC,3@57.02146,5@57.02146,14@57.02146		19.3842	E.FQC[+57.02146]EC[+57.02146]PTGFTGHLC[+57.02146]QYDVDE.C	C3(Carbamidomethyl / 57.0215); C5(Carbamidomethyl / 57.0215); C14(Carbamidomethyl / 57.0215)	0.02	0.021	0	0	0	0	0.0018	0.0018	1.689	174.6	174.6		Specific	10.1	>sp|P46531|NOTC1_HUMAN Neurogenic locus notch homolog protein 1 OS=Homo sapiens OX=9606 GN=NOTCH1 PE=1 SV=4	1	4752	FP052722_7.5965.5965.3	high-energy collision-induced dissociation	1.85	2461.97	2461.96	1	244 | 6104
335		306.7	3	821.664	2462.98	821.661	2462.97	controllerType=0 controllerNumber=1 scan=5917	4.089	E.FQCECPTGFTGHLCQYDVDE.C		FQCECPTGFTGHLCQYDVDE,EC,3@57.02146,5@57.02146,14@57.02146		19.2706	E.FQC[+57.02146]EC[+57.02146]PTGFTGHLC[+57.02146]QYDVDE.C	C3(Carbamidomethyl / 57.0215); C5(Carbamidomethyl / 57.0215); C14(Carbamidomethyl / 57.0215)	0.018	0.018	0	0	0	0	0.0016	0.0016	1.752	198.7	198.7		Specific	9.9	>sp|P46531|NOTC1_HUMAN Neurogenic locus notch homolog protein 1 OS=Homo sapiens OX=9606 GN=NOTCH1 PE=1 SV=4	1	4697	FP052722_7.5917.5917.3	high-energy collision-induced dissociation	1.71	2461.97	2461.96	1	245 | 5866
335		230.1	2	1231.99	2462.98	1231.99	2462.97	controllerType=0 controllerNumber=1 scan=5906	5.582	E.FQCECPTGFTGHLCQYDVDE.C		FQCECPTGFTGHLCQYDVDE,EC,3@57.02146,5@57.02146,14@57.02146		19.2442	E.FQC[+57.02146]EC[+57.02146]PTGFTGHLC[+57.02146]QYDVDE.C	C3(Carbamidomethyl / 57.0215); C5(Carbamidomethyl / 57.0215); C14(Carbamidomethyl / 57.0215)	0.00033	0.00034	0	0	0	0	3.8e-05	3.9e-05	3.478	229	229		Specific	12.6	>sp|P46531|NOTC1_HUMAN Neurogenic locus notch homolog protein 1 OS=Homo sapiens OX=9606 GN=NOTCH1 PE=1 SV=4	1	4683	FP052722_7.5906.5906.2	high-energy collision-induced dissociation	3.57	2461.98	2461.96	1	246 | 5827
335		217.3	2	1231.99	2462.97	1231.99	2462.97	controllerType=0 controllerNumber=1 scan=6059	1.319	E.FQCECPTGFTGHLCQYDVDE.C		FQCECPTGFTGHLCQYDVDE,EC,3@57.02146,5@57.02146,14@57.02146		19.6073	E.FQC[+57.02146]EC[+57.02146]PTGFTGHLC[+57.02146]QYDVDE.C	C3(Carbamidomethyl / 57.0215); C5(Carbamidomethyl / 57.0215); C14(Carbamidomethyl / 57.0215)	0.00015	0.00015	0	0	0	0	1.2e-05	1.2e-05	3.83	217.3	217.3		Specific	12.3	>sp|P46531|NOTC1_HUMAN Neurogenic locus notch homolog protein 1 OS=Homo sapiens OX=9606 GN=NOTCH1 PE=1 SV=4	1	4858	FP052722_7.6059.6059.2	high-energy collision-induced dissociation	3.89	2461.96	2461.96	1	247 | 6251
335		124.3	3	821.664	2462.98	821.661	2462.97	controllerType=0 controllerNumber=1 scan=6011	3.792	E.FQCECPTGFTGHLCQYDVDE.C		FQCECPTGFTGHLCQYDVDE,EC,3@57.02146,5@57.02146,14@57.02146		19.4938	E.FQC[+57.02146]EC[+57.02146]PTGFTGHLC[+57.02146]QYDVDE.C	C3(Carbamidomethyl / 57.0215); C5(Carbamidomethyl / 57.0215); C14(Carbamidomethyl / 57.0215)	0.28	0.28	0	0	0	0	0.014	0.014	0.555	92.5	92.5		Specific	7.9	>sp|P46531|NOTC1_HUMAN Neurogenic locus notch homolog protein 1 OS=Homo sapiens OX=9606 GN=NOTCH1 PE=1 SV=4	1	4801	FP052722_7.6011.6011.3	high-energy collision-induced dissociation	0.55	2461.97	2461.96	1	248 | 6198
335		66.9	2	1231.99	2462.98	1231.99	2462.97	controllerType=0 controllerNumber=1 scan=6105	5.582	E.FQCECPTGFTGHLCQYDVDE.C		FQCECPTGFTGHLCQYDVDE,EC,3@57.02146,5@57.02146,14@57.02146		19.7165	E.FQC[+57.02146]EC[+57.02146]PTGFTGHLC[+57.02146]QYDVDE.C	C3(Carbamidomethyl / 57.0215); C5(Carbamidomethyl / 57.0215); C14(Carbamidomethyl / 57.0215)	0.22	0.22	0	0	0	0	0.013	0.013	0.655	66.9	66.9		Specific	8.7	>sp|P46531|NOTC1_HUMAN Neurogenic locus notch homolog protein 1 OS=Homo sapiens OX=9606 GN=NOTCH1 PE=1 SV=4	1	4917	FP052722_7.6105.6105.2	high-energy collision-induced dissociation	0.65	2461.98	2461.96	1	249 | 6329
335		536.9	2	1060.42	2119.84	1060.42	2119.83	controllerType=0 controllerNumber=1 scan=5602	5.103	E.FQCECPTGFTGHLCQYD.V		FQCECPTGFTGHLCQYD,EV,3@57.02146,5@57.02146,14@57.02146		18.5205	E.FQC[+57.02146]EC[+57.02146]PTGFTGHLC[+57.02146]QYD.V	C3(Carbamidomethyl / 57.0215); C5(Carbamidomethyl / 57.0215); C14(Carbamidomethyl / 57.0215)	2.4e-05	2.4e-05	0	0	0	0	2.9e-06	2.9e-06	4.625	536.9	536.9		Specific	17.4	>sp|P46531|NOTC1_HUMAN Neurogenic locus notch homolog protein 1 OS=Homo sapiens OX=9606 GN=NOTCH1 PE=1 SV=4	1	4317	FP052722_7.5602.5602.4	high-energy collision-induced dissociation	5.2	2118.83	2118.82	1	250 | 5416
355	Hex(1)Pent(2)	139.7	3	1102.78	3306.33	1102.77	3306.31	controllerType=0 controllerNumber=1 scan=3981	4.995	E.CASTPCKNGAKCLDGPNTYTCVCTE.G	18	CASTPCKNGAKCLDGPNTYTCVCTE,EG,1@57.02146,6@57.02146,12@57.02146,14@15.99492,18@426.13734,21@57.02146,23@57.02146	D14(Oxidation / 15.9949); T18(OGlycan / 426.1373)	14.6795	E.C[+57.02146]ASTPC[+57.02146]KNGAKC[+57.02146]LD[+15.99492]GPNT[+426.13734]YTC[+57.02146]VC[+57.02146]TE.G	C1(Carbamidomethyl / 57.0215); C6(Carbamidomethyl / 57.0215); C12(Carbamidomethyl / 57.0215); C21(Carbamidomethyl / 57.0215); C23(Carbamidomethyl / 57.0215)	0.11	0.11	0	0	0	0	0.0069	0.007	0.975	139.7	2.4		Specific	10.1	>sp|P46531|NOTC1_HUMAN Neurogenic locus notch homolog protein 1 OS=Homo sapiens OX=9606 GN=NOTCH1 PE=1 SV=4	1	2388	FP052722_7.3981.3981.3	high-energy collision-induced dissociation	1.14	3305.32	3305.3	1	251 | 19078
355	Hex(1)Pent(2)	221.6	3	1097.45	3290.33	1097.44	3290.31	controllerType=0 controllerNumber=1 scan=3927	5.329	E.CASTPCKNGAKCLDGPNTYTCVCTE.G	18	CASTPCKNGAKCLDGPNTYTCVCTE,EG,1@57.02146,6@57.02146,12@57.02146,18@426.13734,21@57.02146,23@57.02146	T18(OGlycan / 426.1373)	14.553	E.C[+57.02146]ASTPC[+57.02146]KNGAKC[+57.02146]LDGPNT[+426.13734]YTC[+57.02146]VC[+57.02146]TE.G	C1(Carbamidomethyl / 57.0215); C6(Carbamidomethyl / 57.0215); C12(Carbamidomethyl / 57.0215); C21(Carbamidomethyl / 57.0215); C23(Carbamidomethyl / 57.0215)	0.00049	0.00049	0	0	0	0	5.2e-05	5.3e-05	3.313	221.6	2.4		Specific	12.5	>sp|P46531|NOTC1_HUMAN Neurogenic locus notch homolog protein 1 OS=Homo sapiens OX=9606 GN=NOTCH1 PE=1 SV=4	1	2323	FP052722_7.3927.3927.3	high-energy collision-induced dissociation	3.6	3289.33	3289.31	1	252 | 18753
355	Hex(1)Pent(2)	202.1	3	1097.43	3290.28	1097.44	3290.31	controllerType=0 controllerNumber=1 scan=4998	-11.255	E.CASTPCKNGAKCLDGPNTYTCVCTE.G	18	CASTPCKNGAKCLDGPNTYTCVCTE,EG,1@57.02146,6@57.02146,12@57.02146,18@426.13734,21@57.02146,23@57.02146	T18(OGlycan / 426.1373)	17.0922	E.C[+57.02146]ASTPC[+57.02146]KNGAKC[+57.02146]LDGPNT[+426.13734]YTC[+57.02146]VC[+57.02146]TE.G	C1(Carbamidomethyl / 57.0215); C6(Carbamidomethyl / 57.0215); C12(Carbamidomethyl / 57.0215); C21(Carbamidomethyl / 57.0215); C23(Carbamidomethyl / 57.0215)	0.47	0.47	0.0041	0.0041	0	0	0.033	0.033	0.329	176.2	2.4		Specific	8.9	>sp|P46531|NOTC1_HUMAN Neurogenic locus notch homolog protein 1 OS=Homo sapiens OX=9606 GN=NOTCH1 PE=1 SV=4	1	3539	FP052722_7.4998.4998.3	high-energy collision-induced dissociation	0.5	3289.27	3289.31	1	253 | 21769
355	Hex(1)Pent(2)	107.6	3	1097.43	3290.28	1097.44	3290.31	controllerType=0 controllerNumber=1 scan=4947	-9.697	E.CASTPCKNGAKCLDGPNTYTCVCTE.G	18	CASTPCKNGAKCLDGPNTYTCVCTE,EG,1@57.02146,6@57.02146,12@57.02146,18@426.13734,21@57.02146,23@57.02146	T18(OGlycan / 426.1373)	16.9721	E.C[+57.02146]ASTPC[+57.02146]KNGAKC[+57.02146]LDGPNT[+426.13734]YTC[+57.02146]VC[+57.02146]TE.G	C1(Carbamidomethyl / 57.0215); C6(Carbamidomethyl / 57.0215); C12(Carbamidomethyl / 57.0215); C21(Carbamidomethyl / 57.0215); C23(Carbamidomethyl / 57.0215)	0.89	0.89	0.0078	0.0078	0	0	0.072	0.072	0.053	107.6	2.4		Specific	7.6	>sp|P46531|NOTC1_HUMAN Neurogenic locus notch homolog protein 1 OS=Homo sapiens OX=9606 GN=NOTCH1 PE=1 SV=4	1	3472	FP052722_7.4947.4947.3	high-energy collision-induced dissociation	0.1	3289.28	3289.31	1	254 | 21529
380	Hex(1); HexNAc(1)	271.6	2	645.246	1289.48	645.246	1289.48	controllerType=0 controllerNumber=1 scan=2570	0.205	E.GYTGTHCE.-	3;5	GYTGTHCE,E-,3@162.05282,5@203.07937,7@57.02146	T3(OGlycan / 162.0528); T5(OGlycan / 203.0794)	11.1434	E.GYT[+162.05282]GT[+203.07937]HC[+57.02146]E.-	C7(Carbamidomethyl / 57.0215)	0.00059	0.0006	0	0	0	0	6.3e-05	6.4e-05	3.227	215.8	0		Specific	13	>sp|P46531|NOTC1_HUMAN Neurogenic locus notch homolog protein 1 OS=Homo sapiens OX=9606 GN=NOTCH1 PE=1 SV=4	1	952	FP052722_7.2570.2570.2	high-energy collision-induced dissociation	3.37	1288.48	1288.48	1	255 | 224
380	Hex(1); HexNAc(1)	223.7	2	645.247	1289.49	645.246	1289.48	controllerType=0 controllerNumber=1 scan=2532	2.383	E.GYTGTHCE.-	3;5	GYTGTHCE,E-,3@162.05282,5@203.07937,7@57.02146	T3(OGlycan / 162.0528); T5(OGlycan / 203.0794)	11.0346	E.GYT[+162.05282]GT[+203.07937]HC[+57.02146]E.-	C7(Carbamidomethyl / 57.0215)	0.0019	0.002	0	0	0	0	0.00016	0.00017	2.71	146	0		Specific	11.8	>sp|P46531|NOTC1_HUMAN Neurogenic locus notch homolog protein 1 OS=Homo sapiens OX=9606 GN=NOTCH1 PE=1 SV=4	1	924	FP052722_7.2532.2532.2	high-energy collision-induced dissociation	2.99	1288.48	1288.48	1	256 | 206
380	HexNAc(1)	396.2	2	564.22	1127.43	564.219	1127.43	controllerType=0 controllerNumber=1 scan=2569	1.613	E.GYTGTHCE.-	3	GYTGTHCE,E-,3@203.07937,7@57.02146	T3(OGlycan / 203.0794)	11.1412	E.GYT[+203.07937]GTHC[+57.02146]E.-	C7(Carbamidomethyl / 57.0215)	0.00015	0.00015	0	0	0	0	1.3e-05	1.4e-05	3.825	239.6	4		Specific	15.3	>sp|P46531|NOTC1_HUMAN Neurogenic locus notch homolog protein 1 OS=Homo sapiens OX=9606 GN=NOTCH1 PE=1 SV=4	1	951	FP052722_7.2569.2569.2	high-energy collision-induced dissociation	4.11	1126.43	1126.42	1	257 | 220
380	HexNAc(1)	344.4	2	564.22	1127.43	564.219	1127.43	controllerType=0 controllerNumber=1 scan=2531	2.371	E.GYTGTHCE.-	3	GYTGTHCE,E-,3@203.07937,7@57.02146	T3(OGlycan / 203.0794)	11.0321	E.GYT[+203.07937]GTHC[+57.02146]E.-	C7(Carbamidomethyl / 57.0215)	0.0003	0.0003	0	0	0	0	3.4e-05	3.4e-05	3.525	286.4	6.4		Specific	14.2	>sp|P46531|NOTC1_HUMAN Neurogenic locus notch homolog protein 1 OS=Homo sapiens OX=9606 GN=NOTCH1 PE=1 SV=4	1	923	FP052722_7.2531.2531.2	high-energy collision-induced dissociation	3.81	1126.43	1126.42	1	258 | 202
380	HexNAc(1)	207.3	2	564.221	1127.43	564.219	1127.43	controllerType=0 controllerNumber=1 scan=2498	3.021	E.GYTGTHCE.-	3	GYTGTHCE,E-,3@203.07937,7@57.02146	T3(OGlycan / 203.0794)	10.9258	E.GYT[+203.07937]GTHC[+57.02146]E.-	C7(Carbamidomethyl / 57.0215)	0.0061	0.0062	0	0	0	0	0.00057	0.00058	2.215	179.2	4		Specific	10.9	>sp|P46531|NOTC1_HUMAN Neurogenic locus notch homolog protein 1 OS=Homo sapiens OX=9606 GN=NOTCH1 PE=1 SV=4	1	903	FP052722_7.2498.2498.2	high-energy collision-induced dissociation	2.5	1126.43	1126.42	1	259 | 198

## Sheet: FP060222_10
Pos.	Glycans	Score	z	Obs._x000D_ m/z	Obs._x000D_ MH	Calc._x000D_ m/z	Calc._x000D_ MH	Scan #	ppm_x000D_ err.	SequenceOriginalDebug	Glycans_x000D_ Pos.	PeptideParseFriendly	Mods_x000D_ (variable)	Scan_x000D_ Time	Sequence	Mods_x000D_ (fixed)	PEP_x000D_ 2D	PEP_x000D_ 1D	FDR_x000D_ 2D	FDR_x000D_ 1D	FDR uniq._x000D_ 2D	FDR uniq._x000D_ 1D	q-value_x000D_ 2D	q-value_x000D_ 1D	|Log Prob|	Delta_x000D_ Score	Delta Mod._x000D_ Score	Off-_x000D_ By-X	Cleavage	Z-Score	Protein_x000D_ Name	Prot._x000D_ Id	QID	Comment	Fragment_x000D_ Type	|LogProbOld|	Obs.M	Calc.M	Prot._x000D_ Rank	PID
5	HexNAc(1)	166	4	543.485	2170.92	543.485	2170.92	controllerType=0 controllerNumber=1 scan=2857	-0.342	E.CGQKPGLCRHGGTCHNE.V	13	CGQKPGLCRHGGTCHNE,EV,1@57.02146,8@57.02146,13@203.07937,14@57.02146	T13(OGlycan / 203.0794)	10.1074	E.C[+57.02146]GQKPGLC[+57.02146]RHGGT[+203.07937]C[+57.02146]HNE.V	C1(Carbamidomethyl / 57.0215); C8(Carbamidomethyl / 57.0215); C14(Carbamidomethyl / 57.0215)	0.0023	0.0028	0	0	0	0	0.00016	0.00019	2.636	166	166		Specific	8.1	>sp|P46531|NOTC1_HUMAN Neurogenic locus notch homolog protein 1 OS=Homo sapiens OX=9606 GN=NOTCH1 PE=1 SV=4	1	1936	FP060222_10.2857.2857.4	high-energy collision-induced dissociation	2.56	2169.91	2169.91	1	1 | 3433
5	HexNAc(1)	159.2	4	543.484	2170.92	543.485	2170.92	controllerType=0 controllerNumber=1 scan=2802	-0.792	E.CGQKPGLCRHGGTCHNE.V	13	CGQKPGLCRHGGTCHNE,EV,1@57.02146,8@57.02146,13@203.07937,14@57.02146	T13(OGlycan / 203.0794)	9.9777	E.C[+57.02146]GQKPGLC[+57.02146]RHGGT[+203.07937]C[+57.02146]HNE.V	C1(Carbamidomethyl / 57.0215); C8(Carbamidomethyl / 57.0215); C14(Carbamidomethyl / 57.0215)	0.0064	0.0077	0	0	0	0	0.00039	0.00047	2.193	159.2	159.2		Specific	7.6	>sp|P46531|NOTC1_HUMAN Neurogenic locus notch homolog protein 1 OS=Homo sapiens OX=9606 GN=NOTCH1 PE=1 SV=4	1	1870	FP060222_10.2802.2802.4	high-energy collision-induced dissociation	2.11	2169.91	2169.91	1	2 | 3357
5	Fuc(1)	296.4	4	529.23	2113.9	529.229	2113.9	controllerType=0 controllerNumber=1 scan=2764	1.602	E.CGQKPGLCRHGGTCHNE.V	13	CGQKPGLCRHGGTCHNE,EV,1@57.02146,8@57.02146,13@146.05791,14@57.02146	T13(OGlycan / 146.0579)	9.8879	E.C[+57.02146]GQKPGLC[+57.02146]RHGGT[+146.05791]C[+57.02146]HNE.V	C1(Carbamidomethyl / 57.0215); C8(Carbamidomethyl / 57.0215); C14(Carbamidomethyl / 57.0215)	0.00043	0.00052	0	0	0	0	2.4e-05	2.9e-05	3.363	296.4	296.4		Specific	11.2	>sp|P46531|NOTC1_HUMAN Neurogenic locus notch homolog protein 1 OS=Homo sapiens OX=9606 GN=NOTCH1 PE=1 SV=4	1	1824	FP060222_10.2764.2764.4	high-energy collision-induced dissociation	3.28	2112.89	2112.89	1	3 | 3313
5	Fuc(1)	268.4	4	529.228	2113.89	529.229	2113.9	controllerType=0 controllerNumber=1 scan=2817	-1.978	E.CGQKPGLCRHGGTCHNE.V	13	CGQKPGLCRHGGTCHNE,EV,1@57.02146,8@57.02146,13@146.05791,14@57.02146	T13(OGlycan / 146.0579)	10.0121	E.C[+57.02146]GQKPGLC[+57.02146]RHGGT[+146.05791]C[+57.02146]HNE.V	C1(Carbamidomethyl / 57.0215); C8(Carbamidomethyl / 57.0215); C14(Carbamidomethyl / 57.0215)	1.8e-05	2.2e-05	0	0	0	0	1.3e-06	1.5e-06	4.743	268.4	268.4		Specific	11.2	>sp|P46531|NOTC1_HUMAN Neurogenic locus notch homolog protein 1 OS=Homo sapiens OX=9606 GN=NOTCH1 PE=1 SV=4	1	1889	FP060222_10.2817.2817.4	high-energy collision-induced dissociation	4.66	2112.88	2112.89	1	4 | 3363
5	Fuc(1)	181.9	4	529.23	2113.9	529.229	2113.9	controllerType=0 controllerNumber=1 scan=2708	0.216	E.CGQKPGLCRHGGTCHNE.V	13	CGQKPGLCRHGGTCHNE,EV,1@57.02146,8@57.02146,13@146.05791,14@57.02146	T13(OGlycan / 146.0579)	9.7572	E.C[+57.02146]GQKPGLC[+57.02146]RHGGT[+146.05791]C[+57.02146]HNE.V	C1(Carbamidomethyl / 57.0215); C8(Carbamidomethyl / 57.0215); C14(Carbamidomethyl / 57.0215)	0.00024	0.00029	0	0	0	0	1.4e-05	1.7e-05	3.616	181.9	181.9		Specific	11.3	>sp|P46531|NOTC1_HUMAN Neurogenic locus notch homolog protein 1 OS=Homo sapiens OX=9606 GN=NOTCH1 PE=1 SV=4	1	1762	FP060222_10.2708.2708.4	high-energy collision-induced dissociation	3.54	2112.89	2112.89	1	5 | 3275
5		228.2	4	492.962	1968.83	492.961	1968.82	controllerType=0 controllerNumber=1 scan=2831	2.112	E.CGQKPGLCRHGGTCHNE.V		CGQKPGLCRHGGTCHNE,EV,1@57.02146,3@0.98402,8@57.02146,14@57.02146	Q3(Deamidated / 0.984)	10.0449	E.C[+57.02146]GQ[+0.98402]KPGLC[+57.02146]RHGGTC[+57.02146]HNE.V	C1(Carbamidomethyl / 57.0215); C8(Carbamidomethyl / 57.0215); C14(Carbamidomethyl / 57.0215)	0.02	0.024	0	0	0	0	0.0017	0.002	1.694	157.9	52.4		Specific	6.8	>sp|P46531|NOTC1_HUMAN Neurogenic locus notch homolog protein 1 OS=Homo sapiens OX=9606 GN=NOTCH1 PE=1 SV=4	1	1904	FP060222_10.2831.2831.4	high-energy collision-induced dissociation	1.61	1967.82	1967.81	1	6 | 3413
5		286.4	4	492.712	1967.83	492.715	1967.84	controllerType=0 controllerNumber=1 scan=2831	-6.009	E.CGQKPGLCRHGGTCHNE.V		CGQKPGLCRHGGTCHNE,EV,1@57.02146,8@57.02146,14@57.02146		10.0449	E.C[+57.02146]GQKPGLC[+57.02146]RHGGTC[+57.02146]HNE.V	C1(Carbamidomethyl / 57.0215); C8(Carbamidomethyl / 57.0215); C14(Carbamidomethyl / 57.0215)	0.0083	0.01	0	0	0	0	0.00044	0.00053	2.082	267.9	267.9		Specific	9.1	>sp|P46531|NOTC1_HUMAN Neurogenic locus notch homolog protein 1 OS=Homo sapiens OX=9606 GN=NOTCH1 PE=1 SV=4	1	1903	FP060222_10.2831.2831.4	high-energy collision-induced dissociation	2	1966.82	1966.83	1	7 | 3411
5		263.9	4	492.708	1967.81	492.715	1967.84	controllerType=0 controllerNumber=1 scan=2884	-13.825	E.CGQKPGLCRHGGTCHNE.V		CGQKPGLCRHGGTCHNE,EV,1@57.02146,8@57.02146,14@57.02146		10.1679	E.C[+57.02146]GQKPGLC[+57.02146]RHGGTC[+57.02146]HNE.V	C1(Carbamidomethyl / 57.0215); C8(Carbamidomethyl / 57.0215); C14(Carbamidomethyl / 57.0215)	0.018	0.021	0	0	0	0	0.0013	0.0015	1.754	263.9	263.9		Specific	7.7	>sp|P46531|NOTC1_HUMAN Neurogenic locus notch homolog protein 1 OS=Homo sapiens OX=9606 GN=NOTCH1 PE=1 SV=4	1	1971	FP060222_10.2884.2884.4	high-energy collision-induced dissociation	1.67	1966.8	1966.83	1	8 | 3499
5		183.9	4	492.713	1967.83	492.715	1967.84	controllerType=0 controllerNumber=1 scan=2776	-3.218	E.CGQKPGLCRHGGTCHNE.V		CGQKPGLCRHGGTCHNE,EV,1@57.02146,8@57.02146,14@57.02146		9.9148	E.C[+57.02146]GQKPGLC[+57.02146]RHGGTC[+57.02146]HNE.V	C1(Carbamidomethyl / 57.0215); C8(Carbamidomethyl / 57.0215); C14(Carbamidomethyl / 57.0215)	0.042	0.05	0	0	0	0	0.0037	0.0045	1.382	183.9	183.9		Specific	7.7	>sp|P46531|NOTC1_HUMAN Neurogenic locus notch homolog protein 1 OS=Homo sapiens OX=9606 GN=NOTCH1 PE=1 SV=4	1	1840	FP060222_10.2776.2776.4	high-energy collision-induced dissociation	1.3	1966.82	1966.83	1	9 | 3315
5		77.4	4	492.715	1967.84	492.715	1967.84	controllerType=0 controllerNumber=1 scan=2722	-0.922	E.CGQKPGLCRHGGTCHNE.V		CGQKPGLCRHGGTCHNE,EV,1@57.02146,8@57.02146,14@57.02146		9.7899	E.C[+57.02146]GQKPGLC[+57.02146]RHGGTC[+57.02146]HNE.V	C1(Carbamidomethyl / 57.0215); C8(Carbamidomethyl / 57.0215); C14(Carbamidomethyl / 57.0215)	0.041	0.049	0	0	0	0	0.0034	0.0041	1.392	77.4	77.4		Specific	6.7	>sp|P46531|NOTC1_HUMAN Neurogenic locus notch homolog protein 1 OS=Homo sapiens OX=9606 GN=NOTCH1 PE=1 SV=4	1	1777	FP060222_10.2722.2722.4	high-energy collision-induced dissociation	1.31	1966.83	1966.83	1	10 | 3277
22	HexNAc(1)Hex(1)Fuc(1)NeuAc(1)	110.1	6	973.58	5836.44	973.747	5837.45	controllerType=0 controllerNumber=1 scan=5456	0.07	E.VGSYRCVCRATHTGPNCERPYVPCSPSPCQNGGTCRPTGDVTHE.C	27	VGSYRCVCRATHTGPNCERPYVPCSPSPCQNGGTCRPTGDVTHE,EC,6@57.02146,8@57.02146,17@57.02146,24@57.02146,27@802.28552,29@57.02146,31@0.98402,35@57.02146	S27(OGlycan / 802.2855); N31(Deamidated / 0.984)	16.0453	E.VGSYRC[+57.02146]VC[+57.02146]RATHTGPNC[+57.02146]ERPYVPC[+57.02146]SPS[+802.28552]PC[+57.02146]QN[+0.98402]GGTC[+57.02146]RPTGDVTHE.C	C6(Carbamidomethyl / 57.0215); C8(Carbamidomethyl / 57.0215); C17(Carbamidomethyl / 57.0215); C24(Carbamidomethyl / 57.0215); C29(Carbamidomethyl / 57.0215); C35(Carbamidomethyl / 57.0215)	0.0024	0.0029	0	0	0	0	0.00017	0.0002	2.618	110.1	0	-1	Specific	10.8	>sp|P46531|NOTC1_HUMAN Neurogenic locus notch homolog protein 1 OS=Homo sapiens OX=9606 GN=NOTCH1 PE=1 SV=4	1	5321	FP060222_10.5456.5456.6	high-energy collision-induced dissociation	2.54	5835.44	5836.44	1	11 | 52688
22	Fuc(1); Hex(1)	295.8	6	891.718	5345.27	891.549	5344.26	controllerType=0 controllerNumber=1 scan=5103	2.129	E.VGSYRCVCRATHTGPNCERPYVPCSPSPCQNGGTCRPTGDVTHE.C	25;27	VGSYRCVCRATHTGPNCERPYVPCSPSPCQNGGTCRPTGDVTHE,EC,5@0.98402,6@57.02146,8@57.02146,17@57.02146,24@57.02146,25@146.05791,27@162.05282,29@57.02146,31@0.98402,35@57.02146	R5(Deamidated / 0.984); S25(OGlycan / 146.0579); S27(OGlycan / 162.0528); N31(Deamidated / 0.984)	15.2662	E.VGSYR[+0.98402]C[+57.02146]VC[+57.02146]RATHTGPNC[+57.02146]ERPYVPC[+57.02146]S[+146.05791]PS[+162.05282]PC[+57.02146]QN[+0.98402]GGTC[+57.02146]RPTGDVTHE.C	C6(Carbamidomethyl / 57.0215); C8(Carbamidomethyl / 57.0215); C17(Carbamidomethyl / 57.0215); C24(Carbamidomethyl / 57.0215); C29(Carbamidomethyl / 57.0215); C35(Carbamidomethyl / 57.0215)	0.00016	0.00019	0	0	0	0	8.3e-06	1e-05	3.81	295.8	0	1	Specific	11.2	>sp|P46531|NOTC1_HUMAN Neurogenic locus notch homolog protein 1 OS=Homo sapiens OX=9606 GN=NOTCH1 PE=1 SV=4	1	4887	FP060222_10.5103.5103.6	high-energy collision-induced dissociation	2.03	5344.26	5343.25	1	12 | 49128
22	Hex(1); Fuc(1)	326.3	6	891.383	5343.26	891.385	5343.27	controllerType=0 controllerNumber=1 scan=5154	-2.062	E.VGSYRCVCRATHTGPNCERPYVPCSPSPCQNGGTCRPTGDVTHE.C	3;11	VGSYRCVCRATHTGPNCERPYVPCSPSPCQNGGTCRPTGDVTHE,EC,3@162.05282,6@57.02146,8@57.02146,11@146.05791,17@57.02146,24@57.02146,29@57.02146,31@0.98402,35@57.02146	S3(OGlycan / 162.0528); T11(OGlycan / 146.0579); N31(Deamidated / 0.984)	15.3802	E.VGS[+162.05282]YRC[+57.02146]VC[+57.02146]RAT[+146.05791]HTGPNC[+57.02146]ERPYVPC[+57.02146]SPSPC[+57.02146]QN[+0.98402]GGTC[+57.02146]RPTGDVTHE.C	C6(Carbamidomethyl / 57.0215); C8(Carbamidomethyl / 57.0215); C17(Carbamidomethyl / 57.0215); C24(Carbamidomethyl / 57.0215); C29(Carbamidomethyl / 57.0215); C35(Carbamidomethyl / 57.0215)	4.1e-06	4.9e-06	0	0	0	0	3.7e-07	4.4e-07	5.388	326.3	0.4		Specific	11.8	>sp|P46531|NOTC1_HUMAN Neurogenic locus notch homolog protein 1 OS=Homo sapiens OX=9606 GN=NOTCH1 PE=1 SV=4	1	4949	FP060222_10.5154.5154.6	high-energy collision-induced dissociation	5.21	5342.25	5342.26	1	13 | 49568
22	Hex(1); Fuc(1)	310.1	6	891.383	5343.26	891.385	5343.27	controllerType=0 controllerNumber=1 scan=5212	-1.651	E.VGSYRCVCRATHTGPNCERPYVPCSPSPCQNGGTCRPTGDVTHE.C	3;11	VGSYRCVCRATHTGPNCERPYVPCSPSPCQNGGTCRPTGDVTHE,EC,3@162.05282,6@57.02146,8@57.02146,11@146.05791,17@57.02146,24@57.02146,29@57.02146,31@0.98402,35@57.02146	S3(OGlycan / 162.0528); T11(OGlycan / 146.0579); N31(Deamidated / 0.984)	15.5113	E.VGS[+162.05282]YRC[+57.02146]VC[+57.02146]RAT[+146.05791]HTGPNC[+57.02146]ERPYVPC[+57.02146]SPSPC[+57.02146]QN[+0.98402]GGTC[+57.02146]RPTGDVTHE.C	C6(Carbamidomethyl / 57.0215); C8(Carbamidomethyl / 57.0215); C17(Carbamidomethyl / 57.0215); C24(Carbamidomethyl / 57.0215); C29(Carbamidomethyl / 57.0215); C35(Carbamidomethyl / 57.0215)	4.3e-06	5.2e-06	0	0	0	0	3.9e-07	4.7e-07	5.365	310.1	4		Specific	11.5	>sp|P46531|NOTC1_HUMAN Neurogenic locus notch homolog protein 1 OS=Homo sapiens OX=9606 GN=NOTCH1 PE=1 SV=4	1	5023	FP060222_10.5212.5212.6	high-energy collision-induced dissociation	5.05	5342.25	5342.26	1	14 | 50048
22	Hex(1); Fuc(1)	289.5	6	891.219	5342.28	891.385	5343.27	controllerType=0 controllerNumber=1 scan=5103	1.422	E.VGSYRCVCRATHTGPNCERPYVPCSPSPCQNGGTCRPTGDVTHE.C	3;11	VGSYRCVCRATHTGPNCERPYVPCSPSPCQNGGTCRPTGDVTHE,EC,3@162.05282,6@57.02146,8@57.02146,11@146.05791,17@57.02146,24@57.02146,29@57.02146,31@0.98402,35@57.02146	S3(OGlycan / 162.0528); T11(OGlycan / 146.0579); N31(Deamidated / 0.984)	15.2662	E.VGS[+162.05282]YRC[+57.02146]VC[+57.02146]RAT[+146.05791]HTGPNC[+57.02146]ERPYVPC[+57.02146]SPSPC[+57.02146]QN[+0.98402]GGTC[+57.02146]RPTGDVTHE.C	C6(Carbamidomethyl / 57.0215); C8(Carbamidomethyl / 57.0215); C17(Carbamidomethyl / 57.0215); C24(Carbamidomethyl / 57.0215); C29(Carbamidomethyl / 57.0215); C35(Carbamidomethyl / 57.0215)	1.5e-05	1.9e-05	0	0	0	0	1.1e-06	1.3e-06	4.812	289.5	4	-1	Specific	11.5	>sp|P46531|NOTC1_HUMAN Neurogenic locus notch homolog protein 1 OS=Homo sapiens OX=9606 GN=NOTCH1 PE=1 SV=4	1	4886	FP060222_10.5103.5103.6	high-energy collision-induced dissociation	4.49	5341.27	5342.26	1	15 | 49088
22	HexNAc(1)	324.6	6	874.214	5240.25	874.043	5239.22	controllerType=0 controllerNumber=1 scan=5129	3.824	E.VGSYRCVCRATHTGPNCERPYVPCSPSPCQNGGTCRPTGDVTHE.C	25	VGSYRCVCRATHTGPNCERPYVPCSPSPCQNGGTCRPTGDVTHE,EC,6@57.02146,8@57.02146,16@0.98402,17@57.02146,19@0.98402,24@57.02146,25@203.07937,29@57.02146,35@57.02146	N16(Deamidated / 0.984); R19(Deamidated / 0.984); S25(OGlycan / 203.0794)	15.3256	E.VGSYRC[+57.02146]VC[+57.02146]RATHTGPN[+0.98402]C[+57.02146]ER[+0.98402]PYVPC[+57.02146]S[+203.07937]PSPC[+57.02146]QNGGTC[+57.02146]RPTGDVTHE.C	C6(Carbamidomethyl / 57.0215); C8(Carbamidomethyl / 57.0215); C17(Carbamidomethyl / 57.0215); C24(Carbamidomethyl / 57.0215); C29(Carbamidomethyl / 57.0215); C35(Carbamidomethyl / 57.0215)	0.00079	0.00095	0	0	0	0	5.4e-05	6.5e-05	3.103	324.6	0	1	Specific	10.3	>sp|P46531|NOTC1_HUMAN Neurogenic locus notch homolog protein 1 OS=Homo sapiens OX=9606 GN=NOTCH1 PE=1 SV=4	1	4920	FP060222_10.5129.5129.6	high-energy collision-induced dissociation	2.93	5239.24	5238.22	1	16 | 49288
22	HexNAc(1)	317.8	6	873.878	5238.23	874.043	5239.22	controllerType=0 controllerNumber=1 scan=5733	2.262	E.VGSYRCVCRATHTGPNCERPYVPCSPSPCQNGGTCRPTGDVTHE.C	27	VGSYRCVCRATHTGPNCERPYVPCSPSPCQNGGTCRPTGDVTHE,EC,6@57.02146,8@57.02146,17@57.02146,19@0.98402,24@57.02146,27@203.07937,29@57.02146,31@0.98402,35@57.02146	R19(Deamidated / 0.984); S27(OGlycan / 203.0794); N31(Deamidated / 0.984)	16.6612	E.VGSYRC[+57.02146]VC[+57.02146]RATHTGPNC[+57.02146]ER[+0.98402]PYVPC[+57.02146]SPS[+203.07937]PC[+57.02146]QN[+0.98402]GGTC[+57.02146]RPTGDVTHE.C	C6(Carbamidomethyl / 57.0215); C8(Carbamidomethyl / 57.0215); C17(Carbamidomethyl / 57.0215); C24(Carbamidomethyl / 57.0215); C29(Carbamidomethyl / 57.0215); C35(Carbamidomethyl / 57.0215)	0.00026	0.00031	0	0	0	0	1.5e-05	1.8e-05	3.583	317.8	0	-1	Specific	10	>sp|P46531|NOTC1_HUMAN Neurogenic locus notch homolog protein 1 OS=Homo sapiens OX=9606 GN=NOTCH1 PE=1 SV=4	1	5666	FP060222_10.5733.5733.6	high-energy collision-induced dissociation	3.27	5237.22	5238.22	1	17 | 55648
22	HexNAc(1)	258.3	6	873.878	5238.23	874.043	5239.22	controllerType=0 controllerNumber=1 scan=5517	2.122	E.VGSYRCVCRATHTGPNCERPYVPCSPSPCQNGGTCRPTGDVTHE.C	27	VGSYRCVCRATHTGPNCERPYVPCSPSPCQNGGTCRPTGDVTHE,EC,5@0.98402,6@57.02146,8@57.02146,17@57.02146,24@57.02146,27@203.07937,29@57.02146,31@0.98402,35@57.02146	R5(Deamidated / 0.984); S27(OGlycan / 203.0794); N31(Deamidated / 0.984)	16.1775	E.VGSYR[+0.98402]C[+57.02146]VC[+57.02146]RATHTGPNC[+57.02146]ERPYVPC[+57.02146]SPS[+203.07937]PC[+57.02146]QN[+0.98402]GGTC[+57.02146]RPTGDVTHE.C	C6(Carbamidomethyl / 57.0215); C8(Carbamidomethyl / 57.0215); C17(Carbamidomethyl / 57.0215); C24(Carbamidomethyl / 57.0215); C29(Carbamidomethyl / 57.0215); C35(Carbamidomethyl / 57.0215)	0.00051	0.00062	0	0	0	0	3.8e-05	4.5e-05	3.288	258.3	0	-1	Specific	9.4	>sp|P46531|NOTC1_HUMAN Neurogenic locus notch homolog protein 1 OS=Homo sapiens OX=9606 GN=NOTCH1 PE=1 SV=4	1	5396	FP060222_10.5517.5517.6	high-energy collision-induced dissociation	2.98	5237.22	5238.22	1	18 | 53368
22	HexNAc(1)	244.1	6	873.877	5238.23	874.043	5239.22	controllerType=0 controllerNumber=1 scan=5463	1.423	E.VGSYRCVCRATHTGPNCERPYVPCSPSPCQNGGTCRPTGDVTHE.C	27	VGSYRCVCRATHTGPNCERPYVPCSPSPCQNGGTCRPTGDVTHE,EC,6@57.02146,8@57.02146,17@57.02146,19@0.98402,24@57.02146,27@203.07937,29@57.02146,31@0.98402,35@57.02146	R19(Deamidated / 0.984); S27(OGlycan / 203.0794); N31(Deamidated / 0.984)	16.0609	E.VGSYRC[+57.02146]VC[+57.02146]RATHTGPNC[+57.02146]ER[+0.98402]PYVPC[+57.02146]SPS[+203.07937]PC[+57.02146]QN[+0.98402]GGTC[+57.02146]RPTGDVTHE.C	C6(Carbamidomethyl / 57.0215); C8(Carbamidomethyl / 57.0215); C17(Carbamidomethyl / 57.0215); C24(Carbamidomethyl / 57.0215); C29(Carbamidomethyl / 57.0215); C35(Carbamidomethyl / 57.0215)	0.00047	0.00056	0	0	0	0	3e-05	3.7e-05	3.329	244.1	0	-1	Specific	9.8	>sp|P46531|NOTC1_HUMAN Neurogenic locus notch homolog protein 1 OS=Homo sapiens OX=9606 GN=NOTCH1 PE=1 SV=4	1	5329	FP060222_10.5463.5463.6	high-energy collision-induced dissociation	3.02	5237.22	5238.22	1	19 | 52768
22	HexNAc(1)	235.9	6	873.878	5238.23	874.043	5239.22	controllerType=0 controllerNumber=1 scan=5569	2.402	E.VGSYRCVCRATHTGPNCERPYVPCSPSPCQNGGTCRPTGDVTHE.C	27	VGSYRCVCRATHTGPNCERPYVPCSPSPCQNGGTCRPTGDVTHE,EC,6@57.02146,8@57.02146,17@57.02146,19@0.98402,24@57.02146,27@203.07937,29@57.02146,31@0.98402,35@57.02146	R19(Deamidated / 0.984); S27(OGlycan / 203.0794); N31(Deamidated / 0.984)	16.2953	E.VGSYRC[+57.02146]VC[+57.02146]RATHTGPNC[+57.02146]ER[+0.98402]PYVPC[+57.02146]SPS[+203.07937]PC[+57.02146]QN[+0.98402]GGTC[+57.02146]RPTGDVTHE.C	C6(Carbamidomethyl / 57.0215); C8(Carbamidomethyl / 57.0215); C17(Carbamidomethyl / 57.0215); C24(Carbamidomethyl / 57.0215); C29(Carbamidomethyl / 57.0215); C35(Carbamidomethyl / 57.0215)	0.0011	0.0014	0	0	0	0	9.5e-05	0.00011	2.948	235.9	0	-1	Specific	9.1	>sp|P46531|NOTC1_HUMAN Neurogenic locus notch homolog protein 1 OS=Homo sapiens OX=9606 GN=NOTCH1 PE=1 SV=4	1	5467	FP060222_10.5569.5569.6	high-energy collision-induced dissociation	2.87	5237.23	5238.22	1	20 | 53888
22	HexNAc(1)	227.7	6	873.877	5238.23	874.043	5239.22	controllerType=0 controllerNumber=1 scan=5403	1.143	E.VGSYRCVCRATHTGPNCERPYVPCSPSPCQNGGTCRPTGDVTHE.C	25	VGSYRCVCRATHTGPNCERPYVPCSPSPCQNGGTCRPTGDVTHE,EC,6@57.02146,8@57.02146,9@0.98402,17@57.02146,24@57.02146,25@203.07937,29@57.02146,31@0.98402,35@57.02146	R9(Deamidated / 0.984); S25(OGlycan / 203.0794); N31(Deamidated / 0.984)	15.9321	E.VGSYRC[+57.02146]VC[+57.02146]R[+0.98402]ATHTGPNC[+57.02146]ERPYVPC[+57.02146]S[+203.07937]PSPC[+57.02146]QN[+0.98402]GGTC[+57.02146]RPTGDVTHE.C	C6(Carbamidomethyl / 57.0215); C8(Carbamidomethyl / 57.0215); C17(Carbamidomethyl / 57.0215); C24(Carbamidomethyl / 57.0215); C29(Carbamidomethyl / 57.0215); C35(Carbamidomethyl / 57.0215)	0.00094	0.0011	0	0	0	0	7.2e-05	8.6e-05	3.026	227.7	0	-1	Specific	8.6	>sp|P46531|NOTC1_HUMAN Neurogenic locus notch homolog protein 1 OS=Homo sapiens OX=9606 GN=NOTCH1 PE=1 SV=4	1	5254	FP060222_10.5403.5403.6	high-energy collision-induced dissociation	2.95	5237.22	5238.22	1	21 | 52208
22	HexNAc(1)	212.2	6	873.878	5238.23	874.043	5239.22	controllerType=0 controllerNumber=1 scan=5294	2.262	E.VGSYRCVCRATHTGPNCERPYVPCSPSPCQNGGTCRPTGDVTHE.C	25	VGSYRCVCRATHTGPNCERPYVPCSPSPCQNGGTCRPTGDVTHE,EC,6@57.02146,8@57.02146,17@57.02146,19@0.98402,24@57.02146,25@203.07937,29@57.02146,31@0.98402,35@57.02146	R19(Deamidated / 0.984); S25(OGlycan / 203.0794); N31(Deamidated / 0.984)	15.6951	E.VGSYRC[+57.02146]VC[+57.02146]RATHTGPNC[+57.02146]ER[+0.98402]PYVPC[+57.02146]S[+203.07937]PSPC[+57.02146]QN[+0.98402]GGTC[+57.02146]RPTGDVTHE.C	C6(Carbamidomethyl / 57.0215); C8(Carbamidomethyl / 57.0215); C17(Carbamidomethyl / 57.0215); C24(Carbamidomethyl / 57.0215); C29(Carbamidomethyl / 57.0215); C35(Carbamidomethyl / 57.0215)	0.0012	0.0014	0	0	0	0	9.9e-05	0.00012	2.936	212.2	0	-1	Specific	8.1	>sp|P46531|NOTC1_HUMAN Neurogenic locus notch homolog protein 1 OS=Homo sapiens OX=9606 GN=NOTCH1 PE=1 SV=4	1	5125	FP060222_10.5294.5294.6	high-energy collision-induced dissociation	2.86	5237.22	5238.22	1	22 | 51048
22	HexNAc(1)	208	6	873.878	5238.23	874.043	5239.22	controllerType=0 controllerNumber=1 scan=5239	2.681	E.VGSYRCVCRATHTGPNCERPYVPCSPSPCQNGGTCRPTGDVTHE.C	25	VGSYRCVCRATHTGPNCERPYVPCSPSPCQNGGTCRPTGDVTHE,EC,6@57.02146,8@57.02146,9@0.98402,17@57.02146,24@57.02146,25@203.07937,29@57.02146,31@0.98402,35@57.02146	R9(Deamidated / 0.984); S25(OGlycan / 203.0794); N31(Deamidated / 0.984)	15.5728	E.VGSYRC[+57.02146]VC[+57.02146]R[+0.98402]ATHTGPNC[+57.02146]ERPYVPC[+57.02146]S[+203.07937]PSPC[+57.02146]QN[+0.98402]GGTC[+57.02146]RPTGDVTHE.C	C6(Carbamidomethyl / 57.0215); C8(Carbamidomethyl / 57.0215); C17(Carbamidomethyl / 57.0215); C24(Carbamidomethyl / 57.0215); C29(Carbamidomethyl / 57.0215); C35(Carbamidomethyl / 57.0215)	0.0034	0.004	0	0	0	0	0.00021	0.00025	2.474	208	0	-1	Specific	8	>sp|P46531|NOTC1_HUMAN Neurogenic locus notch homolog protein 1 OS=Homo sapiens OX=9606 GN=NOTCH1 PE=1 SV=4	1	5053	FP060222_10.5239.5239.6	high-energy collision-induced dissociation	2.39	5237.23	5238.22	1	23 | 50328
22	HexNAc(1)	201.7	6	873.878	5238.23	874.043	5239.22	controllerType=0 controllerNumber=1 scan=5628	2.611	E.VGSYRCVCRATHTGPNCERPYVPCSPSPCQNGGTCRPTGDVTHE.C	27	VGSYRCVCRATHTGPNCERPYVPCSPSPCQNGGTCRPTGDVTHE,EC,6@57.02146,8@57.02146,17@57.02146,19@0.98402,24@57.02146,27@203.07937,29@57.02146,31@0.98402,35@57.02146	R19(Deamidated / 0.984); S27(OGlycan / 203.0794); N31(Deamidated / 0.984)	16.4274	E.VGSYRC[+57.02146]VC[+57.02146]RATHTGPNC[+57.02146]ER[+0.98402]PYVPC[+57.02146]SPS[+203.07937]PC[+57.02146]QN[+0.98402]GGTC[+57.02146]RPTGDVTHE.C	C6(Carbamidomethyl / 57.0215); C8(Carbamidomethyl / 57.0215); C17(Carbamidomethyl / 57.0215); C24(Carbamidomethyl / 57.0215); C29(Carbamidomethyl / 57.0215); C35(Carbamidomethyl / 57.0215)	0.0012	0.0014	0	0	0	0	0.0001	0.00012	2.936	201.7	0	-1	Specific	8.1	>sp|P46531|NOTC1_HUMAN Neurogenic locus notch homolog protein 1 OS=Homo sapiens OX=9606 GN=NOTCH1 PE=1 SV=4	1	5538	FP060222_10.5628.5628.6	high-energy collision-induced dissociation	2.86	5237.23	5238.22	1	24 | 54368
22	HexNAc(1)	118.7	6	874.047	5239.25	874.043	5239.22	controllerType=0 controllerNumber=1 scan=5958	4.301	E.VGSYRCVCRATHTGPNCERPYVPCSPSPCQNGGTCRPTGDVTHE.C	27	VGSYRCVCRATHTGPNCERPYVPCSPSPCQNGGTCRPTGDVTHE,EC,5@0.98402,6@57.02146,8@57.02146,17@57.02146,24@57.02146,27@203.07937,29@57.02146,31@0.98402,35@57.02146	R5(Deamidated / 0.984); S27(OGlycan / 203.0794); N31(Deamidated / 0.984)	17.1705	E.VGSYR[+0.98402]C[+57.02146]VC[+57.02146]RATHTGPNC[+57.02146]ERPYVPC[+57.02146]SPS[+203.07937]PC[+57.02146]QN[+0.98402]GGTC[+57.02146]RPTGDVTHE.C	C6(Carbamidomethyl / 57.0215); C8(Carbamidomethyl / 57.0215); C17(Carbamidomethyl / 57.0215); C24(Carbamidomethyl / 57.0215); C29(Carbamidomethyl / 57.0215); C35(Carbamidomethyl / 57.0215)	0.018	0.022	0	0	0	0	0.0014	0.0017	1.734	118.7	0		Specific	9.6	>sp|P46531|NOTC1_HUMAN Neurogenic locus notch homolog protein 1 OS=Homo sapiens OX=9606 GN=NOTCH1 PE=1 SV=4	1	5947	FP060222_10.5958.5958.6	high-energy collision-induced dissociation	1.51	5238.24	5238.22	1	25 | 57568
22	HexNAc(1)	449.6	6	873.715	5237.25	873.879	5238.24	controllerType=0 controllerNumber=1 scan=5081	2.753	E.VGSYRCVCRATHTGPNCERPYVPCSPSPCQNGGTCRPTGDVTHE.C	25	VGSYRCVCRATHTGPNCERPYVPCSPSPCQNGGTCRPTGDVTHE,EC,6@57.02146,8@57.02146,17@57.02146,19@0.98402,24@57.02146,25@203.07937,29@57.02146,35@57.02146	R19(Deamidated / 0.984); S25(OGlycan / 203.0794)	15.2163	E.VGSYRC[+57.02146]VC[+57.02146]RATHTGPNC[+57.02146]ER[+0.98402]PYVPC[+57.02146]S[+203.07937]PSPC[+57.02146]QNGGTC[+57.02146]RPTGDVTHE.C	C6(Carbamidomethyl / 57.0215); C8(Carbamidomethyl / 57.0215); C17(Carbamidomethyl / 57.0215); C24(Carbamidomethyl / 57.0215); C29(Carbamidomethyl / 57.0215); C35(Carbamidomethyl / 57.0215)	1.8e-06	2.1e-06	0	0	0	0	1.2e-07	1.5e-07	5.752	449.6	0	-1	Specific	11.7	>sp|P46531|NOTC1_HUMAN Neurogenic locus notch homolog protein 1 OS=Homo sapiens OX=9606 GN=NOTCH1 PE=1 SV=4	1	4859	FP060222_10.5081.5081.6	high-energy collision-induced dissociation	5.99	5236.24	5237.23	1	26 | 48888
22	HexNAc(1)	352.5	6	873.882	5238.25	873.879	5238.24	controllerType=0 controllerNumber=1 scan=5793	2.485	E.VGSYRCVCRATHTGPNCERPYVPCSPSPCQNGGTCRPTGDVTHE.C	25	VGSYRCVCRATHTGPNCERPYVPCSPSPCQNGGTCRPTGDVTHE,EC,6@57.02146,8@57.02146,17@57.02146,24@57.02146,25@203.07937,29@57.02146,31@0.98402,35@57.02146	S25(OGlycan / 203.0794); N31(Deamidated / 0.984)	16.7944	E.VGSYRC[+57.02146]VC[+57.02146]RATHTGPNC[+57.02146]ERPYVPC[+57.02146]S[+203.07937]PSPC[+57.02146]QN[+0.98402]GGTC[+57.02146]RPTGDVTHE.C	C6(Carbamidomethyl / 57.0215); C8(Carbamidomethyl / 57.0215); C17(Carbamidomethyl / 57.0215); C24(Carbamidomethyl / 57.0215); C29(Carbamidomethyl / 57.0215); C35(Carbamidomethyl / 57.0215)	0.00013	0.00016	0	0	0	0	6e-06	7.2e-06	3.879	352.5	0		Specific	11	>sp|P46531|NOTC1_HUMAN Neurogenic locus notch homolog protein 1 OS=Homo sapiens OX=9606 GN=NOTCH1 PE=1 SV=4	1	5740	FP060222_10.5793.5793.6	high-energy collision-induced dissociation	3.96	5237.25	5237.23	1	27 | 56368
22	HexNAc(1)	338.7	6	873.713	5237.24	873.879	5238.24	controllerType=0 controllerNumber=1 scan=5129	0.446	E.VGSYRCVCRATHTGPNCERPYVPCSPSPCQNGGTCRPTGDVTHE.C	25	VGSYRCVCRATHTGPNCERPYVPCSPSPCQNGGTCRPTGDVTHE,EC,6@57.02146,8@57.02146,17@57.02146,19@0.98402,24@57.02146,25@203.07937,29@57.02146,35@57.02146	R19(Deamidated / 0.984); S25(OGlycan / 203.0794)	15.3256	E.VGSYRC[+57.02146]VC[+57.02146]RATHTGPNC[+57.02146]ER[+0.98402]PYVPC[+57.02146]S[+203.07937]PSPC[+57.02146]QNGGTC[+57.02146]RPTGDVTHE.C	C6(Carbamidomethyl / 57.0215); C8(Carbamidomethyl / 57.0215); C17(Carbamidomethyl / 57.0215); C24(Carbamidomethyl / 57.0215); C29(Carbamidomethyl / 57.0215); C35(Carbamidomethyl / 57.0215)	0.00013	0.00016	0	0	0	0	5.4e-06	6.5e-06	3.879	338.7	0	-1	Specific	11	>sp|P46531|NOTC1_HUMAN Neurogenic locus notch homolog protein 1 OS=Homo sapiens OX=9606 GN=NOTCH1 PE=1 SV=4	1	4919	FP060222_10.5129.5129.6	high-energy collision-induced dissociation	3.96	5236.23	5237.23	1	28 | 49248
22	HexNAc(1)	242	6	873.879	5238.24	873.879	5238.24	controllerType=0 controllerNumber=1 scan=5189	-0.521	E.VGSYRCVCRATHTGPNCERPYVPCSPSPCQNGGTCRPTGDVTHE.C	3	VGSYRCVCRATHTGPNCERPYVPCSPSPCQNGGTCRPTGDVTHE,EC,3@203.07937,6@57.02146,8@57.02146,17@57.02146,24@57.02146,29@57.02146,31@0.98402,35@57.02146	S3(OGlycan / 203.0794); N31(Deamidated / 0.984)	15.4583	E.VGS[+203.07937]YRC[+57.02146]VC[+57.02146]RATHTGPNC[+57.02146]ERPYVPC[+57.02146]SPSPC[+57.02146]QN[+0.98402]GGTC[+57.02146]RPTGDVTHE.C	C6(Carbamidomethyl / 57.0215); C8(Carbamidomethyl / 57.0215); C17(Carbamidomethyl / 57.0215); C24(Carbamidomethyl / 57.0215); C29(Carbamidomethyl / 57.0215); C35(Carbamidomethyl / 57.0215)	0.0002	0.00024	0	0	0	0	1.1e-05	1.3e-05	3.696	242	0.3		Specific	8.6	>sp|P46531|NOTC1_HUMAN Neurogenic locus notch homolog protein 1 OS=Homo sapiens OX=9606 GN=NOTCH1 PE=1 SV=4	1	4994	FP060222_10.5189.5189.6	high-energy collision-induced dissociation	3.65	5237.23	5237.23	1	29 | 49848
22	HexNAc(1)	198.9	6	873.712	5237.23	873.879	5238.24	controllerType=0 controllerNumber=1 scan=5679	-0.463	E.VGSYRCVCRATHTGPNCERPYVPCSPSPCQNGGTCRPTGDVTHE.C	25	VGSYRCVCRATHTGPNCERPYVPCSPSPCQNGGTCRPTGDVTHE,EC,6@57.02146,8@57.02146,17@57.02146,24@57.02146,25@203.07937,29@57.02146,31@0.98402,35@57.02146	S25(OGlycan / 203.0794); N31(Deamidated / 0.984)	16.5401	E.VGSYRC[+57.02146]VC[+57.02146]RATHTGPNC[+57.02146]ERPYVPC[+57.02146]S[+203.07937]PSPC[+57.02146]QN[+0.98402]GGTC[+57.02146]RPTGDVTHE.C	C6(Carbamidomethyl / 57.0215); C8(Carbamidomethyl / 57.0215); C17(Carbamidomethyl / 57.0215); C24(Carbamidomethyl / 57.0215); C29(Carbamidomethyl / 57.0215); C35(Carbamidomethyl / 57.0215)	0.00045	0.00054	0	0	0	0	2.7e-05	3.3e-05	3.345	198.9	0	-1	Specific	8.3	>sp|P46531|NOTC1_HUMAN Neurogenic locus notch homolog protein 1 OS=Homo sapiens OX=9606 GN=NOTCH1 PE=1 SV=4	1	5598	FP060222_10.5679.5679.6	high-energy collision-induced dissociation	3.26	5236.23	5237.23	1	30 | 54968
22	HexNAc(1)	189.6	6	873.878	5238.23	873.879	5238.24	controllerType=0 controllerNumber=1 scan=5350	-1.709	E.VGSYRCVCRATHTGPNCERPYVPCSPSPCQNGGTCRPTGDVTHE.C	25	VGSYRCVCRATHTGPNCERPYVPCSPSPCQNGGTCRPTGDVTHE,EC,6@57.02146,8@57.02146,17@57.02146,24@57.02146,25@203.07937,29@57.02146,31@0.98402,35@57.02146	S25(OGlycan / 203.0794); N31(Deamidated / 0.984)	15.8157	E.VGSYRC[+57.02146]VC[+57.02146]RATHTGPNC[+57.02146]ERPYVPC[+57.02146]S[+203.07937]PSPC[+57.02146]QN[+0.98402]GGTC[+57.02146]RPTGDVTHE.C	C6(Carbamidomethyl / 57.0215); C8(Carbamidomethyl / 57.0215); C17(Carbamidomethyl / 57.0215); C24(Carbamidomethyl / 57.0215); C29(Carbamidomethyl / 57.0215); C35(Carbamidomethyl / 57.0215)	0.00045	0.00054	0	0	0	0	2.5e-05	3.1e-05	3.345	189.6	0		Specific	8.6	>sp|P46531|NOTC1_HUMAN Neurogenic locus notch homolog protein 1 OS=Homo sapiens OX=9606 GN=NOTCH1 PE=1 SV=4	1	5191	FP060222_10.5350.5350.6	high-energy collision-induced dissociation	3.26	5237.22	5237.23	1	31 | 51688
22	HexNAc(1)	123.8	5	1048.45	5238.24	1048.45	5238.24	controllerType=0 controllerNumber=1 scan=5543	-0.483	E.VGSYRCVCRATHTGPNCERPYVPCSPSPCQNGGTCRPTGDVTHE.C	25	VGSYRCVCRATHTGPNCERPYVPCSPSPCQNGGTCRPTGDVTHE,EC,6@57.02146,8@57.02146,17@57.02146,24@57.02146,25@203.07937,29@57.02146,31@0.98402,35@57.02146	S25(OGlycan / 203.0794); N31(Deamidated / 0.984)	16.2367	E.VGSYRC[+57.02146]VC[+57.02146]RATHTGPNC[+57.02146]ERPYVPC[+57.02146]S[+203.07937]PSPC[+57.02146]QN[+0.98402]GGTC[+57.02146]RPTGDVTHE.C	C6(Carbamidomethyl / 57.0215); C8(Carbamidomethyl / 57.0215); C17(Carbamidomethyl / 57.0215); C24(Carbamidomethyl / 57.0215); C29(Carbamidomethyl / 57.0215); C35(Carbamidomethyl / 57.0215)	0.013	0.015	0	0	0	0	0.00066	0.00079	1.892	123.8	0		Specific	8	>sp|P46531|NOTC1_HUMAN Neurogenic locus notch homolog protein 1 OS=Homo sapiens OX=9606 GN=NOTCH1 PE=1 SV=4	1	5432	FP060222_10.5543.5543.5	high-energy collision-induced dissociation	1.81	5237.23	5237.23	1	32 | 53728
22	HexNAc(1)	115.6	5	1048.45	5238.23	1048.45	5238.24	controllerType=0 controllerNumber=1 scan=5607	-1.882	E.VGSYRCVCRATHTGPNCERPYVPCSPSPCQNGGTCRPTGDVTHE.C	25	VGSYRCVCRATHTGPNCERPYVPCSPSPCQNGGTCRPTGDVTHE,EC,6@57.02146,8@57.02146,17@57.02146,24@57.02146,25@203.07937,29@57.02146,31@0.98402,35@57.02146	S25(OGlycan / 203.0794); N31(Deamidated / 0.984)	16.3794	E.VGSYRC[+57.02146]VC[+57.02146]RATHTGPNC[+57.02146]ERPYVPC[+57.02146]S[+203.07937]PSPC[+57.02146]QN[+0.98402]GGTC[+57.02146]RPTGDVTHE.C	C6(Carbamidomethyl / 57.0215); C8(Carbamidomethyl / 57.0215); C17(Carbamidomethyl / 57.0215); C24(Carbamidomethyl / 57.0215); C29(Carbamidomethyl / 57.0215); C35(Carbamidomethyl / 57.0215)	0.013	0.015	0	0	0	0	0.0007	0.00084	1.892	115.6	0		Specific	7.3	>sp|P46531|NOTC1_HUMAN Neurogenic locus notch homolog protein 1 OS=Homo sapiens OX=9606 GN=NOTCH1 PE=1 SV=4	1	5513	FP060222_10.5607.5607.5	high-energy collision-induced dissociation	1.81	5237.22	5237.23	1	33 | 54328
22	HexNAc(1)	107.6	6	873.712	5237.24	873.879	5238.24	controllerType=0 controllerNumber=1 scan=5851	0.096	E.VGSYRCVCRATHTGPNCERPYVPCSPSPCQNGGTCRPTGDVTHE.C	25	VGSYRCVCRATHTGPNCERPYVPCSPSPCQNGGTCRPTGDVTHE,EC,6@57.02146,8@57.02146,17@57.02146,24@57.02146,25@203.07937,29@57.02146,31@0.98402,35@57.02146	S25(OGlycan / 203.0794); N31(Deamidated / 0.984)	16.9264	E.VGSYRC[+57.02146]VC[+57.02146]RATHTGPNC[+57.02146]ERPYVPC[+57.02146]S[+203.07937]PSPC[+57.02146]QN[+0.98402]GGTC[+57.02146]RPTGDVTHE.C	C6(Carbamidomethyl / 57.0215); C8(Carbamidomethyl / 57.0215); C17(Carbamidomethyl / 57.0215); C24(Carbamidomethyl / 57.0215); C29(Carbamidomethyl / 57.0215); C35(Carbamidomethyl / 57.0215)	0.017	0.02	0	0	0	0	0.0012	0.0015	1.771	107.6	0	-1	Specific	7	>sp|P46531|NOTC1_HUMAN Neurogenic locus notch homolog protein 1 OS=Homo sapiens OX=9606 GN=NOTCH1 PE=1 SV=4	1	5817	FP060222_10.5851.5851.6	high-energy collision-induced dissociation	1.69	5236.23	5237.23	1	34 | 57088
22	HexNAc(1)	23.4	5	1048.46	5238.25	1048.45	5238.24	controllerType=0 controllerNumber=1 scan=5659	1.381	E.VGSYRCVCRATHTGPNCERPYVPCSPSPCQNGGTCRPTGDVTHE.C	25	VGSYRCVCRATHTGPNCERPYVPCSPSPCQNGGTCRPTGDVTHE,EC,6@57.02146,8@57.02146,17@57.02146,24@57.02146,25@203.07937,29@57.02146,31@0.98402,35@57.02146	S25(OGlycan / 203.0794); N31(Deamidated / 0.984)	16.4952	E.VGSYRC[+57.02146]VC[+57.02146]RATHTGPNC[+57.02146]ERPYVPC[+57.02146]S[+203.07937]PSPC[+57.02146]QN[+0.98402]GGTC[+57.02146]RPTGDVTHE.C	C6(Carbamidomethyl / 57.0215); C8(Carbamidomethyl / 57.0215); C17(Carbamidomethyl / 57.0215); C24(Carbamidomethyl / 57.0215); C29(Carbamidomethyl / 57.0215); C35(Carbamidomethyl / 57.0215)	0.041	0.049	0	0	0	0	0.0035	0.0042	1.391	23.4	0		Specific	7.2	>sp|P46531|NOTC1_HUMAN Neurogenic locus notch homolog protein 1 OS=Homo sapiens OX=9606 GN=NOTCH1 PE=1 SV=4	1	5574	FP060222_10.5659.5659.5	high-energy collision-induced dissociation	1.31	5237.24	5237.23	1	35 | 54768
22	HexNAc(1)	129.9	5	1048.26	5237.25	1048.26	5237.26	controllerType=0 controllerNumber=1 scan=5143	-1.508	E.VGSYRCVCRATHTGPNCERPYVPCSPSPCQNGGTCRPTGDVTHE.C	25	VGSYRCVCRATHTGPNCERPYVPCSPSPCQNGGTCRPTGDVTHE,EC,6@57.02146,8@57.02146,17@57.02146,24@57.02146,25@203.07937,29@57.02146,35@57.02146	S25(OGlycan / 203.0794)	15.3558	E.VGSYRC[+57.02146]VC[+57.02146]RATHTGPNC[+57.02146]ERPYVPC[+57.02146]S[+203.07937]PSPC[+57.02146]QNGGTC[+57.02146]RPTGDVTHE.C	C6(Carbamidomethyl / 57.0215); C8(Carbamidomethyl / 57.0215); C17(Carbamidomethyl / 57.0215); C24(Carbamidomethyl / 57.0215); C29(Carbamidomethyl / 57.0215); C35(Carbamidomethyl / 57.0215)	0.013	0.015	0	0	0	0	0.00062	0.00075	1.892	129.9	0		Specific	7.9	>sp|P46531|NOTC1_HUMAN Neurogenic locus notch homolog protein 1 OS=Homo sapiens OX=9606 GN=NOTCH1 PE=1 SV=4	1	4938	FP060222_10.5143.5143.5	high-energy collision-induced dissociation	1.81	5236.24	5236.25	1	36 | 49408
22	Hex(1)	271.8	6	866.873	5196.2	867.042	5197.21	controllerType=0 controllerNumber=1 scan=5234	-1.958	E.VGSYRCVCRATHTGPNCERPYVPCSPSPCQNGGTCRPTGDVTHE.C	3	VGSYRCVCRATHTGPNCERPYVPCSPSPCQNGGTCRPTGDVTHE,EC,3@162.05282,6@57.02146,8@57.02146,17@57.02146,24@57.02146,29@57.02146,31@0.98402,35@57.02146	S3(OGlycan / 162.0528); N31(Deamidated / 0.984)	15.561	E.VGS[+162.05282]YRC[+57.02146]VC[+57.02146]RATHTGPNC[+57.02146]ERPYVPC[+57.02146]SPSPC[+57.02146]QN[+0.98402]GGTC[+57.02146]RPTGDVTHE.C	C6(Carbamidomethyl / 57.0215); C8(Carbamidomethyl / 57.0215); C17(Carbamidomethyl / 57.0215); C24(Carbamidomethyl / 57.0215); C29(Carbamidomethyl / 57.0215); C35(Carbamidomethyl / 57.0215)	6.4e-06	7.7e-06	0	0	0	0	5.1e-07	6.1e-07	5.192	271.8	1.6	-1	Specific	11.6	>sp|P46531|NOTC1_HUMAN Neurogenic locus notch homolog protein 1 OS=Homo sapiens OX=9606 GN=NOTCH1 PE=1 SV=4	1	5048	FP060222_10.5234.5234.6	high-energy collision-induced dissociation	5.15	5195.19	5196.21	1	37 | 50208
22	Hex(1)	212.6	6	867.044	5197.23	867.042	5197.21	controllerType=0 controllerNumber=1 scan=5290	2.916	E.VGSYRCVCRATHTGPNCERPYVPCSPSPCQNGGTCRPTGDVTHE.C	3	VGSYRCVCRATHTGPNCERPYVPCSPSPCQNGGTCRPTGDVTHE,EC,3@162.05282,6@57.02146,8@57.02146,17@57.02146,24@57.02146,29@57.02146,31@0.98402,35@57.02146	S3(OGlycan / 162.0528); N31(Deamidated / 0.984)	15.6852	E.VGS[+162.05282]YRC[+57.02146]VC[+57.02146]RATHTGPNC[+57.02146]ERPYVPC[+57.02146]SPSPC[+57.02146]QN[+0.98402]GGTC[+57.02146]RPTGDVTHE.C	C6(Carbamidomethyl / 57.0215); C8(Carbamidomethyl / 57.0215); C17(Carbamidomethyl / 57.0215); C24(Carbamidomethyl / 57.0215); C29(Carbamidomethyl / 57.0215); C35(Carbamidomethyl / 57.0215)	0.00015	0.00018	0	0	0	0	7.7e-06	9.2e-06	3.833	212.6	1.6		Specific	11.8	>sp|P46531|NOTC1_HUMAN Neurogenic locus notch homolog protein 1 OS=Homo sapiens OX=9606 GN=NOTCH1 PE=1 SV=4	1	5121	FP060222_10.5290.5290.6	high-energy collision-induced dissociation	4.01	5196.22	5196.21	1	38 | 50968
22	Hex(1)	188.1	6	866.872	5196.19	867.042	5197.21	controllerType=0 controllerNumber=1 scan=5179	-2.945	E.VGSYRCVCRATHTGPNCERPYVPCSPSPCQNGGTCRPTGDVTHE.C	27	VGSYRCVCRATHTGPNCERPYVPCSPSPCQNGGTCRPTGDVTHE,EC,6@57.02146,8@57.02146,17@57.02146,24@57.02146,27@162.05282,29@57.02146,31@0.98402,35@57.02146	S27(OGlycan / 162.0528); N31(Deamidated / 0.984)	15.4377	E.VGSYRC[+57.02146]VC[+57.02146]RATHTGPNC[+57.02146]ERPYVPC[+57.02146]SPS[+162.05282]PC[+57.02146]QN[+0.98402]GGTC[+57.02146]RPTGDVTHE.C	C6(Carbamidomethyl / 57.0215); C8(Carbamidomethyl / 57.0215); C17(Carbamidomethyl / 57.0215); C24(Carbamidomethyl / 57.0215); C29(Carbamidomethyl / 57.0215); C35(Carbamidomethyl / 57.0215)	0.013	0.016	0	0	0	0	0.00092	0.0011	1.872	188.1	0	-1	Specific	9.3	>sp|P46531|NOTC1_HUMAN Neurogenic locus notch homolog protein 1 OS=Homo sapiens OX=9606 GN=NOTCH1 PE=1 SV=4	1	4983	FP060222_10.5179.5179.6	high-energy collision-induced dissociation	1.79	5195.19	5196.21	1	39 | 49688
22	Fuc(1)	404.5	6	864.375	5181.21	864.54	5182.2	controllerType=0 controllerNumber=1 scan=5361	2.754	E.VGSYRCVCRATHTGPNCERPYVPCSPSPCQNGGTCRPTGDVTHE.C	3	VGSYRCVCRATHTGPNCERPYVPCSPSPCQNGGTCRPTGDVTHE,EC,3@146.05791,5@0.98402,6@57.02146,8@57.02146,17@57.02146,24@57.02146,29@57.02146,31@0.98402,35@57.02146	S3(OGlycan / 146.0579); R5(Deamidated / 0.984); N31(Deamidated / 0.984)	15.84	E.VGS[+146.05791]YR[+0.98402]C[+57.02146]VC[+57.02146]RATHTGPNC[+57.02146]ERPYVPC[+57.02146]SPSPC[+57.02146]QN[+0.98402]GGTC[+57.02146]RPTGDVTHE.C	C6(Carbamidomethyl / 57.0215); C8(Carbamidomethyl / 57.0215); C17(Carbamidomethyl / 57.0215); C24(Carbamidomethyl / 57.0215); C29(Carbamidomethyl / 57.0215); C35(Carbamidomethyl / 57.0215)	2.4e-06	2.9e-06	0	0	0	0	1.6e-07	1.9e-07	5.616	404.5	2.7	-1	Specific	11.9	>sp|P46531|NOTC1_HUMAN Neurogenic locus notch homolog protein 1 OS=Homo sapiens OX=9606 GN=NOTCH1 PE=1 SV=4	1	5207	FP060222_10.5361.5361.6	high-energy collision-induced dissociation	5.41	5180.21	5181.19	1	40 | 51808
22	Fuc(1)	234.8	5	1037.05	5181.21	1037.25	5182.2	controllerType=0 controllerNumber=1 scan=5473	3.004	E.VGSYRCVCRATHTGPNCERPYVPCSPSPCQNGGTCRPTGDVTHE.C	3	VGSYRCVCRATHTGPNCERPYVPCSPSPCQNGGTCRPTGDVTHE,EC,3@146.05791,6@57.02146,8@57.02146,9@0.98402,17@57.02146,24@57.02146,29@57.02146,31@0.98402,35@57.02146	S3(OGlycan / 146.0579); R9(Deamidated / 0.984); N31(Deamidated / 0.984)	16.0825	E.VGS[+146.05791]YRC[+57.02146]VC[+57.02146]R[+0.98402]ATHTGPNC[+57.02146]ERPYVPC[+57.02146]SPSPC[+57.02146]QN[+0.98402]GGTC[+57.02146]RPTGDVTHE.C	C6(Carbamidomethyl / 57.0215); C8(Carbamidomethyl / 57.0215); C17(Carbamidomethyl / 57.0215); C24(Carbamidomethyl / 57.0215); C29(Carbamidomethyl / 57.0215); C35(Carbamidomethyl / 57.0215)	0.0054	0.0065	0	0	0	0	0.00034	0.00041	2.268	234.8	1.6	-1	Specific	8.8	>sp|P46531|NOTC1_HUMAN Neurogenic locus notch homolog protein 1 OS=Homo sapiens OX=9606 GN=NOTCH1 PE=1 SV=4	1	5342	FP060222_10.5473.5473.5	high-energy collision-induced dissociation	2.19	5180.21	5181.19	1	41 | 52848
22	Fuc(1)	194	5	1037.05	5181.22	1037.25	5182.2	controllerType=0 controllerNumber=1 scan=5580	3.475	E.VGSYRCVCRATHTGPNCERPYVPCSPSPCQNGGTCRPTGDVTHE.C	3	VGSYRCVCRATHTGPNCERPYVPCSPSPCQNGGTCRPTGDVTHE,EC,3@146.05791,6@57.02146,8@57.02146,9@0.98402,17@57.02146,24@57.02146,29@57.02146,31@0.98402,35@57.02146	S3(OGlycan / 146.0579); R9(Deamidated / 0.984); N31(Deamidated / 0.984)	16.3199	E.VGS[+146.05791]YRC[+57.02146]VC[+57.02146]R[+0.98402]ATHTGPNC[+57.02146]ERPYVPC[+57.02146]SPSPC[+57.02146]QN[+0.98402]GGTC[+57.02146]RPTGDVTHE.C	C6(Carbamidomethyl / 57.0215); C8(Carbamidomethyl / 57.0215); C17(Carbamidomethyl / 57.0215); C24(Carbamidomethyl / 57.0215); C29(Carbamidomethyl / 57.0215); C35(Carbamidomethyl / 57.0215)	0.0065	0.0078	0	0	0	0	0.00041	0.0005	2.187	194	1.6	-1	Specific	8.6	>sp|P46531|NOTC1_HUMAN Neurogenic locus notch homolog protein 1 OS=Homo sapiens OX=9606 GN=NOTCH1 PE=1 SV=4	1	5479	FP060222_10.5580.5580.5	high-energy collision-induced dissociation	1.89	5180.21	5181.19	1	42 | 54168
22	Fuc(1)	538.4	6	864.21	5180.22	864.376	5181.22	controllerType=0 controllerNumber=1 scan=5133	1.201	E.VGSYRCVCRATHTGPNCERPYVPCSPSPCQNGGTCRPTGDVTHE.C	3	VGSYRCVCRATHTGPNCERPYVPCSPSPCQNGGTCRPTGDVTHE,EC,3@146.05791,6@57.02146,8@57.02146,17@57.02146,19@0.98402,24@57.02146,29@57.02146,35@57.02146	S3(OGlycan / 146.0579); R19(Deamidated / 0.984)	15.3325	E.VGS[+146.05791]YRC[+57.02146]VC[+57.02146]RATHTGPNC[+57.02146]ER[+0.98402]PYVPC[+57.02146]SPSPC[+57.02146]QNGGTC[+57.02146]RPTGDVTHE.C	C6(Carbamidomethyl / 57.0215); C8(Carbamidomethyl / 57.0215); C17(Carbamidomethyl / 57.0215); C24(Carbamidomethyl / 57.0215); C29(Carbamidomethyl / 57.0215); C35(Carbamidomethyl / 57.0215)	1.7e-07	2e-07	0	0	0	0	1.8e-08	2.1e-08	6.779	538.4	4	-1	Specific	14.7	>sp|P46531|NOTC1_HUMAN Neurogenic locus notch homolog protein 1 OS=Homo sapiens OX=9606 GN=NOTCH1 PE=1 SV=4	1	4925	FP060222_10.5133.5133.6	high-energy collision-induced dissociation	7.36	5179.21	5180.21	1	43 | 49328
22	Fuc(1)	503.3	6	864.375	5181.21	864.376	5181.22	controllerType=0 controllerNumber=1 scan=5689	-0.766	E.VGSYRCVCRATHTGPNCERPYVPCSPSPCQNGGTCRPTGDVTHE.C	42	VGSYRCVCRATHTGPNCERPYVPCSPSPCQNGGTCRPTGDVTHE,EC,6@57.02146,8@57.02146,17@57.02146,24@57.02146,29@57.02146,31@0.98402,35@57.02146,42@146.05791	N31(Deamidated / 0.984); T42(OGlycan / 146.0579)	16.5633	E.VGSYRC[+57.02146]VC[+57.02146]RATHTGPNC[+57.02146]ERPYVPC[+57.02146]SPSPC[+57.02146]QN[+0.98402]GGTC[+57.02146]RPTGDVT[+146.05791]HE.C	C6(Carbamidomethyl / 57.0215); C8(Carbamidomethyl / 57.0215); C17(Carbamidomethyl / 57.0215); C24(Carbamidomethyl / 57.0215); C29(Carbamidomethyl / 57.0215); C35(Carbamidomethyl / 57.0215)	1e-07	1.2e-07	0	0	0	0	9.9e-09	1.2e-08	6.995	503.3	2.6		Specific	13.8	>sp|P46531|NOTC1_HUMAN Neurogenic locus notch homolog protein 1 OS=Homo sapiens OX=9606 GN=NOTCH1 PE=1 SV=4	1	5612	FP060222_10.5689.5689.6	high-energy collision-induced dissociation	7.11	5180.21	5180.21	1	44 | 55208
22	Fuc(1)	499.1	6	864.375	5181.21	864.376	5181.22	controllerType=0 controllerNumber=1 scan=5579	-0.696	E.VGSYRCVCRATHTGPNCERPYVPCSPSPCQNGGTCRPTGDVTHE.C	3	VGSYRCVCRATHTGPNCERPYVPCSPSPCQNGGTCRPTGDVTHE,EC,3@146.05791,6@57.02146,8@57.02146,17@57.02146,24@57.02146,29@57.02146,31@0.98402,35@57.02146	S3(OGlycan / 146.0579); N31(Deamidated / 0.984)	16.3187	E.VGS[+146.05791]YRC[+57.02146]VC[+57.02146]RATHTGPNC[+57.02146]ERPYVPC[+57.02146]SPSPC[+57.02146]QN[+0.98402]GGTC[+57.02146]RPTGDVTHE.C	C6(Carbamidomethyl / 57.0215); C8(Carbamidomethyl / 57.0215); C17(Carbamidomethyl / 57.0215); C24(Carbamidomethyl / 57.0215); C29(Carbamidomethyl / 57.0215); C35(Carbamidomethyl / 57.0215)	1e-07	1.2e-07	0	0	0	0	9.2e-09	1.1e-08	6.995	499.1	5.5		Specific	13.7	>sp|P46531|NOTC1_HUMAN Neurogenic locus notch homolog protein 1 OS=Homo sapiens OX=9606 GN=NOTCH1 PE=1 SV=4	1	5478	FP060222_10.5579.5579.6	high-energy collision-induced dissociation	7.11	5180.21	5180.21	1	45 | 54128
22	Fuc(1)	487.2	6	864.376	5181.22	864.376	5181.22	controllerType=0 controllerNumber=1 scan=5872	0.506	E.VGSYRCVCRATHTGPNCERPYVPCSPSPCQNGGTCRPTGDVTHE.C	3	VGSYRCVCRATHTGPNCERPYVPCSPSPCQNGGTCRPTGDVTHE,EC,3@146.05791,6@57.02146,8@57.02146,17@57.02146,24@57.02146,29@57.02146,31@0.98402,35@57.02146	S3(OGlycan / 146.0579); N31(Deamidated / 0.984)	16.9729	E.VGS[+146.05791]YRC[+57.02146]VC[+57.02146]RATHTGPNC[+57.02146]ERPYVPC[+57.02146]SPSPC[+57.02146]QN[+0.98402]GGTC[+57.02146]RPTGDVTHE.C	C6(Carbamidomethyl / 57.0215); C8(Carbamidomethyl / 57.0215); C17(Carbamidomethyl / 57.0215); C24(Carbamidomethyl / 57.0215); C29(Carbamidomethyl / 57.0215); C35(Carbamidomethyl / 57.0215)	2.6e-07	3.2e-07	0	0	0	0	4e-08	4.9e-08	6.58	487.2	1.6		Specific	12.3	>sp|P46531|NOTC1_HUMAN Neurogenic locus notch homolog protein 1 OS=Homo sapiens OX=9606 GN=NOTCH1 PE=1 SV=4	1	5840	FP060222_10.5872.5872.6	high-energy collision-induced dissociation	6.7	5180.21	5180.21	1	46 | 57168
22	Fuc(1)	486.9	6	864.376	5181.22	864.376	5181.22	controllerType=0 controllerNumber=1 scan=5187	0.294	E.VGSYRCVCRATHTGPNCERPYVPCSPSPCQNGGTCRPTGDVTHE.C	25	VGSYRCVCRATHTGPNCERPYVPCSPSPCQNGGTCRPTGDVTHE,EC,6@57.02146,8@57.02146,17@57.02146,24@57.02146,25@146.05791,29@57.02146,31@0.98402,35@57.02146	S25(OGlycan / 146.0579); N31(Deamidated / 0.984)	15.4559	E.VGSYRC[+57.02146]VC[+57.02146]RATHTGPNC[+57.02146]ERPYVPC[+57.02146]S[+146.05791]PSPC[+57.02146]QN[+0.98402]GGTC[+57.02146]RPTGDVTHE.C	C6(Carbamidomethyl / 57.0215); C8(Carbamidomethyl / 57.0215); C17(Carbamidomethyl / 57.0215); C24(Carbamidomethyl / 57.0215); C29(Carbamidomethyl / 57.0215); C35(Carbamidomethyl / 57.0215)	2.6e-07	3.2e-07	0	0	0	0	3.7e-08	4.5e-08	6.58	486.9	0		Specific	13.5	>sp|P46531|NOTC1_HUMAN Neurogenic locus notch homolog protein 1 OS=Homo sapiens OX=9606 GN=NOTCH1 PE=1 SV=4	1	4992	FP060222_10.5187.5187.6	high-energy collision-induced dissociation	6.7	5180.21	5180.21	1	47 | 49768
22	Fuc(1)	486	6	864.375	5181.21	864.376	5181.22	controllerType=0 controllerNumber=1 scan=5752	-0.766	E.VGSYRCVCRATHTGPNCERPYVPCSPSPCQNGGTCRPTGDVTHE.C	25	VGSYRCVCRATHTGPNCERPYVPCSPSPCQNGGTCRPTGDVTHE,EC,6@57.02146,8@57.02146,17@57.02146,24@57.02146,25@146.05791,29@57.02146,31@0.98402,35@57.02146	S25(OGlycan / 146.0579); N31(Deamidated / 0.984)	16.7028	E.VGSYRC[+57.02146]VC[+57.02146]RATHTGPNC[+57.02146]ERPYVPC[+57.02146]S[+146.05791]PSPC[+57.02146]QN[+0.98402]GGTC[+57.02146]RPTGDVTHE.C	C6(Carbamidomethyl / 57.0215); C8(Carbamidomethyl / 57.0215); C17(Carbamidomethyl / 57.0215); C24(Carbamidomethyl / 57.0215); C29(Carbamidomethyl / 57.0215); C35(Carbamidomethyl / 57.0215)	1e-07	1.2e-07	0	0	0	0	1.1e-08	1.4e-08	6.995	486	0		Specific	15.2	>sp|P46531|NOTC1_HUMAN Neurogenic locus notch homolog protein 1 OS=Homo sapiens OX=9606 GN=NOTCH1 PE=1 SV=4	1	5690	FP060222_10.5752.5752.6	high-energy collision-induced dissociation	7.11	5180.21	5180.21	1	48 | 55928
22	Fuc(1)	472.6	6	864.375	5181.21	864.376	5181.22	controllerType=0 controllerNumber=1 scan=5814	-0.625	E.VGSYRCVCRATHTGPNCERPYVPCSPSPCQNGGTCRPTGDVTHE.C	3	VGSYRCVCRATHTGPNCERPYVPCSPSPCQNGGTCRPTGDVTHE,EC,3@146.05791,6@57.02146,8@57.02146,17@57.02146,24@57.02146,29@57.02146,31@0.98402,35@57.02146	S3(OGlycan / 146.0579); N31(Deamidated / 0.984)	16.8423	E.VGS[+146.05791]YRC[+57.02146]VC[+57.02146]RATHTGPNC[+57.02146]ERPYVPC[+57.02146]SPSPC[+57.02146]QN[+0.98402]GGTC[+57.02146]RPTGDVTHE.C	C6(Carbamidomethyl / 57.0215); C8(Carbamidomethyl / 57.0215); C17(Carbamidomethyl / 57.0215); C24(Carbamidomethyl / 57.0215); C29(Carbamidomethyl / 57.0215); C35(Carbamidomethyl / 57.0215)	2.1e-07	2.5e-07	0	0	0	0	2.7e-08	3.2e-08	6.675	472.6	5.5		Specific	13.5	>sp|P46531|NOTC1_HUMAN Neurogenic locus notch homolog protein 1 OS=Homo sapiens OX=9606 GN=NOTCH1 PE=1 SV=4	1	5766	FP060222_10.5814.5814.6	high-energy collision-induced dissociation	6.91	5180.21	5180.21	1	49 | 56608
22	Fuc(1)	470.5	6	864.375	5181.21	864.376	5181.22	controllerType=0 controllerNumber=1 scan=5469	-1.402	E.VGSYRCVCRATHTGPNCERPYVPCSPSPCQNGGTCRPTGDVTHE.C	3	VGSYRCVCRATHTGPNCERPYVPCSPSPCQNGGTCRPTGDVTHE,EC,3@146.05791,6@57.02146,8@57.02146,17@57.02146,24@57.02146,29@57.02146,31@0.98402,35@57.02146	S3(OGlycan / 146.0579); N31(Deamidated / 0.984)	16.0758	E.VGS[+146.05791]YRC[+57.02146]VC[+57.02146]RATHTGPNC[+57.02146]ERPYVPC[+57.02146]SPSPC[+57.02146]QN[+0.98402]GGTC[+57.02146]RPTGDVTHE.C	C6(Carbamidomethyl / 57.0215); C8(Carbamidomethyl / 57.0215); C17(Carbamidomethyl / 57.0215); C24(Carbamidomethyl / 57.0215); C29(Carbamidomethyl / 57.0215); C35(Carbamidomethyl / 57.0215)	2.1e-07	2.5e-07	0	0	0	0	2.4e-08	2.9e-08	6.675	470.5	3.6		Specific	13.9	>sp|P46531|NOTC1_HUMAN Neurogenic locus notch homolog protein 1 OS=Homo sapiens OX=9606 GN=NOTCH1 PE=1 SV=4	1	5336	FP060222_10.5469.5469.6	high-energy collision-induced dissociation	6.91	5180.2	5180.21	1	50 | 52808
22	Fuc(1)	459.8	6	864.376	5181.22	864.376	5181.22	controllerType=0 controllerNumber=1 scan=5981	-0.059	E.VGSYRCVCRATHTGPNCERPYVPCSPSPCQNGGTCRPTGDVTHE.C	3	VGSYRCVCRATHTGPNCERPYVPCSPSPCQNGGTCRPTGDVTHE,EC,3@146.05791,6@57.02146,8@57.02146,17@57.02146,24@57.02146,29@57.02146,31@0.98402,35@57.02146	S3(OGlycan / 146.0579); N31(Deamidated / 0.984)	17.2242	E.VGS[+146.05791]YRC[+57.02146]VC[+57.02146]RATHTGPNC[+57.02146]ERPYVPC[+57.02146]SPSPC[+57.02146]QN[+0.98402]GGTC[+57.02146]RPTGDVTHE.C	C6(Carbamidomethyl / 57.0215); C8(Carbamidomethyl / 57.0215); C17(Carbamidomethyl / 57.0215); C24(Carbamidomethyl / 57.0215); C29(Carbamidomethyl / 57.0215); C35(Carbamidomethyl / 57.0215)	2.1e-07	2.5e-07	0	0	0	0	2.9e-08	3.5e-08	6.675	459.8	6.4		Specific	13.1	>sp|P46531|NOTC1_HUMAN Neurogenic locus notch homolog protein 1 OS=Homo sapiens OX=9606 GN=NOTCH1 PE=1 SV=4	1	5971	FP060222_10.5981.5981.6	high-energy collision-induced dissociation	6.91	5180.21	5180.21	1	51 | 57688
22	Fuc(1)	458.3	6	864.375	5181.21	864.376	5181.22	controllerType=0 controllerNumber=1 scan=5928	-1.332	E.VGSYRCVCRATHTGPNCERPYVPCSPSPCQNGGTCRPTGDVTHE.C	3	VGSYRCVCRATHTGPNCERPYVPCSPSPCQNGGTCRPTGDVTHE,EC,3@146.05791,6@57.02146,8@57.02146,17@57.02146,24@57.02146,29@57.02146,31@0.98402,35@57.02146	S3(OGlycan / 146.0579); N31(Deamidated / 0.984)	17.1005	E.VGS[+146.05791]YRC[+57.02146]VC[+57.02146]RATHTGPNC[+57.02146]ERPYVPC[+57.02146]SPSPC[+57.02146]QN[+0.98402]GGTC[+57.02146]RPTGDVTHE.C	C6(Carbamidomethyl / 57.0215); C8(Carbamidomethyl / 57.0215); C17(Carbamidomethyl / 57.0215); C24(Carbamidomethyl / 57.0215); C29(Carbamidomethyl / 57.0215); C35(Carbamidomethyl / 57.0215)	2.1e-07	2.5e-07	0	0	0	0	2.8e-08	3.4e-08	6.675	458.3	1.6		Specific	13.2	>sp|P46531|NOTC1_HUMAN Neurogenic locus notch homolog protein 1 OS=Homo sapiens OX=9606 GN=NOTCH1 PE=1 SV=4	1	5910	FP060222_10.5928.5928.6	high-energy collision-induced dissociation	6.91	5180.2	5180.21	1	52 | 57448
22	Fuc(1)	456.2	6	864.375	5181.21	864.376	5181.22	controllerType=0 controllerNumber=1 scan=5524	-1.049	E.VGSYRCVCRATHTGPNCERPYVPCSPSPCQNGGTCRPTGDVTHE.C	3	VGSYRCVCRATHTGPNCERPYVPCSPSPCQNGGTCRPTGDVTHE,EC,3@146.05791,6@57.02146,8@57.02146,17@57.02146,24@57.02146,29@57.02146,31@0.98402,35@57.02146	S3(OGlycan / 146.0579); N31(Deamidated / 0.984)	16.1946	E.VGS[+146.05791]YRC[+57.02146]VC[+57.02146]RATHTGPNC[+57.02146]ERPYVPC[+57.02146]SPSPC[+57.02146]QN[+0.98402]GGTC[+57.02146]RPTGDVTHE.C	C6(Carbamidomethyl / 57.0215); C8(Carbamidomethyl / 57.0215); C17(Carbamidomethyl / 57.0215); C24(Carbamidomethyl / 57.0215); C29(Carbamidomethyl / 57.0215); C35(Carbamidomethyl / 57.0215)	2.1e-07	2.5e-07	0	0	0	0	2.5e-08	3.1e-08	6.675	456.2	9.1		Specific	14.2	>sp|P46531|NOTC1_HUMAN Neurogenic locus notch homolog protein 1 OS=Homo sapiens OX=9606 GN=NOTCH1 PE=1 SV=4	1	5403	FP060222_10.5524.5524.6	high-energy collision-induced dissociation	6.91	5180.21	5180.21	1	53 | 53528
22	Fuc(1)	436.2	6	864.375	5181.21	864.376	5181.22	controllerType=0 controllerNumber=1 scan=5306	-0.766	E.VGSYRCVCRATHTGPNCERPYVPCSPSPCQNGGTCRPTGDVTHE.C	3	VGSYRCVCRATHTGPNCERPYVPCSPSPCQNGGTCRPTGDVTHE,EC,3@146.05791,6@57.02146,8@57.02146,17@57.02146,24@57.02146,29@57.02146,31@0.98402,35@57.02146	S3(OGlycan / 146.0579); N31(Deamidated / 0.984)	15.7191	E.VGS[+146.05791]YRC[+57.02146]VC[+57.02146]RATHTGPNC[+57.02146]ERPYVPC[+57.02146]SPSPC[+57.02146]QN[+0.98402]GGTC[+57.02146]RPTGDVTHE.C	C6(Carbamidomethyl / 57.0215); C8(Carbamidomethyl / 57.0215); C17(Carbamidomethyl / 57.0215); C24(Carbamidomethyl / 57.0215); C29(Carbamidomethyl / 57.0215); C35(Carbamidomethyl / 57.0215)	2.9e-07	3.5e-07	0	0	0	0	4.3e-08	5.2e-08	6.539	436.2	6.4		Specific	12.8	>sp|P46531|NOTC1_HUMAN Neurogenic locus notch homolog protein 1 OS=Homo sapiens OX=9606 GN=NOTCH1 PE=1 SV=4	1	5141	FP060222_10.5306.5306.6	high-energy collision-induced dissociation	6.6	5180.21	5180.21	1	54 | 51208
22	Fuc(1)	429.7	6	864.375	5181.21	864.376	5181.22	controllerType=0 controllerNumber=1 scan=5420	-1.19	E.VGSYRCVCRATHTGPNCERPYVPCSPSPCQNGGTCRPTGDVTHE.C	3	VGSYRCVCRATHTGPNCERPYVPCSPSPCQNGGTCRPTGDVTHE,EC,3@146.05791,6@57.02146,8@57.02146,17@57.02146,24@57.02146,29@57.02146,31@0.98402,35@57.02146	S3(OGlycan / 146.0579); N31(Deamidated / 0.984)	15.9669	E.VGS[+146.05791]YRC[+57.02146]VC[+57.02146]RATHTGPNC[+57.02146]ERPYVPC[+57.02146]SPSPC[+57.02146]QN[+0.98402]GGTC[+57.02146]RPTGDVTHE.C	C6(Carbamidomethyl / 57.0215); C8(Carbamidomethyl / 57.0215); C17(Carbamidomethyl / 57.0215); C24(Carbamidomethyl / 57.0215); C29(Carbamidomethyl / 57.0215); C35(Carbamidomethyl / 57.0215)	2.9e-07	3.5e-07	0	0	0	0	4.5e-08	5.4e-08	6.539	429.7	5.5		Specific	11.3	>sp|P46531|NOTC1_HUMAN Neurogenic locus notch homolog protein 1 OS=Homo sapiens OX=9606 GN=NOTCH1 PE=1 SV=4	1	5277	FP060222_10.5420.5420.6	high-energy collision-induced dissociation	6.6	5180.2	5180.21	1	55 | 52328
22	Fuc(1)	400	6	864.376	5181.22	864.376	5181.22	controllerType=0 controllerNumber=1 scan=5247	-0.201	E.VGSYRCVCRATHTGPNCERPYVPCSPSPCQNGGTCRPTGDVTHE.C	3	VGSYRCVCRATHTGPNCERPYVPCSPSPCQNGGTCRPTGDVTHE,EC,3@146.05791,6@57.02146,8@57.02146,17@57.02146,24@57.02146,29@57.02146,31@0.98402,35@57.02146	S3(OGlycan / 146.0579); N31(Deamidated / 0.984)	15.5886	E.VGS[+146.05791]YRC[+57.02146]VC[+57.02146]RATHTGPNC[+57.02146]ERPYVPC[+57.02146]SPSPC[+57.02146]QN[+0.98402]GGTC[+57.02146]RPTGDVTHE.C	C6(Carbamidomethyl / 57.0215); C8(Carbamidomethyl / 57.0215); C17(Carbamidomethyl / 57.0215); C24(Carbamidomethyl / 57.0215); C29(Carbamidomethyl / 57.0215); C35(Carbamidomethyl / 57.0215)	2.4e-07	2.9e-07	0	0	0	0	3.2e-08	3.8e-08	6.615	400	5.5		Specific	12.9	>sp|P46531|NOTC1_HUMAN Neurogenic locus notch homolog protein 1 OS=Homo sapiens OX=9606 GN=NOTCH1 PE=1 SV=4	1	5064	FP060222_10.5247.5247.6	high-energy collision-induced dissociation	6.46	5180.21	5180.21	1	56 | 50368
22	Fuc(1)	380	6	864.376	5181.22	864.376	5181.22	controllerType=0 controllerNumber=1 scan=5634	-0.271	E.VGSYRCVCRATHTGPNCERPYVPCSPSPCQNGGTCRPTGDVTHE.C	3	VGSYRCVCRATHTGPNCERPYVPCSPSPCQNGGTCRPTGDVTHE,EC,3@146.05791,6@57.02146,8@57.02146,17@57.02146,24@57.02146,29@57.02146,31@0.98402,35@57.02146	S3(OGlycan / 146.0579); N31(Deamidated / 0.984)	16.4424	E.VGS[+146.05791]YRC[+57.02146]VC[+57.02146]RATHTGPNC[+57.02146]ERPYVPC[+57.02146]SPSPC[+57.02146]QN[+0.98402]GGTC[+57.02146]RPTGDVTHE.C	C6(Carbamidomethyl / 57.0215); C8(Carbamidomethyl / 57.0215); C17(Carbamidomethyl / 57.0215); C24(Carbamidomethyl / 57.0215); C29(Carbamidomethyl / 57.0215); C35(Carbamidomethyl / 57.0215)	2.4e-07	2.9e-07	0	0	0	0	3.3e-08	4e-08	6.615	380	8.1		Specific	12.2	>sp|P46531|NOTC1_HUMAN Neurogenic locus notch homolog protein 1 OS=Homo sapiens OX=9606 GN=NOTCH1 PE=1 SV=4	1	5543	FP060222_10.5634.5634.6	high-energy collision-induced dissociation	6.46	5180.21	5180.21	1	57 | 54528
22	Fuc(1)	351.8	6	864.376	5181.22	864.376	5181.22	controllerType=0 controllerNumber=1 scan=6115	0.082	E.VGSYRCVCRATHTGPNCERPYVPCSPSPCQNGGTCRPTGDVTHE.C	3	VGSYRCVCRATHTGPNCERPYVPCSPSPCQNGGTCRPTGDVTHE,EC,3@146.05791,6@57.02146,8@57.02146,17@57.02146,24@57.02146,29@57.02146,31@0.98402,35@57.02146	S3(OGlycan / 146.0579); N31(Deamidated / 0.984)	17.5294	E.VGS[+146.05791]YRC[+57.02146]VC[+57.02146]RATHTGPNC[+57.02146]ERPYVPC[+57.02146]SPSPC[+57.02146]QN[+0.98402]GGTC[+57.02146]RPTGDVTHE.C	C6(Carbamidomethyl / 57.0215); C8(Carbamidomethyl / 57.0215); C17(Carbamidomethyl / 57.0215); C24(Carbamidomethyl / 57.0215); C29(Carbamidomethyl / 57.0215); C35(Carbamidomethyl / 57.0215)	3.7e-06	4.4e-06	0	0	0	0	3.3e-07	4e-07	5.435	351.8	1.9		Specific	11.7	>sp|P46531|NOTC1_HUMAN Neurogenic locus notch homolog protein 1 OS=Homo sapiens OX=9606 GN=NOTCH1 PE=1 SV=4	1	6148	FP060222_10.6115.6115.6	high-energy collision-induced dissociation	5.52	5180.21	5180.21	1	58 | 57928
22	Fuc(1)	246.1	5	1037.05	5181.22	1037.05	5181.22	controllerType=0 controllerNumber=1 scan=5641	-0.257	E.VGSYRCVCRATHTGPNCERPYVPCSPSPCQNGGTCRPTGDVTHE.C	3	VGSYRCVCRATHTGPNCERPYVPCSPSPCQNGGTCRPTGDVTHE,EC,3@146.05791,6@57.02146,8@57.02146,17@57.02146,24@57.02146,29@57.02146,31@0.98402,35@57.02146	S3(OGlycan / 146.0579); N31(Deamidated / 0.984)	16.4547	E.VGS[+146.05791]YRC[+57.02146]VC[+57.02146]RATHTGPNC[+57.02146]ERPYVPC[+57.02146]SPSPC[+57.02146]QN[+0.98402]GGTC[+57.02146]RPTGDVTHE.C	C6(Carbamidomethyl / 57.0215); C8(Carbamidomethyl / 57.0215); C17(Carbamidomethyl / 57.0215); C24(Carbamidomethyl / 57.0215); C29(Carbamidomethyl / 57.0215); C35(Carbamidomethyl / 57.0215)	0.00047	0.00057	0	0	0	0	3.2e-05	3.9e-05	3.328	246.1	1.6		Specific	8.8	>sp|P46531|NOTC1_HUMAN Neurogenic locus notch homolog protein 1 OS=Homo sapiens OX=9606 GN=NOTCH1 PE=1 SV=4	1	5551	FP060222_10.5641.5641.5	high-energy collision-induced dissociation	3.28	5180.21	5180.21	1	59 | 54608
22	Fuc(1)	229.7	5	1037.05	5181.21	1037.05	5181.22	controllerType=0 controllerNumber=1 scan=5359	-0.728	E.VGSYRCVCRATHTGPNCERPYVPCSPSPCQNGGTCRPTGDVTHE.C	38	VGSYRCVCRATHTGPNCERPYVPCSPSPCQNGGTCRPTGDVTHE,EC,6@57.02146,8@57.02146,17@57.02146,24@57.02146,29@57.02146,31@0.98402,35@57.02146,38@146.05791	N31(Deamidated / 0.984); T38(OGlycan / 146.0579)	15.8367	E.VGSYRC[+57.02146]VC[+57.02146]RATHTGPNC[+57.02146]ERPYVPC[+57.02146]SPSPC[+57.02146]QN[+0.98402]GGTC[+57.02146]RPT[+146.05791]GDVTHE.C	C6(Carbamidomethyl / 57.0215); C8(Carbamidomethyl / 57.0215); C17(Carbamidomethyl / 57.0215); C24(Carbamidomethyl / 57.0215); C29(Carbamidomethyl / 57.0215); C35(Carbamidomethyl / 57.0215)	0.00085	0.001	0	0	0	0	6.3e-05	7.5e-05	3.07	229.7	3.4		Specific	8.8	>sp|P46531|NOTC1_HUMAN Neurogenic locus notch homolog protein 1 OS=Homo sapiens OX=9606 GN=NOTCH1 PE=1 SV=4	1	5204	FP060222_10.5359.5359.5	high-energy collision-induced dissociation	3.25	5180.21	5180.21	1	60 | 51768
22	Fuc(1)	227	5	1037.05	5181.21	1037.05	5181.22	controllerType=0 controllerNumber=1 scan=5311	-0.964	E.VGSYRCVCRATHTGPNCERPYVPCSPSPCQNGGTCRPTGDVTHE.C	3	VGSYRCVCRATHTGPNCERPYVPCSPSPCQNGGTCRPTGDVTHE,EC,3@146.05791,6@57.02146,8@57.02146,17@57.02146,24@57.02146,29@57.02146,31@0.98402,35@57.02146	S3(OGlycan / 146.0579); N31(Deamidated / 0.984)	15.7283	E.VGS[+146.05791]YRC[+57.02146]VC[+57.02146]RATHTGPNC[+57.02146]ERPYVPC[+57.02146]SPSPC[+57.02146]QN[+0.98402]GGTC[+57.02146]RPTGDVTHE.C	C6(Carbamidomethyl / 57.0215); C8(Carbamidomethyl / 57.0215); C17(Carbamidomethyl / 57.0215); C24(Carbamidomethyl / 57.0215); C29(Carbamidomethyl / 57.0215); C35(Carbamidomethyl / 57.0215)	0.00071	0.00086	0	0	0	0	4.6e-05	5.5e-05	3.148	227	1.6		Specific	8.5	>sp|P46531|NOTC1_HUMAN Neurogenic locus notch homolog protein 1 OS=Homo sapiens OX=9606 GN=NOTCH1 PE=1 SV=4	1	5147	FP060222_10.5311.5311.5	high-energy collision-induced dissociation	3.33	5180.21	5180.21	1	61 | 51248
22	Fuc(1)	208.1	5	1037.05	5181.21	1037.05	5181.22	controllerType=0 controllerNumber=1 scan=5416	-1.199	E.VGSYRCVCRATHTGPNCERPYVPCSPSPCQNGGTCRPTGDVTHE.C	3	VGSYRCVCRATHTGPNCERPYVPCSPSPCQNGGTCRPTGDVTHE,EC,3@146.05791,6@57.02146,8@57.02146,17@57.02146,24@57.02146,29@57.02146,31@0.98402,35@57.02146	S3(OGlycan / 146.0579); N31(Deamidated / 0.984)	15.9594	E.VGS[+146.05791]YRC[+57.02146]VC[+57.02146]RATHTGPNC[+57.02146]ERPYVPC[+57.02146]SPSPC[+57.02146]QN[+0.98402]GGTC[+57.02146]RPTGDVTHE.C	C6(Carbamidomethyl / 57.0215); C8(Carbamidomethyl / 57.0215); C17(Carbamidomethyl / 57.0215); C24(Carbamidomethyl / 57.0215); C29(Carbamidomethyl / 57.0215); C35(Carbamidomethyl / 57.0215)	0.00088	0.0011	0	0	0	0	6.6e-05	7.9e-05	3.057	208.1	1.6		Specific	8.5	>sp|P46531|NOTC1_HUMAN Neurogenic locus notch homolog protein 1 OS=Homo sapiens OX=9606 GN=NOTCH1 PE=1 SV=4	1	5271	FP060222_10.5416.5416.5	high-energy collision-induced dissociation	3.24	5180.2	5180.21	1	62 | 52288
22	Fuc(1)	201.5	5	1037.05	5181.21	1037.05	5181.22	controllerType=0 controllerNumber=1 scan=5526	-0.728	E.VGSYRCVCRATHTGPNCERPYVPCSPSPCQNGGTCRPTGDVTHE.C	3	VGSYRCVCRATHTGPNCERPYVPCSPSPCQNGGTCRPTGDVTHE,EC,3@146.05791,6@57.02146,8@57.02146,17@57.02146,24@57.02146,29@57.02146,31@0.98402,35@57.02146	S3(OGlycan / 146.0579); N31(Deamidated / 0.984)	16.1979	E.VGS[+146.05791]YRC[+57.02146]VC[+57.02146]RATHTGPNC[+57.02146]ERPYVPC[+57.02146]SPSPC[+57.02146]QN[+0.98402]GGTC[+57.02146]RPTGDVTHE.C	C6(Carbamidomethyl / 57.0215); C8(Carbamidomethyl / 57.0215); C17(Carbamidomethyl / 57.0215); C24(Carbamidomethyl / 57.0215); C29(Carbamidomethyl / 57.0215); C35(Carbamidomethyl / 57.0215)	0.001	0.0013	0	0	0	0	8.8e-05	0.00011	2.98	201.5	1.6		Specific	8.8	>sp|P46531|NOTC1_HUMAN Neurogenic locus notch homolog protein 1 OS=Homo sapiens OX=9606 GN=NOTCH1 PE=1 SV=4	1	5406	FP060222_10.5526.5526.5	high-energy collision-induced dissociation	3.16	5180.21	5180.21	1	63 | 53568
22	Fuc(1)	195.6	5	1037.05	5181.22	1037.05	5181.22	controllerType=0 controllerNumber=1 scan=5255	-0.139	E.VGSYRCVCRATHTGPNCERPYVPCSPSPCQNGGTCRPTGDVTHE.C	3	VGSYRCVCRATHTGPNCERPYVPCSPSPCQNGGTCRPTGDVTHE,EC,3@146.05791,6@57.02146,8@57.02146,17@57.02146,24@57.02146,29@57.02146,31@0.98402,35@57.02146	S3(OGlycan / 146.0579); N31(Deamidated / 0.984)	15.6063	E.VGS[+146.05791]YRC[+57.02146]VC[+57.02146]RATHTGPNC[+57.02146]ERPYVPC[+57.02146]SPSPC[+57.02146]QN[+0.98402]GGTC[+57.02146]RPTGDVTHE.C	C6(Carbamidomethyl / 57.0215); C8(Carbamidomethyl / 57.0215); C17(Carbamidomethyl / 57.0215); C24(Carbamidomethyl / 57.0215); C29(Carbamidomethyl / 57.0215); C35(Carbamidomethyl / 57.0215)	0.0026	0.0031	0	0	0	0	0.00019	0.00023	2.591	195.6	1.6		Specific	7.6	>sp|P46531|NOTC1_HUMAN Neurogenic locus notch homolog protein 1 OS=Homo sapiens OX=9606 GN=NOTCH1 PE=1 SV=4	1	5072	FP060222_10.5255.5255.5	high-energy collision-induced dissociation	2.51	5180.21	5180.21	1	64 | 50448
22	Fuc(1)	192.9	5	1036.85	5180.22	1037.05	5181.22	controllerType=0 controllerNumber=1 scan=5134	0.909	E.VGSYRCVCRATHTGPNCERPYVPCSPSPCQNGGTCRPTGDVTHE.C	3	VGSYRCVCRATHTGPNCERPYVPCSPSPCQNGGTCRPTGDVTHE,EC,3@146.05791,6@57.02146,8@57.02146,17@57.02146,24@57.02146,29@57.02146,30@0.98402,35@57.02146	S3(OGlycan / 146.0579); Q30(Deamidated / 0.984)	15.3339	E.VGS[+146.05791]YRC[+57.02146]VC[+57.02146]RATHTGPNC[+57.02146]ERPYVPC[+57.02146]SPSPC[+57.02146]Q[+0.98402]NGGTC[+57.02146]RPTGDVTHE.C	C6(Carbamidomethyl / 57.0215); C8(Carbamidomethyl / 57.0215); C17(Carbamidomethyl / 57.0215); C24(Carbamidomethyl / 57.0215); C29(Carbamidomethyl / 57.0215); C35(Carbamidomethyl / 57.0215)	0.0022	0.0027	0	0	0	0	0.00014	0.00017	2.654	192.9	0	-1	Specific	8.1	>sp|P46531|NOTC1_HUMAN Neurogenic locus notch homolog protein 1 OS=Homo sapiens OX=9606 GN=NOTCH1 PE=1 SV=4	1	4926	FP060222_10.5134.5134.5	high-energy collision-induced dissociation	2.57	5179.21	5180.21	1	65 | 49368
22	Fuc(1)	179.6	5	1037.05	5181.21	1037.05	5181.22	controllerType=0 controllerNumber=1 scan=5694	-0.728	E.VGSYRCVCRATHTGPNCERPYVPCSPSPCQNGGTCRPTGDVTHE.C	3	VGSYRCVCRATHTGPNCERPYVPCSPSPCQNGGTCRPTGDVTHE,EC,3@146.05791,6@57.02146,8@57.02146,17@57.02146,24@57.02146,29@57.02146,31@0.98402,35@57.02146	S3(OGlycan / 146.0579); N31(Deamidated / 0.984)	16.5705	E.VGS[+146.05791]YRC[+57.02146]VC[+57.02146]RATHTGPNC[+57.02146]ERPYVPC[+57.02146]SPSPC[+57.02146]QN[+0.98402]GGTC[+57.02146]RPTGDVTHE.C	C6(Carbamidomethyl / 57.0215); C8(Carbamidomethyl / 57.0215); C17(Carbamidomethyl / 57.0215); C24(Carbamidomethyl / 57.0215); C29(Carbamidomethyl / 57.0215); C35(Carbamidomethyl / 57.0215)	0.0046	0.0056	0	0	0	0	0.00028	0.00034	2.334	179.6	1.6		Specific	8	>sp|P46531|NOTC1_HUMAN Neurogenic locus notch homolog protein 1 OS=Homo sapiens OX=9606 GN=NOTCH1 PE=1 SV=4	1	5618	FP060222_10.5694.5694.5	high-energy collision-induced dissociation	2.25	5180.21	5180.21	1	66 | 55248
22	Fuc(1)	164.9	6	864.379	5181.24	864.376	5181.22	controllerType=0 controllerNumber=1 scan=6302	3.475	E.VGSYRCVCRATHTGPNCERPYVPCSPSPCQNGGTCRPTGDVTHE.C	3	VGSYRCVCRATHTGPNCERPYVPCSPSPCQNGGTCRPTGDVTHE,EC,3@146.05791,6@57.02146,8@57.02146,17@57.02146,24@57.02146,29@57.02146,31@0.98402,35@57.02146	S3(OGlycan / 146.0579); N31(Deamidated / 0.984)	17.9565	E.VGS[+146.05791]YRC[+57.02146]VC[+57.02146]RATHTGPNC[+57.02146]ERPYVPC[+57.02146]SPSPC[+57.02146]QN[+0.98402]GGTC[+57.02146]RPTGDVTHE.C	C6(Carbamidomethyl / 57.0215); C8(Carbamidomethyl / 57.0215); C17(Carbamidomethyl / 57.0215); C24(Carbamidomethyl / 57.0215); C29(Carbamidomethyl / 57.0215); C35(Carbamidomethyl / 57.0215)	0.0036	0.0043	0	0	0	0	0.00024	0.00029	2.447	164.9	1.6		Specific	10.5	>sp|P46531|NOTC1_HUMAN Neurogenic locus notch homolog protein 1 OS=Homo sapiens OX=9606 GN=NOTCH1 PE=1 SV=4	1	6389	FP060222_10.6302.6302.6	high-energy collision-induced dissociation	2.37	5180.23	5180.21	1	67 | 58248
22	Fuc(1)	164.8	5	1037.05	5181.22	1037.05	5181.22	controllerType=0 controllerNumber=1 scan=5188	0.568	E.VGSYRCVCRATHTGPNCERPYVPCSPSPCQNGGTCRPTGDVTHE.C	42	VGSYRCVCRATHTGPNCERPYVPCSPSPCQNGGTCRPTGDVTHE,EC,6@57.02146,8@57.02146,17@57.02146,24@57.02146,29@57.02146,31@0.98402,35@57.02146,42@146.05791	N31(Deamidated / 0.984); T42(OGlycan / 146.0579)	15.4571	E.VGSYRC[+57.02146]VC[+57.02146]RATHTGPNC[+57.02146]ERPYVPC[+57.02146]SPSPC[+57.02146]QN[+0.98402]GGTC[+57.02146]RPTGDVT[+146.05791]HE.C	C6(Carbamidomethyl / 57.0215); C8(Carbamidomethyl / 57.0215); C17(Carbamidomethyl / 57.0215); C24(Carbamidomethyl / 57.0215); C29(Carbamidomethyl / 57.0215); C35(Carbamidomethyl / 57.0215)	0.01	0.013	0	0	0	0	0.00055	0.00066	1.979	164.8	4.8		Specific	8	>sp|P46531|NOTC1_HUMAN Neurogenic locus notch homolog protein 1 OS=Homo sapiens OX=9606 GN=NOTCH1 PE=1 SV=4	1	4993	FP060222_10.5188.5188.5	high-energy collision-induced dissociation	1.9	5180.21	5180.21	1	68 | 49808
22	Fuc(1)	164.8	5	1037.05	5181.22	1037.05	5181.22	controllerType=0 controllerNumber=1 scan=5760	-0.375	E.VGSYRCVCRATHTGPNCERPYVPCSPSPCQNGGTCRPTGDVTHE.C	27	VGSYRCVCRATHTGPNCERPYVPCSPSPCQNGGTCRPTGDVTHE,EC,6@57.02146,8@57.02146,17@57.02146,24@57.02146,27@146.05791,29@57.02146,31@0.98402,35@57.02146	S27(OGlycan / 146.0579); N31(Deamidated / 0.984)	16.7212	E.VGSYRC[+57.02146]VC[+57.02146]RATHTGPNC[+57.02146]ERPYVPC[+57.02146]SPS[+146.05791]PC[+57.02146]QN[+0.98402]GGTC[+57.02146]RPTGDVTHE.C	C6(Carbamidomethyl / 57.0215); C8(Carbamidomethyl / 57.0215); C17(Carbamidomethyl / 57.0215); C24(Carbamidomethyl / 57.0215); C29(Carbamidomethyl / 57.0215); C35(Carbamidomethyl / 57.0215)	0.0046	0.0056	0	0	0	0	0.00029	0.00035	2.334	164.8	0		Specific	7.8	>sp|P46531|NOTC1_HUMAN Neurogenic locus notch homolog protein 1 OS=Homo sapiens OX=9606 GN=NOTCH1 PE=1 SV=4	1	5699	FP060222_10.5760.5760.5	high-energy collision-induced dissociation	2.25	5180.21	5180.21	1	69 | 56048
22	Fuc(1)	148.7	5	1037.25	5182.22	1037.05	5181.22	controllerType=0 controllerNumber=1 scan=5815	-0.952	E.VGSYRCVCRATHTGPNCERPYVPCSPSPCQNGGTCRPTGDVTHE.C	42	VGSYRCVCRATHTGPNCERPYVPCSPSPCQNGGTCRPTGDVTHE,EC,6@57.02146,8@57.02146,17@57.02146,24@57.02146,29@57.02146,31@0.98402,35@57.02146,42@146.05791	N31(Deamidated / 0.984); T42(OGlycan / 146.0579)	16.8445	E.VGSYRC[+57.02146]VC[+57.02146]RATHTGPNC[+57.02146]ERPYVPC[+57.02146]SPSPC[+57.02146]QN[+0.98402]GGTC[+57.02146]RPTGDVT[+146.05791]HE.C	C6(Carbamidomethyl / 57.0215); C8(Carbamidomethyl / 57.0215); C17(Carbamidomethyl / 57.0215); C24(Carbamidomethyl / 57.0215); C29(Carbamidomethyl / 57.0215); C35(Carbamidomethyl / 57.0215)	0.013	0.015	0	0	0	0	0.00073	0.00088	1.892	148.7	4.7	1	Specific	7.5	>sp|P46531|NOTC1_HUMAN Neurogenic locus notch homolog protein 1 OS=Homo sapiens OX=9606 GN=NOTCH1 PE=1 SV=4	1	5767	FP060222_10.5815.5815.5	high-energy collision-induced dissociation	1.81	5181.21	5180.21	1	70 | 56648
22	Fuc(1)	543.4	6	864.211	5180.23	864.212	5180.23	controllerType=0 controllerNumber=1 scan=5071	-0.411	E.VGSYRCVCRATHTGPNCERPYVPCSPSPCQNGGTCRPTGDVTHE.C	3	VGSYRCVCRATHTGPNCERPYVPCSPSPCQNGGTCRPTGDVTHE,EC,3@146.05791,6@57.02146,8@57.02146,17@57.02146,24@57.02146,29@57.02146,35@57.02146	S3(OGlycan / 146.0579)	15.1939	E.VGS[+146.05791]YRC[+57.02146]VC[+57.02146]RATHTGPNC[+57.02146]ERPYVPC[+57.02146]SPSPC[+57.02146]QNGGTC[+57.02146]RPTGDVTHE.C	C6(Carbamidomethyl / 57.0215); C8(Carbamidomethyl / 57.0215); C17(Carbamidomethyl / 57.0215); C24(Carbamidomethyl / 57.0215); C29(Carbamidomethyl / 57.0215); C35(Carbamidomethyl / 57.0215)	6.4e-08	7.7e-08	0	0	0	0	3.8e-09	4.6e-09	7.194	543.4	6.4		Specific	14.1	>sp|P46531|NOTC1_HUMAN Neurogenic locus notch homolog protein 1 OS=Homo sapiens OX=9606 GN=NOTCH1 PE=1 SV=4	1	4849	FP060222_10.5071.5071.6	high-energy collision-induced dissociation	7.78	5179.22	5179.23	1	71 | 48808
22		564.6	6	840.031	5035.15	840.033	5035.16	controllerType=0 controllerNumber=1 scan=5485	-1.991	E.VGSYRCVCRATHTGPNCERPYVPCSPSPCQNGGTCRPTGDVTHE.C		VGSYRCVCRATHTGPNCERPYVPCSPSPCQNGGTCRPTGDVTHE,EC,6@57.02146,8@57.02146,17@57.02146,24@57.02146,29@57.02146,31@0.98402,35@57.02146	N31(Deamidated / 0.984)	16.1086	E.VGSYRC[+57.02146]VC[+57.02146]RATHTGPNC[+57.02146]ERPYVPC[+57.02146]SPSPC[+57.02146]QN[+0.98402]GGTC[+57.02146]RPTGDVTHE.C	C6(Carbamidomethyl / 57.0215); C8(Carbamidomethyl / 57.0215); C17(Carbamidomethyl / 57.0215); C24(Carbamidomethyl / 57.0215); C29(Carbamidomethyl / 57.0215); C35(Carbamidomethyl / 57.0215)	1.4e-08	1.7e-08	0	0	0	0	1.1e-09	1.4e-09	7.86	564.6	42.9		Specific	12.9	>sp|P46531|NOTC1_HUMAN Neurogenic locus notch homolog protein 1 OS=Homo sapiens OX=9606 GN=NOTCH1 PE=1 SV=4	1	5358	FP060222_10.5485.5485.6	high-energy collision-induced dissociation	8.78	5034.14	5034.15	1	72 | 53008
22		534.1	6	840.032	5035.15	840.033	5035.16	controllerType=0 controllerNumber=1 scan=5591	-1.118	E.VGSYRCVCRATHTGPNCERPYVPCSPSPCQNGGTCRPTGDVTHE.C		VGSYRCVCRATHTGPNCERPYVPCSPSPCQNGGTCRPTGDVTHE,EC,6@57.02146,8@57.02146,17@57.02146,24@57.02146,29@57.02146,31@0.98402,35@57.02146	N31(Deamidated / 0.984)	16.3439	E.VGSYRC[+57.02146]VC[+57.02146]RATHTGPNC[+57.02146]ERPYVPC[+57.02146]SPSPC[+57.02146]QN[+0.98402]GGTC[+57.02146]RPTGDVTHE.C	C6(Carbamidomethyl / 57.0215); C8(Carbamidomethyl / 57.0215); C17(Carbamidomethyl / 57.0215); C24(Carbamidomethyl / 57.0215); C29(Carbamidomethyl / 57.0215); C35(Carbamidomethyl / 57.0215)	6.4e-08	7.7e-08	0	0	0	0	4.8e-09	5.7e-09	7.194	534.1	21.8		Specific	12.7	>sp|P46531|NOTC1_HUMAN Neurogenic locus notch homolog protein 1 OS=Homo sapiens OX=9606 GN=NOTCH1 PE=1 SV=4	1	5494	FP060222_10.5591.5591.6	high-energy collision-induced dissociation	7.78	5034.15	5034.15	1	73 | 54208
22		531.4	6	840.032	5035.16	840.033	5035.16	controllerType=0 controllerNumber=1 scan=5651	-0.464	E.VGSYRCVCRATHTGPNCERPYVPCSPSPCQNGGTCRPTGDVTHE.C		VGSYRCVCRATHTGPNCERPYVPCSPSPCQNGGTCRPTGDVTHE,EC,6@57.02146,8@57.02146,17@57.02146,24@57.02146,29@57.02146,31@0.98402,35@57.02146	N31(Deamidated / 0.984)	16.4768	E.VGSYRC[+57.02146]VC[+57.02146]RATHTGPNC[+57.02146]ERPYVPC[+57.02146]SPSPC[+57.02146]QN[+0.98402]GGTC[+57.02146]RPTGDVTHE.C	C6(Carbamidomethyl / 57.0215); C8(Carbamidomethyl / 57.0215); C17(Carbamidomethyl / 57.0215); C24(Carbamidomethyl / 57.0215); C29(Carbamidomethyl / 57.0215); C35(Carbamidomethyl / 57.0215)	6.4e-08	7.7e-08	0	0	0	0	5.3e-09	6.3e-09	7.194	531.4	26		Specific	13.4	>sp|P46531|NOTC1_HUMAN Neurogenic locus notch homolog protein 1 OS=Homo sapiens OX=9606 GN=NOTCH1 PE=1 SV=4	1	5565	FP060222_10.5651.5651.6	high-energy collision-induced dissociation	7.78	5034.15	5034.15	1	74 | 54688
22		522.8	6	840.032	5035.15	840.033	5035.16	controllerType=0 controllerNumber=1 scan=5304	-1.191	E.VGSYRCVCRATHTGPNCERPYVPCSPSPCQNGGTCRPTGDVTHE.C		VGSYRCVCRATHTGPNCERPYVPCSPSPCQNGGTCRPTGDVTHE,EC,6@57.02146,8@57.02146,17@57.02146,24@57.02146,29@57.02146,31@0.98402,35@57.02146	N31(Deamidated / 0.984)	15.7167	E.VGSYRC[+57.02146]VC[+57.02146]RATHTGPNC[+57.02146]ERPYVPC[+57.02146]SPSPC[+57.02146]QN[+0.98402]GGTC[+57.02146]RPTGDVTHE.C	C6(Carbamidomethyl / 57.0215); C8(Carbamidomethyl / 57.0215); C17(Carbamidomethyl / 57.0215); C24(Carbamidomethyl / 57.0215); C29(Carbamidomethyl / 57.0215); C35(Carbamidomethyl / 57.0215)	6.4e-08	7.7e-08	0	0	0	0	4.3e-09	5.2e-09	7.194	522.8	26.4		Specific	15	>sp|P46531|NOTC1_HUMAN Neurogenic locus notch homolog protein 1 OS=Homo sapiens OX=9606 GN=NOTCH1 PE=1 SV=4	1	5139	FP060222_10.5304.5304.6	high-energy collision-induced dissociation	7.78	5034.15	5034.15	1	75 | 51128
22		515.6	6	840.033	5035.16	840.033	5035.16	controllerType=0 controllerNumber=1 scan=5706	-0.246	E.VGSYRCVCRATHTGPNCERPYVPCSPSPCQNGGTCRPTGDVTHE.C		VGSYRCVCRATHTGPNCERPYVPCSPSPCQNGGTCRPTGDVTHE,EC,6@57.02146,8@57.02146,17@57.02146,24@57.02146,29@57.02146,31@0.98402,35@57.02146	N31(Deamidated / 0.984)	16.5977	E.VGSYRC[+57.02146]VC[+57.02146]RATHTGPNC[+57.02146]ERPYVPC[+57.02146]SPSPC[+57.02146]QN[+0.98402]GGTC[+57.02146]RPTGDVTHE.C	C6(Carbamidomethyl / 57.0215); C8(Carbamidomethyl / 57.0215); C17(Carbamidomethyl / 57.0215); C24(Carbamidomethyl / 57.0215); C29(Carbamidomethyl / 57.0215); C35(Carbamidomethyl / 57.0215)	1e-07	1.2e-07	0	0	0	0	1.1e-08	1.3e-08	6.995	515.6	19.5		Specific	12.5	>sp|P46531|NOTC1_HUMAN Neurogenic locus notch homolog protein 1 OS=Homo sapiens OX=9606 GN=NOTCH1 PE=1 SV=4	1	5633	FP060222_10.5706.5706.6	high-energy collision-induced dissociation	7.11	5034.15	5034.15	1	76 | 55488
22		510.8	6	840.032	5035.16	840.033	5035.16	controllerType=0 controllerNumber=1 scan=5251	-0.609	E.VGSYRCVCRATHTGPNCERPYVPCSPSPCQNGGTCRPTGDVTHE.C		VGSYRCVCRATHTGPNCERPYVPCSPSPCQNGGTCRPTGDVTHE,EC,6@57.02146,8@57.02146,17@57.02146,24@57.02146,29@57.02146,31@0.98402,35@57.02146	N31(Deamidated / 0.984)	15.5988	E.VGSYRC[+57.02146]VC[+57.02146]RATHTGPNC[+57.02146]ERPYVPC[+57.02146]SPSPC[+57.02146]QN[+0.98402]GGTC[+57.02146]RPTGDVTHE.C	C6(Carbamidomethyl / 57.0215); C8(Carbamidomethyl / 57.0215); C17(Carbamidomethyl / 57.0215); C24(Carbamidomethyl / 57.0215); C29(Carbamidomethyl / 57.0215); C35(Carbamidomethyl / 57.0215)	1e-07	1.2e-07	0	0	0	0	7.8e-09	9.4e-09	6.995	510.8	26.5		Specific	13.6	>sp|P46531|NOTC1_HUMAN Neurogenic locus notch homolog protein 1 OS=Homo sapiens OX=9606 GN=NOTCH1 PE=1 SV=4	1	5067	FP060222_10.5251.5251.6	high-energy collision-induced dissociation	7.11	5034.15	5034.15	1	77 | 50408
22		510.2	6	840.033	5035.16	840.033	5035.16	controllerType=0 controllerNumber=1 scan=5816	-0.1	E.VGSYRCVCRATHTGPNCERPYVPCSPSPCQNGGTCRPTGDVTHE.C		VGSYRCVCRATHTGPNCERPYVPCSPSPCQNGGTCRPTGDVTHE,EC,6@57.02146,8@57.02146,17@57.02146,24@57.02146,29@57.02146,31@0.98402,35@57.02146	N31(Deamidated / 0.984)	16.8467	E.VGSYRC[+57.02146]VC[+57.02146]RATHTGPNC[+57.02146]ERPYVPC[+57.02146]SPSPC[+57.02146]QN[+0.98402]GGTC[+57.02146]RPTGDVTHE.C	C6(Carbamidomethyl / 57.0215); C8(Carbamidomethyl / 57.0215); C17(Carbamidomethyl / 57.0215); C24(Carbamidomethyl / 57.0215); C29(Carbamidomethyl / 57.0215); C35(Carbamidomethyl / 57.0215)	1e-07	1.2e-07	0	0	0	0	1.2e-08	1.4e-08	6.995	510.2	32.6		Specific	12.2	>sp|P46531|NOTC1_HUMAN Neurogenic locus notch homolog protein 1 OS=Homo sapiens OX=9606 GN=NOTCH1 PE=1 SV=4	1	5768	FP060222_10.5816.5816.6	high-energy collision-induced dissociation	7.11	5034.15	5034.15	1	78 | 56688
22		484.1	6	840.032	5035.15	840.033	5035.16	controllerType=0 controllerNumber=1 scan=5367	-1.409	E.VGSYRCVCRATHTGPNCERPYVPCSPSPCQNGGTCRPTGDVTHE.C		VGSYRCVCRATHTGPNCERPYVPCSPSPCQNGGTCRPTGDVTHE,EC,6@57.02146,8@57.02146,17@57.02146,24@57.02146,29@57.02146,31@0.98402,35@57.02146	N31(Deamidated / 0.984)	15.852	E.VGSYRC[+57.02146]VC[+57.02146]RATHTGPNC[+57.02146]ERPYVPC[+57.02146]SPSPC[+57.02146]QN[+0.98402]GGTC[+57.02146]RPTGDVTHE.C	C6(Carbamidomethyl / 57.0215); C8(Carbamidomethyl / 57.0215); C17(Carbamidomethyl / 57.0215); C24(Carbamidomethyl / 57.0215); C29(Carbamidomethyl / 57.0215); C35(Carbamidomethyl / 57.0215)	1e-07	1.2e-07	0	0	0	0	8.5e-09	1e-08	6.995	484.1	28.7		Specific	12	>sp|P46531|NOTC1_HUMAN Neurogenic locus notch homolog protein 1 OS=Homo sapiens OX=9606 GN=NOTCH1 PE=1 SV=4	1	5216	FP060222_10.5367.5367.6	high-energy collision-induced dissociation	7.11	5034.15	5034.15	1	79 | 51848
22		481.7	6	840.033	5035.16	840.033	5035.16	controllerType=0 controllerNumber=1 scan=5755	0.191	E.VGSYRCVCRATHTGPNCERPYVPCSPSPCQNGGTCRPTGDVTHE.C		VGSYRCVCRATHTGPNCERPYVPCSPSPCQNGGTCRPTGDVTHE,EC,6@57.02146,8@57.02146,17@57.02146,24@57.02146,29@57.02146,31@0.98402,35@57.02146	N31(Deamidated / 0.984)	16.7104	E.VGSYRC[+57.02146]VC[+57.02146]RATHTGPNC[+57.02146]ERPYVPC[+57.02146]SPSPC[+57.02146]QN[+0.98402]GGTC[+57.02146]RPTGDVTHE.C	C6(Carbamidomethyl / 57.0215); C8(Carbamidomethyl / 57.0215); C17(Carbamidomethyl / 57.0215); C24(Carbamidomethyl / 57.0215); C29(Carbamidomethyl / 57.0215); C35(Carbamidomethyl / 57.0215)	2.6e-07	3.2e-07	0	0	0	0	3.9e-08	4.7e-08	6.58	481.7	18		Specific	13	>sp|P46531|NOTC1_HUMAN Neurogenic locus notch homolog protein 1 OS=Homo sapiens OX=9606 GN=NOTCH1 PE=1 SV=4	1	5692	FP060222_10.5755.5755.6	high-energy collision-induced dissociation	6.7	5034.15	5034.15	1	80 | 56008
22		474.5	6	840.032	5035.16	840.033	5035.16	controllerType=0 controllerNumber=1 scan=5428	-0.537	E.VGSYRCVCRATHTGPNCERPYVPCSPSPCQNGGTCRPTGDVTHE.C		VGSYRCVCRATHTGPNCERPYVPCSPSPCQNGGTCRPTGDVTHE,EC,6@57.02146,8@57.02146,17@57.02146,24@57.02146,29@57.02146,31@0.98402,35@57.02146	N31(Deamidated / 0.984)	15.9841	E.VGSYRC[+57.02146]VC[+57.02146]RATHTGPNC[+57.02146]ERPYVPC[+57.02146]SPSPC[+57.02146]QN[+0.98402]GGTC[+57.02146]RPTGDVTHE.C	C6(Carbamidomethyl / 57.0215); C8(Carbamidomethyl / 57.0215); C17(Carbamidomethyl / 57.0215); C24(Carbamidomethyl / 57.0215); C29(Carbamidomethyl / 57.0215); C35(Carbamidomethyl / 57.0215)	2.1e-07	2.5e-07	0	0	0	0	2.3e-08	2.7e-08	6.675	474.5	20.6		Specific	12.2	>sp|P46531|NOTC1_HUMAN Neurogenic locus notch homolog protein 1 OS=Homo sapiens OX=9606 GN=NOTCH1 PE=1 SV=4	1	5286	FP060222_10.5428.5428.6	high-energy collision-induced dissociation	6.91	5034.15	5034.15	1	81 | 52408
22		471.9	6	840.033	5035.16	840.033	5035.16	controllerType=0 controllerNumber=1 scan=5195	0.409	E.VGSYRCVCRATHTGPNCERPYVPCSPSPCQNGGTCRPTGDVTHE.C		VGSYRCVCRATHTGPNCERPYVPCSPSPCQNGGTCRPTGDVTHE,EC,6@57.02146,8@57.02146,17@57.02146,24@57.02146,29@57.02146,31@0.98402,35@57.02146	N31(Deamidated / 0.984)	15.4729	E.VGSYRC[+57.02146]VC[+57.02146]RATHTGPNC[+57.02146]ERPYVPC[+57.02146]SPSPC[+57.02146]QN[+0.98402]GGTC[+57.02146]RPTGDVTHE.C	C6(Carbamidomethyl / 57.0215); C8(Carbamidomethyl / 57.0215); C17(Carbamidomethyl / 57.0215); C24(Carbamidomethyl / 57.0215); C29(Carbamidomethyl / 57.0215); C35(Carbamidomethyl / 57.0215)	5.5e-07	6.6e-07	0	0	0	0	6.3e-08	7.6e-08	6.26	471.9	19.4		Specific	12.5	>sp|P46531|NOTC1_HUMAN Neurogenic locus notch homolog protein 1 OS=Homo sapiens OX=9606 GN=NOTCH1 PE=1 SV=4	1	5000	FP060222_10.5195.5195.6	high-energy collision-induced dissociation	6.5	5034.16	5034.15	1	82 | 49928
22		429.1	6	840.032	5035.16	840.033	5035.16	controllerType=0 controllerNumber=1 scan=5535	-0.973	E.VGSYRCVCRATHTGPNCERPYVPCSPSPCQNGGTCRPTGDVTHE.C		VGSYRCVCRATHTGPNCERPYVPCSPSPCQNGGTCRPTGDVTHE,EC,6@57.02146,8@57.02146,17@57.02146,24@57.02146,29@57.02146,31@0.98402,35@57.02146	N31(Deamidated / 0.984)	16.2194	E.VGSYRC[+57.02146]VC[+57.02146]RATHTGPNC[+57.02146]ERPYVPC[+57.02146]SPSPC[+57.02146]QN[+0.98402]GGTC[+57.02146]RPTGDVTHE.C	C6(Carbamidomethyl / 57.0215); C8(Carbamidomethyl / 57.0215); C17(Carbamidomethyl / 57.0215); C24(Carbamidomethyl / 57.0215); C29(Carbamidomethyl / 57.0215); C35(Carbamidomethyl / 57.0215)	2.9e-07	3.5e-07	0	0	0	0	4.6e-08	5.6e-08	6.539	429.1	24.5		Specific	12.6	>sp|P46531|NOTC1_HUMAN Neurogenic locus notch homolog protein 1 OS=Homo sapiens OX=9606 GN=NOTCH1 PE=1 SV=4	1	5419	FP060222_10.5535.5535.6	high-energy collision-induced dissociation	6.6	5034.15	5034.15	1	83 | 53688
22		419.7	6	840.031	5035.15	840.033	5035.16	controllerType=0 controllerNumber=1 scan=5904	-2.064	E.VGSYRCVCRATHTGPNCERPYVPCSPSPCQNGGTCRPTGDVTHE.C		VGSYRCVCRATHTGPNCERPYVPCSPSPCQNGGTCRPTGDVTHE,EC,6@57.02146,8@57.02146,17@57.02146,24@57.02146,29@57.02146,31@0.98402,35@57.02146	N31(Deamidated / 0.984)	17.0472	E.VGSYRC[+57.02146]VC[+57.02146]RATHTGPNC[+57.02146]ERPYVPC[+57.02146]SPSPC[+57.02146]QN[+0.98402]GGTC[+57.02146]RPTGDVTHE.C	C6(Carbamidomethyl / 57.0215); C8(Carbamidomethyl / 57.0215); C17(Carbamidomethyl / 57.0215); C24(Carbamidomethyl / 57.0215); C29(Carbamidomethyl / 57.0215); C35(Carbamidomethyl / 57.0215)	2.9e-07	3.5e-07	0	0	0	0	4.8e-08	5.8e-08	6.539	419.7	18.8		Specific	12.9	>sp|P46531|NOTC1_HUMAN Neurogenic locus notch homolog protein 1 OS=Homo sapiens OX=9606 GN=NOTCH1 PE=1 SV=4	1	5881	FP060222_10.5904.5904.6	high-energy collision-induced dissociation	6.6	5034.14	5034.15	1	84 | 57368
22		311.8	5	1007.84	5035.16	1007.84	5035.16	controllerType=0 controllerNumber=1 scan=5315	0.375	E.VGSYRCVCRATHTGPNCERPYVPCSPSPCQNGGTCRPTGDVTHE.C		VGSYRCVCRATHTGPNCERPYVPCSPSPCQNGGTCRPTGDVTHE,EC,6@57.02146,8@57.02146,17@57.02146,24@57.02146,29@57.02146,31@0.98402,35@57.02146	N31(Deamidated / 0.984)	15.7389	E.VGSYRC[+57.02146]VC[+57.02146]RATHTGPNC[+57.02146]ERPYVPC[+57.02146]SPSPC[+57.02146]QN[+0.98402]GGTC[+57.02146]RPTGDVTHE.C	C6(Carbamidomethyl / 57.0215); C8(Carbamidomethyl / 57.0215); C17(Carbamidomethyl / 57.0215); C24(Carbamidomethyl / 57.0215); C29(Carbamidomethyl / 57.0215); C35(Carbamidomethyl / 57.0215)	0.00056	0.00068	0	0	0	0	4e-05	4.8e-05	3.249	311.8	23.2		Specific	8	>sp|P46531|NOTC1_HUMAN Neurogenic locus notch homolog protein 1 OS=Homo sapiens OX=9606 GN=NOTCH1 PE=1 SV=4	1	5150	FP060222_10.5315.5315.5	high-energy collision-induced dissociation	3.19	5034.15	5034.15	1	85 | 51328
22		292.2	5	1007.64	5034.16	1007.84	5035.16	controllerType=0 controllerNumber=1 scan=5257	0.302	E.VGSYRCVCRATHTGPNCERPYVPCSPSPCQNGGTCRPTGDVTHE.C		VGSYRCVCRATHTGPNCERPYVPCSPSPCQNGGTCRPTGDVTHE,EC,6@57.02146,8@57.02146,17@57.02146,24@57.02146,29@57.02146,31@0.98402,35@57.02146	N31(Deamidated / 0.984)	15.6096	E.VGSYRC[+57.02146]VC[+57.02146]RATHTGPNC[+57.02146]ERPYVPC[+57.02146]SPSPC[+57.02146]QN[+0.98402]GGTC[+57.02146]RPTGDVTHE.C	C6(Carbamidomethyl / 57.0215); C8(Carbamidomethyl / 57.0215); C17(Carbamidomethyl / 57.0215); C24(Carbamidomethyl / 57.0215); C29(Carbamidomethyl / 57.0215); C35(Carbamidomethyl / 57.0215)	0.00077	0.00093	0	0	0	0	5.1e-05	6.2e-05	3.114	292.2	37.3	-1	Specific	8.6	>sp|P46531|NOTC1_HUMAN Neurogenic locus notch homolog protein 1 OS=Homo sapiens OX=9606 GN=NOTCH1 PE=1 SV=4	1	5074	FP060222_10.5257.5257.5	high-energy collision-induced dissociation	3.06	5033.15	5034.15	1	86 | 50528
22		284.3	5	1007.84	5035.15	1007.84	5035.16	controllerType=0 controllerNumber=1 scan=5488	-1.989	E.VGSYRCVCRATHTGPNCERPYVPCSPSPCQNGGTCRPTGDVTHE.C		VGSYRCVCRATHTGPNCERPYVPCSPSPCQNGGTCRPTGDVTHE,EC,6@57.02146,8@57.02146,17@57.02146,24@57.02146,29@57.02146,31@0.98402,35@57.02146	N31(Deamidated / 0.984)	16.1132	E.VGSYRC[+57.02146]VC[+57.02146]RATHTGPNC[+57.02146]ERPYVPC[+57.02146]SPSPC[+57.02146]QN[+0.98402]GGTC[+57.02146]RPTGDVTHE.C	C6(Carbamidomethyl / 57.0215); C8(Carbamidomethyl / 57.0215); C17(Carbamidomethyl / 57.0215); C24(Carbamidomethyl / 57.0215); C29(Carbamidomethyl / 57.0215); C35(Carbamidomethyl / 57.0215)	0.0003	0.00036	0	0	0	0	1.7e-05	2.1e-05	3.525	284.3	24		Specific	8.4	>sp|P46531|NOTC1_HUMAN Neurogenic locus notch homolog protein 1 OS=Homo sapiens OX=9606 GN=NOTCH1 PE=1 SV=4	1	5361	FP060222_10.5488.5488.5	high-energy collision-induced dissociation	3.47	5034.14	5034.15	1	87 | 53088
22		262.5	6	839.866	5034.16	840.033	5035.16	controllerType=0 controllerNumber=1 scan=5962	0.178	E.VGSYRCVCRATHTGPNCERPYVPCSPSPCQNGGTCRPTGDVTHE.C		VGSYRCVCRATHTGPNCERPYVPCSPSPCQNGGTCRPTGDVTHE,EC,6@57.02146,8@57.02146,17@57.02146,24@57.02146,29@57.02146,31@0.98402,35@57.02146	N31(Deamidated / 0.984)	17.1792	E.VGSYRC[+57.02146]VC[+57.02146]RATHTGPNC[+57.02146]ERPYVPC[+57.02146]SPSPC[+57.02146]QN[+0.98402]GGTC[+57.02146]RPTGDVTHE.C	C6(Carbamidomethyl / 57.0215); C8(Carbamidomethyl / 57.0215); C17(Carbamidomethyl / 57.0215); C24(Carbamidomethyl / 57.0215); C29(Carbamidomethyl / 57.0215); C35(Carbamidomethyl / 57.0215)	1.7e-05	2e-05	0	0	0	0	1.2e-06	1.4e-06	4.777	262.5	23.2	-1	Specific	12	>sp|P46531|NOTC1_HUMAN Neurogenic locus notch homolog protein 1 OS=Homo sapiens OX=9606 GN=NOTCH1 PE=1 SV=4	1	5951	FP060222_10.5962.5962.6	high-energy collision-induced dissociation	4.73	5033.15	5034.15	1	88 | 57608
22		261.9	5	1007.84	5035.16	1007.84	5035.16	controllerType=0 controllerNumber=1 scan=5549	-0.473	E.VGSYRCVCRATHTGPNCERPYVPCSPSPCQNGGTCRPTGDVTHE.C		VGSYRCVCRATHTGPNCERPYVPCSPSPCQNGGTCRPTGDVTHE,EC,6@57.02146,8@57.02146,17@57.02146,24@57.02146,29@57.02146,31@0.98402,35@57.02146	N31(Deamidated / 0.984)	16.2509	E.VGSYRC[+57.02146]VC[+57.02146]RATHTGPNC[+57.02146]ERPYVPC[+57.02146]SPSPC[+57.02146]QN[+0.98402]GGTC[+57.02146]RPTGDVTHE.C	C6(Carbamidomethyl / 57.0215); C8(Carbamidomethyl / 57.0215); C17(Carbamidomethyl / 57.0215); C24(Carbamidomethyl / 57.0215); C29(Carbamidomethyl / 57.0215); C35(Carbamidomethyl / 57.0215)	0.00032	0.00039	0	0	0	0	2.1e-05	2.5e-05	3.49	261.9	21.6		Specific	8.4	>sp|P46531|NOTC1_HUMAN Neurogenic locus notch homolog protein 1 OS=Homo sapiens OX=9606 GN=NOTCH1 PE=1 SV=4	1	5439	FP060222_10.5549.5549.5	high-energy collision-induced dissociation	3.44	5034.15	5034.15	1	89 | 53808
22		260.7	5	1007.84	5035.16	1007.84	5035.16	controllerType=0 controllerNumber=1 scan=5376	-0.716	E.VGSYRCVCRATHTGPNCERPYVPCSPSPCQNGGTCRPTGDVTHE.C		VGSYRCVCRATHTGPNCERPYVPCSPSPCQNGGTCRPTGDVTHE,EC,6@57.02146,8@57.02146,17@57.02146,24@57.02146,29@57.02146,31@0.98402,35@57.02146	N31(Deamidated / 0.984)	15.8697	E.VGSYRC[+57.02146]VC[+57.02146]RATHTGPNC[+57.02146]ERPYVPC[+57.02146]SPSPC[+57.02146]QN[+0.98402]GGTC[+57.02146]RPTGDVTHE.C	C6(Carbamidomethyl / 57.0215); C8(Carbamidomethyl / 57.0215); C17(Carbamidomethyl / 57.0215); C24(Carbamidomethyl / 57.0215); C29(Carbamidomethyl / 57.0215); C35(Carbamidomethyl / 57.0215)	0.00032	0.00039	0	0	0	0	2e-05	2.4e-05	3.49	260.7	33.8		Specific	8.3	>sp|P46531|NOTC1_HUMAN Neurogenic locus notch homolog protein 1 OS=Homo sapiens OX=9606 GN=NOTCH1 PE=1 SV=4	1	5227	FP060222_10.5376.5376.5	high-energy collision-induced dissociation	3.44	5034.15	5034.15	1	90 | 51928
22		255.1	5	1007.64	5034.16	1007.84	5035.16	controllerType=0 controllerNumber=1 scan=5601	1.09	E.VGSYRCVCRATHTGPNCERPYVPCSPSPCQNGGTCRPTGDVTHE.C		VGSYRCVCRATHTGPNCERPYVPCSPSPCQNGGTCRPTGDVTHE,EC,6@57.02146,8@57.02146,17@57.02146,24@57.02146,29@57.02146,31@0.98402,35@57.02146	N31(Deamidated / 0.984)	16.3666	E.VGSYRC[+57.02146]VC[+57.02146]RATHTGPNC[+57.02146]ERPYVPC[+57.02146]SPSPC[+57.02146]QN[+0.98402]GGTC[+57.02146]RPTGDVTHE.C	C6(Carbamidomethyl / 57.0215); C8(Carbamidomethyl / 57.0215); C17(Carbamidomethyl / 57.0215); C24(Carbamidomethyl / 57.0215); C29(Carbamidomethyl / 57.0215); C35(Carbamidomethyl / 57.0215)	0.001	0.0012	0	0	0	0	8.1e-05	9.8e-05	2.997	255.1	48.3	-1	Specific	8.2	>sp|P46531|NOTC1_HUMAN Neurogenic locus notch homolog protein 1 OS=Homo sapiens OX=9606 GN=NOTCH1 PE=1 SV=4	1	5507	FP060222_10.5601.5601.5	high-energy collision-induced dissociation	2.95	5033.16	5034.15	1	91 | 54248
22		241.1	5	1007.84	5035.16	1007.84	5035.16	controllerType=0 controllerNumber=1 scan=5430	-0.595	E.VGSYRCVCRATHTGPNCERPYVPCSPSPCQNGGTCRPTGDVTHE.C		VGSYRCVCRATHTGPNCERPYVPCSPSPCQNGGTCRPTGDVTHE,EC,6@57.02146,8@57.02146,17@57.02146,24@57.02146,29@57.02146,31@0.98402,35@57.02146	N31(Deamidated / 0.984)	15.9868	E.VGSYRC[+57.02146]VC[+57.02146]RATHTGPNC[+57.02146]ERPYVPC[+57.02146]SPSPC[+57.02146]QN[+0.98402]GGTC[+57.02146]RPTGDVTHE.C	C6(Carbamidomethyl / 57.0215); C8(Carbamidomethyl / 57.0215); C17(Carbamidomethyl / 57.0215); C24(Carbamidomethyl / 57.0215); C29(Carbamidomethyl / 57.0215); C35(Carbamidomethyl / 57.0215)	0.0012	0.0014	0	0	0	0	0.00011	0.00013	2.932	241.1	32.5		Specific	7.5	>sp|P46531|NOTC1_HUMAN Neurogenic locus notch homolog protein 1 OS=Homo sapiens OX=9606 GN=NOTCH1 PE=1 SV=4	1	5288	FP060222_10.5430.5430.5	high-energy collision-induced dissociation	2.89	5034.15	5034.15	1	92 | 52488
22		178.8	5	1007.64	5034.16	1007.84	5035.16	controllerType=0 controllerNumber=1 scan=5658	0.484	E.VGSYRCVCRATHTGPNCERPYVPCSPSPCQNGGTCRPTGDVTHE.C		VGSYRCVCRATHTGPNCERPYVPCSPSPCQNGGTCRPTGDVTHE,EC,6@57.02146,8@57.02146,17@57.02146,24@57.02146,29@57.02146,31@0.98402,35@57.02146	N31(Deamidated / 0.984)	16.4931	E.VGSYRC[+57.02146]VC[+57.02146]RATHTGPNC[+57.02146]ERPYVPC[+57.02146]SPSPC[+57.02146]QN[+0.98402]GGTC[+57.02146]RPTGDVTHE.C	C6(Carbamidomethyl / 57.0215); C8(Carbamidomethyl / 57.0215); C17(Carbamidomethyl / 57.0215); C24(Carbamidomethyl / 57.0215); C29(Carbamidomethyl / 57.0215); C35(Carbamidomethyl / 57.0215)	0.016	0.019	0	0	0	0	0.0011	0.0014	1.795	178.8	30.2	-1	Specific	6.8	>sp|P46531|NOTC1_HUMAN Neurogenic locus notch homolog protein 1 OS=Homo sapiens OX=9606 GN=NOTCH1 PE=1 SV=4	1	5573	FP060222_10.5658.5658.5	high-energy collision-induced dissociation	1.71	5033.15	5034.15	1	93 | 54728
22		114.5	5	1007.84	5035.16	1007.84	5035.16	controllerType=0 controllerNumber=1 scan=5718	-0.776	E.VGSYRCVCRATHTGPNCERPYVPCSPSPCQNGGTCRPTGDVTHE.C		VGSYRCVCRATHTGPNCERPYVPCSPSPCQNGGTCRPTGDVTHE,EC,6@57.02146,8@57.02146,17@57.02146,24@57.02146,29@57.02146,31@0.98402,35@57.02146	N31(Deamidated / 0.984)	16.6255	E.VGSYRC[+57.02146]VC[+57.02146]RATHTGPNC[+57.02146]ERPYVPC[+57.02146]SPSPC[+57.02146]QN[+0.98402]GGTC[+57.02146]RPTGDVTHE.C	C6(Carbamidomethyl / 57.0215); C8(Carbamidomethyl / 57.0215); C17(Carbamidomethyl / 57.0215); C24(Carbamidomethyl / 57.0215); C29(Carbamidomethyl / 57.0215); C35(Carbamidomethyl / 57.0215)	0.031	0.037	0	0	0	0	0.0021	0.0025	1.508	114.5	9		Specific	6	>sp|P46531|NOTC1_HUMAN Neurogenic locus notch homolog protein 1 OS=Homo sapiens OX=9606 GN=NOTCH1 PE=1 SV=4	1	5650	FP060222_10.5718.5718.5	high-energy collision-induced dissociation	1.43	5034.15	5034.15	1	94 | 55528
22		90.9	5	1007.64	5034.15	1007.84	5035.16	controllerType=0 controllerNumber=1 scan=5180	-0.607	E.VGSYRCVCRATHTGPNCERPYVPCSPSPCQNGGTCRPTGDVTHE.C		VGSYRCVCRATHTGPNCERPYVPCSPSPCQNGGTCRPTGDVTHE,EC,6@57.02146,8@57.02146,17@57.02146,24@57.02146,29@57.02146,31@0.98402,35@57.02146	N31(Deamidated / 0.984)	15.4398	E.VGSYRC[+57.02146]VC[+57.02146]RATHTGPNC[+57.02146]ERPYVPC[+57.02146]SPSPC[+57.02146]QN[+0.98402]GGTC[+57.02146]RPTGDVTHE.C	C6(Carbamidomethyl / 57.0215); C8(Carbamidomethyl / 57.0215); C17(Carbamidomethyl / 57.0215); C24(Carbamidomethyl / 57.0215); C29(Carbamidomethyl / 57.0215); C35(Carbamidomethyl / 57.0215)	0.036	0.044	0	0	0	0	0.0025	0.003	1.44	90.9	2.1	-1	Specific	6	>sp|P46531|NOTC1_HUMAN Neurogenic locus notch homolog protein 1 OS=Homo sapiens OX=9606 GN=NOTCH1 PE=1 SV=4	1	4984	FP060222_10.5180.5180.5	high-energy collision-induced dissociation	1.36	5033.15	5034.15	1	95 | 49728
22		477.1	6	839.868	5034.17	839.869	5034.18	controllerType=0 controllerNumber=1 scan=5144	-0.972	E.VGSYRCVCRATHTGPNCERPYVPCSPSPCQNGGTCRPTGDVTHE.C		VGSYRCVCRATHTGPNCERPYVPCSPSPCQNGGTCRPTGDVTHE,EC,6@57.02146,8@57.02146,17@57.02146,24@57.02146,29@57.02146,35@57.02146		15.358	E.VGSYRC[+57.02146]VC[+57.02146]RATHTGPNC[+57.02146]ERPYVPC[+57.02146]SPSPC[+57.02146]QNGGTC[+57.02146]RPTGDVTHE.C	C6(Carbamidomethyl / 57.0215); C8(Carbamidomethyl / 57.0215); C17(Carbamidomethyl / 57.0215); C24(Carbamidomethyl / 57.0215); C29(Carbamidomethyl / 57.0215); C35(Carbamidomethyl / 57.0215)	2.1e-07	2.5e-07	0	0	0	0	2.1e-08	2.6e-08	6.675	477.1	22.9		Specific	13.3	>sp|P46531|NOTC1_HUMAN Neurogenic locus notch homolog protein 1 OS=Homo sapiens OX=9606 GN=NOTCH1 PE=1 SV=4	1	4939	FP060222_10.5144.5144.6	high-energy collision-induced dissociation	6.91	5033.16	5033.17	1	96 | 49448
22		221.7	3	708.643	2123.91	708.644	2123.92	controllerType=0 controllerNumber=1 scan=3991	-1.21	E.VGSYRCVCRATHTGPNCE.R		VGSYRCVCRATHTGPNCE,ER,6@57.02146,8@57.02146,17@57.02146		12.7251	E.VGSYRC[+57.02146]VC[+57.02146]RATHTGPNC[+57.02146]E.R	C6(Carbamidomethyl / 57.0215); C8(Carbamidomethyl / 57.0215); C17(Carbamidomethyl / 57.0215)	0.005	0.0061	0	0	0	0	0.00032	0.00039	2.297	221.7	221.7		Specific	6.8	>sp|P46531|NOTC1_HUMAN Neurogenic locus notch homolog protein 1 OS=Homo sapiens OX=9606 GN=NOTCH1 PE=1 SV=4	1	3344	FP060222_10.3991.3991.3	high-energy collision-induced dissociation	2.46	2122.91	2122.91	1	97 | 4837
22		172	4	531.735	2123.92	531.735	2123.92	controllerType=0 controllerNumber=1 scan=4008	0.565	E.VGSYRCVCRATHTGPNCE.R		VGSYRCVCRATHTGPNCE,ER,6@57.02146,8@57.02146,17@57.02146		12.7652	E.VGSYRC[+57.02146]VC[+57.02146]RATHTGPNC[+57.02146]E.R	C6(Carbamidomethyl / 57.0215); C8(Carbamidomethyl / 57.0215); C17(Carbamidomethyl / 57.0215)	0.0055	0.0066	0	0	0	0	0.00036	0.00043	2.263	172	172		Specific	7.6	>sp|P46531|NOTC1_HUMAN Neurogenic locus notch homolog protein 1 OS=Homo sapiens OX=9606 GN=NOTCH1 PE=1 SV=4	1	3366	FP060222_10.4008.4008.4	high-energy collision-induced dissociation	2.18	2122.91	2122.91	1	98 | 4853
22		134.7	4	531.737	2123.92	531.735	2123.92	controllerType=0 controllerNumber=1 scan=4061	3.669	E.VGSYRCVCRATHTGPNCE.R		VGSYRCVCRATHTGPNCE,ER,6@57.02146,8@57.02146,17@57.02146		12.8869	E.VGSYRC[+57.02146]VC[+57.02146]RATHTGPNC[+57.02146]E.R	C6(Carbamidomethyl / 57.0215); C8(Carbamidomethyl / 57.0215); C17(Carbamidomethyl / 57.0215)	0.035	0.042	0	0	0	0	0.0024	0.0029	1.454	134.7	134.7		Specific	6.4	>sp|P46531|NOTC1_HUMAN Neurogenic locus notch homolog protein 1 OS=Homo sapiens OX=9606 GN=NOTCH1 PE=1 SV=4	1	3437	FP060222_10.4061.4061.4	high-energy collision-induced dissociation	1.37	2122.92	2122.91	1	99 | 4870
40	Fuc(1)	752.8	4	769.835	3076.32	769.835	3076.32	controllerType=0 controllerNumber=1 scan=4807	0.007	E.RPYVPCSPSPCQNGGTCRPTGDVTHE.C	16	RPYVPCSPSPCQNGGTCRPTGDVTHE,EC,6@57.02146,11@57.02146,13@0.98402,16@146.05791,17@57.02146	N13(Deamidated / 0.984); T16(OGlycan / 146.0579)	14.6006	E.RPYVPC[+57.02146]SPSPC[+57.02146]QN[+0.98402]GGT[+146.05791]C[+57.02146]RPTGDVTHE.C	C6(Carbamidomethyl / 57.0215); C11(Carbamidomethyl / 57.0215); C17(Carbamidomethyl / 57.0215)	2.2e-11	2.6e-11	0	0	0	0	3.4e-12	4e-12	10.661	752.8	1.2		Specific	21.5	>sp|P46531|NOTC1_HUMAN Neurogenic locus notch homolog protein 1 OS=Homo sapiens OX=9606 GN=NOTCH1 PE=1 SV=4	1	4496	FP060222_10.4807.4807.4	high-energy collision-induced dissociation	10.58	3075.31	3075.31	1	100 | 25350
40	Fuc(1)	826.5	4	769.587	3075.33	769.589	3075.34	controllerType=0 controllerNumber=1 scan=4637	-2.809	E.RPYVPCSPSPCQNGGTCRPTGDVTHE.C	16	RPYVPCSPSPCQNGGTCRPTGDVTHE,EC,6@57.02146,11@57.02146,16@146.05791,17@57.02146	T16(OGlycan / 146.0579)	14.2211	E.RPYVPC[+57.02146]SPSPC[+57.02146]QNGGT[+146.05791]C[+57.02146]RPTGDVTHE.C	C6(Carbamidomethyl / 57.0215); C11(Carbamidomethyl / 57.0215); C17(Carbamidomethyl / 57.0215)	7.3e-11	8.8e-11	0	0	0	0	9.6e-12	1.2e-11	10.136	826.5	1.2		Specific	21.8	>sp|P46531|NOTC1_HUMAN Neurogenic locus notch homolog protein 1 OS=Homo sapiens OX=9606 GN=NOTCH1 PE=1 SV=4	1	4264	FP060222_10.4637.4637.4	high-energy collision-induced dissociation	11.06	3074.32	3074.33	1	101 | 24520
40	Fuc(1)	861.9	3	870.377	2609.12	870.377	2609.12	controllerType=0 controllerNumber=1 scan=4569	-0.288	E.RPYVPCSPSPCQNGGTCRPTGD.V	9	RPYVPCSPSPCQNGGTCRPTGD,EV,6@57.02146,9@146.05791,11@57.02146,17@57.02146	S9(OGlycan / 146.0579)	14.0662	E.RPYVPC[+57.02146]SPS[+146.05791]PC[+57.02146]QNGGTC[+57.02146]RPTGD.V	C6(Carbamidomethyl / 57.0215); C11(Carbamidomethyl / 57.0215); C17(Carbamidomethyl / 57.0215)	1.3e-14	1.5e-14	0	0	0	0	3.7e-15	4.5e-15	13.892	861.9	0.6		Specific	22.5	>sp|P46531|NOTC1_HUMAN Neurogenic locus notch homolog protein 1 OS=Homo sapiens OX=9606 GN=NOTCH1 PE=1 SV=4	1	4170	FP060222_10.4569.4569.3	high-energy collision-induced dissociation	13.81	2608.11	2608.11	1	102 | 10861
40	Fuc(1)	678.6	3	870.379	2609.12	870.377	2609.12	controllerType=0 controllerNumber=1 scan=4623	1.256	E.RPYVPCSPSPCQNGGTCRPTGD.V	9	RPYVPCSPSPCQNGGTCRPTGD,EV,6@57.02146,9@146.05791,11@57.02146,17@57.02146	S9(OGlycan / 146.0579)	14.1902	E.RPYVPC[+57.02146]SPS[+146.05791]PC[+57.02146]QNGGTC[+57.02146]RPTGD.V	C6(Carbamidomethyl / 57.0215); C11(Carbamidomethyl / 57.0215); C17(Carbamidomethyl / 57.0215)	3.3e-10	4e-10	0	0	0	0	4.3e-11	5.2e-11	9.477	678.6	1.2		Specific	22.5	>sp|P46531|NOTC1_HUMAN Neurogenic locus notch homolog protein 1 OS=Homo sapiens OX=9606 GN=NOTCH1 PE=1 SV=4	1	4244	FP060222_10.4623.4623.3	high-energy collision-induced dissociation	10.4	2608.11	2608.11	1	103 | 10979
66	HexNAc(1)	106.8	2	923.358	1845.71	923.358	1845.71	controllerType=0 controllerNumber=1 scan=8850	0.073	E.CACLPGFTGQNCEE.N	8	CACLPGFTGQNCEE,EN,1@57.02146,3@57.02146,8@203.07937,12@57.02146	T8(OGlycan / 203.0794)	23.9109	E.C[+57.02146]AC[+57.02146]LPGFT[+203.07937]GQNC[+57.02146]EE.N	C1(Carbamidomethyl / 57.0215); C3(Carbamidomethyl / 57.0215); C12(Carbamidomethyl / 57.0215)	0.025	0.03	0	0	0	0	0.0018	0.0021	1.596	106.8	106.8		Specific	9.4	>sp|P46531|NOTC1_HUMAN Neurogenic locus notch homolog protein 1 OS=Homo sapiens OX=9606 GN=NOTCH1 PE=1 SV=4	1	9656	FP060222_10.8850.8850.2	high-energy collision-induced dissociation	1.52	1844.7	1844.7	1	104 | 6698
80		371.4	2	990.88	1980.75	990.878	1980.75	controllerType=0 controllerNumber=1 scan=4256	2.613	E.NIDDCPGNNCKNGGACVD.G		NIDDCPGNNCKNGGACVD,EG,5@57.02146,10@57.02146,12@0.98402,16@57.02146	N12(Deamidated / 0.984)	13.3423	E.NIDDC[+57.02146]PGNNC[+57.02146]KN[+0.98402]GGAC[+57.02146]VD.G	C5(Carbamidomethyl / 57.0215); C10(Carbamidomethyl / 57.0215); C16(Carbamidomethyl / 57.0215)	4.8e-07	5.8e-07	0	0	0	0	6e-08	7.2e-08	6.317	371.4	53.5		Specific	15.9	>sp|P46531|NOTC1_HUMAN Neurogenic locus notch homolog protein 1 OS=Homo sapiens OX=9606 GN=NOTCH1 PE=1 SV=4	1	3730	FP060222_10.4256.4256.2	high-energy collision-induced dissociation	6.24	1979.75	1979.74	1	105 | 4951
80		516.5	2	990.388	1979.77	990.386	1979.76	controllerType=0 controllerNumber=1 scan=4077	2.865	E.NIDDCPGNNCKNGGACVD.G		NIDDCPGNNCKNGGACVD,EG,5@57.02146,10@57.02146,16@57.02146		12.9227	E.NIDDC[+57.02146]PGNNC[+57.02146]KNGGAC[+57.02146]VD.G	C5(Carbamidomethyl / 57.0215); C10(Carbamidomethyl / 57.0215); C16(Carbamidomethyl / 57.0215)	6.5e-07	7.8e-07	0	0	0	0	7e-08	8.4e-08	6.189	516.5	516.5		Specific	16.6	>sp|P46531|NOTC1_HUMAN Neurogenic locus notch homolog protein 1 OS=Homo sapiens OX=9606 GN=NOTCH1 PE=1 SV=4	1	3460	FP060222_10.4077.4077.2	high-energy collision-induced dissociation	6.11	1978.76	1978.76	1	106 | 4876
98		456.2	3	984.062	2950.17	984.062	2950.17	controllerType=0 controllerNumber=1 scan=6806	-0.387	D.GVNTYNCRCPPEWTGQYCTEDVDE.C		GVNTYNCRCPPEWTGQYCTEDVDE,DC,7@57.02146,9@57.02146,18@57.02146		19.1134	D.GVNTYNC[+57.02146]RC[+57.02146]PPEWTGQYC[+57.02146]TEDVDE.C	C7(Carbamidomethyl / 57.0215); C9(Carbamidomethyl / 57.0215); C18(Carbamidomethyl / 57.0215)	3e-06	3.6e-06	0	0	0	0	2e-07	2.4e-07	5.522	391.3	391.3		Specific	14.4	>sp|P46531|NOTC1_HUMAN Neurogenic locus notch homolog protein 1 OS=Homo sapiens OX=9606 GN=NOTCH1 PE=1 SV=4	1	7046	FP060222_10.6806.6806.3	high-energy collision-induced dissociation	5.76	2949.16	2949.16	1	107 | 32338
98		566.8	2	733.812	1466.62	733.811	1466.62	controllerType=0 controllerNumber=1 scan=4056	0.464	D.GVNTYNCRCPPE.W		GVNTYNCRCPPE,DW,7@57.02146,9@57.02146		12.8741	D.GVNTYNC[+57.02146]RC[+57.02146]PPE.W	C7(Carbamidomethyl / 57.0215); C9(Carbamidomethyl / 57.0215)	3e-08	3.6e-08	0	0	0	0	2e-09	2.4e-09	7.527	566.8	566.8		Specific	17.9	>sp|P46531|NOTC1_HUMAN Neurogenic locus notch homolog protein 1 OS=Homo sapiens OX=9606 GN=NOTCH1 PE=1 SV=4	1	3432	FP060222_10.4056.4056.2	high-energy collision-induced dissociation	7.45	1465.61	1465.61	1	108 | 413
98		533.4	2	733.812	1466.62	733.811	1466.62	controllerType=0 controllerNumber=1 scan=4113	0.964	D.GVNTYNCRCPPE.W		GVNTYNCRCPPE,DW,7@57.02146,9@57.02146		13.0058	D.GVNTYNC[+57.02146]RC[+57.02146]PPE.W	C7(Carbamidomethyl / 57.0215); C9(Carbamidomethyl / 57.0215)	1.4e-07	1.7e-07	0	0	0	0	1.4e-08	1.6e-08	6.861	533.4	533.4		Specific	13.8	>sp|P46531|NOTC1_HUMAN Neurogenic locus notch homolog protein 1 OS=Homo sapiens OX=9606 GN=NOTCH1 PE=1 SV=4	1	3513	FP060222_10.4113.4113.6	high-energy collision-induced dissociation	6.78	1465.61	1465.61	1	109 | 415
198	Hex(1)Pent(2)	503.4	2	745.78	1490.55	745.779	1490.55	controllerType=0 controllerNumber=1 scan=4162	1.358	D.ACISNPCNE.G	4	ACISNPCNE,DG,2@57.02146,4@426.13734,7@57.02146	S4(OGlycan / 426.1373)	13.1224	D.AC[+57.02146]IS[+426.13734]NPC[+57.02146]NE.G	C2(Carbamidomethyl / 57.0215); C7(Carbamidomethyl / 57.0215)	2.3e-06	2.8e-06	0	0	0	0	1.4e-07	1.7e-07	5.632	503.4	503.4		Specific	16.6	>sp|P46531|NOTC1_HUMAN Neurogenic locus notch homolog protein 1 OS=Homo sapiens OX=9606 GN=NOTCH1 PE=1 SV=4	1	3586	FP060222_10.4162.4162.2	high-energy collision-induced dissociation	5.55	1489.55	1489.54	1	110 | 1118
198	Hex(1)Pent(2)	337.5	2	745.781	1490.55	745.779	1490.55	controllerType=0 controllerNumber=1 scan=4215	2.177	D.ACISNPCNE.G	4	ACISNPCNE,DG,2@57.02146,4@426.13734,7@57.02146	S4(OGlycan / 426.1373)	13.2472	D.AC[+57.02146]IS[+426.13734]NPC[+57.02146]NE.G	C2(Carbamidomethyl / 57.0215); C7(Carbamidomethyl / 57.0215)	8.5e-05	0.0001	0	0	0	0	3.9e-06	4.8e-06	4.072	337.5	337.5		Specific	12.5	>sp|P46531|NOTC1_HUMAN Neurogenic locus notch homolog protein 1 OS=Homo sapiens OX=9606 GN=NOTCH1 PE=1 SV=4	1	3668	FP060222_10.4215.4215.2	high-energy collision-induced dissociation	4.08	1489.55	1489.54	1	111 | 1122
198	Hex(1)	354	2	613.738	1226.47	613.737	1226.47	controllerType=0 controllerNumber=1 scan=3999	1.388	D.ACISNPCNE.G	4	ACISNPCNE,DG,2@57.02146,4@162.05282,7@57.02146	S4(OGlycan / 162.0528)	12.7433	D.AC[+57.02146]IS[+162.05282]NPC[+57.02146]NE.G	C2(Carbamidomethyl / 57.0215); C7(Carbamidomethyl / 57.0215)	8.5e-05	0.0001	0	0	0	0	3.6e-06	4.3e-06	4.072	354	124.7		Specific	11.2	>sp|P46531|NOTC1_HUMAN Neurogenic locus notch homolog protein 1 OS=Homo sapiens OX=9606 GN=NOTCH1 PE=1 SV=4	1	3353	FP060222_10.3999.3999.2	high-energy collision-induced dissociation	4.08	1225.46	1225.46	1	112 | 192
198	Hex(1)	307.6	2	613.737	1226.47	613.737	1226.47	controllerType=0 controllerNumber=1 scan=4054	0.99	D.ACISNPCNE.G	4	ACISNPCNE,DG,2@57.02146,4@162.05282,7@57.02146	S4(OGlycan / 162.0528)	12.8698	D.AC[+57.02146]IS[+162.05282]NPC[+57.02146]NE.G	C2(Carbamidomethyl / 57.0215); C7(Carbamidomethyl / 57.0215)	0.0022	0.0027	0	0	0	0	0.00015	0.00018	2.653	307.6	96.3		Specific	10.3	>sp|P46531|NOTC1_HUMAN Neurogenic locus notch homolog protein 1 OS=Homo sapiens OX=9606 GN=NOTCH1 PE=1 SV=4	1	3428	FP060222_10.4054.4054.2	high-energy collision-induced dissociation	2.75	1225.46	1225.46	1	113 | 197
198		254.1	2	532.712	1064.42	532.71	1064.41	controllerType=0 controllerNumber=1 scan=4168	2.142	D.ACISNPCNE.G		ACISNPCNE,DG,2@57.02146,7@57.02146		13.1353	D.AC[+57.02146]ISNPC[+57.02146]NE.G	C2(Carbamidomethyl / 57.0215); C7(Carbamidomethyl / 57.0215)	0.005	0.0061	0	0	0	0	0.00031	0.00037	2.298	254.1	254.1		Specific	8.9	>sp|P46531|NOTC1_HUMAN Neurogenic locus notch homolog protein 1 OS=Homo sapiens OX=9606 GN=NOTCH1 PE=1 SV=4	1	3597	FP060222_10.4168.4168.2	high-energy collision-induced dissociation	2.27	1063.41	1063.41	1	114 | 202
207		396.7	4	1105.94	4420.74	1105.94	4420.75	controllerType=0 controllerNumber=1 scan=6878	-0.478	E.GSNCDTNPVNGKAICTCPSGYTGPACSQDVDECSLGANPCE.H		GSNCDTNPVNGKAICTCPSGYTGPACSQDVDECSLGANPCE,EH,4@57.02146,10@0.98402,15@57.02146,17@57.02146,26@57.02146,33@57.02146,40@57.02146	N10(Deamidated / 0.984)	19.283	E.GSNC[+57.02146]DTNPVN[+0.98402]GKAIC[+57.02146]TC[+57.02146]PSGYTGPAC[+57.02146]SQDVDEC[+57.02146]SLGANPC[+57.02146]E.H	C4(Carbamidomethyl / 57.0215); C15(Carbamidomethyl / 57.0215); C17(Carbamidomethyl / 57.0215); C26(Carbamidomethyl / 57.0215); C33(Carbamidomethyl / 57.0215); C40(Carbamidomethyl / 57.0215)	1e-05	1.2e-05	0	0	0	0	8.1e-07	9.7e-07	5.002	396.7	38.7		Specific	14.5	>sp|P46531|NOTC1_HUMAN Neurogenic locus notch homolog protein 1 OS=Homo sapiens OX=9606 GN=NOTCH1 PE=1 SV=4	1	7150	FP060222_10.6878.6878.4	high-energy collision-induced dissociation	4.85	4419.74	4419.74	1	115 | 58648
207		341.1	3	1473.92	4419.76	1474.25	4420.75	controllerType=0 controllerNumber=1 scan=6841	2.921	E.GSNCDTNPVNGKAICTCPSGYTGPACSQDVDECSLGANPCE.H		GSNCDTNPVNGKAICTCPSGYTGPACSQDVDECSLGANPCE,EH,4@57.02146,10@0.98402,15@57.02146,17@57.02146,26@57.02146,33@57.02146,40@57.02146	N10(Deamidated / 0.984)	19.1957	E.GSNC[+57.02146]DTNPVN[+0.98402]GKAIC[+57.02146]TC[+57.02146]PSGYTGPAC[+57.02146]SQDVDEC[+57.02146]SLGANPC[+57.02146]E.H	C4(Carbamidomethyl / 57.0215); C15(Carbamidomethyl / 57.0215); C17(Carbamidomethyl / 57.0215); C26(Carbamidomethyl / 57.0215); C33(Carbamidomethyl / 57.0215); C40(Carbamidomethyl / 57.0215)	0.00035	0.00042	0	0	0	0	2.2e-05	2.7e-05	3.457	250	5.5	-1	Specific	17.4	>sp|P46531|NOTC1_HUMAN Neurogenic locus notch homolog protein 1 OS=Homo sapiens OX=9606 GN=NOTCH1 PE=1 SV=4	1	7097	FP060222_10.6841.6841.3	high-energy collision-induced dissociation	3.54	4418.75	4419.74	1	116 | 58528
207		224.9	3	1474.25	4420.75	1474.25	4420.75	controllerType=0 controllerNumber=1 scan=6893	0.284	E.GSNCDTNPVNGKAICTCPSGYTGPACSQDVDECSLGANPCE.H		GSNCDTNPVNGKAICTCPSGYTGPACSQDVDECSLGANPCE,EH,4@57.02146,10@0.98402,15@57.02146,17@57.02146,26@57.02146,33@57.02146,40@57.02146	N10(Deamidated / 0.984)	19.3176	E.GSNC[+57.02146]DTNPVN[+0.98402]GKAIC[+57.02146]TC[+57.02146]PSGYTGPAC[+57.02146]SQDVDEC[+57.02146]SLGANPC[+57.02146]E.H	C4(Carbamidomethyl / 57.0215); C15(Carbamidomethyl / 57.0215); C17(Carbamidomethyl / 57.0215); C26(Carbamidomethyl / 57.0215); C33(Carbamidomethyl / 57.0215); C40(Carbamidomethyl / 57.0215)	0.00023	0.00027	0	0	0	0	1.2e-05	1.5e-05	3.644	224.9	52.3		Specific	15.3	>sp|P46531|NOTC1_HUMAN Neurogenic locus notch homolog protein 1 OS=Homo sapiens OX=9606 GN=NOTCH1 PE=1 SV=4	1	7168	FP060222_10.6893.6893.3	high-energy collision-induced dissociation	3.82	4419.74	4419.74	1	117 | 58728
207		226.9	4	1105.7	4419.76	1105.7	4419.76	controllerType=0 controllerNumber=1 scan=6829	-0.228	E.GSNCDTNPVNGKAICTCPSGYTGPACSQDVDECSLGANPCE.H		GSNCDTNPVNGKAICTCPSGYTGPACSQDVDECSLGANPCE,EH,4@57.02146,15@57.02146,17@57.02146,26@57.02146,33@57.02146,40@57.02146		19.1672	E.GSNC[+57.02146]DTNPVNGKAIC[+57.02146]TC[+57.02146]PSGYTGPAC[+57.02146]SQDVDEC[+57.02146]SLGANPC[+57.02146]E.H	C4(Carbamidomethyl / 57.0215); C15(Carbamidomethyl / 57.0215); C17(Carbamidomethyl / 57.0215); C26(Carbamidomethyl / 57.0215); C33(Carbamidomethyl / 57.0215); C40(Carbamidomethyl / 57.0215)	0.00058	0.00069	0	0	0	0	4.2e-05	5e-05	3.239	226.9	37.7		Specific	11.6	>sp|P46531|NOTC1_HUMAN Neurogenic locus notch homolog protein 1 OS=Homo sapiens OX=9606 GN=NOTCH1 PE=1 SV=4	1	7079	FP060222_10.6829.6829.4	high-energy collision-induced dissociation	3.42	4418.75	4418.75	1	118 | 58448
207		344.5	3	1145.13	3433.36	1145.12	3433.36	controllerType=0 controllerNumber=1 scan=6391	2.531	E.GSNCDTNPVNGKAICTCPSGYTGPACSQDVDE.C		GSNCDTNPVNGKAICTCPSGYTGPACSQDVDE,EC,3@0.98402,4@57.02146,15@57.02146,17@57.02146,26@57.02146,28@0.98402	N3(Deamidated / 0.984); Q28(Deamidated / 0.984)	18.1595	E.GSN[+0.98402]C[+57.02146]DTNPVNGKAIC[+57.02146]TC[+57.02146]PSGYTGPAC[+57.02146]SQ[+0.98402]DVDE.C	C4(Carbamidomethyl / 57.0215); C15(Carbamidomethyl / 57.0215); C17(Carbamidomethyl / 57.0215); C26(Carbamidomethyl / 57.0215)	0.0055	0.0067	0	0	0	0	0.00037	0.00045	2.257	344.5	13		Specific	11.1	>sp|P46531|NOTC1_HUMAN Neurogenic locus notch homolog protein 1 OS=Homo sapiens OX=9606 GN=NOTCH1 PE=1 SV=4	1	6503	FP060222_10.6391.6391.3	high-energy collision-induced dissociation	2.32	3432.36	3432.35	1	119 | 31459
207		832.2	2	1716.69	3432.38	1716.69	3432.37	controllerType=0 controllerNumber=1 scan=6158	2.663	E.GSNCDTNPVNGKAICTCPSGYTGPACSQDVDE.C		GSNCDTNPVNGKAICTCPSGYTGPACSQDVDE,EC,4@57.02146,10@0.98402,15@57.02146,17@57.02146,26@57.02146	N10(Deamidated / 0.984)	17.6261	E.GSNC[+57.02146]DTNPVN[+0.98402]GKAIC[+57.02146]TC[+57.02146]PSGYTGPAC[+57.02146]SQDVDE.C	C4(Carbamidomethyl / 57.0215); C15(Carbamidomethyl / 57.0215); C17(Carbamidomethyl / 57.0215); C26(Carbamidomethyl / 57.0215)	7.1e-12	8.5e-12	0	0	0	0	6.6e-13	8e-13	11.149	766.5	66.4		Specific	24.7	>sp|P46531|NOTC1_HUMAN Neurogenic locus notch homolog protein 1 OS=Homo sapiens OX=9606 GN=NOTCH1 PE=1 SV=4	1	6202	FP060222_10.6158.6158.2	high-energy collision-induced dissociation	11.07	3431.37	3431.36	1	120 | 29927
207		815.8	3	1144.8	3432.37	1144.8	3432.37	controllerType=0 controllerNumber=1 scan=6272	0.294	E.GSNCDTNPVNGKAICTCPSGYTGPACSQDVDE.C		GSNCDTNPVNGKAICTCPSGYTGPACSQDVDE,EC,4@57.02146,10@0.98402,15@57.02146,17@57.02146,26@57.02146	N10(Deamidated / 0.984)	17.8895	E.GSNC[+57.02146]DTNPVN[+0.98402]GKAIC[+57.02146]TC[+57.02146]PSGYTGPAC[+57.02146]SQDVDE.C	C4(Carbamidomethyl / 57.0215); C15(Carbamidomethyl / 57.0215); C17(Carbamidomethyl / 57.0215); C26(Carbamidomethyl / 57.0215)	1.7e-11	2e-11	0	0	0	0	1.7e-12	2.1e-12	10.772	673.6	23.4		Specific	15.6	>sp|P46531|NOTC1_HUMAN Neurogenic locus notch homolog protein 1 OS=Homo sapiens OX=9606 GN=NOTCH1 PE=1 SV=4	1	6347	FP060222_10.6272.6272.3	high-energy collision-induced dissociation	11.69	3431.37	3431.36	1	121 | 30991
207		765.4	3	1144.8	3432.38	1144.8	3432.37	controllerType=0 controllerNumber=1 scan=6219	1.254	E.GSNCDTNPVNGKAICTCPSGYTGPACSQDVDE.C		GSNCDTNPVNGKAICTCPSGYTGPACSQDVDE,EC,4@57.02146,10@0.98402,15@57.02146,17@57.02146,26@57.02146	N10(Deamidated / 0.984)	17.766	E.GSNC[+57.02146]DTNPVN[+0.98402]GKAIC[+57.02146]TC[+57.02146]PSGYTGPAC[+57.02146]SQDVDE.C	C4(Carbamidomethyl / 57.0215); C15(Carbamidomethyl / 57.0215); C17(Carbamidomethyl / 57.0215); C26(Carbamidomethyl / 57.0215)	1.7e-10	2e-10	0	0	0	0	1.8e-11	2.2e-11	9.772	644.2	53.7		Specific	14.7	>sp|P46531|NOTC1_HUMAN Neurogenic locus notch homolog protein 1 OS=Homo sapiens OX=9606 GN=NOTCH1 PE=1 SV=4	1	6277	FP060222_10.6219.6219.3	high-energy collision-induced dissociation	10.69	3431.37	3431.36	1	122 | 30591
207		756.1	3	1144.8	3432.38	1144.8	3432.37	controllerType=0 controllerNumber=1 scan=6327	1.361	E.GSNCDTNPVNGKAICTCPSGYTGPACSQDVDE.C		GSNCDTNPVNGKAICTCPSGYTGPACSQDVDE,EC,4@57.02146,10@0.98402,15@57.02146,17@57.02146,26@57.02146	N10(Deamidated / 0.984)	18.0141	E.GSNC[+57.02146]DTNPVN[+0.98402]GKAIC[+57.02146]TC[+57.02146]PSGYTGPAC[+57.02146]SQDVDE.C	C4(Carbamidomethyl / 57.0215); C15(Carbamidomethyl / 57.0215); C17(Carbamidomethyl / 57.0215); C26(Carbamidomethyl / 57.0215)	1.7e-10	2e-10	0	0	0	0	2e-11	2.4e-11	9.772	632.5	17.7		Specific	16.2	>sp|P46531|NOTC1_HUMAN Neurogenic locus notch homolog protein 1 OS=Homo sapiens OX=9606 GN=NOTCH1 PE=1 SV=4	1	6419	FP060222_10.6327.6327.3	high-energy collision-induced dissociation	10.69	3431.37	3431.36	1	123 | 31259
207		683.9	3	1144.8	3432.38	1144.8	3432.37	controllerType=0 controllerNumber=1 scan=6168	1.681	E.GSNCDTNPVNGKAICTCPSGYTGPACSQDVDE.C		GSNCDTNPVNGKAICTCPSGYTGPACSQDVDE,EC,4@57.02146,10@0.98402,15@57.02146,17@57.02146,26@57.02146	N10(Deamidated / 0.984)	17.6485	E.GSNC[+57.02146]DTNPVN[+0.98402]GKAIC[+57.02146]TC[+57.02146]PSGYTGPAC[+57.02146]SQDVDE.C	C4(Carbamidomethyl / 57.0215); C15(Carbamidomethyl / 57.0215); C17(Carbamidomethyl / 57.0215); C26(Carbamidomethyl / 57.0215)	1.7e-08	2e-08	0	0	0	0	1.4e-09	1.7e-09	7.772	561.8	20.9		Specific	15.1	>sp|P46531|NOTC1_HUMAN Neurogenic locus notch homolog protein 1 OS=Homo sapiens OX=9606 GN=NOTCH1 PE=1 SV=4	1	6216	FP060222_10.6168.6168.3	high-energy collision-induced dissociation	9.69	3431.37	3431.36	1	124 | 30011
207		314.1	3	1144.8	3432.38	1144.8	3432.37	controllerType=0 controllerNumber=1 scan=6451	2.534	E.GSNCDTNPVNGKAICTCPSGYTGPACSQDVDE.C		GSNCDTNPVNGKAICTCPSGYTGPACSQDVDE,EC,4@57.02146,7@0.98402,15@57.02146,17@57.02146,26@57.02146	N7(Deamidated / 0.984)	18.3014	E.GSNC[+57.02146]DTN[+0.98402]PVNGKAIC[+57.02146]TC[+57.02146]PSGYTGPAC[+57.02146]SQDVDE.C	C4(Carbamidomethyl / 57.0215); C15(Carbamidomethyl / 57.0215); C17(Carbamidomethyl / 57.0215); C26(Carbamidomethyl / 57.0215)	0.00072	0.00086	0	0	0	0	4.9e-05	5.8e-05	3.146	279.9	38.3		Specific	13.3	>sp|P46531|NOTC1_HUMAN Neurogenic locus notch homolog protein 1 OS=Homo sapiens OX=9606 GN=NOTCH1 PE=1 SV=4	1	6586	FP060222_10.6451.6451.3	high-energy collision-induced dissociation	3.09	3431.37	3431.36	1	125 | 31613
207		796.4	3	1144.47	3431.39	1144.47	3431.39	controllerType=0 controllerNumber=1 scan=6113	0.082	E.GSNCDTNPVNGKAICTCPSGYTGPACSQDVDE.C		GSNCDTNPVNGKAICTCPSGYTGPACSQDVDE,EC,4@57.02146,15@57.02146,17@57.02146,26@57.02146		17.5251	E.GSNC[+57.02146]DTNPVNGKAIC[+57.02146]TC[+57.02146]PSGYTGPAC[+57.02146]SQDVDE.C	C4(Carbamidomethyl / 57.0215); C15(Carbamidomethyl / 57.0215); C17(Carbamidomethyl / 57.0215); C26(Carbamidomethyl / 57.0215)	6.5e-11	7.8e-11	0	0	0	0	8.7e-12	1.1e-11	10.187	613.1	613.1		Specific	16.6	>sp|P46531|NOTC1_HUMAN Neurogenic locus notch homolog protein 1 OS=Homo sapiens OX=9606 GN=NOTCH1 PE=1 SV=4	1	6146	FP060222_10.6113.6113.3	high-energy collision-induced dissociation	12.11	3430.38	3430.38	1	126 | 29527
238		287.6	2	1284.05	2567.09	1284.05	2567.1	controllerType=0 controllerNumber=1 scan=7192	-3.63	D.ECSLGANPCEHAGKCINTLGSFE.C		ECSLGANPCEHAGKCINTLGSFE,DC,2@57.02146,7@15.99492,9@57.02146,15@57.02146	N7(Oxidation / 15.9949)	20.0074	D.EC[+57.02146]SLGAN[+15.99492]PC[+57.02146]EHAGKC[+57.02146]INTLGSFE.C	C2(Carbamidomethyl / 57.0215); C9(Carbamidomethyl / 57.0215); C15(Carbamidomethyl / 57.0215)	0.027	0.033	0	0	0	0	0.0018	0.0022	1.563	287.6	146.5		Specific	7.8	>sp|P46531|NOTC1_HUMAN Neurogenic locus notch homolog protein 1 OS=Homo sapiens OX=9606 GN=NOTCH1 PE=1 SV=4	1	7542	FP060222_10.7192.7192.2	high-energy collision-induced dissociation	1.49	2566.08	2566.09	1	127 | 14806
238		224.4	2	1284.05	2567.08	1284.05	2567.1	controllerType=0 controllerNumber=1 scan=7241	-4.867	D.ECSLGANPCEHAGKCINTLGSFE.C		ECSLGANPCEHAGKCINTLGSFE,DC,2@57.02146,7@15.99492,9@57.02146,15@57.02146	N7(Oxidation / 15.9949)	20.1195	D.EC[+57.02146]SLGAN[+15.99492]PC[+57.02146]EHAGKC[+57.02146]INTLGSFE.C	C2(Carbamidomethyl / 57.0215); C9(Carbamidomethyl / 57.0215); C15(Carbamidomethyl / 57.0215)	0.037	0.045	0	0	0	0	0.0028	0.0034	1.43	224.4	105.6		Specific	7.7	>sp|P46531|NOTC1_HUMAN Neurogenic locus notch homolog protein 1 OS=Homo sapiens OX=9606 GN=NOTCH1 PE=1 SV=4	1	7598	FP060222_10.7241.7241.2	high-energy collision-induced dissociation	1.43	2566.08	2566.09	1	128 | 15308
238		133.5	2	1284.04	2567.08	1284.05	2567.1	controllerType=0 controllerNumber=1 scan=7300	-5.342	D.ECSLGANPCEHAGKCINTLGSFE.C		ECSLGANPCEHAGKCINTLGSFE,DC,2@57.02146,7@15.99492,9@57.02146,15@57.02146	N7(Oxidation / 15.9949)	20.2538	D.EC[+57.02146]SLGAN[+15.99492]PC[+57.02146]EHAGKC[+57.02146]INTLGSFE.C	C2(Carbamidomethyl / 57.0215); C9(Carbamidomethyl / 57.0215); C15(Carbamidomethyl / 57.0215)	0.04	0.048	0	0	0	0	0.0032	0.0038	1.401	133.5	71.5		Specific	9.6	>sp|P46531|NOTC1_HUMAN Neurogenic locus notch homolog protein 1 OS=Homo sapiens OX=9606 GN=NOTCH1 PE=1 SV=4	1	7667	FP060222_10.7300.7300.2	high-energy collision-induced dissociation	1.32	2566.07	2566.09	1	129 | 15838
239	Hex(1)	742.2	3	867.703	2601.09	867.702	2601.09	controllerType=0 controllerNumber=1 scan=6426	1.415	E.CSLGANPCEHAGKCINTLGSFE.C	17	CSLGANPCEHAGKCINTLGSFE,EC,1@57.02146,8@57.02146,10@15.99492,14@57.02146,16@0.98402,17@162.05282	H10(Oxidation / 15.9949); N16(Deamidated / 0.984); T17(OGlycan / 162.0528)	18.243	E.C[+57.02146]SLGANPC[+57.02146]EH[+15.99492]AGKC[+57.02146]IN[+0.98402]T[+162.05282]LGSFE.C	C1(Carbamidomethyl / 57.0215); C8(Carbamidomethyl / 57.0215); C14(Carbamidomethyl / 57.0215)	4.7e-11	5.7e-11	0	0	0	0	7.9e-12	9.5e-12	10.324	728	3.6		Specific	13.4	>sp|P46531|NOTC1_HUMAN Neurogenic locus notch homolog protein 1 OS=Homo sapiens OX=9606 GN=NOTCH1 PE=1 SV=4	1	6549	FP060222_10.6426.6426.3	high-energy collision-induced dissociation	11.98	2600.09	2600.08	1	130 | 13984
239	Hex(1)	661.7	3	867.703	2601.09	867.702	2601.09	controllerType=0 controllerNumber=1 scan=6375	1.697	E.CSLGANPCEHAGKCINTLGSFE.C	17	CSLGANPCEHAGKCINTLGSFE,EC,1@57.02146,8@57.02146,10@15.99492,14@57.02146,16@0.98402,17@162.05282	H10(Oxidation / 15.9949); N16(Deamidated / 0.984); T17(OGlycan / 162.0528)	18.123	E.C[+57.02146]SLGANPC[+57.02146]EH[+15.99492]AGKC[+57.02146]IN[+0.98402]T[+162.05282]LGSFE.C	C1(Carbamidomethyl / 57.0215); C8(Carbamidomethyl / 57.0215); C14(Carbamidomethyl / 57.0215)	4.7e-10	5.7e-10	0	0	0	0	6.6e-11	7.9e-11	9.324	613	3.1		Specific	12.3	>sp|P46531|NOTC1_HUMAN Neurogenic locus notch homolog protein 1 OS=Homo sapiens OX=9606 GN=NOTCH1 PE=1 SV=4	1	6479	FP060222_10.6375.6375.3	high-energy collision-induced dissociation	9.98	2600.09	2600.08	1	131 | 13876
239	Hex(1)	863.8	3	867.373	2600.11	867.374	2600.11	controllerType=0 controllerNumber=1 scan=6141	-0.131	E.CSLGANPCEHAGKCINTLGSFE.C	20	CSLGANPCEHAGKCINTLGSFE,EC,1@57.02146,8@57.02146,14@57.02146,16@15.99492,20@162.05282	N16(Oxidation / 15.9949); S20(OGlycan / 162.0528)	17.5902	E.C[+57.02146]SLGANPC[+57.02146]EHAGKC[+57.02146]IN[+15.99492]TLGS[+162.05282]FE.C	C1(Carbamidomethyl / 57.0215); C8(Carbamidomethyl / 57.0215); C14(Carbamidomethyl / 57.0215)	1.8e-14	2.2e-14	0	0	0	0	4.3e-15	5.1e-15	13.739	841.1	7.4		Specific	15.4	>sp|P46531|NOTC1_HUMAN Neurogenic locus notch homolog protein 1 OS=Homo sapiens OX=9606 GN=NOTCH1 PE=1 SV=4	1	6179	FP060222_10.6141.6141.3	high-energy collision-induced dissociation	13.66	2599.1	2599.1	1	132 | 13336
239	Hex(1)	780.7	3	867.373	2600.1	867.374	2600.11	controllerType=0 controllerNumber=1 scan=6087	-0.765	E.CSLGANPCEHAGKCINTLGSFE.C	20	CSLGANPCEHAGKCINTLGSFE,EC,1@57.02146,8@57.02146,14@57.02146,16@15.99492,20@162.05282	N16(Oxidation / 15.9949); S20(OGlycan / 162.0528)	17.4675	E.C[+57.02146]SLGANPC[+57.02146]EHAGKC[+57.02146]IN[+15.99492]TLGS[+162.05282]FE.C	C1(Carbamidomethyl / 57.0215); C8(Carbamidomethyl / 57.0215); C14(Carbamidomethyl / 57.0215)	1.8e-12	2.2e-12	0	0	0	0	3.3e-13	4e-13	11.739	701.5	6.5		Specific	12.7	>sp|P46531|NOTC1_HUMAN Neurogenic locus notch homolog protein 1 OS=Homo sapiens OX=9606 GN=NOTCH1 PE=1 SV=4	1	6112	FP060222_10.6087.6087.3	high-energy collision-induced dissociation	13.66	2599.1	2599.1	1	133 | 12992
239	Hex(1)	716.9	3	867.372	2600.1	867.374	2600.11	controllerType=0 controllerNumber=1 scan=6211	-1.61	E.CSLGANPCEHAGKCINTLGSFE.C	20	CSLGANPCEHAGKCINTLGSFE,EC,1@57.02146,8@57.02146,14@57.02146,16@15.99492,20@162.05282	N16(Oxidation / 15.9949); S20(OGlycan / 162.0528)	17.7474	E.C[+57.02146]SLGANPC[+57.02146]EHAGKC[+57.02146]IN[+15.99492]TLGS[+162.05282]FE.C	C1(Carbamidomethyl / 57.0215); C8(Carbamidomethyl / 57.0215); C14(Carbamidomethyl / 57.0215)	1.8e-11	2.2e-11	0	0	0	0	3e-12	3.7e-12	10.739	716.9	6.8		Specific	13.8	>sp|P46531|NOTC1_HUMAN Neurogenic locus notch homolog protein 1 OS=Homo sapiens OX=9606 GN=NOTCH1 PE=1 SV=4	1	6268	FP060222_10.6211.6211.3	high-energy collision-induced dissociation	11.66	2599.09	2599.1	1	134 | 13532
239	Fuc(1)	294.4	2	1292.53	2584.06	1292.56	2584.11	controllerType=0 controllerNumber=1 scan=7559	-19.077	E.CSLGANPCEHAGKCINTLGSFE.C	2	CSLGANPCEHAGKCINTLGSFE,EC,1@57.02146,2@146.05791,8@57.02146,14@57.02146,16@15.99492	S2(OGlycan / 146.0579); N16(Oxidation / 15.9949)	20.8616	E.C[+57.02146]S[+146.05791]LGANPC[+57.02146]EHAGKC[+57.02146]IN[+15.99492]TLGSFE.C	C1(Carbamidomethyl / 57.0215); C8(Carbamidomethyl / 57.0215); C14(Carbamidomethyl / 57.0215)	0.013	0.016	0	0	0	0	0.00089	0.0011	1.875	189	5.3		Specific	8.7	>sp|P46531|NOTC1_HUMAN Neurogenic locus notch homolog protein 1 OS=Homo sapiens OX=9606 GN=NOTCH1 PE=1 SV=4	1	7998	FP060222_10.7559.7559.2	high-energy collision-induced dissociation	1.81	2583.05	2583.1	1	135 | 16937
239	Fuc(1)	280.7	2	1292.54	2584.07	1292.56	2584.11	controllerType=0 controllerNumber=1 scan=7506	-16.337	E.CSLGANPCEHAGKCINTLGSFE.C	2	CSLGANPCEHAGKCINTLGSFE,EC,1@57.02146,2@146.05791,8@57.02146,14@57.02146,16@15.99492	S2(OGlycan / 146.0579); N16(Oxidation / 15.9949)	20.7365	E.C[+57.02146]S[+146.05791]LGANPC[+57.02146]EHAGKC[+57.02146]IN[+15.99492]TLGSFE.C	C1(Carbamidomethyl / 57.0215); C8(Carbamidomethyl / 57.0215); C14(Carbamidomethyl / 57.0215)	0.013	0.016	0	0	0	0	0.00077	0.00093	1.885	234.8	14.8		Specific	9.4	>sp|P46531|NOTC1_HUMAN Neurogenic locus notch homolog protein 1 OS=Homo sapiens OX=9606 GN=NOTCH1 PE=1 SV=4	1	7926	FP060222_10.7506.7506.2	high-energy collision-induced dissociation	1.82	2583.06	2583.1	1	136 | 16651
239	Fuc(1)	278	3	862.026	2584.06	862.042	2584.11	controllerType=0 controllerNumber=1 scan=7518	-18.515	E.CSLGANPCEHAGKCINTLGSFE.C	20	CSLGANPCEHAGKCINTLGSFE,EC,1@57.02146,8@57.02146,14@57.02146,16@15.99492,20@146.05791	N16(Oxidation / 15.9949); S20(OGlycan / 146.0579)	20.7649	E.C[+57.02146]SLGANPC[+57.02146]EHAGKC[+57.02146]IN[+15.99492]TLGS[+146.05791]FE.C	C1(Carbamidomethyl / 57.0215); C8(Carbamidomethyl / 57.0215); C14(Carbamidomethyl / 57.0215)	0.01	0.012	0	0	0	0	0.00052	0.00063	1.993	278	0.7		Specific	7.7	>sp|P46531|NOTC1_HUMAN Neurogenic locus notch homolog protein 1 OS=Homo sapiens OX=9606 GN=NOTCH1 PE=1 SV=4	1	7943	FP060222_10.7518.7518.3	high-energy collision-induced dissociation	1.94	2583.06	2583.1	1	137 | 16731
239	Fuc(1)	206.4	3	862.026	2584.06	862.042	2584.11	controllerType=0 controllerNumber=1 scan=7570	-18.515	E.CSLGANPCEHAGKCINTLGSFE.C	2	CSLGANPCEHAGKCINTLGSFE,EC,1@57.02146,2@146.05791,8@57.02146,14@57.02146,16@15.99492	S2(OGlycan / 146.0579); N16(Oxidation / 15.9949)	20.8874	E.C[+57.02146]S[+146.05791]LGANPC[+57.02146]EHAGKC[+57.02146]IN[+15.99492]TLGSFE.C	C1(Carbamidomethyl / 57.0215); C8(Carbamidomethyl / 57.0215); C14(Carbamidomethyl / 57.0215)	0.028	0.033	0	0	0	0	0.002	0.0024	1.557	206.4	8.5		Specific	6.6	>sp|P46531|NOTC1_HUMAN Neurogenic locus notch homolog protein 1 OS=Homo sapiens OX=9606 GN=NOTCH1 PE=1 SV=4	1	8015	FP060222_10.7570.7570.3	high-energy collision-induced dissociation	1.61	2583.06	2583.1	1	138 | 16977
239	Fuc(1)	200.9	3	862.027	2584.07	862.042	2584.11	controllerType=0 controllerNumber=1 scan=7397	-17.098	E.CSLGANPCEHAGKCINTLGSFE.C	2	CSLGANPCEHAGKCINTLGSFE,EC,1@57.02146,2@146.05791,8@57.02146,14@57.02146,16@15.99492	S2(OGlycan / 146.0579); N16(Oxidation / 15.9949)	20.4799	E.C[+57.02146]S[+146.05791]LGANPC[+57.02146]EHAGKC[+57.02146]IN[+15.99492]TLGSFE.C	C1(Carbamidomethyl / 57.0215); C8(Carbamidomethyl / 57.0215); C14(Carbamidomethyl / 57.0215)	0.0094	0.011	0	0	0	0	0.00049	0.00059	2.029	200.9	12		Specific	8.5	>sp|P46531|NOTC1_HUMAN Neurogenic locus notch homolog protein 1 OS=Homo sapiens OX=9606 GN=NOTCH1 PE=1 SV=4	1	7791	FP060222_10.7397.7397.3	high-energy collision-induced dissociation	2.17	2583.06	2583.1	1	139 | 16250
239	Fuc(1)	164.9	2	1292.54	2584.07	1292.56	2584.11	controllerType=0 controllerNumber=1 scan=7615	-16.431	E.CSLGANPCEHAGKCINTLGSFE.C	2	CSLGANPCEHAGKCINTLGSFE,EC,1@57.02146,2@146.05791,8@57.02146,14@57.02146,16@15.99492	S2(OGlycan / 146.0579); N16(Oxidation / 15.9949)	20.9933	E.C[+57.02146]S[+146.05791]LGANPC[+57.02146]EHAGKC[+57.02146]IN[+15.99492]TLGSFE.C	C1(Carbamidomethyl / 57.0215); C8(Carbamidomethyl / 57.0215); C14(Carbamidomethyl / 57.0215)	0.0025	0.003	0	0	0	0	0.00017	0.00021	2.604	164.9	20.8		Specific	11.4	>sp|P46531|NOTC1_HUMAN Neurogenic locus notch homolog protein 1 OS=Homo sapiens OX=9606 GN=NOTCH1 PE=1 SV=4	1	8073	FP060222_10.7615.7615.2	high-energy collision-induced dissociation	2.52	2583.06	2583.1	1	140 | 17087
239	Hex(1)	803.7	3	862.042	2584.11	862.042	2584.11	controllerType=0 controllerNumber=1 scan=6130	0.475	E.CSLGANPCEHAGKCINTLGSFE.C	17	CSLGANPCEHAGKCINTLGSFE,EC,1@57.02146,8@57.02146,14@57.02146,17@162.05282	T17(OGlycan / 162.0528)	17.5653	E.C[+57.02146]SLGANPC[+57.02146]EHAGKC[+57.02146]INT[+162.05282]LGSFE.C	C1(Carbamidomethyl / 57.0215); C8(Carbamidomethyl / 57.0215); C14(Carbamidomethyl / 57.0215)	4.7e-13	5.7e-13	0	0	0	0	6.4e-14	7.7e-14	12.324	732.5	3.6		Specific	13.7	>sp|P46531|NOTC1_HUMAN Neurogenic locus notch homolog protein 1 OS=Homo sapiens OX=9606 GN=NOTCH1 PE=1 SV=4	1	6167	FP060222_10.6130.6130.3	high-energy collision-induced dissociation	13.24	2583.11	2583.1	1	141 | 13252
239	Hex(1)	688.9	3	862.043	2584.11	862.042	2584.11	controllerType=0 controllerNumber=1 scan=6080	1.396	E.CSLGANPCEHAGKCINTLGSFE.C	17	CSLGANPCEHAGKCINTLGSFE,EC,1@57.02146,8@57.02146,14@57.02146,17@162.05282	T17(OGlycan / 162.0528)	17.451	E.C[+57.02146]SLGANPC[+57.02146]EHAGKC[+57.02146]INT[+162.05282]LGSFE.C	C1(Carbamidomethyl / 57.0215); C8(Carbamidomethyl / 57.0215); C14(Carbamidomethyl / 57.0215)	6.6e-09	7.9e-09	0	0	0	0	4.6e-10	5.5e-10	8.183	613.3	1.8		Specific	10.9	>sp|P46531|NOTC1_HUMAN Neurogenic locus notch homolog protein 1 OS=Homo sapiens OX=9606 GN=NOTCH1 PE=1 SV=4	1	6104	FP060222_10.6080.6080.3	high-energy collision-induced dissociation	10.1	2583.11	2583.1	1	142 | 12905
239	Hex(1)	361.7	3	862.044	2584.12	862.042	2584.11	controllerType=0 controllerNumber=1 scan=6213	1.892	E.CSLGANPCEHAGKCINTLGSFE.C	17	CSLGANPCEHAGKCINTLGSFE,EC,1@57.02146,8@57.02146,14@57.02146,17@162.05282	T17(OGlycan / 162.0528)	17.7517	E.C[+57.02146]SLGANPC[+57.02146]EHAGKC[+57.02146]INT[+162.05282]LGSFE.C	C1(Carbamidomethyl / 57.0215); C8(Carbamidomethyl / 57.0215); C14(Carbamidomethyl / 57.0215)	8.6e-06	1e-05	0	0	0	0	7.6e-07	9.2e-07	5.063	361.7	3.6		Specific	11.9	>sp|P46531|NOTC1_HUMAN Neurogenic locus notch homolog protein 1 OS=Homo sapiens OX=9606 GN=NOTCH1 PE=1 SV=4	1	6270	FP060222_10.6213.6213.3	high-energy collision-induced dissociation	4.91	2583.11	2583.1	1	143 | 13572
239		629.7	3	808.024	2422.06	808.024	2422.06	controllerType=0 controllerNumber=1 scan=6322	0.014	E.CSLGANPCEHAGKCINTLGSFE.C		CSLGANPCEHAGKCINTLGSFE,EC,1@57.02146,8@57.02146,14@57.02146		18.0012	E.C[+57.02146]SLGANPC[+57.02146]EHAGKC[+57.02146]INTLGSFE.C	C1(Carbamidomethyl / 57.0215); C8(Carbamidomethyl / 57.0215); C14(Carbamidomethyl / 57.0215)	1.8e-09	2.2e-09	0	0	0	0	1.4e-10	1.7e-10	8.739	601.8	601.8		Specific	12.7	>sp|P46531|NOTC1_HUMAN Neurogenic locus notch homolog protein 1 OS=Homo sapiens OX=9606 GN=NOTCH1 PE=1 SV=4	1	6413	FP060222_10.6322.6322.3	high-energy collision-induced dissociation	10.66	2421.05	2421.05	1	144 | 13822
239		537.3	3	808.024	2422.06	808.024	2422.06	controllerType=0 controllerNumber=1 scan=6376	-0.288	E.CSLGANPCEHAGKCINTLGSFE.C		CSLGANPCEHAGKCINTLGSFE,EC,1@57.02146,8@57.02146,14@57.02146		18.1252	E.C[+57.02146]SLGANPC[+57.02146]EHAGKC[+57.02146]INTLGSFE.C	C1(Carbamidomethyl / 57.0215); C8(Carbamidomethyl / 57.0215); C14(Carbamidomethyl / 57.0215)	8.4e-08	1e-07	0	0	0	0	7.1e-09	8.5e-09	7.074	537.3	537.3		Specific	11.4	>sp|P46531|NOTC1_HUMAN Neurogenic locus notch homolog protein 1 OS=Homo sapiens OX=9606 GN=NOTCH1 PE=1 SV=4	1	6481	FP060222_10.6376.6376.3	high-energy collision-induced dissociation	8.66	2421.05	2421.05	1	145 | 13910
239		457.7	2	504.2	1007.39	504.2	1007.39	controllerType=0 controllerNumber=1 scan=4439	0.673	E.CSLGANPCE.H		CSLGANPCE,EH,1@57.02146,8@57.02146		13.763	E.C[+57.02146]SLGANPC[+57.02146]E.H	C1(Carbamidomethyl / 57.0215); C8(Carbamidomethyl / 57.0215)	4.9e-06	5.9e-06	0	0	0	0	4.5e-07	5.4e-07	5.312	405.7	405.7		Specific	11.5	>sp|P46531|NOTC1_HUMAN Neurogenic locus notch homolog protein 1 OS=Homo sapiens OX=9606 GN=NOTCH1 PE=1 SV=4	1	3990	FP060222_10.4439.4439.2	high-energy collision-induced dissociation	5.55	1006.39	1006.38	1	146 | 203
248	Hex(1)	125.2	2	806.86	1612.71	806.862	1612.72	controllerType=0 controllerNumber=1 scan=5323	-1.836	E.HAGKCINTLGSFE.C	11	HAGKCINTLGSFE,EC,1@15.99492,5@57.02146,7@0.98402,11@162.05282	H1(Oxidation / 15.9949); N7(Deamidated / 0.984); S11(OGlycan / 162.0528)	15.756	E.H[+15.99492]AGKC[+57.02146]IN[+0.98402]TLGS[+162.05282]FE.C	C5(Carbamidomethyl / 57.0215)	0.034	0.041	0	0	0	0	0.0022	0.0027	1.466	125.2	12.4		Specific	6.1	>sp|P46531|NOTC1_HUMAN Neurogenic locus notch homolog protein 1 OS=Homo sapiens OX=9606 GN=NOTCH1 PE=1 SV=4	1	5161	FP060222_10.5323.5323.2	high-energy collision-induced dissociation	1.32	1611.71	1611.71	1	147 | 1351
248	Hex(1)	485.5	2	806.37	1611.73	806.37	1611.73	controllerType=0 controllerNumber=1 scan=4848	0.591	E.HAGKCINTLGSFE.C	11	HAGKCINTLGSFE,EC,5@57.02146,7@15.99492,11@162.05282	N7(Oxidation / 15.9949); S11(OGlycan / 162.0528)	14.6953	E.HAGKC[+57.02146]IN[+15.99492]TLGS[+162.05282]FE.C	C5(Carbamidomethyl / 57.0215)	6.8e-07	8.2e-07	0	0	0	0	7.3e-08	8.8e-08	6.167	427.3	48		Specific	13.6	>sp|P46531|NOTC1_HUMAN Neurogenic locus notch homolog protein 1 OS=Homo sapiens OX=9606 GN=NOTCH1 PE=1 SV=4	1	4549	FP060222_10.4848.4848.2	high-energy collision-induced dissociation	6.29	1610.73	1610.72	1	148 | 1211
248	Hex(1)	482	2	806.37	1611.73	806.37	1611.73	controllerType=0 controllerNumber=1 scan=4898	0.591	E.HAGKCINTLGSFE.C	11	HAGKCINTLGSFE,EC,5@57.02146,7@15.99492,11@162.05282	N7(Oxidation / 15.9949); S11(OGlycan / 162.0528)	14.8101	E.HAGKC[+57.02146]IN[+15.99492]TLGS[+162.05282]FE.C	C5(Carbamidomethyl / 57.0215)	7.1e-06	8.5e-06	0	0	0	0	6.6e-07	7.9e-07	5.151	347.1	48.8		Specific	14.3	>sp|P46531|NOTC1_HUMAN Neurogenic locus notch homolog protein 1 OS=Homo sapiens OX=9606 GN=NOTCH1 PE=1 SV=4	1	4620	FP060222_10.4898.4898.2	high-energy collision-induced dissociation	5.27	1610.73	1610.72	1	149 | 1275
248	Hex(1)	317.7	3	537.916	1611.73	537.915	1611.73	controllerType=0 controllerNumber=1 scan=4876	0.999	E.HAGKCINTLGSFE.C	8	HAGKCINTLGSFE,EC,5@57.02146,7@15.99492,8@162.05282	N7(Oxidation / 15.9949); T8(OGlycan / 162.0528)	14.7596	E.HAGKC[+57.02146]IN[+15.99492]T[+162.05282]LGSFE.C	C5(Carbamidomethyl / 57.0215)	0.00022	0.00026	0	0	0	0	1.1e-05	1.4e-05	3.665	298	3.9		Specific	9.9	>sp|P46531|NOTC1_HUMAN Neurogenic locus notch homolog protein 1 OS=Homo sapiens OX=9606 GN=NOTCH1 PE=1 SV=4	1	4588	FP060222_10.4876.4876.3	high-energy collision-induced dissociation	3.77	1610.73	1610.72	1	150 | 1251
248	Hex(1)	213.5	3	537.916	1611.73	537.915	1611.73	controllerType=0 controllerNumber=1 scan=4825	1.453	E.HAGKCINTLGSFE.C	8	HAGKCINTLGSFE,EC,5@57.02146,7@15.99492,8@162.05282	N7(Oxidation / 15.9949); T8(OGlycan / 162.0528)	14.6421	E.HAGKC[+57.02146]IN[+15.99492]T[+162.05282]LGSFE.C	C5(Carbamidomethyl / 57.0215)	0.011	0.013	0	0	0	0	0.00058	0.0007	1.957	213.5	6		Specific	6.4	>sp|P46531|NOTC1_HUMAN Neurogenic locus notch homolog protein 1 OS=Homo sapiens OX=9606 GN=NOTCH1 PE=1 SV=4	1	4520	FP060222_10.4825.4825.3	high-energy collision-induced dissociation	2.12	1610.73	1610.72	1	151 | 1199
248	Hex(1)	101.1	3	537.916	1611.73	537.915	1611.73	controllerType=0 controllerNumber=1 scan=4931	0.317	E.HAGKCINTLGSFE.C	8	HAGKCINTLGSFE,EC,5@57.02146,7@15.99492,8@162.05282	N7(Oxidation / 15.9949); T8(OGlycan / 162.0528)	14.8828	E.HAGKC[+57.02146]IN[+15.99492]T[+162.05282]LGSFE.C	C5(Carbamidomethyl / 57.0215)	0.037	0.045	0	0	0	0	0.0029	0.0035	1.429	101.1	6		Specific	5.8	>sp|P46531|NOTC1_HUMAN Neurogenic locus notch homolog protein 1 OS=Homo sapiens OX=9606 GN=NOTCH1 PE=1 SV=4	1	4662	FP060222_10.4931.4931.3	high-energy collision-induced dissociation	1.35	1610.73	1610.72	1	152 | 1299
248	Hex(1)	380	2	798.372	1595.74	798.372	1595.74	controllerType=0 controllerNumber=1 scan=4867	0.087	E.HAGKCINTLGSFE.C	11	HAGKCINTLGSFE,EC,5@57.02146,11@162.05282	S11(OGlycan / 162.0528)	14.7392	E.HAGKC[+57.02146]INTLGS[+162.05282]FE.C	C5(Carbamidomethyl / 57.0215)	6.3e-07	7.6e-07	0	0	0	0	6.6e-08	8e-08	6.202	376.6	26.4		Specific	12.9	>sp|P46531|NOTC1_HUMAN Neurogenic locus notch homolog protein 1 OS=Homo sapiens OX=9606 GN=NOTCH1 PE=1 SV=4	1	4576	FP060222_10.4867.4867.2	high-energy collision-induced dissociation	6.18	1594.73	1594.73	1	153 | 1235
248	Hex(1)	316.5	3	532.584	1595.74	532.584	1595.74	controllerType=0 controllerNumber=1 scan=4866	0.844	E.HAGKCINTLGSFE.C	11	HAGKCINTLGSFE,EC,5@57.02146,11@162.05282	S11(OGlycan / 162.0528)	14.737	E.HAGKC[+57.02146]INTLGS[+162.05282]FE.C	C5(Carbamidomethyl / 57.0215)	0.00029	0.00035	0	0	0	0	1.6e-05	1.9e-05	3.54	316.5	11.9		Specific	9.2	>sp|P46531|NOTC1_HUMAN Neurogenic locus notch homolog protein 1 OS=Homo sapiens OX=9606 GN=NOTCH1 PE=1 SV=4	1	4575	FP060222_10.4866.4866.3	high-energy collision-induced dissociation	3.65	1594.73	1594.73	1	154 | 1223
248	Hex(1)	210.3	3	532.584	1595.74	532.584	1595.74	controllerType=0 controllerNumber=1 scan=4919	0.729	E.HAGKCINTLGSFE.C	8	HAGKCINTLGSFE,EC,5@57.02146,8@162.05282	T8(OGlycan / 162.0528)	14.857	E.HAGKC[+57.02146]INT[+162.05282]LGSFE.C	C5(Carbamidomethyl / 57.0215)	0.00096	0.0012	0	0	0	0	7.8e-05	9.4e-05	3.016	210.3	6		Specific	8.1	>sp|P46531|NOTC1_HUMAN Neurogenic locus notch homolog protein 1 OS=Homo sapiens OX=9606 GN=NOTCH1 PE=1 SV=4	1	4646	FP060222_10.4919.4919.3	high-energy collision-induced dissociation	3.19	1594.73	1594.73	1	155 | 1287
248		351	3	483.898	1449.68	483.898	1449.68	controllerType=0 controllerNumber=1 scan=4914	0.856	E.HAGKCINTLGSFE.C		HAGKCINTLGSFE,EC,5@57.02146,7@15.99492	N7(Oxidation / 15.9949)	14.8442	E.HAGKC[+57.02146]IN[+15.99492]TLGSFE.C	C5(Carbamidomethyl / 57.0215)	0.00023	0.00027	0	0	0	0	1.3e-05	1.6e-05	3.642	318.5	172.2		Specific	8.1	>sp|P46531|NOTC1_HUMAN Neurogenic locus notch homolog protein 1 OS=Homo sapiens OX=9606 GN=NOTCH1 PE=1 SV=4	1	4641	FP060222_10.4914.4914.3	high-energy collision-induced dissociation	3.73	1448.67	1448.67	1	156 | 435
248		389.6	3	478.567	1433.69	478.566	1433.68	controllerType=0 controllerNumber=1 scan=4880	1.065	E.HAGKCINTLGSFE.C		HAGKCINTLGSFE,EC,5@57.02146		14.7673	E.HAGKC[+57.02146]INTLGSFE.C	C5(Carbamidomethyl / 57.0215)	0.00014	0.00017	0	0	0	0	7.1e-06	8.5e-06	3.851	325.9	325.9		Specific	9.6	>sp|P46531|NOTC1_HUMAN Neurogenic locus notch homolog protein 1 OS=Homo sapiens OX=9606 GN=NOTCH1 PE=1 SV=4	1	4593	FP060222_10.4880.4880.3	high-energy collision-induced dissociation	3.83	1432.68	1432.68	1	157 | 433
248		279.2	3	478.566	1433.68	478.566	1433.68	controllerType=0 controllerNumber=1 scan=5111	-0.978	E.HAGKCINTLGSFE.C		HAGKCINTLGSFE,EC,5@57.02146		15.2846	E.HAGKC[+57.02146]INTLGSFE.C	C5(Carbamidomethyl / 57.0215)	0.00014	0.00017	0	0	0	0	6.5e-06	7.9e-06	3.861	279.2	279.2		Specific	8.1	>sp|P46531|NOTC1_HUMAN Neurogenic locus notch homolog protein 1 OS=Homo sapiens OX=9606 GN=NOTCH1 PE=1 SV=4	1	4895	FP060222_10.5111.5111.3	high-energy collision-induced dissociation	3.82	1432.68	1432.68	1	158 | 452
248		172.2	3	478.566	1433.68	478.566	1433.68	controllerType=0 controllerNumber=1 scan=5167	-0.212	E.HAGKCINTLGSFE.C		HAGKCINTLGSFE,EC,5@57.02146		15.41	E.HAGKC[+57.02146]INTLGSFE.C	C5(Carbamidomethyl / 57.0215)	0.0036	0.0043	0	0	0	0	0.00025	0.0003	2.446	172.2	172.2		Specific	6.4	>sp|P46531|NOTC1_HUMAN Neurogenic locus notch homolog protein 1 OS=Homo sapiens OX=9606 GN=NOTCH1 PE=1 SV=4	1	4969	FP060222_10.5167.5167.3	high-energy collision-induced dissociation	2.37	1432.68	1432.68	1	159 | 458
261		555.6	2	815.327	1629.65	815.326	1629.65	controllerType=0 controllerNumber=1 scan=5207	0.92	E.CQCLQGYTGPRCE.I		CQCLQGYTGPRCE,EI,1@57.02146,2@0.98402,3@57.02146,12@57.02146	Q2(Deamidated / 0.984)	15.5007	E.C[+57.02146]Q[+0.98402]C[+57.02146]LQGYTGPRC[+57.02146]E.I	C1(Carbamidomethyl / 57.0215); C3(Carbamidomethyl / 57.0215); C12(Carbamidomethyl / 57.0215)	3.2e-06	3.9e-06	0	0	0	0	2.3e-07	2.8e-07	5.493	495.9	214.6		Specific	10.1	>sp|P46531|NOTC1_HUMAN Neurogenic locus notch homolog protein 1 OS=Homo sapiens OX=9606 GN=NOTCH1 PE=1 SV=4	1	5015	FP060222_10.5207.5207.2	high-energy collision-induced dissociation	5.41	1628.64	1628.64	1	160 | 1334
261		801.2	2	814.834	1628.66	814.834	1628.66	controllerType=0 controllerNumber=1 scan=4820	0.175	E.CQCLQGYTGPRCE.I		CQCLQGYTGPRCE,EI,1@57.02146,3@57.02146,12@57.02146		14.6327	E.C[+57.02146]QC[+57.02146]LQGYTGPRC[+57.02146]E.I	C1(Carbamidomethyl / 57.0215); C3(Carbamidomethyl / 57.0215); C12(Carbamidomethyl / 57.0215)	1.1e-13	1.4e-13	0	0	0	0	8.1e-15	9.7e-15	12.942	718.3	718.3		Specific	15.7	>sp|P46531|NOTC1_HUMAN Neurogenic locus notch homolog protein 1 OS=Homo sapiens OX=9606 GN=NOTCH1 PE=1 SV=4	1	4515	FP060222_10.4820.4820.2	high-energy collision-induced dissociation	12.86	1627.65	1627.65	1	161 | 1194
261		738.1	2	814.833	1628.66	814.834	1628.66	controllerType=0 controllerNumber=1 scan=4768	-1.624	E.CQCLQGYTGPRCE.I		CQCLQGYTGPRCE,EI,1@57.02146,3@57.02146,12@57.02146		14.5135	E.C[+57.02146]QC[+57.02146]LQGYTGPRC[+57.02146]E.I	C1(Carbamidomethyl / 57.0215); C3(Carbamidomethyl / 57.0215); C12(Carbamidomethyl / 57.0215)	1.1e-11	1.4e-11	0	0	0	0	1e-12	1.3e-12	10.942	682.1	682.1		Specific	15.5	>sp|P46531|NOTC1_HUMAN Neurogenic locus notch homolog protein 1 OS=Homo sapiens OX=9606 GN=NOTCH1 PE=1 SV=4	1	4446	FP060222_10.4768.4768.2	high-energy collision-induced dissociation	10.86	1627.65	1627.65	1	162 | 1177
261		623.5	2	814.835	1628.66	814.834	1628.66	controllerType=0 controllerNumber=1 scan=6517	0.25	E.CQCLQGYTGPRCE.I		CQCLQGYTGPRCE,EI,1@57.02146,3@57.02146,12@57.02146		18.4513	E.C[+57.02146]QC[+57.02146]LQGYTGPRC[+57.02146]E.I	C1(Carbamidomethyl / 57.0215); C3(Carbamidomethyl / 57.0215); C12(Carbamidomethyl / 57.0215)	3e-09	3.6e-09	0	0	0	0	1.9e-10	2.3e-10	8.527	518.1	518.1		Specific	16.3	>sp|P46531|NOTC1_HUMAN Neurogenic locus notch homolog protein 1 OS=Homo sapiens OX=9606 GN=NOTCH1 PE=1 SV=4	1	6673	FP060222_10.6517.6517.2	high-energy collision-induced dissociation	8.45	1627.65	1627.65	1	163 | 1516
261		596.5	2	814.834	1628.66	814.834	1628.66	controllerType=0 controllerNumber=1 scan=6570	-0.649	E.CQCLQGYTGPRCE.I		CQCLQGYTGPRCE,EI,1@57.02146,3@57.02146,12@57.02146		18.5729	E.C[+57.02146]QC[+57.02146]LQGYTGPRC[+57.02146]E.I	C1(Carbamidomethyl / 57.0215); C3(Carbamidomethyl / 57.0215); C12(Carbamidomethyl / 57.0215)	1.1e-08	1.4e-08	0	0	0	0	8.2e-10	9.9e-10	7.942	552.5	552.5		Specific	16.6	>sp|P46531|NOTC1_HUMAN Neurogenic locus notch homolog protein 1 OS=Homo sapiens OX=9606 GN=NOTCH1 PE=1 SV=4	1	6745	FP060222_10.6570.6570.2	high-energy collision-induced dissociation	7.86	1627.65	1627.65	1	164 | 1607
261		549.9	2	814.837	1628.67	814.834	1628.66	controllerType=0 controllerNumber=1 scan=6625	3.248	E.CQCLQGYTGPRCE.I		CQCLQGYTGPRCE,EI,1@57.02146,3@57.02146,12@57.02146		18.6989	E.C[+57.02146]QC[+57.02146]LQGYTGPRC[+57.02146]E.I	C1(Carbamidomethyl / 57.0215); C3(Carbamidomethyl / 57.0215); C12(Carbamidomethyl / 57.0215)	4.4e-07	5.3e-07	0	0	0	0	5.5e-08	6.7e-08	6.353	549.9	549.9		Specific	14.8	>sp|P46531|NOTC1_HUMAN Neurogenic locus notch homolog protein 1 OS=Homo sapiens OX=9606 GN=NOTCH1 PE=1 SV=4	1	6812	FP060222_10.6625.6625.2	high-energy collision-induced dissociation	6.27	1627.66	1627.65	1	165 | 1694
261		521.3	2	814.836	1628.66	814.834	1628.66	controllerType=0 controllerNumber=1 scan=4893	1.524	E.CQCLQGYTGPRCE.I		CQCLQGYTGPRCE,EI,1@57.02146,3@57.02146,12@57.02146		14.7973	E.C[+57.02146]QC[+57.02146]LQGYTGPRC[+57.02146]E.I	C1(Carbamidomethyl / 57.0215); C3(Carbamidomethyl / 57.0215); C12(Carbamidomethyl / 57.0215)	1.4e-07	1.7e-07	0	0	0	0	1.5e-08	1.8e-08	6.861	521.3	521.3		Specific	16	>sp|P46531|NOTC1_HUMAN Neurogenic locus notch homolog protein 1 OS=Homo sapiens OX=9606 GN=NOTCH1 PE=1 SV=4	1	4614	FP060222_10.4893.4893.2	high-energy collision-induced dissociation	6.78	1627.66	1627.65	1	166 | 1270
274	Hex(1)Pent(2); Fuc(1)	310.4	3	1085.11	3253.32	1085.11	3253.31	controllerType=0 controllerNumber=1 scan=7302	3.33	E.IDVNECVSNPCQNDTTCLDQIGE.F	15;16	IDVNECVSNPCQNDTTCLDQIGE,EF,6@57.02146,11@57.02146,15@426.13734,16@146.05791,17@57.02146	T15(OGlycan / 426.1373); T16(OGlycan / 146.0579)	20.2582	E.IDVNEC[+57.02146]VSNPC[+57.02146]QNDT[+426.13734]T[+146.05791]C[+57.02146]LDQIGE.F	C6(Carbamidomethyl / 57.0215); C11(Carbamidomethyl / 57.0215); C17(Carbamidomethyl / 57.0215)	0.0032	0.0039	0	0	0	0	0.0002	0.00024	2.493	310.4	0		Specific	12.4	>sp|P46531|NOTC1_HUMAN Neurogenic locus notch homolog protein 1 OS=Homo sapiens OX=9606 GN=NOTCH1 PE=1 SV=4	1	7671	FP060222_10.7302.7302.3	high-energy collision-induced dissociation	2.43	3252.31	3252.3	1	167 | 32766
274	Hex(1)Pent(2)	356.8	3	1036.42	3107.25	1036.42	3107.25	controllerType=0 controllerNumber=1 scan=7358	1.538	E.IDVNECVSNPCQNDTTCLDQIGE.F	15	IDVNECVSNPCQNDTTCLDQIGE,EF,6@57.02146,11@57.02146,15@426.13734,17@57.02146	T15(OGlycan / 426.1373)	20.388	E.IDVNEC[+57.02146]VSNPC[+57.02146]QNDT[+426.13734]TC[+57.02146]LDQIGE.F	C6(Carbamidomethyl / 57.0215); C11(Carbamidomethyl / 57.0215); C17(Carbamidomethyl / 57.0215)	0.00089	0.0011	0	0	0	0	6.9e-05	8.2e-05	3.05	356.8	1.2		Specific	13.3	>sp|P46531|NOTC1_HUMAN Neurogenic locus notch homolog protein 1 OS=Homo sapiens OX=9606 GN=NOTCH1 PE=1 SV=4	1	7746	FP060222_10.7358.7358.3	high-energy collision-induced dissociation	3.13	3106.25	3106.24	1	168 | 32840
288		373.8	2	526.732	1052.46	526.732	1052.46	controllerType=0 controllerNumber=1 scan=5969	0.481	D.TTCLDQIGE.F		TTCLDQIGE,DF,3@57.02146,5@15.99492	D5(Oxidation / 15.9949)	17.1962	D.TTC[+57.02146]LD[+15.99492]QIGE.F	C3(Carbamidomethyl / 57.0215)	0.00019	0.00022	0	0	0	0	9.7e-06	1.2e-05	3.732	373.8	373.8		Specific	9.9	>sp|P46531|NOTC1_HUMAN Neurogenic locus notch homolog protein 1 OS=Homo sapiens OX=9606 GN=NOTCH1 PE=1 SV=4	1	5959	FP060222_10.5969.5969.2	high-energy collision-induced dissociation	3.71	1051.45	1051.45	1	169 | 216
288		400.2	2	518.735	1036.46	518.734	1036.46	controllerType=0 controllerNumber=1 scan=5843	0.176	D.TTCLDQIGE.F		TTCLDQIGE,DF,3@57.02146		16.9095	D.TTC[+57.02146]LDQIGE.F	C3(Carbamidomethyl / 57.0215)	3.6e-06	4.4e-06	0	0	0	0	3.1e-07	3.8e-07	5.438	400.2	400.2		Specific	11.2	>sp|P46531|NOTC1_HUMAN Neurogenic locus notch homolog protein 1 OS=Homo sapiens OX=9606 GN=NOTCH1 PE=1 SV=4	1	5803	FP060222_10.5843.5843.2	high-energy collision-induced dissociation	5.36	1035.45	1035.45	1	170 | 214
288		357.5	2	518.735	1036.46	518.734	1036.46	controllerType=0 controllerNumber=1 scan=5790	0.529	D.TTCLDQIGE.F		TTCLDQIGE,DF,3@57.02146		16.7881	D.TTC[+57.02146]LDQIGE.F	C3(Carbamidomethyl / 57.0215)	0.0016	0.0019	0	0	0	0	0.00012	0.00015	2.792	357.5	357.5		Specific	11	>sp|P46531|NOTC1_HUMAN Neurogenic locus notch homolog protein 1 OS=Homo sapiens OX=9606 GN=NOTCH1 PE=1 SV=4	1	5736	FP060222_10.5790.5790.2	high-energy collision-induced dissociation	2.8	1035.45	1035.45	1	171 | 213
288		299.2	2	518.735	1036.46	518.734	1036.46	controllerType=0 controllerNumber=1 scan=5898	0.294	D.TTCLDQIGE.F		TTCLDQIGE,DF,3@57.02146		17.0348	D.TTC[+57.02146]LDQIGE.F	C3(Carbamidomethyl / 57.0215)	0.0034	0.0041	0	0	0	0	0.00023	0.00028	2.466	299.2	299.2		Specific	8.7	>sp|P46531|NOTC1_HUMAN Neurogenic locus notch homolog protein 1 OS=Homo sapiens OX=9606 GN=NOTCH1 PE=1 SV=4	1	5874	FP060222_10.5898.5898.2	high-energy collision-induced dissociation	2.56	1035.45	1035.45	1	172 | 215
297		549.5	2	1222.99	2444.96	1222.98	2444.96	controllerType=0 controllerNumber=1 scan=7270	0.979	E.FQCICMPGYEGVHCEVNTDE.C		FQCICMPGYEGVHCEVNTDE,EC,3@57.02146,5@57.02146,14@57.02146		20.1844	E.FQC[+57.02146]IC[+57.02146]MPGYEGVHC[+57.02146]EVNTDE.C	C3(Carbamidomethyl / 57.0215); C5(Carbamidomethyl / 57.0215); C14(Carbamidomethyl / 57.0215)	1.5e-07	1.9e-07	0	0	0	0	1.7e-08	2e-08	6.811	507	507		Specific	18	>sp|P46531|NOTC1_HUMAN Neurogenic locus notch homolog protein 1 OS=Homo sapiens OX=9606 GN=NOTCH1 PE=1 SV=4	1	7632	FP060222_10.7270.7270.2	high-energy collision-induced dissociation	7.4	2443.96	2443.95	1	173 | 15588
297		255.9	3	815.659	2444.96	815.659	2444.96	controllerType=0 controllerNumber=1 scan=7254	-0.125	E.FQCICMPGYEGVHCEVNTDE.C		FQCICMPGYEGVHCEVNTDE,EC,3@57.02146,5@57.02146,14@57.02146		20.1498	E.FQC[+57.02146]IC[+57.02146]MPGYEGVHC[+57.02146]EVNTDE.C	C3(Carbamidomethyl / 57.0215); C5(Carbamidomethyl / 57.0215); C14(Carbamidomethyl / 57.0215)	0.015	0.018	0	0	0	0	0.001	0.0013	1.813	98.2	98.2		Specific	9.2	>sp|P46531|NOTC1_HUMAN Neurogenic locus notch homolog protein 1 OS=Homo sapiens OX=9606 GN=NOTCH1 PE=1 SV=4	1	7613	FP060222_10.7254.7254.3	high-energy collision-induced dissociation	1.76	2443.95	2443.95	1	174 | 15528
297		616.2	2	951.868	1902.73	951.867	1902.73	controllerType=0 controllerNumber=1 scan=5869	0.997	E.FQCICMPGYEGVHCE.V		FQCICMPGYEGVHCE,EV,3@57.02146,5@57.02146,6@15.99492,14@57.02146	M6(Oxidation / 15.9949)	16.967	E.FQC[+57.02146]IC[+57.02146]M[+15.99492]PGYEGVHC[+57.02146]E.V	C3(Carbamidomethyl / 57.0215); C5(Carbamidomethyl / 57.0215); C14(Carbamidomethyl / 57.0215)	4.2e-09	5.1e-09	0	0	0	0	2.3e-10	2.8e-10	8.374	506.1	354.8		Specific	17.5	>sp|P46531|NOTC1_HUMAN Neurogenic locus notch homolog protein 1 OS=Homo sapiens OX=9606 GN=NOTCH1 PE=1 SV=4	1	5836	FP060222_10.5869.5869.2	high-energy collision-induced dissociation	9.29	1901.72	1901.72	1	175 | 5478
297		602.8	2	951.867	1902.73	951.867	1902.73	controllerType=0 controllerNumber=1 scan=5921	-0.222	E.FQCICMPGYEGVHCE.V		FQCICMPGYEGVHCE,EV,3@57.02146,5@57.02146,6@15.99492,14@57.02146	M6(Oxidation / 15.9949)	17.087	E.FQC[+57.02146]IC[+57.02146]M[+15.99492]PGYEGVHC[+57.02146]E.V	C3(Carbamidomethyl / 57.0215); C5(Carbamidomethyl / 57.0215); C14(Carbamidomethyl / 57.0215)	1.6e-09	2e-09	0	0	0	0	1e-10	1.2e-10	8.789	505.9	340.4		Specific	18	>sp|P46531|NOTC1_HUMAN Neurogenic locus notch homolog protein 1 OS=Homo sapiens OX=9606 GN=NOTCH1 PE=1 SV=4	1	5899	FP060222_10.5921.5921.2	high-energy collision-induced dissociation	9.71	1901.72	1901.72	1	176 | 5530
297		525	2	951.87	1902.73	951.867	1902.73	controllerType=0 controllerNumber=1 scan=7001	2.344	E.FQCICMPGYEGVHCE.V		FQCICMPGYEGVHCE,EV,3@57.02146,5@57.02146,6@15.99492,14@57.02146	M6(Oxidation / 15.9949)	19.5668	E.FQC[+57.02146]IC[+57.02146]M[+15.99492]PGYEGVHC[+57.02146]E.V	C3(Carbamidomethyl / 57.0215); C5(Carbamidomethyl / 57.0215); C14(Carbamidomethyl / 57.0215)	2e-07	2.4e-07	0	0	0	0	1.9e-08	2.3e-08	6.709	451.9	292.2		Specific	17.7	>sp|P46531|NOTC1_HUMAN Neurogenic locus notch homolog protein 1 OS=Homo sapiens OX=9606 GN=NOTCH1 PE=1 SV=4	1	7301	FP060222_10.7001.7001.2	high-energy collision-induced dissociation	7.29	1901.72	1901.72	1	177 | 6027
297		517.6	2	951.869	1902.73	951.867	1902.73	controllerType=0 controllerNumber=1 scan=7057	1.254	E.FQCICMPGYEGVHCE.V		FQCICMPGYEGVHCE,EV,3@57.02146,5@57.02146,6@15.99492,14@57.02146	M6(Oxidation / 15.9949)	19.6958	E.FQC[+57.02146]IC[+57.02146]M[+15.99492]PGYEGVHC[+57.02146]E.V	C3(Carbamidomethyl / 57.0215); C5(Carbamidomethyl / 57.0215); C14(Carbamidomethyl / 57.0215)	3.1e-07	3.7e-07	0	0	0	0	4.9e-08	6e-08	6.509	492	287.6		Specific	19.2	>sp|P46531|NOTC1_HUMAN Neurogenic locus notch homolog protein 1 OS=Homo sapiens OX=9606 GN=NOTCH1 PE=1 SV=4	1	7374	FP060222_10.7057.7057.2	high-energy collision-induced dissociation	6.63	1901.72	1901.72	1	178 | 6087
297		440.4	2	951.867	1902.73	951.867	1902.73	controllerType=0 controllerNumber=1 scan=5979	-0.222	E.FQCICMPGYEGVHCE.V		FQCICMPGYEGVHCE,EV,3@57.02146,5@57.02146,6@15.99492,14@57.02146	M6(Oxidation / 15.9949)	17.2198	E.FQC[+57.02146]IC[+57.02146]M[+15.99492]PGYEGVHC[+57.02146]E.V	C3(Carbamidomethyl / 57.0215); C5(Carbamidomethyl / 57.0215); C14(Carbamidomethyl / 57.0215)	2.5e-07	3e-07	0	0	0	0	3.5e-08	4.2e-08	6.605	401.8	274.3		Specific	17.2	>sp|P46531|NOTC1_HUMAN Neurogenic locus notch homolog protein 1 OS=Homo sapiens OX=9606 GN=NOTCH1 PE=1 SV=4	1	5969	FP060222_10.5979.5979.2	high-energy collision-induced dissociation	6.84	1901.72	1901.72	1	179 | 5556
297		436.6	3	634.913	1902.73	634.914	1902.73	controllerType=0 controllerNumber=1 scan=5911	-0.967	E.FQCICMPGYEGVHCE.V		FQCICMPGYEGVHCE,EV,3@57.02146,5@57.02146,6@15.99492,14@57.02146	M6(Oxidation / 15.9949)	17.0635	E.FQC[+57.02146]IC[+57.02146]M[+15.99492]PGYEGVHC[+57.02146]E.V	C3(Carbamidomethyl / 57.0215); C5(Carbamidomethyl / 57.0215); C14(Carbamidomethyl / 57.0215)	2.6e-06	3.1e-06	0	0	0	0	1.7e-07	2e-07	5.583	387.8	316.9		Specific	11.8	>sp|P46531|NOTC1_HUMAN Neurogenic locus notch homolog protein 1 OS=Homo sapiens OX=9606 GN=NOTCH1 PE=1 SV=4	1	5888	FP060222_10.5911.5911.3	high-energy collision-induced dissociation	5.64	1901.72	1901.72	1	180 | 5504
297		357.5	2	951.867	1902.73	951.867	1902.73	controllerType=0 controllerNumber=1 scan=6651	-0.35	E.FQCICMPGYEGVHCE.V		FQCICMPGYEGVHCE,EV,3@57.02146,5@57.02146,6@15.99492,14@57.02146	M6(Oxidation / 15.9949)	18.7578	E.FQC[+57.02146]IC[+57.02146]M[+15.99492]PGYEGVHC[+57.02146]E.V	C3(Carbamidomethyl / 57.0215); C5(Carbamidomethyl / 57.0215); C14(Carbamidomethyl / 57.0215)	4.3e-06	5.2e-06	0	0	0	0	4.1e-07	4.9e-07	5.364	357.5	47		Specific	14.4	>sp|P46531|NOTC1_HUMAN Neurogenic locus notch homolog protein 1 OS=Homo sapiens OX=9606 GN=NOTCH1 PE=1 SV=4	1	6848	FP060222_10.6651.6651.2	high-energy collision-induced dissociation	5.45	1901.72	1901.72	1	181 | 5784
297		356.2	2	951.867	1902.73	951.867	1902.73	controllerType=0 controllerNumber=1 scan=7126	-0.286	E.FQCICMPGYEGVHCE.V		FQCICMPGYEGVHCE,EV,3@57.02146,5@57.02146,6@15.99492,14@57.02146	M6(Oxidation / 15.9949)	19.8561	E.FQC[+57.02146]IC[+57.02146]M[+15.99492]PGYEGVHC[+57.02146]E.V	C3(Carbamidomethyl / 57.0215); C5(Carbamidomethyl / 57.0215); C14(Carbamidomethyl / 57.0215)	4.3e-06	5.2e-06	0	0	0	0	4.3e-07	5.2e-07	5.364	356.2	222.3		Specific	14.2	>sp|P46531|NOTC1_HUMAN Neurogenic locus notch homolog protein 1 OS=Homo sapiens OX=9606 GN=NOTCH1 PE=1 SV=4	1	7464	FP060222_10.7126.7126.2	high-energy collision-induced dissociation	5.45	1901.72	1901.72	1	182 | 6145
297		287.5	2	951.867	1902.73	951.867	1902.73	controllerType=0 controllerNumber=1 scan=6871	-0.799	E.FQCICMPGYEGVHCE.V		FQCICMPGYEGVHCE,EV,3@57.02146,5@57.02146,6@15.99492,14@57.02146	M6(Oxidation / 15.9949)	19.266	E.FQC[+57.02146]IC[+57.02146]M[+15.99492]PGYEGVHC[+57.02146]E.V	C3(Carbamidomethyl / 57.0215); C5(Carbamidomethyl / 57.0215); C14(Carbamidomethyl / 57.0215)	7e-06	8.4e-06	0	0	0	0	6.3e-07	7.5e-07	5.156	287.5	148.6		Specific	13.3	>sp|P46531|NOTC1_HUMAN Neurogenic locus notch homolog protein 1 OS=Homo sapiens OX=9606 GN=NOTCH1 PE=1 SV=4	1	7140	FP060222_10.6871.6871.2	high-energy collision-induced dissociation	5.1	1901.72	1901.72	1	183 | 5889
297		103	2	951.871	1902.73	951.867	1902.73	controllerType=0 controllerNumber=1 scan=6720	3.178	E.FQCICMPGYEGVHCE.V		FQCICMPGYEGVHCE,EV,3@57.02146,5@57.02146,6@15.99492,14@57.02146	M6(Oxidation / 15.9949)	18.9155	E.FQC[+57.02146]IC[+57.02146]M[+15.99492]PGYEGVHC[+57.02146]E.V	C3(Carbamidomethyl / 57.0215); C5(Carbamidomethyl / 57.0215); C14(Carbamidomethyl / 57.0215)	0.037	0.044	0	0	0	0	0.0027	0.0033	1.433	103	34		Specific	7.8	>sp|P46531|NOTC1_HUMAN Neurogenic locus notch homolog protein 1 OS=Homo sapiens OX=9606 GN=NOTCH1 PE=1 SV=4	1	6935	FP060222_10.6720.6720.2	high-energy collision-induced dissociation	1.35	1901.73	1901.72	1	184 | 5832
297		639.2	3	629.583	1886.73	629.582	1886.73	controllerType=0 controllerNumber=1 scan=7003	0.341	E.FQCICMPGYEGVHCE.V		FQCICMPGYEGVHCE,EV,3@57.02146,5@57.02146,14@57.02146		19.5711	E.FQC[+57.02146]IC[+57.02146]MPGYEGVHC[+57.02146]E.V	C3(Carbamidomethyl / 57.0215); C5(Carbamidomethyl / 57.0215); C14(Carbamidomethyl / 57.0215)	3.2e-08	3.9e-08	0	0	0	0	2.2e-09	2.7e-09	7.489	491.2	491.2		Specific	15.2	>sp|P46531|NOTC1_HUMAN Neurogenic locus notch homolog protein 1 OS=Homo sapiens OX=9606 GN=NOTCH1 PE=1 SV=4	1	7304	FP060222_10.7003.7003.3	high-energy collision-induced dissociation	7.41	1885.73	1885.73	1	185 | 6053
297		621.6	2	943.871	1886.73	943.87	1886.73	controllerType=0 controllerNumber=1 scan=7075	0.704	E.FQCICMPGYEGVHCE.V		FQCICMPGYEGVHCE,EV,3@57.02146,5@57.02146,14@57.02146		19.7382	E.FQC[+57.02146]IC[+57.02146]MPGYEGVHC[+57.02146]E.V	C3(Carbamidomethyl / 57.0215); C5(Carbamidomethyl / 57.0215); C14(Carbamidomethyl / 57.0215)	4.2e-09	5.1e-09	0	0	0	0	3.1e-10	3.7e-10	8.374	471.9	471.9		Specific	17.2	>sp|P46531|NOTC1_HUMAN Neurogenic locus notch homolog protein 1 OS=Homo sapiens OX=9606 GN=NOTCH1 PE=1 SV=4	1	7397	FP060222_10.7075.7075.2	high-energy collision-induced dissociation	10.29	1885.73	1885.73	1	186 | 6113
297		605.4	2	943.871	1886.73	943.87	1886.73	controllerType=0 controllerNumber=1 scan=6972	0.898	E.FQCICMPGYEGVHCE.V		FQCICMPGYEGVHCE,EV,3@57.02146,5@57.02146,14@57.02146		19.4984	E.FQC[+57.02146]IC[+57.02146]MPGYEGVHC[+57.02146]E.V	C3(Carbamidomethyl / 57.0215); C5(Carbamidomethyl / 57.0215); C14(Carbamidomethyl / 57.0215)	4.2e-09	5.1e-09	0	0	0	0	2.7e-10	3.3e-10	8.374	472.7	472.7		Specific	15.2	>sp|P46531|NOTC1_HUMAN Neurogenic locus notch homolog protein 1 OS=Homo sapiens OX=9606 GN=NOTCH1 PE=1 SV=4	1	7265	FP060222_10.6972.6972.2	high-energy collision-induced dissociation	9.29	1885.73	1885.73	1	187 | 6016
297		571.5	2	943.869	1886.73	943.87	1886.73	controllerType=0 controllerNumber=1 scan=7130	-1.237	E.FQCICMPGYEGVHCE.V		FQCICMPGYEGVHCE,EV,3@57.02146,5@57.02146,14@57.02146		19.8661	E.FQC[+57.02146]IC[+57.02146]MPGYEGVHC[+57.02146]E.V	C3(Carbamidomethyl / 57.0215); C5(Carbamidomethyl / 57.0215); C14(Carbamidomethyl / 57.0215)	1.6e-08	2e-08	0	0	0	0	1.3e-09	1.5e-09	7.789	476.5	476.5		Specific	15.6	>sp|P46531|NOTC1_HUMAN Neurogenic locus notch homolog protein 1 OS=Homo sapiens OX=9606 GN=NOTCH1 PE=1 SV=4	1	7468	FP060222_10.7130.7130.2	high-energy collision-induced dissociation	9.71	1885.72	1885.73	1	188 | 6171
297		567.8	3	629.583	1886.73	629.582	1886.73	controllerType=0 controllerNumber=1 scan=7053	0.535	E.FQCICMPGYEGVHCE.V		FQCICMPGYEGVHCE,EV,3@57.02146,5@57.02146,14@57.02146		19.687	E.FQC[+57.02146]IC[+57.02146]MPGYEGVHC[+57.02146]E.V	C3(Carbamidomethyl / 57.0215); C5(Carbamidomethyl / 57.0215); C14(Carbamidomethyl / 57.0215)	3.2e-07	3.9e-07	0	0	0	0	5.1e-08	6.2e-08	6.489	454.1	454.1		Specific	13.9	>sp|P46531|NOTC1_HUMAN Neurogenic locus notch homolog protein 1 OS=Homo sapiens OX=9606 GN=NOTCH1 PE=1 SV=4	1	7369	FP060222_10.7053.7053.3	high-energy collision-induced dissociation	7.41	1885.73	1885.73	1	189 | 6076
297		567.6	2	943.871	1886.73	943.87	1886.73	controllerType=0 controllerNumber=1 scan=7020	0.834	E.FQCICMPGYEGVHCE.V		FQCICMPGYEGVHCE,EV,3@57.02146,5@57.02146,14@57.02146		19.612	E.FQC[+57.02146]IC[+57.02146]MPGYEGVHC[+57.02146]E.V	C3(Carbamidomethyl / 57.0215); C5(Carbamidomethyl / 57.0215); C14(Carbamidomethyl / 57.0215)	4.2e-08	5.1e-08	0	0	0	0	2.6e-09	3.1e-09	7.374	469.4	469.4		Specific	17.3	>sp|P46531|NOTC1_HUMAN Neurogenic locus notch homolog protein 1 OS=Homo sapiens OX=9606 GN=NOTCH1 PE=1 SV=4	1	7324	FP060222_10.7020.7020.2	high-energy collision-induced dissociation	8.29	1885.73	1885.73	1	190 | 6065
297		511.1	2	943.869	1886.73	943.87	1886.73	controllerType=0 controllerNumber=1 scan=7190	-1.56	E.FQCICMPGYEGVHCE.V		FQCICMPGYEGVHCE,EV,3@57.02146,5@57.02146,14@57.02146		20.003	E.FQC[+57.02146]IC[+57.02146]MPGYEGVHC[+57.02146]E.V	C3(Carbamidomethyl / 57.0215); C5(Carbamidomethyl / 57.0215); C14(Carbamidomethyl / 57.0215)	1.2e-07	1.4e-07	0	0	0	0	1.3e-08	1.5e-08	6.924	437.7	437.7		Specific	15.4	>sp|P46531|NOTC1_HUMAN Neurogenic locus notch homolog protein 1 OS=Homo sapiens OX=9606 GN=NOTCH1 PE=1 SV=4	1	7539	FP060222_10.7190.7190.2	high-energy collision-induced dissociation	7.04	1885.72	1885.73	1	191 | 6197
297		464	2	660.757	1320.51	660.756	1320.51	controllerType=0 controllerNumber=1 scan=6316	0.331	E.FQCICMPGYE.G		FQCICMPGYE,EG,3@57.02146,5@57.02146,6@15.99492	M6(Oxidation / 15.9949)	17.9903	E.FQC[+57.02146]IC[+57.02146]M[+15.99492]PGYE.G	C3(Carbamidomethyl / 57.0215); C5(Carbamidomethyl / 57.0215)	7.7e-05	9.3e-05	0	0	0	0	3.2e-06	3.9e-06	4.112	292.7	292.7		Specific	12.2	>sp|P46531|NOTC1_HUMAN Neurogenic locus notch homolog protein 1 OS=Homo sapiens OX=9606 GN=NOTCH1 PE=1 SV=4	1	6405	FP060222_10.6316.6316.2	high-energy collision-induced dissociation	4.55	1319.5	1319.5	1	192 | 501
297		446.2	2	660.756	1320.5	660.756	1320.51	controllerType=0 controllerNumber=1 scan=7738	-1.148	E.FQCICMPGYE.G		FQCICMPGYE,EG,3@57.02146,5@57.02146,6@15.99492	M6(Oxidation / 15.9949)	21.2844	E.FQC[+57.02146]IC[+57.02146]M[+15.99492]PGYE.G	C3(Carbamidomethyl / 57.0215); C5(Carbamidomethyl / 57.0215)	1.9e-05	2.3e-05	0	0	0	0	1.4e-06	1.7e-06	4.711	344.4	344.4		Specific	11.7	>sp|P46531|NOTC1_HUMAN Neurogenic locus notch homolog protein 1 OS=Homo sapiens OX=9606 GN=NOTCH1 PE=1 SV=4	1	8231	FP060222_10.7738.7738.2	high-energy collision-induced dissociation	5.15	1319.5	1319.5	1	193 | 589
297		436.3	2	660.757	1320.51	660.756	1320.51	controllerType=0 controllerNumber=1 scan=6266	0.238	E.FQCICMPGYE.G		FQCICMPGYE,EG,3@57.02146,5@57.02146,6@15.99492	M6(Oxidation / 15.9949)	17.8746	E.FQC[+57.02146]IC[+57.02146]M[+15.99492]PGYE.G	C3(Carbamidomethyl / 57.0215); C5(Carbamidomethyl / 57.0215)	0.001	0.0013	0	0	0	0	8.5e-05	0.0001	2.981	307.1	307.1		Specific	10.6	>sp|P46531|NOTC1_HUMAN Neurogenic locus notch homolog protein 1 OS=Homo sapiens OX=9606 GN=NOTCH1 PE=1 SV=4	1	6338	FP060222_10.6266.6266.2	high-energy collision-induced dissociation	3.35	1319.5	1319.5	1	194 | 496
297		435.7	2	660.756	1320.5	660.756	1320.51	controllerType=0 controllerNumber=1 scan=7743	-1.148	E.FQCICMPGYE.G		FQCICMPGYE,EG,3@57.02146,5@57.02146,6@15.99492	M6(Oxidation / 15.9949)	21.2953	E.FQC[+57.02146]IC[+57.02146]M[+15.99492]PGYE.G	C3(Carbamidomethyl / 57.0215); C5(Carbamidomethyl / 57.0215)	2.7e-05	3.2e-05	0	0	0	0	1.7e-06	2.1e-06	4.575	342	342		Specific	12.3	>sp|P46531|NOTC1_HUMAN Neurogenic locus notch homolog protein 1 OS=Homo sapiens OX=9606 GN=NOTCH1 PE=1 SV=4	1	8238	FP060222_10.7743.7743.2	high-energy collision-induced dissociation	4.95	1319.5	1319.5	1	195 | 594
297		427.4	2	660.757	1320.51	660.756	1320.51	controllerType=0 controllerNumber=1 scan=6372	0.053	E.FQCICMPGYE.G		FQCICMPGYE,EG,3@57.02146,5@57.02146,6@15.99492	M6(Oxidation / 15.9949)	18.1165	E.FQC[+57.02146]IC[+57.02146]M[+15.99492]PGYE.G	C3(Carbamidomethyl / 57.0215); C5(Carbamidomethyl / 57.0215)	3e-05	3.6e-05	0	0	0	0	2.1e-06	2.5e-06	4.528	305.7	305.7		Specific	11.6	>sp|P46531|NOTC1_HUMAN Neurogenic locus notch homolog protein 1 OS=Homo sapiens OX=9606 GN=NOTCH1 PE=1 SV=4	1	6474	FP060222_10.6372.6372.2	high-energy collision-induced dissociation	4.9	1319.5	1319.5	1	196 | 505
297		421.8	2	660.755	1320.5	660.756	1320.51	controllerType=0 controllerNumber=1 scan=7687	-2.905	E.FQCICMPGYE.G		FQCICMPGYE,EG,3@57.02146,5@57.02146,6@15.99492	M6(Oxidation / 15.9949)	21.1634	E.FQC[+57.02146]IC[+57.02146]M[+15.99492]PGYE.G	C3(Carbamidomethyl / 57.0215); C5(Carbamidomethyl / 57.0215)	0.019	0.023	0	0	0	0	0.0015	0.0018	1.711	263.3	263.3		Specific	10.4	>sp|P46531|NOTC1_HUMAN Neurogenic locus notch homolog protein 1 OS=Homo sapiens OX=9606 GN=NOTCH1 PE=1 SV=4	1	8167	FP060222_10.7687.7687.2	high-energy collision-induced dissociation	1.96	1319.49	1319.5	1	197 | 568
297		392.2	2	660.757	1320.51	660.756	1320.51	controllerType=0 controllerNumber=1 scan=7793	0.053	E.FQCICMPGYE.G		FQCICMPGYE,EG,3@57.02146,5@57.02146,6@15.99492	M6(Oxidation / 15.9949)	21.4137	E.FQC[+57.02146]IC[+57.02146]M[+15.99492]PGYE.G	C3(Carbamidomethyl / 57.0215); C5(Carbamidomethyl / 57.0215)	2.5e-05	3e-05	0	0	0	0	1.6e-06	2e-06	4.604	306.8	306.8		Specific	11.9	>sp|P46531|NOTC1_HUMAN Neurogenic locus notch homolog protein 1 OS=Homo sapiens OX=9606 GN=NOTCH1 PE=1 SV=4	1	8306	FP060222_10.7793.7793.2	high-energy collision-induced dissociation	4.45	1319.5	1319.5	1	198 | 603
297		359.2	2	660.755	1320.5	660.756	1320.51	controllerType=0 controllerNumber=1 scan=7528	-1.611	E.FQCICMPGYE.G		FQCICMPGYE,EG,3@57.02146,5@57.02146,6@15.99492	M6(Oxidation / 15.9949)	20.7886	E.FQC[+57.02146]IC[+57.02146]M[+15.99492]PGYE.G	C3(Carbamidomethyl / 57.0215); C5(Carbamidomethyl / 57.0215)	0.00082	0.00099	0	0	0	0	5.7e-05	6.8e-05	3.084	252.6	252.6		Specific	11	>sp|P46531|NOTC1_HUMAN Neurogenic locus notch homolog protein 1 OS=Homo sapiens OX=9606 GN=NOTCH1 PE=1 SV=4	1	7957	FP060222_10.7528.7528.2	high-energy collision-induced dissociation	3.09	1319.5	1319.5	1	199 | 538
297		349.3	2	660.756	1320.5	660.756	1320.51	controllerType=0 controllerNumber=1 scan=7638	-1.333	E.FQCICMPGYE.G		FQCICMPGYE,EG,3@57.02146,5@57.02146,6@15.99492	M6(Oxidation / 15.9949)	21.0476	E.FQC[+57.02146]IC[+57.02146]M[+15.99492]PGYE.G	C3(Carbamidomethyl / 57.0215); C5(Carbamidomethyl / 57.0215)	0.0005	0.0006	0	0	0	0	3.4e-05	4.1e-05	3.303	307.5	307.5		Specific	10.8	>sp|P46531|NOTC1_HUMAN Neurogenic locus notch homolog protein 1 OS=Homo sapiens OX=9606 GN=NOTCH1 PE=1 SV=4	1	8105	FP060222_10.7638.7638.2	high-energy collision-induced dissociation	3.31	1319.5	1319.5	1	200 | 555
297		337.2	2	660.756	1320.51	660.756	1320.51	controllerType=0 controllerNumber=1 scan=7584	-0.501	E.FQCICMPGYE.G		FQCICMPGYE,EG,3@57.02146,5@57.02146,6@15.99492	M6(Oxidation / 15.9949)	20.9197	E.FQC[+57.02146]IC[+57.02146]M[+15.99492]PGYE.G	C3(Carbamidomethyl / 57.0215); C5(Carbamidomethyl / 57.0215)	0.0014	0.0017	0	0	0	0	0.00011	0.00014	2.862	231	231		Specific	10.2	>sp|P46531|NOTC1_HUMAN Neurogenic locus notch homolog protein 1 OS=Homo sapiens OX=9606 GN=NOTCH1 PE=1 SV=4	1	8033	FP060222_10.7584.7584.2	high-energy collision-induced dissociation	2.87	1319.5	1319.5	1	201 | 546
297		318.9	2	660.756	1320.51	660.756	1320.51	controllerType=0 controllerNumber=1 scan=7876	-0.501	E.FQCICMPGYE.G		FQCICMPGYE,EG,3@57.02146,5@57.02146,6@15.99492	M6(Oxidation / 15.9949)	21.6061	E.FQC[+57.02146]IC[+57.02146]M[+15.99492]PGYE.G	C3(Carbamidomethyl / 57.0215); C5(Carbamidomethyl / 57.0215)	0.0012	0.0014	0	0	0	0	0.00011	0.00013	2.921	268.6	268.6		Specific	9.8	>sp|P46531|NOTC1_HUMAN Neurogenic locus notch homolog protein 1 OS=Homo sapiens OX=9606 GN=NOTCH1 PE=1 SV=4	1	8418	FP060222_10.7876.7876.2	high-energy collision-induced dissociation	2.86	1319.5	1319.5	1	202 | 614
297		299.1	2	660.756	1320.5	660.756	1320.51	controllerType=0 controllerNumber=1 scan=7266	-1.241	E.FQCICMPGYE.G		FQCICMPGYE,EG,3@57.02146,5@57.02146,6@15.99492	M6(Oxidation / 15.9949)	20.1758	E.FQC[+57.02146]IC[+57.02146]M[+15.99492]PGYE.G	C3(Carbamidomethyl / 57.0215); C5(Carbamidomethyl / 57.0215)	0.002	0.0024	0	0	0	0	0.00014	0.00016	2.706	217.5	217.5		Specific	8.1	>sp|P46531|NOTC1_HUMAN Neurogenic locus notch homolog protein 1 OS=Homo sapiens OX=9606 GN=NOTCH1 PE=1 SV=4	1	7627	FP060222_10.7266.7266.2	high-energy collision-induced dissociation	2.81	1319.5	1319.5	1	203 | 514
297		165.2	2	660.757	1320.51	660.756	1320.51	controllerType=0 controllerNumber=1 scan=7430	0.793	E.FQCICMPGYE.G		FQCICMPGYE,EG,3@57.02146,5@57.02146,6@15.99492	M6(Oxidation / 15.9949)	20.5572	E.FQC[+57.02146]IC[+57.02146]M[+15.99492]PGYE.G	C3(Carbamidomethyl / 57.0215); C5(Carbamidomethyl / 57.0215)	0.014	0.017	0	0	0	0	0.001	0.0012	1.847	165.2	165.2		Specific	8.4	>sp|P46531|NOTC1_HUMAN Neurogenic locus notch homolog protein 1 OS=Homo sapiens OX=9606 GN=NOTCH1 PE=1 SV=4	1	7835	FP060222_10.7430.7430.3	high-energy collision-induced dissociation	1.97	1319.5	1319.5	1	204 | 534
297		155.2	2	660.756	1320.5	660.756	1320.51	controllerType=0 controllerNumber=1 scan=7323	-1.056	E.FQCICMPGYE.G		FQCICMPGYE,EG,3@57.02146,5@57.02146,6@15.99492	M6(Oxidation / 15.9949)	20.3057	E.FQC[+57.02146]IC[+57.02146]M[+15.99492]PGYE.G	C3(Carbamidomethyl / 57.0215); C5(Carbamidomethyl / 57.0215)	0.016	0.019	0	0	0	0	0.0011	0.0013	1.8	155.2	155.2		Specific	7.4	>sp|P46531|NOTC1_HUMAN Neurogenic locus notch homolog protein 1 OS=Homo sapiens OX=9606 GN=NOTCH1 PE=1 SV=4	1	7699	FP060222_10.7323.7323.3	high-energy collision-induced dissociation	1.72	1319.5	1319.5	1	205 | 518
297		505.5	2	652.759	1304.51	652.759	1304.51	controllerType=0 controllerNumber=1 scan=7749	0.18	E.FQCICMPGYE.G		FQCICMPGYE,EG,3@57.02146,5@57.02146		21.3103	E.FQC[+57.02146]IC[+57.02146]MPGYE.G	C3(Carbamidomethyl / 57.0215); C5(Carbamidomethyl / 57.0215)	2.7e-05	3.2e-05	0	0	0	0	2e-06	2.4e-06	4.569	314.2	314.2		Specific	12	>sp|P46531|NOTC1_HUMAN Neurogenic locus notch homolog protein 1 OS=Homo sapiens OX=9606 GN=NOTCH1 PE=1 SV=4	1	8246	FP060222_10.7749.7749.2	high-energy collision-induced dissociation	4.69	1303.5	1303.5	1	206 | 598
297		493.1	2	652.759	1304.51	652.759	1304.51	controllerType=0 controllerNumber=1 scan=7649	-0.475	E.FQCICMPGYE.G		FQCICMPGYE,EG,3@57.02146,5@57.02146		21.0734	E.FQC[+57.02146]IC[+57.02146]MPGYE.G	C3(Carbamidomethyl / 57.0215); C5(Carbamidomethyl / 57.0215)	1.4e-05	1.7e-05	0	0	0	0	9.8e-07	1.2e-06	4.846	287.9	287.9		Specific	12.3	>sp|P46531|NOTC1_HUMAN Neurogenic locus notch homolog protein 1 OS=Homo sapiens OX=9606 GN=NOTCH1 PE=1 SV=4	1	8121	FP060222_10.7649.7649.2	high-energy collision-induced dissociation	4.97	1303.5	1303.5	1	207 | 561
297		484	2	652.759	1304.51	652.759	1304.51	controllerType=0 controllerNumber=1 scan=7694	0.086	E.FQCICMPGYE.G		FQCICMPGYE,EG,3@57.02146,5@57.02146		21.1805	E.FQC[+57.02146]IC[+57.02146]MPGYE.G	C3(Carbamidomethyl / 57.0215); C5(Carbamidomethyl / 57.0215)	1.4e-05	1.7e-05	0	0	0	0	1e-06	1.2e-06	4.846	260	260		Specific	11.9	>sp|P46531|NOTC1_HUMAN Neurogenic locus notch homolog protein 1 OS=Homo sapiens OX=9606 GN=NOTCH1 PE=1 SV=4	1	8177	FP060222_10.7694.7694.2	high-energy collision-induced dissociation	4.97	1303.5	1303.5	1	208 | 580
297		353.7	2	652.759	1304.51	652.759	1304.51	controllerType=0 controllerNumber=1 scan=7804	-0.475	E.FQCICMPGYE.G		FQCICMPGYE,EG,3@57.02146,5@57.02146		21.4395	E.FQC[+57.02146]IC[+57.02146]MPGYE.G	C3(Carbamidomethyl / 57.0215); C5(Carbamidomethyl / 57.0215)	0.00082	0.00099	0	0	0	0	6e-05	7.2e-05	3.084	223.6	223.6		Specific	10.6	>sp|P46531|NOTC1_HUMAN Neurogenic locus notch homolog protein 1 OS=Homo sapiens OX=9606 GN=NOTCH1 PE=1 SV=4	1	8324	FP060222_10.7804.7804.2	high-energy collision-induced dissociation	3.17	1303.5	1303.5	1	209 | 607
297		323.4	2	652.758	1304.51	652.759	1304.51	controllerType=0 controllerNumber=1 scan=7974	-1.224	E.FQCICMPGYE.G		FQCICMPGYE,EG,3@57.02146,5@57.02146		21.8364	E.FQC[+57.02146]IC[+57.02146]MPGYE.G	C3(Carbamidomethyl / 57.0215); C5(Carbamidomethyl / 57.0215)	0.0015	0.0018	0	0	0	0	0.00012	0.00014	2.822	265.1	265.1		Specific	9.3	>sp|P46531|NOTC1_HUMAN Neurogenic locus notch homolog protein 1 OS=Homo sapiens OX=9606 GN=NOTCH1 PE=1 SV=4	1	8544	FP060222_10.7974.7974.2	high-energy collision-induced dissociation	2.9	1303.5	1303.5	1	210 | 650
307	Hex(1)Pent(2)	963.6	4	929.382	3714.51	929.384	3714.51	controllerType=0 controllerNumber=1 scan=5396	-1.729	E.GVHCEVNTDECASSPCLHNGRCLDKINE.F	14	GVHCEVNTDECASSPCLHNGRCLDKINE,EF,4@57.02146,11@57.02146,14@426.13734,16@57.02146,19@0.98402,22@57.02146,24@15.99492	S14(OGlycan / 426.1373); N19(Deamidated / 0.984); D24(Oxidation / 15.9949)	15.915	E.GVHC[+57.02146]EVNTDEC[+57.02146]ASS[+426.13734]PC[+57.02146]LHN[+0.98402]GRC[+57.02146]LD[+15.99492]KINE.F	C4(Carbamidomethyl / 57.0215); C11(Carbamidomethyl / 57.0215); C16(Carbamidomethyl / 57.0215); C22(Carbamidomethyl / 57.0215)	1e-14	1.2e-14	0	0	0	0	2.3e-15	2.8e-15	13.993	963.6	0		Specific	19.9	>sp|P46531|NOTC1_HUMAN Neurogenic locus notch homolog protein 1 OS=Homo sapiens OX=9606 GN=NOTCH1 PE=1 SV=4	1	5247	FP060222_10.5396.5396.4	high-energy collision-induced dissociation	14.65	3713.5	3713.51	1	211 | 27643
307	Hex(1)Pent(2)	802.3	5	743.708	3714.51	743.709	3714.51	controllerType=0 controllerNumber=1 scan=5378	-1.355	E.GVHCEVNTDECASSPCLHNGRCLDKINE.F	13	GVHCEVNTDECASSPCLHNGRCLDKINE,EF,4@57.02146,11@57.02146,13@426.13734,16@57.02146,19@0.98402,22@57.02146,24@15.99492	S13(OGlycan / 426.1373); N19(Deamidated / 0.984); D24(Oxidation / 15.9949)	15.8732	E.GVHC[+57.02146]EVNTDEC[+57.02146]AS[+426.13734]SPC[+57.02146]LHN[+0.98402]GRC[+57.02146]LD[+15.99492]KINE.F	C4(Carbamidomethyl / 57.0215); C11(Carbamidomethyl / 57.0215); C16(Carbamidomethyl / 57.0215); C22(Carbamidomethyl / 57.0215)	3.3e-12	3.9e-12	0	0	0	0	4.5e-13	5.4e-13	11.487	802.3	0		Specific	18.7	>sp|P46531|NOTC1_HUMAN Neurogenic locus notch homolog protein 1 OS=Homo sapiens OX=9606 GN=NOTCH1 PE=1 SV=4	1	5229	FP060222_10.5378.5378.5	high-energy collision-induced dissociation	11.15	3713.5	3713.51	1	212 | 27523
307	Hex(1)Pent(2)	744.4	5	743.706	3714.5	743.709	3714.51	controllerType=0 controllerNumber=1 scan=5442	-3.08	E.GVHCEVNTDECASSPCLHNGRCLDKINE.F	13	GVHCEVNTDECASSPCLHNGRCLDKINE,EF,4@57.02146,11@57.02146,13@426.13734,16@57.02146,19@0.98402,22@57.02146,24@15.99492	S13(OGlycan / 426.1373); N19(Deamidated / 0.984); D24(Oxidation / 15.9949)	16.0139	E.GVHC[+57.02146]EVNTDEC[+57.02146]AS[+426.13734]SPC[+57.02146]LHN[+0.98402]GRC[+57.02146]LD[+15.99492]KINE.F	C4(Carbamidomethyl / 57.0215); C11(Carbamidomethyl / 57.0215); C16(Carbamidomethyl / 57.0215); C22(Carbamidomethyl / 57.0215)	1.1e-08	1.3e-08	0	0	0	0	7.2e-10	8.7e-10	7.962	744.4	0		Specific	18.2	>sp|P46531|NOTC1_HUMAN Neurogenic locus notch homolog protein 1 OS=Homo sapiens OX=9606 GN=NOTCH1 PE=1 SV=4	1	5304	FP060222_10.5442.5442.5	high-energy collision-induced dissociation	8.62	3713.5	3713.51	1	213 | 27963
307	Hex(1)Pent(2)	686.8	5	743.711	3714.52	743.709	3714.51	controllerType=0 controllerNumber=1 scan=4947	2.589	E.GVHCEVNTDECASSPCLHNGRCLDKINE.F	13	GVHCEVNTDECASSPCLHNGRCLDKINE,EF,4@57.02146,11@57.02146,13@426.13734,16@57.02146,19@0.98402,22@57.02146,24@15.99492	S13(OGlycan / 426.1373); N19(Deamidated / 0.984); D24(Oxidation / 15.9949)	14.9179	E.GVHC[+57.02146]EVNTDEC[+57.02146]AS[+426.13734]SPC[+57.02146]LHN[+0.98402]GRC[+57.02146]LD[+15.99492]KINE.F	C4(Carbamidomethyl / 57.0215); C11(Carbamidomethyl / 57.0215); C16(Carbamidomethyl / 57.0215); C22(Carbamidomethyl / 57.0215)	8.5e-09	1e-08	0	0	0	0	5.4e-10	6.5e-10	8.072	686.8	0		Specific	18.5	>sp|P46531|NOTC1_HUMAN Neurogenic locus notch homolog protein 1 OS=Homo sapiens OX=9606 GN=NOTCH1 PE=1 SV=4	1	4684	FP060222_10.4947.4947.5	high-energy collision-induced dissociation	8.73	3713.52	3713.51	1	214 | 26169
307	Hex(1)Pent(2)	523.2	5	743.708	3714.51	743.709	3714.51	controllerType=0 controllerNumber=1 scan=5090	-0.862	E.GVHCEVNTDECASSPCLHNGRCLDKINE.F	13	GVHCEVNTDECASSPCLHNGRCLDKINE,EF,4@57.02146,11@57.02146,13@426.13734,16@57.02146,19@0.98402,22@57.02146,24@15.99492	S13(OGlycan / 426.1373); N19(Deamidated / 0.984); D24(Oxidation / 15.9949)	15.2376	E.GVHC[+57.02146]EVNTDEC[+57.02146]AS[+426.13734]SPC[+57.02146]LHN[+0.98402]GRC[+57.02146]LD[+15.99492]KINE.F	C4(Carbamidomethyl / 57.0215); C11(Carbamidomethyl / 57.0215); C16(Carbamidomethyl / 57.0215); C22(Carbamidomethyl / 57.0215)	1.5e-06	1.8e-06	0	0	0	0	1e-07	1.2e-07	5.822	523.2	0		Specific	16.2	>sp|P46531|NOTC1_HUMAN Neurogenic locus notch homolog protein 1 OS=Homo sapiens OX=9606 GN=NOTCH1 PE=1 SV=4	1	4869	FP060222_10.5090.5090.5	high-energy collision-induced dissociation	6.15	3713.5	3713.51	1	215 | 26689
307	Hex(1)Pent(2)	739.5	5	743.512	3713.53	743.512	3713.53	controllerType=0 controllerNumber=1 scan=4843	0.241	E.GVHCEVNTDECASSPCLHNGRCLDKINE.F	13	GVHCEVNTDECASSPCLHNGRCLDKINE,EF,4@57.02146,11@57.02146,13@426.13734,16@57.02146,22@57.02146,24@15.99492	S13(OGlycan / 426.1373); D24(Oxidation / 15.9949)	14.6849	E.GVHC[+57.02146]EVNTDEC[+57.02146]AS[+426.13734]SPC[+57.02146]LHNGRC[+57.02146]LD[+15.99492]KINE.F	C4(Carbamidomethyl / 57.0215); C11(Carbamidomethyl / 57.0215); C16(Carbamidomethyl / 57.0215); C22(Carbamidomethyl / 57.0215)	8.5e-10	1e-09	0	0	0	0	7.4e-11	8.9e-11	9.072	739.5	0		Specific	17.2	>sp|P46531|NOTC1_HUMAN Neurogenic locus notch homolog protein 1 OS=Homo sapiens OX=9606 GN=NOTCH1 PE=1 SV=4	1	4543	FP060222_10.4843.4843.5	high-energy collision-induced dissociation	9.99	3712.52	3712.52	1	216 | 25489
307	Hex(1)Pent(2)	709.4	5	743.511	3713.52	743.512	3713.53	controllerType=0 controllerNumber=1 scan=4796	-1.649	E.GVHCEVNTDECASSPCLHNGRCLDKINE.F	13	GVHCEVNTDECASSPCLHNGRCLDKINE,EF,4@57.02146,11@57.02146,13@426.13734,16@57.02146,22@57.02146,24@15.99492	S13(OGlycan / 426.1373); D24(Oxidation / 15.9949)	14.5757	E.GVHC[+57.02146]EVNTDEC[+57.02146]AS[+426.13734]SPC[+57.02146]LHNGRC[+57.02146]LD[+15.99492]KINE.F	C4(Carbamidomethyl / 57.0215); C11(Carbamidomethyl / 57.0215); C16(Carbamidomethyl / 57.0215); C22(Carbamidomethyl / 57.0215)	3.3e-10	3.9e-10	0	0	0	0	3.2e-11	3.9e-11	9.487	709.4	0		Specific	16.1	>sp|P46531|NOTC1_HUMAN Neurogenic locus notch homolog protein 1 OS=Homo sapiens OX=9606 GN=NOTCH1 PE=1 SV=4	1	4483	FP060222_10.4796.4796.5	high-energy collision-induced dissociation	9.41	3712.52	3712.52	1	217 | 25230
307	Hex(1)Pent(2)	1202	4	925.384	3698.51	925.385	3698.52	controllerType=0 controllerNumber=1 scan=5371	-1.923	E.GVHCEVNTDECASSPCLHNGRCLDKINE.F	13	GVHCEVNTDECASSPCLHNGRCLDKINE,EF,4@57.02146,11@57.02146,13@426.13734,16@57.02146,19@0.98402,22@57.02146	S13(OGlycan / 426.1373); N19(Deamidated / 0.984)	15.8608	E.GVHC[+57.02146]EVNTDEC[+57.02146]AS[+426.13734]SPC[+57.02146]LHN[+0.98402]GRC[+57.02146]LDKINE.F	C4(Carbamidomethyl / 57.0215); C11(Carbamidomethyl / 57.0215); C16(Carbamidomethyl / 57.0215); C22(Carbamidomethyl / 57.0215)	1e-19	1.2e-19	0	0	0	0	1e-19	1.2e-19	18.993	1202	0		Specific	23.2	>sp|P46531|NOTC1_HUMAN Neurogenic locus notch homolog protein 1 OS=Homo sapiens OX=9606 GN=NOTCH1 PE=1 SV=4	1	5220	FP060222_10.5371.5371.4	high-energy collision-induced dissociation	18.91	3697.51	3697.51	1	218 | 27443
307	Hex(1)Pent(2)	959	4	925.385	3698.52	925.385	3698.52	controllerType=0 controllerNumber=1 scan=4939	-0.537	E.GVHCEVNTDECASSPCLHNGRCLDKINE.F	14	GVHCEVNTDECASSPCLHNGRCLDKINE,EF,4@57.02146,11@57.02146,14@426.13734,16@57.02146,19@0.98402,22@57.02146	S14(OGlycan / 426.1373); N19(Deamidated / 0.984)	14.8987	E.GVHC[+57.02146]EVNTDEC[+57.02146]ASS[+426.13734]PC[+57.02146]LHN[+0.98402]GRC[+57.02146]LDKINE.F	C4(Carbamidomethyl / 57.0215); C11(Carbamidomethyl / 57.0215); C16(Carbamidomethyl / 57.0215); C22(Carbamidomethyl / 57.0215)	1e-14	1.2e-14	0	0	0	0	2e-15	2.4e-15	13.993	959	0		Specific	20.8	>sp|P46531|NOTC1_HUMAN Neurogenic locus notch homolog protein 1 OS=Homo sapiens OX=9606 GN=NOTCH1 PE=1 SV=4	1	4673	FP060222_10.4939.4939.4	high-energy collision-induced dissociation	13.91	3697.51	3697.51	1	219 | 26049
307	Hex(1)Pent(2)	956.1	4	925.384	3698.51	925.385	3698.52	controllerType=0 controllerNumber=1 scan=5433	-1.263	E.GVHCEVNTDECASSPCLHNGRCLDKINE.F	13	GVHCEVNTDECASSPCLHNGRCLDKINE,EF,4@57.02146,11@57.02146,13@426.13734,16@57.02146,19@0.98402,22@57.02146	S13(OGlycan / 426.1373); N19(Deamidated / 0.984)	15.9925	E.GVHC[+57.02146]EVNTDEC[+57.02146]AS[+426.13734]SPC[+57.02146]LHN[+0.98402]GRC[+57.02146]LDKINE.F	C4(Carbamidomethyl / 57.0215); C11(Carbamidomethyl / 57.0215); C16(Carbamidomethyl / 57.0215); C22(Carbamidomethyl / 57.0215)	1e-14	1.2e-14	0	0	0	0	2.7e-15	3.2e-15	13.993	956.1	0		Specific	20.4	>sp|P46531|NOTC1_HUMAN Neurogenic locus notch homolog protein 1 OS=Homo sapiens OX=9606 GN=NOTCH1 PE=1 SV=4	1	5292	FP060222_10.5433.5433.4	high-energy collision-induced dissociation	13.91	3697.51	3697.51	1	220 | 27883
307	Hex(1)Pent(2)	887	4	925.385	3698.52	925.385	3698.52	controllerType=0 controllerNumber=1 scan=5319	-0.801	E.GVHCEVNTDECASSPCLHNGRCLDKINE.F	14	GVHCEVNTDECASSPCLHNGRCLDKINE,EF,4@57.02146,11@57.02146,14@426.13734,16@57.02146,19@0.98402,22@57.02146	S14(OGlycan / 426.1373); N19(Deamidated / 0.984)	15.7473	E.GVHC[+57.02146]EVNTDEC[+57.02146]ASS[+426.13734]PC[+57.02146]LHN[+0.98402]GRC[+57.02146]LDKINE.F	C4(Carbamidomethyl / 57.0215); C11(Carbamidomethyl / 57.0215); C16(Carbamidomethyl / 57.0215); C22(Carbamidomethyl / 57.0215)	1e-12	1.2e-12	0	0	0	0	1.5e-13	1.8e-13	11.993	887	0		Specific	19.7	>sp|P46531|NOTC1_HUMAN Neurogenic locus notch homolog protein 1 OS=Homo sapiens OX=9606 GN=NOTCH1 PE=1 SV=4	1	5157	FP060222_10.5319.5319.4	high-energy collision-induced dissociation	12.91	3697.51	3697.51	1	221 | 27243
307	Hex(1)Pent(2)	878.7	5	740.51	3698.52	740.51	3698.52	controllerType=0 controllerNumber=1 scan=4933	-0.194	E.GVHCEVNTDECASSPCLHNGRCLDKINE.F	14	GVHCEVNTDECASSPCLHNGRCLDKINE,EF,4@57.02146,11@57.02146,14@426.13734,16@57.02146,19@0.98402,22@57.02146	S14(OGlycan / 426.1373); N19(Deamidated / 0.984)	14.8862	E.GVHC[+57.02146]EVNTDEC[+57.02146]ASS[+426.13734]PC[+57.02146]LHN[+0.98402]GRC[+57.02146]LDKINE.F	C4(Carbamidomethyl / 57.0215); C11(Carbamidomethyl / 57.0215); C16(Carbamidomethyl / 57.0215); C22(Carbamidomethyl / 57.0215)	3.3e-13	3.9e-13	0	0	0	0	3.4e-14	4.1e-14	12.487	878.7	0		Specific	18.7	>sp|P46531|NOTC1_HUMAN Neurogenic locus notch homolog protein 1 OS=Homo sapiens OX=9606 GN=NOTCH1 PE=1 SV=4	1	4664	FP060222_10.4933.4933.5	high-energy collision-induced dissociation	13.41	3697.51	3697.51	1	222 | 26009
307	Hex(1)Pent(2)	739.1	5	740.509	3698.52	740.51	3698.52	controllerType=0 controllerNumber=1 scan=4987	-0.772	E.GVHCEVNTDECASSPCLHNGRCLDKINE.F	14	GVHCEVNTDECASSPCLHNGRCLDKINE,EF,4@57.02146,11@57.02146,14@426.13734,16@57.02146,19@0.98402,22@57.02146	S14(OGlycan / 426.1373); N19(Deamidated / 0.984)	15.0073	E.GVHC[+57.02146]EVNTDEC[+57.02146]ASS[+426.13734]PC[+57.02146]LHN[+0.98402]GRC[+57.02146]LDKINE.F	C4(Carbamidomethyl / 57.0215); C11(Carbamidomethyl / 57.0215); C16(Carbamidomethyl / 57.0215); C22(Carbamidomethyl / 57.0215)	3.3e-10	3.9e-10	0	0	0	0	3.9e-11	4.7e-11	9.487	739.1	0		Specific	15.8	>sp|P46531|NOTC1_HUMAN Neurogenic locus notch homolog protein 1 OS=Homo sapiens OX=9606 GN=NOTCH1 PE=1 SV=4	1	4738	FP060222_10.4987.4987.5	high-energy collision-induced dissociation	10.41	3697.51	3697.51	1	223 | 26369
307	Hex(1)Pent(2)	518.8	4	925.387	3698.53	925.385	3698.52	controllerType=0 controllerNumber=1 scan=5123	1.509	E.GVHCEVNTDECASSPCLHNGRCLDKINE.F	13	GVHCEVNTDECASSPCLHNGRCLDKINE,EF,4@57.02146,11@57.02146,13@426.13734,16@57.02146,19@0.98402,22@57.02146	S13(OGlycan / 426.1373); N19(Deamidated / 0.984)	15.3114	E.GVHC[+57.02146]EVNTDEC[+57.02146]AS[+426.13734]SPC[+57.02146]LHN[+0.98402]GRC[+57.02146]LDKINE.F	C4(Carbamidomethyl / 57.0215); C11(Carbamidomethyl / 57.0215); C16(Carbamidomethyl / 57.0215); C22(Carbamidomethyl / 57.0215)	1.9e-05	2.3e-05	0	0	0	0	1.3e-06	1.6e-06	4.713	518.8	0		Specific	17.5	>sp|P46531|NOTC1_HUMAN Neurogenic locus notch homolog protein 1 OS=Homo sapiens OX=9606 GN=NOTCH1 PE=1 SV=4	1	4911	FP060222_10.5123.5123.4	high-energy collision-induced dissociation	4.83	3697.52	3697.51	1	224 | 26809
307	Hex(1)Pent(2)	1021.1	4	925.139	3697.54	925.139	3697.54	controllerType=0 controllerNumber=1 scan=4824	-0.04	E.GVHCEVNTDECASSPCLHNGRCLDKINE.F	13	GVHCEVNTDECASSPCLHNGRCLDKINE,EF,4@57.02146,11@57.02146,13@426.13734,16@57.02146,22@57.02146	S13(OGlycan / 426.1373)	14.64	E.GVHC[+57.02146]EVNTDEC[+57.02146]AS[+426.13734]SPC[+57.02146]LHNGRC[+57.02146]LDKINE.F	C4(Carbamidomethyl / 57.0215); C11(Carbamidomethyl / 57.0215); C16(Carbamidomethyl / 57.0215); C22(Carbamidomethyl / 57.0215)	1e-15	1.2e-15	0	0	0	0	1.6e-16	1.9e-16	14.993	1021.1	0		Specific	20.7	>sp|P46531|NOTC1_HUMAN Neurogenic locus notch homolog protein 1 OS=Homo sapiens OX=9606 GN=NOTCH1 PE=1 SV=4	1	4519	FP060222_10.4824.4824.4	high-energy collision-induced dissociation	15.91	3696.53	3696.53	1	225 | 25449
307	Hex(1)Pent(2)	968	4	925.138	3697.53	925.139	3697.54	controllerType=0 controllerNumber=1 scan=4770	-1.03	E.GVHCEVNTDECASSPCLHNGRCLDKINE.F	13	GVHCEVNTDECASSPCLHNGRCLDKINE,EF,4@57.02146,11@57.02146,13@426.13734,16@57.02146,22@57.02146	S13(OGlycan / 426.1373)	14.5178	E.GVHC[+57.02146]EVNTDEC[+57.02146]AS[+426.13734]SPC[+57.02146]LHNGRC[+57.02146]LDKINE.F	C4(Carbamidomethyl / 57.0215); C11(Carbamidomethyl / 57.0215); C16(Carbamidomethyl / 57.0215); C22(Carbamidomethyl / 57.0215)	1e-14	1.2e-14	0	0	0	0	1.6e-15	1.9e-15	13.993	968	0		Specific	22.8	>sp|P46531|NOTC1_HUMAN Neurogenic locus notch homolog protein 1 OS=Homo sapiens OX=9606 GN=NOTCH1 PE=1 SV=4	1	4448	FP060222_10.4770.4770.4	high-energy collision-induced dissociation	14.91	3696.52	3696.53	1	226 | 25070
307	Hex(1)Pent(2)	898	5	740.313	3697.54	740.313	3697.54	controllerType=0 controllerNumber=1 scan=4822	0.501	E.GVHCEVNTDECASSPCLHNGRCLDKINE.F	13	GVHCEVNTDECASSPCLHNGRCLDKINE,EF,4@57.02146,11@57.02146,13@426.13734,16@57.02146,22@57.02146	S13(OGlycan / 426.1373)	14.6363	E.GVHC[+57.02146]EVNTDEC[+57.02146]AS[+426.13734]SPC[+57.02146]LHNGRC[+57.02146]LDKINE.F	C4(Carbamidomethyl / 57.0215); C11(Carbamidomethyl / 57.0215); C16(Carbamidomethyl / 57.0215); C22(Carbamidomethyl / 57.0215)	8.5e-13	1e-12	0	0	0	0	8.4e-14	1e-13	12.072	898	0		Specific	20.8	>sp|P46531|NOTC1_HUMAN Neurogenic locus notch homolog protein 1 OS=Homo sapiens OX=9606 GN=NOTCH1 PE=1 SV=4	1	4517	FP060222_10.4822.4822.5	high-energy collision-induced dissociation	12.99	3696.53	3696.53	1	227 | 25409
307	Hex(1)Pent(2)	793.3	5	740.312	3697.53	740.313	3697.54	controllerType=0 controllerNumber=1 scan=4757	-1.562	E.GVHCEVNTDECASSPCLHNGRCLDKINE.F	13	GVHCEVNTDECASSPCLHNGRCLDKINE,EF,4@57.02146,11@57.02146,13@426.13734,16@57.02146,22@57.02146	S13(OGlycan / 426.1373)	14.4885	E.GVHC[+57.02146]EVNTDEC[+57.02146]AS[+426.13734]SPC[+57.02146]LHNGRC[+57.02146]LDKINE.F	C4(Carbamidomethyl / 57.0215); C11(Carbamidomethyl / 57.0215); C16(Carbamidomethyl / 57.0215); C22(Carbamidomethyl / 57.0215)	3.3e-11	3.9e-11	0	0	0	0	3.8e-12	4.6e-12	10.487	793.3	0		Specific	18.3	>sp|P46531|NOTC1_HUMAN Neurogenic locus notch homolog protein 1 OS=Homo sapiens OX=9606 GN=NOTCH1 PE=1 SV=4	1	4433	FP060222_10.4757.4757.5	high-energy collision-induced dissociation	11.41	3696.52	3696.53	1	228 | 24990
307	Hex(1)Pent(2)	736.5	5	740.312	3697.53	740.313	3697.54	controllerType=0 controllerNumber=1 scan=4883	-1.397	E.GVHCEVNTDECASSPCLHNGRCLDKINE.F	13	GVHCEVNTDECASSPCLHNGRCLDKINE,EF,4@57.02146,11@57.02146,13@426.13734,16@57.02146,22@57.02146	S13(OGlycan / 426.1373)	14.7738	E.GVHC[+57.02146]EVNTDEC[+57.02146]AS[+426.13734]SPC[+57.02146]LHNGRC[+57.02146]LDKINE.F	C4(Carbamidomethyl / 57.0215); C11(Carbamidomethyl / 57.0215); C16(Carbamidomethyl / 57.0215); C22(Carbamidomethyl / 57.0215)	3.3e-10	3.9e-10	0	0	0	0	3.6e-11	4.3e-11	9.487	736.5	0		Specific	17.9	>sp|P46531|NOTC1_HUMAN Neurogenic locus notch homolog protein 1 OS=Homo sapiens OX=9606 GN=NOTCH1 PE=1 SV=4	1	4598	FP060222_10.4883.4883.5	high-energy collision-induced dissociation	10.41	3696.52	3696.53	1	229 | 25729
307	Hex(1)Pent(2)	663.4	4	925.138	3697.53	925.139	3697.54	controllerType=0 controllerNumber=1 scan=4881	-1.162	E.GVHCEVNTDECASSPCLHNGRCLDKINE.F	14	GVHCEVNTDECASSPCLHNGRCLDKINE,EF,4@57.02146,11@57.02146,14@426.13734,16@57.02146,22@57.02146	S14(OGlycan / 426.1373)	14.7695	E.GVHC[+57.02146]EVNTDEC[+57.02146]ASS[+426.13734]PC[+57.02146]LHNGRC[+57.02146]LDKINE.F	C4(Carbamidomethyl / 57.0215); C11(Carbamidomethyl / 57.0215); C16(Carbamidomethyl / 57.0215); C22(Carbamidomethyl / 57.0215)	1e-08	1.2e-08	0	0	0	0	6.3e-10	7.6e-10	7.993	663.4	0		Specific	19.5	>sp|P46531|NOTC1_HUMAN Neurogenic locus notch homolog protein 1 OS=Homo sapiens OX=9606 GN=NOTCH1 PE=1 SV=4	1	4595	FP060222_10.4881.4881.4	high-energy collision-induced dissociation	8.91	3696.52	3696.53	1	230 | 25689
307		473.3	2	580.238	1159.47	580.238	1159.47	controllerType=0 controllerNumber=1 scan=3141	0.128	E.GVHCEVNTDE.C		GVHCEVNTDE,EC,4@57.02146		10.762	E.GVHC[+57.02146]EVNTDE.C	C4(Carbamidomethyl / 57.0215)	5.5e-05	6.6e-05	0	0	0	0	2.7e-06	3.2e-06	4.259	253.8	253.8		Specific	11.2	>sp|P46531|NOTC1_HUMAN Neurogenic locus notch homolog protein 1 OS=Homo sapiens OX=9606 GN=NOTCH1 PE=1 SV=4	1	2291	FP060222_10.3141.3141.4	high-energy collision-induced dissociation	4.5	1158.46	1158.46	1	231 | 182
307		447	2	580.237	1159.47	580.238	1159.47	controllerType=0 controllerNumber=1 scan=3191	-1.662	E.GVHCEVNTDE.C		GVHCEVNTDE,EC,4@57.02146		10.8772	E.GVHC[+57.02146]EVNTDE.C	C4(Carbamidomethyl / 57.0215)	3.3e-06	3.9e-06	0	0	0	0	2.8e-07	3.4e-07	5.484	281.1	281.1		Specific	12	>sp|P46531|NOTC1_HUMAN Neurogenic locus notch homolog protein 1 OS=Homo sapiens OX=9606 GN=NOTCH1 PE=1 SV=4	1	2342	FP060222_10.3191.3191.2	high-energy collision-induced dissociation	5.72	1158.46	1158.46	1	232 | 184
307		433	2	580.237	1159.47	580.238	1159.47	controllerType=0 controllerNumber=1 scan=3238	-0.82	E.GVHCEVNTDE.C		GVHCEVNTDE,EC,4@57.02146		10.9887	E.GVHC[+57.02146]EVNTDE.C	C4(Carbamidomethyl / 57.0215)	3.3e-06	3.9e-06	0	0	0	0	2.5e-07	3e-07	5.485	321.2	321.2		Specific	11.6	>sp|P46531|NOTC1_HUMAN Neurogenic locus notch homolog protein 1 OS=Homo sapiens OX=9606 GN=NOTCH1 PE=1 SV=4	1	2384	FP060222_10.3238.3238.2	high-energy collision-induced dissociation	5.54	1158.46	1158.46	1	233 | 186
307		416.3	2	580.237	1159.47	580.238	1159.47	controllerType=0 controllerNumber=1 scan=3287	-1.557	E.GVHCEVNTDE.C		GVHCEVNTDE,EC,4@57.02146		11.1024	E.GVHC[+57.02146]EVNTDE.C	C4(Carbamidomethyl / 57.0215)	3.3e-06	3.9e-06	0	0	0	0	2.6e-07	3.2e-07	5.485	312.3	312.3		Specific	12.4	>sp|P46531|NOTC1_HUMAN Neurogenic locus notch homolog protein 1 OS=Homo sapiens OX=9606 GN=NOTCH1 PE=1 SV=4	1	2431	FP060222_10.3287.3287.2	high-energy collision-induced dissociation	5.54	1158.46	1158.46	1	234 | 188
307		250.2	2	580.237	1159.47	580.238	1159.47	controllerType=0 controllerNumber=1 scan=3363	-0.925	E.GVHCEVNTDE.C		GVHCEVNTDE,EC,4@57.02146		11.272	E.GVHC[+57.02146]EVNTDE.C	C4(Carbamidomethyl / 57.0215)	0.00018	0.00021	0	0	0	0	9e-06	1.1e-05	3.75	244.6	244.6		Specific	10.1	>sp|P46531|NOTC1_HUMAN Neurogenic locus notch homolog protein 1 OS=Homo sapiens OX=9606 GN=NOTCH1 PE=1 SV=4	1	2518	FP060222_10.3363.3363.2	high-energy collision-induced dissociation	3.7	1158.46	1158.46	1	235 | 190
312	Hex(1)Pent(2)	1002.8	4	783.828	3132.29	783.829	3132.29	controllerType=0 controllerNumber=1 scan=5481	-0.412	E.VNTDECASSPCLHNGRCLDKINE.F	9	VNTDECASSPCLHNGRCLDKINE,EF,6@57.02146,9@426.13734,11@57.02146,14@0.98402,17@57.02146,19@15.99492	S9(OGlycan / 426.1373); N14(Deamidated / 0.984); D19(Oxidation / 15.9949)	16.1009	E.VNTDEC[+57.02146]ASS[+426.13734]PC[+57.02146]LHN[+0.98402]GRC[+57.02146]LD[+15.99492]KINE.F	C6(Carbamidomethyl / 57.0215); C11(Carbamidomethyl / 57.0215); C17(Carbamidomethyl / 57.0215)	1.2e-17	1.5e-17	0	0	0	0	9.7e-18	1.2e-17	16.917	1002.8	1.2		Specific	19.5	>sp|P46531|NOTC1_HUMAN Neurogenic locus notch homolog protein 1 OS=Homo sapiens OX=9606 GN=NOTCH1 PE=1 SV=4	1	5353	FP060222_10.5481.5481.4	high-energy collision-induced dissociation	16.58	3131.28	3131.29	1	236 | 28123
312	Hex(1)Pent(2)	994.7	4	783.829	3132.29	783.829	3132.29	controllerType=0 controllerNumber=1 scan=4930	0.133	E.VNTDECASSPCLHNGRCLDKINE.F	9	VNTDECASSPCLHNGRCLDKINE,EF,6@57.02146,9@426.13734,11@57.02146,14@0.98402,17@57.02146,19@15.99492	S9(OGlycan / 426.1373); N14(Deamidated / 0.984); D19(Oxidation / 15.9949)	14.8813	E.VNTDEC[+57.02146]ASS[+426.13734]PC[+57.02146]LHN[+0.98402]GRC[+57.02146]LD[+15.99492]KINE.F	C6(Carbamidomethyl / 57.0215); C11(Carbamidomethyl / 57.0215); C17(Carbamidomethyl / 57.0215)	3.1e-16	3.8e-16	0	0	0	0	9.5e-17	1.1e-16	15.502	994.7	1.2		Specific	20.6	>sp|P46531|NOTC1_HUMAN Neurogenic locus notch homolog protein 1 OS=Homo sapiens OX=9606 GN=NOTCH1 PE=1 SV=4	1	4660	FP060222_10.4930.4930.4	high-energy collision-induced dissociation	17.16	3131.29	3131.29	1	237 | 25969
312	Hex(1)Pent(2)	987.3	4	783.828	3132.29	783.829	3132.29	controllerType=0 controllerNumber=1 scan=5422	-0.88	E.VNTDECASSPCLHNGRCLDKINE.F	9	VNTDECASSPCLHNGRCLDKINE,EF,6@57.02146,9@426.13734,11@57.02146,14@0.98402,17@57.02146,19@15.99492	S9(OGlycan / 426.1373); N14(Deamidated / 0.984); D19(Oxidation / 15.9949)	15.9712	E.VNTDEC[+57.02146]ASS[+426.13734]PC[+57.02146]LHN[+0.98402]GRC[+57.02146]LD[+15.99492]KINE.F	C6(Carbamidomethyl / 57.0215); C11(Carbamidomethyl / 57.0215); C17(Carbamidomethyl / 57.0215)	1.2e-16	1.5e-16	0	0	0	0	4.6e-17	5.5e-17	15.917	987.3	1.2		Specific	21.8	>sp|P46531|NOTC1_HUMAN Neurogenic locus notch homolog protein 1 OS=Homo sapiens OX=9606 GN=NOTCH1 PE=1 SV=4	1	5279	FP060222_10.5422.5422.4	high-energy collision-induced dissociation	17.58	3131.28	3131.29	1	238 | 27803
312	Hex(1)Pent(2)	901.3	3	1044.77	3132.29	1044.77	3132.29	controllerType=0 controllerNumber=1 scan=5452	-0.895	E.VNTDECASSPCLHNGRCLDKINE.F	9	VNTDECASSPCLHNGRCLDKINE,EF,6@57.02146,9@426.13734,11@57.02146,14@0.98402,17@57.02146,19@15.99492	S9(OGlycan / 426.1373); N14(Deamidated / 0.984); D19(Oxidation / 15.9949)	16.0366	E.VNTDEC[+57.02146]ASS[+426.13734]PC[+57.02146]LHN[+0.98402]GRC[+57.02146]LD[+15.99492]KINE.F	C6(Carbamidomethyl / 57.0215); C11(Carbamidomethyl / 57.0215); C17(Carbamidomethyl / 57.0215)	3.8e-15	4.5e-15	0	0	0	0	7.2e-16	8.6e-16	14.423	901.3	1.2		Specific	20	>sp|P46531|NOTC1_HUMAN Neurogenic locus notch homolog protein 1 OS=Homo sapiens OX=9606 GN=NOTCH1 PE=1 SV=4	1	5317	FP060222_10.5452.5452.3	high-energy collision-induced dissociation	15.08	3131.28	3131.29	1	239 | 28003
[truncated: 129 more rows]

## Sheet: FP080822_5
Pos.	Glycans	Score	z	Obs._x000D_ m/z	Obs._x000D_ MH	Calc._x000D_ m/z	Calc._x000D_ MH	Scan #	ppm_x000D_ err.	SequenceOriginalDebug	Glycans_x000D_ Pos.	PeptideParseFriendly	Mods_x000D_ (variable)	Scan_x000D_ Time	Sequence	Mods_x000D_ (fixed)	PEP_x000D_ 2D	PEP_x000D_ 1D	FDR_x000D_ 2D	FDR_x000D_ 1D	FDR uniq._x000D_ 2D	FDR uniq._x000D_ 1D	q-value_x000D_ 2D	q-value_x000D_ 1D	|Log Prob|	Delta_x000D_ Score	Delta Mod._x000D_ Score	Off-_x000D_ By-X	Cleavage	Z-Score	Protein_x000D_ Name	Prot._x000D_ Id	QID	Comment	Fragment_x000D_ Type	|LogProbOld|	Obs.M	Calc.M	Prot._x000D_ Rank	PID
[truncated: 363 more rows]
