# Supplementary material for: Cancer-associated Notch receptor variants lead to O-fucosylation defects that deregulate Notch signaling
Source: J Biol Chem. 2022 Oct 18;298(12):102616. doi: 10.1016/j.jbc.2022.102616 (PMC9672452; doi:10.1016/j.jbc.2022.102616)
Supplement: Table S22 [file mmc21.xlsx]

## Sheet: Table S22
	Table S22: V8 digestion of hN1 EGF5-14 A465T + LFNG analyzed for Figure 10.
	V8 digestion
	Tab			Biological replicate number						The peptides used to generate the EICs are highlighted in red and bold
	FP060222_11			1
	FP060222_12			2
	FP060222_13			3

## Sheet: FP060222_11
Pos.	Glycans	Score	z	Obs._x000D_ m/z	Obs._x000D_ MH	Calc._x000D_ m/z	Calc._x000D_ MH	Scan #	ppm_x000D_ err.	SequenceOriginalDebug	Glycans_x000D_ Pos.	PeptideParseFriendly	Mods_x000D_ (variable)	Scan_x000D_ Time	Sequence	Mods_x000D_ (fixed)	PEP_x000D_ 2D	PEP_x000D_ 1D	FDR_x000D_ 2D	FDR_x000D_ 1D	FDR uniq._x000D_ 2D	FDR uniq._x000D_ 1D	q-value_x000D_ 2D	q-value_x000D_ 1D	|Log Prob|	Delta_x000D_ Score	Delta Mod._x000D_ Score	Off-_x000D_ By-X	Cleavage	Z-Score	Protein_x000D_ Name	Prot._x000D_ Id	QID	Comment	Fragment_x000D_ Type	|LogProbOld|	Obs.M	Calc.M	Prot._x000D_ Rank	PID
5	HexNAc(1)	129.3	4	543.484	2170.91	543.485	2170.92	controllerType=0 controllerNumber=1 scan=2652	-2.367	E.CGQKPGLCRHGGTCHNE.V	13	CGQKPGLCRHGGTCHNE,EV,1@57.02146,8@57.02146,13@203.07937,14@57.02146	T13(OGlycan / 203.0794)	9.4808	E.C[+57.02146]GQKPGLC[+57.02146]RHGGT[+203.07937]C[+57.02146]HNE.V	C1(Carbamidomethyl / 57.0215); C8(Carbamidomethyl / 57.0215); C14(Carbamidomethyl / 57.0215)	0.03	0.039	0	0	0	0	0.0034	0.0045	1.529	129.3	129.3		Specific	7.1	>sp|P46531|NOTC1_HUMAN Neurogenic locus notch homolog protein 1 OS=Homo sapiens OX=9606 GN=NOTCH1 PE=1 SV=4	1	1712	FP060222_11.2652.2652.4	high-energy collision-induced dissociation	1.41	2169.91	2169.91	1	1 | 6616
5	HexNAc(1)	97.5	4	543.483	2170.91	543.485	2170.92	controllerType=0 controllerNumber=1 scan=2746	-3.716	E.CGQKPGLCRHGGTCHNE.V	13	CGQKPGLCRHGGTCHNE,EV,1@57.02146,8@57.02146,13@203.07937,14@57.02146	T13(OGlycan / 203.0794)	9.7032	E.C[+57.02146]GQKPGLC[+57.02146]RHGGT[+203.07937]C[+57.02146]HNE.V	C1(Carbamidomethyl / 57.0215); C8(Carbamidomethyl / 57.0215); C14(Carbamidomethyl / 57.0215)	0.022	0.029	0	0	0	0	0.0016	0.0021	1.649	97.5	97.5		Specific	7.5	>sp|P46531|NOTC1_HUMAN Neurogenic locus notch homolog protein 1 OS=Homo sapiens OX=9606 GN=NOTCH1 PE=1 SV=4	1	1809	FP060222_11.2746.2746.4	high-energy collision-induced dissociation	1.53	2169.9	2169.91	1	2 | 6692
5	HexNAc(1)	94	4	543.481	2170.9	543.485	2170.92	controllerType=0 controllerNumber=1 scan=2804	-6.978	E.CGQKPGLCRHGGTCHNE.V	13	CGQKPGLCRHGGTCHNE,EV,1@57.02146,8@57.02146,13@203.07937,14@57.02146	T13(OGlycan / 203.0794)	9.8357	E.C[+57.02146]GQKPGLC[+57.02146]RHGGT[+203.07937]C[+57.02146]HNE.V	C1(Carbamidomethyl / 57.0215); C8(Carbamidomethyl / 57.0215); C14(Carbamidomethyl / 57.0215)	0.033	0.043	0	0.0081	0	0	0.0053	0.0082	1.486	94	94		Specific	6.7	>sp|P46531|NOTC1_HUMAN Neurogenic locus notch homolog protein 1 OS=Homo sapiens OX=9606 GN=NOTCH1 PE=1 SV=4	1	1878	FP060222_11.2804.2804.4	high-energy collision-induced dissociation	1.37	2169.9	2169.91	1	3 | 6732
5	HexNAc(1)	42.7	3	724.31	2170.91	724.311	2170.92	controllerType=0 controllerNumber=1 scan=2691	-1.236	E.CGQKPGLCRHGGTCHNE.V	13	CGQKPGLCRHGGTCHNE,EV,1@57.02146,8@57.02146,13@203.07937,14@57.02146	T13(OGlycan / 203.0794)	9.5746	E.C[+57.02146]GQKPGLC[+57.02146]RHGGT[+203.07937]C[+57.02146]HNE.V	C1(Carbamidomethyl / 57.0215); C8(Carbamidomethyl / 57.0215); C14(Carbamidomethyl / 57.0215)	0.018	0.024	0	0	0	0	0.0011	0.0014	1.735	42.7	42.7		Specific	7.7	>sp|P46531|NOTC1_HUMAN Neurogenic locus notch homolog protein 1 OS=Homo sapiens OX=9606 GN=NOTCH1 PE=1 SV=4	1	1747	FP060222_11.2691.2691.3	high-energy collision-induced dissociation	1.62	2169.91	2169.91	1	4 | 6646
5	HexNAc(1)	9.7	4	543.483	2170.91	543.485	2170.92	controllerType=0 controllerNumber=1 scan=2699	-2.704	E.CGQKPGLCRHGGTCHNE.V	13	CGQKPGLCRHGGTCHNE,EV,1@57.02146,8@57.02146,13@203.07937,14@57.02146	T13(OGlycan / 203.0794)	9.5936	E.C[+57.02146]GQKPGLC[+57.02146]RHGGT[+203.07937]C[+57.02146]HNE.V	C1(Carbamidomethyl / 57.0215); C8(Carbamidomethyl / 57.0215); C14(Carbamidomethyl / 57.0215)	0.033	0.042	0	0.0082	0	0	0.0051	0.0082	1.487	9.7	9.7		Specific	6.5	>sp|P46531|NOTC1_HUMAN Neurogenic locus notch homolog protein 1 OS=Homo sapiens OX=9606 GN=NOTCH1 PE=1 SV=4	1	1754	FP060222_11.2699.2699.4	high-energy collision-induced dissociation	1.37	2169.9	2169.91	1	5 | 6652
5	Fuc(1)	419.3	4	529.227	2113.89	529.229	2113.9	controllerType=0 controllerNumber=1 scan=2688	-3.942	E.CGQKPGLCRHGGTCHNE.V	13	CGQKPGLCRHGGTCHNE,EV,1@57.02146,8@57.02146,13@146.05791,14@57.02146	T13(OGlycan / 146.0579)	9.568	E.C[+57.02146]GQKPGLC[+57.02146]RHGGT[+146.05791]C[+57.02146]HNE.V	C1(Carbamidomethyl / 57.0215); C8(Carbamidomethyl / 57.0215); C14(Carbamidomethyl / 57.0215)	5.5e-07	7.1e-07	0	0	0	0	7e-08	9.1e-08	6.262	419.3	419.3		Specific	13.5	>sp|P46531|NOTC1_HUMAN Neurogenic locus notch homolog protein 1 OS=Homo sapiens OX=9606 GN=NOTCH1 PE=1 SV=4	1	1743	FP060222_11.2688.2688.4	high-energy collision-induced dissociation	6.15	2112.88	2112.89	1	6 | 6644
5	Fuc(1)	379.5	4	529.229	2113.89	529.229	2113.9	controllerType=0 controllerNumber=1 scan=2644	-1.17	E.CGQKPGLCRHGGTCHNE.V	13	CGQKPGLCRHGGTCHNE,EV,1@57.02146,8@57.02146,13@146.05791,14@57.02146	T13(OGlycan / 146.0579)	9.4623	E.C[+57.02146]GQKPGLC[+57.02146]RHGGT[+146.05791]C[+57.02146]HNE.V	C1(Carbamidomethyl / 57.0215); C8(Carbamidomethyl / 57.0215); C14(Carbamidomethyl / 57.0215)	1.2e-07	1.6e-07	0	0	0	0	1.6e-08	2.1e-08	6.905	379.5	379.5		Specific	12	>sp|P46531|NOTC1_HUMAN Neurogenic locus notch homolog protein 1 OS=Homo sapiens OX=9606 GN=NOTCH1 PE=1 SV=4	1	1703	FP060222_11.2644.2644.4	high-energy collision-induced dissociation	7.07	2112.89	2112.89	1	7 | 6614
5	Fuc(1)	318.9	4	529.226	2113.88	529.229	2113.9	controllerType=0 controllerNumber=1 scan=2742	-6.714	E.CGQKPGLCRHGGTCHNE.V	13	CGQKPGLCRHGGTCHNE,EV,1@57.02146,8@57.02146,13@146.05791,14@57.02146	T13(OGlycan / 146.0579)	9.6933	E.C[+57.02146]GQKPGLC[+57.02146]RHGGT[+146.05791]C[+57.02146]HNE.V	C1(Carbamidomethyl / 57.0215); C8(Carbamidomethyl / 57.0215); C14(Carbamidomethyl / 57.0215)	5.5e-05	7.2e-05	0	0	0	0	4.6e-06	6e-06	4.256	318.9	318.9		Specific	11.7	>sp|P46531|NOTC1_HUMAN Neurogenic locus notch homolog protein 1 OS=Homo sapiens OX=9606 GN=NOTCH1 PE=1 SV=4	1	1805	FP060222_11.2742.2742.4	high-energy collision-induced dissociation	4.07	2112.87	2112.89	1	8 | 6690
5	Fuc(1)	312.4	4	529.229	2113.89	529.229	2113.9	controllerType=0 controllerNumber=1 scan=2596	-1.401	E.CGQKPGLCRHGGTCHNE.V	13	CGQKPGLCRHGGTCHNE,EV,1@57.02146,8@57.02146,13@146.05791,14@57.02146	T13(OGlycan / 146.0579)	9.3444	E.C[+57.02146]GQKPGLC[+57.02146]RHGGT[+146.05791]C[+57.02146]HNE.V	C1(Carbamidomethyl / 57.0215); C8(Carbamidomethyl / 57.0215); C14(Carbamidomethyl / 57.0215)	1.5e-06	1.9e-06	0	0	0	0	1.5e-07	2e-07	5.832	312.4	312.4		Specific	12	>sp|P46531|NOTC1_HUMAN Neurogenic locus notch homolog protein 1 OS=Homo sapiens OX=9606 GN=NOTCH1 PE=1 SV=4	1	1659	FP060222_11.2596.2596.4	high-energy collision-induced dissociation	5.65	2112.89	2112.89	1	9 | 6558
5	Fuc(1)	132.9	4	529.22	2113.86	529.229	2113.9	controllerType=0 controllerNumber=1 scan=3130	-17.339	E.CGQKPGLCRHGGTCHNE.V	13	CGQKPGLCRHGGTCHNE,EV,1@57.02146,8@57.02146,13@146.05791,14@57.02146	T13(OGlycan / 146.0579)	10.6145	E.C[+57.02146]GQKPGLC[+57.02146]RHGGT[+146.05791]C[+57.02146]HNE.V	C1(Carbamidomethyl / 57.0215); C8(Carbamidomethyl / 57.0215); C14(Carbamidomethyl / 57.0215)	0.026	0.034	0	0	0	0	0.0021	0.0028	1.582	132.9	132.9		Specific	8.1	>sp|P46531|NOTC1_HUMAN Neurogenic locus notch homolog protein 1 OS=Homo sapiens OX=9606 GN=NOTCH1 PE=1 SV=4	1	2221	FP060222_11.3130.3130.4	high-energy collision-induced dissociation	1.47	2112.85	2112.89	1	10 | 7311
5		360.5	4	492.961	1968.82	492.961	1968.82	controllerType=0 controllerNumber=1 scan=2718	0.872	E.CGQKPGLCRHGGTCHNE.V		CGQKPGLCRHGGTCHNE,EV,1@57.02146,3@0.98402,8@57.02146,14@57.02146	Q3(Deamidated / 0.984)	9.6382	E.C[+57.02146]GQ[+0.98402]KPGLC[+57.02146]RHGGTC[+57.02146]HNE.V	C1(Carbamidomethyl / 57.0215); C8(Carbamidomethyl / 57.0215); C14(Carbamidomethyl / 57.0215)	0.00049	0.00064	0	0	0	0	2.9e-05	3.8e-05	3.31	274.3	91		Specific	8.7	>sp|P46531|NOTC1_HUMAN Neurogenic locus notch homolog protein 1 OS=Homo sapiens OX=9606 GN=NOTCH1 PE=1 SV=4	1	1777	FP060222_11.2718.2718.4	high-energy collision-induced dissociation	3.47	1967.82	1967.81	1	11 | 2116
5		408.4	4	492.713	1967.83	492.715	1967.84	controllerType=0 controllerNumber=1 scan=2667	-3.156	E.CGQKPGLCRHGGTCHNE.V		CGQKPGLCRHGGTCHNE,EV,1@57.02146,8@57.02146,14@57.02146		9.5174	E.C[+57.02146]GQKPGLC[+57.02146]RHGGTC[+57.02146]HNE.V	C1(Carbamidomethyl / 57.0215); C8(Carbamidomethyl / 57.0215); C14(Carbamidomethyl / 57.0215)	1.3e-05	1.8e-05	0	0	0	0	1.3e-06	1.7e-06	4.871	370.6	370.6		Specific	9.6	>sp|P46531|NOTC1_HUMAN Neurogenic locus notch homolog protein 1 OS=Homo sapiens OX=9606 GN=NOTCH1 PE=1 SV=4	1	1726	FP060222_11.2667.2667.4	high-energy collision-induced dissociation	4.99	1966.82	1966.83	1	12 | 2114
5		364.2	4	492.714	1967.83	492.715	1967.84	controllerType=0 controllerNumber=1 scan=2620	-1.729	E.CGQKPGLCRHGGTCHNE.V		CGQKPGLCRHGGTCHNE,EV,1@57.02146,8@57.02146,14@57.02146		9.4053	E.C[+57.02146]GQKPGLC[+57.02146]RHGGTC[+57.02146]HNE.V	C1(Carbamidomethyl / 57.0215); C8(Carbamidomethyl / 57.0215); C14(Carbamidomethyl / 57.0215)	8.4e-05	0.00011	0	0	0	0	6.3e-06	8.2e-06	4.074	311.5	311.5		Specific	8.3	>sp|P46531|NOTC1_HUMAN Neurogenic locus notch homolog protein 1 OS=Homo sapiens OX=9606 GN=NOTCH1 PE=1 SV=4	1	1679	FP060222_11.2620.2620.4	high-energy collision-induced dissociation	4.24	1966.83	1966.83	1	13 | 2112
5		303.5	4	492.708	1967.81	492.715	1967.84	controllerType=0 controllerNumber=1 scan=2769	-13.453	E.CGQKPGLCRHGGTCHNE.V		CGQKPGLCRHGGTCHNE,EV,1@57.02146,8@57.02146,14@57.02146		9.756	E.C[+57.02146]GQKPGLC[+57.02146]RHGGTC[+57.02146]HNE.V	C1(Carbamidomethyl / 57.0215); C8(Carbamidomethyl / 57.0215); C14(Carbamidomethyl / 57.0215)	0.0019	0.0024	0	0	0	0	0.00011	0.00014	2.726	291	291		Specific	8.8	>sp|P46531|NOTC1_HUMAN Neurogenic locus notch homolog protein 1 OS=Homo sapiens OX=9606 GN=NOTCH1 PE=1 SV=4	1	1838	FP060222_11.2769.2769.4	high-energy collision-induced dissociation	2.55	1966.8	1966.83	1	14 | 2128
5		162.8	4	492.715	1967.84	492.715	1967.84	controllerType=0 controllerNumber=1 scan=2575	-0.86	E.CGQKPGLCRHGGTCHNE.V		CGQKPGLCRHGGTCHNE,EV,1@57.02146,8@57.02146,14@57.02146		9.294	E.C[+57.02146]GQKPGLC[+57.02146]RHGGTC[+57.02146]HNE.V	C1(Carbamidomethyl / 57.0215); C8(Carbamidomethyl / 57.0215); C14(Carbamidomethyl / 57.0215)	0.0014	0.0019	0	0	0	0	7e-05	9.2e-05	2.841	162.8	162.8		Specific	8.5	>sp|P46531|NOTC1_HUMAN Neurogenic locus notch homolog protein 1 OS=Homo sapiens OX=9606 GN=NOTCH1 PE=1 SV=4	1	1639	FP060222_11.2575.2575.4	high-energy collision-induced dissociation	3.24	1966.83	1966.83	1	15 | 2110
22	HexNAc(1)Fuc(1); HexNAc(1)Hex(1)Fuc(1)	149.7	6	986.086	5911.48	986.087	5911.48	controllerType=0 controllerNumber=1 scan=5022	-0.959	E.VGSYRCVCRATHTGPNCERPYVPCSPSPCQNGGTCRPTGDVTHE.C	25;34	VGSYRCVCRATHTGPNCERPYVPCSPSPCQNGGTCRPTGDVTHE,EC,6@57.02146,8@57.02146,16@15.99492,17@57.02146,24@57.02146,25@349.13728,29@57.02146,31@0.98402,34@511.19010,35@57.02146	N16(Oxidation / 15.9949); S25(OGlycan / 349.1373); N31(Deamidated / 0.984); T34(OGlycan / 511.1901)	14.9993	E.VGSYRC[+57.02146]VC[+57.02146]RATHTGPN[+15.99492]C[+57.02146]ERPYVPC[+57.02146]S[+349.13728]PSPC[+57.02146]QN[+0.98402]GGT[+511.19010]C[+57.02146]RPTGDVTHE.C	C6(Carbamidomethyl / 57.0215); C8(Carbamidomethyl / 57.0215); C17(Carbamidomethyl / 57.0215); C24(Carbamidomethyl / 57.0215); C29(Carbamidomethyl / 57.0215); C35(Carbamidomethyl / 57.0215)	0.0008	0.001	0	0	0	0	4.8e-05	6.3e-05	3.098	149.7	0		Specific	9.2	>sp|P46531|NOTC1_HUMAN Neurogenic locus notch homolog protein 1 OS=Homo sapiens OX=9606 GN=NOTCH1 PE=1 SV=4	1	4671	FP060222_11.5022.5022.6	high-energy collision-induced dissociation	1.83	5910.47	5910.48	1	16 | 67858
22	HexNAc(1)Fuc(1); HexNAc(1)Hex(1)Fuc(1)	99.3	6	986.084	5911.47	985.922	5910.5	controllerType=0 controllerNumber=1 scan=4957	-6.028	E.VGSYRCVCRATHTGPNCERPYVPCSPSPCQNGGTCRPTGDVTHE.C	25;34	VGSYRCVCRATHTGPNCERPYVPCSPSPCQNGGTCRPTGDVTHE,EC,6@57.02146,8@57.02146,16@15.99492,17@57.02146,24@57.02146,25@349.13728,29@57.02146,34@511.19010,35@57.02146	N16(Oxidation / 15.9949); S25(OGlycan / 349.1373); T34(OGlycan / 511.1901)	14.8648	E.VGSYRC[+57.02146]VC[+57.02146]RATHTGPN[+15.99492]C[+57.02146]ERPYVPC[+57.02146]S[+349.13728]PSPC[+57.02146]QNGGT[+511.19010]C[+57.02146]RPTGDVTHE.C	C6(Carbamidomethyl / 57.0215); C8(Carbamidomethyl / 57.0215); C17(Carbamidomethyl / 57.0215); C24(Carbamidomethyl / 57.0215); C29(Carbamidomethyl / 57.0215); C35(Carbamidomethyl / 57.0215)	0.024	0.032	0	0	0	0	0.0018	0.0024	1.614	99.3	0	1	Specific	9.4	>sp|P46531|NOTC1_HUMAN Neurogenic locus notch homolog protein 1 OS=Homo sapiens OX=9606 GN=NOTCH1 PE=1 SV=4	1	4592	FP060222_11.4957.4957.6	high-energy collision-induced dissociation	1.38	5910.46	5909.49	1	17 | 66418
22	HexNAc(1)Fuc(1); HexNAc(1)Hex(1)Fuc(1)	255.7	6	983.748	5897.45	983.585	5896.47	controllerType=0 controllerNumber=1 scan=5518	-3.574	E.VGSYRCVCRATHTGPNCERPYVPCSPSPCQNGGTCRPTGDVTHE.C	25;27	VGSYRCVCRATHTGPNCERPYVPCSPSPCQNGGTCRPTGDVTHE,EC,5@0.98402,6@57.02146,8@57.02146,17@57.02146,24@57.02146,25@349.13728,27@511.19010,29@57.02146,31@0.98402,35@57.02146	R5(Deamidated / 0.984); S25(OGlycan / 349.1373); S27(OGlycan / 511.1901); N31(Deamidated / 0.984)	16.0464	E.VGSYR[+0.98402]C[+57.02146]VC[+57.02146]RATHTGPNC[+57.02146]ERPYVPC[+57.02146]S[+349.13728]PS[+511.19010]PC[+57.02146]QN[+0.98402]GGTC[+57.02146]RPTGDVTHE.C	C6(Carbamidomethyl / 57.0215); C8(Carbamidomethyl / 57.0215); C17(Carbamidomethyl / 57.0215); C24(Carbamidomethyl / 57.0215); C29(Carbamidomethyl / 57.0215); C35(Carbamidomethyl / 57.0215)	1.2e-05	1.6e-05	0	0	0	0	1e-06	1.3e-06	4.92	255.7	0	1	Specific	11.6	>sp|P46531|NOTC1_HUMAN Neurogenic locus notch homolog protein 1 OS=Homo sapiens OX=9606 GN=NOTCH1 PE=1 SV=4	1	5271	FP060222_11.5518.5518.6	high-energy collision-induced dissociation	3.58	5896.45	5895.46	1	18 | 77018
22	HexNAc(1)Fuc(1); HexNAc(1)Hex(1)Fuc(1)	218.5	6	983.25	5894.46	983.421	5895.49	controllerType=0 controllerNumber=1 scan=5464	-3.719	E.VGSYRCVCRATHTGPNCERPYVPCSPSPCQNGGTCRPTGDVTHE.C	25;27	VGSYRCVCRATHTGPNCERPYVPCSPSPCQNGGTCRPTGDVTHE,EC,6@57.02146,8@57.02146,17@57.02146,24@57.02146,25@349.13728,27@511.19010,29@57.02146,31@0.98402,35@57.02146	S25(OGlycan / 349.1373); S27(OGlycan / 511.1901); N31(Deamidated / 0.984)	15.9268	E.VGSYRC[+57.02146]VC[+57.02146]RATHTGPNC[+57.02146]ERPYVPC[+57.02146]S[+349.13728]PS[+511.19010]PC[+57.02146]QN[+0.98402]GGTC[+57.02146]RPTGDVTHE.C	C6(Carbamidomethyl / 57.0215); C8(Carbamidomethyl / 57.0215); C17(Carbamidomethyl / 57.0215); C24(Carbamidomethyl / 57.0215); C29(Carbamidomethyl / 57.0215); C35(Carbamidomethyl / 57.0215)	0.00053	0.00069	0	0	0	0	3.5e-05	4.6e-05	3.275	218.5	0	-1	Specific	10.7	>sp|P46531|NOTC1_HUMAN Neurogenic locus notch homolog protein 1 OS=Homo sapiens OX=9606 GN=NOTCH1 PE=1 SV=4	1	5201	FP060222_11.5464.5464.6	high-energy collision-induced dissociation	2.81	5893.46	5894.48	1	19 | 76258
22	HexNAc(1)Fuc(1); HexNAc(1)Hex(1)Fuc(1)	210.5	6	983.249	5894.46	983.421	5895.49	controllerType=0 controllerNumber=1 scan=5404	-4.216	E.VGSYRCVCRATHTGPNCERPYVPCSPSPCQNGGTCRPTGDVTHE.C	25;27	VGSYRCVCRATHTGPNCERPYVPCSPSPCQNGGTCRPTGDVTHE,EC,6@57.02146,8@57.02146,17@57.02146,24@57.02146,25@349.13728,27@511.19010,29@57.02146,31@0.98402,35@57.02146	S25(OGlycan / 349.1373); S27(OGlycan / 511.1901); N31(Deamidated / 0.984)	15.8019	E.VGSYRC[+57.02146]VC[+57.02146]RATHTGPNC[+57.02146]ERPYVPC[+57.02146]S[+349.13728]PS[+511.19010]PC[+57.02146]QN[+0.98402]GGTC[+57.02146]RPTGDVTHE.C	C6(Carbamidomethyl / 57.0215); C8(Carbamidomethyl / 57.0215); C17(Carbamidomethyl / 57.0215); C24(Carbamidomethyl / 57.0215); C29(Carbamidomethyl / 57.0215); C35(Carbamidomethyl / 57.0215)	0.00053	0.00069	0	0	0	0	3.4e-05	4.4e-05	3.275	210.5	0	-1	Specific	11	>sp|P46531|NOTC1_HUMAN Neurogenic locus notch homolog protein 1 OS=Homo sapiens OX=9606 GN=NOTCH1 PE=1 SV=4	1	5128	FP060222_11.5404.5404.6	high-energy collision-induced dissociation	2.81	5893.45	5894.48	1	20 | 75578
22	HexNAc(1)Fuc(1); HexNAc(1)Hex(1)Fuc(1)	182.8	6	983.418	5895.47	983.421	5895.49	controllerType=0 controllerNumber=1 scan=5177	-3.025	E.VGSYRCVCRATHTGPNCERPYVPCSPSPCQNGGTCRPTGDVTHE.C	25;27	VGSYRCVCRATHTGPNCERPYVPCSPSPCQNGGTCRPTGDVTHE,EC,6@57.02146,8@57.02146,17@57.02146,19@0.98402,24@57.02146,25@349.13728,27@511.19010,29@57.02146,35@57.02146	R19(Deamidated / 0.984); S25(OGlycan / 349.1373); S27(OGlycan / 511.1901)	15.3184	E.VGSYRC[+57.02146]VC[+57.02146]RATHTGPNC[+57.02146]ER[+0.98402]PYVPC[+57.02146]S[+349.13728]PS[+511.19010]PC[+57.02146]QNGGTC[+57.02146]RPTGDVTHE.C	C6(Carbamidomethyl / 57.0215); C8(Carbamidomethyl / 57.0215); C17(Carbamidomethyl / 57.0215); C24(Carbamidomethyl / 57.0215); C29(Carbamidomethyl / 57.0215); C35(Carbamidomethyl / 57.0215)	0.0036	0.0047	0	0	0	0	0.00021	0.00027	2.441	182.8	0		Specific	8.6	>sp|P46531|NOTC1_HUMAN Neurogenic locus notch homolog protein 1 OS=Homo sapiens OX=9606 GN=NOTCH1 PE=1 SV=4	1	4856	FP060222_11.5177.5177.6	high-energy collision-induced dissociation	1.68	5894.46	5894.48	1	21 | 70618
22	HexNAc(1)Fuc(1); HexNAc(1)Hex(1)Fuc(1)	155.8	6	983.249	5894.46	983.421	5895.49	controllerType=0 controllerNumber=1 scan=5351	-4.34	E.VGSYRCVCRATHTGPNCERPYVPCSPSPCQNGGTCRPTGDVTHE.C	3;11	VGSYRCVCRATHTGPNCERPYVPCSPSPCQNGGTCRPTGDVTHE,EC,3@349.13728,6@57.02146,8@57.02146,11@511.19010,17@57.02146,24@57.02146,29@57.02146,31@0.98402,35@57.02146	S3(OGlycan / 349.1373); T11(OGlycan / 511.1901); N31(Deamidated / 0.984)	15.6901	E.VGS[+349.13728]YRC[+57.02146]VC[+57.02146]RAT[+511.19010]HTGPNC[+57.02146]ERPYVPC[+57.02146]SPSPC[+57.02146]QN[+0.98402]GGTC[+57.02146]RPTGDVTHE.C	C6(Carbamidomethyl / 57.0215); C8(Carbamidomethyl / 57.0215); C17(Carbamidomethyl / 57.0215); C24(Carbamidomethyl / 57.0215); C29(Carbamidomethyl / 57.0215); C35(Carbamidomethyl / 57.0215)	0.012	0.016	0	0	0	0	0.00077	0.001	1.909	155.8	3.9	-1	Specific	9.9	>sp|P46531|NOTC1_HUMAN Neurogenic locus notch homolog protein 1 OS=Homo sapiens OX=9606 GN=NOTCH1 PE=1 SV=4	1	5061	FP060222_11.5351.5351.6	high-energy collision-induced dissociation	1.45	5893.45	5894.48	1	22 | 74618
22	HexNAc(1)Fuc(1); HexNAc(1)Hex(1)Fuc(1)	111.9	6	983.249	5894.46	983.421	5895.49	controllerType=0 controllerNumber=1 scan=5287	-4.091	E.VGSYRCVCRATHTGPNCERPYVPCSPSPCQNGGTCRPTGDVTHE.C	25;27	VGSYRCVCRATHTGPNCERPYVPCSPSPCQNGGTCRPTGDVTHE,EC,6@57.02146,8@57.02146,17@57.02146,24@57.02146,25@349.13728,27@511.19010,29@57.02146,31@0.98402,35@57.02146	S25(OGlycan / 349.1373); S27(OGlycan / 511.1901); N31(Deamidated / 0.984)	15.5537	E.VGSYRC[+57.02146]VC[+57.02146]RATHTGPNC[+57.02146]ERPYVPC[+57.02146]S[+349.13728]PS[+511.19010]PC[+57.02146]QN[+0.98402]GGTC[+57.02146]RPTGDVTHE.C	C6(Carbamidomethyl / 57.0215); C8(Carbamidomethyl / 57.0215); C17(Carbamidomethyl / 57.0215); C24(Carbamidomethyl / 57.0215); C29(Carbamidomethyl / 57.0215); C35(Carbamidomethyl / 57.0215)	0.01	0.013	0	0	0	0	0.00062	0.0008	1.998	111.9	0	-1	Specific	9.8	>sp|P46531|NOTC1_HUMAN Neurogenic locus notch homolog protein 1 OS=Homo sapiens OX=9606 GN=NOTCH1 PE=1 SV=4	1	4984	FP060222_11.5287.5287.6	high-energy collision-induced dissociation	1.48	5893.45	5894.48	1	23 | 73298
22	HexNAc(1)Hex(1)Fuc(1); HexNAc(1)Fuc(1)	91.6	6	983.079	5893.44	983.257	5894.5	controllerType=0 controllerNumber=1 scan=5518	-10.614	E.VGSYRCVCRATHTGPNCERPYVPCSPSPCQNGGTCRPTGDVTHE.C	25;27	VGSYRCVCRATHTGPNCERPYVPCSPSPCQNGGTCRPTGDVTHE,EC,6@57.02146,8@57.02146,17@57.02146,24@57.02146,25@511.19010,27@349.13728,29@57.02146,35@57.02146	S25(OGlycan / 511.1901); S27(OGlycan / 349.1373)	16.0464	E.VGSYRC[+57.02146]VC[+57.02146]RATHTGPNC[+57.02146]ERPYVPC[+57.02146]S[+511.19010]PS[+349.13728]PC[+57.02146]QNGGTC[+57.02146]RPTGDVTHE.C	C6(Carbamidomethyl / 57.0215); C8(Carbamidomethyl / 57.0215); C17(Carbamidomethyl / 57.0215); C24(Carbamidomethyl / 57.0215); C29(Carbamidomethyl / 57.0215); C35(Carbamidomethyl / 57.0215)	0.027	0.036	0	0	0	0	0.0024	0.0031	1.563	91.6	0	-1	Specific	8.7	>sp|P46531|NOTC1_HUMAN Neurogenic locus notch homolog protein 1 OS=Homo sapiens OX=9606 GN=NOTCH1 PE=1 SV=4	1	5270	FP060222_11.5518.5518.6	high-energy collision-induced dissociation	1.38	5892.43	5893.5	1	24 | 76978
22	HexNAc(1)Hex(1)Fuc(1)NeuAc(1)	252.4	6	976.413	5853.44	976.413	5853.44	controllerType=0 controllerNumber=1 scan=5355	-0.031	E.VGSYRCVCRATHTGPNCERPYVPCSPSPCQNGGTCRPTGDVTHE.C	25	VGSYRCVCRATHTGPNCERPYVPCSPSPCQNGGTCRPTGDVTHE,EC,6@57.02146,8@57.02146,16@15.99492,17@57.02146,24@57.02146,25@802.28552,29@57.02146,31@0.98402,35@57.02146	N16(Oxidation / 15.9949); S25(OGlycan / 802.2855); N31(Deamidated / 0.984)	15.6978	E.VGSYRC[+57.02146]VC[+57.02146]RATHTGPN[+15.99492]C[+57.02146]ERPYVPC[+57.02146]S[+802.28552]PSPC[+57.02146]QN[+0.98402]GGTC[+57.02146]RPTGDVTHE.C	C6(Carbamidomethyl / 57.0215); C8(Carbamidomethyl / 57.0215); C17(Carbamidomethyl / 57.0215); C24(Carbamidomethyl / 57.0215); C29(Carbamidomethyl / 57.0215); C35(Carbamidomethyl / 57.0215)	1.2e-06	1.6e-06	0	0	0	0	1.4e-07	1.8e-07	5.904	252.4	0		Specific	11.9	>sp|P46531|NOTC1_HUMAN Neurogenic locus notch homolog protein 1 OS=Homo sapiens OX=9606 GN=NOTCH1 PE=1 SV=4	1	5066	FP060222_11.5355.5355.6	high-energy collision-induced dissociation	4.99	5852.43	5852.43	1	25 | 74698
22	HexNAc(1)Hex(1)Fuc(1)NeuAc(1)	249.6	6	976.409	5853.42	976.413	5853.44	controllerType=0 controllerNumber=1 scan=5232	-3.534	E.VGSYRCVCRATHTGPNCERPYVPCSPSPCQNGGTCRPTGDVTHE.C	27	VGSYRCVCRATHTGPNCERPYVPCSPSPCQNGGTCRPTGDVTHE,EC,6@57.02146,8@57.02146,16@15.99492,17@57.02146,24@57.02146,27@802.28552,29@57.02146,31@0.98402,35@57.02146	N16(Oxidation / 15.9949); S27(OGlycan / 802.2855); N31(Deamidated / 0.984)	15.4363	E.VGSYRC[+57.02146]VC[+57.02146]RATHTGPN[+15.99492]C[+57.02146]ERPYVPC[+57.02146]SPS[+802.28552]PC[+57.02146]QN[+0.98402]GGTC[+57.02146]RPTGDVTHE.C	C6(Carbamidomethyl / 57.0215); C8(Carbamidomethyl / 57.0215); C17(Carbamidomethyl / 57.0215); C24(Carbamidomethyl / 57.0215); C29(Carbamidomethyl / 57.0215); C35(Carbamidomethyl / 57.0215)	1.2e-05	1.6e-05	0	0	0	0	1e-06	1.3e-06	4.92	249.6	0		Specific	12.4	>sp|P46531|NOTC1_HUMAN Neurogenic locus notch homolog protein 1 OS=Homo sapiens OX=9606 GN=NOTCH1 PE=1 SV=4	1	4920	FP060222_11.5232.5232.6	high-energy collision-induced dissociation	4.01	5852.41	5852.43	1	26 | 71978
22	HexNAc(1)Hex(1)Fuc(1)NeuAc(1)	213.2	6	976.413	5853.44	976.413	5853.44	controllerType=0 controllerNumber=1 scan=5288	-0.343	E.VGSYRCVCRATHTGPNCERPYVPCSPSPCQNGGTCRPTGDVTHE.C	27	VGSYRCVCRATHTGPNCERPYVPCSPSPCQNGGTCRPTGDVTHE,EC,6@57.02146,8@57.02146,16@15.99492,17@57.02146,24@57.02146,27@802.28552,29@57.02146,31@0.98402,35@57.02146	N16(Oxidation / 15.9949); S27(OGlycan / 802.2855); N31(Deamidated / 0.984)	15.5559	E.VGSYRC[+57.02146]VC[+57.02146]RATHTGPN[+15.99492]C[+57.02146]ERPYVPC[+57.02146]SPS[+802.28552]PC[+57.02146]QN[+0.98402]GGTC[+57.02146]RPTGDVTHE.C	C6(Carbamidomethyl / 57.0215); C8(Carbamidomethyl / 57.0215); C17(Carbamidomethyl / 57.0215); C24(Carbamidomethyl / 57.0215); C29(Carbamidomethyl / 57.0215); C35(Carbamidomethyl / 57.0215)	5.6e-06	7.3e-06	0	0	0	0	5.3e-07	6.9e-07	5.252	213.2	0		Specific	11.4	>sp|P46531|NOTC1_HUMAN Neurogenic locus notch homolog protein 1 OS=Homo sapiens OX=9606 GN=NOTCH1 PE=1 SV=4	1	4986	FP060222_11.5288.5288.6	high-energy collision-induced dissociation	4.77	5852.43	5852.43	1	27 | 73378
22	HexNAc(1)Hex(1)Fuc(1)NeuAc(1)	396.2	6	973.746	5837.44	973.747	5837.45	controllerType=0 controllerNumber=1 scan=5447	-1.048	E.VGSYRCVCRATHTGPNCERPYVPCSPSPCQNGGTCRPTGDVTHE.C	25	VGSYRCVCRATHTGPNCERPYVPCSPSPCQNGGTCRPTGDVTHE,EC,6@57.02146,8@57.02146,17@57.02146,24@57.02146,25@802.28552,29@57.02146,31@0.98402,35@57.02146	S25(OGlycan / 802.2855); N31(Deamidated / 0.984)	15.8945	E.VGSYRC[+57.02146]VC[+57.02146]RATHTGPNC[+57.02146]ERPYVPC[+57.02146]S[+802.28552]PSPC[+57.02146]QN[+0.98402]GGTC[+57.02146]RPTGDVTHE.C	C6(Carbamidomethyl / 57.0215); C8(Carbamidomethyl / 57.0215); C17(Carbamidomethyl / 57.0215); C24(Carbamidomethyl / 57.0215); C29(Carbamidomethyl / 57.0215); C35(Carbamidomethyl / 57.0215)	8.5e-08	1.1e-07	0	0	0	0	1.2e-08	1.6e-08	7.072	396.2	0		Specific	15.8	>sp|P46531|NOTC1_HUMAN Neurogenic locus notch homolog protein 1 OS=Homo sapiens OX=9606 GN=NOTCH1 PE=1 SV=4	1	5181	FP060222_11.5447.5447.6	high-energy collision-induced dissociation	6.49	5836.43	5836.44	1	28 | 75898
22	HexNAc(1)Hex(1)Fuc(1)NeuAc(1)	378.2	6	973.746	5837.44	973.747	5837.45	controllerType=0 controllerNumber=1 scan=5506	-0.985	E.VGSYRCVCRATHTGPNCERPYVPCSPSPCQNGGTCRPTGDVTHE.C	25	VGSYRCVCRATHTGPNCERPYVPCSPSPCQNGGTCRPTGDVTHE,EC,6@57.02146,8@57.02146,17@57.02146,24@57.02146,25@802.28552,29@57.02146,31@0.98402,35@57.02146	S25(OGlycan / 802.2855); N31(Deamidated / 0.984)	16.0211	E.VGSYRC[+57.02146]VC[+57.02146]RATHTGPNC[+57.02146]ERPYVPC[+57.02146]S[+802.28552]PSPC[+57.02146]QN[+0.98402]GGTC[+57.02146]RPTGDVTHE.C	C6(Carbamidomethyl / 57.0215); C8(Carbamidomethyl / 57.0215); C17(Carbamidomethyl / 57.0215); C24(Carbamidomethyl / 57.0215); C29(Carbamidomethyl / 57.0215); C35(Carbamidomethyl / 57.0215)	8.5e-08	1.1e-07	0	0	0	0	1.2e-08	1.6e-08	7.072	378.2	0		Specific	13.1	>sp|P46531|NOTC1_HUMAN Neurogenic locus notch homolog protein 1 OS=Homo sapiens OX=9606 GN=NOTCH1 PE=1 SV=4	1	5256	FP060222_11.5506.5506.6	high-energy collision-induced dissociation	6.49	5836.43	5836.44	1	29 | 76698
22	HexNAc(1)Hex(1)Fuc(1)NeuAc(1)	366.4	6	973.747	5837.44	973.747	5837.45	controllerType=0 controllerNumber=1 scan=5284	-0.358	E.VGSYRCVCRATHTGPNCERPYVPCSPSPCQNGGTCRPTGDVTHE.C	27	VGSYRCVCRATHTGPNCERPYVPCSPSPCQNGGTCRPTGDVTHE,EC,6@57.02146,8@57.02146,17@57.02146,24@57.02146,27@802.28552,29@57.02146,31@0.98402,35@57.02146	S27(OGlycan / 802.2855); N31(Deamidated / 0.984)	15.55	E.VGSYRC[+57.02146]VC[+57.02146]RATHTGPNC[+57.02146]ERPYVPC[+57.02146]SPS[+802.28552]PC[+57.02146]QN[+0.98402]GGTC[+57.02146]RPTGDVTHE.C	C6(Carbamidomethyl / 57.0215); C8(Carbamidomethyl / 57.0215); C17(Carbamidomethyl / 57.0215); C24(Carbamidomethyl / 57.0215); C29(Carbamidomethyl / 57.0215); C35(Carbamidomethyl / 57.0215)	8.5e-08	1.1e-07	0	0	0	0	1.2e-08	1.5e-08	7.072	366.4	0		Specific	13.8	>sp|P46531|NOTC1_HUMAN Neurogenic locus notch homolog protein 1 OS=Homo sapiens OX=9606 GN=NOTCH1 PE=1 SV=4	1	4980	FP060222_11.5284.5284.6	high-energy collision-induced dissociation	6.49	5836.44	5836.44	1	30 | 73178
22	HexNAc(1)Hex(1)Fuc(1)NeuAc(1)	351.7	6	973.746	5837.44	973.747	5837.45	controllerType=0 controllerNumber=1 scan=5391	-1.111	E.VGSYRCVCRATHTGPNCERPYVPCSPSPCQNGGTCRPTGDVTHE.C	25	VGSYRCVCRATHTGPNCERPYVPCSPSPCQNGGTCRPTGDVTHE,EC,6@57.02146,8@57.02146,17@57.02146,24@57.02146,25@802.28552,29@57.02146,31@0.98402,35@57.02146	S25(OGlycan / 802.2855); N31(Deamidated / 0.984)	15.7765	E.VGSYRC[+57.02146]VC[+57.02146]RATHTGPNC[+57.02146]ERPYVPC[+57.02146]S[+802.28552]PSPC[+57.02146]QN[+0.98402]GGTC[+57.02146]RPTGDVTHE.C	C6(Carbamidomethyl / 57.0215); C8(Carbamidomethyl / 57.0215); C17(Carbamidomethyl / 57.0215); C24(Carbamidomethyl / 57.0215); C29(Carbamidomethyl / 57.0215); C35(Carbamidomethyl / 57.0215)	9.1e-07	1.2e-06	0	0	0	0	9.4e-08	1.2e-07	6.04	351.7	0		Specific	13.1	>sp|P46531|NOTC1_HUMAN Neurogenic locus notch homolog protein 1 OS=Homo sapiens OX=9606 GN=NOTCH1 PE=1 SV=4	1	5112	FP060222_11.5391.5391.6	high-energy collision-induced dissociation	5.07	5836.43	5836.44	1	31 | 75298
22	HexNAc(1)Hex(1)Fuc(1)NeuAc(1)	348.4	6	973.58	5836.45	973.747	5837.45	controllerType=0 controllerNumber=1 scan=5167	0.698	E.VGSYRCVCRATHTGPNCERPYVPCSPSPCQNGGTCRPTGDVTHE.C	27	VGSYRCVCRATHTGPNCERPYVPCSPSPCQNGGTCRPTGDVTHE,EC,6@57.02146,8@57.02146,17@57.02146,19@0.98402,24@57.02146,27@802.28552,29@57.02146,35@57.02146	R19(Deamidated / 0.984); S27(OGlycan / 802.2855)	15.2957	E.VGSYRC[+57.02146]VC[+57.02146]RATHTGPNC[+57.02146]ER[+0.98402]PYVPC[+57.02146]SPS[+802.28552]PC[+57.02146]QNGGTC[+57.02146]RPTGDVTHE.C	C6(Carbamidomethyl / 57.0215); C8(Carbamidomethyl / 57.0215); C17(Carbamidomethyl / 57.0215); C24(Carbamidomethyl / 57.0215); C29(Carbamidomethyl / 57.0215); C35(Carbamidomethyl / 57.0215)	5.3e-06	6.9e-06	0	0	0	0	4.6e-07	6e-07	5.275	348.4	0	-1	Specific	12.9	>sp|P46531|NOTC1_HUMAN Neurogenic locus notch homolog protein 1 OS=Homo sapiens OX=9606 GN=NOTCH1 PE=1 SV=4	1	4842	FP060222_11.5167.5167.6	high-energy collision-induced dissociation	4.31	5835.44	5836.44	1	32 | 70458
22	HexNAc(1)Hex(1)Fuc(1)NeuAc(1)	342	6	973.747	5837.44	973.747	5837.45	controllerType=0 controllerNumber=1 scan=5619	-0.484	E.VGSYRCVCRATHTGPNCERPYVPCSPSPCQNGGTCRPTGDVTHE.C	25	VGSYRCVCRATHTGPNCERPYVPCSPSPCQNGGTCRPTGDVTHE,EC,6@57.02146,8@57.02146,17@57.02146,24@57.02146,25@802.28552,29@57.02146,31@0.98402,35@57.02146	S25(OGlycan / 802.2855); N31(Deamidated / 0.984)	16.2778	E.VGSYRC[+57.02146]VC[+57.02146]RATHTGPNC[+57.02146]ERPYVPC[+57.02146]S[+802.28552]PSPC[+57.02146]QN[+0.98402]GGTC[+57.02146]RPTGDVTHE.C	C6(Carbamidomethyl / 57.0215); C8(Carbamidomethyl / 57.0215); C17(Carbamidomethyl / 57.0215); C24(Carbamidomethyl / 57.0215); C29(Carbamidomethyl / 57.0215); C35(Carbamidomethyl / 57.0215)	9.1e-07	1.2e-06	0	0	0	0	9.8e-08	1.3e-07	6.04	342	0		Specific	13.2	>sp|P46531|NOTC1_HUMAN Neurogenic locus notch homolog protein 1 OS=Homo sapiens OX=9606 GN=NOTCH1 PE=1 SV=4	1	5399	FP060222_11.5619.5619.6	high-energy collision-induced dissociation	5.07	5836.44	5836.44	1	33 | 78258
22	HexNAc(1)Hex(1)Fuc(1)NeuAc(1)	331	6	973.582	5836.46	973.747	5837.45	controllerType=0 controllerNumber=1 scan=5099	2.391	E.VGSYRCVCRATHTGPNCERPYVPCSPSPCQNGGTCRPTGDVTHE.C	27	VGSYRCVCRATHTGPNCERPYVPCSPSPCQNGGTCRPTGDVTHE,EC,6@57.02146,8@57.02146,17@57.02146,19@0.98402,24@57.02146,27@802.28552,29@57.02146,35@57.02146	R19(Deamidated / 0.984); S27(OGlycan / 802.2855)	15.1565	E.VGSYRC[+57.02146]VC[+57.02146]RATHTGPNC[+57.02146]ER[+0.98402]PYVPC[+57.02146]SPS[+802.28552]PC[+57.02146]QNGGTC[+57.02146]RPTGDVTHE.C	C6(Carbamidomethyl / 57.0215); C8(Carbamidomethyl / 57.0215); C17(Carbamidomethyl / 57.0215); C24(Carbamidomethyl / 57.0215); C29(Carbamidomethyl / 57.0215); C35(Carbamidomethyl / 57.0215)	5.3e-06	6.9e-06	0	0	0	0	4.4e-07	5.8e-07	5.275	331	0	-1	Specific	12.1	>sp|P46531|NOTC1_HUMAN Neurogenic locus notch homolog protein 1 OS=Homo sapiens OX=9606 GN=NOTCH1 PE=1 SV=4	1	4757	FP060222_11.5099.5099.6	high-energy collision-induced dissociation	4.31	5835.45	5836.44	1	34 | 69058
22	HexNAc(1)Hex(1)Fuc(1)NeuAc(1)	315.7	6	973.746	5837.44	973.747	5837.45	controllerType=0 controllerNumber=1 scan=5338	-0.546	E.VGSYRCVCRATHTGPNCERPYVPCSPSPCQNGGTCRPTGDVTHE.C	34	VGSYRCVCRATHTGPNCERPYVPCSPSPCQNGGTCRPTGDVTHE,EC,6@57.02146,8@57.02146,17@57.02146,24@57.02146,29@57.02146,31@0.98402,34@802.28552,35@57.02146	N31(Deamidated / 0.984); T34(OGlycan / 802.2855)	15.6636	E.VGSYRC[+57.02146]VC[+57.02146]RATHTGPNC[+57.02146]ERPYVPC[+57.02146]SPSPC[+57.02146]QN[+0.98402]GGT[+802.28552]C[+57.02146]RPTGDVTHE.C	C6(Carbamidomethyl / 57.0215); C8(Carbamidomethyl / 57.0215); C17(Carbamidomethyl / 57.0215); C24(Carbamidomethyl / 57.0215); C29(Carbamidomethyl / 57.0215); C35(Carbamidomethyl / 57.0215)	1e-06	1.3e-06	0	0	0	0	1.2e-07	1.5e-07	5.999	315.7	3		Specific	13.6	>sp|P46531|NOTC1_HUMAN Neurogenic locus notch homolog protein 1 OS=Homo sapiens OX=9606 GN=NOTCH1 PE=1 SV=4	1	5043	FP060222_11.5338.5338.6	high-energy collision-induced dissociation	5.05	5836.44	5836.44	1	35 | 74378
22	HexNAc(1)Hex(1)Fuc(1)NeuAc(1)	276.9	6	973.58	5836.45	973.747	5837.45	controllerType=0 controllerNumber=1 scan=5671	0.635	E.VGSYRCVCRATHTGPNCERPYVPCSPSPCQNGGTCRPTGDVTHE.C	25	VGSYRCVCRATHTGPNCERPYVPCSPSPCQNGGTCRPTGDVTHE,EC,6@57.02146,8@57.02146,17@57.02146,24@57.02146,25@802.28552,29@57.02146,31@0.98402,35@57.02146	S25(OGlycan / 802.2855); N31(Deamidated / 0.984)	16.3982	E.VGSYRC[+57.02146]VC[+57.02146]RATHTGPNC[+57.02146]ERPYVPC[+57.02146]S[+802.28552]PSPC[+57.02146]QN[+0.98402]GGTC[+57.02146]RPTGDVTHE.C	C6(Carbamidomethyl / 57.0215); C8(Carbamidomethyl / 57.0215); C17(Carbamidomethyl / 57.0215); C24(Carbamidomethyl / 57.0215); C29(Carbamidomethyl / 57.0215); C35(Carbamidomethyl / 57.0215)	7.3e-06	9.4e-06	0	0	0	0	6.4e-07	8.4e-07	5.139	276.9	0	-1	Specific	12.4	>sp|P46531|NOTC1_HUMAN Neurogenic locus notch homolog protein 1 OS=Homo sapiens OX=9606 GN=NOTCH1 PE=1 SV=4	1	5466	FP060222_11.5671.5671.6	high-energy collision-induced dissociation	4.31	5835.44	5836.44	1	36 | 79218
22	HexNAc(1)Hex(1)Fuc(1)NeuAc(1)	265.9	6	973.746	5837.44	973.747	5837.45	controllerType=0 controllerNumber=1 scan=5565	-0.609	E.VGSYRCVCRATHTGPNCERPYVPCSPSPCQNGGTCRPTGDVTHE.C	25	VGSYRCVCRATHTGPNCERPYVPCSPSPCQNGGTCRPTGDVTHE,EC,6@57.02146,8@57.02146,17@57.02146,24@57.02146,25@802.28552,29@57.02146,31@0.98402,35@57.02146	S25(OGlycan / 802.2855); N31(Deamidated / 0.984)	16.1526	E.VGSYRC[+57.02146]VC[+57.02146]RATHTGPNC[+57.02146]ERPYVPC[+57.02146]S[+802.28552]PSPC[+57.02146]QN[+0.98402]GGTC[+57.02146]RPTGDVTHE.C	C6(Carbamidomethyl / 57.0215); C8(Carbamidomethyl / 57.0215); C17(Carbamidomethyl / 57.0215); C24(Carbamidomethyl / 57.0215); C29(Carbamidomethyl / 57.0215); C35(Carbamidomethyl / 57.0215)	1.2e-05	1.6e-05	0	0	0	0	1.1e-06	1.5e-06	4.905	265.9	0		Specific	10.9	>sp|P46531|NOTC1_HUMAN Neurogenic locus notch homolog protein 1 OS=Homo sapiens OX=9606 GN=NOTCH1 PE=1 SV=4	1	5328	FP060222_11.5565.5565.6	high-energy collision-induced dissociation	4.07	5836.43	5836.44	1	37 | 77498
22	HexNAc(1)Hex(1)Fuc(1)NeuAc(1)	245.5	6	973.746	5837.44	973.747	5837.45	controllerType=0 controllerNumber=1 scan=5726	-0.735	E.VGSYRCVCRATHTGPNCERPYVPCSPSPCQNGGTCRPTGDVTHE.C	25	VGSYRCVCRATHTGPNCERPYVPCSPSPCQNGGTCRPTGDVTHE,EC,6@57.02146,8@57.02146,17@57.02146,24@57.02146,25@802.28552,29@57.02146,31@0.98402,35@57.02146	S25(OGlycan / 802.2855); N31(Deamidated / 0.984)	16.5228	E.VGSYRC[+57.02146]VC[+57.02146]RATHTGPNC[+57.02146]ERPYVPC[+57.02146]S[+802.28552]PSPC[+57.02146]QN[+0.98402]GGTC[+57.02146]RPTGDVTHE.C	C6(Carbamidomethyl / 57.0215); C8(Carbamidomethyl / 57.0215); C17(Carbamidomethyl / 57.0215); C24(Carbamidomethyl / 57.0215); C29(Carbamidomethyl / 57.0215); C35(Carbamidomethyl / 57.0215)	1.7e-06	2.2e-06	0	0	0	0	1.7e-07	2.2e-07	5.777	245.5	0		Specific	11.4	>sp|P46531|NOTC1_HUMAN Neurogenic locus notch homolog protein 1 OS=Homo sapiens OX=9606 GN=NOTCH1 PE=1 SV=4	1	5531	FP060222_11.5726.5726.6	high-energy collision-induced dissociation	4.94	5836.43	5836.44	1	38 | 79938
22	HexNAc(1)Hex(1)Fuc(1)NeuAc(1)	73.6	6	973.743	5837.42	973.747	5837.45	controllerType=0 controllerNumber=1 scan=5816	-4.436	E.VGSYRCVCRATHTGPNCERPYVPCSPSPCQNGGTCRPTGDVTHE.C	25	VGSYRCVCRATHTGPNCERPYVPCSPSPCQNGGTCRPTGDVTHE,EC,6@57.02146,8@57.02146,17@57.02146,24@57.02146,25@802.28552,29@57.02146,31@0.98402,35@57.02146	S25(OGlycan / 802.2855); N31(Deamidated / 0.984)	16.7293	E.VGSYRC[+57.02146]VC[+57.02146]RATHTGPNC[+57.02146]ERPYVPC[+57.02146]S[+802.28552]PSPC[+57.02146]QN[+0.98402]GGTC[+57.02146]RPTGDVTHE.C	C6(Carbamidomethyl / 57.0215); C8(Carbamidomethyl / 57.0215); C17(Carbamidomethyl / 57.0215); C24(Carbamidomethyl / 57.0215); C29(Carbamidomethyl / 57.0215); C35(Carbamidomethyl / 57.0215)	0.025	0.033	0	0	0	0	0.0019	0.0025	1.598	73.6	0		Specific	9.8	>sp|P46531|NOTC1_HUMAN Neurogenic locus notch homolog protein 1 OS=Homo sapiens OX=9606 GN=NOTCH1 PE=1 SV=4	1	5640	FP060222_11.5816.5816.6	high-energy collision-induced dissociation	1.38	5836.41	5836.44	1	39 | 80938
22	HexNAc(1)Hex(1)Fuc(1)NeuAc(1)	43.5	5	1168.29	5837.44	1168.29	5837.45	controllerType=0 controllerNumber=1 scan=5393	-1.516	E.VGSYRCVCRATHTGPNCERPYVPCSPSPCQNGGTCRPTGDVTHE.C	34	VGSYRCVCRATHTGPNCERPYVPCSPSPCQNGGTCRPTGDVTHE,EC,6@57.02146,8@57.02146,17@57.02146,24@57.02146,29@57.02146,31@0.98402,34@802.28552,35@57.02146	N31(Deamidated / 0.984); T34(OGlycan / 802.2855)	15.779	E.VGSYRC[+57.02146]VC[+57.02146]RATHTGPNC[+57.02146]ERPYVPC[+57.02146]SPSPC[+57.02146]QN[+0.98402]GGT[+802.28552]C[+57.02146]RPTGDVTHE.C	C6(Carbamidomethyl / 57.0215); C8(Carbamidomethyl / 57.0215); C17(Carbamidomethyl / 57.0215); C24(Carbamidomethyl / 57.0215); C29(Carbamidomethyl / 57.0215); C35(Carbamidomethyl / 57.0215)	0.0097	0.013	0	0	0	0	0.00056	0.00073	2.015	43.5	3.3		Specific	9.3	>sp|P46531|NOTC1_HUMAN Neurogenic locus notch homolog protein 1 OS=Homo sapiens OX=9606 GN=NOTCH1 PE=1 SV=4	1	5114	FP060222_11.5393.5393.5	high-energy collision-induced dissociation	1.5	5836.43	5836.44	1	40 | 75378
22	HexNAc(1)Hex(1)Fuc(1)NeuAc(1)	29.5	5	1168.5	5838.45	1168.29	5837.45	controllerType=0 controllerNumber=1 scan=5285	0.272	E.VGSYRCVCRATHTGPNCERPYVPCSPSPCQNGGTCRPTGDVTHE.C	34	VGSYRCVCRATHTGPNCERPYVPCSPSPCQNGGTCRPTGDVTHE,EC,6@57.02146,8@57.02146,16@0.98402,17@57.02146,24@57.02146,29@57.02146,34@802.28552,35@57.02146	N16(Deamidated / 0.984); T34(OGlycan / 802.2855)	15.5512	E.VGSYRC[+57.02146]VC[+57.02146]RATHTGPN[+0.98402]C[+57.02146]ERPYVPC[+57.02146]SPSPC[+57.02146]QNGGT[+802.28552]C[+57.02146]RPTGDVTHE.C	C6(Carbamidomethyl / 57.0215); C8(Carbamidomethyl / 57.0215); C17(Carbamidomethyl / 57.0215); C24(Carbamidomethyl / 57.0215); C29(Carbamidomethyl / 57.0215); C35(Carbamidomethyl / 57.0215)	0.0097	0.013	0	0	0	0	0.00053	0.00068	2.015	29.5	1.5	1	Specific	9.1	>sp|P46531|NOTC1_HUMAN Neurogenic locus notch homolog protein 1 OS=Homo sapiens OX=9606 GN=NOTCH1 PE=1 SV=4	1	4981	FP060222_11.5285.5285.5	high-energy collision-induced dissociation	1.5	5837.44	5836.44	1	41 | 73218
22	HexNAc(1)Hex(1)Fuc(1)NeuAc(1)	28.9	5	1168.3	5837.45	1168.29	5837.45	controllerType=0 controllerNumber=1 scan=5339	0.261	E.VGSYRCVCRATHTGPNCERPYVPCSPSPCQNGGTCRPTGDVTHE.C	34	VGSYRCVCRATHTGPNCERPYVPCSPSPCQNGGTCRPTGDVTHE,EC,6@57.02146,8@57.02146,17@57.02146,24@57.02146,29@57.02146,30@0.98402,34@802.28552,35@57.02146	Q30(Deamidated / 0.984); T34(OGlycan / 802.2855)	15.6648	E.VGSYRC[+57.02146]VC[+57.02146]RATHTGPNC[+57.02146]ERPYVPC[+57.02146]SPSPC[+57.02146]Q[+0.98402]NGGT[+802.28552]C[+57.02146]RPTGDVTHE.C	C6(Carbamidomethyl / 57.0215); C8(Carbamidomethyl / 57.0215); C17(Carbamidomethyl / 57.0215); C24(Carbamidomethyl / 57.0215); C29(Carbamidomethyl / 57.0215); C35(Carbamidomethyl / 57.0215)	0.0097	0.013	0	0	0	0	0.00054	0.00071	2.015	28.9	0		Specific	9.3	>sp|P46531|NOTC1_HUMAN Neurogenic locus notch homolog protein 1 OS=Homo sapiens OX=9606 GN=NOTCH1 PE=1 SV=4	1	5044	FP060222_11.5339.5339.5	high-energy collision-induced dissociation	1.5	5836.44	5836.44	1	42 | 74418
22	HexNAc(1)Hex(1)Fuc(1)NeuAc(1)	388.4	6	973.58	5836.44	973.583	5836.46	controllerType=0 controllerNumber=1 scan=5229	-3.243	E.VGSYRCVCRATHTGPNCERPYVPCSPSPCQNGGTCRPTGDVTHE.C	25	VGSYRCVCRATHTGPNCERPYVPCSPSPCQNGGTCRPTGDVTHE,EC,6@57.02146,8@57.02146,17@57.02146,24@57.02146,25@802.28552,29@57.02146,35@57.02146	S25(OGlycan / 802.2855)	15.4303	E.VGSYRC[+57.02146]VC[+57.02146]RATHTGPNC[+57.02146]ERPYVPC[+57.02146]S[+802.28552]PSPC[+57.02146]QNGGTC[+57.02146]RPTGDVTHE.C	C6(Carbamidomethyl / 57.0215); C8(Carbamidomethyl / 57.0215); C17(Carbamidomethyl / 57.0215); C24(Carbamidomethyl / 57.0215); C29(Carbamidomethyl / 57.0215); C35(Carbamidomethyl / 57.0215)	8.2e-07	1.1e-06	0	0	0	0	8.8e-08	1.1e-07	6.087	388.4	0		Specific	14.7	>sp|P46531|NOTC1_HUMAN Neurogenic locus notch homolog protein 1 OS=Homo sapiens OX=9606 GN=NOTCH1 PE=1 SV=4	1	4917	FP060222_11.5229.5229.6	high-energy collision-induced dissociation	6.32	5835.44	5835.45	1	43 | 71858
22	HexNAc(1)Fuc(1); HexNAc(1)	327.3	6	934.732	5603.36	934.735	5603.37	controllerType=0 controllerNumber=1 scan=5166	-2.664	E.VGSYRCVCRATHTGPNCERPYVPCSPSPCQNGGTCRPTGDVTHE.C	25;27	VGSYRCVCRATHTGPNCERPYVPCSPSPCQNGGTCRPTGDVTHE,EC,6@57.02146,8@57.02146,12@15.99492,17@57.02146,24@57.02146,25@349.13728,27@203.07937,29@57.02146,31@0.98402,35@57.02146	H12(Oxidation / 15.9949); S25(OGlycan / 349.1373); S27(OGlycan / 203.0794); N31(Deamidated / 0.984)	15.2942	E.VGSYRC[+57.02146]VC[+57.02146]RATH[+15.99492]TGPNC[+57.02146]ERPYVPC[+57.02146]S[+349.13728]PS[+203.07937]PC[+57.02146]QN[+0.98402]GGTC[+57.02146]RPTGDVTHE.C	C6(Carbamidomethyl / 57.0215); C8(Carbamidomethyl / 57.0215); C17(Carbamidomethyl / 57.0215); C24(Carbamidomethyl / 57.0215); C29(Carbamidomethyl / 57.0215); C35(Carbamidomethyl / 57.0215)	8.8e-06	1.1e-05	0	0	0	0	7.8e-07	1e-06	5.055	327.3	0		Specific	11.9	>sp|P46531|NOTC1_HUMAN Neurogenic locus notch homolog protein 1 OS=Homo sapiens OX=9606 GN=NOTCH1 PE=1 SV=4	1	4841	FP060222_11.5166.5166.6	high-energy collision-induced dissociation	3.58	5602.35	5602.36	1	44 | 70418
22	HexNAc(1); HexNAc(1)Fuc(1)	250.7	6	934.733	5603.36	934.735	5603.37	controllerType=0 controllerNumber=1 scan=4998	-1.553	E.VGSYRCVCRATHTGPNCERPYVPCSPSPCQNGGTCRPTGDVTHE.C	25;27	VGSYRCVCRATHTGPNCERPYVPCSPSPCQNGGTCRPTGDVTHE,EC,6@57.02146,8@57.02146,16@15.99492,17@57.02146,24@57.02146,25@203.07937,27@349.13728,29@57.02146,31@0.98402,35@57.02146	N16(Oxidation / 15.9949); S25(OGlycan / 203.0794); S27(OGlycan / 349.1373); N31(Deamidated / 0.984)	14.9494	E.VGSYRC[+57.02146]VC[+57.02146]RATHTGPN[+15.99492]C[+57.02146]ERPYVPC[+57.02146]S[+203.07937]PS[+349.13728]PC[+57.02146]QN[+0.98402]GGTC[+57.02146]RPTGDVTHE.C	C6(Carbamidomethyl / 57.0215); C8(Carbamidomethyl / 57.0215); C17(Carbamidomethyl / 57.0215); C24(Carbamidomethyl / 57.0215); C29(Carbamidomethyl / 57.0215); C35(Carbamidomethyl / 57.0215)	1.2e-05	1.6e-05	0	0	0	0	1.1e-06	1.4e-06	4.905	250.7	0		Specific	11.1	>sp|P46531|NOTC1_HUMAN Neurogenic locus notch homolog protein 1 OS=Homo sapiens OX=9606 GN=NOTCH1 PE=1 SV=4	1	4641	FP060222_11.4998.4998.6	high-energy collision-induced dissociation	3.56	5602.36	5602.36	1	45 | 67258
22	HexNAc(1)Fuc(1); HexNAc(1)	239.9	6	934.733	5603.36	934.735	5603.37	controllerType=0 controllerNumber=1 scan=5218	-1.553	E.VGSYRCVCRATHTGPNCERPYVPCSPSPCQNGGTCRPTGDVTHE.C	25;27	VGSYRCVCRATHTGPNCERPYVPCSPSPCQNGGTCRPTGDVTHE,EC,6@57.02146,8@57.02146,12@15.99492,17@57.02146,24@57.02146,25@349.13728,27@203.07937,29@57.02146,31@0.98402,35@57.02146	H12(Oxidation / 15.9949); S25(OGlycan / 349.1373); S27(OGlycan / 203.0794); N31(Deamidated / 0.984)	15.4085	E.VGSYRC[+57.02146]VC[+57.02146]RATH[+15.99492]TGPNC[+57.02146]ERPYVPC[+57.02146]S[+349.13728]PS[+203.07937]PC[+57.02146]QN[+0.98402]GGTC[+57.02146]RPTGDVTHE.C	C6(Carbamidomethyl / 57.0215); C8(Carbamidomethyl / 57.0215); C17(Carbamidomethyl / 57.0215); C24(Carbamidomethyl / 57.0215); C29(Carbamidomethyl / 57.0215); C35(Carbamidomethyl / 57.0215)	5.6e-06	7.3e-06	0	0	0	0	5.1e-07	6.7e-07	5.252	239.9	0		Specific	11.3	>sp|P46531|NOTC1_HUMAN Neurogenic locus notch homolog protein 1 OS=Homo sapiens OX=9606 GN=NOTCH1 PE=1 SV=4	1	4904	FP060222_11.5218.5218.6	high-energy collision-induced dissociation	4.34	5602.36	5602.36	1	46 | 71698
22	HexNAc(1)Fuc(1); HexNAc(1)	219.7	6	934.736	5603.38	934.735	5603.37	controllerType=0 controllerNumber=1 scan=5110	1.322	E.VGSYRCVCRATHTGPNCERPYVPCSPSPCQNGGTCRPTGDVTHE.C	3;11	VGSYRCVCRATHTGPNCERPYVPCSPSPCQNGGTCRPTGDVTHE,EC,3@349.13728,6@57.02146,8@57.02146,11@203.07937,16@15.99492,17@57.02146,24@57.02146,29@57.02146,31@0.98402,35@57.02146	S3(OGlycan / 349.1373); T11(OGlycan / 203.0794); N16(Oxidation / 15.9949); N31(Deamidated / 0.984)	15.1784	E.VGS[+349.13728]YRC[+57.02146]VC[+57.02146]RAT[+203.07937]HTGPN[+15.99492]C[+57.02146]ERPYVPC[+57.02146]SPSPC[+57.02146]QN[+0.98402]GGTC[+57.02146]RPTGDVTHE.C	C6(Carbamidomethyl / 57.0215); C8(Carbamidomethyl / 57.0215); C17(Carbamidomethyl / 57.0215); C24(Carbamidomethyl / 57.0215); C29(Carbamidomethyl / 57.0215); C35(Carbamidomethyl / 57.0215)	0.00032	0.00042	0	0	0	0	2.1e-05	2.7e-05	3.492	219.7	0		Specific	10.9	>sp|P46531|NOTC1_HUMAN Neurogenic locus notch homolog protein 1 OS=Homo sapiens OX=9606 GN=NOTCH1 PE=1 SV=4	1	4770	FP060222_11.5110.5110.6	high-energy collision-induced dissociation	2.6	5602.37	5602.36	1	47 | 69458
22	HexNAc(1)Fuc(1); HexNAc(1)	200.8	6	934.733	5603.36	934.735	5603.37	controllerType=0 controllerNumber=1 scan=5275	-1.423	E.VGSYRCVCRATHTGPNCERPYVPCSPSPCQNGGTCRPTGDVTHE.C	3;11	VGSYRCVCRATHTGPNCERPYVPCSPSPCQNGGTCRPTGDVTHE,EC,3@349.13728,6@57.02146,8@57.02146,11@203.07937,16@15.99492,17@57.02146,24@57.02146,29@57.02146,31@0.98402,35@57.02146	S3(OGlycan / 349.1373); T11(OGlycan / 203.0794); N16(Oxidation / 15.9949); N31(Deamidated / 0.984)	15.5305	E.VGS[+349.13728]YRC[+57.02146]VC[+57.02146]RAT[+203.07937]HTGPN[+15.99492]C[+57.02146]ERPYVPC[+57.02146]SPSPC[+57.02146]QN[+0.98402]GGTC[+57.02146]RPTGDVTHE.C	C6(Carbamidomethyl / 57.0215); C8(Carbamidomethyl / 57.0215); C17(Carbamidomethyl / 57.0215); C24(Carbamidomethyl / 57.0215); C29(Carbamidomethyl / 57.0215); C35(Carbamidomethyl / 57.0215)	0.00021	0.00027	0	0	0	0	1.2e-05	1.6e-05	3.675	200.8	0		Specific	9.8	>sp|P46531|NOTC1_HUMAN Neurogenic locus notch homolog protein 1 OS=Homo sapiens OX=9606 GN=NOTCH1 PE=1 SV=4	1	4969	FP060222_11.5275.5275.6	high-energy collision-induced dissociation	2.78	5602.36	5602.36	1	48 | 72898
22	HexNAc(1)Fuc(1); HexNAc(1)	198.8	6	934.733	5603.36	934.735	5603.37	controllerType=0 controllerNumber=1 scan=5053	-1.357	E.VGSYRCVCRATHTGPNCERPYVPCSPSPCQNGGTCRPTGDVTHE.C	25;27	VGSYRCVCRATHTGPNCERPYVPCSPSPCQNGGTCRPTGDVTHE,EC,6@57.02146,8@57.02146,16@15.99492,17@57.02146,24@57.02146,25@349.13728,27@203.07937,29@57.02146,31@0.98402,35@57.02146	N16(Oxidation / 15.9949); S25(OGlycan / 349.1373); S27(OGlycan / 203.0794); N31(Deamidated / 0.984)	15.0632	E.VGSYRC[+57.02146]VC[+57.02146]RATHTGPN[+15.99492]C[+57.02146]ERPYVPC[+57.02146]S[+349.13728]PS[+203.07937]PC[+57.02146]QN[+0.98402]GGTC[+57.02146]RPTGDVTHE.C	C6(Carbamidomethyl / 57.0215); C8(Carbamidomethyl / 57.0215); C17(Carbamidomethyl / 57.0215); C24(Carbamidomethyl / 57.0215); C29(Carbamidomethyl / 57.0215); C35(Carbamidomethyl / 57.0215)	8.6e-05	0.00011	0	0	0	0	6.5e-06	8.5e-06	4.065	198.8	0		Specific	11.1	>sp|P46531|NOTC1_HUMAN Neurogenic locus notch homolog protein 1 OS=Homo sapiens OX=9606 GN=NOTCH1 PE=1 SV=4	1	4704	FP060222_11.5053.5053.6	high-energy collision-induced dissociation	2.65	5602.36	5602.36	1	49 | 68258
22	HexNAc(1)Fuc(1); HexNAc(1)	184	6	934.569	5602.38	934.735	5603.37	controllerType=0 controllerNumber=1 scan=4945	1.507	E.VGSYRCVCRATHTGPNCERPYVPCSPSPCQNGGTCRPTGDVTHE.C	25;27	VGSYRCVCRATHTGPNCERPYVPCSPSPCQNGGTCRPTGDVTHE,EC,6@57.02146,8@57.02146,16@15.99492,17@57.02146,19@0.98402,24@57.02146,25@349.13728,27@203.07937,29@57.02146,35@57.02146	N16(Oxidation / 15.9949); R19(Deamidated / 0.984); S25(OGlycan / 349.1373); S27(OGlycan / 203.0794)	14.8373	E.VGSYRC[+57.02146]VC[+57.02146]RATHTGPN[+15.99492]C[+57.02146]ER[+0.98402]PYVPC[+57.02146]S[+349.13728]PS[+203.07937]PC[+57.02146]QNGGTC[+57.02146]RPTGDVTHE.C	C6(Carbamidomethyl / 57.0215); C8(Carbamidomethyl / 57.0215); C17(Carbamidomethyl / 57.0215); C24(Carbamidomethyl / 57.0215); C29(Carbamidomethyl / 57.0215); C35(Carbamidomethyl / 57.0215)	0.00049	0.00064	0	0	0	0	3.1e-05	4e-05	3.305	184	0	-1	Specific	11.1	>sp|P46531|NOTC1_HUMAN Neurogenic locus notch homolog protein 1 OS=Homo sapiens OX=9606 GN=NOTCH1 PE=1 SV=4	1	4575	FP060222_11.4945.4945.6	high-energy collision-induced dissociation	1.98	5601.37	5602.36	1	50 | 66138
22	HexNAc(1)Fuc(1); HexNAc(1)	305.8	6	932.399	5589.35	932.233	5588.36	controllerType=0 controllerNumber=1 scan=5699	-1.693	E.VGSYRCVCRATHTGPNCERPYVPCSPSPCQNGGTCRPTGDVTHE.C	25;27	VGSYRCVCRATHTGPNCERPYVPCSPSPCQNGGTCRPTGDVTHE,EC,6@57.02146,8@57.02146,9@0.98402,17@57.02146,24@57.02146,25@349.13728,27@203.07937,29@57.02146,31@0.98402,35@57.02146	R9(Deamidated / 0.984); S25(OGlycan / 349.1373); S27(OGlycan / 203.0794); N31(Deamidated / 0.984)	16.4611	E.VGSYRC[+57.02146]VC[+57.02146]R[+0.98402]ATHTGPNC[+57.02146]ERPYVPC[+57.02146]S[+349.13728]PS[+203.07937]PC[+57.02146]QN[+0.98402]GGTC[+57.02146]RPTGDVTHE.C	C6(Carbamidomethyl / 57.0215); C8(Carbamidomethyl / 57.0215); C17(Carbamidomethyl / 57.0215); C24(Carbamidomethyl / 57.0215); C29(Carbamidomethyl / 57.0215); C35(Carbamidomethyl / 57.0215)	1e-06	1.3e-06	0	0	0	0	1.2e-07	1.6e-07	5.999	305.8	0	1	Specific	13.1	>sp|P46531|NOTC1_HUMAN Neurogenic locus notch homolog protein 1 OS=Homo sapiens OX=9606 GN=NOTCH1 PE=1 SV=4	1	5497	FP060222_11.5699.5699.6	high-energy collision-induced dissociation	4.54	5588.35	5587.35	1	51 | 79618
22	HexNAc(1)Fuc(1); HexNAc(1)	279.4	6	932.231	5588.35	932.069	5587.38	controllerType=0 controllerNumber=1 scan=5647	-5.952	E.VGSYRCVCRATHTGPNCERPYVPCSPSPCQNGGTCRPTGDVTHE.C	25;27	VGSYRCVCRATHTGPNCERPYVPCSPSPCQNGGTCRPTGDVTHE,EC,6@57.02146,8@57.02146,17@57.02146,24@57.02146,25@349.13728,27@203.07937,29@57.02146,31@0.98402,35@57.02146	S25(OGlycan / 349.1373); S27(OGlycan / 203.0794); N31(Deamidated / 0.984)	16.3427	E.VGSYRC[+57.02146]VC[+57.02146]RATHTGPNC[+57.02146]ERPYVPC[+57.02146]S[+349.13728]PS[+203.07937]PC[+57.02146]QN[+0.98402]GGTC[+57.02146]RPTGDVTHE.C	C6(Carbamidomethyl / 57.0215); C8(Carbamidomethyl / 57.0215); C17(Carbamidomethyl / 57.0215); C24(Carbamidomethyl / 57.0215); C29(Carbamidomethyl / 57.0215); C35(Carbamidomethyl / 57.0215)	4.7e-05	6.1e-05	0	0	0	0	3.8e-06	4.9e-06	4.329	279.4	0	1	Specific	14.4	>sp|P46531|NOTC1_HUMAN Neurogenic locus notch homolog protein 1 OS=Homo sapiens OX=9606 GN=NOTCH1 PE=1 SV=4	1	5432	FP060222_11.5647.5647.6	high-energy collision-induced dissociation	3.42	5587.34	5586.37	1	52 | 78658
22	HexNAc(1)Fuc(1); HexNAc(1)	220.6	6	932.229	5588.34	932.069	5587.38	controllerType=0 controllerNumber=1 scan=5758	-7.656	E.VGSYRCVCRATHTGPNCERPYVPCSPSPCQNGGTCRPTGDVTHE.C	25;27	VGSYRCVCRATHTGPNCERPYVPCSPSPCQNGGTCRPTGDVTHE,EC,6@57.02146,8@57.02146,17@57.02146,24@57.02146,25@349.13728,27@203.07937,29@57.02146,31@0.98402,35@57.02146	S25(OGlycan / 349.1373); S27(OGlycan / 203.0794); N31(Deamidated / 0.984)	16.5966	E.VGSYRC[+57.02146]VC[+57.02146]RATHTGPNC[+57.02146]ERPYVPC[+57.02146]S[+349.13728]PS[+203.07937]PC[+57.02146]QN[+0.98402]GGTC[+57.02146]RPTGDVTHE.C	C6(Carbamidomethyl / 57.0215); C8(Carbamidomethyl / 57.0215); C17(Carbamidomethyl / 57.0215); C24(Carbamidomethyl / 57.0215); C29(Carbamidomethyl / 57.0215); C35(Carbamidomethyl / 57.0215)	0.00015	0.0002	0	0	0	0	1.1e-05	1.4e-05	3.812	220.6	0	1	Specific	11.5	>sp|P46531|NOTC1_HUMAN Neurogenic locus notch homolog protein 1 OS=Homo sapiens OX=9606 GN=NOTCH1 PE=1 SV=4	1	5566	FP060222_11.5758.5758.6	high-energy collision-induced dissociation	3.34	5587.33	5586.37	1	53 | 80378
22	HexNAc(1)Hex(1)Fuc(1)	73.6	6	925.565	5548.35	925.395	5547.33	controllerType=0 controllerNumber=1 scan=5363	2.376	E.VGSYRCVCRATHTGPNCERPYVPCSPSPCQNGGTCRPTGDVTHE.C	25	VGSYRCVCRATHTGPNCERPYVPCSPSPCQNGGTCRPTGDVTHE,EC,6@57.02146,8@57.02146,17@57.02146,19@0.98402,24@57.02146,25@511.19010,29@57.02146,31@0.98402,35@57.02146	R19(Deamidated / 0.984); S25(OGlycan / 511.1901); N31(Deamidated / 0.984)	15.7145	E.VGSYRC[+57.02146]VC[+57.02146]RATHTGPNC[+57.02146]ER[+0.98402]PYVPC[+57.02146]S[+511.19010]PSPC[+57.02146]QN[+0.98402]GGTC[+57.02146]RPTGDVTHE.C	C6(Carbamidomethyl / 57.0215); C8(Carbamidomethyl / 57.0215); C17(Carbamidomethyl / 57.0215); C24(Carbamidomethyl / 57.0215); C29(Carbamidomethyl / 57.0215); C35(Carbamidomethyl / 57.0215)	0.029	0.037	0	0	0	0	0.0029	0.0037	1.545	73.6	0	1	Specific	6.8	>sp|P46531|NOTC1_HUMAN Neurogenic locus notch homolog protein 1 OS=Homo sapiens OX=9606 GN=NOTCH1 PE=1 SV=4	1	5078	FP060222_11.5363.5363.4	high-energy collision-induced dissociation	1.37	5547.34	5546.33	1	54 | 74938
22	HexNAc(1)Hex(1)Fuc(1)	9.3	5	1110.47	5548.35	1110.27	5547.33	controllerType=0 controllerNumber=1 scan=4963	1.443	E.VGSYRCVCRATHTGPNCERPYVPCSPSPCQNGGTCRPTGDVTHE.C	25	VGSYRCVCRATHTGPNCERPYVPCSPSPCQNGGTCRPTGDVTHE,EC,6@57.02146,8@57.02146,17@57.02146,19@0.98402,24@57.02146,25@511.19010,29@57.02146,30@0.98402,35@57.02146	R19(Deamidated / 0.984); S25(OGlycan / 511.1901); Q30(Deamidated / 0.984)	14.8798	E.VGSYRC[+57.02146]VC[+57.02146]RATHTGPNC[+57.02146]ER[+0.98402]PYVPC[+57.02146]S[+511.19010]PSPC[+57.02146]Q[+0.98402]NGGTC[+57.02146]RPTGDVTHE.C	C6(Carbamidomethyl / 57.0215); C8(Carbamidomethyl / 57.0215); C17(Carbamidomethyl / 57.0215); C24(Carbamidomethyl / 57.0215); C29(Carbamidomethyl / 57.0215); C35(Carbamidomethyl / 57.0215)	0.032	0.041	0	0.0017	0	0.0051	0.0044	0.0058	1.498	9.3	0	1	Specific	7.1	>sp|P46531|NOTC1_HUMAN Neurogenic locus notch homolog protein 1 OS=Homo sapiens OX=9606 GN=NOTCH1 PE=1 SV=4	1	4599	FP060222_11.4963.4963.5	high-energy collision-induced dissociation	1.36	5547.34	5546.33	1	55 | 66658
22	HexNAc(1)Hex(1)Fuc(1)	462.5	6	925.229	5546.34	925.231	5546.35	controllerType=0 controllerNumber=1 scan=5286	-2.057	E.VGSYRCVCRATHTGPNCERPYVPCSPSPCQNGGTCRPTGDVTHE.C	25	VGSYRCVCRATHTGPNCERPYVPCSPSPCQNGGTCRPTGDVTHE,EC,6@57.02146,8@57.02146,17@57.02146,24@57.02146,25@511.19010,29@57.02146,31@0.98402,35@57.02146	S25(OGlycan / 511.1901); N31(Deamidated / 0.984)	15.5525	E.VGSYRC[+57.02146]VC[+57.02146]RATHTGPNC[+57.02146]ERPYVPC[+57.02146]S[+511.19010]PSPC[+57.02146]QN[+0.98402]GGTC[+57.02146]RPTGDVTHE.C	C6(Carbamidomethyl / 57.0215); C8(Carbamidomethyl / 57.0215); C17(Carbamidomethyl / 57.0215); C24(Carbamidomethyl / 57.0215); C29(Carbamidomethyl / 57.0215); C35(Carbamidomethyl / 57.0215)	4.3e-07	5.6e-07	0	0	0	0	5.3e-08	6.9e-08	6.366	462.5	0		Specific	12.4	>sp|P46531|NOTC1_HUMAN Neurogenic locus notch homolog protein 1 OS=Homo sapiens OX=9606 GN=NOTCH1 PE=1 SV=4	1	4982	FP060222_11.5286.5286.6	high-energy collision-induced dissociation	5.74	5545.33	5545.34	1	56 | 73258
22	HexNAc(1)Hex(1)Fuc(1)	403.1	6	925.229	5546.34	925.231	5546.35	controllerType=0 controllerNumber=1 scan=5223	-2.585	E.VGSYRCVCRATHTGPNCERPYVPCSPSPCQNGGTCRPTGDVTHE.C	25	VGSYRCVCRATHTGPNCERPYVPCSPSPCQNGGTCRPTGDVTHE,EC,6@57.02146,8@57.02146,17@57.02146,24@57.02146,25@511.19010,29@57.02146,31@0.98402,35@57.02146	S25(OGlycan / 511.1901); N31(Deamidated / 0.984)	15.4174	E.VGSYRC[+57.02146]VC[+57.02146]RATHTGPNC[+57.02146]ERPYVPC[+57.02146]S[+511.19010]PSPC[+57.02146]QN[+0.98402]GGTC[+57.02146]RPTGDVTHE.C	C6(Carbamidomethyl / 57.0215); C8(Carbamidomethyl / 57.0215); C17(Carbamidomethyl / 57.0215); C24(Carbamidomethyl / 57.0215); C29(Carbamidomethyl / 57.0215); C35(Carbamidomethyl / 57.0215)	3.7e-07	4.8e-07	0	0	0	0	4.2e-08	5.4e-08	6.43	403.1	0		Specific	14.1	>sp|P46531|NOTC1_HUMAN Neurogenic locus notch homolog protein 1 OS=Homo sapiens OX=9606 GN=NOTCH1 PE=1 SV=4	1	4912	FP060222_11.5223.5223.6	high-energy collision-induced dissociation	5.44	5545.33	5545.34	1	57 | 71778
22	HexNAc(1)Hex(1)Fuc(1)	378.2	6	925.228	5546.33	925.231	5546.35	controllerType=0 controllerNumber=1 scan=5108	-3.312	E.VGSYRCVCRATHTGPNCERPYVPCSPSPCQNGGTCRPTGDVTHE.C	25	VGSYRCVCRATHTGPNCERPYVPCSPSPCQNGGTCRPTGDVTHE,EC,6@57.02146,8@57.02146,17@57.02146,24@57.02146,25@511.19010,29@57.02146,31@0.98402,35@57.02146	S25(OGlycan / 511.1901); N31(Deamidated / 0.984)	15.176	E.VGSYRC[+57.02146]VC[+57.02146]RATHTGPNC[+57.02146]ERPYVPC[+57.02146]S[+511.19010]PSPC[+57.02146]QN[+0.98402]GGTC[+57.02146]RPTGDVTHE.C	C6(Carbamidomethyl / 57.0215); C8(Carbamidomethyl / 57.0215); C17(Carbamidomethyl / 57.0215); C24(Carbamidomethyl / 57.0215); C29(Carbamidomethyl / 57.0215); C35(Carbamidomethyl / 57.0215)	8.2e-07	1.1e-06	0	0	0	0	8.2e-08	1.1e-07	6.087	378.2	0		Specific	14.1	>sp|P46531|NOTC1_HUMAN Neurogenic locus notch homolog protein 1 OS=Homo sapiens OX=9606 GN=NOTCH1 PE=1 SV=4	1	4768	FP060222_11.5108.5108.6	high-energy collision-induced dissociation	5.51	5545.32	5545.34	1	58 | 69378
22	HexNAc(1)Hex(1)Fuc(1)	360.5	6	925.229	5546.34	925.231	5546.35	controllerType=0 controllerNumber=1 scan=5165	-2.321	E.VGSYRCVCRATHTGPNCERPYVPCSPSPCQNGGTCRPTGDVTHE.C	25	VGSYRCVCRATHTGPNCERPYVPCSPSPCQNGGTCRPTGDVTHE,EC,6@57.02146,8@57.02146,17@57.02146,24@57.02146,25@511.19010,29@57.02146,31@0.98402,35@57.02146	S25(OGlycan / 511.1901); N31(Deamidated / 0.984)	15.2927	E.VGSYRC[+57.02146]VC[+57.02146]RATHTGPNC[+57.02146]ERPYVPC[+57.02146]S[+511.19010]PSPC[+57.02146]QN[+0.98402]GGTC[+57.02146]RPTGDVTHE.C	C6(Carbamidomethyl / 57.0215); C8(Carbamidomethyl / 57.0215); C17(Carbamidomethyl / 57.0215); C24(Carbamidomethyl / 57.0215); C29(Carbamidomethyl / 57.0215); C35(Carbamidomethyl / 57.0215)	9.8e-06	1.3e-05	0	0	0	0	8.7e-07	1.1e-06	5.008	360.5	0		Specific	13.9	>sp|P46531|NOTC1_HUMAN Neurogenic locus notch homolog protein 1 OS=Homo sapiens OX=9606 GN=NOTCH1 PE=1 SV=4	1	4839	FP060222_11.5165.5165.6	high-energy collision-induced dissociation	4.43	5545.33	5545.34	1	59 | 70378
22	HexNAc(1)Hex(1)Fuc(1)	316.6	6	925.064	5545.34	925.231	5546.35	controllerType=0 controllerNumber=1 scan=4989	-0.418	E.VGSYRCVCRATHTGPNCERPYVPCSPSPCQNGGTCRPTGDVTHE.C	25	VGSYRCVCRATHTGPNCERPYVPCSPSPCQNGGTCRPTGDVTHE,EC,6@57.02146,8@57.02146,17@57.02146,24@57.02146,25@511.19010,29@57.02146,31@0.98402,35@57.02146	S25(OGlycan / 511.1901); N31(Deamidated / 0.984)	14.9309	E.VGSYRC[+57.02146]VC[+57.02146]RATHTGPNC[+57.02146]ERPYVPC[+57.02146]S[+511.19010]PSPC[+57.02146]QN[+0.98402]GGTC[+57.02146]RPTGDVTHE.C	C6(Carbamidomethyl / 57.0215); C8(Carbamidomethyl / 57.0215); C17(Carbamidomethyl / 57.0215); C24(Carbamidomethyl / 57.0215); C29(Carbamidomethyl / 57.0215); C35(Carbamidomethyl / 57.0215)	1e-06	1.3e-06	0	0	0	0	1.1e-07	1.4e-07	5.999	316.6	0	-1	Specific	13.2	>sp|P46531|NOTC1_HUMAN Neurogenic locus notch homolog protein 1 OS=Homo sapiens OX=9606 GN=NOTCH1 PE=1 SV=4	1	4630	FP060222_11.4989.4989.6	high-energy collision-induced dissociation	5.05	5544.34	5545.34	1	60 | 67018
22	HexNAc(1)Hex(1)Fuc(1)	311.7	6	925.231	5546.35	925.231	5546.35	controllerType=0 controllerNumber=1 scan=5046	-0.605	E.VGSYRCVCRATHTGPNCERPYVPCSPSPCQNGGTCRPTGDVTHE.C	25	VGSYRCVCRATHTGPNCERPYVPCSPSPCQNGGTCRPTGDVTHE,EC,6@57.02146,8@57.02146,17@57.02146,24@57.02146,25@511.19010,29@57.02146,31@0.98402,35@57.02146	S25(OGlycan / 511.1901); N31(Deamidated / 0.984)	15.0491	E.VGSYRC[+57.02146]VC[+57.02146]RATHTGPNC[+57.02146]ERPYVPC[+57.02146]S[+511.19010]PSPC[+57.02146]QN[+0.98402]GGTC[+57.02146]RPTGDVTHE.C	C6(Carbamidomethyl / 57.0215); C8(Carbamidomethyl / 57.0215); C17(Carbamidomethyl / 57.0215); C24(Carbamidomethyl / 57.0215); C29(Carbamidomethyl / 57.0215); C35(Carbamidomethyl / 57.0215)	1e-06	1.3e-06	0	0	0	0	1.1e-07	1.5e-07	5.999	311.7	0		Specific	12.8	>sp|P46531|NOTC1_HUMAN Neurogenic locus notch homolog protein 1 OS=Homo sapiens OX=9606 GN=NOTCH1 PE=1 SV=4	1	4697	FP060222_11.5046.5046.6	high-energy collision-induced dissociation	5.05	5545.34	5545.34	1	61 | 68138
22	HexNAc(1)Hex(1)Fuc(1)	276	6	925.061	5545.33	925.231	5546.35	controllerType=0 controllerNumber=1 scan=5499	-3.059	E.VGSYRCVCRATHTGPNCERPYVPCSPSPCQNGGTCRPTGDVTHE.C	3	VGSYRCVCRATHTGPNCERPYVPCSPSPCQNGGTCRPTGDVTHE,EC,3@511.19010,6@57.02146,8@57.02146,17@57.02146,24@57.02146,29@57.02146,31@0.98402,35@57.02146	S3(OGlycan / 511.1901); N31(Deamidated / 0.984)	16.006	E.VGS[+511.19010]YRC[+57.02146]VC[+57.02146]RATHTGPNC[+57.02146]ERPYVPC[+57.02146]SPSPC[+57.02146]QN[+0.98402]GGTC[+57.02146]RPTGDVTHE.C	C6(Carbamidomethyl / 57.0215); C8(Carbamidomethyl / 57.0215); C17(Carbamidomethyl / 57.0215); C24(Carbamidomethyl / 57.0215); C29(Carbamidomethyl / 57.0215); C35(Carbamidomethyl / 57.0215)	0.00029	0.00038	0	0	0	0	1.8e-05	2.4e-05	3.532	276	3.7	-1	Specific	9.8	>sp|P46531|NOTC1_HUMAN Neurogenic locus notch homolog protein 1 OS=Homo sapiens OX=9606 GN=NOTCH1 PE=1 SV=4	1	5247	FP060222_11.5499.5499.4	high-energy collision-induced dissociation	2.72	5544.32	5545.34	1	62 | 76658
22	HexNAc(1)Hex(1)Fuc(1)	245.7	6	925.064	5545.35	925.231	5546.35	controllerType=0 controllerNumber=1 scan=5340	-0.352	E.VGSYRCVCRATHTGPNCERPYVPCSPSPCQNGGTCRPTGDVTHE.C	25	VGSYRCVCRATHTGPNCERPYVPCSPSPCQNGGTCRPTGDVTHE,EC,6@57.02146,8@57.02146,17@57.02146,24@57.02146,25@511.19010,29@57.02146,31@0.98402,35@57.02146	S25(OGlycan / 511.1901); N31(Deamidated / 0.984)	15.6665	E.VGSYRC[+57.02146]VC[+57.02146]RATHTGPNC[+57.02146]ERPYVPC[+57.02146]S[+511.19010]PSPC[+57.02146]QN[+0.98402]GGTC[+57.02146]RPTGDVTHE.C	C6(Carbamidomethyl / 57.0215); C8(Carbamidomethyl / 57.0215); C17(Carbamidomethyl / 57.0215); C24(Carbamidomethyl / 57.0215); C29(Carbamidomethyl / 57.0215); C35(Carbamidomethyl / 57.0215)	4.1e-05	5.4e-05	0	0	0	0	2.6e-06	3.4e-06	4.386	245.7	0	-1	Specific	10	>sp|P46531|NOTC1_HUMAN Neurogenic locus notch homolog protein 1 OS=Homo sapiens OX=9606 GN=NOTCH1 PE=1 SV=4	1	5046	FP060222_11.5340.5340.6	high-energy collision-induced dissociation	3.56	5544.34	5545.34	1	63 | 74458
22	HexNAc(1)Hex(1)Fuc(1)	104.2	5	1109.87	5545.34	1110.08	5546.35	controllerType=0 controllerNumber=1 scan=5143	-0.537	E.VGSYRCVCRATHTGPNCERPYVPCSPSPCQNGGTCRPTGDVTHE.C	3	VGSYRCVCRATHTGPNCERPYVPCSPSPCQNGGTCRPTGDVTHE,EC,3@511.19010,6@57.02146,8@57.02146,17@57.02146,24@57.02146,29@57.02146,31@0.98402,35@57.02146	S3(OGlycan / 511.1901); N31(Deamidated / 0.984)	15.248	E.VGS[+511.19010]YRC[+57.02146]VC[+57.02146]RATHTGPNC[+57.02146]ERPYVPC[+57.02146]SPSPC[+57.02146]QN[+0.98402]GGTC[+57.02146]RPTGDVTHE.C	C6(Carbamidomethyl / 57.0215); C8(Carbamidomethyl / 57.0215); C17(Carbamidomethyl / 57.0215); C24(Carbamidomethyl / 57.0215); C29(Carbamidomethyl / 57.0215); C35(Carbamidomethyl / 57.0215)	0.0027	0.0035	0	0	0	0	0.00016	0.00021	2.572	104.2	5.2	-1	Specific	9	>sp|P46531|NOTC1_HUMAN Neurogenic locus notch homolog protein 1 OS=Homo sapiens OX=9606 GN=NOTCH1 PE=1 SV=4	1	4813	FP060222_11.5143.5143.5	high-energy collision-induced dissociation	1.81	5544.34	5545.34	1	64 | 70058
22	HexNAc(1)Hex(1)Fuc(1)	68.9	5	1110.07	5546.34	1110.08	5546.35	controllerType=0 controllerNumber=1 scan=5207	-1.075	E.VGSYRCVCRATHTGPNCERPYVPCSPSPCQNGGTCRPTGDVTHE.C	34	VGSYRCVCRATHTGPNCERPYVPCSPSPCQNGGTCRPTGDVTHE,EC,6@57.02146,8@57.02146,17@57.02146,24@57.02146,29@57.02146,31@0.98402,34@511.19010,35@57.02146	N31(Deamidated / 0.984); T34(OGlycan / 511.1901)	15.3837	E.VGSYRC[+57.02146]VC[+57.02146]RATHTGPNC[+57.02146]ERPYVPC[+57.02146]SPSPC[+57.02146]QN[+0.98402]GGT[+511.19010]C[+57.02146]RPTGDVTHE.C	C6(Carbamidomethyl / 57.0215); C8(Carbamidomethyl / 57.0215); C17(Carbamidomethyl / 57.0215); C24(Carbamidomethyl / 57.0215); C29(Carbamidomethyl / 57.0215); C35(Carbamidomethyl / 57.0215)	0.0056	0.0073	0	0	0	0	0.00036	0.00046	2.254	68.9	2.1		Specific	8.4	>sp|P46531|NOTC1_HUMAN Neurogenic locus notch homolog protein 1 OS=Homo sapiens OX=9606 GN=NOTCH1 PE=1 SV=4	1	4891	FP060222_11.5207.5207.5	high-energy collision-induced dissociation	1.61	5545.34	5545.34	1	65 | 71418
22	HexNAc(1)Hex(1)Fuc(1)	53.3	5	1110.07	5546.34	1110.08	5546.35	controllerType=0 controllerNumber=1 scan=5079	-1.516	E.VGSYRCVCRATHTGPNCERPYVPCSPSPCQNGGTCRPTGDVTHE.C	34	VGSYRCVCRATHTGPNCERPYVPCSPSPCQNGGTCRPTGDVTHE,EC,6@57.02146,8@57.02146,17@57.02146,24@57.02146,29@57.02146,31@0.98402,34@511.19010,35@57.02146	N31(Deamidated / 0.984); T34(OGlycan / 511.1901)	15.1155	E.VGSYRC[+57.02146]VC[+57.02146]RATHTGPNC[+57.02146]ERPYVPC[+57.02146]SPSPC[+57.02146]QN[+0.98402]GGT[+511.19010]C[+57.02146]RPTGDVTHE.C	C6(Carbamidomethyl / 57.0215); C8(Carbamidomethyl / 57.0215); C17(Carbamidomethyl / 57.0215); C24(Carbamidomethyl / 57.0215); C29(Carbamidomethyl / 57.0215); C35(Carbamidomethyl / 57.0215)	0.011	0.015	0	0	0	0	0.00068	0.00088	1.947	53.3	1.5		Specific	8.1	>sp|P46531|NOTC1_HUMAN Neurogenic locus notch homolog protein 1 OS=Homo sapiens OX=9606 GN=NOTCH1 PE=1 SV=4	1	4735	FP060222_11.5079.5079.5	high-energy collision-induced dissociation	1.48	5545.33	5545.34	1	66 | 68898
22	HexNAc(1)Hex(1)Fuc(1)	26.9	5	1110.27	5547.34	1110.08	5546.35	controllerType=0 controllerNumber=1 scan=5260	-2.385	E.VGSYRCVCRATHTGPNCERPYVPCSPSPCQNGGTCRPTGDVTHE.C	34	VGSYRCVCRATHTGPNCERPYVPCSPSPCQNGGTCRPTGDVTHE,EC,6@57.02146,8@57.02146,17@57.02146,24@57.02146,29@57.02146,30@0.98402,34@511.19010,35@57.02146	Q30(Deamidated / 0.984); T34(OGlycan / 511.1901)	15.4984	E.VGSYRC[+57.02146]VC[+57.02146]RATHTGPNC[+57.02146]ERPYVPC[+57.02146]SPSPC[+57.02146]Q[+0.98402]NGGT[+511.19010]C[+57.02146]RPTGDVTHE.C	C6(Carbamidomethyl / 57.0215); C8(Carbamidomethyl / 57.0215); C17(Carbamidomethyl / 57.0215); C24(Carbamidomethyl / 57.0215); C29(Carbamidomethyl / 57.0215); C35(Carbamidomethyl / 57.0215)	0.028	0.036	0	0	0	0	0.0026	0.0034	1.556	26.9	0	1	Specific	8.1	>sp|P46531|NOTC1_HUMAN Neurogenic locus notch homolog protein 1 OS=Homo sapiens OX=9606 GN=NOTCH1 PE=1 SV=4	1	4951	FP060222_11.5260.5260.5	high-energy collision-induced dissociation	1.37	5546.33	5545.34	1	67 | 72538
22	HexNAc(1)Hex(1)Fuc(1)	372.5	6	925.066	5545.36	925.067	5545.37	controllerType=0 controllerNumber=1 scan=4935	-1.198	E.VGSYRCVCRATHTGPNCERPYVPCSPSPCQNGGTCRPTGDVTHE.C	25	VGSYRCVCRATHTGPNCERPYVPCSPSPCQNGGTCRPTGDVTHE,EC,6@57.02146,8@57.02146,17@57.02146,24@57.02146,25@511.19010,29@57.02146,35@57.02146	S25(OGlycan / 511.1901)	14.8142	E.VGSYRC[+57.02146]VC[+57.02146]RATHTGPNC[+57.02146]ERPYVPC[+57.02146]S[+511.19010]PSPC[+57.02146]QNGGTC[+57.02146]RPTGDVTHE.C	C6(Carbamidomethyl / 57.0215); C8(Carbamidomethyl / 57.0215); C17(Carbamidomethyl / 57.0215); C24(Carbamidomethyl / 57.0215); C29(Carbamidomethyl / 57.0215); C35(Carbamidomethyl / 57.0215)	8.5e-08	1.1e-07	0	0	0	0	9.4e-09	1.2e-08	7.072	372.5	0		Specific	12.4	>sp|P46531|NOTC1_HUMAN Neurogenic locus notch homolog protein 1 OS=Homo sapiens OX=9606 GN=NOTCH1 PE=1 SV=4	1	4563	FP060222_11.4935.4935.6	high-energy collision-induced dissociation	7.3	5544.35	5544.36	1	68 | 65938
22	HexNAc(1)Hex(1)Fuc(1)	106.4	5	1109.87	5545.34	1109.88	5545.37	controllerType=0 controllerNumber=1 scan=4963	-4.024	E.VGSYRCVCRATHTGPNCERPYVPCSPSPCQNGGTCRPTGDVTHE.C	34	VGSYRCVCRATHTGPNCERPYVPCSPSPCQNGGTCRPTGDVTHE,EC,6@57.02146,8@57.02146,17@57.02146,24@57.02146,29@57.02146,34@511.19010,35@57.02146	T34(OGlycan / 511.1901)	14.8798	E.VGSYRC[+57.02146]VC[+57.02146]RATHTGPNC[+57.02146]ERPYVPC[+57.02146]SPSPC[+57.02146]QNGGT[+511.19010]C[+57.02146]RPTGDVTHE.C	C6(Carbamidomethyl / 57.0215); C8(Carbamidomethyl / 57.0215); C17(Carbamidomethyl / 57.0215); C24(Carbamidomethyl / 57.0215); C29(Carbamidomethyl / 57.0215); C35(Carbamidomethyl / 57.0215)	0.017	0.022	0	0	0	0	0.00094	0.0012	1.765	106.4	2		Specific	8.7	>sp|P46531|NOTC1_HUMAN Neurogenic locus notch homolog protein 1 OS=Homo sapiens OX=9606 GN=NOTCH1 PE=1 SV=4	1	4598	FP060222_11.4963.4963.5	high-energy collision-induced dissociation	1.65	5544.34	5544.36	1	69 | 66618
22	HexNAc(1)Hex(1)Fuc(1)	91.3	5	1110.07	5546.34	1109.88	5545.37	controllerType=0 controllerNumber=1 scan=5017	-5.444	E.VGSYRCVCRATHTGPNCERPYVPCSPSPCQNGGTCRPTGDVTHE.C	34	VGSYRCVCRATHTGPNCERPYVPCSPSPCQNGGTCRPTGDVTHE,EC,6@57.02146,8@57.02146,17@57.02146,24@57.02146,29@57.02146,34@511.19010,35@57.02146	T34(OGlycan / 511.1901)	14.9892	E.VGSYRC[+57.02146]VC[+57.02146]RATHTGPNC[+57.02146]ERPYVPC[+57.02146]SPSPC[+57.02146]QNGGT[+511.19010]C[+57.02146]RPTGDVTHE.C	C6(Carbamidomethyl / 57.0215); C8(Carbamidomethyl / 57.0215); C17(Carbamidomethyl / 57.0215); C24(Carbamidomethyl / 57.0215); C29(Carbamidomethyl / 57.0215); C35(Carbamidomethyl / 57.0215)	0.031	0.04	0	0	0	0	0.0039	0.0051	1.509	91.3	3.8	1	Specific	7.4	>sp|P46531|NOTC1_HUMAN Neurogenic locus notch homolog protein 1 OS=Homo sapiens OX=9606 GN=NOTCH1 PE=1 SV=4	1	4664	FP060222_11.5017.5017.5	high-energy collision-induced dissociation	1.39	5545.33	5544.36	1	70 | 67698
22	HexNAc(1); HexNAc(1)	371.1	6	907.724	5441.31	907.89	5442.3	controllerType=0 controllerNumber=1 scan=5315	1.567	E.VGSYRCVCRATHTGPNCERPYVPCSPSPCQNGGTCRPTGDVTHE.C	13;27	VGSYRCVCRATHTGPNCERPYVPCSPSPCQNGGTCRPTGDVTHE,EC,6@57.02146,8@57.02146,13@203.07937,17@57.02146,19@0.98402,24@57.02146,27@203.07937,29@57.02146,31@0.98402,35@57.02146	T13(OGlycan / 203.0794); R19(Deamidated / 0.984); S27(OGlycan / 203.0794); N31(Deamidated / 0.984)	15.6148	E.VGSYRC[+57.02146]VC[+57.02146]RATHT[+203.07937]GPNC[+57.02146]ER[+0.98402]PYVPC[+57.02146]SPS[+203.07937]PC[+57.02146]QN[+0.98402]GGTC[+57.02146]RPTGDVTHE.C	C6(Carbamidomethyl / 57.0215); C8(Carbamidomethyl / 57.0215); C17(Carbamidomethyl / 57.0215); C24(Carbamidomethyl / 57.0215); C29(Carbamidomethyl / 57.0215); C35(Carbamidomethyl / 57.0215)	4.9e-07	6.4e-07	0	0	0	0	6.3e-08	8.2e-08	6.307	371.1	0	-1	Specific	11.3	>sp|P46531|NOTC1_HUMAN Neurogenic locus notch homolog protein 1 OS=Homo sapiens OX=9606 GN=NOTCH1 PE=1 SV=4	1	5015	FP060222_11.5315.5315.6	high-energy collision-induced dissociation	5.21	5440.3	5441.3	1	71 | 73818
22	HexNAc(1); HexNAc(1)	241.1	6	907.725	5441.31	907.89	5442.3	controllerType=0 controllerNumber=1 scan=5141	2.172	E.VGSYRCVCRATHTGPNCERPYVPCSPSPCQNGGTCRPTGDVTHE.C	13;25	VGSYRCVCRATHTGPNCERPYVPCSPSPCQNGGTCRPTGDVTHE,EC,6@57.02146,8@57.02146,13@203.07937,17@57.02146,19@0.98402,24@57.02146,25@203.07937,29@57.02146,31@0.98402,35@57.02146	T13(OGlycan / 203.0794); R19(Deamidated / 0.984); S25(OGlycan / 203.0794); N31(Deamidated / 0.984)	15.2443	E.VGSYRC[+57.02146]VC[+57.02146]RATHT[+203.07937]GPNC[+57.02146]ER[+0.98402]PYVPC[+57.02146]S[+203.07937]PSPC[+57.02146]QN[+0.98402]GGTC[+57.02146]RPTGDVTHE.C	C6(Carbamidomethyl / 57.0215); C8(Carbamidomethyl / 57.0215); C17(Carbamidomethyl / 57.0215); C24(Carbamidomethyl / 57.0215); C29(Carbamidomethyl / 57.0215); C35(Carbamidomethyl / 57.0215)	0.00024	0.00031	0	0	0	0	1.5e-05	1.9e-05	3.623	241.1	0	-1	Specific	10	>sp|P46531|NOTC1_HUMAN Neurogenic locus notch homolog protein 1 OS=Homo sapiens OX=9606 GN=NOTCH1 PE=1 SV=4	1	4811	FP060222_11.5141.5141.6	high-energy collision-induced dissociation	2.32	5440.3	5441.3	1	72 | 69978
22	HexNAc(1); HexNAc(1)	213.5	6	908.057	5443.3	907.89	5442.3	controllerType=0 controllerNumber=1 scan=5013	-0.294	E.VGSYRCVCRATHTGPNCERPYVPCSPSPCQNGGTCRPTGDVTHE.C	13;27	VGSYRCVCRATHTGPNCERPYVPCSPSPCQNGGTCRPTGDVTHE,EC,6@57.02146,8@57.02146,13@203.07937,17@57.02146,19@0.98402,24@57.02146,27@203.07937,29@57.02146,31@0.98402,35@57.02146	T13(OGlycan / 203.0794); R19(Deamidated / 0.984); S27(OGlycan / 203.0794); N31(Deamidated / 0.984)	14.9787	E.VGSYRC[+57.02146]VC[+57.02146]RATHT[+203.07937]GPNC[+57.02146]ER[+0.98402]PYVPC[+57.02146]SPS[+203.07937]PC[+57.02146]QN[+0.98402]GGTC[+57.02146]RPTGDVTHE.C	C6(Carbamidomethyl / 57.0215); C8(Carbamidomethyl / 57.0215); C17(Carbamidomethyl / 57.0215); C24(Carbamidomethyl / 57.0215); C29(Carbamidomethyl / 57.0215); C35(Carbamidomethyl / 57.0215)	0.00014	0.00018	0	0	0	0	1e-05	1.3e-05	3.863	213.5	0	1	Specific	9.9	>sp|P46531|NOTC1_HUMAN Neurogenic locus notch homolog protein 1 OS=Homo sapiens OX=9606 GN=NOTCH1 PE=1 SV=4	1	4661	FP060222_11.5013.5013.6	high-energy collision-induced dissociation	2.96	5442.3	5441.3	1	73 | 67618
22	HexNAc(1); HexNAc(1)	306.3	6	907.89	5442.31	907.726	5441.32	controllerType=0 controllerNumber=1 scan=5262	-3.12	E.VGSYRCVCRATHTGPNCERPYVPCSPSPCQNGGTCRPTGDVTHE.C	13;25	VGSYRCVCRATHTGPNCERPYVPCSPSPCQNGGTCRPTGDVTHE,EC,6@57.02146,8@57.02146,13@203.07937,17@57.02146,24@57.02146,25@203.07937,29@57.02146,31@0.98402,35@57.02146	T13(OGlycan / 203.0794); S25(OGlycan / 203.0794); N31(Deamidated / 0.984)	15.5023	E.VGSYRC[+57.02146]VC[+57.02146]RATHT[+203.07937]GPNC[+57.02146]ERPYVPC[+57.02146]S[+203.07937]PSPC[+57.02146]QN[+0.98402]GGTC[+57.02146]RPTGDVTHE.C	C6(Carbamidomethyl / 57.0215); C8(Carbamidomethyl / 57.0215); C17(Carbamidomethyl / 57.0215); C24(Carbamidomethyl / 57.0215); C29(Carbamidomethyl / 57.0215); C35(Carbamidomethyl / 57.0215)	9.6e-05	0.00013	0	0	0	0	7.4e-06	9.7e-06	4.016	306.3	0	1	Specific	11.1	>sp|P46531|NOTC1_HUMAN Neurogenic locus notch homolog protein 1 OS=Homo sapiens OX=9606 GN=NOTCH1 PE=1 SV=4	1	4954	FP060222_11.5262.5262.6	high-energy collision-induced dissociation	3	5441.3	5440.31	1	74 | 72578
22	HexNAc(1); HexNAc(1)	284.4	6	907.723	5441.3	907.726	5441.32	controllerType=0 controllerNumber=1 scan=5196	-3.67	E.VGSYRCVCRATHTGPNCERPYVPCSPSPCQNGGTCRPTGDVTHE.C	13;27	VGSYRCVCRATHTGPNCERPYVPCSPSPCQNGGTCRPTGDVTHE,EC,6@57.02146,8@57.02146,13@203.07937,17@57.02146,24@57.02146,27@203.07937,29@57.02146,31@0.98402,35@57.02146	T13(OGlycan / 203.0794); S27(OGlycan / 203.0794); N31(Deamidated / 0.984)	15.3581	E.VGSYRC[+57.02146]VC[+57.02146]RATHT[+203.07937]GPNC[+57.02146]ERPYVPC[+57.02146]SPS[+203.07937]PC[+57.02146]QN[+0.98402]GGTC[+57.02146]RPTGDVTHE.C	C6(Carbamidomethyl / 57.0215); C8(Carbamidomethyl / 57.0215); C17(Carbamidomethyl / 57.0215); C24(Carbamidomethyl / 57.0215); C29(Carbamidomethyl / 57.0215); C35(Carbamidomethyl / 57.0215)	9.8e-06	1.3e-05	0	0	0	0	8.4e-07	1.1e-06	5.01	284.4	0		Specific	12.3	>sp|P46531|NOTC1_HUMAN Neurogenic locus notch homolog protein 1 OS=Homo sapiens OX=9606 GN=NOTCH1 PE=1 SV=4	1	4876	FP060222_11.5196.5196.6	high-energy collision-induced dissociation	3.98	5440.29	5440.31	1	75 | 71138
22	HexNAc(1); HexNAc(1)	282.5	6	907.559	5440.31	907.726	5441.32	controllerType=0 controllerNumber=1 scan=5080	-0.181	E.VGSYRCVCRATHTGPNCERPYVPCSPSPCQNGGTCRPTGDVTHE.C	13;25	VGSYRCVCRATHTGPNCERPYVPCSPSPCQNGGTCRPTGDVTHE,EC,6@57.02146,8@57.02146,13@203.07937,17@57.02146,24@57.02146,25@203.07937,29@57.02146,31@0.98402,35@57.02146	T13(OGlycan / 203.0794); S25(OGlycan / 203.0794); N31(Deamidated / 0.984)	15.1167	E.VGSYRC[+57.02146]VC[+57.02146]RATHT[+203.07937]GPNC[+57.02146]ERPYVPC[+57.02146]S[+203.07937]PSPC[+57.02146]QN[+0.98402]GGTC[+57.02146]RPTGDVTHE.C	C6(Carbamidomethyl / 57.0215); C8(Carbamidomethyl / 57.0215); C17(Carbamidomethyl / 57.0215); C24(Carbamidomethyl / 57.0215); C29(Carbamidomethyl / 57.0215); C35(Carbamidomethyl / 57.0215)	1e-05	1.3e-05	0	0	0	0	9e-07	1.2e-06	4.995	282.5	0	-1	Specific	10.9	>sp|P46531|NOTC1_HUMAN Neurogenic locus notch homolog protein 1 OS=Homo sapiens OX=9606 GN=NOTCH1 PE=1 SV=4	1	4736	FP060222_11.5080.5080.6	high-energy collision-induced dissociation	3.97	5439.31	5440.31	1	76 | 68938
22	HexNAc(1); HexNAc(1)	279.5	6	907.723	5441.3	907.726	5441.32	controllerType=0 controllerNumber=1 scan=5374	-3.333	E.VGSYRCVCRATHTGPNCERPYVPCSPSPCQNGGTCRPTGDVTHE.C	13;25	VGSYRCVCRATHTGPNCERPYVPCSPSPCQNGGTCRPTGDVTHE,EC,6@57.02146,8@57.02146,13@203.07937,17@57.02146,24@57.02146,25@203.07937,29@57.02146,31@0.98402,35@57.02146	T13(OGlycan / 203.0794); S25(OGlycan / 203.0794); N31(Deamidated / 0.984)	15.7393	E.VGSYRC[+57.02146]VC[+57.02146]RATHT[+203.07937]GPNC[+57.02146]ERPYVPC[+57.02146]S[+203.07937]PSPC[+57.02146]QN[+0.98402]GGTC[+57.02146]RPTGDVTHE.C	C6(Carbamidomethyl / 57.0215); C8(Carbamidomethyl / 57.0215); C17(Carbamidomethyl / 57.0215); C24(Carbamidomethyl / 57.0215); C29(Carbamidomethyl / 57.0215); C35(Carbamidomethyl / 57.0215)	0.00012	0.00016	0	0	0	0	9.2e-06	1.2e-05	3.921	279.5	0		Specific	10.6	>sp|P46531|NOTC1_HUMAN Neurogenic locus notch homolog protein 1 OS=Homo sapiens OX=9606 GN=NOTCH1 PE=1 SV=4	1	5089	FP060222_11.5374.5374.6	high-energy collision-induced dissociation	3.02	5440.29	5440.31	1	77 | 75058
22	HexNAc(1); HexNAc(1)	235.4	6	907.559	5440.32	907.726	5441.32	controllerType=0 controllerNumber=1 scan=5013	0.155	E.VGSYRCVCRATHTGPNCERPYVPCSPSPCQNGGTCRPTGDVTHE.C	13;25	VGSYRCVCRATHTGPNCERPYVPCSPSPCQNGGTCRPTGDVTHE,EC,6@57.02146,8@57.02146,13@203.07937,17@57.02146,24@57.02146,25@203.07937,29@57.02146,31@0.98402,35@57.02146	T13(OGlycan / 203.0794); S25(OGlycan / 203.0794); N31(Deamidated / 0.984)	14.9787	E.VGSYRC[+57.02146]VC[+57.02146]RATHT[+203.07937]GPNC[+57.02146]ERPYVPC[+57.02146]S[+203.07937]PSPC[+57.02146]QN[+0.98402]GGTC[+57.02146]RPTGDVTHE.C	C6(Carbamidomethyl / 57.0215); C8(Carbamidomethyl / 57.0215); C17(Carbamidomethyl / 57.0215); C24(Carbamidomethyl / 57.0215); C29(Carbamidomethyl / 57.0215); C35(Carbamidomethyl / 57.0215)	0.00014	0.00018	0	0	0	0	9.8e-06	1.3e-05	3.863	235.4	0	-1	Specific	10	>sp|P46531|NOTC1_HUMAN Neurogenic locus notch homolog protein 1 OS=Homo sapiens OX=9606 GN=NOTCH1 PE=1 SV=4	1	4660	FP060222_11.5013.5013.6	high-energy collision-induced dissociation	3.39	5439.31	5440.31	1	78 | 67578
22	HexNAc(1); HexNAc(1)	21.4	5	1089.07	5441.3	1089.07	5441.32	controllerType=0 controllerNumber=1 scan=5208	-3.185	E.VGSYRCVCRATHTGPNCERPYVPCSPSPCQNGGTCRPTGDVTHE.C	25;34	VGSYRCVCRATHTGPNCERPYVPCSPSPCQNGGTCRPTGDVTHE,EC,6@57.02146,8@57.02146,17@57.02146,24@57.02146,25@203.07937,29@57.02146,31@0.98402,34@203.07937,35@57.02146	S25(OGlycan / 203.0794); N31(Deamidated / 0.984); T34(OGlycan / 203.0794)	15.3859	E.VGSYRC[+57.02146]VC[+57.02146]RATHTGPNC[+57.02146]ERPYVPC[+57.02146]S[+203.07937]PSPC[+57.02146]QN[+0.98402]GGT[+203.07937]C[+57.02146]RPTGDVTHE.C	C6(Carbamidomethyl / 57.0215); C8(Carbamidomethyl / 57.0215); C17(Carbamidomethyl / 57.0215); C24(Carbamidomethyl / 57.0215); C29(Carbamidomethyl / 57.0215); C35(Carbamidomethyl / 57.0215)	0.028	0.036	0	0	0	0	0.0026	0.0033	1.556	21.4	0		Specific	8	>sp|P46531|NOTC1_HUMAN Neurogenic locus notch homolog protein 1 OS=Homo sapiens OX=9606 GN=NOTCH1 PE=1 SV=4	1	4892	FP060222_11.5208.5208.5	high-energy collision-induced dissociation	1.37	5440.29	5440.31	1	79 | 71458
22	HexNAc(1); HexNAc(1)	246.5	6	907.727	5441.33	907.562	5440.34	controllerType=0 controllerNumber=1 scan=4946	-2.378	E.VGSYRCVCRATHTGPNCERPYVPCSPSPCQNGGTCRPTGDVTHE.C	13;27	VGSYRCVCRATHTGPNCERPYVPCSPSPCQNGGTCRPTGDVTHE,EC,6@57.02146,8@57.02146,13@203.07937,17@57.02146,24@57.02146,27@203.07937,29@57.02146,35@57.02146	T13(OGlycan / 203.0794); S27(OGlycan / 203.0794)	14.8395	E.VGSYRC[+57.02146]VC[+57.02146]RATHT[+203.07937]GPNC[+57.02146]ERPYVPC[+57.02146]SPS[+203.07937]PC[+57.02146]QNGGTC[+57.02146]RPTGDVTHE.C	C6(Carbamidomethyl / 57.0215); C8(Carbamidomethyl / 57.0215); C17(Carbamidomethyl / 57.0215); C24(Carbamidomethyl / 57.0215); C29(Carbamidomethyl / 57.0215); C35(Carbamidomethyl / 57.0215)	0.00039	0.00051	0	0	0	0	2.2e-05	2.9e-05	3.405	246.5	0	1	Specific	9.9	>sp|P46531|NOTC1_HUMAN Neurogenic locus notch homolog protein 1 OS=Homo sapiens OX=9606 GN=NOTCH1 PE=1 SV=4	1	4576	FP060222_11.4946.4946.6	high-energy collision-induced dissociation	2.59	5440.32	5439.33	1	80 | 66178
22	Hex(1); HexNAc(1)	346.3	6	901.223	5402.3	901.052	5401.28	controllerType=0 controllerNumber=1 scan=4969	3.625	E.VGSYRCVCRATHTGPNCERPYVPCSPSPCQNGGTCRPTGDVTHE.C	3;11	VGSYRCVCRATHTGPNCERPYVPCSPSPCQNGGTCRPTGDVTHE,EC,3@162.05282,6@57.02146,8@57.02146,11@203.07937,17@57.02146,19@0.98402,24@57.02146,29@57.02146,31@0.98402,35@57.02146	S3(OGlycan / 162.0528); T11(OGlycan / 203.0794); R19(Deamidated / 0.984); N31(Deamidated / 0.984)	14.892	E.VGS[+162.05282]YRC[+57.02146]VC[+57.02146]RAT[+203.07937]HTGPNC[+57.02146]ER[+0.98402]PYVPC[+57.02146]SPSPC[+57.02146]QN[+0.98402]GGTC[+57.02146]RPTGDVTHE.C	C6(Carbamidomethyl / 57.0215); C8(Carbamidomethyl / 57.0215); C17(Carbamidomethyl / 57.0215); C24(Carbamidomethyl / 57.0215); C29(Carbamidomethyl / 57.0215); C35(Carbamidomethyl / 57.0215)	0.00051	0.00067	0	0	0	0	3.3e-05	4.3e-05	3.288	346.3	0.1	1	Specific	10.4	>sp|P46531|NOTC1_HUMAN Neurogenic locus notch homolog protein 1 OS=Homo sapiens OX=9606 GN=NOTCH1 PE=1 SV=4	1	4609	FP060222_11.4969.4969.6	high-energy collision-induced dissociation	1.93	5401.29	5400.27	1	81 | 66778
22	Hex(1); HexNAc(1)	364.5	6	900.721	5399.29	900.888	5400.29	controllerType=0 controllerNumber=1 scan=4969	0.213	E.VGSYRCVCRATHTGPNCERPYVPCSPSPCQNGGTCRPTGDVTHE.C	3;11	VGSYRCVCRATHTGPNCERPYVPCSPSPCQNGGTCRPTGDVTHE,EC,3@162.05282,6@57.02146,8@57.02146,11@203.07937,17@57.02146,24@57.02146,29@57.02146,31@0.98402,35@57.02146	S3(OGlycan / 162.0528); T11(OGlycan / 203.0794); N31(Deamidated / 0.984)	14.892	E.VGS[+162.05282]YRC[+57.02146]VC[+57.02146]RAT[+203.07937]HTGPNC[+57.02146]ERPYVPC[+57.02146]SPSPC[+57.02146]QN[+0.98402]GGTC[+57.02146]RPTGDVTHE.C	C6(Carbamidomethyl / 57.0215); C8(Carbamidomethyl / 57.0215); C17(Carbamidomethyl / 57.0215); C24(Carbamidomethyl / 57.0215); C29(Carbamidomethyl / 57.0215); C35(Carbamidomethyl / 57.0215)	8.5e-08	1.1e-07	0	0	0	0	1e-08	1.3e-08	7.072	364.5	0.1	-1	Specific	12.9	>sp|P46531|NOTC1_HUMAN Neurogenic locus notch homolog protein 1 OS=Homo sapiens OX=9606 GN=NOTCH1 PE=1 SV=4	1	4608	FP060222_11.4969.4969.6	high-energy collision-induced dissociation	6.41	5398.28	5399.29	1	82 | 66738
22	HexNAc(1)Fuc(1)	63.2	5	1077.66	5384.28	1077.86	5385.28	controllerType=0 controllerNumber=1 scan=5377	0.596	E.VGSYRCVCRATHTGPNCERPYVPCSPSPCQNGGTCRPTGDVTHE.C	25	VGSYRCVCRATHTGPNCERPYVPCSPSPCQNGGTCRPTGDVTHE,EC,6@57.02146,8@57.02146,9@0.98402,17@57.02146,24@57.02146,25@349.13728,29@57.02146,31@0.98402,35@57.02146	R9(Deamidated / 0.984); S25(OGlycan / 349.1373); N31(Deamidated / 0.984)	15.7458	E.VGSYRC[+57.02146]VC[+57.02146]R[+0.98402]ATHTGPNC[+57.02146]ERPYVPC[+57.02146]S[+349.13728]PSPC[+57.02146]QN[+0.98402]GGTC[+57.02146]RPTGDVTHE.C	C6(Carbamidomethyl / 57.0215); C8(Carbamidomethyl / 57.0215); C17(Carbamidomethyl / 57.0215); C24(Carbamidomethyl / 57.0215); C29(Carbamidomethyl / 57.0215); C35(Carbamidomethyl / 57.0215)	0.0056	0.0073	0	0	0	0	0.00037	0.00048	2.254	63.2	0	-1	Specific	8.2	>sp|P46531|NOTC1_HUMAN Neurogenic locus notch homolog protein 1 OS=Homo sapiens OX=9606 GN=NOTCH1 PE=1 SV=4	1	5094	FP060222_11.5377.5377.5	high-energy collision-induced dissociation	1.58	5383.27	5384.27	1	83 | 75138
22	HexNAc(1)Fuc(1)	536.5	6	898.221	5384.29	898.222	5384.3	controllerType=0 controllerNumber=1 scan=5498	-1.695	E.VGSYRCVCRATHTGPNCERPYVPCSPSPCQNGGTCRPTGDVTHE.C	25	VGSYRCVCRATHTGPNCERPYVPCSPSPCQNGGTCRPTGDVTHE,EC,6@57.02146,8@57.02146,17@57.02146,24@57.02146,25@349.13728,29@57.02146,31@0.98402,35@57.02146	S25(OGlycan / 349.1373); N31(Deamidated / 0.984)	16.0039	E.VGSYRC[+57.02146]VC[+57.02146]RATHTGPNC[+57.02146]ERPYVPC[+57.02146]S[+349.13728]PSPC[+57.02146]QN[+0.98402]GGTC[+57.02146]RPTGDVTHE.C	C6(Carbamidomethyl / 57.0215); C8(Carbamidomethyl / 57.0215); C17(Carbamidomethyl / 57.0215); C24(Carbamidomethyl / 57.0215); C29(Carbamidomethyl / 57.0215); C35(Carbamidomethyl / 57.0215)	2.4e-08	3.1e-08	0	0	0	0	3.4e-09	4.5e-09	7.628	536.5	0		Specific	14.5	>sp|P46531|NOTC1_HUMAN Neurogenic locus notch homolog protein 1 OS=Homo sapiens OX=9606 GN=NOTCH1 PE=1 SV=4	1	5245	FP060222_11.5498.5498.6	high-energy collision-induced dissociation	7.48	5383.28	5383.29	1	84 | 76618
22	HexNAc(1)Fuc(1)	505.9	6	898.221	5384.29	898.222	5384.3	controllerType=0 controllerNumber=1 scan=5204	-1.967	E.VGSYRCVCRATHTGPNCERPYVPCSPSPCQNGGTCRPTGDVTHE.C	25	VGSYRCVCRATHTGPNCERPYVPCSPSPCQNGGTCRPTGDVTHE,EC,6@57.02146,8@57.02146,17@57.02146,24@57.02146,25@349.13728,29@57.02146,31@0.98402,35@57.02146	S25(OGlycan / 349.1373); N31(Deamidated / 0.984)	15.3774	E.VGSYRC[+57.02146]VC[+57.02146]RATHTGPNC[+57.02146]ERPYVPC[+57.02146]S[+349.13728]PSPC[+57.02146]QN[+0.98402]GGTC[+57.02146]RPTGDVTHE.C	C6(Carbamidomethyl / 57.0215); C8(Carbamidomethyl / 57.0215); C17(Carbamidomethyl / 57.0215); C24(Carbamidomethyl / 57.0215); C29(Carbamidomethyl / 57.0215); C35(Carbamidomethyl / 57.0215)	2.2e-07	2.9e-07	0	0	0	0	2.1e-08	2.7e-08	6.659	505.9	0		Specific	16.6	>sp|P46531|NOTC1_HUMAN Neurogenic locus notch homolog protein 1 OS=Homo sapiens OX=9606 GN=NOTCH1 PE=1 SV=4	1	4887	FP060222_11.5204.5204.6	high-energy collision-induced dissociation	5.72	5383.28	5383.29	1	85 | 71378
22	HexNAc(1)Fuc(1)	489.4	6	898.22	5384.28	898.222	5384.3	controllerType=0 controllerNumber=1 scan=5314	-2.715	E.VGSYRCVCRATHTGPNCERPYVPCSPSPCQNGGTCRPTGDVTHE.C	25	VGSYRCVCRATHTGPNCERPYVPCSPSPCQNGGTCRPTGDVTHE,EC,6@57.02146,8@57.02146,17@57.02146,24@57.02146,25@349.13728,29@57.02146,31@0.98402,35@57.02146	S25(OGlycan / 349.1373); N31(Deamidated / 0.984)	15.6127	E.VGSYRC[+57.02146]VC[+57.02146]RATHTGPNC[+57.02146]ERPYVPC[+57.02146]S[+349.13728]PSPC[+57.02146]QN[+0.98402]GGTC[+57.02146]RPTGDVTHE.C	C6(Carbamidomethyl / 57.0215); C8(Carbamidomethyl / 57.0215); C17(Carbamidomethyl / 57.0215); C24(Carbamidomethyl / 57.0215); C29(Carbamidomethyl / 57.0215); C35(Carbamidomethyl / 57.0215)	2.2e-07	2.9e-07	0	0	0	0	2.3e-08	3e-08	6.659	489.4	0		Specific	15	>sp|P46531|NOTC1_HUMAN Neurogenic locus notch homolog protein 1 OS=Homo sapiens OX=9606 GN=NOTCH1 PE=1 SV=4	1	5014	FP060222_11.5314.5314.6	high-energy collision-induced dissociation	5.72	5383.28	5383.29	1	86 | 73778
22	HexNAc(1)Fuc(1)	482	6	898.22	5384.28	898.222	5384.3	controllerType=0 controllerNumber=1 scan=5259	-2.715	E.VGSYRCVCRATHTGPNCERPYVPCSPSPCQNGGTCRPTGDVTHE.C	25	VGSYRCVCRATHTGPNCERPYVPCSPSPCQNGGTCRPTGDVTHE,EC,6@57.02146,8@57.02146,17@57.02146,24@57.02146,25@349.13728,29@57.02146,31@0.98402,35@57.02146	S25(OGlycan / 349.1373); N31(Deamidated / 0.984)	15.4963	E.VGSYRC[+57.02146]VC[+57.02146]RATHTGPNC[+57.02146]ERPYVPC[+57.02146]S[+349.13728]PSPC[+57.02146]QN[+0.98402]GGTC[+57.02146]RPTGDVTHE.C	C6(Carbamidomethyl / 57.0215); C8(Carbamidomethyl / 57.0215); C17(Carbamidomethyl / 57.0215); C24(Carbamidomethyl / 57.0215); C29(Carbamidomethyl / 57.0215); C35(Carbamidomethyl / 57.0215)	2.2e-07	2.9e-07	0	0	0	0	2.2e-08	2.8e-08	6.659	482	0		Specific	15.9	>sp|P46531|NOTC1_HUMAN Neurogenic locus notch homolog protein 1 OS=Homo sapiens OX=9606 GN=NOTCH1 PE=1 SV=4	1	4950	FP060222_11.5259.5259.6	high-energy collision-induced dissociation	5.72	5383.28	5383.29	1	87 | 72498
22	HexNAc(1)Fuc(1)	465.1	6	898.22	5384.29	898.222	5384.3	controllerType=0 controllerNumber=1 scan=5430	-2.239	E.VGSYRCVCRATHTGPNCERPYVPCSPSPCQNGGTCRPTGDVTHE.C	25	VGSYRCVCRATHTGPNCERPYVPCSPSPCQNGGTCRPTGDVTHE,EC,6@57.02146,8@57.02146,17@57.02146,24@57.02146,25@349.13728,29@57.02146,31@0.98402,35@57.02146	S25(OGlycan / 349.1373); N31(Deamidated / 0.984)	15.8576	E.VGSYRC[+57.02146]VC[+57.02146]RATHTGPNC[+57.02146]ERPYVPC[+57.02146]S[+349.13728]PSPC[+57.02146]QN[+0.98402]GGTC[+57.02146]RPTGDVTHE.C	C6(Carbamidomethyl / 57.0215); C8(Carbamidomethyl / 57.0215); C17(Carbamidomethyl / 57.0215); C24(Carbamidomethyl / 57.0215); C29(Carbamidomethyl / 57.0215); C35(Carbamidomethyl / 57.0215)	4.3e-07	5.6e-07	0	0	0	0	5.8e-08	7.5e-08	6.366	465.1	0		Specific	13.2	>sp|P46531|NOTC1_HUMAN Neurogenic locus notch homolog protein 1 OS=Homo sapiens OX=9606 GN=NOTCH1 PE=1 SV=4	1	5162	FP060222_11.5430.5430.6	high-energy collision-induced dissociation	5.74	5383.28	5383.29	1	88 | 75778
22	HexNAc(1)Fuc(1)	459.5	6	898.22	5384.28	898.222	5384.3	controllerType=0 controllerNumber=1 scan=5373	-2.579	E.VGSYRCVCRATHTGPNCERPYVPCSPSPCQNGGTCRPTGDVTHE.C	25	VGSYRCVCRATHTGPNCERPYVPCSPSPCQNGGTCRPTGDVTHE,EC,6@57.02146,8@57.02146,17@57.02146,24@57.02146,25@349.13728,29@57.02146,31@0.98402,35@57.02146	S25(OGlycan / 349.1373); N31(Deamidated / 0.984)	15.7371	E.VGSYRC[+57.02146]VC[+57.02146]RATHTGPNC[+57.02146]ERPYVPC[+57.02146]S[+349.13728]PSPC[+57.02146]QN[+0.98402]GGTC[+57.02146]RPTGDVTHE.C	C6(Carbamidomethyl / 57.0215); C8(Carbamidomethyl / 57.0215); C17(Carbamidomethyl / 57.0215); C24(Carbamidomethyl / 57.0215); C29(Carbamidomethyl / 57.0215); C35(Carbamidomethyl / 57.0215)	4.3e-07	5.6e-07	0	0	0	0	5.4e-08	7.1e-08	6.366	459.5	0		Specific	14.7	>sp|P46531|NOTC1_HUMAN Neurogenic locus notch homolog protein 1 OS=Homo sapiens OX=9606 GN=NOTCH1 PE=1 SV=4	1	5088	FP060222_11.5373.5373.6	high-energy collision-induced dissociation	5.74	5383.28	5383.29	1	89 | 75018
22	HexNAc(1)Fuc(1)	454.4	6	898.221	5384.29	898.222	5384.3	controllerType=0 controllerNumber=1 scan=5039	-1.014	E.VGSYRCVCRATHTGPNCERPYVPCSPSPCQNGGTCRPTGDVTHE.C	25	VGSYRCVCRATHTGPNCERPYVPCSPSPCQNGGTCRPTGDVTHE,EC,6@57.02146,8@57.02146,17@57.02146,24@57.02146,25@349.13728,29@57.02146,31@0.98402,35@57.02146	S25(OGlycan / 349.1373); N31(Deamidated / 0.984)	15.0389	E.VGSYRC[+57.02146]VC[+57.02146]RATHTGPNC[+57.02146]ERPYVPC[+57.02146]S[+349.13728]PSPC[+57.02146]QN[+0.98402]GGTC[+57.02146]RPTGDVTHE.C	C6(Carbamidomethyl / 57.0215); C8(Carbamidomethyl / 57.0215); C17(Carbamidomethyl / 57.0215); C24(Carbamidomethyl / 57.0215); C29(Carbamidomethyl / 57.0215); C35(Carbamidomethyl / 57.0215)	4.5e-08	5.8e-08	0	0	0	0	5.7e-09	7.5e-09	7.351	454.4	0		Specific	15.1	>sp|P46531|NOTC1_HUMAN Neurogenic locus notch homolog protein 1 OS=Homo sapiens OX=9606 GN=NOTCH1 PE=1 SV=4	1	4689	FP060222_11.5039.5039.6	high-energy collision-induced dissociation	6.72	5383.28	5383.29	1	90 | 68058
22	HexNAc(1)Fuc(1)	444.1	6	898.22	5384.28	898.222	5384.3	controllerType=0 controllerNumber=1 scan=5151	-2.443	E.VGSYRCVCRATHTGPNCERPYVPCSPSPCQNGGTCRPTGDVTHE.C	25	VGSYRCVCRATHTGPNCERPYVPCSPSPCQNGGTCRPTGDVTHE,EC,6@57.02146,8@57.02146,17@57.02146,24@57.02146,25@349.13728,29@57.02146,31@0.98402,35@57.02146	S25(OGlycan / 349.1373); N31(Deamidated / 0.984)	15.266	E.VGSYRC[+57.02146]VC[+57.02146]RATHTGPNC[+57.02146]ERPYVPC[+57.02146]S[+349.13728]PSPC[+57.02146]QN[+0.98402]GGTC[+57.02146]RPTGDVTHE.C	C6(Carbamidomethyl / 57.0215); C8(Carbamidomethyl / 57.0215); C17(Carbamidomethyl / 57.0215); C24(Carbamidomethyl / 57.0215); C29(Carbamidomethyl / 57.0215); C35(Carbamidomethyl / 57.0215)	4.3e-07	5.6e-07	0	0	0	0	5e-08	6.5e-08	6.366	444.1	0		Specific	15.1	>sp|P46531|NOTC1_HUMAN Neurogenic locus notch homolog protein 1 OS=Homo sapiens OX=9606 GN=NOTCH1 PE=1 SV=4	1	4823	FP060222_11.5151.5151.6	high-energy collision-induced dissociation	5.74	5383.28	5383.29	1	91 | 70138
22	HexNAc(1)Fuc(1)	395.8	6	898.221	5384.29	898.222	5384.3	controllerType=0 controllerNumber=1 scan=5587	-1.899	E.VGSYRCVCRATHTGPNCERPYVPCSPSPCQNGGTCRPTGDVTHE.C	25	VGSYRCVCRATHTGPNCERPYVPCSPSPCQNGGTCRPTGDVTHE,EC,6@57.02146,8@57.02146,17@57.02146,24@57.02146,25@349.13728,29@57.02146,31@0.98402,35@57.02146	S25(OGlycan / 349.1373); N31(Deamidated / 0.984)	16.2031	E.VGSYRC[+57.02146]VC[+57.02146]RATHTGPNC[+57.02146]ERPYVPC[+57.02146]S[+349.13728]PSPC[+57.02146]QN[+0.98402]GGTC[+57.02146]RPTGDVTHE.C	C6(Carbamidomethyl / 57.0215); C8(Carbamidomethyl / 57.0215); C17(Carbamidomethyl / 57.0215); C24(Carbamidomethyl / 57.0215); C29(Carbamidomethyl / 57.0215); C35(Carbamidomethyl / 57.0215)	8.5e-08	1.1e-07	0	0	0	0	1.4e-08	1.8e-08	7.072	395.8	0		Specific	12.9	>sp|P46531|NOTC1_HUMAN Neurogenic locus notch homolog protein 1 OS=Homo sapiens OX=9606 GN=NOTCH1 PE=1 SV=4	1	5355	FP060222_11.5587.5587.6	high-energy collision-induced dissociation	6.49	5383.28	5383.29	1	92 | 77858
22	HexNAc(1)Fuc(1)	384.2	6	898.221	5384.29	898.222	5384.3	controllerType=0 controllerNumber=1 scan=5098	-1.899	E.VGSYRCVCRATHTGPNCERPYVPCSPSPCQNGGTCRPTGDVTHE.C	25	VGSYRCVCRATHTGPNCERPYVPCSPSPCQNGGTCRPTGDVTHE,EC,6@57.02146,8@57.02146,17@57.02146,24@57.02146,25@349.13728,29@57.02146,31@0.98402,35@57.02146	S25(OGlycan / 349.1373); N31(Deamidated / 0.984)	15.1544	E.VGSYRC[+57.02146]VC[+57.02146]RATHTGPNC[+57.02146]ERPYVPC[+57.02146]S[+349.13728]PSPC[+57.02146]QN[+0.98402]GGTC[+57.02146]RPTGDVTHE.C	C6(Carbamidomethyl / 57.0215); C8(Carbamidomethyl / 57.0215); C17(Carbamidomethyl / 57.0215); C24(Carbamidomethyl / 57.0215); C29(Carbamidomethyl / 57.0215); C35(Carbamidomethyl / 57.0215)	8.5e-08	1.1e-07	0	0	0	0	1.1e-08	1.4e-08	7.072	384.2	0		Specific	13.9	>sp|P46531|NOTC1_HUMAN Neurogenic locus notch homolog protein 1 OS=Homo sapiens OX=9606 GN=NOTCH1 PE=1 SV=4	1	4756	FP060222_11.5098.5098.6	high-energy collision-induced dissociation	6.49	5383.28	5383.29	1	93 | 69018
22	HexNAc(1)Fuc(1)	367.4	6	898.222	5384.29	898.222	5384.3	controllerType=0 controllerNumber=1 scan=4976	-0.538	E.VGSYRCVCRATHTGPNCERPYVPCSPSPCQNGGTCRPTGDVTHE.C	25	VGSYRCVCRATHTGPNCERPYVPCSPSPCQNGGTCRPTGDVTHE,EC,6@57.02146,8@57.02146,17@57.02146,24@57.02146,25@349.13728,29@57.02146,31@0.98402,35@57.02146	S25(OGlycan / 349.1373); N31(Deamidated / 0.984)	14.9064	E.VGSYRC[+57.02146]VC[+57.02146]RATHTGPNC[+57.02146]ERPYVPC[+57.02146]S[+349.13728]PSPC[+57.02146]QN[+0.98402]GGTC[+57.02146]RPTGDVTHE.C	C6(Carbamidomethyl / 57.0215); C8(Carbamidomethyl / 57.0215); C17(Carbamidomethyl / 57.0215); C24(Carbamidomethyl / 57.0215); C29(Carbamidomethyl / 57.0215); C35(Carbamidomethyl / 57.0215)	8.5e-08	1.1e-07	0	0	0	0	1.1e-08	1.4e-08	7.072	367.4	0		Specific	13.4	>sp|P46531|NOTC1_HUMAN Neurogenic locus notch homolog protein 1 OS=Homo sapiens OX=9606 GN=NOTCH1 PE=1 SV=4	1	4617	FP060222_11.4976.4976.6	high-energy collision-induced dissociation	6.49	5383.29	5383.29	1	94 | 66858
22	HexNAc(1)Fuc(1)	121.7	5	1077.66	5384.29	1077.67	5384.3	controllerType=0 controllerNumber=1 scan=5138	-1.182	E.VGSYRCVCRATHTGPNCERPYVPCSPSPCQNGGTCRPTGDVTHE.C	34	VGSYRCVCRATHTGPNCERPYVPCSPSPCQNGGTCRPTGDVTHE,EC,6@57.02146,8@57.02146,17@57.02146,24@57.02146,29@57.02146,31@0.98402,34@349.13728,35@57.02146	N31(Deamidated / 0.984); T34(OGlycan / 349.1373)	15.2396	E.VGSYRC[+57.02146]VC[+57.02146]RATHTGPNC[+57.02146]ERPYVPC[+57.02146]SPSPC[+57.02146]QN[+0.98402]GGT[+349.13728]C[+57.02146]RPTGDVTHE.C	C6(Carbamidomethyl / 57.0215); C8(Carbamidomethyl / 57.0215); C17(Carbamidomethyl / 57.0215); C24(Carbamidomethyl / 57.0215); C29(Carbamidomethyl / 57.0215); C35(Carbamidomethyl / 57.0215)	0.0033	0.0043	0	0	0	0	0.00019	0.00024	2.483	121.7	1.6		Specific	8.7	>sp|P46531|NOTC1_HUMAN Neurogenic locus notch homolog protein 1 OS=Homo sapiens OX=9606 GN=NOTCH1 PE=1 SV=4	1	4808	FP060222_11.5138.5138.5	high-energy collision-induced dissociation	1.75	5383.28	5383.29	1	95 | 69898
22	HexNAc(1)Fuc(1)	70.5	5	1077.66	5384.28	1077.67	5384.3	controllerType=0 controllerNumber=1 scan=5193	-3.109	E.VGSYRCVCRATHTGPNCERPYVPCSPSPCQNGGTCRPTGDVTHE.C	34	VGSYRCVCRATHTGPNCERPYVPCSPSPCQNGGTCRPTGDVTHE,EC,6@57.02146,8@57.02146,17@57.02146,24@57.02146,29@57.02146,31@0.98402,34@349.13728,35@57.02146	N31(Deamidated / 0.984); T34(OGlycan / 349.1373)	15.3534	E.VGSYRC[+57.02146]VC[+57.02146]RATHTGPNC[+57.02146]ERPYVPC[+57.02146]SPSPC[+57.02146]QN[+0.98402]GGT[+349.13728]C[+57.02146]RPTGDVTHE.C	C6(Carbamidomethyl / 57.0215); C8(Carbamidomethyl / 57.0215); C17(Carbamidomethyl / 57.0215); C24(Carbamidomethyl / 57.0215); C29(Carbamidomethyl / 57.0215); C35(Carbamidomethyl / 57.0215)	0.02	0.026	0	0	0	0	0.0013	0.0017	1.692	70.5	0		Specific	8.9	>sp|P46531|NOTC1_HUMAN Neurogenic locus notch homolog protein 1 OS=Homo sapiens OX=9606 GN=NOTCH1 PE=1 SV=4	1	4873	FP060222_11.5193.5193.5	high-energy collision-induced dissociation	1.4	5383.27	5383.29	1	96 | 71058
22	HexNAc(1)Fuc(1)	60.3	5	1077.47	5383.3	1077.67	5384.3	controllerType=0 controllerNumber=1 scan=5012	0.393	E.VGSYRCVCRATHTGPNCERPYVPCSPSPCQNGGTCRPTGDVTHE.C	25	VGSYRCVCRATHTGPNCERPYVPCSPSPCQNGGTCRPTGDVTHE,EC,6@57.02146,8@57.02146,17@57.02146,24@57.02146,25@349.13728,29@57.02146,31@0.98402,35@57.02146	S25(OGlycan / 349.1373); N31(Deamidated / 0.984)	14.9773	E.VGSYRC[+57.02146]VC[+57.02146]RATHTGPNC[+57.02146]ERPYVPC[+57.02146]S[+349.13728]PSPC[+57.02146]QN[+0.98402]GGTC[+57.02146]RPTGDVTHE.C	C6(Carbamidomethyl / 57.0215); C8(Carbamidomethyl / 57.0215); C17(Carbamidomethyl / 57.0215); C24(Carbamidomethyl / 57.0215); C29(Carbamidomethyl / 57.0215); C35(Carbamidomethyl / 57.0215)	0.0056	0.0073	0	0	0	0	0.00035	0.00045	2.254	60.3	0	-1	Specific	8	>sp|P46531|NOTC1_HUMAN Neurogenic locus notch homolog protein 1 OS=Homo sapiens OX=9606 GN=NOTCH1 PE=1 SV=4	1	4659	FP060222_11.5012.5012.5	high-energy collision-induced dissociation	1.61	5382.29	5383.29	1	97 | 67538
22	HexNAc(1)Fuc(1)	56.1	5	1077.66	5384.29	1077.67	5384.3	controllerType=0 controllerNumber=1 scan=5077	-1.975	E.VGSYRCVCRATHTGPNCERPYVPCSPSPCQNGGTCRPTGDVTHE.C	25	VGSYRCVCRATHTGPNCERPYVPCSPSPCQNGGTCRPTGDVTHE,EC,6@57.02146,8@57.02146,17@57.02146,24@57.02146,25@349.13728,29@57.02146,31@0.98402,35@57.02146	S25(OGlycan / 349.1373); N31(Deamidated / 0.984)	15.1131	E.VGSYRC[+57.02146]VC[+57.02146]RATHTGPNC[+57.02146]ERPYVPC[+57.02146]S[+349.13728]PSPC[+57.02146]QN[+0.98402]GGTC[+57.02146]RPTGDVTHE.C	C6(Carbamidomethyl / 57.0215); C8(Carbamidomethyl / 57.0215); C17(Carbamidomethyl / 57.0215); C24(Carbamidomethyl / 57.0215); C29(Carbamidomethyl / 57.0215); C35(Carbamidomethyl / 57.0215)	0.028	0.036	0	0	0	0	0.0025	0.0033	1.556	56.1	0		Specific	8.3	>sp|P46531|NOTC1_HUMAN Neurogenic locus notch homolog protein 1 OS=Homo sapiens OX=9606 GN=NOTCH1 PE=1 SV=4	1	4733	FP060222_11.5077.5077.5	high-energy collision-induced dissociation	1.37	5383.28	5383.29	1	98 | 68818
22	HexNAc(1)Fuc(1)	55.6	5	1077.87	5385.3	1077.67	5384.3	controllerType=0 controllerNumber=1 scan=5309	-0.15	E.VGSYRCVCRATHTGPNCERPYVPCSPSPCQNGGTCRPTGDVTHE.C	25	VGSYRCVCRATHTGPNCERPYVPCSPSPCQNGGTCRPTGDVTHE,EC,6@57.02146,8@57.02146,17@57.02146,24@57.02146,25@349.13728,29@57.02146,31@0.98402,35@57.02146	S25(OGlycan / 349.1373); N31(Deamidated / 0.984)	15.5999	E.VGSYRC[+57.02146]VC[+57.02146]RATHTGPNC[+57.02146]ERPYVPC[+57.02146]S[+349.13728]PSPC[+57.02146]QN[+0.98402]GGTC[+57.02146]RPTGDVTHE.C	C6(Carbamidomethyl / 57.0215); C8(Carbamidomethyl / 57.0215); C17(Carbamidomethyl / 57.0215); C24(Carbamidomethyl / 57.0215); C29(Carbamidomethyl / 57.0215); C35(Carbamidomethyl / 57.0215)	0.011	0.015	0	0	0	0	0.0007	0.00091	1.947	55.6	0	1	Specific	8.6	>sp|P46531|NOTC1_HUMAN Neurogenic locus notch homolog protein 1 OS=Homo sapiens OX=9606 GN=NOTCH1 PE=1 SV=4	1	5010	FP060222_11.5309.5309.5	high-energy collision-induced dissociation	1.48	5384.29	5383.29	1	99 | 73698
22	HexNAc(1)Fuc(1)	29.2	5	1077.66	5384.29	1077.67	5384.3	controllerType=0 controllerNumber=1 scan=5251	-2.202	E.VGSYRCVCRATHTGPNCERPYVPCSPSPCQNGGTCRPTGDVTHE.C	25	VGSYRCVCRATHTGPNCERPYVPCSPSPCQNGGTCRPTGDVTHE,EC,6@57.02146,8@57.02146,17@57.02146,24@57.02146,25@349.13728,29@57.02146,31@0.98402,35@57.02146	S25(OGlycan / 349.1373); N31(Deamidated / 0.984)	15.477	E.VGSYRC[+57.02146]VC[+57.02146]RATHTGPNC[+57.02146]ERPYVPC[+57.02146]S[+349.13728]PSPC[+57.02146]QN[+0.98402]GGTC[+57.02146]RPTGDVTHE.C	C6(Carbamidomethyl / 57.0215); C8(Carbamidomethyl / 57.0215); C17(Carbamidomethyl / 57.0215); C24(Carbamidomethyl / 57.0215); C29(Carbamidomethyl / 57.0215); C35(Carbamidomethyl / 57.0215)	0.03	0.039	0	0	0	0	0.0035	0.0045	1.526	29.2	0		Specific	7.4	>sp|P46531|NOTC1_HUMAN Neurogenic locus notch homolog protein 1 OS=Homo sapiens OX=9606 GN=NOTCH1 PE=1 SV=4	1	4941	FP060222_11.5251.5251.5	high-energy collision-induced dissociation	1.37	5383.28	5383.29	1	100 | 72378
22	HexNAc(1)Fuc(1)	18.5	5	1077.46	5383.29	1077.67	5384.3	controllerType=0 controllerNumber=1 scan=4947	-0.854	E.VGSYRCVCRATHTGPNCERPYVPCSPSPCQNGGTCRPTGDVTHE.C	27	VGSYRCVCRATHTGPNCERPYVPCSPSPCQNGGTCRPTGDVTHE,EC,6@57.02146,8@57.02146,17@57.02146,19@0.98402,24@57.02146,27@349.13728,29@57.02146,35@57.02146	R19(Deamidated / 0.984); S27(OGlycan / 349.1373)	14.8417	E.VGSYRC[+57.02146]VC[+57.02146]RATHTGPNC[+57.02146]ER[+0.98402]PYVPC[+57.02146]SPS[+349.13728]PC[+57.02146]QNGGTC[+57.02146]RPTGDVTHE.C	C6(Carbamidomethyl / 57.0215); C8(Carbamidomethyl / 57.0215); C17(Carbamidomethyl / 57.0215); C24(Carbamidomethyl / 57.0215); C29(Carbamidomethyl / 57.0215); C35(Carbamidomethyl / 57.0215)	0.025	0.033	0	0	0	0	0.0019	0.0025	1.596	18.5	0	-1	Specific	7.1	>sp|P46531|NOTC1_HUMAN Neurogenic locus notch homolog protein 1 OS=Homo sapiens OX=9606 GN=NOTCH1 PE=1 SV=4	1	4577	FP060222_11.4947.4947.5	high-energy collision-induced dissociation	1.38	5382.28	5383.29	1	101 | 66218
22	HexNAc(1)Fuc(1)	495.2	6	898.057	5383.31	898.058	5383.31	controllerType=0 controllerNumber=1 scan=4916	-1.353	E.VGSYRCVCRATHTGPNCERPYVPCSPSPCQNGGTCRPTGDVTHE.C	27	VGSYRCVCRATHTGPNCERPYVPCSPSPCQNGGTCRPTGDVTHE,EC,6@57.02146,8@57.02146,17@57.02146,24@57.02146,27@349.13728,29@57.02146,35@57.02146	S27(OGlycan / 349.1373)	14.7747	E.VGSYRC[+57.02146]VC[+57.02146]RATHTGPNC[+57.02146]ERPYVPC[+57.02146]SPS[+349.13728]PC[+57.02146]QNGGTC[+57.02146]RPTGDVTHE.C	C6(Carbamidomethyl / 57.0215); C8(Carbamidomethyl / 57.0215); C17(Carbamidomethyl / 57.0215); C24(Carbamidomethyl / 57.0215); C29(Carbamidomethyl / 57.0215); C35(Carbamidomethyl / 57.0215)	2.3e-08	3e-08	0	0	0	0	2.5e-09	3.3e-09	7.644	495.2	0		Specific	14.1	>sp|P46531|NOTC1_HUMAN Neurogenic locus notch homolog protein 1 OS=Homo sapiens OX=9606 GN=NOTCH1 PE=1 SV=4	1	4539	FP060222_11.4916.4916.6	high-energy collision-induced dissociation	7.51	5382.3	5382.31	1	102 | 65858
22	Hex(1); Fuc(1)	480.9	6	891.385	5343.27	891.385	5343.27	controllerType=0 controllerNumber=1 scan=5000	0.68	E.VGSYRCVCRATHTGPNCERPYVPCSPSPCQNGGTCRPTGDVTHE.C	3;11	VGSYRCVCRATHTGPNCERPYVPCSPSPCQNGGTCRPTGDVTHE,EC,3@162.05282,6@57.02146,8@57.02146,11@146.05791,17@57.02146,24@57.02146,29@57.02146,31@0.98402,35@57.02146	S3(OGlycan / 162.0528); T11(OGlycan / 146.0579); N31(Deamidated / 0.984)	14.9538	E.VGS[+162.05282]YRC[+57.02146]VC[+57.02146]RAT[+146.05791]HTGPNC[+57.02146]ERPYVPC[+57.02146]SPSPC[+57.02146]QN[+0.98402]GGTC[+57.02146]RPTGDVTHE.C	C6(Carbamidomethyl / 57.0215); C8(Carbamidomethyl / 57.0215); C17(Carbamidomethyl / 57.0215); C24(Carbamidomethyl / 57.0215); C29(Carbamidomethyl / 57.0215); C35(Carbamidomethyl / 57.0215)	1.3e-07	1.7e-07	0	0	0	0	1.6e-08	2.1e-08	6.879	480.9	4		Specific	13	>sp|P46531|NOTC1_HUMAN Neurogenic locus notch homolog protein 1 OS=Homo sapiens OX=9606 GN=NOTCH1 PE=1 SV=4	1	4643	FP060222_11.5000.5000.6	high-energy collision-induced dissociation	5.86	5342.27	5342.26	1	103 | 67298
22	Hex(1); Fuc(1)	448.9	6	891.22	5342.28	891.385	5343.27	controllerType=0 controllerNumber=1 scan=4938	2.861	E.VGSYRCVCRATHTGPNCERPYVPCSPSPCQNGGTCRPTGDVTHE.C	3;11	VGSYRCVCRATHTGPNCERPYVPCSPSPCQNGGTCRPTGDVTHE,EC,3@162.05282,6@57.02146,8@57.02146,11@146.05791,17@57.02146,24@57.02146,29@57.02146,31@0.98402,35@57.02146	S3(OGlycan / 162.0528); T11(OGlycan / 146.0579); N31(Deamidated / 0.984)	14.8206	E.VGS[+162.05282]YRC[+57.02146]VC[+57.02146]RAT[+146.05791]HTGPNC[+57.02146]ERPYVPC[+57.02146]SPSPC[+57.02146]QN[+0.98402]GGTC[+57.02146]RPTGDVTHE.C	C6(Carbamidomethyl / 57.0215); C8(Carbamidomethyl / 57.0215); C17(Carbamidomethyl / 57.0215); C24(Carbamidomethyl / 57.0215); C29(Carbamidomethyl / 57.0215); C35(Carbamidomethyl / 57.0215)	2.6e-07	3.4e-07	0	0	0	0	3e-08	3.9e-08	6.586	448.9	2.4	-1	Specific	12.5	>sp|P46531|NOTC1_HUMAN Neurogenic locus notch homolog protein 1 OS=Homo sapiens OX=9606 GN=NOTCH1 PE=1 SV=4	1	4568	FP060222_11.4938.4938.6	high-energy collision-induced dissociation	5.88	5341.28	5342.26	1	104 | 66098
22	Hex(1); Fuc(1)	261.6	6	891.049	5341.26	891.221	5342.29	controllerType=0 controllerNumber=1 scan=5014	-4.883	E.VGSYRCVCRATHTGPNCERPYVPCSPSPCQNGGTCRPTGDVTHE.C	3;11	VGSYRCVCRATHTGPNCERPYVPCSPSPCQNGGTCRPTGDVTHE,EC,3@162.05282,6@57.02146,8@57.02146,11@146.05791,17@57.02146,24@57.02146,29@57.02146,35@57.02146	S3(OGlycan / 162.0528); T11(OGlycan / 146.0579)	14.9808	E.VGS[+162.05282]YRC[+57.02146]VC[+57.02146]RAT[+146.05791]HTGPNC[+57.02146]ERPYVPC[+57.02146]SPSPC[+57.02146]QNGGTC[+57.02146]RPTGDVTHE.C	C6(Carbamidomethyl / 57.0215); C8(Carbamidomethyl / 57.0215); C17(Carbamidomethyl / 57.0215); C24(Carbamidomethyl / 57.0215); C29(Carbamidomethyl / 57.0215); C35(Carbamidomethyl / 57.0215)	0.0017	0.0023	0	0	0	0	9.5e-05	0.00012	2.761	261.6	4	-1	Specific	9.4	>sp|P46531|NOTC1_HUMAN Neurogenic locus notch homolog protein 1 OS=Homo sapiens OX=9606 GN=NOTCH1 PE=1 SV=4	1	4662	FP060222_11.5014.5014.6	high-energy collision-induced dissociation	2.01	5340.25	5341.28	1	105 | 67658
22	HexNAc(1)	442	6	873.877	5238.23	874.043	5239.22	controllerType=0 controllerNumber=1 scan=5330	1.353	E.VGSYRCVCRATHTGPNCERPYVPCSPSPCQNGGTCRPTGDVTHE.C	25	VGSYRCVCRATHTGPNCERPYVPCSPSPCQNGGTCRPTGDVTHE,EC,6@57.02146,8@57.02146,9@0.98402,17@57.02146,24@57.02146,25@203.07937,29@57.02146,31@0.98402,35@57.02146	R9(Deamidated / 0.984); S25(OGlycan / 203.0794); N31(Deamidated / 0.984)	15.6463	E.VGSYRC[+57.02146]VC[+57.02146]R[+0.98402]ATHTGPNC[+57.02146]ERPYVPC[+57.02146]S[+203.07937]PSPC[+57.02146]QN[+0.98402]GGTC[+57.02146]RPTGDVTHE.C	C6(Carbamidomethyl / 57.0215); C8(Carbamidomethyl / 57.0215); C17(Carbamidomethyl / 57.0215); C24(Carbamidomethyl / 57.0215); C29(Carbamidomethyl / 57.0215); C35(Carbamidomethyl / 57.0215)	2.6e-06	3.4e-06	0	0	0	0	2.3e-07	3e-07	5.586	442	0	-1	Specific	10.9	>sp|P46531|NOTC1_HUMAN Neurogenic locus notch homolog protein 1 OS=Homo sapiens OX=9606 GN=NOTCH1 PE=1 SV=4	1	5033	FP060222_11.5330.5330.6	high-energy collision-induced dissociation	4.88	5237.22	5238.22	1	106 | 74138
22	HexNAc(1)	243	6	873.877	5238.23	874.043	5239.22	controllerType=0 controllerNumber=1 scan=5215	1.283	E.VGSYRCVCRATHTGPNCERPYVPCSPSPCQNGGTCRPTGDVTHE.C	25	VGSYRCVCRATHTGPNCERPYVPCSPSPCQNGGTCRPTGDVTHE,EC,6@57.02146,8@57.02146,9@0.98402,17@57.02146,24@57.02146,25@203.07937,29@57.02146,31@0.98402,35@57.02146	R9(Deamidated / 0.984); S25(OGlycan / 203.0794); N31(Deamidated / 0.984)	15.403	E.VGSYRC[+57.02146]VC[+57.02146]R[+0.98402]ATHTGPNC[+57.02146]ERPYVPC[+57.02146]S[+203.07937]PSPC[+57.02146]QN[+0.98402]GGTC[+57.02146]RPTGDVTHE.C	C6(Carbamidomethyl / 57.0215); C8(Carbamidomethyl / 57.0215); C17(Carbamidomethyl / 57.0215); C24(Carbamidomethyl / 57.0215); C29(Carbamidomethyl / 57.0215); C35(Carbamidomethyl / 57.0215)	0.00047	0.00061	0	0	0	0	2.7e-05	3.6e-05	3.329	243	0	-1	Specific	8.3	>sp|P46531|NOTC1_HUMAN Neurogenic locus notch homolog protein 1 OS=Homo sapiens OX=9606 GN=NOTCH1 PE=1 SV=4	1	4901	FP060222_11.5215.5215.6	high-energy collision-induced dissociation	2.45	5237.22	5238.22	1	107 | 71618
22	HexNAc(1)	240.8	6	873.877	5238.23	874.043	5239.22	controllerType=0 controllerNumber=1 scan=5272	1.213	E.VGSYRCVCRATHTGPNCERPYVPCSPSPCQNGGTCRPTGDVTHE.C	25	VGSYRCVCRATHTGPNCERPYVPCSPSPCQNGGTCRPTGDVTHE,EC,6@57.02146,8@57.02146,9@0.98402,17@57.02146,24@57.02146,25@203.07937,29@57.02146,31@0.98402,35@57.02146	R9(Deamidated / 0.984); S25(OGlycan / 203.0794); N31(Deamidated / 0.984)	15.525	E.VGSYRC[+57.02146]VC[+57.02146]R[+0.98402]ATHTGPNC[+57.02146]ERPYVPC[+57.02146]S[+203.07937]PSPC[+57.02146]QN[+0.98402]GGTC[+57.02146]RPTGDVTHE.C	C6(Carbamidomethyl / 57.0215); C8(Carbamidomethyl / 57.0215); C17(Carbamidomethyl / 57.0215); C24(Carbamidomethyl / 57.0215); C29(Carbamidomethyl / 57.0215); C35(Carbamidomethyl / 57.0215)	0.00047	0.00061	0	0	0	0	2.8e-05	3.7e-05	3.329	240.8	0	-1	Specific	8.7	>sp|P46531|NOTC1_HUMAN Neurogenic locus notch homolog protein 1 OS=Homo sapiens OX=9606 GN=NOTCH1 PE=1 SV=4	1	4966	FP060222_11.5272.5272.6	high-energy collision-induced dissociation	2.45	5237.22	5238.22	1	108 | 72818
22	HexNAc(1)	206.1	6	873.877	5238.23	874.043	5239.22	controllerType=0 controllerNumber=1 scan=5164	1.283	E.VGSYRCVCRATHTGPNCERPYVPCSPSPCQNGGTCRPTGDVTHE.C	27	VGSYRCVCRATHTGPNCERPYVPCSPSPCQNGGTCRPTGDVTHE,EC,6@57.02146,8@57.02146,17@57.02146,19@0.98402,24@57.02146,27@203.07937,29@57.02146,31@0.98402,35@57.02146	R19(Deamidated / 0.984); S27(OGlycan / 203.0794); N31(Deamidated / 0.984)	15.2916	E.VGSYRC[+57.02146]VC[+57.02146]RATHTGPNC[+57.02146]ER[+0.98402]PYVPC[+57.02146]SPS[+203.07937]PC[+57.02146]QN[+0.98402]GGTC[+57.02146]RPTGDVTHE.C	C6(Carbamidomethyl / 57.0215); C8(Carbamidomethyl / 57.0215); C17(Carbamidomethyl / 57.0215); C24(Carbamidomethyl / 57.0215); C29(Carbamidomethyl / 57.0215); C35(Carbamidomethyl / 57.0215)	0.0023	0.003	0	0	0	0	0.00013	0.00017	2.641	206.1	0	-1	Specific	8.8	>sp|P46531|NOTC1_HUMAN Neurogenic locus notch homolog protein 1 OS=Homo sapiens OX=9606 GN=NOTCH1 PE=1 SV=4	1	4838	FP060222_11.5164.5164.6	high-energy collision-induced dissociation	2.2	5237.22	5238.22	1	109 | 70338
22	HexNAc(1)	176.7	5	1048.45	5238.23	1048.65	5239.22	controllerType=0 controllerNumber=1 scan=5420	1.111	E.VGSYRCVCRATHTGPNCERPYVPCSPSPCQNGGTCRPTGDVTHE.C	27	VGSYRCVCRATHTGPNCERPYVPCSPSPCQNGGTCRPTGDVTHE,EC,5@0.98402,6@57.02146,8@57.02146,17@57.02146,24@57.02146,27@203.07937,29@57.02146,31@0.98402,35@57.02146	R5(Deamidated / 0.984); S27(OGlycan / 203.0794); N31(Deamidated / 0.984)	15.8359	E.VGSYR[+0.98402]C[+57.02146]VC[+57.02146]RATHTGPNC[+57.02146]ERPYVPC[+57.02146]SPS[+203.07937]PC[+57.02146]QN[+0.98402]GGTC[+57.02146]RPTGDVTHE.C	C6(Carbamidomethyl / 57.0215); C8(Carbamidomethyl / 57.0215); C17(Carbamidomethyl / 57.0215); C24(Carbamidomethyl / 57.0215); C29(Carbamidomethyl / 57.0215); C35(Carbamidomethyl / 57.0215)	0.0043	0.0056	0	0	0	0	0.00026	0.00034	2.366	176.7	0	-1	Specific	7.9	>sp|P46531|NOTC1_HUMAN Neurogenic locus notch homolog protein 1 OS=Homo sapiens OX=9606 GN=NOTCH1 PE=1 SV=4	1	5148	FP060222_11.5420.5420.5	high-energy collision-induced dissociation	1.63	5237.22	5238.22	1	110 | 75658
22	HexNAc(1)	129.5	5	1048.45	5238.23	1048.65	5239.22	controllerType=0 controllerNumber=1 scan=5308	1.111	E.VGSYRCVCRATHTGPNCERPYVPCSPSPCQNGGTCRPTGDVTHE.C	27	VGSYRCVCRATHTGPNCERPYVPCSPSPCQNGGTCRPTGDVTHE,EC,5@0.98402,6@57.02146,8@57.02146,17@57.02146,24@57.02146,27@203.07937,29@57.02146,31@0.98402,35@57.02146	R5(Deamidated / 0.984); S27(OGlycan / 203.0794); N31(Deamidated / 0.984)	15.5977	E.VGSYR[+0.98402]C[+57.02146]VC[+57.02146]RATHTGPNC[+57.02146]ERPYVPC[+57.02146]SPS[+203.07937]PC[+57.02146]QN[+0.98402]GGTC[+57.02146]RPTGDVTHE.C	C6(Carbamidomethyl / 57.0215); C8(Carbamidomethyl / 57.0215); C17(Carbamidomethyl / 57.0215); C24(Carbamidomethyl / 57.0215); C29(Carbamidomethyl / 57.0215); C35(Carbamidomethyl / 57.0215)	0.017	0.022	0	0	0	0	0.00091	0.0012	1.769	129.5	0	-1	Specific	7.8	>sp|P46531|NOTC1_HUMAN Neurogenic locus notch homolog protein 1 OS=Homo sapiens OX=9606 GN=NOTCH1 PE=1 SV=4	1	5009	FP060222_11.5308.5308.5	high-energy collision-induced dissociation	1.41	5237.22	5238.22	1	111 | 73658
22	HexNAc(1)	388.2	6	873.712	5237.24	873.879	5238.24	controllerType=0 controllerNumber=1 scan=5519	0.026	E.VGSYRCVCRATHTGPNCERPYVPCSPSPCQNGGTCRPTGDVTHE.C	25	VGSYRCVCRATHTGPNCERPYVPCSPSPCQNGGTCRPTGDVTHE,EC,6@57.02146,8@57.02146,17@57.02146,24@57.02146,25@203.07937,29@57.02146,31@0.98402,35@57.02146	S25(OGlycan / 203.0794); N31(Deamidated / 0.984)	16.0486	E.VGSYRC[+57.02146]VC[+57.02146]RATHTGPNC[+57.02146]ERPYVPC[+57.02146]S[+203.07937]PSPC[+57.02146]QN[+0.98402]GGTC[+57.02146]RPTGDVTHE.C	C6(Carbamidomethyl / 57.0215); C8(Carbamidomethyl / 57.0215); C17(Carbamidomethyl / 57.0215); C24(Carbamidomethyl / 57.0215); C29(Carbamidomethyl / 57.0215); C35(Carbamidomethyl / 57.0215)	8.5e-08	1.1e-07	0	0	0	0	1.3e-08	1.7e-08	7.072	388.2	0	-1	Specific	11.5	>sp|P46531|NOTC1_HUMAN Neurogenic locus notch homolog protein 1 OS=Homo sapiens OX=9606 GN=NOTCH1 PE=1 SV=4	1	5272	FP060222_11.5519.5519.6	high-energy collision-induced dissociation	6.49	5236.23	5237.23	1	112 | 77058
22	HexNAc(1)	380.5	6	874.048	5239.25	873.879	5238.24	controllerType=0 controllerNumber=1 scan=4937	1.239	E.VGSYRCVCRATHTGPNCERPYVPCSPSPCQNGGTCRPTGDVTHE.C	25	VGSYRCVCRATHTGPNCERPYVPCSPSPCQNGGTCRPTGDVTHE,EC,6@57.02146,8@57.02146,17@57.02146,19@0.98402,24@57.02146,25@203.07937,29@57.02146,35@57.02146	R19(Deamidated / 0.984); S25(OGlycan / 203.0794)	14.8184	E.VGSYRC[+57.02146]VC[+57.02146]RATHTGPNC[+57.02146]ER[+0.98402]PYVPC[+57.02146]S[+203.07937]PSPC[+57.02146]QNGGTC[+57.02146]RPTGDVTHE.C	C6(Carbamidomethyl / 57.0215); C8(Carbamidomethyl / 57.0215); C17(Carbamidomethyl / 57.0215); C24(Carbamidomethyl / 57.0215); C29(Carbamidomethyl / 57.0215); C35(Carbamidomethyl / 57.0215)	1.2e-05	1.6e-05	0	0	0	0	1.1e-06	1.4e-06	4.916	380.5	0	1	Specific	9.9	>sp|P46531|NOTC1_HUMAN Neurogenic locus notch homolog protein 1 OS=Homo sapiens OX=9606 GN=NOTCH1 PE=1 SV=4	1	4567	FP060222_11.4937.4937.6	high-energy collision-induced dissociation	4.34	5238.24	5237.23	1	113 | 66058
22	HexNAc(1)	379.9	6	873.879	5238.23	873.879	5238.24	controllerType=0 controllerNumber=1 scan=5576	-0.94	E.VGSYRCVCRATHTGPNCERPYVPCSPSPCQNGGTCRPTGDVTHE.C	25	VGSYRCVCRATHTGPNCERPYVPCSPSPCQNGGTCRPTGDVTHE,EC,6@57.02146,8@57.02146,17@57.02146,24@57.02146,25@203.07937,29@57.02146,31@0.98402,35@57.02146	S25(OGlycan / 203.0794); N31(Deamidated / 0.984)	16.1775	E.VGSYRC[+57.02146]VC[+57.02146]RATHTGPNC[+57.02146]ERPYVPC[+57.02146]S[+203.07937]PSPC[+57.02146]QN[+0.98402]GGTC[+57.02146]RPTGDVTHE.C	C6(Carbamidomethyl / 57.0215); C8(Carbamidomethyl / 57.0215); C17(Carbamidomethyl / 57.0215); C24(Carbamidomethyl / 57.0215); C29(Carbamidomethyl / 57.0215); C35(Carbamidomethyl / 57.0215)	8.5e-07	1.1e-06	0	0	0	0	9.1e-08	1.2e-07	6.072	379.9	0		Specific	10.6	>sp|P46531|NOTC1_HUMAN Neurogenic locus notch homolog protein 1 OS=Homo sapiens OX=9606 GN=NOTCH1 PE=1 SV=4	1	5341	FP060222_11.5576.5576.6	high-energy collision-induced dissociation	5.49	5237.23	5237.23	1	114 | 77778
22	HexNAc(1)	379.8	6	873.876	5238.22	873.879	5238.24	controllerType=0 controllerNumber=1 scan=5452	-4.016	E.VGSYRCVCRATHTGPNCERPYVPCSPSPCQNGGTCRPTGDVTHE.C	25	VGSYRCVCRATHTGPNCERPYVPCSPSPCQNGGTCRPTGDVTHE,EC,6@57.02146,8@57.02146,17@57.02146,24@57.02146,25@203.07937,29@57.02146,31@0.98402,35@57.02146	S25(OGlycan / 203.0794); N31(Deamidated / 0.984)	15.9031	E.VGSYRC[+57.02146]VC[+57.02146]RATHTGPNC[+57.02146]ERPYVPC[+57.02146]S[+203.07937]PSPC[+57.02146]QN[+0.98402]GGTC[+57.02146]RPTGDVTHE.C	C6(Carbamidomethyl / 57.0215); C8(Carbamidomethyl / 57.0215); C17(Carbamidomethyl / 57.0215); C24(Carbamidomethyl / 57.0215); C29(Carbamidomethyl / 57.0215); C35(Carbamidomethyl / 57.0215)	8.2e-06	1.1e-05	0	0	0	0	7.4e-07	9.6e-07	5.088	379.8	0		Specific	10.6	>sp|P46531|NOTC1_HUMAN Neurogenic locus notch homolog protein 1 OS=Homo sapiens OX=9606 GN=NOTCH1 PE=1 SV=4	1	5187	FP060222_11.5452.5452.6	high-energy collision-induced dissociation	4.51	5237.21	5237.23	1	115 | 76058
22	HexNAc(1)	347.7	6	873.877	5238.23	873.879	5238.24	controllerType=0 controllerNumber=1 scan=5388	-2.618	E.VGSYRCVCRATHTGPNCERPYVPCSPSPCQNGGTCRPTGDVTHE.C	25	VGSYRCVCRATHTGPNCERPYVPCSPSPCQNGGTCRPTGDVTHE,EC,6@57.02146,8@57.02146,17@57.02146,24@57.02146,25@203.07937,29@57.02146,31@0.98402,35@57.02146	S25(OGlycan / 203.0794); N31(Deamidated / 0.984)	15.7691	E.VGSYRC[+57.02146]VC[+57.02146]RATHTGPNC[+57.02146]ERPYVPC[+57.02146]S[+203.07937]PSPC[+57.02146]QN[+0.98402]GGTC[+57.02146]RPTGDVTHE.C	C6(Carbamidomethyl / 57.0215); C8(Carbamidomethyl / 57.0215); C17(Carbamidomethyl / 57.0215); C24(Carbamidomethyl / 57.0215); C29(Carbamidomethyl / 57.0215); C35(Carbamidomethyl / 57.0215)	8.8e-05	0.00011	0	0	0	0	6.7e-06	8.8e-06	4.057	347.7	0		Specific	10.5	>sp|P46531|NOTC1_HUMAN Neurogenic locus notch homolog protein 1 OS=Homo sapiens OX=9606 GN=NOTCH1 PE=1 SV=4	1	5110	FP060222_11.5388.5388.6	high-energy collision-induced dissociation	3.09	5237.22	5237.23	1	116 | 75218
22	HexNAc(1)	299.7	6	873.881	5238.25	873.879	5238.24	controllerType=0 controllerNumber=1 scan=5651	1.576	E.VGSYRCVCRATHTGPNCERPYVPCSPSPCQNGGTCRPTGDVTHE.C	25	VGSYRCVCRATHTGPNCERPYVPCSPSPCQNGGTCRPTGDVTHE,EC,6@57.02146,8@57.02146,17@57.02146,24@57.02146,25@203.07937,29@57.02146,31@0.98402,35@57.02146	S25(OGlycan / 203.0794); N31(Deamidated / 0.984)	16.3515	E.VGSYRC[+57.02146]VC[+57.02146]RATHTGPNC[+57.02146]ERPYVPC[+57.02146]S[+203.07937]PSPC[+57.02146]QN[+0.98402]GGTC[+57.02146]RPTGDVTHE.C	C6(Carbamidomethyl / 57.0215); C8(Carbamidomethyl / 57.0215); C17(Carbamidomethyl / 57.0215); C24(Carbamidomethyl / 57.0215); C29(Carbamidomethyl / 57.0215); C35(Carbamidomethyl / 57.0215)	5.8e-05	7.6e-05	0	0	0	0	5e-06	6.5e-06	4.235	299.7	0		Specific	10.6	>sp|P46531|NOTC1_HUMAN Neurogenic locus notch homolog protein 1 OS=Homo sapiens OX=9606 GN=NOTCH1 PE=1 SV=4	1	5437	FP060222_11.5651.5651.6	high-energy collision-induced dissociation	3.29	5237.24	5237.23	1	117 | 78858
22	HexNAc(1)	225	6	873.878	5238.23	873.879	5238.24	controllerType=0 controllerNumber=1 scan=5106	-1.989	E.VGSYRCVCRATHTGPNCERPYVPCSPSPCQNGGTCRPTGDVTHE.C	25	VGSYRCVCRATHTGPNCERPYVPCSPSPCQNGGTCRPTGDVTHE,EC,6@57.02146,8@57.02146,17@57.02146,24@57.02146,25@203.07937,29@57.02146,31@0.98402,35@57.02146	S25(OGlycan / 203.0794); N31(Deamidated / 0.984)	15.1727	E.VGSYRC[+57.02146]VC[+57.02146]RATHTGPNC[+57.02146]ERPYVPC[+57.02146]S[+203.07937]PSPC[+57.02146]QN[+0.98402]GGTC[+57.02146]RPTGDVTHE.C	C6(Carbamidomethyl / 57.0215); C8(Carbamidomethyl / 57.0215); C17(Carbamidomethyl / 57.0215); C24(Carbamidomethyl / 57.0215); C29(Carbamidomethyl / 57.0215); C35(Carbamidomethyl / 57.0215)	0.002	0.0026	0	0	0	0	0.00012	0.00016	2.704	225	0		Specific	8.9	>sp|P46531|NOTC1_HUMAN Neurogenic locus notch homolog protein 1 OS=Homo sapiens OX=9606 GN=NOTCH1 PE=1 SV=4	1	4766	FP060222_11.5106.5106.6	high-energy collision-induced dissociation	2.33	5237.22	5237.23	1	118 | 69338
22	HexNAc(1)	204.7	6	873.878	5238.23	873.879	5238.24	controllerType=0 controllerNumber=1 scan=5051	-1.57	E.VGSYRCVCRATHTGPNCERPYVPCSPSPCQNGGTCRPTGDVTHE.C	25	VGSYRCVCRATHTGPNCERPYVPCSPSPCQNGGTCRPTGDVTHE,EC,6@57.02146,8@57.02146,17@57.02146,24@57.02146,25@203.07937,29@57.02146,31@0.98402,35@57.02146	S25(OGlycan / 203.0794); N31(Deamidated / 0.984)	15.0601	E.VGSYRC[+57.02146]VC[+57.02146]RATHTGPNC[+57.02146]ERPYVPC[+57.02146]S[+203.07937]PSPC[+57.02146]QN[+0.98402]GGTC[+57.02146]RPTGDVTHE.C	C6(Carbamidomethyl / 57.0215); C8(Carbamidomethyl / 57.0215); C17(Carbamidomethyl / 57.0215); C24(Carbamidomethyl / 57.0215); C29(Carbamidomethyl / 57.0215); C35(Carbamidomethyl / 57.0215)	0.00042	0.00054	0	0	0	0	2.4e-05	3.2e-05	3.381	204.7	0		Specific	8.4	>sp|P46531|NOTC1_HUMAN Neurogenic locus notch homolog protein 1 OS=Homo sapiens OX=9606 GN=NOTCH1 PE=1 SV=4	1	4701	FP060222_11.5051.5051.6	high-energy collision-induced dissociation	2.99	5237.22	5237.23	1	119 | 68218
22	HexNAc(1)	202.6	6	873.88	5238.24	873.879	5238.24	controllerType=0 controllerNumber=1 scan=4996	0.388	E.VGSYRCVCRATHTGPNCERPYVPCSPSPCQNGGTCRPTGDVTHE.C	27	VGSYRCVCRATHTGPNCERPYVPCSPSPCQNGGTCRPTGDVTHE,EC,6@57.02146,8@57.02146,17@57.02146,19@0.98402,24@57.02146,27@203.07937,29@57.02146,35@57.02146	R19(Deamidated / 0.984); S27(OGlycan / 203.0794)	14.9462	E.VGSYRC[+57.02146]VC[+57.02146]RATHTGPNC[+57.02146]ER[+0.98402]PYVPC[+57.02146]SPS[+203.07937]PC[+57.02146]QNGGTC[+57.02146]RPTGDVTHE.C	C6(Carbamidomethyl / 57.0215); C8(Carbamidomethyl / 57.0215); C17(Carbamidomethyl / 57.0215); C24(Carbamidomethyl / 57.0215); C29(Carbamidomethyl / 57.0215); C35(Carbamidomethyl / 57.0215)	0.00042	0.00054	0	0	0	0	2.3e-05	3e-05	3.381	202.6	0		Specific	8.2	>sp|P46531|NOTC1_HUMAN Neurogenic locus notch homolog protein 1 OS=Homo sapiens OX=9606 GN=NOTCH1 PE=1 SV=4	1	4639	FP060222_11.4996.4996.6	high-energy collision-induced dissociation	2.99	5237.23	5237.23	1	120 | 67218
22	HexNAc(1)	126.7	5	1048.45	5238.23	1048.45	5238.24	controllerType=0 controllerNumber=1 scan=5078	-1.998	E.VGSYRCVCRATHTGPNCERPYVPCSPSPCQNGGTCRPTGDVTHE.C	25	VGSYRCVCRATHTGPNCERPYVPCSPSPCQNGGTCRPTGDVTHE,EC,6@57.02146,8@57.02146,17@57.02146,24@57.02146,25@203.07937,29@57.02146,31@0.98402,35@57.02146	S25(OGlycan / 203.0794); N31(Deamidated / 0.984)	15.1143	E.VGSYRC[+57.02146]VC[+57.02146]RATHTGPNC[+57.02146]ERPYVPC[+57.02146]S[+203.07937]PSPC[+57.02146]QN[+0.98402]GGTC[+57.02146]RPTGDVTHE.C	C6(Carbamidomethyl / 57.0215); C8(Carbamidomethyl / 57.0215); C17(Carbamidomethyl / 57.0215); C24(Carbamidomethyl / 57.0215); C29(Carbamidomethyl / 57.0215); C35(Carbamidomethyl / 57.0215)	0.021	0.028	0	0	0	0	0.0014	0.0018	1.675	126.7	0		Specific	7.3	>sp|P46531|NOTC1_HUMAN Neurogenic locus notch homolog protein 1 OS=Homo sapiens OX=9606 GN=NOTCH1 PE=1 SV=4	1	4734	FP060222_11.5078.5078.5	high-energy collision-induced dissociation	1.4	5237.22	5237.23	1	121 | 68858
22	HexNAc(1)	125.4	5	1048.45	5238.23	1048.45	5238.24	controllerType=0 controllerNumber=1 scan=5359	-1.416	E.VGSYRCVCRATHTGPNCERPYVPCSPSPCQNGGTCRPTGDVTHE.C	3	VGSYRCVCRATHTGPNCERPYVPCSPSPCQNGGTCRPTGDVTHE,EC,3@203.07937,6@57.02146,8@57.02146,17@57.02146,24@57.02146,29@57.02146,31@0.98402,35@57.02146	S3(OGlycan / 203.0794); N31(Deamidated / 0.984)	15.7078	E.VGS[+203.07937]YRC[+57.02146]VC[+57.02146]RATHTGPNC[+57.02146]ERPYVPC[+57.02146]SPSPC[+57.02146]QN[+0.98402]GGTC[+57.02146]RPTGDVTHE.C	C6(Carbamidomethyl / 57.0215); C8(Carbamidomethyl / 57.0215); C17(Carbamidomethyl / 57.0215); C24(Carbamidomethyl / 57.0215); C29(Carbamidomethyl / 57.0215); C35(Carbamidomethyl / 57.0215)	0.005	0.0066	0	0	0	0	0.00031	0.00041	2.297	125.4	0.4		Specific	7.4	>sp|P46531|NOTC1_HUMAN Neurogenic locus notch homolog protein 1 OS=Homo sapiens OX=9606 GN=NOTCH1 PE=1 SV=4	1	5070	FP060222_11.5359.5359.5	high-energy collision-induced dissociation	1.63	5237.22	5237.23	1	122 | 74818
22	HexNAc(1)	106.2	5	1048.45	5238.23	1048.45	5238.24	controllerType=0 controllerNumber=1 scan=5194	-2.697	E.VGSYRCVCRATHTGPNCERPYVPCSPSPCQNGGTCRPTGDVTHE.C	25	VGSYRCVCRATHTGPNCERPYVPCSPSPCQNGGTCRPTGDVTHE,EC,6@57.02146,8@57.02146,17@57.02146,24@57.02146,25@203.07937,29@57.02146,31@0.98402,35@57.02146	S25(OGlycan / 203.0794); N31(Deamidated / 0.984)	15.3546	E.VGSYRC[+57.02146]VC[+57.02146]RATHTGPNC[+57.02146]ERPYVPC[+57.02146]S[+203.07937]PSPC[+57.02146]QN[+0.98402]GGTC[+57.02146]RPTGDVTHE.C	C6(Carbamidomethyl / 57.0215); C8(Carbamidomethyl / 57.0215); C17(Carbamidomethyl / 57.0215); C24(Carbamidomethyl / 57.0215); C29(Carbamidomethyl / 57.0215); C35(Carbamidomethyl / 57.0215)	0.029	0.038	0	0	0	0	0.0031	0.004	1.538	106.2	0		Specific	7.1	>sp|P46531|NOTC1_HUMAN Neurogenic locus notch homolog protein 1 OS=Homo sapiens OX=9606 GN=NOTCH1 PE=1 SV=4	1	4874	FP060222_11.5194.5194.5	high-energy collision-induced dissociation	1.37	5237.22	5237.23	1	123 | 71098
22	HexNAc(1)	90.3	5	1048.45	5238.24	1048.45	5238.24	controllerType=0 controllerNumber=1 scan=5018	0.682	E.VGSYRCVCRATHTGPNCERPYVPCSPSPCQNGGTCRPTGDVTHE.C	27	VGSYRCVCRATHTGPNCERPYVPCSPSPCQNGGTCRPTGDVTHE,EC,5@0.98402,6@57.02146,8@57.02146,17@57.02146,24@57.02146,27@203.07937,29@57.02146,35@57.02146	R5(Deamidated / 0.984); S27(OGlycan / 203.0794)	14.9906	E.VGSYR[+0.98402]C[+57.02146]VC[+57.02146]RATHTGPNC[+57.02146]ERPYVPC[+57.02146]SPS[+203.07937]PC[+57.02146]QNGGTC[+57.02146]RPTGDVTHE.C	C6(Carbamidomethyl / 57.0215); C8(Carbamidomethyl / 57.0215); C17(Carbamidomethyl / 57.0215); C24(Carbamidomethyl / 57.0215); C29(Carbamidomethyl / 57.0215); C35(Carbamidomethyl / 57.0215)	0.029	0.038	0	0	0	0	0.0033	0.0043	1.532	90.3	0		Specific	6.6	>sp|P46531|NOTC1_HUMAN Neurogenic locus notch homolog protein 1 OS=Homo sapiens OX=9606 GN=NOTCH1 PE=1 SV=4	1	4666	FP060222_11.5018.5018.5	high-energy collision-induced dissociation	1.37	5237.24	5237.23	1	124 | 67778
22	HexNAc(1)	70.4	5	1048.25	5237.24	1048.45	5238.24	controllerType=0 controllerNumber=1 scan=4958	-0.146	E.VGSYRCVCRATHTGPNCERPYVPCSPSPCQNGGTCRPTGDVTHE.C	25	VGSYRCVCRATHTGPNCERPYVPCSPSPCQNGGTCRPTGDVTHE,EC,6@57.02146,8@57.02146,9@0.98402,17@57.02146,24@57.02146,25@203.07937,29@57.02146,35@57.02146	R9(Deamidated / 0.984); S25(OGlycan / 203.0794)	14.867	E.VGSYRC[+57.02146]VC[+57.02146]R[+0.98402]ATHTGPNC[+57.02146]ERPYVPC[+57.02146]S[+203.07937]PSPC[+57.02146]QNGGTC[+57.02146]RPTGDVTHE.C	C6(Carbamidomethyl / 57.0215); C8(Carbamidomethyl / 57.0215); C17(Carbamidomethyl / 57.0215); C24(Carbamidomethyl / 57.0215); C29(Carbamidomethyl / 57.0215); C35(Carbamidomethyl / 57.0215)	0.018	0.024	0	0	0	0	0.0011	0.0015	1.735	70.4	0	-1	Specific	7.1	>sp|P46531|NOTC1_HUMAN Neurogenic locus notch homolog protein 1 OS=Homo sapiens OX=9606 GN=NOTCH1 PE=1 SV=4	1	4593	FP060222_11.4958.4958.5	high-energy collision-induced dissociation	1.41	5236.23	5237.23	1	125 | 66458
22	HexNAc(1)	383.8	6	873.547	5236.25	873.715	5237.26	controllerType=0 controllerNumber=1 scan=4937	-0.741	E.VGSYRCVCRATHTGPNCERPYVPCSPSPCQNGGTCRPTGDVTHE.C	27	VGSYRCVCRATHTGPNCERPYVPCSPSPCQNGGTCRPTGDVTHE,EC,6@57.02146,8@57.02146,17@57.02146,24@57.02146,27@203.07937,29@57.02146,35@57.02146	S27(OGlycan / 203.0794)	14.8184	E.VGSYRC[+57.02146]VC[+57.02146]RATHTGPNC[+57.02146]ERPYVPC[+57.02146]SPS[+203.07937]PC[+57.02146]QNGGTC[+57.02146]RPTGDVTHE.C	C6(Carbamidomethyl / 57.0215); C8(Carbamidomethyl / 57.0215); C17(Carbamidomethyl / 57.0215); C24(Carbamidomethyl / 57.0215); C29(Carbamidomethyl / 57.0215); C35(Carbamidomethyl / 57.0215)	8.5e-08	1.1e-07	0	0	0	0	9.8e-09	1.3e-08	7.072	383.8	0	-1	Specific	11.5	>sp|P46531|NOTC1_HUMAN Neurogenic locus notch homolog protein 1 OS=Homo sapiens OX=9606 GN=NOTCH1 PE=1 SV=4	1	4566	FP060222_11.4937.4937.6	high-energy collision-induced dissociation	7.3	5235.24	5236.25	1	126 | 66018
22	Hex(1)	424.9	6	867.039	5197.2	867.042	5197.21	controllerType=0 controllerNumber=1 scan=5024	-2.721	E.VGSYRCVCRATHTGPNCERPYVPCSPSPCQNGGTCRPTGDVTHE.C	27	VGSYRCVCRATHTGPNCERPYVPCSPSPCQNGGTCRPTGDVTHE,EC,6@57.02146,8@57.02146,17@57.02146,24@57.02146,27@162.05282,29@57.02146,31@0.98402,35@57.02146	S27(OGlycan / 162.0528); N31(Deamidated / 0.984)	15.0036	E.VGSYRC[+57.02146]VC[+57.02146]RATHTGPNC[+57.02146]ERPYVPC[+57.02146]SPS[+162.05282]PC[+57.02146]QN[+0.98402]GGTC[+57.02146]RPTGDVTHE.C	C6(Carbamidomethyl / 57.0215); C8(Carbamidomethyl / 57.0215); C17(Carbamidomethyl / 57.0215); C24(Carbamidomethyl / 57.0215); C29(Carbamidomethyl / 57.0215); C35(Carbamidomethyl / 57.0215)	3.7e-07	4.8e-07	0	0	0	0	4e-08	5.2e-08	6.43	424.9	0		Specific	12.2	>sp|P46531|NOTC1_HUMAN Neurogenic locus notch homolog protein 1 OS=Homo sapiens OX=9606 GN=NOTCH1 PE=1 SV=4	1	4675	FP060222_11.5024.5024.6	high-energy collision-induced dissociation	5.44	5196.19	5196.21	1	127 | 67938
22	Hex(1)	399.1	6	867.04	5197.2	867.042	5197.21	controllerType=0 controllerNumber=1 scan=4960	-2.087	E.VGSYRCVCRATHTGPNCERPYVPCSPSPCQNGGTCRPTGDVTHE.C	27	VGSYRCVCRATHTGPNCERPYVPCSPSPCQNGGTCRPTGDVTHE,EC,6@57.02146,8@57.02146,17@57.02146,24@57.02146,27@162.05282,29@57.02146,31@0.98402,35@57.02146	S27(OGlycan / 162.0528); N31(Deamidated / 0.984)	14.8714	E.VGSYRC[+57.02146]VC[+57.02146]RATHTGPNC[+57.02146]ERPYVPC[+57.02146]SPS[+162.05282]PC[+57.02146]QN[+0.98402]GGTC[+57.02146]RPTGDVTHE.C	C6(Carbamidomethyl / 57.0215); C8(Carbamidomethyl / 57.0215); C17(Carbamidomethyl / 57.0215); C24(Carbamidomethyl / 57.0215); C29(Carbamidomethyl / 57.0215); C35(Carbamidomethyl / 57.0215)	8.2e-06	1.1e-05	0	0	0	0	7.1e-07	9.3e-07	5.088	399.1	0		Specific	10.5	>sp|P46531|NOTC1_HUMAN Neurogenic locus notch homolog protein 1 OS=Homo sapiens OX=9606 GN=NOTCH1 PE=1 SV=4	1	4596	FP060222_11.4960.4960.6	high-energy collision-induced dissociation	4.51	5196.19	5196.21	1	128 | 66578
22	Fuc(1)	261.1	5	1037.05	5181.21	1037.25	5182.2	controllerType=0 controllerNumber=1 scan=5510	1.237	E.VGSYRCVCRATHTGPNCERPYVPCSPSPCQNGGTCRPTGDVTHE.C	3	VGSYRCVCRATHTGPNCERPYVPCSPSPCQNGGTCRPTGDVTHE,EC,3@146.05791,6@57.02146,8@57.02146,9@0.98402,17@57.02146,24@57.02146,29@57.02146,31@0.98402,35@57.02146	S3(OGlycan / 146.0579); R9(Deamidated / 0.984); N31(Deamidated / 0.984)	16.0288	E.VGS[+146.05791]YRC[+57.02146]VC[+57.02146]R[+0.98402]ATHTGPNC[+57.02146]ERPYVPC[+57.02146]SPSPC[+57.02146]QN[+0.98402]GGTC[+57.02146]RPTGDVTHE.C	C6(Carbamidomethyl / 57.0215); C8(Carbamidomethyl / 57.0215); C17(Carbamidomethyl / 57.0215); C24(Carbamidomethyl / 57.0215); C29(Carbamidomethyl / 57.0215); C35(Carbamidomethyl / 57.0215)	0.00022	0.00029	0	0	0	0	1.4e-05	1.8e-05	3.658	261.1	1.6	-1	Specific	10.2	>sp|P46531|NOTC1_HUMAN Neurogenic locus notch homolog protein 1 OS=Homo sapiens OX=9606 GN=NOTCH1 PE=1 SV=4	1	5260	FP060222_11.5510.5510.5	high-energy collision-induced dissociation	2.76	5180.2	5181.19	1	129 | 76858
22	Fuc(1)	540	6	864.375	5181.21	864.376	5181.22	controllerType=0 controllerNumber=1 scan=5567	-1.12	E.VGSYRCVCRATHTGPNCERPYVPCSPSPCQNGGTCRPTGDVTHE.C	3	VGSYRCVCRATHTGPNCERPYVPCSPSPCQNGGTCRPTGDVTHE,EC,3@146.05791,6@57.02146,8@57.02146,17@57.02146,24@57.02146,29@57.02146,31@0.98402,35@57.02146	S3(OGlycan / 146.0579); N31(Deamidated / 0.984)	16.1589	E.VGS[+146.05791]YRC[+57.02146]VC[+57.02146]RATHTGPNC[+57.02146]ERPYVPC[+57.02146]SPSPC[+57.02146]QN[+0.98402]GGTC[+57.02146]RPTGDVTHE.C	C6(Carbamidomethyl / 57.0215); C8(Carbamidomethyl / 57.0215); C17(Carbamidomethyl / 57.0215); C24(Carbamidomethyl / 57.0215); C29(Carbamidomethyl / 57.0215); C35(Carbamidomethyl / 57.0215)	2.4e-08	3.1e-08	0	0	0	0	3.7e-09	4.8e-09	7.628	540	10.1		Specific	13	>sp|P46531|NOTC1_HUMAN Neurogenic locus notch homolog protein 1 OS=Homo sapiens OX=9606 GN=NOTCH1 PE=1 SV=4	1	5329	FP060222_11.5567.5567.6	high-energy collision-induced dissociation	7.48	5180.21	5180.21	1	130 | 77538
22	Fuc(1)	526.4	6	864.374	5181.21	864.376	5181.22	controllerType=0 controllerNumber=1 scan=5336	-2.392	E.VGSYRCVCRATHTGPNCERPYVPCSPSPCQNGGTCRPTGDVTHE.C	3	VGSYRCVCRATHTGPNCERPYVPCSPSPCQNGGTCRPTGDVTHE,EC,3@146.05791,6@57.02146,8@57.02146,17@57.02146,24@57.02146,29@57.02146,31@0.98402,35@57.02146	S3(OGlycan / 146.0579); N31(Deamidated / 0.984)	15.6612	E.VGS[+146.05791]YRC[+57.02146]VC[+57.02146]RATHTGPNC[+57.02146]ERPYVPC[+57.02146]SPSPC[+57.02146]QN[+0.98402]GGTC[+57.02146]RPTGDVTHE.C	C6(Carbamidomethyl / 57.0215); C8(Carbamidomethyl / 57.0215); C17(Carbamidomethyl / 57.0215); C24(Carbamidomethyl / 57.0215); C29(Carbamidomethyl / 57.0215); C35(Carbamidomethyl / 57.0215)	2.3e-07	3e-07	0	0	0	0	2.5e-08	3.2e-08	6.643	526.4	10.1		Specific	15.4	>sp|P46531|NOTC1_HUMAN Neurogenic locus notch homolog protein 1 OS=Homo sapiens OX=9606 GN=NOTCH1 PE=1 SV=4	1	5041	FP060222_11.5336.5336.6	high-energy collision-induced dissociation	6.49	5180.2	5180.21	1	131 | 74298
22	Fuc(1)	518.3	6	864.208	5180.21	864.376	5181.22	controllerType=0 controllerNumber=1 scan=5681	-0.284	E.VGSYRCVCRATHTGPNCERPYVPCSPSPCQNGGTCRPTGDVTHE.C	25	VGSYRCVCRATHTGPNCERPYVPCSPSPCQNGGTCRPTGDVTHE,EC,6@57.02146,8@57.02146,17@57.02146,24@57.02146,25@146.05791,29@57.02146,31@0.98402,35@57.02146	S25(OGlycan / 146.0579); N31(Deamidated / 0.984)	16.4205	E.VGSYRC[+57.02146]VC[+57.02146]RATHTGPNC[+57.02146]ERPYVPC[+57.02146]S[+146.05791]PSPC[+57.02146]QN[+0.98402]GGTC[+57.02146]RPTGDVTHE.C	C6(Carbamidomethyl / 57.0215); C8(Carbamidomethyl / 57.0215); C17(Carbamidomethyl / 57.0215); C24(Carbamidomethyl / 57.0215); C29(Carbamidomethyl / 57.0215); C35(Carbamidomethyl / 57.0215)	2.3e-08	3e-08	0	0	0	0	3.1e-09	4e-09	7.644	518.3	0	-1	Specific	12.6	>sp|P46531|NOTC1_HUMAN Neurogenic locus notch homolog protein 1 OS=Homo sapiens OX=9606 GN=NOTCH1 PE=1 SV=4	1	5476	FP060222_11.5681.5681.6	high-energy collision-induced dissociation	6.71	5179.21	5180.21	1	132 | 79418
22	Fuc(1)	505	6	864.374	5181.21	864.376	5181.22	controllerType=0 controllerNumber=1 scan=5171	-1.897	E.VGSYRCVCRATHTGPNCERPYVPCSPSPCQNGGTCRPTGDVTHE.C	3	VGSYRCVCRATHTGPNCERPYVPCSPSPCQNGGTCRPTGDVTHE,EC,3@146.05791,6@57.02146,8@57.02146,17@57.02146,24@57.02146,29@57.02146,31@0.98402,35@57.02146	S3(OGlycan / 146.0579); N31(Deamidated / 0.984)	15.3063	E.VGS[+146.05791]YRC[+57.02146]VC[+57.02146]RATHTGPNC[+57.02146]ERPYVPC[+57.02146]SPSPC[+57.02146]QN[+0.98402]GGTC[+57.02146]RPTGDVTHE.C	C6(Carbamidomethyl / 57.0215); C8(Carbamidomethyl / 57.0215); C17(Carbamidomethyl / 57.0215); C24(Carbamidomethyl / 57.0215); C29(Carbamidomethyl / 57.0215); C35(Carbamidomethyl / 57.0215)	2.2e-07	2.9e-07	0	0	0	0	2e-08	2.6e-08	6.659	505	5.4		Specific	13.5	>sp|P46531|NOTC1_HUMAN Neurogenic locus notch homolog protein 1 OS=Homo sapiens OX=9606 GN=NOTCH1 PE=1 SV=4	1	4845	FP060222_11.5171.5171.6	high-energy collision-induced dissociation	5.72	5180.2	5180.21	1	133 | 70538
22	Fuc(1)	487.9	6	864.376	5181.22	864.376	5181.22	controllerType=0 controllerNumber=1 scan=5627	-0.201	E.VGSYRCVCRATHTGPNCERPYVPCSPSPCQNGGTCRPTGDVTHE.C	3	VGSYRCVCRATHTGPNCERPYVPCSPSPCQNGGTCRPTGDVTHE,EC,3@146.05791,6@57.02146,8@57.02146,17@57.02146,24@57.02146,29@57.02146,31@0.98402,35@57.02146	S3(OGlycan / 146.0579); N31(Deamidated / 0.984)	16.2965	E.VGS[+146.05791]YRC[+57.02146]VC[+57.02146]RATHTGPNC[+57.02146]ERPYVPC[+57.02146]SPSPC[+57.02146]QN[+0.98402]GGTC[+57.02146]RPTGDVTHE.C	C6(Carbamidomethyl / 57.0215); C8(Carbamidomethyl / 57.0215); C17(Carbamidomethyl / 57.0215); C24(Carbamidomethyl / 57.0215); C29(Carbamidomethyl / 57.0215); C35(Carbamidomethyl / 57.0215)	2.3e-08	3e-08	0	0	0	0	2.9e-09	3.8e-09	7.644	487.9	1.6		Specific	12.3	>sp|P46531|NOTC1_HUMAN Neurogenic locus notch homolog protein 1 OS=Homo sapiens OX=9606 GN=NOTCH1 PE=1 SV=4	1	5409	FP060222_11.5627.5627.6	high-energy collision-induced dissociation	6.71	5180.21	5180.21	1	134 | 78458
22	Fuc(1)	462.2	6	864.374	5181.21	864.376	5181.22	controllerType=0 controllerNumber=1 scan=5281	-2.109	E.VGSYRCVCRATHTGPNCERPYVPCSPSPCQNGGTCRPTGDVTHE.C	3	VGSYRCVCRATHTGPNCERPYVPCSPSPCQNGGTCRPTGDVTHE,EC,3@146.05791,6@57.02146,8@57.02146,17@57.02146,24@57.02146,29@57.02146,31@0.98402,35@57.02146	S3(OGlycan / 146.0579); N31(Deamidated / 0.984)	15.5454	E.VGS[+146.05791]YRC[+57.02146]VC[+57.02146]RATHTGPNC[+57.02146]ERPYVPC[+57.02146]SPSPC[+57.02146]QN[+0.98402]GGTC[+57.02146]RPTGDVTHE.C	C6(Carbamidomethyl / 57.0215); C8(Carbamidomethyl / 57.0215); C17(Carbamidomethyl / 57.0215); C24(Carbamidomethyl / 57.0215); C29(Carbamidomethyl / 57.0215); C35(Carbamidomethyl / 57.0215)	4.3e-07	5.6e-07	0	0	0	0	5.1e-08	6.7e-08	6.366	462.2	5.5		Specific	13.2	>sp|P46531|NOTC1_HUMAN Neurogenic locus notch homolog protein 1 OS=Homo sapiens OX=9606 GN=NOTCH1 PE=1 SV=4	1	4977	FP060222_11.5281.5281.6	high-energy collision-induced dissociation	5.74	5180.2	5180.21	1	135 | 73098
22	Fuc(1)	447.7	6	864.374	5181.21	864.376	5181.22	controllerType=0 controllerNumber=1 scan=5399	-2.463	E.VGSYRCVCRATHTGPNCERPYVPCSPSPCQNGGTCRPTGDVTHE.C	3	VGSYRCVCRATHTGPNCERPYVPCSPSPCQNGGTCRPTGDVTHE,EC,3@146.05791,6@57.02146,8@57.02146,17@57.02146,24@57.02146,29@57.02146,31@0.98402,35@57.02146	S3(OGlycan / 146.0579); N31(Deamidated / 0.984)	15.7911	E.VGS[+146.05791]YRC[+57.02146]VC[+57.02146]RATHTGPNC[+57.02146]ERPYVPC[+57.02146]SPSPC[+57.02146]QN[+0.98402]GGTC[+57.02146]RPTGDVTHE.C	C6(Carbamidomethyl / 57.0215); C8(Carbamidomethyl / 57.0215); C17(Carbamidomethyl / 57.0215); C24(Carbamidomethyl / 57.0215); C29(Carbamidomethyl / 57.0215); C35(Carbamidomethyl / 57.0215)	4.3e-07	5.6e-07	0	0	0	0	5.6e-08	7.3e-08	6.366	447.7	1.9		Specific	13	>sp|P46531|NOTC1_HUMAN Neurogenic locus notch homolog protein 1 OS=Homo sapiens OX=9606 GN=NOTCH1 PE=1 SV=4	1	5123	FP060222_11.5399.5399.6	high-energy collision-induced dissociation	5.74	5180.2	5180.21	1	136 | 75458
22	Fuc(1)	445.2	6	864.374	5181.21	864.376	5181.22	controllerType=0 controllerNumber=1 scan=5463	-2.18	E.VGSYRCVCRATHTGPNCERPYVPCSPSPCQNGGTCRPTGDVTHE.C	3	VGSYRCVCRATHTGPNCERPYVPCSPSPCQNGGTCRPTGDVTHE,EC,3@146.05791,6@57.02146,8@57.02146,17@57.02146,24@57.02146,29@57.02146,31@0.98402,35@57.02146	S3(OGlycan / 146.0579); N31(Deamidated / 0.984)	15.9251	E.VGS[+146.05791]YRC[+57.02146]VC[+57.02146]RATHTGPNC[+57.02146]ERPYVPC[+57.02146]SPSPC[+57.02146]QN[+0.98402]GGTC[+57.02146]RPTGDVTHE.C	C6(Carbamidomethyl / 57.0215); C8(Carbamidomethyl / 57.0215); C17(Carbamidomethyl / 57.0215); C24(Carbamidomethyl / 57.0215); C29(Carbamidomethyl / 57.0215); C35(Carbamidomethyl / 57.0215)	4.3e-07	5.6e-07	0	0	0	0	5.9e-08	7.7e-08	6.366	445.2	8.1		Specific	12.5	>sp|P46531|NOTC1_HUMAN Neurogenic locus notch homolog protein 1 OS=Homo sapiens OX=9606 GN=NOTCH1 PE=1 SV=4	1	5200	FP060222_11.5463.5463.6	high-energy collision-induced dissociation	5.74	5180.2	5180.21	1	137 | 76218
22	Fuc(1)	432.1	6	864.375	5181.22	864.376	5181.22	controllerType=0 controllerNumber=1 scan=5007	-0.342	E.VGSYRCVCRATHTGPNCERPYVPCSPSPCQNGGTCRPTGDVTHE.C	3	VGSYRCVCRATHTGPNCERPYVPCSPSPCQNGGTCRPTGDVTHE,EC,3@146.05791,6@57.02146,8@57.02146,17@57.02146,24@57.02146,29@57.02146,31@0.98402,35@57.02146	S3(OGlycan / 146.0579); N31(Deamidated / 0.984)	14.9699	E.VGS[+146.05791]YRC[+57.02146]VC[+57.02146]RATHTGPNC[+57.02146]ERPYVPC[+57.02146]SPSPC[+57.02146]QN[+0.98402]GGTC[+57.02146]RPTGDVTHE.C	C6(Carbamidomethyl / 57.0215); C8(Carbamidomethyl / 57.0215); C17(Carbamidomethyl / 57.0215); C24(Carbamidomethyl / 57.0215); C29(Carbamidomethyl / 57.0215); C35(Carbamidomethyl / 57.0215)	3.9e-08	5e-08	0	0	0	0	4.7e-09	6.2e-09	7.415	432.1	9.2		Specific	13.3	>sp|P46531|NOTC1_HUMAN Neurogenic locus notch homolog protein 1 OS=Homo sapiens OX=9606 GN=NOTCH1 PE=1 SV=4	1	4652	FP060222_11.5007.5007.6	high-energy collision-induced dissociation	6.43	5180.21	5180.21	1	138 | 67458
22	Fuc(1)	424.8	6	864.376	5181.22	864.376	5181.22	controllerType=0 controllerNumber=1 scan=5793	-0.13	E.VGSYRCVCRATHTGPNCERPYVPCSPSPCQNGGTCRPTGDVTHE.C	3	VGSYRCVCRATHTGPNCERPYVPCSPSPCQNGGTCRPTGDVTHE,EC,3@146.05791,6@57.02146,8@57.02146,17@57.02146,24@57.02146,29@57.02146,31@0.98402,35@57.02146	S3(OGlycan / 146.0579); N31(Deamidated / 0.984)	16.6768	E.VGS[+146.05791]YRC[+57.02146]VC[+57.02146]RATHTGPNC[+57.02146]ERPYVPC[+57.02146]SPSPC[+57.02146]QN[+0.98402]GGTC[+57.02146]RPTGDVTHE.C	C6(Carbamidomethyl / 57.0215); C8(Carbamidomethyl / 57.0215); C17(Carbamidomethyl / 57.0215); C24(Carbamidomethyl / 57.0215); C29(Carbamidomethyl / 57.0215); C35(Carbamidomethyl / 57.0215)	3.9e-08	5e-08	0	0	0	0	5.3e-09	6.9e-09	7.415	424.8	1.6		Specific	12.3	>sp|P46531|NOTC1_HUMAN Neurogenic locus notch homolog protein 1 OS=Homo sapiens OX=9606 GN=NOTCH1 PE=1 SV=4	1	5610	FP060222_11.5793.5793.6	high-energy collision-induced dissociation	6.43	5180.21	5180.21	1	139 | 80578
22	Fuc(1)	422.7	6	864.374	5181.21	864.376	5181.22	controllerType=0 controllerNumber=1 scan=5062	-1.685	E.VGSYRCVCRATHTGPNCERPYVPCSPSPCQNGGTCRPTGDVTHE.C	3	VGSYRCVCRATHTGPNCERPYVPCSPSPCQNGGTCRPTGDVTHE,EC,3@146.05791,6@57.02146,8@57.02146,17@57.02146,24@57.02146,29@57.02146,31@0.98402,35@57.02146	S3(OGlycan / 146.0579); N31(Deamidated / 0.984)	15.0825	E.VGS[+146.05791]YRC[+57.02146]VC[+57.02146]RATHTGPNC[+57.02146]ERPYVPC[+57.02146]SPSPC[+57.02146]QN[+0.98402]GGTC[+57.02146]RPTGDVTHE.C	C6(Carbamidomethyl / 57.0215); C8(Carbamidomethyl / 57.0215); C17(Carbamidomethyl / 57.0215); C24(Carbamidomethyl / 57.0215); C29(Carbamidomethyl / 57.0215); C35(Carbamidomethyl / 57.0215)	3.9e-08	5e-08	0	0	0	0	4.9e-09	6.4e-09	7.415	422.7	7.3		Specific	12.8	>sp|P46531|NOTC1_HUMAN Neurogenic locus notch homolog protein 1 OS=Homo sapiens OX=9606 GN=NOTCH1 PE=1 SV=4	1	4715	FP060222_11.5062.5062.6	high-energy collision-induced dissociation	6.43	5180.2	5180.21	1	140 | 68538
22	Fuc(1)	406.3	6	864.373	5181.2	864.376	5181.22	controllerType=0 controllerNumber=1 scan=5738	-3.452	E.VGSYRCVCRATHTGPNCERPYVPCSPSPCQNGGTCRPTGDVTHE.C	3	VGSYRCVCRATHTGPNCERPYVPCSPSPCQNGGTCRPTGDVTHE,EC,3@146.05791,6@57.02146,8@57.02146,17@57.02146,24@57.02146,29@57.02146,31@0.98402,35@57.02146	S3(OGlycan / 146.0579); N31(Deamidated / 0.984)	16.5507	E.VGS[+146.05791]YRC[+57.02146]VC[+57.02146]RATHTGPNC[+57.02146]ERPYVPC[+57.02146]SPSPC[+57.02146]QN[+0.98402]GGTC[+57.02146]RPTGDVTHE.C	C6(Carbamidomethyl / 57.0215); C8(Carbamidomethyl / 57.0215); C17(Carbamidomethyl / 57.0215); C24(Carbamidomethyl / 57.0215); C29(Carbamidomethyl / 57.0215); C35(Carbamidomethyl / 57.0215)	3.7e-07	4.8e-07	0	0	0	0	4.3e-08	5.6e-08	6.43	406.3	7.3		Specific	11.4	>sp|P46531|NOTC1_HUMAN Neurogenic locus notch homolog protein 1 OS=Homo sapiens OX=9606 GN=NOTCH1 PE=1 SV=4	1	5545	FP060222_11.5738.5738.6	high-energy collision-induced dissociation	5.44	5180.19	5180.21	1	141 | 80098
22	Fuc(1)	396.3	6	864.375	5181.21	864.376	5181.22	controllerType=0 controllerNumber=1 scan=5514	-0.978	E.VGSYRCVCRATHTGPNCERPYVPCSPSPCQNGGTCRPTGDVTHE.C	3	VGSYRCVCRATHTGPNCERPYVPCSPSPCQNGGTCRPTGDVTHE,EC,3@146.05791,6@57.02146,8@57.02146,17@57.02146,24@57.02146,29@57.02146,31@0.98402,35@57.02146	S3(OGlycan / 146.0579); N31(Deamidated / 0.984)	16.0384	E.VGS[+146.05791]YRC[+57.02146]VC[+57.02146]RATHTGPNC[+57.02146]ERPYVPC[+57.02146]SPSPC[+57.02146]QN[+0.98402]GGTC[+57.02146]RPTGDVTHE.C	C6(Carbamidomethyl / 57.0215); C8(Carbamidomethyl / 57.0215); C17(Carbamidomethyl / 57.0215); C24(Carbamidomethyl / 57.0215); C29(Carbamidomethyl / 57.0215); C35(Carbamidomethyl / 57.0215)	8.5e-08	1.1e-07	0	0	0	0	1.3e-08	1.7e-08	7.072	396.3	8.1		Specific	11.6	>sp|P46531|NOTC1_HUMAN Neurogenic locus notch homolog protein 1 OS=Homo sapiens OX=9606 GN=NOTCH1 PE=1 SV=4	1	5265	FP060222_11.5514.5514.6	high-energy collision-induced dissociation	6.49	5180.21	5180.21	1	142 | 76898
22	Fuc(1)	394.9	6	864.374	5181.21	864.376	5181.22	controllerType=0 controllerNumber=1 scan=5226	-1.897	E.VGSYRCVCRATHTGPNCERPYVPCSPSPCQNGGTCRPTGDVTHE.C	3	VGSYRCVCRATHTGPNCERPYVPCSPSPCQNGGTCRPTGDVTHE,EC,3@146.05791,6@57.02146,8@57.02146,17@57.02146,24@57.02146,29@57.02146,31@0.98402,35@57.02146	S3(OGlycan / 146.0579); N31(Deamidated / 0.984)	15.4258	E.VGS[+146.05791]YRC[+57.02146]VC[+57.02146]RATHTGPNC[+57.02146]ERPYVPC[+57.02146]SPSPC[+57.02146]QN[+0.98402]GGTC[+57.02146]RPTGDVTHE.C	C6(Carbamidomethyl / 57.0215); C8(Carbamidomethyl / 57.0215); C17(Carbamidomethyl / 57.0215); C24(Carbamidomethyl / 57.0215); C29(Carbamidomethyl / 57.0215); C35(Carbamidomethyl / 57.0215)	8.2e-07	1.1e-06	0	0	0	0	8.5e-08	1.1e-07	6.087	394.9	5		Specific	12.8	>sp|P46531|NOTC1_HUMAN Neurogenic locus notch homolog protein 1 OS=Homo sapiens OX=9606 GN=NOTCH1 PE=1 SV=4	1	4914	FP060222_11.5226.5226.6	high-energy collision-induced dissociation	5.51	5180.2	5180.21	1	143 | 71818
22	Fuc(1)	390.2	6	864.374	5181.21	864.376	5181.22	controllerType=0 controllerNumber=1 scan=5116	-1.544	E.VGSYRCVCRATHTGPNCERPYVPCSPSPCQNGGTCRPTGDVTHE.C	3	VGSYRCVCRATHTGPNCERPYVPCSPSPCQNGGTCRPTGDVTHE,EC,3@146.05791,6@57.02146,8@57.02146,17@57.02146,24@57.02146,29@57.02146,31@0.98402,35@57.02146	S3(OGlycan / 146.0579); N31(Deamidated / 0.984)	15.1933	E.VGS[+146.05791]YRC[+57.02146]VC[+57.02146]RATHTGPNC[+57.02146]ERPYVPC[+57.02146]SPSPC[+57.02146]QN[+0.98402]GGTC[+57.02146]RPTGDVTHE.C	C6(Carbamidomethyl / 57.0215); C8(Carbamidomethyl / 57.0215); C17(Carbamidomethyl / 57.0215); C24(Carbamidomethyl / 57.0215); C29(Carbamidomethyl / 57.0215); C35(Carbamidomethyl / 57.0215)	8.5e-08	1.1e-07	0	0	0	0	1.1e-08	1.5e-08	7.072	390.2	7.6		Specific	13.8	>sp|P46531|NOTC1_HUMAN Neurogenic locus notch homolog protein 1 OS=Homo sapiens OX=9606 GN=NOTCH1 PE=1 SV=4	1	4778	FP060222_11.5116.5116.6	high-energy collision-induced dissociation	6.49	5180.2	5180.21	1	144 | 69538
22	Fuc(1)	358.2	6	864.374	5181.21	864.376	5181.22	controllerType=0 controllerNumber=1 scan=5847	-1.685	E.VGSYRCVCRATHTGPNCERPYVPCSPSPCQNGGTCRPTGDVTHE.C	3	VGSYRCVCRATHTGPNCERPYVPCSPSPCQNGGTCRPTGDVTHE,EC,3@146.05791,6@57.02146,8@57.02146,17@57.02146,24@57.02146,29@57.02146,31@0.98402,35@57.02146	S3(OGlycan / 146.0579); N31(Deamidated / 0.984)	16.8009	E.VGS[+146.05791]YRC[+57.02146]VC[+57.02146]RATHTGPNC[+57.02146]ERPYVPC[+57.02146]SPSPC[+57.02146]QN[+0.98402]GGTC[+57.02146]RPTGDVTHE.C	C6(Carbamidomethyl / 57.0215); C8(Carbamidomethyl / 57.0215); C17(Carbamidomethyl / 57.0215); C24(Carbamidomethyl / 57.0215); C29(Carbamidomethyl / 57.0215); C35(Carbamidomethyl / 57.0215)	9.1e-07	1.2e-06	0	0	0	0	1e-07	1.3e-07	6.04	358.2	1.6		Specific	11.5	>sp|P46531|NOTC1_HUMAN Neurogenic locus notch homolog protein 1 OS=Homo sapiens OX=9606 GN=NOTCH1 PE=1 SV=4	1	5681	FP060222_11.5847.5847.6	high-energy collision-induced dissociation	5.07	5180.2	5180.21	1	145 | 81138
22	Fuc(1)	265.7	6	864.372	5181.19	864.376	5181.22	controllerType=0 controllerNumber=1 scan=5972	-4.724	E.VGSYRCVCRATHTGPNCERPYVPCSPSPCQNGGTCRPTGDVTHE.C	3	VGSYRCVCRATHTGPNCERPYVPCSPSPCQNGGTCRPTGDVTHE,EC,3@146.05791,6@57.02146,8@57.02146,17@57.02146,24@57.02146,29@57.02146,31@0.98402,35@57.02146	S3(OGlycan / 146.0579); N31(Deamidated / 0.984)	17.09	E.VGS[+146.05791]YRC[+57.02146]VC[+57.02146]RATHTGPNC[+57.02146]ERPYVPC[+57.02146]SPSPC[+57.02146]QN[+0.98402]GGTC[+57.02146]RPTGDVTHE.C	C6(Carbamidomethyl / 57.0215); C8(Carbamidomethyl / 57.0215); C17(Carbamidomethyl / 57.0215); C24(Carbamidomethyl / 57.0215); C29(Carbamidomethyl / 57.0215); C35(Carbamidomethyl / 57.0215)	4.7e-05	6.1e-05	0	0	0	0	3.9e-06	5.1e-06	4.329	265.7	1.6		Specific	12.2	>sp|P46531|NOTC1_HUMAN Neurogenic locus notch homolog protein 1 OS=Homo sapiens OX=9606 GN=NOTCH1 PE=1 SV=4	1	5838	FP060222_11.5972.5972.6	high-energy collision-induced dissociation	3.5	5180.19	5180.21	1	146 | 81578
22	Fuc(1)	262.8	5	1037.05	5181.21	1037.05	5181.22	controllerType=0 controllerNumber=1 scan=5217	-1.789	E.VGSYRCVCRATHTGPNCERPYVPCSPSPCQNGGTCRPTGDVTHE.C	3	VGSYRCVCRATHTGPNCERPYVPCSPSPCQNGGTCRPTGDVTHE,EC,3@146.05791,6@57.02146,8@57.02146,17@57.02146,24@57.02146,29@57.02146,31@0.98402,35@57.02146	S3(OGlycan / 146.0579); N31(Deamidated / 0.984)	15.4064	E.VGS[+146.05791]YRC[+57.02146]VC[+57.02146]RATHTGPNC[+57.02146]ERPYVPC[+57.02146]SPSPC[+57.02146]QN[+0.98402]GGTC[+57.02146]RPTGDVTHE.C	C6(Carbamidomethyl / 57.0215); C8(Carbamidomethyl / 57.0215); C17(Carbamidomethyl / 57.0215); C24(Carbamidomethyl / 57.0215); C29(Carbamidomethyl / 57.0215); C35(Carbamidomethyl / 57.0215)	3.8e-05	4.9e-05	0	0	0	0	2.3e-06	3e-06	4.42	262.8	2.8		Specific	10	>sp|P46531|NOTC1_HUMAN Neurogenic locus notch homolog protein 1 OS=Homo sapiens OX=9606 GN=NOTCH1 PE=1 SV=4	1	4903	FP060222_11.5217.5217.5	high-energy collision-induced dissociation	3.59	5180.2	5180.21	1	147 | 71658
22	Fuc(1)	257.9	5	1037.05	5181.21	1037.05	5181.22	controllerType=0 controllerNumber=1 scan=5325	-1.671	E.VGSYRCVCRATHTGPNCERPYVPCSPSPCQNGGTCRPTGDVTHE.C	3	VGSYRCVCRATHTGPNCERPYVPCSPSPCQNGGTCRPTGDVTHE,EC,3@146.05791,6@57.02146,8@57.02146,17@57.02146,24@57.02146,29@57.02146,31@0.98402,35@57.02146	S3(OGlycan / 146.0579); N31(Deamidated / 0.984)	15.6375	E.VGS[+146.05791]YRC[+57.02146]VC[+57.02146]RATHTGPNC[+57.02146]ERPYVPC[+57.02146]SPSPC[+57.02146]QN[+0.98402]GGTC[+57.02146]RPTGDVTHE.C	C6(Carbamidomethyl / 57.0215); C8(Carbamidomethyl / 57.0215); C17(Carbamidomethyl / 57.0215); C24(Carbamidomethyl / 57.0215); C29(Carbamidomethyl / 57.0215); C35(Carbamidomethyl / 57.0215)	7.5e-05	9.8e-05	0	0	0	0	5.7e-06	7.4e-06	4.124	257.9	1.2		Specific	8.1	>sp|P46531|NOTC1_HUMAN Neurogenic locus notch homolog protein 1 OS=Homo sapiens OX=9606 GN=NOTCH1 PE=1 SV=4	1	5026	FP060222_11.5325.5325.5	high-energy collision-induced dissociation	3.3	5180.2	5180.21	1	148 | 74098
22	Fuc(1)	243.9	5	1037.05	5181.21	1037.05	5181.22	controllerType=0 controllerNumber=1 scan=5273	-1.199	E.VGSYRCVCRATHTGPNCERPYVPCSPSPCQNGGTCRPTGDVTHE.C	3	VGSYRCVCRATHTGPNCERPYVPCSPSPCQNGGTCRPTGDVTHE,EC,3@146.05791,6@57.02146,8@57.02146,17@57.02146,24@57.02146,29@57.02146,31@0.98402,35@57.02146	S3(OGlycan / 146.0579); N31(Deamidated / 0.984)	15.5262	E.VGS[+146.05791]YRC[+57.02146]VC[+57.02146]RATHTGPNC[+57.02146]ERPYVPC[+57.02146]SPSPC[+57.02146]QN[+0.98402]GGTC[+57.02146]RPTGDVTHE.C	C6(Carbamidomethyl / 57.0215); C8(Carbamidomethyl / 57.0215); C17(Carbamidomethyl / 57.0215); C24(Carbamidomethyl / 57.0215); C29(Carbamidomethyl / 57.0215); C35(Carbamidomethyl / 57.0215)	8.1e-05	0.0001	0	0	0	0	5.9e-06	7.7e-06	4.094	243.9	6.4		Specific	9.2	>sp|P46531|NOTC1_HUMAN Neurogenic locus notch homolog protein 1 OS=Homo sapiens OX=9606 GN=NOTCH1 PE=1 SV=4	1	4967	FP060222_11.5273.5273.5	high-energy collision-induced dissociation	3.27	5180.2	5180.21	1	149 | 72858
22	Fuc(1)	240	5	1037.05	5181.21	1037.05	5181.22	controllerType=0 controllerNumber=1 scan=5160	-2.495	E.VGSYRCVCRATHTGPNCERPYVPCSPSPCQNGGTCRPTGDVTHE.C	3	VGSYRCVCRATHTGPNCERPYVPCSPSPCQNGGTCRPTGDVTHE,EC,3@146.05791,6@57.02146,8@57.02146,17@57.02146,24@57.02146,29@57.02146,31@0.98402,35@57.02146	S3(OGlycan / 146.0579); N31(Deamidated / 0.984)	15.2858	E.VGS[+146.05791]YRC[+57.02146]VC[+57.02146]RATHTGPNC[+57.02146]ERPYVPC[+57.02146]SPSPC[+57.02146]QN[+0.98402]GGTC[+57.02146]RPTGDVTHE.C	C6(Carbamidomethyl / 57.0215); C8(Carbamidomethyl / 57.0215); C17(Carbamidomethyl / 57.0215); C24(Carbamidomethyl / 57.0215); C29(Carbamidomethyl / 57.0215); C35(Carbamidomethyl / 57.0215)	0.00076	0.00099	0	0	0	0	4.7e-05	6.1e-05	3.118	240	1.6		Specific	9.3	>sp|P46531|NOTC1_HUMAN Neurogenic locus notch homolog protein 1 OS=Homo sapiens OX=9606 GN=NOTCH1 PE=1 SV=4	1	4833	FP060222_11.5160.5160.5	high-energy collision-induced dissociation	2.33	5180.2	5180.21	1	150 | 70218
22	Fuc(1)	226.4	5	1037.05	5181.2	1037.05	5181.22	controllerType=0 controllerNumber=1 scan=5389	-3.084	E.VGSYRCVCRATHTGPNCERPYVPCSPSPCQNGGTCRPTGDVTHE.C	3	VGSYRCVCRATHTGPNCERPYVPCSPSPCQNGGTCRPTGDVTHE,EC,3@146.05791,6@57.02146,8@57.02146,17@57.02146,24@57.02146,29@57.02146,31@0.98402,35@57.02146	S3(OGlycan / 146.0579); N31(Deamidated / 0.984)	15.7703	E.VGS[+146.05791]YRC[+57.02146]VC[+57.02146]RATHTGPNC[+57.02146]ERPYVPC[+57.02146]SPSPC[+57.02146]QN[+0.98402]GGTC[+57.02146]RPTGDVTHE.C	C6(Carbamidomethyl / 57.0215); C8(Carbamidomethyl / 57.0215); C17(Carbamidomethyl / 57.0215); C24(Carbamidomethyl / 57.0215); C29(Carbamidomethyl / 57.0215); C35(Carbamidomethyl / 57.0215)	0.0024	0.0031	0	0	0	0	0.00014	0.00019	2.617	226.4	1.6		Specific	9.1	>sp|P46531|NOTC1_HUMAN Neurogenic locus notch homolog protein 1 OS=Homo sapiens OX=9606 GN=NOTCH1 PE=1 SV=4	1	5111	FP060222_11.5389.5389.5	high-energy collision-induced dissociation	2.25	5180.19	5180.21	1	151 | 75258
22	Fuc(1)	160.8	5	1037.05	5181.21	1037.05	5181.22	controllerType=0 controllerNumber=1 scan=5105	-1.317	E.VGSYRCVCRATHTGPNCERPYVPCSPSPCQNGGTCRPTGDVTHE.C	3	VGSYRCVCRATHTGPNCERPYVPCSPSPCQNGGTCRPTGDVTHE,EC,3@146.05791,6@57.02146,8@57.02146,17@57.02146,24@57.02146,29@57.02146,31@0.98402,35@57.02146	S3(OGlycan / 146.0579); N31(Deamidated / 0.984)	15.1715	E.VGS[+146.05791]YRC[+57.02146]VC[+57.02146]RATHTGPNC[+57.02146]ERPYVPC[+57.02146]SPSPC[+57.02146]QN[+0.98402]GGTC[+57.02146]RPTGDVTHE.C	C6(Carbamidomethyl / 57.0215); C8(Carbamidomethyl / 57.0215); C17(Carbamidomethyl / 57.0215); C24(Carbamidomethyl / 57.0215); C29(Carbamidomethyl / 57.0215); C35(Carbamidomethyl / 57.0215)	0.0012	0.0016	0	0	0	0	6.1e-05	8e-05	2.912	160.8	1.6		Specific	8.5	>sp|P46531|NOTC1_HUMAN Neurogenic locus notch homolog protein 1 OS=Homo sapiens OX=9606 GN=NOTCH1 PE=1 SV=4	1	4765	FP060222_11.5105.5105.5	high-energy collision-induced dissociation	2.07	5180.2	5180.21	1	152 | 69298
22	Fuc(1)	150.8	5	1037.05	5181.22	1037.05	5181.22	controllerType=0 controllerNumber=1 scan=5045	-0.493	E.VGSYRCVCRATHTGPNCERPYVPCSPSPCQNGGTCRPTGDVTHE.C	3	VGSYRCVCRATHTGPNCERPYVPCSPSPCQNGGTCRPTGDVTHE,EC,3@146.05791,6@57.02146,8@57.02146,17@57.02146,24@57.02146,29@57.02146,31@0.98402,35@57.02146	S3(OGlycan / 146.0579); N31(Deamidated / 0.984)	15.0479	E.VGS[+146.05791]YRC[+57.02146]VC[+57.02146]RATHTGPNC[+57.02146]ERPYVPC[+57.02146]SPSPC[+57.02146]QN[+0.98402]GGTC[+57.02146]RPTGDVTHE.C	C6(Carbamidomethyl / 57.0215); C8(Carbamidomethyl / 57.0215); C17(Carbamidomethyl / 57.0215); C24(Carbamidomethyl / 57.0215); C29(Carbamidomethyl / 57.0215); C35(Carbamidomethyl / 57.0215)	0.0019	0.0025	0	0	0	0	0.00012	0.00016	2.71	150.8	1.6		Specific	7.7	>sp|P46531|NOTC1_HUMAN Neurogenic locus notch homolog protein 1 OS=Homo sapiens OX=9606 GN=NOTCH1 PE=1 SV=4	1	4696	FP060222_11.5045.5045.5	high-energy collision-induced dissociation	1.91	5180.21	5180.21	1	153 | 68098
22	Fuc(1)	126.2	7	741.036	5181.21	741.037	5181.22	controllerType=0 controllerNumber=1 scan=5473	-2.465	E.VGSYRCVCRATHTGPNCERPYVPCSPSPCQNGGTCRPTGDVTHE.C	42	VGSYRCVCRATHTGPNCERPYVPCSPSPCQNGGTCRPTGDVTHE,EC,6@57.02146,8@57.02146,17@57.02146,24@57.02146,29@57.02146,31@0.98402,35@57.02146,42@146.05791	N31(Deamidated / 0.984); T42(OGlycan / 146.0579)	15.9468	E.VGSYRC[+57.02146]VC[+57.02146]RATHTGPNC[+57.02146]ERPYVPC[+57.02146]SPSPC[+57.02146]QN[+0.98402]GGTC[+57.02146]RPTGDVT[+146.05791]HE.C	C6(Carbamidomethyl / 57.0215); C8(Carbamidomethyl / 57.0215); C17(Carbamidomethyl / 57.0215); C24(Carbamidomethyl / 57.0215); C29(Carbamidomethyl / 57.0215); C35(Carbamidomethyl / 57.0215)	0.021	0.028	0	0	0	0	0.0015	0.0019	1.674	126.2	1.8		Specific	7	>sp|P46531|NOTC1_HUMAN Neurogenic locus notch homolog protein 1 OS=Homo sapiens OX=9606 GN=NOTCH1 PE=1 SV=4	1	5213	FP060222_11.5473.5473.5	high-energy collision-induced dissociation	1.4	5180.2	5180.21	1	154 | 76338
22	Fuc(1)	97	5	1037.05	5181.2	1037.05	5181.22	controllerType=0 controllerNumber=1 scan=5574	-2.849	E.VGSYRCVCRATHTGPNCERPYVPCSPSPCQNGGTCRPTGDVTHE.C	3	VGSYRCVCRATHTGPNCERPYVPCSPSPCQNGGTCRPTGDVTHE,EC,3@146.05791,6@57.02146,8@57.02146,17@57.02146,24@57.02146,29@57.02146,31@0.98402,35@57.02146	S3(OGlycan / 146.0579); N31(Deamidated / 0.984)	16.1731	E.VGS[+146.05791]YRC[+57.02146]VC[+57.02146]RATHTGPNC[+57.02146]ERPYVPC[+57.02146]SPSPC[+57.02146]QN[+0.98402]GGTC[+57.02146]RPTGDVTHE.C	C6(Carbamidomethyl / 57.0215); C8(Carbamidomethyl / 57.0215); C17(Carbamidomethyl / 57.0215); C24(Carbamidomethyl / 57.0215); C29(Carbamidomethyl / 57.0215); C35(Carbamidomethyl / 57.0215)	0.021	0.028	0	0	0	0	0.0014	0.0019	1.675	97	1.6		Specific	7.4	>sp|P46531|NOTC1_HUMAN Neurogenic locus notch homolog protein 1 OS=Homo sapiens OX=9606 GN=NOTCH1 PE=1 SV=4	1	5338	FP060222_11.5574.5574.5	high-energy collision-induced dissociation	1.4	5180.2	5180.21	1	155 | 77658
22	Fuc(1)	13.4	4	1295.81	5180.21	1296.06	5181.22	controllerType=0 controllerNumber=1 scan=5134	-0.915	E.VGSYRCVCRATHTGPNCERPYVPCSPSPCQNGGTCRPTGDVTHE.C	34	VGSYRCVCRATHTGPNCERPYVPCSPSPCQNGGTCRPTGDVTHE,EC,6@57.02146,8@57.02146,17@57.02146,24@57.02146,29@57.02146,31@0.98402,34@146.05791,35@57.02146	N31(Deamidated / 0.984); T34(OGlycan / 146.0579)	15.2291	E.VGSYRC[+57.02146]VC[+57.02146]RATHTGPNC[+57.02146]ERPYVPC[+57.02146]SPSPC[+57.02146]QN[+0.98402]GGT[+146.05791]C[+57.02146]RPTGDVTHE.C	C6(Carbamidomethyl / 57.0215); C8(Carbamidomethyl / 57.0215); C17(Carbamidomethyl / 57.0215); C24(Carbamidomethyl / 57.0215); C29(Carbamidomethyl / 57.0215); C35(Carbamidomethyl / 57.0215)	0.028	0.037	0	0	0	0	0.0028	0.0037	1.547	13.4	4.8	-1	Specific	6.2	>sp|P46531|NOTC1_HUMAN Neurogenic locus notch homolog protein 1 OS=Homo sapiens OX=9606 GN=NOTCH1 PE=1 SV=4	1	4803	FP060222_11.5134.5134.4	high-energy collision-induced dissociation	1.37	5179.2	5180.21	1	156 | 69818
22	Fuc(1)	495.5	6	864.21	5180.22	864.212	5180.23	controllerType=0 controllerNumber=1 scan=4951	-1.825	E.VGSYRCVCRATHTGPNCERPYVPCSPSPCQNGGTCRPTGDVTHE.C	3	VGSYRCVCRATHTGPNCERPYVPCSPSPCQNGGTCRPTGDVTHE,EC,3@146.05791,6@57.02146,8@57.02146,17@57.02146,24@57.02146,29@57.02146,35@57.02146	S3(OGlycan / 146.0579)	14.8523	E.VGS[+146.05791]YRC[+57.02146]VC[+57.02146]RATHTGPNC[+57.02146]ERPYVPC[+57.02146]SPSPC[+57.02146]QNGGTC[+57.02146]RPTGDVTHE.C	C6(Carbamidomethyl / 57.0215); C8(Carbamidomethyl / 57.0215); C17(Carbamidomethyl / 57.0215); C24(Carbamidomethyl / 57.0215); C29(Carbamidomethyl / 57.0215); C35(Carbamidomethyl / 57.0215)	2.2e-07	2.9e-07	0	0	0	0	1.9e-08	2.5e-08	6.659	495.5	8.2		Specific	13.6	>sp|P46531|NOTC1_HUMAN Neurogenic locus notch homolog protein 1 OS=Homo sapiens OX=9606 GN=NOTCH1 PE=1 SV=4	1	4581	FP060222_11.4951.4951.6	high-energy collision-induced dissociation	6.53	5179.22	5179.23	1	157 | 66338
22	Fuc(1)	490.4	6	864.212	5180.23	864.212	5180.23	controllerType=0 controllerNumber=1 scan=4894	0.013	E.VGSYRCVCRATHTGPNCERPYVPCSPSPCQNGGTCRPTGDVTHE.C	3	VGSYRCVCRATHTGPNCERPYVPCSPSPCQNGGTCRPTGDVTHE,EC,3@146.05791,6@57.02146,8@57.02146,17@57.02146,24@57.02146,29@57.02146,35@57.02146	S3(OGlycan / 146.0579)	14.725	E.VGS[+146.05791]YRC[+57.02146]VC[+57.02146]RATHTGPNC[+57.02146]ERPYVPC[+57.02146]SPSPC[+57.02146]QNGGTC[+57.02146]RPTGDVTHE.C	C6(Carbamidomethyl / 57.0215); C8(Carbamidomethyl / 57.0215); C17(Carbamidomethyl / 57.0215); C24(Carbamidomethyl / 57.0215); C29(Carbamidomethyl / 57.0215); C35(Carbamidomethyl / 57.0215)	2.3e-08	3e-08	0	0	0	0	2.4e-09	3.1e-09	7.644	490.4	6.4		Specific	14	>sp|P46531|NOTC1_HUMAN Neurogenic locus notch homolog protein 1 OS=Homo sapiens OX=9606 GN=NOTCH1 PE=1 SV=4	1	4509	FP060222_11.4894.4894.6	high-energy collision-induced dissociation	7.51	5179.23	5179.23	1	158 | 65778
22	Fuc(1)	202.5	5	1036.85	5180.22	1036.85	5180.23	controllerType=0 controllerNumber=1 scan=4977	-2.706	E.VGSYRCVCRATHTGPNCERPYVPCSPSPCQNGGTCRPTGDVTHE.C	3	VGSYRCVCRATHTGPNCERPYVPCSPSPCQNGGTCRPTGDVTHE,EC,3@146.05791,6@57.02146,8@57.02146,17@57.02146,24@57.02146,29@57.02146,35@57.02146	S3(OGlycan / 146.0579)	14.9076	E.VGS[+146.05791]YRC[+57.02146]VC[+57.02146]RATHTGPNC[+57.02146]ERPYVPC[+57.02146]SPSPC[+57.02146]QNGGTC[+57.02146]RPTGDVTHE.C	C6(Carbamidomethyl / 57.0215); C8(Carbamidomethyl / 57.0215); C17(Carbamidomethyl / 57.0215); C24(Carbamidomethyl / 57.0215); C29(Carbamidomethyl / 57.0215); C35(Carbamidomethyl / 57.0215)	0.0044	0.0057	0	0	0	0	0.00027	0.00035	2.359	202.5	1.2		Specific	8.6	>sp|P46531|NOTC1_HUMAN Neurogenic locus notch homolog protein 1 OS=Homo sapiens OX=9606 GN=NOTCH1 PE=1 SV=4	1	4618	FP060222_11.4977.4977.5	high-energy collision-induced dissociation	2.73	5179.21	5179.23	1	159 | 66898
22	Fuc(1)	152.6	5	1036.85	5180.23	1036.85	5180.23	controllerType=0 controllerNumber=1 scan=4920	-1.41	E.VGSYRCVCRATHTGPNCERPYVPCSPSPCQNGGTCRPTGDVTHE.C	3	VGSYRCVCRATHTGPNCERPYVPCSPSPCQNGGTCRPTGDVTHE,EC,3@146.05791,6@57.02146,8@57.02146,17@57.02146,24@57.02146,29@57.02146,35@57.02146	S3(OGlycan / 146.0579)	14.7848	E.VGS[+146.05791]YRC[+57.02146]VC[+57.02146]RATHTGPNC[+57.02146]ERPYVPC[+57.02146]SPSPC[+57.02146]QNGGTC[+57.02146]RPTGDVTHE.C	C6(Carbamidomethyl / 57.0215); C8(Carbamidomethyl / 57.0215); C17(Carbamidomethyl / 57.0215); C24(Carbamidomethyl / 57.0215); C29(Carbamidomethyl / 57.0215); C35(Carbamidomethyl / 57.0215)	0.0019	0.0025	0	0	0	0	0.00012	0.00015	2.71	152.6	1.6		Specific	7.7	>sp|P46531|NOTC1_HUMAN Neurogenic locus notch homolog protein 1 OS=Homo sapiens OX=9606 GN=NOTCH1 PE=1 SV=4	1	4542	FP060222_11.4920.4920.5	high-energy collision-induced dissociation	2.6	5179.22	5179.23	1	160 | 65898
22		31.9	6	842.367	5049.17	842.535	5050.17	controllerType=0 controllerNumber=1 scan=5331	-0.095	E.VGSYRCVCRATHTGPNCERPYVPCSPSPCQNGGTCRPTGDVTHE.C		VGSYRCVCRATHTGPNCERPYVPCSPSPCQNGGTCRPTGDVTHE,EC,6@57.02146,8@57.02146,16@15.99492,17@57.02146,24@57.02146,29@57.02146,35@57.02146	N16(Oxidation / 15.9949)	15.6485	E.VGSYRC[+57.02146]VC[+57.02146]RATHTGPN[+15.99492]C[+57.02146]ERPYVPC[+57.02146]SPSPC[+57.02146]QNGGTC[+57.02146]RPTGDVTHE.C	C6(Carbamidomethyl / 57.0215); C8(Carbamidomethyl / 57.0215); C17(Carbamidomethyl / 57.0215); C24(Carbamidomethyl / 57.0215); C29(Carbamidomethyl / 57.0215); C35(Carbamidomethyl / 57.0215)	0.027	0.036	0	0	0	0	0.0023	0.003	1.563	31.9	26.1	-1	Specific	6.3	>sp|P46531|NOTC1_HUMAN Neurogenic locus notch homolog protein 1 OS=Homo sapiens OX=9606 GN=NOTCH1 PE=1 SV=4	1	5036	FP060222_11.5331.5331.3	high-energy collision-induced dissociation	1.45	5048.16	5049.16	1	161 | 74218
22		480.3	6	840.032	5035.16	840.197	5036.14	controllerType=0 controllerNumber=1 scan=5623	3.085	E.VGSYRCVCRATHTGPNCERPYVPCSPSPCQNGGTCRPTGDVTHE.C		VGSYRCVCRATHTGPNCERPYVPCSPSPCQNGGTCRPTGDVTHE,EC,6@57.02146,8@57.02146,17@57.02146,19@0.98402,24@57.02146,29@57.02146,31@0.98402,35@57.02146	R19(Deamidated / 0.984); N31(Deamidated / 0.984)	16.2884	E.VGSYRC[+57.02146]VC[+57.02146]RATHTGPNC[+57.02146]ER[+0.98402]PYVPC[+57.02146]SPSPC[+57.02146]QN[+0.98402]GGTC[+57.02146]RPTGDVTHE.C	C6(Carbamidomethyl / 57.0215); C8(Carbamidomethyl / 57.0215); C17(Carbamidomethyl / 57.0215); C24(Carbamidomethyl / 57.0215); C29(Carbamidomethyl / 57.0215); C35(Carbamidomethyl / 57.0215)	1.3e-06	1.7e-06	0	0	0	0	1.4e-07	1.9e-07	5.885	480.3	1.3	-1	Specific	12.8	>sp|P46531|NOTC1_HUMAN Neurogenic locus notch homolog protein 1 OS=Homo sapiens OX=9606 GN=NOTCH1 PE=1 SV=4	1	5403	FP060222_11.5623.5623.6	high-energy collision-induced dissociation	4.95	5034.15	5035.14	1	162 | 78418
22		78.5	5	1008.24	5037.16	1008.03	5036.14	controllerType=0 controllerNumber=1 scan=5686	2.24	E.VGSYRCVCRATHTGPNCERPYVPCSPSPCQNGGTCRPTGDVTHE.C		VGSYRCVCRATHTGPNCERPYVPCSPSPCQNGGTCRPTGDVTHE,EC,6@57.02146,8@57.02146,9@0.98402,17@57.02146,24@57.02146,29@57.02146,31@0.98402,35@57.02146	R9(Deamidated / 0.984); N31(Deamidated / 0.984)	16.4314	E.VGSYRC[+57.02146]VC[+57.02146]R[+0.98402]ATHTGPNC[+57.02146]ERPYVPC[+57.02146]SPSPC[+57.02146]QN[+0.98402]GGTC[+57.02146]RPTGDVTHE.C	C6(Carbamidomethyl / 57.0215); C8(Carbamidomethyl / 57.0215); C17(Carbamidomethyl / 57.0215); C24(Carbamidomethyl / 57.0215); C29(Carbamidomethyl / 57.0215); C35(Carbamidomethyl / 57.0215)	0.031	0.04	0	0	0	0	0.004	0.0052	1.508	78.5	0.3	1	Specific	6.3	>sp|P46531|NOTC1_HUMAN Neurogenic locus notch homolog protein 1 OS=Homo sapiens OX=9606 GN=NOTCH1 PE=1 SV=4	1	5482	FP060222_11.5686.5686.5	high-energy collision-induced dissociation	1.37	5036.15	5035.14	1	163 | 79578
22		73	5	1007.84	5035.15	1008.03	5036.14	controllerType=0 controllerNumber=1 scan=5629	1.125	E.VGSYRCVCRATHTGPNCERPYVPCSPSPCQNGGTCRPTGDVTHE.C		VGSYRCVCRATHTGPNCERPYVPCSPSPCQNGGTCRPTGDVTHE,EC,6@57.02146,8@57.02146,9@0.98402,17@57.02146,24@57.02146,29@57.02146,31@0.98402,35@57.02146	R9(Deamidated / 0.984); N31(Deamidated / 0.984)	16.3008	E.VGSYRC[+57.02146]VC[+57.02146]R[+0.98402]ATHTGPNC[+57.02146]ERPYVPC[+57.02146]SPSPC[+57.02146]QN[+0.98402]GGTC[+57.02146]RPTGDVTHE.C	C6(Carbamidomethyl / 57.0215); C8(Carbamidomethyl / 57.0215); C17(Carbamidomethyl / 57.0215); C24(Carbamidomethyl / 57.0215); C29(Carbamidomethyl / 57.0215); C35(Carbamidomethyl / 57.0215)	0.031	0.04	0	0	0	0	0.0039	0.0051	1.508	73	2.8	-1	Specific	5.7	>sp|P46531|NOTC1_HUMAN Neurogenic locus notch homolog protein 1 OS=Homo sapiens OX=9606 GN=NOTCH1 PE=1 SV=4	1	5411	FP060222_11.5629.5629.5	high-energy collision-induced dissociation	1.37	5034.14	5035.14	1	164 | 78538
22		548.7	6	840.031	5035.15	840.033	5035.16	controllerType=0 controllerNumber=1 scan=5403	-2.428	E.VGSYRCVCRATHTGPNCERPYVPCSPSPCQNGGTCRPTGDVTHE.C		VGSYRCVCRATHTGPNCERPYVPCSPSPCQNGGTCRPTGDVTHE,EC,6@57.02146,8@57.02146,17@57.02146,24@57.02146,29@57.02146,31@0.98402,35@57.02146	N31(Deamidated / 0.984)	15.8007	E.VGSYRC[+57.02146]VC[+57.02146]RATHTGPNC[+57.02146]ERPYVPC[+57.02146]SPSPC[+57.02146]QN[+0.98402]GGTC[+57.02146]RPTGDVTHE.C	C6(Carbamidomethyl / 57.0215); C8(Carbamidomethyl / 57.0215); C17(Carbamidomethyl / 57.0215); C24(Carbamidomethyl / 57.0215); C29(Carbamidomethyl / 57.0215); C35(Carbamidomethyl / 57.0215)	2.3e-07	3e-07	0	0	0	0	2.6e-08	3.4e-08	6.643	548.7	28.1		Specific	12.3	>sp|P46531|NOTC1_HUMAN Neurogenic locus notch homolog protein 1 OS=Homo sapiens OX=9606 GN=NOTCH1 PE=1 SV=4	1	5127	FP060222_11.5403.5403.6	high-energy collision-induced dissociation	7.3	5034.14	5034.15	1	165 | 75538
22		543.3	6	840.032	5035.15	840.033	5035.16	controllerType=0 controllerNumber=1 scan=5074	-1.118	E.VGSYRCVCRATHTGPNCERPYVPCSPSPCQNGGTCRPTGDVTHE.C		VGSYRCVCRATHTGPNCERPYVPCSPSPCQNGGTCRPTGDVTHE,EC,6@57.02146,8@57.02146,17@57.02146,24@57.02146,29@57.02146,31@0.98402,35@57.02146	N31(Deamidated / 0.984)	15.1075	E.VGSYRC[+57.02146]VC[+57.02146]RATHTGPNC[+57.02146]ERPYVPC[+57.02146]SPSPC[+57.02146]QN[+0.98402]GGTC[+57.02146]RPTGDVTHE.C	C6(Carbamidomethyl / 57.0215); C8(Carbamidomethyl / 57.0215); C17(Carbamidomethyl / 57.0215); C24(Carbamidomethyl / 57.0215); C29(Carbamidomethyl / 57.0215); C35(Carbamidomethyl / 57.0215)	2.4e-08	3.1e-08	0	0	0	0	3.2e-09	4.1e-09	7.628	543.3	27.1		Specific	14.7	>sp|P46531|NOTC1_HUMAN Neurogenic locus notch homolog protein 1 OS=Homo sapiens OX=9606 GN=NOTCH1 PE=1 SV=4	1	4730	FP060222_11.5074.5074.6	high-energy collision-induced dissociation	8.28	5034.15	5034.15	1	166 | 68778
22		535.2	6	840.032	5035.15	840.033	5035.16	controllerType=0 controllerNumber=1 scan=5237	-1.482	E.VGSYRCVCRATHTGPNCERPYVPCSPSPCQNGGTCRPTGDVTHE.C		VGSYRCVCRATHTGPNCERPYVPCSPSPCQNGGTCRPTGDVTHE,EC,6@57.02146,8@57.02146,17@57.02146,24@57.02146,29@57.02146,31@0.98402,35@57.02146	N31(Deamidated / 0.984)	15.4491	E.VGSYRC[+57.02146]VC[+57.02146]RATHTGPNC[+57.02146]ERPYVPC[+57.02146]SPSPC[+57.02146]QN[+0.98402]GGTC[+57.02146]RPTGDVTHE.C	C6(Carbamidomethyl / 57.0215); C8(Carbamidomethyl / 57.0215); C17(Carbamidomethyl / 57.0215); C24(Carbamidomethyl / 57.0215); C29(Carbamidomethyl / 57.0215); C35(Carbamidomethyl / 57.0215)	2.4e-08	3.1e-08	0	0	0	0	3.3e-09	4.3e-09	7.628	535.2	30.1		Specific	12.5	>sp|P46531|NOTC1_HUMAN Neurogenic locus notch homolog protein 1 OS=Homo sapiens OX=9606 GN=NOTCH1 PE=1 SV=4	1	4924	FP060222_11.5237.5237.6	high-energy collision-induced dissociation	8.28	5034.15	5034.15	1	167 | 72058
22		534	6	840.031	5035.15	840.033	5035.16	controllerType=0 controllerNumber=1 scan=5517	-1.628	E.VGSYRCVCRATHTGPNCERPYVPCSPSPCQNGGTCRPTGDVTHE.C		VGSYRCVCRATHTGPNCERPYVPCSPSPCQNGGTCRPTGDVTHE,EC,6@57.02146,8@57.02146,17@57.02146,24@57.02146,29@57.02146,31@0.98402,35@57.02146	N31(Deamidated / 0.984)	16.0442	E.VGSYRC[+57.02146]VC[+57.02146]RATHTGPNC[+57.02146]ERPYVPC[+57.02146]SPSPC[+57.02146]QN[+0.98402]GGTC[+57.02146]RPTGDVTHE.C	C6(Carbamidomethyl / 57.0215); C8(Carbamidomethyl / 57.0215); C17(Carbamidomethyl / 57.0215); C24(Carbamidomethyl / 57.0215); C29(Carbamidomethyl / 57.0215); C35(Carbamidomethyl / 57.0215)	2.4e-08	3.1e-08	0	0	0	0	3.6e-09	4.6e-09	7.628	534	17.9		Specific	13.1	>sp|P46531|NOTC1_HUMAN Neurogenic locus notch homolog protein 1 OS=Homo sapiens OX=9606 GN=NOTCH1 PE=1 SV=4	1	5269	FP060222_11.5517.5517.6	high-energy collision-induced dissociation	8.28	5034.14	5034.15	1	168 | 76938
22		524.8	6	840.031	5035.15	840.033	5035.16	controllerType=0 controllerNumber=1 scan=5349	-2.5	E.VGSYRCVCRATHTGPNCERPYVPCSPSPCQNGGTCRPTGDVTHE.C		VGSYRCVCRATHTGPNCERPYVPCSPSPCQNGGTCRPTGDVTHE,EC,6@57.02146,8@57.02146,17@57.02146,24@57.02146,29@57.02146,31@0.98402,35@57.02146	N31(Deamidated / 0.984)	15.6868	E.VGSYRC[+57.02146]VC[+57.02146]RATHTGPNC[+57.02146]ERPYVPC[+57.02146]SPSPC[+57.02146]QN[+0.98402]GGTC[+57.02146]RPTGDVTHE.C	C6(Carbamidomethyl / 57.0215); C8(Carbamidomethyl / 57.0215); C17(Carbamidomethyl / 57.0215); C24(Carbamidomethyl / 57.0215); C29(Carbamidomethyl / 57.0215); C35(Carbamidomethyl / 57.0215)	2.3e-07	3e-07	0	0	0	0	2.6e-08	3.3e-08	6.643	524.8	33.3		Specific	13.1	>sp|P46531|NOTC1_HUMAN Neurogenic locus notch homolog protein 1 OS=Homo sapiens OX=9606 GN=NOTCH1 PE=1 SV=4	1	5058	FP060222_11.5349.5349.6	high-energy collision-induced dissociation	7.3	5034.14	5034.15	1	169 | 74578
22		502.1	6	840.032	5035.15	840.033	5035.16	controllerType=0 controllerNumber=1 scan=5183	-1.409	E.VGSYRCVCRATHTGPNCERPYVPCSPSPCQNGGTCRPTGDVTHE.C		VGSYRCVCRATHTGPNCERPYVPCSPSPCQNGGTCRPTGDVTHE,EC,6@57.02146,8@57.02146,17@57.02146,24@57.02146,29@57.02146,31@0.98402,35@57.02146	N31(Deamidated / 0.984)	15.3324	E.VGSYRC[+57.02146]VC[+57.02146]RATHTGPNC[+57.02146]ERPYVPC[+57.02146]SPSPC[+57.02146]QN[+0.98402]GGTC[+57.02146]RPTGDVTHE.C	C6(Carbamidomethyl / 57.0215); C8(Carbamidomethyl / 57.0215); C17(Carbamidomethyl / 57.0215); C24(Carbamidomethyl / 57.0215); C29(Carbamidomethyl / 57.0215); C35(Carbamidomethyl / 57.0215)	2.3e-08	3e-08	0	0	0	0	2.7e-09	3.5e-09	7.644	502.1	18.3		Specific	12.8	>sp|P46531|NOTC1_HUMAN Neurogenic locus notch homolog protein 1 OS=Homo sapiens OX=9606 GN=NOTCH1 PE=1 SV=4	1	4862	FP060222_11.5183.5183.6	high-energy collision-induced dissociation	7.51	5034.15	5034.15	1	170 | 70738
22		491	6	840.03	5035.15	840.033	5035.16	controllerType=0 controllerNumber=1 scan=5458	-3.009	E.VGSYRCVCRATHTGPNCERPYVPCSPSPCQNGGTCRPTGDVTHE.C		VGSYRCVCRATHTGPNCERPYVPCSPSPCQNGGTCRPTGDVTHE,EC,6@57.02146,8@57.02146,17@57.02146,24@57.02146,29@57.02146,31@0.98402,35@57.02146	N31(Deamidated / 0.984)	15.917	E.VGSYRC[+57.02146]VC[+57.02146]RATHTGPNC[+57.02146]ERPYVPC[+57.02146]SPSPC[+57.02146]QN[+0.98402]GGTC[+57.02146]RPTGDVTHE.C	C6(Carbamidomethyl / 57.0215); C8(Carbamidomethyl / 57.0215); C17(Carbamidomethyl / 57.0215); C24(Carbamidomethyl / 57.0215); C29(Carbamidomethyl / 57.0215); C35(Carbamidomethyl / 57.0215)	2.2e-07	2.9e-07	0	0	0	0	2.4e-08	3.1e-08	6.659	491	22.2		Specific	13	>sp|P46531|NOTC1_HUMAN Neurogenic locus notch homolog protein 1 OS=Homo sapiens OX=9606 GN=NOTCH1 PE=1 SV=4	1	5193	FP060222_11.5458.5458.6	high-energy collision-induced dissociation	6.53	5034.14	5034.15	1	171 | 76178
22		481.6	6	840.032	5035.15	840.033	5035.16	controllerType=0 controllerNumber=1 scan=5568	-1.118	E.VGSYRCVCRATHTGPNCERPYVPCSPSPCQNGGTCRPTGDVTHE.C		VGSYRCVCRATHTGPNCERPYVPCSPSPCQNGGTCRPTGDVTHE,EC,6@57.02146,8@57.02146,17@57.02146,24@57.02146,29@57.02146,31@0.98402,35@57.02146	N31(Deamidated / 0.984)	16.1604	E.VGSYRC[+57.02146]VC[+57.02146]RATHTGPNC[+57.02146]ERPYVPC[+57.02146]SPSPC[+57.02146]QN[+0.98402]GGTC[+57.02146]RPTGDVTHE.C	C6(Carbamidomethyl / 57.0215); C8(Carbamidomethyl / 57.0215); C17(Carbamidomethyl / 57.0215); C24(Carbamidomethyl / 57.0215); C29(Carbamidomethyl / 57.0215); C35(Carbamidomethyl / 57.0215)	2.3e-08	3e-08	0	0	0	0	2.8e-09	3.7e-09	7.644	481.6	25.4		Specific	12.1	>sp|P46531|NOTC1_HUMAN Neurogenic locus notch homolog protein 1 OS=Homo sapiens OX=9606 GN=NOTCH1 PE=1 SV=4	1	5330	FP060222_11.5568.5568.6	high-energy collision-induced dissociation	7.51	5034.15	5034.15	1	172 | 77578
22		475.7	6	840.031	5035.15	840.033	5035.16	controllerType=0 controllerNumber=1 scan=5293	-1.846	E.VGSYRCVCRATHTGPNCERPYVPCSPSPCQNGGTCRPTGDVTHE.C		VGSYRCVCRATHTGPNCERPYVPCSPSPCQNGGTCRPTGDVTHE,EC,6@57.02146,8@57.02146,17@57.02146,24@57.02146,29@57.02146,31@0.98402,35@57.02146	N31(Deamidated / 0.984)	15.5677	E.VGSYRC[+57.02146]VC[+57.02146]RATHTGPNC[+57.02146]ERPYVPC[+57.02146]SPSPC[+57.02146]QN[+0.98402]GGTC[+57.02146]RPTGDVTHE.C	C6(Carbamidomethyl / 57.0215); C8(Carbamidomethyl / 57.0215); C17(Carbamidomethyl / 57.0215); C24(Carbamidomethyl / 57.0215); C29(Carbamidomethyl / 57.0215); C35(Carbamidomethyl / 57.0215)	4.5e-08	5.8e-08	0	0	0	0	6.2e-09	8e-09	7.351	475.7	33.5		Specific	13.7	>sp|P46531|NOTC1_HUMAN Neurogenic locus notch homolog protein 1 OS=Homo sapiens OX=9606 GN=NOTCH1 PE=1 SV=4	1	4991	FP060222_11.5293.5293.6	high-energy collision-induced dissociation	7.53	5034.14	5034.15	1	173 | 73458
22		450.1	6	839.867	5034.16	840.033	5035.16	controllerType=0 controllerNumber=1 scan=5011	1.196	E.VGSYRCVCRATHTGPNCERPYVPCSPSPCQNGGTCRPTGDVTHE.C		VGSYRCVCRATHTGPNCERPYVPCSPSPCQNGGTCRPTGDVTHE,EC,6@57.02146,8@57.02146,17@57.02146,24@57.02146,29@57.02146,31@0.98402,35@57.02146	N31(Deamidated / 0.984)	14.9761	E.VGSYRC[+57.02146]VC[+57.02146]RATHTGPNC[+57.02146]ERPYVPC[+57.02146]SPSPC[+57.02146]QN[+0.98402]GGTC[+57.02146]RPTGDVTHE.C	C6(Carbamidomethyl / 57.0215); C8(Carbamidomethyl / 57.0215); C17(Carbamidomethyl / 57.0215); C24(Carbamidomethyl / 57.0215); C29(Carbamidomethyl / 57.0215); C35(Carbamidomethyl / 57.0215)	2.6e-07	3.4e-07	0	0	0	0	3.1e-08	4e-08	6.586	450.1	18.7	-1	Specific	12.4	>sp|P46531|NOTC1_HUMAN Neurogenic locus notch homolog protein 1 OS=Homo sapiens OX=9606 GN=NOTCH1 PE=1 SV=4	1	4658	FP060222_11.5011.5011.6	high-energy collision-induced dissociation	6.76	5033.16	5034.15	1	174 | 67498
22		448	6	840.032	5035.15	840.033	5035.16	controllerType=0 controllerNumber=1 scan=5128	-1.337	E.VGSYRCVCRATHTGPNCERPYVPCSPSPCQNGGTCRPTGDVTHE.C		VGSYRCVCRATHTGPNCERPYVPCSPSPCQNGGTCRPTGDVTHE,EC,6@57.02146,8@57.02146,17@57.02146,24@57.02146,29@57.02146,31@0.98402,35@57.02146	N31(Deamidated / 0.984)	15.2174	E.VGSYRC[+57.02146]VC[+57.02146]RATHTGPNC[+57.02146]ERPYVPC[+57.02146]SPSPC[+57.02146]QN[+0.98402]GGTC[+57.02146]RPTGDVTHE.C	C6(Carbamidomethyl / 57.0215); C8(Carbamidomethyl / 57.0215); C17(Carbamidomethyl / 57.0215); C24(Carbamidomethyl / 57.0215); C29(Carbamidomethyl / 57.0215); C35(Carbamidomethyl / 57.0215)	4.5e-08	5.8e-08	0	0	0	0	6e-09	7.8e-09	7.351	448	14.6		Specific	13	>sp|P46531|NOTC1_HUMAN Neurogenic locus notch homolog protein 1 OS=Homo sapiens OX=9606 GN=NOTCH1 PE=1 SV=4	1	4794	FP060222_11.5128.5128.6	high-energy collision-induced dissociation	7.53	5034.15	5034.15	1	175 | 69658
22		442.3	6	839.865	5034.15	840.033	5035.16	controllerType=0 controllerNumber=1 scan=5796	-0.913	E.VGSYRCVCRATHTGPNCERPYVPCSPSPCQNGGTCRPTGDVTHE.C		VGSYRCVCRATHTGPNCERPYVPCSPSPCQNGGTCRPTGDVTHE,EC,6@57.02146,8@57.02146,17@57.02146,24@57.02146,29@57.02146,31@0.98402,35@57.02146	N31(Deamidated / 0.984)	16.6833	E.VGSYRC[+57.02146]VC[+57.02146]RATHTGPNC[+57.02146]ERPYVPC[+57.02146]SPSPC[+57.02146]QN[+0.98402]GGTC[+57.02146]RPTGDVTHE.C	C6(Carbamidomethyl / 57.0215); C8(Carbamidomethyl / 57.0215); C17(Carbamidomethyl / 57.0215); C24(Carbamidomethyl / 57.0215); C29(Carbamidomethyl / 57.0215); C35(Carbamidomethyl / 57.0215)	4.5e-08	5.8e-08	0	0	0	0	6.4e-09	8.3e-09	7.351	442.3	30.5	-1	Specific	12.8	>sp|P46531|NOTC1_HUMAN Neurogenic locus notch homolog protein 1 OS=Homo sapiens OX=9606 GN=NOTCH1 PE=1 SV=4	1	5615	FP060222_11.5796.5796.6	high-energy collision-induced dissociation	7.53	5033.15	5034.15	1	176 | 80658
22		436.5	6	840.033	5035.16	840.033	5035.16	controllerType=0 controllerNumber=1 scan=5680	0.409	E.VGSYRCVCRATHTGPNCERPYVPCSPSPCQNGGTCRPTGDVTHE.C		VGSYRCVCRATHTGPNCERPYVPCSPSPCQNGGTCRPTGDVTHE,EC,6@57.02146,8@57.02146,17@57.02146,24@57.02146,29@57.02146,31@0.98402,35@57.02146	N31(Deamidated / 0.984)	16.4183	E.VGSYRC[+57.02146]VC[+57.02146]RATHTGPNC[+57.02146]ERPYVPC[+57.02146]SPSPC[+57.02146]QN[+0.98402]GGTC[+57.02146]RPTGDVTHE.C	C6(Carbamidomethyl / 57.0215); C8(Carbamidomethyl / 57.0215); C17(Carbamidomethyl / 57.0215); C24(Carbamidomethyl / 57.0215); C29(Carbamidomethyl / 57.0215); C35(Carbamidomethyl / 57.0215)	3.9e-08	5e-08	0	0	0	0	5.1e-09	6.7e-09	7.415	436.5	25.7		Specific	12.7	>sp|P46531|NOTC1_HUMAN Neurogenic locus notch homolog protein 1 OS=Homo sapiens OX=9606 GN=NOTCH1 PE=1 SV=4	1	5475	FP060222_11.5680.5680.6	high-energy collision-induced dissociation	7.24	5034.16	5034.15	1	177 | 79378
22		391.1	6	840.198	5036.15	840.033	5035.16	controllerType=0 controllerNumber=1 scan=5739	-2.779	E.VGSYRCVCRATHTGPNCERPYVPCSPSPCQNGGTCRPTGDVTHE.C		VGSYRCVCRATHTGPNCERPYVPCSPSPCQNGGTCRPTGDVTHE,EC,6@57.02146,8@57.02146,17@57.02146,24@57.02146,29@57.02146,31@0.98402,35@57.02146	N31(Deamidated / 0.984)	16.5529	E.VGSYRC[+57.02146]VC[+57.02146]RATHTGPNC[+57.02146]ERPYVPC[+57.02146]SPSPC[+57.02146]QN[+0.98402]GGTC[+57.02146]RPTGDVTHE.C	C6(Carbamidomethyl / 57.0215); C8(Carbamidomethyl / 57.0215); C17(Carbamidomethyl / 57.0215); C24(Carbamidomethyl / 57.0215); C29(Carbamidomethyl / 57.0215); C35(Carbamidomethyl / 57.0215)	8.2e-06	1.1e-05	0	0	0	0	7.6e-07	9.9e-07	5.088	391.1	23.1	1	Specific	10.5	>sp|P46531|NOTC1_HUMAN Neurogenic locus notch homolog protein 1 OS=Homo sapiens OX=9606 GN=NOTCH1 PE=1 SV=4	1	5547	FP060222_11.5739.5739.6	high-energy collision-induced dissociation	5.32	5035.14	5034.15	1	178 | 80138
22		385.3	5	1007.84	5035.15	1007.84	5035.16	controllerType=0 controllerNumber=1 scan=5161	-1.504	E.VGSYRCVCRATHTGPNCERPYVPCSPSPCQNGGTCRPTGDVTHE.C		VGSYRCVCRATHTGPNCERPYVPCSPSPCQNGGTCRPTGDVTHE,EC,6@57.02146,8@57.02146,17@57.02146,24@57.02146,29@57.02146,31@0.98402,35@57.02146	N31(Deamidated / 0.984)	15.287	E.VGSYRC[+57.02146]VC[+57.02146]RATHTGPNC[+57.02146]ERPYVPC[+57.02146]SPSPC[+57.02146]QN[+0.98402]GGTC[+57.02146]RPTGDVTHE.C	C6(Carbamidomethyl / 57.0215); C8(Carbamidomethyl / 57.0215); C17(Carbamidomethyl / 57.0215); C24(Carbamidomethyl / 57.0215); C29(Carbamidomethyl / 57.0215); C35(Carbamidomethyl / 57.0215)	4.1e-06	5.3e-06	0	0	0	0	3.2e-07	4.1e-07	5.389	385.3	32.3		Specific	9.5	>sp|P46531|NOTC1_HUMAN Neurogenic locus notch homolog protein 1 OS=Homo sapiens OX=9606 GN=NOTCH1 PE=1 SV=4	1	4834	FP060222_11.5161.5161.5	high-energy collision-induced dissociation	5.62	5034.15	5034.15	1	179 | 70258
22		364.5	5	1007.84	5035.16	1007.84	5035.16	controllerType=0 controllerNumber=1 scan=5047	-0.049	E.VGSYRCVCRATHTGPNCERPYVPCSPSPCQNGGTCRPTGDVTHE.C		VGSYRCVCRATHTGPNCERPYVPCSPSPCQNGGTCRPTGDVTHE,EC,6@57.02146,8@57.02146,17@57.02146,24@57.02146,29@57.02146,31@0.98402,35@57.02146	N31(Deamidated / 0.984)	15.0505	E.VGSYRC[+57.02146]VC[+57.02146]RATHTGPNC[+57.02146]ERPYVPC[+57.02146]SPSPC[+57.02146]QN[+0.98402]GGTC[+57.02146]RPTGDVTHE.C	C6(Carbamidomethyl / 57.0215); C8(Carbamidomethyl / 57.0215); C17(Carbamidomethyl / 57.0215); C24(Carbamidomethyl / 57.0215); C29(Carbamidomethyl / 57.0215); C35(Carbamidomethyl / 57.0215)	4.1e-06	5.3e-06	0	0	0	0	3.1e-07	4e-07	5.389	364.5	30.3		Specific	9.1	>sp|P46531|NOTC1_HUMAN Neurogenic locus notch homolog protein 1 OS=Homo sapiens OX=9606 GN=NOTCH1 PE=1 SV=4	1	4698	FP060222_11.5047.5047.5	high-energy collision-induced dissociation	5.62	5034.15	5034.15	1	180 | 68178
22		354.6	5	1007.64	5034.16	1007.84	5035.16	controllerType=0 controllerNumber=1 scan=4982	-0.122	E.VGSYRCVCRATHTGPNCERPYVPCSPSPCQNGGTCRPTGDVTHE.C		VGSYRCVCRATHTGPNCERPYVPCSPSPCQNGGTCRPTGDVTHE,EC,6@57.02146,8@57.02146,17@57.02146,24@57.02146,29@57.02146,31@0.98402,35@57.02146	N31(Deamidated / 0.984)	14.9175	E.VGSYRC[+57.02146]VC[+57.02146]RATHTGPNC[+57.02146]ERPYVPC[+57.02146]SPSPC[+57.02146]QN[+0.98402]GGTC[+57.02146]RPTGDVTHE.C	C6(Carbamidomethyl / 57.0215); C8(Carbamidomethyl / 57.0215); C17(Carbamidomethyl / 57.0215); C24(Carbamidomethyl / 57.0215); C29(Carbamidomethyl / 57.0215); C35(Carbamidomethyl / 57.0215)	4.4e-05	5.7e-05	0	0	0	0	3.1e-06	4e-06	4.357	354.6	10.3	-1	Specific	8.8	>sp|P46531|NOTC1_HUMAN Neurogenic locus notch homolog protein 1 OS=Homo sapiens OX=9606 GN=NOTCH1 PE=1 SV=4	1	4623	FP060222_11.4982.4982.5	high-energy collision-induced dissociation	4.2	5033.15	5034.15	1	181 | 66978
22		347.3	5	1007.84	5035.15	1007.84	5035.16	controllerType=0 controllerNumber=1 scan=5222	-1.746	E.VGSYRCVCRATHTGPNCERPYVPCSPSPCQNGGTCRPTGDVTHE.C		VGSYRCVCRATHTGPNCERPYVPCSPSPCQNGGTCRPTGDVTHE,EC,6@57.02146,8@57.02146,17@57.02146,24@57.02146,29@57.02146,31@0.98402,35@57.02146	N31(Deamidated / 0.984)	15.4162	E.VGSYRC[+57.02146]VC[+57.02146]RATHTGPNC[+57.02146]ERPYVPC[+57.02146]SPSPC[+57.02146]QN[+0.98402]GGTC[+57.02146]RPTGDVTHE.C	C6(Carbamidomethyl / 57.0215); C8(Carbamidomethyl / 57.0215); C17(Carbamidomethyl / 57.0215); C24(Carbamidomethyl / 57.0215); C29(Carbamidomethyl / 57.0215); C35(Carbamidomethyl / 57.0215)	5.5e-05	7.2e-05	0	0	0	0	4.3e-06	5.6e-06	4.26	347.3	3.3		Specific	8.8	>sp|P46531|NOTC1_HUMAN Neurogenic locus notch homolog protein 1 OS=Homo sapiens OX=9606 GN=NOTCH1 PE=1 SV=4	1	4911	FP060222_11.5222.5222.5	high-energy collision-induced dissociation	4.1	5034.14	5034.15	1	182 | 71738
22		329.2	5	1007.84	5035.15	1007.84	5035.16	controllerType=0 controllerNumber=1 scan=5451	-1.746	E.VGSYRCVCRATHTGPNCERPYVPCSPSPCQNGGTCRPTGDVTHE.C		VGSYRCVCRATHTGPNCERPYVPCSPSPCQNGGTCRPTGDVTHE,EC,6@57.02146,8@57.02146,17@57.02146,24@57.02146,29@57.02146,31@0.98402,35@57.02146	N31(Deamidated / 0.984)	15.9009	E.VGSYRC[+57.02146]VC[+57.02146]RATHTGPNC[+57.02146]ERPYVPC[+57.02146]SPSPC[+57.02146]QN[+0.98402]GGTC[+57.02146]RPTGDVTHE.C	C6(Carbamidomethyl / 57.0215); C8(Carbamidomethyl / 57.0215); C17(Carbamidomethyl / 57.0215); C24(Carbamidomethyl / 57.0215); C29(Carbamidomethyl / 57.0215); C35(Carbamidomethyl / 57.0215)	5.5e-05	7.2e-05	0	0	0	0	4.4e-06	5.8e-06	4.26	329.2	10.2		Specific	8.6	>sp|P46531|NOTC1_HUMAN Neurogenic locus notch homolog protein 1 OS=Homo sapiens OX=9606 GN=NOTCH1 PE=1 SV=4	1	5186	FP060222_11.5451.5451.5	high-energy collision-induced dissociation	4.1	5034.14	5034.15	1	183 | 76018
22		307.9	5	1007.84	5035.15	1007.84	5035.16	controllerType=0 controllerNumber=1 scan=5507	-1.382	E.VGSYRCVCRATHTGPNCERPYVPCSPSPCQNGGTCRPTGDVTHE.C		VGSYRCVCRATHTGPNCERPYVPCSPSPCQNGGTCRPTGDVTHE,EC,6@57.02146,8@57.02146,17@57.02146,24@57.02146,29@57.02146,31@0.98402,35@57.02146	N31(Deamidated / 0.984)	16.0228	E.VGSYRC[+57.02146]VC[+57.02146]RATHTGPNC[+57.02146]ERPYVPC[+57.02146]SPSPC[+57.02146]QN[+0.98402]GGTC[+57.02146]RPTGDVTHE.C	C6(Carbamidomethyl / 57.0215); C8(Carbamidomethyl / 57.0215); C17(Carbamidomethyl / 57.0215); C24(Carbamidomethyl / 57.0215); C29(Carbamidomethyl / 57.0215); C35(Carbamidomethyl / 57.0215)	4.8e-05	6.3e-05	0	0	0	0	4e-06	5.2e-06	4.316	307.9	1.7		Specific	9.3	>sp|P46531|NOTC1_HUMAN Neurogenic locus notch homolog protein 1 OS=Homo sapiens OX=9606 GN=NOTCH1 PE=1 SV=4	1	5257	FP060222_11.5507.5507.5	high-energy collision-induced dissociation	4.18	5034.15	5034.15	1	184 | 76738
22		302.6	5	1007.84	5035.15	1007.84	5035.16	controllerType=0 controllerNumber=1 scan=5109	-1.261	E.VGSYRCVCRATHTGPNCERPYVPCSPSPCQNGGTCRPTGDVTHE.C		VGSYRCVCRATHTGPNCERPYVPCSPSPCQNGGTCRPTGDVTHE,EC,6@57.02146,8@57.02146,17@57.02146,24@57.02146,29@57.02146,31@0.98402,35@57.02146	N31(Deamidated / 0.984)	15.1772	E.VGSYRC[+57.02146]VC[+57.02146]RATHTGPNC[+57.02146]ERPYVPC[+57.02146]SPSPC[+57.02146]QN[+0.98402]GGTC[+57.02146]RPTGDVTHE.C	C6(Carbamidomethyl / 57.0215); C8(Carbamidomethyl / 57.0215); C17(Carbamidomethyl / 57.0215); C24(Carbamidomethyl / 57.0215); C29(Carbamidomethyl / 57.0215); C35(Carbamidomethyl / 57.0215)	6e-05	7.9e-05	0	0	0	0	5.2e-06	6.7e-06	4.219	302.6	31.2		Specific	8.4	>sp|P46531|NOTC1_HUMAN Neurogenic locus notch homolog protein 1 OS=Homo sapiens OX=9606 GN=NOTCH1 PE=1 SV=4	1	4769	FP060222_11.5109.5109.5	high-energy collision-induced dissociation	4.08	5034.15	5034.15	1	185 | 69418
22		297.2	5	1007.84	5035.15	1007.84	5035.16	controllerType=0 controllerNumber=1 scan=5337	-1.989	E.VGSYRCVCRATHTGPNCERPYVPCSPSPCQNGGTCRPTGDVTHE.C		VGSYRCVCRATHTGPNCERPYVPCSPSPCQNGGTCRPTGDVTHE,EC,6@57.02146,8@57.02146,17@57.02146,24@57.02146,29@57.02146,31@0.98402,35@57.02146	N31(Deamidated / 0.984)	15.6624	E.VGSYRC[+57.02146]VC[+57.02146]RATHTGPNC[+57.02146]ERPYVPC[+57.02146]SPSPC[+57.02146]QN[+0.98402]GGTC[+57.02146]RPTGDVTHE.C	C6(Carbamidomethyl / 57.0215); C8(Carbamidomethyl / 57.0215); C17(Carbamidomethyl / 57.0215); C24(Carbamidomethyl / 57.0215); C29(Carbamidomethyl / 57.0215); C35(Carbamidomethyl / 57.0215)	0.00057	0.00075	0	0	0	0	3.8e-05	4.9e-05	3.241	297.2	24.2		Specific	8.5	>sp|P46531|NOTC1_HUMAN Neurogenic locus notch homolog protein 1 OS=Homo sapiens OX=9606 GN=NOTCH1 PE=1 SV=4	1	5042	FP060222_11.5337.5337.5	high-energy collision-induced dissociation	3.1	5034.14	5034.15	1	186 | 74338
22		291.1	5	1008.04	5036.15	1007.84	5035.16	controllerType=0 controllerNumber=1 scan=5392	-3.188	E.VGSYRCVCRATHTGPNCERPYVPCSPSPCQNGGTCRPTGDVTHE.C		VGSYRCVCRATHTGPNCERPYVPCSPSPCQNGGTCRPTGDVTHE,EC,6@57.02146,8@57.02146,17@57.02146,24@57.02146,29@57.02146,31@0.98402,35@57.02146	N31(Deamidated / 0.984)	15.7778	E.VGSYRC[+57.02146]VC[+57.02146]RATHTGPNC[+57.02146]ERPYVPC[+57.02146]SPSPC[+57.02146]QN[+0.98402]GGTC[+57.02146]RPTGDVTHE.C	C6(Carbamidomethyl / 57.0215); C8(Carbamidomethyl / 57.0215); C17(Carbamidomethyl / 57.0215); C24(Carbamidomethyl / 57.0215); C29(Carbamidomethyl / 57.0215); C35(Carbamidomethyl / 57.0215)	0.00057	0.00075	0	0	0	0	3.9e-05	5.1e-05	3.241	291.1	7.9	1	Specific	8.8	>sp|P46531|NOTC1_HUMAN Neurogenic locus notch homolog protein 1 OS=Homo sapiens OX=9606 GN=NOTCH1 PE=1 SV=4	1	5113	FP060222_11.5392.5392.5	high-energy collision-induced dissociation	3.1	5035.14	5034.15	1	187 | 75338
22		248.8	5	1007.84	5035.15	1007.84	5035.16	controllerType=0 controllerNumber=1 scan=5575	-2.11	E.VGSYRCVCRATHTGPNCERPYVPCSPSPCQNGGTCRPTGDVTHE.C		VGSYRCVCRATHTGPNCERPYVPCSPSPCQNGGTCRPTGDVTHE,EC,6@57.02146,8@57.02146,17@57.02146,24@57.02146,29@57.02146,31@0.98402,35@57.02146	N31(Deamidated / 0.984)	16.1753	E.VGSYRC[+57.02146]VC[+57.02146]RATHTGPNC[+57.02146]ERPYVPC[+57.02146]SPSPC[+57.02146]QN[+0.98402]GGTC[+57.02146]RPTGDVTHE.C	C6(Carbamidomethyl / 57.0215); C8(Carbamidomethyl / 57.0215); C17(Carbamidomethyl / 57.0215); C24(Carbamidomethyl / 57.0215); C29(Carbamidomethyl / 57.0215); C35(Carbamidomethyl / 57.0215)	0.0011	0.0015	0	0	0	0	5.9e-05	7.6e-05	2.942	248.8	29.1		Specific	7.4	>sp|P46531|NOTC1_HUMAN Neurogenic locus notch homolog protein 1 OS=Homo sapiens OX=9606 GN=NOTCH1 PE=1 SV=4	1	5339	FP060222_11.5575.5575.5	high-energy collision-induced dissociation	2.91	5034.14	5034.15	1	188 | 77698
22		218.5	5	1007.84	5035.15	1007.84	5035.16	controllerType=0 controllerNumber=1 scan=5282	-1.261	E.VGSYRCVCRATHTGPNCERPYVPCSPSPCQNGGTCRPTGDVTHE.C		VGSYRCVCRATHTGPNCERPYVPCSPSPCQNGGTCRPTGDVTHE,EC,6@57.02146,8@57.02146,17@57.02146,24@57.02146,29@57.02146,31@0.98402,35@57.02146	N31(Deamidated / 0.984)	15.5466	E.VGSYRC[+57.02146]VC[+57.02146]RATHTGPNC[+57.02146]ERPYVPC[+57.02146]SPSPC[+57.02146]QN[+0.98402]GGTC[+57.02146]RPTGDVTHE.C	C6(Carbamidomethyl / 57.0215); C8(Carbamidomethyl / 57.0215); C17(Carbamidomethyl / 57.0215); C24(Carbamidomethyl / 57.0215); C29(Carbamidomethyl / 57.0215); C35(Carbamidomethyl / 57.0215)	0.00054	0.00071	0	0	0	0	3.6e-05	4.7e-05	3.266	218.5	23.1		Specific	7.8	>sp|P46531|NOTC1_HUMAN Neurogenic locus notch homolog protein 1 OS=Homo sapiens OX=9606 GN=NOTCH1 PE=1 SV=4	1	4978	FP060222_11.5282.5282.5	high-energy collision-induced dissociation	3.67	5034.15	5034.15	1	189 | 73138
22		147.1	6	840.03	5035.15	840.033	5035.16	controllerType=0 controllerNumber=1 scan=6015	-3.009	E.VGSYRCVCRATHTGPNCERPYVPCSPSPCQNGGTCRPTGDVTHE.C		VGSYRCVCRATHTGPNCERPYVPCSPSPCQNGGTCRPTGDVTHE,EC,6@57.02146,8@57.02146,17@57.02146,24@57.02146,29@57.02146,31@0.98402,35@57.02146	N31(Deamidated / 0.984)	17.1872	E.VGSYRC[+57.02146]VC[+57.02146]RATHTGPNC[+57.02146]ERPYVPC[+57.02146]SPSPC[+57.02146]QN[+0.98402]GGTC[+57.02146]RPTGDVTHE.C	C6(Carbamidomethyl / 57.0215); C8(Carbamidomethyl / 57.0215); C17(Carbamidomethyl / 57.0215); C24(Carbamidomethyl / 57.0215); C29(Carbamidomethyl / 57.0215); C35(Carbamidomethyl / 57.0215)	0.0002	0.00026	0	0	0	0	1.1e-05	1.4e-05	3.695	147.1	15.7		Specific	11.4	>sp|P46531|NOTC1_HUMAN Neurogenic locus notch homolog protein 1 OS=Homo sapiens OX=9606 GN=NOTCH1 PE=1 SV=4	1	5898	FP060222_11.6015.6015.6	high-energy collision-induced dissociation	3.58	5034.14	5034.15	1	190 | 81698
22		587.8	6	839.868	5034.17	839.869	5034.18	controllerType=0 controllerNumber=1 scan=4949	-0.462	E.VGSYRCVCRATHTGPNCERPYVPCSPSPCQNGGTCRPTGDVTHE.C		VGSYRCVCRATHTGPNCERPYVPCSPSPCQNGGTCRPTGDVTHE,EC,6@57.02146,8@57.02146,17@57.02146,24@57.02146,29@57.02146,35@57.02146		14.846	E.VGSYRC[+57.02146]VC[+57.02146]RATHTGPNC[+57.02146]ERPYVPC[+57.02146]SPSPC[+57.02146]QNGGTC[+57.02146]RPTGDVTHE.C	C6(Carbamidomethyl / 57.0215); C8(Carbamidomethyl / 57.0215); C17(Carbamidomethyl / 57.0215); C24(Carbamidomethyl / 57.0215); C29(Carbamidomethyl / 57.0215); C35(Carbamidomethyl / 57.0215)	4e-09	5.2e-09	0	0	0	0	3.3e-10	4.3e-10	8.398	587.8	4.8		Specific	13.7	>sp|P46531|NOTC1_HUMAN Neurogenic locus notch homolog protein 1 OS=Homo sapiens OX=9606 GN=NOTCH1 PE=1 SV=4	1	4580	FP060222_11.4949.4949.6	high-energy collision-induced dissociation	9.28	5033.17	5033.17	1	191 | 66298
22		269.3	3	708.644	2123.92	708.644	2123.92	controllerType=0 controllerNumber=1 scan=3867	0.6	E.VGSYRCVCRATHTGPNCE.R		VGSYRCVCRATHTGPNCE,ER,6@57.02146,8@57.02146,17@57.02146		12.3362	E.VGSYRC[+57.02146]VC[+57.02146]RATHTGPNC[+57.02146]E.R	C6(Carbamidomethyl / 57.0215); C8(Carbamidomethyl / 57.0215); C17(Carbamidomethyl / 57.0215)	0.0029	0.0038	0	0	0	0	0.00017	0.00023	2.537	269.3	269.3		Specific	6.6	>sp|P46531|NOTC1_HUMAN Neurogenic locus notch homolog protein 1 OS=Homo sapiens OX=9606 GN=NOTCH1 PE=1 SV=4	1	3115	FP060222_11.3867.3867.3	high-energy collision-induced dissociation	2.51	2122.91	2122.91	1	192 | 8372
22		214.7	3	708.642	2123.91	708.644	2123.92	controllerType=0 controllerNumber=1 scan=3878	-1.9	E.VGSYRCVCRATHTGPNCE.R		VGSYRCVCRATHTGPNCE,ER,6@57.02146,8@57.02146,17@57.02146		12.3619	E.VGSYRC[+57.02146]VC[+57.02146]RATHTGPNC[+57.02146]E.R	C6(Carbamidomethyl / 57.0215); C8(Carbamidomethyl / 57.0215); C17(Carbamidomethyl / 57.0215)	0.0053	0.0069	0	0	0	0	0.00034	0.00044	2.275	214.7	214.7		Specific	7.4	>sp|P46531|NOTC1_HUMAN Neurogenic locus notch homolog protein 1 OS=Homo sapiens OX=9606 GN=NOTCH1 PE=1 SV=4	1	3127	FP060222_11.3878.3878.3	high-energy collision-induced dissociation	2.63	2122.91	2122.91	1	193 | 8449
22		165.3	4	531.734	2123.91	531.735	2123.92	controllerType=0 controllerNumber=1 scan=3925	-1.619	E.VGSYRCVCRATHTGPNCE.R		VGSYRCVCRATHTGPNCE,ER,6@57.02146,8@57.02146,17@57.02146		12.49	E.VGSYRC[+57.02146]VC[+57.02146]RATHTGPNC[+57.02146]E.R	C6(Carbamidomethyl / 57.0215); C8(Carbamidomethyl / 57.0215); C17(Carbamidomethyl / 57.0215)	0.0047	0.0061	0	0	0	0	0.00029	0.00038	2.331	165.3	165.3		Specific	6.2	>sp|P46531|NOTC1_HUMAN Neurogenic locus notch homolog protein 1 OS=Homo sapiens OX=9606 GN=NOTCH1 PE=1 SV=4	1	3170	FP060222_11.3925.3925.4	high-energy collision-induced dissociation	2.22	2122.91	2122.91	1	194 | 8513
22		157.3	4	531.733	2123.91	531.735	2123.92	controllerType=0 controllerNumber=1 scan=3888	-3.228	E.VGSYRCVCRATHTGPNCE.R		VGSYRCVCRATHTGPNCE,ER,6@57.02146,8@57.02146,17@57.02146		12.3845	E.VGSYRC[+57.02146]VC[+57.02146]RATHTGPNC[+57.02146]E.R	C6(Carbamidomethyl / 57.0215); C8(Carbamidomethyl / 57.0215); C17(Carbamidomethyl / 57.0215)	0.016	0.02	0	0	0	0	0.00085	0.0011	1.805	157.3	157.3		Specific	6.4	>sp|P46531|NOTC1_HUMAN Neurogenic locus notch homolog protein 1 OS=Homo sapiens OX=9606 GN=NOTCH1 PE=1 SV=4	1	3140	FP060222_11.3888.3888.4	high-energy collision-induced dissociation	1.69	2122.9	2122.91	1	195 | 8455
22		119.5	4	531.734	2123.91	531.735	2123.92	controllerType=0 controllerNumber=1 scan=3843	-1.504	E.VGSYRCVCRATHTGPNCE.R		VGSYRCVCRATHTGPNCE,ER,6@57.02146,8@57.02146,17@57.02146		12.2814	E.VGSYRC[+57.02146]VC[+57.02146]RATHTGPNC[+57.02146]E.R	C6(Carbamidomethyl / 57.0215); C8(Carbamidomethyl / 57.0215); C17(Carbamidomethyl / 57.0215)	0.0069	0.009	0	0	0	0	0.00043	0.00056	2.158	119.5	119.5		Specific	6.9	>sp|P46531|NOTC1_HUMAN Neurogenic locus notch homolog protein 1 OS=Homo sapiens OX=9606 GN=NOTCH1 PE=1 SV=4	1	3081	FP060222_11.3843.3843.4	high-energy collision-induced dissociation	2.04	2122.91	2122.91	1	196 | 8341
40	Fuc(1)	909	4	769.592	3075.34	769.589	3075.34	controllerType=0 controllerNumber=1 scan=4629	3.066	E.RPYVPCSPSPCQNGGTCRPTGDVTHE.C	16	RPYVPCSPSPCQNGGTCRPTGDVTHE,EC,6@57.02146,11@57.02146,16@146.05791,17@57.02146	T16(OGlycan / 146.0579)	14.1226	E.RPYVPC[+57.02146]SPSPC[+57.02146]QNGGT[+146.05791]C[+57.02146]RPTGDVTHE.C	C6(Carbamidomethyl / 57.0215); C11(Carbamidomethyl / 57.0215); C17(Carbamidomethyl / 57.0215)	2.9e-13	3.7e-13	0	0	0	0	4.5e-14	5.8e-14	12.543	909	1.2		Specific	24.9	>sp|P46531|NOTC1_HUMAN Neurogenic locus notch homolog protein 1 OS=Homo sapiens OX=9606 GN=NOTCH1 PE=1 SV=4	1	4165	FP060222_11.4629.4629.4	high-energy collision-induced dissociation	12.43	3074.34	3074.33	1	197 | 39957
40	Fuc(1)	816.8	4	769.589	3075.33	769.589	3075.34	controllerType=0 controllerNumber=1 scan=4679	-0.665	E.RPYVPCSPSPCQNGGTCRPTGDVTHE.C	16	RPYVPCSPSPCQNGGTCRPTGDVTHE,EC,6@57.02146,11@57.02146,16@146.05791,17@57.02146	T16(OGlycan / 146.0579)	14.2379	E.RPYVPC[+57.02146]SPSPC[+57.02146]QNGGT[+146.05791]C[+57.02146]RPTGDVTHE.C	C6(Carbamidomethyl / 57.0215); C11(Carbamidomethyl / 57.0215); C17(Carbamidomethyl / 57.0215)	5e-13	6.5e-13	0	0	0	0	7.8e-14	1e-13	12.302	816.8	1.2		Specific	21.2	>sp|P46531|NOTC1_HUMAN Neurogenic locus notch homolog protein 1 OS=Homo sapiens OX=9606 GN=NOTCH1 PE=1 SV=4	1	4229	FP060222_11.4679.4679.4	high-energy collision-induced dissociation	12.19	3074.33	3074.33	1	198 | 40237
40	Fuc(1)	638.3	3	870.378	2609.12	870.377	2609.12	controllerType=0 controllerNumber=1 scan=4630	0.975	E.RPYVPCSPSPCQNGGTCRPTGD.V	7	RPYVPCSPSPCQNGGTCRPTGD,EV,6@57.02146,7@146.05791,11@57.02146,17@57.02146	S7(OGlycan / 146.0579)	14.1248	E.RPYVPC[+57.02146]S[+146.05791]PSPC[+57.02146]QNGGTC[+57.02146]RPTGD.V	C6(Carbamidomethyl / 57.0215); C11(Carbamidomethyl / 57.0215); C17(Carbamidomethyl / 57.0215)	4e-09	5.2e-09	0	0	0	0	3.6e-10	4.6e-10	8.396	638.3	3.3		Specific	22.6	>sp|P46531|NOTC1_HUMAN Neurogenic locus notch homolog protein 1 OS=Homo sapiens OX=9606 GN=NOTCH1 PE=1 SV=4	1	4166	FP060222_11.4630.4630.3	high-energy collision-induced dissociation	9.28	2608.11	2608.11	1	199 | 19084
66	HexNAc(1)Fuc(1)	55.3	2	996.371	1991.73	996.387	1991.77	controllerType=0 controllerNumber=1 scan=8720	-16.094	E.CACLPGFTGQNCEE.N	8	CACLPGFTGQNCEE,EN,1@57.02146,3@57.02146,8@349.13728,12@57.02146	T8(OGlycan / 349.1373)	23.4957	E.C[+57.02146]AC[+57.02146]LPGFT[+349.13728]GQNC[+57.02146]EE.N	C1(Carbamidomethyl / 57.0215); C3(Carbamidomethyl / 57.0215); C12(Carbamidomethyl / 57.0215)	0.033	0.043	0	0.008	0	0.019	0.0056	0.0082	1.483	55.3	55.3		Specific	8.4	>sp|P46531|NOTC1_HUMAN Neurogenic locus notch homolog protein 1 OS=Homo sapiens OX=9606 GN=NOTCH1 PE=1 SV=4	1	9261	FP060222_11.8720.8720.2	high-energy collision-induced dissociation	1.37	1990.73	1990.76	1	200 | 4607
66	HexNAc(1)	227	2	923.356	1845.7	923.358	1845.71	controllerType=0 controllerNumber=1 scan=8907	-2.705	E.CACLPGFTGQNCEE.N	8	CACLPGFTGQNCEE,EN,1@57.02146,3@57.02146,8@203.07937,12@57.02146	T8(OGlycan / 203.0794)	23.944	E.C[+57.02146]AC[+57.02146]LPGFT[+203.07937]GQNC[+57.02146]EE.N	C1(Carbamidomethyl / 57.0215); C3(Carbamidomethyl / 57.0215); C12(Carbamidomethyl / 57.0215)	0.0024	0.0031	0	0	0	0	0.00014	0.00018	2.618	227	227		Specific	11.1	>sp|P46531|NOTC1_HUMAN Neurogenic locus notch homolog protein 1 OS=Homo sapiens OX=9606 GN=NOTCH1 PE=1 SV=4	1	9500	FP060222_11.8907.8907.2	high-energy collision-induced dissociation	2.5	1844.7	1844.7	1	201 | 5014
66	HexNAc(1)	192.3	2	923.357	1845.71	923.358	1845.71	controllerType=0 controllerNumber=1 scan=8864	-1.515	E.CACLPGFTGQNCEE.N	8	CACLPGFTGQNCEE,EN,1@57.02146,3@57.02146,8@203.07937,12@57.02146	T8(OGlycan / 203.0794)	23.8393	E.C[+57.02146]AC[+57.02146]LPGFT[+203.07937]GQNC[+57.02146]EE.N	C1(Carbamidomethyl / 57.0215); C3(Carbamidomethyl / 57.0215); C12(Carbamidomethyl / 57.0215)	4.1e-05	5.4e-05	0	0	0	0	2.7e-06	3.5e-06	4.382	192.3	192.3		Specific	11.5	>sp|P46531|NOTC1_HUMAN Neurogenic locus notch homolog protein 1 OS=Homo sapiens OX=9606 GN=NOTCH1 PE=1 SV=4	1	9448	FP060222_11.8864.8864.2	high-energy collision-induced dissociation	4.27	1844.7	1844.7	1	202 | 4902
80	Hex(1); Hex(1)Pent(1)	175.3	4	1228.73	4911.89	1228.47	4910.87	controllerType=0 controllerNumber=1 scan=7038	4.691	E.NIDDCPGNNCKNGGACVDGVNTYNCRCPPEWTGQYCTE.D	32;37	NIDDCPGNNCKNGGACVDGVNTYNCRCPPEWTGQYCTE,ED,5@57.02146,8@0.98402,10@57.02146,16@57.02146,25@57.02146,27@57.02146,32@162.05282,34@0.98402,36@57.02146,37@294.09508	N8(Deamidated / 0.984); T32(OGlycan / 162.0528); Q34(Deamidated / 0.984); T37(OGlycan / 294.0951)	19.5459	E.NIDDC[+57.02146]PGN[+0.98402]NC[+57.02146]KNGGAC[+57.02146]VDGVNTYNC[+57.02146]RC[+57.02146]PPEWT[+162.05282]GQ[+0.98402]YC[+57.02146]T[+294.09508]E.D	C5(Carbamidomethyl / 57.0215); C10(Carbamidomethyl / 57.0215); C16(Carbamidomethyl / 57.0215); C25(Carbamidomethyl / 57.0215); C27(Carbamidomethyl / 57.0215); C36(Carbamidomethyl / 57.0215)	0.028	0.036	0	0	0	0	0.0027	0.0036	1.552	175.3	1.2	1	Specific	10.6	>sp|P46531|NOTC1_HUMAN Neurogenic locus notch homolog protein 1 OS=Homo sapiens OX=9606 GN=NOTCH1 PE=1 SV=4	1	7179	FP060222_11.7038.7038.4	high-energy collision-induced dissociation	1.36	4910.89	4909.86	1	203 | 84162
80		206.5	4	1114.69	4455.75	1114.44	4454.72	controllerType=0 controllerNumber=1 scan=6830	5.162	E.NIDDCPGNNCKNGGACVDGVNTYNCRCPPEWTGQYCTE.D		NIDDCPGNNCKNGGACVDGVNTYNCRCPPEWTGQYCTE,ED,5@57.02146,10@57.02146,12@0.98402,16@57.02146,25@57.02146,26@0.98402,27@57.02146,36@57.02146	N12(Deamidated / 0.984); R26(Deamidated / 0.984)	19.0586	E.NIDDC[+57.02146]PGNNC[+57.02146]KN[+0.98402]GGAC[+57.02146]VDGVNTYNC[+57.02146]R[+0.98402]C[+57.02146]PPEWTGQYC[+57.02146]TE.D	C5(Carbamidomethyl / 57.0215); C10(Carbamidomethyl / 57.0215); C16(Carbamidomethyl / 57.0215); C25(Carbamidomethyl / 57.0215); C27(Carbamidomethyl / 57.0215); C36(Carbamidomethyl / 57.0215)	0.028	0.036	0	0	0	0	0.0027	0.0035	1.552	206.5	0	1	Specific	10.9	>sp|P46531|NOTC1_HUMAN Neurogenic locus notch homolog protein 1 OS=Homo sapiens OX=9606 GN=NOTCH1 PE=1 SV=4	1	6927	FP060222_11.6830.6830.4	high-energy collision-induced dissociation	1.4	4454.74	4453.71	1	204 | 83162
80		216.4	4	1113.69	4451.74	1113.94	4452.75	controllerType=0 controllerNumber=1 scan=6665	-1.824	E.NIDDCPGNNCKNGGACVDGVNTYNCRCPPEWTGQYCTE.D		NIDDCPGNNCKNGGACVDGVNTYNCRCPPEWTGQYCTE,ED,5@57.02146,10@57.02146,16@57.02146,25@57.02146,27@57.02146,36@57.02146		18.6774	E.NIDDC[+57.02146]PGNNC[+57.02146]KNGGAC[+57.02146]VDGVNTYNC[+57.02146]RC[+57.02146]PPEWTGQYC[+57.02146]TE.D	C5(Carbamidomethyl / 57.0215); C10(Carbamidomethyl / 57.0215); C16(Carbamidomethyl / 57.0215); C25(Carbamidomethyl / 57.0215); C27(Carbamidomethyl / 57.0215); C36(Carbamidomethyl / 57.0215)	0.012	0.015	0	0	0	0	0.00072	0.00094	1.931	156.5	156.5	-1	Specific	10.3	>sp|P46531|NOTC1_HUMAN Neurogenic locus notch homolog protein 1 OS=Homo sapiens OX=9606 GN=NOTCH1 PE=1 SV=4	1	6705	FP060222_11.6665.6665.4	high-energy collision-induced dissociation	2.22	4450.73	4451.75	1	205 | 82722
80		480.2	2	990.876	1980.74	990.878	1980.75	controllerType=0 controllerNumber=1 scan=4242	-1.578	E.NIDDCPGNNCKNGGACVD.G		NIDDCPGNNCKNGGACVD,EG,5@57.02146,10@57.02146,12@0.98402,16@57.02146	N12(Deamidated / 0.984)	13.2205	E.NIDDC[+57.02146]PGNNC[+57.02146]KN[+0.98402]GGAC[+57.02146]VD.G	C5(Carbamidomethyl / 57.0215); C10(Carbamidomethyl / 57.0215); C16(Carbamidomethyl / 57.0215)	1.4e-08	1.8e-08	0	0	0	0	1e-09	1.4e-09	7.861	480.2	88.3		Specific	17.9	>sp|P46531|NOTC1_HUMAN Neurogenic locus notch homolog protein 1 OS=Homo sapiens OX=9606 GN=NOTCH1 PE=1 SV=4	1	3616	FP060222_11.4242.4242.2	high-energy collision-induced dissociation	7.75	1979.74	1979.74	1	206 | 2756
80		569.4	2	990.387	1979.77	990.386	1979.76	controllerType=0 controllerNumber=1 scan=4073	0.953	E.NIDDCPGNNCKNGGACVD.G		NIDDCPGNNCKNGGACVD,EG,5@57.02146,10@57.02146,16@57.02146		12.8259	E.NIDDC[+57.02146]PGNNC[+57.02146]KNGGAC[+57.02146]VD.G	C5(Carbamidomethyl / 57.0215); C10(Carbamidomethyl / 57.0215); C16(Carbamidomethyl / 57.0215)	1.4e-08	1.8e-08	0	0	0	0	1.2e-09	1.6e-09	7.849	569.4	569.4		Specific	17.9	>sp|P46531|NOTC1_HUMAN Neurogenic locus notch homolog protein 1 OS=Homo sapiens OX=9606 GN=NOTCH1 PE=1 SV=4	1	3376	FP060222_11.4073.4073.2	high-energy collision-induced dissociation	7.73	1978.76	1978.76	1	207 | 2687
98	HexNAc(1)Hex(1)Fuc(1)NeuAc(1)	5	2	1655.62	3310.24	1655.65	3310.29	controllerType=0 controllerNumber=1 scan=7981	-14.543	D.GVNTYNCRCPPEWTGQYCTE.D	14	GVNTYNCRCPPEWTGQYCTE,DD,7@57.02146,9@57.02146,13@15.99492,14@802.28552,18@57.02146	W13(Oxidation / 15.9949); T14(OGlycan / 802.2855)	21.7436	D.GVNTYNC[+57.02146]RC[+57.02146]PPEW[+15.99492]T[+802.28552]GQYC[+57.02146]TE.D	C7(Carbamidomethyl / 57.0215); C9(Carbamidomethyl / 57.0215); C18(Carbamidomethyl / 57.0215)	0.031	0.04	0	0	0	0	0.0038	0.005	1.511	5	5		Specific	7.8	>sp|P46531|NOTC1_HUMAN Neurogenic locus notch homolog protein 1 OS=Homo sapiens OX=9606 GN=NOTCH1 PE=1 SV=4	1	8352	FP060222_11.7981.7981.2	high-energy collision-induced dissociation	1.37	3309.23	3309.28	1	208 | 52983
98		462.3	3	984.06	2950.17	984.062	2950.17	controllerType=0 controllerNumber=1 scan=6785	-1.752	D.GVNTYNCRCPPEWTGQYCTEDVDE.C		GVNTYNCRCPPEWTGQYCTEDVDE,DC,7@57.02146,9@57.02146,18@57.02146		18.9537	D.GVNTYNC[+57.02146]RC[+57.02146]PPEWTGQYC[+57.02146]TEDVDE.C	C7(Carbamidomethyl / 57.0215); C9(Carbamidomethyl / 57.0215); C18(Carbamidomethyl / 57.0215)	2.8e-07	3.7e-07	0	0	0	0	3.3e-08	4.3e-08	6.549	411	411		Specific	13	>sp|P46531|NOTC1_HUMAN Neurogenic locus notch homolog protein 1 OS=Homo sapiens OX=9606 GN=NOTCH1 PE=1 SV=4	1	6867	FP060222_11.6785.6785.3	high-energy collision-induced dissociation	6.73	2949.16	2949.16	1	209 | 25495
98		441.8	3	984.063	2950.17	984.062	2950.17	controllerType=0 controllerNumber=1 scan=6841	0.917	D.GVNTYNCRCPPEWTGQYCTEDVDE.C		GVNTYNCRCPPEWTGQYCTEDVDE,DC,7@57.02146,9@57.02146,18@57.02146		19.0841	D.GVNTYNC[+57.02146]RC[+57.02146]PPEWTGQYC[+57.02146]TEDVDE.C	C7(Carbamidomethyl / 57.0215); C9(Carbamidomethyl / 57.0215); C18(Carbamidomethyl / 57.0215)	1.6e-06	2.1e-06	0	0	0	0	1.7e-07	2.1e-07	5.784	400.1	400.1		Specific	13.4	>sp|P46531|NOTC1_HUMAN Neurogenic locus notch homolog protein 1 OS=Homo sapiens OX=9606 GN=NOTCH1 PE=1 SV=4	1	6942	FP060222_11.6841.6841.3	high-energy collision-induced dissociation	5.96	2949.17	2949.16	1	210 | 25643
98		198.4	2	1475.58	2950.16	1475.59	2950.17	controllerType=0 controllerNumber=1 scan=6829	-3.051	D.GVNTYNCRCPPEWTGQYCTEDVDE.C		GVNTYNCRCPPEWTGQYCTEDVDE,DC,7@57.02146,9@57.02146,18@57.02146		19.0564	D.GVNTYNC[+57.02146]RC[+57.02146]PPEWTGQYC[+57.02146]TEDVDE.C	C7(Carbamidomethyl / 57.0215); C9(Carbamidomethyl / 57.0215); C18(Carbamidomethyl / 57.0215)	0.00011	0.00014	0	0	0	0	8.4e-06	1.1e-05	3.974	198.4	198.4		Specific	12.1	>sp|P46531|NOTC1_HUMAN Neurogenic locus notch homolog protein 1 OS=Homo sapiens OX=9606 GN=NOTCH1 PE=1 SV=4	1	6925	FP060222_11.6829.6829.3	high-energy collision-induced dissociation	4.38	2949.15	2949.16	1	211 | 25569
98		391.3	3	831.343	2492.01	831.34	2492.01	controllerType=0 controllerNumber=1 scan=6433	2.858	D.GVNTYNCRCPPEWTGQYCTE.D		GVNTYNCRCPPEWTGQYCTE,DD,7@57.02146,9@57.02146,18@57.02146		18.1469	D.GVNTYNC[+57.02146]RC[+57.02146]PPEWTGQYC[+57.02146]TE.D	C7(Carbamidomethyl / 57.0215); C9(Carbamidomethyl / 57.0215); C18(Carbamidomethyl / 57.0215)	1.5e-05	2e-05	0	0	0	0	1.4e-06	1.8e-06	4.818	391.3	391.3		Specific	10.4	>sp|P46531|NOTC1_HUMAN Neurogenic locus notch homolog protein 1 OS=Homo sapiens OX=9606 GN=NOTCH1 PE=1 SV=4	1	6413	FP060222_11.6433.6433.3	high-energy collision-induced dissociation	5.05	2491.01	2491	1	212 | 24765
98		567.7	2	733.811	1466.61	733.811	1466.62	controllerType=0 controllerNumber=1 scan=4040	-0.618	D.GVNTYNCRCPPE.W		GVNTYNCRCPPE,DW,7@57.02146,9@57.02146		12.7512	D.GVNTYNC[+57.02146]RC[+57.02146]PPE.W	C7(Carbamidomethyl / 57.0215); C9(Carbamidomethyl / 57.0215)	7.2e-09	9.4e-09	0	0	0	0	6.1e-10	7.9e-10	8.141	567.7	567.7		Specific	15	>sp|P46531|NOTC1_HUMAN Neurogenic locus notch homolog protein 1 OS=Homo sapiens OX=9606 GN=NOTCH1 PE=1 SV=4	1	3329	FP060222_11.4040.4040.2	high-energy collision-induced dissociation	8.03	1465.61	1465.61	1	213 | 627
98		562.8	2	733.812	1466.62	733.811	1466.62	controllerType=0 controllerNumber=1 scan=4095	1.38	D.GVNTYNCRCPPE.W		GVNTYNCRCPPE,DW,7@57.02146,9@57.02146		12.8779	D.GVNTYNC[+57.02146]RC[+57.02146]PPE.W	C7(Carbamidomethyl / 57.0215); C9(Carbamidomethyl / 57.0215)	4.2e-08	5.5e-08	0	0	0	0	5.5e-09	7.2e-09	7.375	562.8	562.8		Specific	17.2	>sp|P46531|NOTC1_HUMAN Neurogenic locus notch homolog protein 1 OS=Homo sapiens OX=9606 GN=NOTCH1 PE=1 SV=4	1	3407	FP060222_11.4095.4095.2	high-energy collision-induced dissociation	7.26	1465.61	1465.61	1	214 | 628
110	Hex(1); Hex(1)Pent(2)	110.8	3	550.531	1649.58	550.531	1649.58	controllerType=0 controllerNumber=1 scan=6637	-0.068	E.WTGQYCTE.D	2;7	WTGQYCTE,ED,1@15.99492,2@162.05282,4@0.98402,6@57.02146,7@426.13734	W1(Oxidation / 15.9949); T2(OGlycan / 162.0528); Q4(Deamidated / 0.984); T7(OGlycan / 426.1373)	18.6127	E.W[+15.99492]T[+162.05282]GQ[+0.98402]YC[+57.02146]T[+426.13734]E.D	C6(Carbamidomethyl / 57.0215)	0.029	0.037	0	0	0	0	0.003	0.0039	1.542	17.6	0		Specific	7.7	>sp|P46531|NOTC1_HUMAN Neurogenic locus notch homolog protein 1 OS=Homo sapiens OX=9606 GN=NOTCH1 PE=1 SV=4	1	6667	FP060222_11.6637.6637.3	high-energy collision-induced dissociation	1.36	1648.57	1648.57	1	215 | 3872
176	Hex(1)Pent(1)	112.8	2	663.773	1326.54	663.774	1326.54	controllerType=0 controllerNumber=1 scan=7833	-1.011	D.RVASFYCE.C	4	RVASFYCE,DC,1@0.98402,4@294.09508,7@57.02146	R1(Deamidated / 0.984); S4(OGlycan / 294.0951)	21.3968	D.R[+0.98402]VAS[+294.09508]FYC[+57.02146]E.C	C7(Carbamidomethyl / 57.0215)	0.024	0.031	0	0	0	0	0.0018	0.0023	1.617	112.8	112.8		Specific	5.1	>sp|P46531|NOTC1_HUMAN Neurogenic locus notch homolog protein 1 OS=Homo sapiens OX=9606 GN=NOTCH1 PE=1 SV=4	1	8153	FP060222_11.7833.7833.2	high-energy collision-induced dissociation	1.39	1325.53	1325.53	1	216 | 1354
198	Hex(1)Pent(2)	478.5	2	745.779	1490.55	745.779	1490.55	controllerType=0 controllerNumber=1 scan=4164	0.293	D.ACISNPCNE.G	4	ACISNPCNE,DG,2@57.02146,4@426.13734,7@57.02146	S4(OGlycan / 426.1373)	13.0377	D.AC[+57.02146]IS[+426.13734]NPC[+57.02146]NE.G	C2(Carbamidomethyl / 57.0215); C7(Carbamidomethyl / 57.0215)	4e-07	5.2e-07	0	0	0	0	4.5e-08	5.8e-08	6.398	478.5	478.5		Specific	16.8	>sp|P46531|NOTC1_HUMAN Neurogenic locus notch homolog protein 1 OS=Homo sapiens OX=9606 GN=NOTCH1 PE=1 SV=4	1	3506	FP060222_11.4164.4164.2	high-energy collision-induced dissociation	6.28	1489.54	1489.54	1	217 | 630
198	Hex(1)Pent(2)	412.1	2	745.78	1490.55	745.779	1490.55	controllerType=0 controllerNumber=1 scan=4214	0.948	D.ACISNPCNE.G	4	ACISNPCNE,DG,2@57.02146,4@426.13734,7@57.02146	S4(OGlycan / 426.1373)	13.1559	D.AC[+57.02146]IS[+426.13734]NPC[+57.02146]NE.G	C2(Carbamidomethyl / 57.0215); C7(Carbamidomethyl / 57.0215)	2e-06	2.6e-06	0	0	0	0	1.8e-07	2.3e-07	5.697	412.1	412.1		Specific	11.8	>sp|P46531|NOTC1_HUMAN Neurogenic locus notch homolog protein 1 OS=Homo sapiens OX=9606 GN=NOTCH1 PE=1 SV=4	1	3575	FP060222_11.4214.4214.2	high-energy collision-induced dissociation	5.58	1489.55	1489.54	1	218 | 634
198	Hex(1)	409.7	2	613.736	1226.46	613.737	1226.47	controllerType=0 controllerNumber=1 scan=4009	-1.299	D.ACISNPCNE.G	4	ACISNPCNE,DG,2@57.02146,4@162.05282,7@57.02146	S4(OGlycan / 162.0528)	12.6794	D.AC[+57.02146]IS[+162.05282]NPC[+57.02146]NE.G	C2(Carbamidomethyl / 57.0215); C7(Carbamidomethyl / 57.0215)	3.5e-07	4.5e-07	0	0	0	0	3.9e-08	5.1e-08	6.462	409.7	140.6		Specific	12.4	>sp|P46531|NOTC1_HUMAN Neurogenic locus notch homolog protein 1 OS=Homo sapiens OX=9606 GN=NOTCH1 PE=1 SV=4	1	3289	FP060222_11.4009.4009.2	high-energy collision-induced dissociation	6.58	1225.46	1225.46	1	219 | 332
198	Hex(1)	311	2	613.737	1226.47	613.737	1226.47	controllerType=0 controllerNumber=1 scan=4061	0.592	D.ACISNPCNE.G	4	ACISNPCNE,DG,2@57.02146,4@162.05282,7@57.02146	S4(OGlycan / 162.0528)	12.798	D.AC[+57.02146]IS[+162.05282]NPC[+57.02146]NE.G	C2(Carbamidomethyl / 57.0215); C7(Carbamidomethyl / 57.0215)	0.0019	0.0025	0	0	0	0	0.00011	0.00014	2.717	311	110.9		Specific	9.6	>sp|P46531|NOTC1_HUMAN Neurogenic locus notch homolog protein 1 OS=Homo sapiens OX=9606 GN=NOTCH1 PE=1 SV=4	1	3358	FP060222_11.4061.4061.2	high-energy collision-induced dissociation	2.54	1225.46	1225.46	1	220 | 337
198		307.4	2	532.71	1064.41	532.71	1064.41	controllerType=0 controllerNumber=1 scan=4154	-0.152	D.ACISNPCNE.G		ACISNPCNE,DG,2@57.02146,7@57.02146		13.0141	D.AC[+57.02146]ISNPC[+57.02146]NE.G	C2(Carbamidomethyl / 57.0215); C7(Carbamidomethyl / 57.0215)	0.00022	0.00029	0	0	0	0	1.3e-05	1.6e-05	3.658	307.4	307.4		Specific	9.8	>sp|P46531|NOTC1_HUMAN Neurogenic locus notch homolog protein 1 OS=Homo sapiens OX=9606 GN=NOTCH1 PE=1 SV=4	1	3492	FP060222_11.4154.4154.2	high-energy collision-induced dissociation	3.47	1063.41	1063.41	1	221 | 342
207		716.7	3	1474.25	4420.75	1474.25	4420.75	controllerType=0 controllerNumber=1 scan=6878	0.035	E.GSNCDTNPVNGKAICTCPSGYTGPACSQDVDECSLGANPCE.H		GSNCDTNPVNGKAICTCPSGYTGPACSQDVDECSLGANPCE,EH,4@57.02146,10@0.98402,15@57.02146,17@57.02146,26@57.02146,33@57.02146,40@57.02146	N10(Deamidated / 0.984)	19.1727	E.GSNC[+57.02146]DTNPVN[+0.98402]GKAIC[+57.02146]TC[+57.02146]PSGYTGPAC[+57.02146]SQDVDEC[+57.02146]SLGANPC[+57.02146]E.H	C4(Carbamidomethyl / 57.0215); C15(Carbamidomethyl / 57.0215); C17(Carbamidomethyl / 57.0215); C26(Carbamidomethyl / 57.0215); C33(Carbamidomethyl / 57.0215); C40(Carbamidomethyl / 57.0215)	3.9e-12	5.1e-12	0	0	0	0	5.5e-13	7.2e-13	11.409	688.2	78		Specific	19.3	>sp|P46531|NOTC1_HUMAN Neurogenic locus notch homolog protein 1 OS=Homo sapiens OX=9606 GN=NOTCH1 PE=1 SV=4	1	6986	FP060222_11.6878.6878.3	high-energy collision-induced dissociation	12.29	4419.74	4419.74	1	222 | 83242
207		600.1	4	1105.94	4420.75	1105.94	4420.75	controllerType=0 controllerNumber=1 scan=6909	1.952	E.GSNCDTNPVNGKAICTCPSGYTGPACSQDVDECSLGANPCE.H		GSNCDTNPVNGKAICTCPSGYTGPACSQDVDECSLGANPCE,EH,4@57.02146,10@0.98402,15@57.02146,17@57.02146,26@57.02146,33@57.02146,40@57.02146	N10(Deamidated / 0.984)	19.2463	E.GSNC[+57.02146]DTNPVN[+0.98402]GKAIC[+57.02146]TC[+57.02146]PSGYTGPAC[+57.02146]SQDVDEC[+57.02146]SLGANPC[+57.02146]E.H	C4(Carbamidomethyl / 57.0215); C15(Carbamidomethyl / 57.0215); C17(Carbamidomethyl / 57.0215); C26(Carbamidomethyl / 57.0215); C33(Carbamidomethyl / 57.0215); C40(Carbamidomethyl / 57.0215)	2.3e-09	3e-09	0	0	0	0	1.1e-10	1.4e-10	8.644	600.1	25		Specific	14.8	>sp|P46531|NOTC1_HUMAN Neurogenic locus notch homolog protein 1 OS=Homo sapiens OX=9606 GN=NOTCH1 PE=1 SV=4	1	7024	FP060222_11.6909.6909.4	high-energy collision-induced dissociation	8.53	4419.75	4419.74	1	223 | 83322
207		491.5	4	1105.94	4420.74	1105.94	4420.75	controllerType=0 controllerNumber=1 scan=6973	-1.252	E.GSNCDTNPVNGKAICTCPSGYTGPACSQDVDECSLGANPCE.H		GSNCDTNPVNGKAICTCPSGYTGPACSQDVDECSLGANPCE,EH,4@57.02146,10@0.98402,15@57.02146,17@57.02146,26@57.02146,33@57.02146,40@57.02146	N10(Deamidated / 0.984)	19.395	E.GSNC[+57.02146]DTNPVN[+0.98402]GKAIC[+57.02146]TC[+57.02146]PSGYTGPAC[+57.02146]SQDVDEC[+57.02146]SLGANPC[+57.02146]E.H	C4(Carbamidomethyl / 57.0215); C15(Carbamidomethyl / 57.0215); C17(Carbamidomethyl / 57.0215); C26(Carbamidomethyl / 57.0215); C33(Carbamidomethyl / 57.0215); C40(Carbamidomethyl / 57.0215)	2.2e-08	2.9e-08	0	0	0	0	2.2e-09	2.8e-09	7.655	491.5	27.4		Specific	15.1	>sp|P46531|NOTC1_HUMAN Neurogenic locus notch homolog protein 1 OS=Homo sapiens OX=9606 GN=NOTCH1 PE=1 SV=4	1	7104	FP060222_11.6973.6973.4	high-energy collision-induced dissociation	7.52	4419.73	4419.74	1	224 | 83482
207		421.8	3	1473.92	4419.73	1474.25	4420.75	controllerType=0 controllerNumber=1 scan=6937	-2.133	E.GSNCDTNPVNGKAICTCPSGYTGPACSQDVDECSLGANPCE.H		GSNCDTNPVNGKAICTCPSGYTGPACSQDVDECSLGANPCE,EH,4@57.02146,10@0.98402,15@57.02146,17@57.02146,26@57.02146,33@57.02146,40@57.02146	N10(Deamidated / 0.984)	19.3109	E.GSNC[+57.02146]DTNPVN[+0.98402]GKAIC[+57.02146]TC[+57.02146]PSGYTGPAC[+57.02146]SQDVDEC[+57.02146]SLGANPC[+57.02146]E.H	C4(Carbamidomethyl / 57.0215); C15(Carbamidomethyl / 57.0215); C17(Carbamidomethyl / 57.0215); C26(Carbamidomethyl / 57.0215); C33(Carbamidomethyl / 57.0215); C40(Carbamidomethyl / 57.0215)	5.1e-06	6.6e-06	0	0	0	0	4e-07	5.2e-07	5.293	249.1	76.3	-1	Specific	19.4	>sp|P46531|NOTC1_HUMAN Neurogenic locus notch homolog protein 1 OS=Homo sapiens OX=9606 GN=NOTCH1 PE=1 SV=4	1	7061	FP060222_11.6937.6937.3	high-energy collision-induced dissociation	5.11	4418.73	4419.74	1	225 | 83402
207		316.9	3	1474.25	4420.74	1474.25	4420.75	controllerType=0 controllerNumber=1 scan=6995	-0.793	E.GSNCDTNPVNGKAICTCPSGYTGPACSQDVDECSLGANPCE.H		GSNCDTNPVNGKAICTCPSGYTGPACSQDVDECSLGANPCE,EH,4@57.02146,10@0.98402,15@57.02146,17@57.02146,26@57.02146,33@57.02146,40@57.02146	N10(Deamidated / 0.984)	19.4469	E.GSNC[+57.02146]DTNPVN[+0.98402]GKAIC[+57.02146]TC[+57.02146]PSGYTGPAC[+57.02146]SQDVDEC[+57.02146]SLGANPC[+57.02146]E.H	C4(Carbamidomethyl / 57.0215); C15(Carbamidomethyl / 57.0215); C17(Carbamidomethyl / 57.0215); C26(Carbamidomethyl / 57.0215); C33(Carbamidomethyl / 57.0215); C40(Carbamidomethyl / 57.0215)	9.8e-07	1.3e-06	0	0	0	0	1.1e-07	1.4e-07	6.01	316.9	24		Specific	16.2	>sp|P46531|NOTC1_HUMAN Neurogenic locus notch homolog protein 1 OS=Homo sapiens OX=9606 GN=NOTCH1 PE=1 SV=4	1	7130	FP060222_11.6995.6995.3	high-energy collision-induced dissociation	5.87	4419.74	4419.74	1	226 | 83722
207		89.5	3	1474.6	4421.78	1474.25	4420.75	controllerType=0 controllerNumber=1 scan=6829	6.677	E.GSNCDTNPVNGKAICTCPSGYTGPACSQDVDECSLGANPCE.H		GSNCDTNPVNGKAICTCPSGYTGPACSQDVDECSLGANPCE,EH,3@0.98402,4@57.02146,15@57.02146,17@57.02146,26@57.02146,33@57.02146,40@57.02146	N3(Deamidated / 0.984)	19.0564	E.GSN[+0.98402]C[+57.02146]DTNPVNGKAIC[+57.02146]TC[+57.02146]PSGYTGPAC[+57.02146]SQDVDEC[+57.02146]SLGANPC[+57.02146]E.H	C4(Carbamidomethyl / 57.0215); C15(Carbamidomethyl / 57.0215); C17(Carbamidomethyl / 57.0215); C26(Carbamidomethyl / 57.0215); C33(Carbamidomethyl / 57.0215); C40(Carbamidomethyl / 57.0215)	0.023	0.03	0	0	0	0	0.0017	0.0022	1.64	89.5	0.6	1	Specific	11.1	>sp|P46531|NOTC1_HUMAN Neurogenic locus notch homolog protein 1 OS=Homo sapiens OX=9606 GN=NOTCH1 PE=1 SV=4	1	6926	FP060222_11.6829.6829.3	high-energy collision-induced dissociation	1.53	4420.77	4419.74	1	227 | 83122
207		400.8	4	1105.7	4419.77	1105.7	4419.76	controllerType=0 controllerNumber=1 scan=6858	1.208	E.GSNCDTNPVNGKAICTCPSGYTGPACSQDVDECSLGANPCE.H		GSNCDTNPVNGKAICTCPSGYTGPACSQDVDECSLGANPCE,EH,4@57.02146,15@57.02146,17@57.02146,26@57.02146,33@57.02146,40@57.02146		19.1255	E.GSNC[+57.02146]DTNPVNGKAIC[+57.02146]TC[+57.02146]PSGYTGPAC[+57.02146]SQDVDEC[+57.02146]SLGANPC[+57.02146]E.H	C4(Carbamidomethyl / 57.0215); C15(Carbamidomethyl / 57.0215); C17(Carbamidomethyl / 57.0215); C26(Carbamidomethyl / 57.0215); C33(Carbamidomethyl / 57.0215); C40(Carbamidomethyl / 57.0215)	3.1e-06	4e-06	0	0	0	0	2.5e-07	3.3e-07	5.512	275.7	32.1		Specific	12.4	>sp|P46531|NOTC1_HUMAN Neurogenic locus notch homolog protein 1 OS=Homo sapiens OX=9606 GN=NOTCH1 PE=1 SV=4	1	6961	FP060222_11.6858.6858.4	high-energy collision-induced dissociation	5.33	4418.76	4418.75	1	228 | 83202
207		205.3	4	1105.94	4420.73	1105.7	4419.76	controllerType=0 controllerNumber=1 scan=6819	-7.064	E.GSNCDTNPVNGKAICTCPSGYTGPACSQDVDECSLGANPCE.H		GSNCDTNPVNGKAICTCPSGYTGPACSQDVDECSLGANPCE,EH,4@57.02146,15@57.02146,17@57.02146,26@57.02146,33@57.02146,40@57.02146		19.0326	E.GSNC[+57.02146]DTNPVNGKAIC[+57.02146]TC[+57.02146]PSGYTGPAC[+57.02146]SQDVDEC[+57.02146]SLGANPC[+57.02146]E.H	C4(Carbamidomethyl / 57.0215); C15(Carbamidomethyl / 57.0215); C17(Carbamidomethyl / 57.0215); C26(Carbamidomethyl / 57.0215); C33(Carbamidomethyl / 57.0215); C40(Carbamidomethyl / 57.0215)	0.0049	0.0064	0	0	0	0	0.0003	0.0004	2.309	205.3	11	1	Specific	10.3	>sp|P46531|NOTC1_HUMAN Neurogenic locus notch homolog protein 1 OS=Homo sapiens OX=9606 GN=NOTCH1 PE=1 SV=4	1	6912	FP060222_11.6819.6819.3	high-energy collision-induced dissociation	2.67	4419.73	4418.75	1	229 | 83042
207	HexNAc(1)	543.9	3	1212.49	3635.45	1212.49	3635.45	controllerType=0 controllerNumber=1 scan=6003	-0.815	E.GSNCDTNPVNGKAICTCPSGYTGPACSQDVDE.C	16	GSNCDTNPVNGKAICTCPSGYTGPACSQDVDE,EC,4@57.02146,10@0.98402,15@57.02146,16@203.07937,17@57.02146,26@57.02146	N10(Deamidated / 0.984); T16(OGlycan / 203.0794)	17.16	E.GSNC[+57.02146]DTNPVN[+0.98402]GKAIC[+57.02146]T[+203.07937]C[+57.02146]PSGYTGPAC[+57.02146]SQDVDE.C	C4(Carbamidomethyl / 57.0215); C15(Carbamidomethyl / 57.0215); C17(Carbamidomethyl / 57.0215); C26(Carbamidomethyl / 57.0215)	4.3e-07	5.6e-07	0	0	0	0	4.8e-08	6.2e-08	6.367	431	4.8		Specific	22.7	>sp|P46531|NOTC1_HUMAN Neurogenic locus notch homolog protein 1 OS=Homo sapiens OX=9606 GN=NOTCH1 PE=1 SV=4	1	5881	FP060222_11.6003.6003.3	high-energy collision-induced dissociation	6.21	3634.44	3634.44	1	230 | 46144
207	HexNAc(1)Fuc(1)	93.9	3	1152.12	3454.35	1152.13	3454.37	controllerType=0 controllerNumber=1 scan=6399	-4.664	E.GSNCDTNPVNGKAICTCPSGYTGPACSQD.V	22	GSNCDTNPVNGKAICTCPSGYTGPACSQD,EV,4@57.02146,7@0.98402,15@57.02146,17@57.02146,22@349.13728,26@57.02146,29@15.99492	N7(Deamidated / 0.984); T22(OGlycan / 349.1373); D29(Oxidation / 15.9949)	18.068	E.GSNC[+57.02146]DTN[+0.98402]PVNGKAIC[+57.02146]TC[+57.02146]PSGYT[+349.13728]GPAC[+57.02146]SQD[+15.99492].V	C4(Carbamidomethyl / 57.0215); C15(Carbamidomethyl / 57.0215); C17(Carbamidomethyl / 57.0215); C26(Carbamidomethyl / 57.0215)	0.032	0.042	0	0.0049	0	0.0099	0.0049	0.0066	1.491	93.9	11.7		Specific	10.4	>sp|P46531|NOTC1_HUMAN Neurogenic locus notch homolog protein 1 OS=Homo sapiens OX=9606 GN=NOTCH1 PE=1 SV=4	1	6370	FP060222_11.6399.6399.3	high-energy collision-induced dissociation	1.36	3453.34	3453.36	1	231 | 49250
207	Fuc(1)	196.6	3	1150.47	3449.39	1150.47	3449.39	controllerType=0 controllerNumber=1 scan=6290	0.831	E.GSNCDTNPVNGKAICTCPSGYTGPACSQDVD.E	16	GSNCDTNPVNGKAICTCPSGYTGPACSQDVD,EE,4@57.02146,10@0.98402,15@57.02146,16@146.05791,17@57.02146,26@57.02146	N10(Deamidated / 0.984); T16(OGlycan / 146.0579)	17.8175	E.GSNC[+57.02146]DTNPVN[+0.98402]GKAIC[+57.02146]T[+146.05791]C[+57.02146]PSGYTGPAC[+57.02146]SQDVD.E	C4(Carbamidomethyl / 57.0215); C15(Carbamidomethyl / 57.0215); C17(Carbamidomethyl / 57.0215); C26(Carbamidomethyl / 57.0215)	0.0081	0.011	0	0	0	0	0.00047	0.00061	2.09	196.6	3.6		Specific	10.5	>sp|P46531|NOTC1_HUMAN Neurogenic locus notch homolog protein 1 OS=Homo sapiens OX=9606 GN=NOTCH1 PE=1 SV=4	1	6231	FP060222_11.6290.6290.3	high-energy collision-induced dissociation	1.53	3448.38	3448.38	1	232 | 48646
207	Fuc(1)	366.6	3	1150.14	3448.4	1150.14	3448.4	controllerType=0 controllerNumber=1 scan=6157	-0.335	E.GSNCDTNPVNGKAICTCPSGYTGPACSQDVD.E	16	GSNCDTNPVNGKAICTCPSGYTGPACSQDVD,EE,4@57.02146,15@57.02146,16@146.05791,17@57.02146,26@57.02146	T16(OGlycan / 146.0579)	17.51	E.GSNC[+57.02146]DTNPVNGKAIC[+57.02146]T[+146.05791]C[+57.02146]PSGYTGPAC[+57.02146]SQDVD.E	C4(Carbamidomethyl / 57.0215); C15(Carbamidomethyl / 57.0215); C17(Carbamidomethyl / 57.0215); C26(Carbamidomethyl / 57.0215)	0.019	0.024	0	0	0	0	0.0012	0.0016	1.728	43.2	3.6		Specific	10.1	>sp|P46531|NOTC1_HUMAN Neurogenic locus notch homolog protein 1 OS=Homo sapiens OX=9606 GN=NOTCH1 PE=1 SV=4	1	6072	FP060222_11.6157.6157.3	high-energy collision-induced dissociation	1.8	3447.39	3447.4	1	233 | 47158
207		400.4	3	1150.14	3448.4	1150.13	3448.37	controllerType=0 controllerNumber=1 scan=6211	9.049	E.GSNCDTNPVNGKAICTCPSGYTGPACSQDVDE.C		GSNCDTNPVNGKAICTCPSGYTGPACSQDVDE,EC,4@57.02146,10@0.98402,15@57.02146,17@57.02146,26@57.02146,29@15.99492	N10(Deamidated / 0.984); D29(Oxidation / 15.9949)	17.6349	E.GSNC[+57.02146]DTNPVN[+0.98402]GKAIC[+57.02146]TC[+57.02146]PSGYTGPAC[+57.02146]SQD[+15.99492]VDE.C	C4(Carbamidomethyl / 57.0215); C15(Carbamidomethyl / 57.0215); C17(Carbamidomethyl / 57.0215); C26(Carbamidomethyl / 57.0215)	0.029	0.038	0	0	0	0	0.0032	0.0042	1.533	120	30		Specific	10.2	>sp|P46531|NOTC1_HUMAN Neurogenic locus notch homolog protein 1 OS=Homo sapiens OX=9606 GN=NOTCH1 PE=1 SV=4	1	6135	FP060222_11.6211.6211.3	high-energy collision-induced dissociation	1.37	3447.39	3447.36	1	234 | 47798
207		397.2	3	1145.13	3433.36	1145.12	3433.36	controllerType=0 controllerNumber=1 scan=6418	1.785	E.GSNCDTNPVNGKAICTCPSGYTGPACSQDVDE.C		GSNCDTNPVNGKAICTCPSGYTGPACSQDVDE,EC,3@0.98402,4@57.02146,15@57.02146,17@57.02146,26@57.02146,28@0.98402	N3(Deamidated / 0.984); Q28(Deamidated / 0.984)	18.1124	E.GSN[+0.98402]C[+57.02146]DTNPVNGKAIC[+57.02146]TC[+57.02146]PSGYTGPAC[+57.02146]SQ[+0.98402]DVDE.C	C4(Carbamidomethyl / 57.0215); C15(Carbamidomethyl / 57.0215); C17(Carbamidomethyl / 57.0215); C26(Carbamidomethyl / 57.0215)	0.00022	0.00029	0	0	0	0	1.4e-05	1.8e-05	3.658	397.2	11.1		Specific	10.2	>sp|P46531|NOTC1_HUMAN Neurogenic locus notch homolog protein 1 OS=Homo sapiens OX=9606 GN=NOTCH1 PE=1 SV=4	1	6394	FP060222_11.6418.6418.3	high-energy collision-induced dissociation	3.08	3432.35	3432.35	1	235 | 49330
207		324.2	3	1145.13	3433.37	1145.12	3433.36	controllerType=0 controllerNumber=1 scan=6530	2.745	E.GSNCDTNPVNGKAICTCPSGYTGPACSQDVDE.C		GSNCDTNPVNGKAICTCPSGYTGPACSQDVDE,EC,3@0.98402,4@57.02146,15@57.02146,17@57.02146,26@57.02146,28@0.98402	N3(Deamidated / 0.984); Q28(Deamidated / 0.984)	18.3689	E.GSN[+0.98402]C[+57.02146]DTNPVNGKAIC[+57.02146]TC[+57.02146]PSGYTGPAC[+57.02146]SQ[+0.98402]DVDE.C	C4(Carbamidomethyl / 57.0215); C15(Carbamidomethyl / 57.0215); C17(Carbamidomethyl / 57.0215); C26(Carbamidomethyl / 57.0215)	9.7e-05	0.00013	0	0	0	0	7.7e-06	1e-05	4.015	324.2	56.5		Specific	12.1	>sp|P46531|NOTC1_HUMAN Neurogenic locus notch homolog protein 1 OS=Homo sapiens OX=9606 GN=NOTCH1 PE=1 SV=4	1	6535	FP060222_11.6530.6530.3	high-energy collision-induced dissociation	3.05	3432.36	3432.35	1	236 | 49730
207		891.8	2	1716.69	3432.37	1716.69	3432.37	controllerType=0 controllerNumber=1 scan=6217	-0.183	E.GSNCDTNPVNGKAICTCPSGYTGPACSQDVDE.C		GSNCDTNPVNGKAICTCPSGYTGPACSQDVDE,EC,4@57.02146,10@0.98402,15@57.02146,17@57.02146,26@57.02146	N10(Deamidated / 0.984)	17.65	E.GSNC[+57.02146]DTNPVN[+0.98402]GKAIC[+57.02146]TC[+57.02146]PSGYTGPAC[+57.02146]SQDVDE.C	C4(Carbamidomethyl / 57.0215); C15(Carbamidomethyl / 57.0215); C17(Carbamidomethyl / 57.0215); C26(Carbamidomethyl / 57.0215)	1.5e-14	1.9e-14	0	0	0	0	2e-15	2.7e-15	13.832	770.1	66.5		Specific	22.4	>sp|P46531|NOTC1_HUMAN Neurogenic locus notch homolog protein 1 OS=Homo sapiens OX=9606 GN=NOTCH1 PE=1 SV=4	1	6141	FP060222_11.6217.6217.2	high-energy collision-induced dissociation	13.72	3431.36	3431.36	1	237 | 47918
207		814.9	3	1144.8	3432.37	1144.8	3432.37	controllerType=0 controllerNumber=1 scan=6304	-0.026	E.GSNCDTNPVNGKAICTCPSGYTGPACSQDVDE.C		GSNCDTNPVNGKAICTCPSGYTGPACSQDVDE,EC,4@57.02146,10@0.98402,15@57.02146,17@57.02146,26@57.02146	N10(Deamidated / 0.984)	17.8512	E.GSNC[+57.02146]DTNPVN[+0.98402]GKAIC[+57.02146]TC[+57.02146]PSGYTGPAC[+57.02146]SQDVDE.C	C4(Carbamidomethyl / 57.0215); C15(Carbamidomethyl / 57.0215); C17(Carbamidomethyl / 57.0215); C26(Carbamidomethyl / 57.0215)	7.3e-13	9.5e-13	0	0	0	0	1.1e-13	1.5e-13	12.137	651.2	45.1		Specific	15.8	>sp|P46531|NOTC1_HUMAN Neurogenic locus notch homolog protein 1 OS=Homo sapiens OX=9606 GN=NOTCH1 PE=1 SV=4	1	6248	FP060222_11.6304.6304.3	high-energy collision-induced dissociation	13.02	3431.36	3431.36	1	238 | 48726
207		792.6	3	1144.8	3432.37	1144.8	3432.37	controllerType=0 controllerNumber=1 scan=6359	-0.026	E.GSNCDTNPVNGKAICTCPSGYTGPACSQDVDE.C		GSNCDTNPVNGKAICTCPSGYTGPACSQDVDE,EC,4@57.02146,10@0.98402,15@57.02146,17@57.02146,26@57.02146	N10(Deamidated / 0.984)	17.9759	E.GSNC[+57.02146]DTNPVN[+0.98402]GKAIC[+57.02146]TC[+57.02146]PSGYTGPAC[+57.02146]SQDVDE.C	C4(Carbamidomethyl / 57.0215); C15(Carbamidomethyl / 57.0215); C17(Carbamidomethyl / 57.0215); C26(Carbamidomethyl / 57.0215)	7.3e-12	9.5e-12	0	0	0	0	7.8e-13	1e-12	11.137	699.9	39.6		Specific	17.9	>sp|P46531|NOTC1_HUMAN Neurogenic locus notch homolog protein 1 OS=Homo sapiens OX=9606 GN=NOTCH1 PE=1 SV=4	1	6318	FP060222_11.6359.6359.3	high-energy collision-induced dissociation	13.02	3431.36	3431.36	1	239 | 49050
207		724.1	3	1144.8	3432.37	1144.8	3432.37	controllerType=0 controllerNumber=1 scan=6250	-0.133	E.GSNCDTNPVNGKAICTCPSGYTGPACSQDVDE.C		GSNCDTNPVNGKAICTCPSGYTGPACSQDVDE,EC,4@57.02146,10@0.98402,15@57.02146,17@57.02146,26@57.02146	N10(Deamidated / 0.984)	17.7253	E.GSNC[+57.02146]DTNPVN[+0.98402]GKAIC[+57.02146]TC[+57.02146]PSGYTGPAC[+57.02146]SQDVDE.C	C4(Carbamidomethyl / 57.0215); C15(Carbamidomethyl / 57.0215); C17(Carbamidomethyl / 57.0215); C26(Carbamidomethyl / 57.0215)	7.3e-11	9.5e-11	0	0	0	0	4.9e-12	6.4e-12	10.137	625.3	41.9		Specific	15	>sp|P46531|NOTC1_HUMAN Neurogenic locus notch homolog protein 1 OS=Homo sapiens OX=9606 GN=NOTCH1 PE=1 SV=4	1	6179	FP060222_11.6250.6250.3	high-energy collision-induced dissociation	12.02	3431.36	3431.36	1	240 | 48298
207		673.2	3	1144.8	3432.38	1144.8	3432.37	controllerType=0 controllerNumber=1 scan=6200	1.041	E.GSNCDTNPVNGKAICTCPSGYTGPACSQDVDE.C		GSNCDTNPVNGKAICTCPSGYTGPACSQDVDE,EC,4@57.02146,10@0.98402,15@57.02146,17@57.02146,26@57.02146	N10(Deamidated / 0.984)	17.6099	E.GSNC[+57.02146]DTNPVN[+0.98402]GKAIC[+57.02146]TC[+57.02146]PSGYTGPAC[+57.02146]SQDVDE.C	C4(Carbamidomethyl / 57.0215); C15(Carbamidomethyl / 57.0215); C17(Carbamidomethyl / 57.0215); C26(Carbamidomethyl / 57.0215)	4.2e-09	5.5e-09	0	0	0	0	3.9e-10	5e-10	8.372	562.6	38.7		Specific	15.1	>sp|P46531|NOTC1_HUMAN Neurogenic locus notch homolog protein 1 OS=Homo sapiens OX=9606 GN=NOTCH1 PE=1 SV=4	1	6123	FP060222_11.6200.6200.3	high-energy collision-induced dissociation	9.26	3431.37	3431.36	1	241 | 47638
207		668	2	1716.68	3432.36	1716.69	3432.37	controllerType=0 controllerNumber=1 scan=6335	-2.743	E.GSNCDTNPVNGKAICTCPSGYTGPACSQDVDE.C		GSNCDTNPVNGKAICTCPSGYTGPACSQDVDE,EC,4@57.02146,10@0.98402,15@57.02146,17@57.02146,26@57.02146	N10(Deamidated / 0.984)	17.9192	E.GSNC[+57.02146]DTNPVN[+0.98402]GKAIC[+57.02146]TC[+57.02146]PSGYTGPAC[+57.02146]SQDVDE.C	C4(Carbamidomethyl / 57.0215); C15(Carbamidomethyl / 57.0215); C17(Carbamidomethyl / 57.0215); C26(Carbamidomethyl / 57.0215)	1.4e-09	1.8e-09	0	0	0	0	5.8e-11	7.6e-11	8.848	638.5	54.8		Specific	23.3	>sp|P46531|NOTC1_HUMAN Neurogenic locus notch homolog protein 1 OS=Homo sapiens OX=9606 GN=NOTCH1 PE=1 SV=4	1	6285	FP060222_11.6335.6335.2	high-energy collision-induced dissociation	9.73	3431.36	3431.36	1	242 | 48970
207		466.4	3	1144.79	3432.37	1144.8	3432.37	controllerType=0 controllerNumber=1 scan=6470	-0.453	E.GSNCDTNPVNGKAICTCPSGYTGPACSQDVDE.C		GSNCDTNPVNGKAICTCPSGYTGPACSQDVDE,EC,4@57.02146,7@0.98402,15@57.02146,17@57.02146,26@57.02146	N7(Deamidated / 0.984)	18.2329	E.GSNC[+57.02146]DTN[+0.98402]PVNGKAIC[+57.02146]TC[+57.02146]PSGYTGPAC[+57.02146]SQDVDE.C	C4(Carbamidomethyl / 57.0215); C15(Carbamidomethyl / 57.0215); C17(Carbamidomethyl / 57.0215); C26(Carbamidomethyl / 57.0215)	8.1e-07	1.1e-06	0	0	0	0	7.9e-08	1e-07	6.09	375	15.1		Specific	13.6	>sp|P46531|NOTC1_HUMAN Neurogenic locus notch homolog protein 1 OS=Homo sapiens OX=9606 GN=NOTCH1 PE=1 SV=4	1	6460	FP060222_11.6470.6470.3	high-energy collision-induced dissociation	6.27	3431.36	3431.36	1	243 | 49570
207		868	2	1716.19	3431.38	1716.2	3431.39	controllerType=0 controllerNumber=1 scan=6163	-3.489	E.GSNCDTNPVNGKAICTCPSGYTGPACSQDVDE.C		GSNCDTNPVNGKAICTCPSGYTGPACSQDVDE,EC,4@57.02146,15@57.02146,17@57.02146,26@57.02146		17.5255	E.GSNC[+57.02146]DTNPVNGKAIC[+57.02146]TC[+57.02146]PSGYTGPAC[+57.02146]SQDVDE.C	C4(Carbamidomethyl / 57.0215); C15(Carbamidomethyl / 57.0215); C17(Carbamidomethyl / 57.0215); C26(Carbamidomethyl / 57.0215)	1.4e-13	1.8e-13	0	0	0	0	2e-14	2.6e-14	12.848	754	754		Specific	20.8	>sp|P46531|NOTC1_HUMAN Neurogenic locus notch homolog protein 1 OS=Homo sapiens OX=9606 GN=NOTCH1 PE=1 SV=4	1	6077	FP060222_11.6163.6163.2	high-energy collision-induced dissociation	12.73	3430.37	3430.38	1	244 | 47238
207		844.3	3	1144.47	3431.39	1144.47	3431.39	controllerType=0 controllerNumber=1 scan=6141	-0.344	E.GSNCDTNPVNGKAICTCPSGYTGPACSQDVDE.C		GSNCDTNPVNGKAICTCPSGYTGPACSQDVDE,EC,4@57.02146,15@57.02146,17@57.02146,26@57.02146		17.4755	E.GSNC[+57.02146]DTNPVNGKAIC[+57.02146]TC[+57.02146]PSGYTGPAC[+57.02146]SQDVDE.C	C4(Carbamidomethyl / 57.0215); C15(Carbamidomethyl / 57.0215); C17(Carbamidomethyl / 57.0215); C26(Carbamidomethyl / 57.0215)	7.3e-13	9.5e-13	0	0	0	0	1e-13	1.4e-13	12.137	674.3	674.3		Specific	17.4	>sp|P46531|NOTC1_HUMAN Neurogenic locus notch homolog protein 1 OS=Homo sapiens OX=9606 GN=NOTCH1 PE=1 SV=4	1	6054	FP060222_11.6141.6141.3	high-energy collision-induced dissociation	14.02	3430.38	3430.38	1	245 | 46960
212	HexNAc(1)Fuc(1); HexNAc(1)Fuc(1)	451.7	4	1504.62	6015.45	1504.89	6016.53	controllerType=0 controllerNumber=1 scan=7163	-12.568	D.TNPVNGKAICTCPSGYTGPACSQDVDECSLGANPCEHAGKCINTLGSFE.C	17;22	TNPVNGKAICTCPSGYTGPACSQDVDECSLGANPCEHAGKCINTLGSFE,DC,10@57.02146,12@57.02146,17@349.13728,21@57.02146,22@349.13728,23@0.98402,28@57.02146,35@57.02146,41@57.02146,43@15.99492	T17(OGlycan / 349.1373); S22(OGlycan / 349.1373); Q23(Deamidated / 0.984); N43(Oxidation / 15.9949)	19.8397	D.TNPVNGKAIC[+57.02146]TC[+57.02146]PSGYT[+349.13728]GPAC[+57.02146]S[+349.13728]Q[+0.98402]DVDEC[+57.02146]SLGANPC[+57.02146]EHAGKC[+57.02146]IN[+15.99492]TLGSFE.C	C10(Carbamidomethyl / 57.0215); C12(Carbamidomethyl / 57.0215); C21(Carbamidomethyl / 57.0215); C28(Carbamidomethyl / 57.0215); C35(Carbamidomethyl / 57.0215); C41(Carbamidomethyl / 57.0215)	6.9e-06	9e-06	0	0	0	0	6.2e-07	8.1e-07	5.158	451.7	0	-1	Specific	15.4	>sp|P46531|NOTC1_HUMAN Neurogenic locus notch homolog protein 1 OS=Homo sapiens OX=9606 GN=NOTCH1 PE=1 SV=4	1	7327	FP060222_11.7163.7163.4	high-energy collision-induced dissociation	4.02	6014.44	6015.52	1	246 | 85082
212	HexNAc(1)Fuc(1); HexNAc(1)Fuc(1)	219.7	4	1504.36	6014.43	1504.64	6015.54	controllerType=0 controllerNumber=1 scan=7226	-18.474	D.TNPVNGKAICTCPSGYTGPACSQDVDECSLGANPCEHAGKCINTLGSFE.C	17;22	TNPVNGKAICTCPSGYTGPACSQDVDECSLGANPCEHAGKCINTLGSFE,DC,10@57.02146,12@57.02146,17@349.13728,21@57.02146,22@349.13728,28@57.02146,35@57.02146,41@57.02146,43@15.99492	T17(OGlycan / 349.1373); S22(OGlycan / 349.1373); N43(Oxidation / 15.9949)	19.9833	D.TNPVNGKAIC[+57.02146]TC[+57.02146]PSGYT[+349.13728]GPAC[+57.02146]S[+349.13728]QDVDEC[+57.02146]SLGANPC[+57.02146]EHAGKC[+57.02146]IN[+15.99492]TLGSFE.C	C10(Carbamidomethyl / 57.0215); C12(Carbamidomethyl / 57.0215); C21(Carbamidomethyl / 57.0215); C28(Carbamidomethyl / 57.0215); C35(Carbamidomethyl / 57.0215); C41(Carbamidomethyl / 57.0215)	0.00085	0.0011	0	0	0	0	5.2e-05	6.8e-05	3.071	219.7	0	-1	Specific	11.2	>sp|P46531|NOTC1_HUMAN Neurogenic locus notch homolog protein 1 OS=Homo sapiens OX=9606 GN=NOTCH1 PE=1 SV=4	1	7403	FP060222_11.7226.7226.4	high-energy collision-induced dissociation	2.61	6013.42	6014.54	1	247 | 85162
212	HexNAc(1)Fuc(1); HexNAc(1)Fuc(1)	483.3	4	1500.37	5998.46	1500.64	5999.55	controllerType=0 controllerNumber=1 scan=7149	-14.569	D.TNPVNGKAICTCPSGYTGPACSQDVDECSLGANPCEHAGKCINTLGSFE.C	17;29	TNPVNGKAICTCPSGYTGPACSQDVDECSLGANPCEHAGKCINTLGSFE,DC,10@57.02146,12@57.02146,17@349.13728,21@57.02146,28@57.02146,29@349.13728,35@57.02146,41@57.02146	T17(OGlycan / 349.1373); S29(OGlycan / 349.1373)	19.8053	D.TNPVNGKAIC[+57.02146]TC[+57.02146]PSGYT[+349.13728]GPAC[+57.02146]SQDVDEC[+57.02146]S[+349.13728]LGANPC[+57.02146]EHAGKC[+57.02146]INTLGSFE.C	C10(Carbamidomethyl / 57.0215); C12(Carbamidomethyl / 57.0215); C21(Carbamidomethyl / 57.0215); C28(Carbamidomethyl / 57.0215); C35(Carbamidomethyl / 57.0215); C41(Carbamidomethyl / 57.0215)	3.5e-06	4.6e-06	0	0	0	0	2.9e-07	3.8e-07	5.451	483.3	0	-1	Specific	15.4	>sp|P46531|NOTC1_HUMAN Neurogenic locus notch homolog protein 1 OS=Homo sapiens OX=9606 GN=NOTCH1 PE=1 SV=4	1	7311	FP060222_11.7149.7149.4	high-energy collision-induced dissociation	4.51	5997.45	5998.54	1	248 | 85002
212	HexNAc(1)Fuc(1); HexNAc(1)Fuc(1)	468.9	5	1200.5	5998.45	1200.72	5999.55	controllerType=0 controllerNumber=1 scan=7057	-15.192	D.TNPVNGKAICTCPSGYTGPACSQDVDECSLGANPCEHAGKCINTLGSFE.C	17;29	TNPVNGKAICTCPSGYTGPACSQDVDECSLGANPCEHAGKCINTLGSFE,DC,10@57.02146,12@57.02146,17@349.13728,21@57.02146,28@57.02146,29@349.13728,35@57.02146,41@57.02146	T17(OGlycan / 349.1373); S29(OGlycan / 349.1373)	19.5893	D.TNPVNGKAIC[+57.02146]TC[+57.02146]PSGYT[+349.13728]GPAC[+57.02146]SQDVDEC[+57.02146]S[+349.13728]LGANPC[+57.02146]EHAGKC[+57.02146]INTLGSFE.C	C10(Carbamidomethyl / 57.0215); C12(Carbamidomethyl / 57.0215); C21(Carbamidomethyl / 57.0215); C28(Carbamidomethyl / 57.0215); C35(Carbamidomethyl / 57.0215); C41(Carbamidomethyl / 57.0215)	3.4e-05	4.5e-05	0	0	0	0	2e-06	2.6e-06	4.463	468.9	0	-1	Specific	12.9	>sp|P46531|NOTC1_HUMAN Neurogenic locus notch homolog protein 1 OS=Homo sapiens OX=9606 GN=NOTCH1 PE=1 SV=4	1	7200	FP060222_11.7057.7057.5	high-energy collision-induced dissociation	3.84	5997.45	5998.54	1	249 | 84442
238		149.9	2	1292.04	2583.08	1292.05	2583.09	controllerType=0 controllerNumber=1 scan=7176	-3.719	D.ECSLGANPCEHAGKCINTLGSFE.C		ECSLGANPCEHAGKCINTLGSFE,DC,2@57.02146,7@15.99492,9@57.02146,11@15.99492,15@57.02146	N7(Oxidation / 15.9949); H11(Oxidation / 15.9949)	19.8689	D.EC[+57.02146]SLGAN[+15.99492]PC[+57.02146]EH[+15.99492]AGKC[+57.02146]INTLGSFE.C	C2(Carbamidomethyl / 57.0215); C9(Carbamidomethyl / 57.0215); C15(Carbamidomethyl / 57.0215)	0.032	0.042	0	0.0033	0	0.005	0.0046	0.0061	1.495	149.9	64.6		Specific	6.2	>sp|P46531|NOTC1_HUMAN Neurogenic locus notch homolog protein 1 OS=Homo sapiens OX=9606 GN=NOTCH1 PE=1 SV=4	1	7341	FP060222_11.7176.7176.2	high-energy collision-induced dissociation	1.36	2582.07	2582.08	1	250 | 26648
238		238.2	2	1284.04	2567.08	1284.05	2567.1	controllerType=0 controllerNumber=1 scan=7250	-6.103	D.ECSLGANPCEHAGKCINTLGSFE.C		ECSLGANPCEHAGKCINTLGSFE,DC,2@57.02146,7@15.99492,9@57.02146,15@57.02146	N7(Oxidation / 15.9949)	20.0391	D.EC[+57.02146]SLGAN[+15.99492]PC[+57.02146]EHAGKC[+57.02146]INTLGSFE.C	C2(Carbamidomethyl / 57.0215); C9(Carbamidomethyl / 57.0215); C15(Carbamidomethyl / 57.0215)	0.026	0.034	0	0	0	0	0.0021	0.0027	1.589	238.2	105.9		Specific	7.3	>sp|P46531|NOTC1_HUMAN Neurogenic locus notch homolog protein 1 OS=Homo sapiens OX=9606 GN=NOTCH1 PE=1 SV=4	1	7434	FP060222_11.7250.7250.2	high-energy collision-induced dissociation	1.66	2566.07	2566.09	1	251 | 27649
238		236	2	1284.05	2567.08	1284.05	2567.1	controllerType=0 controllerNumber=1 scan=7197	-4.676	D.ECSLGANPCEHAGKCINTLGSFE.C		ECSLGANPCEHAGKCINTLGSFE,DC,2@57.02146,7@15.99492,9@57.02146,15@57.02146	N7(Oxidation / 15.9949)	19.9184	D.EC[+57.02146]SLGAN[+15.99492]PC[+57.02146]EHAGKC[+57.02146]INTLGSFE.C	C2(Carbamidomethyl / 57.0215); C9(Carbamidomethyl / 57.0215); C15(Carbamidomethyl / 57.0215)	0.026	0.034	0	0	0	0	0.0021	0.0027	1.589	236	104		Specific	7.4	>sp|P46531|NOTC1_HUMAN Neurogenic locus notch homolog protein 1 OS=Homo sapiens OX=9606 GN=NOTCH1 PE=1 SV=4	1	7365	FP060222_11.7197.7197.2	high-energy collision-induced dissociation	1.66	2566.08	2566.09	1	252 | 26869
238		205.4	2	1284.05	2567.08	1284.05	2567.1	controllerType=0 controllerNumber=1 scan=7308	-4.391	D.ECSLGANPCEHAGKCINTLGSFE.C		ECSLGANPCEHAGKCINTLGSFE,DC,2@57.02146,7@15.99492,9@57.02146,15@57.02146	N7(Oxidation / 15.9949)	20.1706	D.EC[+57.02146]SLGAN[+15.99492]PC[+57.02146]EHAGKC[+57.02146]INTLGSFE.C	C2(Carbamidomethyl / 57.0215); C9(Carbamidomethyl / 57.0215); C15(Carbamidomethyl / 57.0215)	0.028	0.036	0	0	0	0	0.0026	0.0034	1.552	205.4	114.7		Specific	7.8	>sp|P46531|NOTC1_HUMAN Neurogenic locus notch homolog protein 1 OS=Homo sapiens OX=9606 GN=NOTCH1 PE=1 SV=4	1	7502	FP060222_11.7308.7308.2	high-energy collision-induced dissociation	1.58	2566.08	2566.09	1	253 | 28072
238		155.7	2	1284.05	2567.09	1284.05	2567.1	controllerType=0 controllerNumber=1 scan=7360	-2.204	D.ECSLGANPCEHAGKCINTLGSFE.C		ECSLGANPCEHAGKCINTLGSFE,DC,2@57.02146,7@15.99492,9@57.02146,15@57.02146	N7(Oxidation / 15.9949)	20.2895	D.EC[+57.02146]SLGAN[+15.99492]PC[+57.02146]EHAGKC[+57.02146]INTLGSFE.C	C2(Carbamidomethyl / 57.0215); C9(Carbamidomethyl / 57.0215); C15(Carbamidomethyl / 57.0215)	0.0096	0.013	0	0	0	0	0.00051	0.00066	2.017	155.7	102.9		Specific	10.8	>sp|P46531|NOTC1_HUMAN Neurogenic locus notch homolog protein 1 OS=Homo sapiens OX=9606 GN=NOTCH1 PE=1 SV=4	1	7564	FP060222_11.7360.7360.2	high-energy collision-induced dissociation	1.9	2566.08	2566.09	1	254 | 28315
238		141.9	3	856.365	2567.08	856.37	2567.1	controllerType=0 controllerNumber=1 scan=7239	-6.061	D.ECSLGANPCEHAGKCINTLGSFE.C		ECSLGANPCEHAGKCINTLGSFE,DC,2@57.02146,7@15.99492,9@57.02146,15@57.02146	N7(Oxidation / 15.9949)	20.0142	D.EC[+57.02146]SLGAN[+15.99492]PC[+57.02146]EHAGKC[+57.02146]INTLGSFE.C	C2(Carbamidomethyl / 57.0215); C9(Carbamidomethyl / 57.0215); C15(Carbamidomethyl / 57.0215)	0.033	0.043	0	0.0081	0	0	0.0054	0.0082	1.485	141.9	89.3		Specific	5.4	>sp|P46531|NOTC1_HUMAN Neurogenic locus notch homolog protein 1 OS=Homo sapiens OX=9606 GN=NOTCH1 PE=1 SV=4	1	7420	FP060222_11.7239.7239.3	high-energy collision-induced dissociation	1.37	2566.07	2566.09	1	255 | 27444
238		125.9	3	856.366	2567.08	856.37	2567.1	controllerType=0 controllerNumber=1 scan=7186	-4.491	D.ECSLGANPCEHAGKCINTLGSFE.C		ECSLGANPCEHAGKCINTLGSFE,DC,2@57.02146,7@15.99492,9@57.02146,15@57.02146	N7(Oxidation / 15.9949)	19.8927	D.EC[+57.02146]SLGAN[+15.99492]PC[+57.02146]EHAGKC[+57.02146]INTLGSFE.C	C2(Carbamidomethyl / 57.0215); C9(Carbamidomethyl / 57.0215); C15(Carbamidomethyl / 57.0215)	0.033	0.043	0	0.011	0	0	0.006	0.011	1.479	125.9	63.4		Specific	5.2	>sp|P46531|NOTC1_HUMAN Neurogenic locus notch homolog protein 1 OS=Homo sapiens OX=9606 GN=NOTCH1 PE=1 SV=4	1	7351	FP060222_11.7186.7186.3	high-energy collision-induced dissociation	1.36	2566.08	2566.09	1	256 | 26722
238		77.1	3	856.364	2567.08	856.37	2567.1	controllerType=0 controllerNumber=1 scan=7418	-6.917	D.ECSLGANPCEHAGKCINTLGSFE.C		ECSLGANPCEHAGKCINTLGSFE,DC,2@57.02146,7@15.99492,9@57.02146,15@57.02146	N7(Oxidation / 15.9949)	20.4217	D.EC[+57.02146]SLGAN[+15.99492]PC[+57.02146]EHAGKC[+57.02146]INTLGSFE.C	C2(Carbamidomethyl / 57.0215); C9(Carbamidomethyl / 57.0215); C15(Carbamidomethyl / 57.0215)	0.033	0.043	0	0.008	0	0	0.0058	0.0082	1.479	77.1	67.9		Specific	5.8	>sp|P46531|NOTC1_HUMAN Neurogenic locus notch homolog protein 1 OS=Homo sapiens OX=9606 GN=NOTCH1 PE=1 SV=4	1	7635	FP060222_11.7418.7418.3	high-energy collision-induced dissociation	1.36	2566.07	2566.09	1	257 | 28676
238		32.8	2	1284.04	2567.07	1284.05	2567.1	controllerType=0 controllerNumber=1 scan=7446	-9.241	D.ECSLGANPCEHAGKCINTLGSFE.C		ECSLGANPCEHAGKCINTLGSFE,DC,2@57.02146,7@15.99492,9@57.02146,15@57.02146	N7(Oxidation / 15.9949)	20.4866	D.EC[+57.02146]SLGAN[+15.99492]PC[+57.02146]EHAGKC[+57.02146]INTLGSFE.C	C2(Carbamidomethyl / 57.0215); C9(Carbamidomethyl / 57.0215); C15(Carbamidomethyl / 57.0215)	0.033	0.043	0	0.013	0	0	0.006	0.013	1.479	32.8	14.8		Specific	7.3	>sp|P46531|NOTC1_HUMAN Neurogenic locus notch homolog protein 1 OS=Homo sapiens OX=9606 GN=NOTCH1 PE=1 SV=4	1	7673	FP060222_11.7446.7446.2	high-energy collision-induced dissociation	1.36	2566.06	2566.09	1	258 | 28817
238		33.7	2	568.721	1136.43	568.721	1136.43	controllerType=0 controllerNumber=1 scan=4639	-0.681	D.ECSLGANPCE.H		ECSLGANPCE,DH,2@57.02146,9@57.02146		14.1461	D.EC[+57.02146]SLGANPC[+57.02146]E.H	C2(Carbamidomethyl / 57.0215); C9(Carbamidomethyl / 57.0215)	0.033	0.043	0	0.016	0	0.032	0.0065	0.016	1.477	33.7	33.7		Specific	3.9	>sp|P46531|NOTC1_HUMAN Neurogenic locus notch homolog protein 1 OS=Homo sapiens OX=9606 GN=NOTCH1 PE=1 SV=4	1	4179	FP060222_11.4639.4639.2	high-energy collision-induced dissociation	1.36	1135.43	1135.43	1	259 | 358
239	HexNAc(1)	283.3	3	886.382	2657.13	886.381	2657.13	controllerType=0 controllerNumber=1 scan=6123	1.166	E.CSLGANPCEHAGKCINTLGSFE.C	20	CSLGANPCEHAGKCINTLGSFE,EC,1@57.02146,8@57.02146,10@15.99492,14@57.02146,16@15.99492,20@203.07937	H10(Oxidation / 15.9949); N16(Oxidation / 15.9949); S20(OGlycan / 203.0794)	17.4349	E.C[+57.02146]SLGANPC[+57.02146]EH[+15.99492]AGKC[+57.02146]IN[+15.99492]TLGS[+203.07937]FE.C	C1(Carbamidomethyl / 57.0215); C8(Carbamidomethyl / 57.0215); C14(Carbamidomethyl / 57.0215)	0.00062	0.00081	0	0	0	0	4e-05	5.3e-05	3.206	283.3	5		Specific	8.6	>sp|P46531|NOTC1_HUMAN Neurogenic locus notch homolog protein 1 OS=Homo sapiens OX=9606 GN=NOTCH1 PE=1 SV=4	1	6032	FP060222_11.6123.6123.3	high-energy collision-induced dissociation	2.23	2656.12	2656.12	1	260 | 23499
239	HexNAc(1)	137.5	3	886.381	2657.13	886.381	2657.13	controllerType=0 controllerNumber=1 scan=6338	-0.212	E.CSLGANPCEHAGKCINTLGSFE.C	17	CSLGANPCEHAGKCINTLGSFE,EC,1@57.02146,6@15.99492,8@57.02146,10@15.99492,14@57.02146,17@203.07937	N6(Oxidation / 15.9949); H10(Oxidation / 15.9949); T17(OGlycan / 203.0794)	17.9276	E.C[+57.02146]SLGAN[+15.99492]PC[+57.02146]EH[+15.99492]AGKC[+57.02146]INT[+203.07937]LGSFE.C	C1(Carbamidomethyl / 57.0215); C8(Carbamidomethyl / 57.0215); C14(Carbamidomethyl / 57.0215)	0.0098	0.013	0	0	0	0	0.0006	0.00078	2.01	137.5	7.2		Specific	6.7	>sp|P46531|NOTC1_HUMAN Neurogenic locus notch homolog protein 1 OS=Homo sapiens OX=9606 GN=NOTCH1 PE=1 SV=4	1	6288	FP060222_11.6338.6338.3	high-energy collision-induced dissociation	1.48	2656.12	2656.12	1	261 | 24459
239	HexNAc(1)	39.3	3	886.379	2657.12	886.381	2657.13	controllerType=0 controllerNumber=1 scan=6289	-1.728	E.CSLGANPCEHAGKCINTLGSFE.C	17	CSLGANPCEHAGKCINTLGSFE,EC,1@57.02146,6@15.99492,8@57.02146,10@15.99492,14@57.02146,17@203.07937	N6(Oxidation / 15.9949); H10(Oxidation / 15.9949); T17(OGlycan / 203.0794)	17.8153	E.C[+57.02146]SLGAN[+15.99492]PC[+57.02146]EH[+15.99492]AGKC[+57.02146]INT[+203.07937]LGSFE.C	C1(Carbamidomethyl / 57.0215); C8(Carbamidomethyl / 57.0215); C14(Carbamidomethyl / 57.0215)	0.03	0.04	0	0	0	0	0.0037	0.0047	1.517	39.3	7.2		Specific	5.6	>sp|P46531|NOTC1_HUMAN Neurogenic locus notch homolog protein 1 OS=Homo sapiens OX=9606 GN=NOTCH1 PE=1 SV=4	1	6230	FP060222_11.6289.6289.3	high-energy collision-induced dissociation	1.37	2656.12	2656.12	1	262 | 24369
239	HexNAc(1)	213.7	3	881.05	2641.13	881.049	2641.13	controllerType=0 controllerNumber=1 scan=6115	0.865	E.CSLGANPCEHAGKCINTLGSFE.C	17	CSLGANPCEHAGKCINTLGSFE,EC,1@57.02146,8@57.02146,14@57.02146,16@15.99492,17@203.07937	N16(Oxidation / 15.9949); T17(OGlycan / 203.0794)	17.4171	E.C[+57.02146]SLGANPC[+57.02146]EHAGKC[+57.02146]IN[+15.99492]T[+203.07937]LGSFE.C	C1(Carbamidomethyl / 57.0215); C8(Carbamidomethyl / 57.0215); C14(Carbamidomethyl / 57.0215)	0.0026	0.0034	0	0	0	0	0.00015	0.0002	2.588	213.7	7.2		Specific	9.1	>sp|P46531|NOTC1_HUMAN Neurogenic locus notch homolog protein 1 OS=Homo sapiens OX=9606 GN=NOTCH1 PE=1 SV=4	1	6023	FP060222_11.6115.6115.3	high-energy collision-induced dissociation	2.22	2640.13	2640.13	1	263 | 23383
239	HexNAc(1)	136.7	3	881.049	2641.13	881.049	2641.13	controllerType=0 controllerNumber=1 scan=6313	-0.036	E.CSLGANPCEHAGKCINTLGSFE.C	17	CSLGANPCEHAGKCINTLGSFE,EC,1@57.02146,6@15.99492,8@57.02146,14@57.02146,17@203.07937	N6(Oxidation / 15.9949); T17(OGlycan / 203.0794)	17.8698	E.C[+57.02146]SLGAN[+15.99492]PC[+57.02146]EHAGKC[+57.02146]INT[+203.07937]LGSFE.C	C1(Carbamidomethyl / 57.0215); C8(Carbamidomethyl / 57.0215); C14(Carbamidomethyl / 57.0215)	0.0098	0.013	0	0	0	0	0.00058	0.00076	2.01	136.7	7.2		Specific	6.8	>sp|P46531|NOTC1_HUMAN Neurogenic locus notch homolog protein 1 OS=Homo sapiens OX=9606 GN=NOTCH1 PE=1 SV=4	1	6259	FP060222_11.6313.6313.3	high-energy collision-induced dissociation	1.5	2640.13	2640.13	1	264 | 24419
239	Hex(1)	755.4	3	867.701	2601.09	867.702	2601.09	controllerType=0 controllerNumber=1 scan=6436	-0.134	E.CSLGANPCEHAGKCINTLGSFE.C	20	CSLGANPCEHAGKCINTLGSFE,EC,1@57.02146,8@57.02146,10@15.99492,14@57.02146,16@0.98402,20@162.05282	H10(Oxidation / 15.9949); N16(Deamidated / 0.984); S20(OGlycan / 162.0528)	18.1553	E.C[+57.02146]SLGANPC[+57.02146]EH[+15.99492]AGKC[+57.02146]IN[+0.98402]TLGS[+162.05282]FE.C	C1(Carbamidomethyl / 57.0215); C8(Carbamidomethyl / 57.0215); C14(Carbamidomethyl / 57.0215)	8.8e-13	1.1e-12	0	0	0	0	1.4e-13	1.9e-13	12.055	675.9	3.4		Specific	12.6	>sp|P46531|NOTC1_HUMAN Neurogenic locus notch homolog protein 1 OS=Homo sapiens OX=9606 GN=NOTCH1 PE=1 SV=4	1	6416	FP060222_11.6436.6436.3	high-energy collision-induced dissociation	12.05	2600.08	2600.08	1	265 | 24805
239	Hex(1)	651.4	3	867.7	2601.09	867.702	2601.09	controllerType=0 controllerNumber=1 scan=6388	-1.33	E.CSLGANPCEHAGKCINTLGSFE.C	17	CSLGANPCEHAGKCINTLGSFE,EC,1@57.02146,8@57.02146,10@15.99492,14@57.02146,16@0.98402,17@162.05282	H10(Oxidation / 15.9949); N16(Deamidated / 0.984); T17(OGlycan / 162.0528)	18.0422	E.C[+57.02146]SLGANPC[+57.02146]EH[+15.99492]AGKC[+57.02146]IN[+0.98402]T[+162.05282]LGSFE.C	C1(Carbamidomethyl / 57.0215); C8(Carbamidomethyl / 57.0215); C14(Carbamidomethyl / 57.0215)	8.8e-11	1.1e-10	0	0	0	0	7.9e-12	1e-11	10.055	630.8	3.6		Specific	13.3	>sp|P46531|NOTC1_HUMAN Neurogenic locus notch homolog protein 1 OS=Homo sapiens OX=9606 GN=NOTCH1 PE=1 SV=4	1	6355	FP060222_11.6388.6388.3	high-energy collision-induced dissociation	10.05	2600.08	2600.08	1	266 | 24617
239	Hex(1)	595.9	3	867.703	2601.09	867.702	2601.09	controllerType=0 controllerNumber=1 scan=6224	1.486	E.CSLGANPCEHAGKCINTLGSFE.C	20	CSLGANPCEHAGKCINTLGSFE,EC,1@57.02146,8@57.02146,10@15.99492,14@57.02146,16@0.98402,20@162.05282	H10(Oxidation / 15.9949); N16(Deamidated / 0.984); S20(OGlycan / 162.0528)	17.6653	E.C[+57.02146]SLGANPC[+57.02146]EH[+15.99492]AGKC[+57.02146]IN[+0.98402]TLGS[+162.05282]FE.C	C1(Carbamidomethyl / 57.0215); C8(Carbamidomethyl / 57.0215); C14(Carbamidomethyl / 57.0215)	5.1e-08	6.7e-08	0	0	0	0	6.9e-09	9e-09	7.289	553.4	3.3		Specific	12.3	>sp|P46531|NOTC1_HUMAN Neurogenic locus notch homolog protein 1 OS=Homo sapiens OX=9606 GN=NOTCH1 PE=1 SV=4	1	6149	FP060222_11.6224.6224.3	high-energy collision-induced dissociation	8.29	2600.09	2600.08	1	267 | 24023
239	Hex(1)	195.7	3	867.7	2601.08	867.702	2601.09	controllerType=0 controllerNumber=1 scan=7541	-2.105	E.CSLGANPCEHAGKCINTLGSFE.C	2	CSLGANPCEHAGKCINTLGSFE,EC,1@57.02146,2@162.05282,8@57.02146,10@15.99492,14@57.02146,16@0.98402	S2(OGlycan / 162.0528); H10(Oxidation / 15.9949); N16(Deamidated / 0.984)	20.7118	E.C[+57.02146]S[+162.05282]LGANPC[+57.02146]EH[+15.99492]AGKC[+57.02146]IN[+0.98402]TLGSFE.C	C1(Carbamidomethyl / 57.0215); C8(Carbamidomethyl / 57.0215); C14(Carbamidomethyl / 57.0215)	0.01	0.013	0	0	0	0	0.00064	0.00083	1.993	195.7	16.8		Specific	8	>sp|P46531|NOTC1_HUMAN Neurogenic locus notch homolog protein 1 OS=Homo sapiens OX=9606 GN=NOTCH1 PE=1 SV=4	1	7790	FP060222_11.7541.7541.3	high-energy collision-induced dissociation	1.47	2600.08	2600.08	1	268 | 29374
239	Hex(1)	28.8	3	867.701	2601.09	867.702	2601.09	controllerType=0 controllerNumber=1 scan=7573	-0.204	E.CSLGANPCEHAGKCINTLGSFE.C	2	CSLGANPCEHAGKCINTLGSFE,EC,1@57.02146,2@162.05282,8@57.02146,10@15.99492,14@57.02146,16@0.98402	S2(OGlycan / 162.0528); H10(Oxidation / 15.9949); N16(Deamidated / 0.984)	20.786	E.C[+57.02146]S[+162.05282]LGANPC[+57.02146]EH[+15.99492]AGKC[+57.02146]IN[+0.98402]TLGSFE.C	C1(Carbamidomethyl / 57.0215); C8(Carbamidomethyl / 57.0215); C14(Carbamidomethyl / 57.0215)	0.03	0.04	0	0	0	0	0.0037	0.0048	1.517	28.8	14.9		Specific	6.2	>sp|P46531|NOTC1_HUMAN Neurogenic locus notch homolog protein 1 OS=Homo sapiens OX=9606 GN=NOTCH1 PE=1 SV=4	1	7831	FP060222_11.7573.7573.3	high-energy collision-induced dissociation	1.37	2600.08	2600.08	1	269 | 29622
239	Hex(1)	854.9	3	867.372	2600.1	867.374	2600.11	controllerType=0 controllerNumber=1 scan=6150	-1.328	E.CSLGANPCEHAGKCINTLGSFE.C	20	CSLGANPCEHAGKCINTLGSFE,EC,1@57.02146,8@57.02146,14@57.02146,16@15.99492,20@162.05282	N16(Oxidation / 15.9949); S20(OGlycan / 162.0528)	17.4967	E.C[+57.02146]SLGANPC[+57.02146]EHAGKC[+57.02146]IN[+15.99492]TLGS[+162.05282]FE.C	C1(Carbamidomethyl / 57.0215); C8(Carbamidomethyl / 57.0215); C14(Carbamidomethyl / 57.0215)	8.8e-15	1.1e-14	0	0	0	0	1.7e-15	2.2e-15	14.055	782.1	7		Specific	14.4	>sp|P46531|NOTC1_HUMAN Neurogenic locus notch homolog protein 1 OS=Homo sapiens OX=9606 GN=NOTCH1 PE=1 SV=4	1	6065	FP060222_11.6150.6150.3	high-energy collision-induced dissociation	13.13	2599.1	2599.1	1	270 | 23659
239	Fuc(1)	323.1	2	1292.54	2584.07	1292.56	2584.11	controllerType=0 controllerNumber=1 scan=7394	-17.471	E.CSLGANPCEHAGKCINTLGSFE.C	2	CSLGANPCEHAGKCINTLGSFE,EC,1@57.02146,2@146.05791,8@57.02146,14@57.02146,16@15.99492	S2(OGlycan / 146.0579); N16(Oxidation / 15.9949)	20.3676	E.C[+57.02146]S[+146.05791]LGANPC[+57.02146]EHAGKC[+57.02146]IN[+15.99492]TLGSFE.C	C1(Carbamidomethyl / 57.0215); C8(Carbamidomethyl / 57.0215); C14(Carbamidomethyl / 57.0215)	0.0042	0.0055	0	0	0	0	0.00024	0.00031	2.373	278.5	10.1		Specific	10.2	>sp|P46531|NOTC1_HUMAN Neurogenic locus notch homolog protein 1 OS=Homo sapiens OX=9606 GN=NOTCH1 PE=1 SV=4	1	7605	FP060222_11.7394.7394.2	high-energy collision-induced dissociation	1.65	2583.06	2583.1	1	271 | 28592
239	Fuc(1)	310.4	2	1292.54	2584.07	1292.56	2584.11	controllerType=0 controllerNumber=1 scan=7520	-14.447	E.CSLGANPCEHAGKCINTLGSFE.C	2	CSLGANPCEHAGKCINTLGSFE,EC,1@57.02146,2@146.05791,8@57.02146,14@57.02146,16@15.99492	S2(OGlycan / 146.0579); N16(Oxidation / 15.9949)	20.6618	E.C[+57.02146]S[+146.05791]LGANPC[+57.02146]EHAGKC[+57.02146]IN[+15.99492]TLGSFE.C	C1(Carbamidomethyl / 57.0215); C8(Carbamidomethyl / 57.0215); C14(Carbamidomethyl / 57.0215)	0.0052	0.0068	0	0	0	0	0.00032	0.00042	2.283	228.5	16		Specific	9.8	>sp|P46531|NOTC1_HUMAN Neurogenic locus notch homolog protein 1 OS=Homo sapiens OX=9606 GN=NOTCH1 PE=1 SV=4	1	7762	FP060222_11.7520.7520.2	high-energy collision-induced dissociation	1.62	2583.07	2583.1	1	272 | 29252
239	Fuc(1)	298.4	3	862.03	2584.08	862.042	2584.11	controllerType=0 controllerNumber=1 scan=7343	-13.697	E.CSLGANPCEHAGKCINTLGSFE.C	2	CSLGANPCEHAGKCINTLGSFE,EC,1@57.02146,2@146.05791,8@57.02146,14@57.02146,16@15.99492	S2(OGlycan / 146.0579); N16(Oxidation / 15.9949)	20.2495	E.C[+57.02146]S[+146.05791]LGANPC[+57.02146]EHAGKC[+57.02146]IN[+15.99492]TLGSFE.C	C1(Carbamidomethyl / 57.0215); C8(Carbamidomethyl / 57.0215); C14(Carbamidomethyl / 57.0215)	0.0028	0.0036	0	0	0	0	0.00017	0.00022	2.558	271.4	5.9		Specific	8.6	>sp|P46531|NOTC1_HUMAN Neurogenic locus notch homolog protein 1 OS=Homo sapiens OX=9606 GN=NOTCH1 PE=1 SV=4	1	7543	FP060222_11.7343.7343.3	high-energy collision-induced dissociation	1.78	2583.07	2583.1	1	273 | 28170
239	Fuc(1)	292.3	3	862.027	2584.07	862.042	2584.11	controllerType=0 controllerNumber=1 scan=7393	-17.806	E.CSLGANPCEHAGKCINTLGSFE.C	2	CSLGANPCEHAGKCINTLGSFE,EC,1@57.02146,2@146.05791,8@57.02146,14@57.02146,16@15.99492	S2(OGlycan / 146.0579); N16(Oxidation / 15.9949)	20.3654	E.C[+57.02146]S[+146.05791]LGANPC[+57.02146]EHAGKC[+57.02146]IN[+15.99492]TLGSFE.C	C1(Carbamidomethyl / 57.0215); C8(Carbamidomethyl / 57.0215); C14(Carbamidomethyl / 57.0215)	0.0043	0.0056	0	0	0	0	0.00025	0.00033	2.368	257.6	1.3		Specific	7.2	>sp|P46531|NOTC1_HUMAN Neurogenic locus notch homolog protein 1 OS=Homo sapiens OX=9606 GN=NOTCH1 PE=1 SV=4	1	7603	FP060222_11.7393.7393.3	high-energy collision-induced dissociation	1.66	2583.06	2583.1	1	274 | 28518
239	Fuc(1)	267.1	2	1292.53	2584.06	1292.56	2584.11	controllerType=0 controllerNumber=1 scan=7570	-19.171	E.CSLGANPCEHAGKCINTLGSFE.C	2	CSLGANPCEHAGKCINTLGSFE,EC,1@57.02146,2@146.05791,8@57.02146,14@57.02146,16@15.99492	S2(OGlycan / 146.0579); N16(Oxidation / 15.9949)	20.7805	E.C[+57.02146]S[+146.05791]LGANPC[+57.02146]EHAGKC[+57.02146]IN[+15.99492]TLGSFE.C	C1(Carbamidomethyl / 57.0215); C8(Carbamidomethyl / 57.0215); C14(Carbamidomethyl / 57.0215)	0.012	0.016	0	0	0	0	0.00074	0.00097	1.923	193.7	10.4		Specific	8.9	>sp|P46531|NOTC1_HUMAN Neurogenic locus notch homolog protein 1 OS=Homo sapiens OX=9606 GN=NOTCH1 PE=1 SV=4	1	7825	FP060222_11.7570.7570.2	high-energy collision-induced dissociation	1.49	2583.05	2583.1	1	275 | 29582
239	Fuc(1)	216.6	3	862.025	2584.06	862.042	2584.11	controllerType=0 controllerNumber=1 scan=7518	-19.153	E.CSLGANPCEHAGKCINTLGSFE.C	20	CSLGANPCEHAGKCINTLGSFE,EC,1@57.02146,8@57.02146,14@57.02146,16@15.99492,20@146.05791	N16(Oxidation / 15.9949); S20(OGlycan / 146.0579)	20.6574	E.C[+57.02146]SLGANPC[+57.02146]EHAGKC[+57.02146]IN[+15.99492]TLGS[+146.05791]FE.C	C1(Carbamidomethyl / 57.0215); C8(Carbamidomethyl / 57.0215); C14(Carbamidomethyl / 57.0215)	0.028	0.037	0	0	0	0	0.0028	0.0036	1.549	210.6	1.1		Specific	6.3	>sp|P46531|NOTC1_HUMAN Neurogenic locus notch homolog protein 1 OS=Homo sapiens OX=9606 GN=NOTCH1 PE=1 SV=4	1	7759	FP060222_11.7518.7518.3	high-energy collision-induced dissociation	1.4	2583.05	2583.1	1	276 | 29212
239	Fuc(1)	193	3	862.026	2584.06	862.042	2584.11	controllerType=0 controllerNumber=1 scan=7569	-18.869	E.CSLGANPCEHAGKCINTLGSFE.C	2	CSLGANPCEHAGKCINTLGSFE,EC,1@57.02146,2@146.05791,8@57.02146,14@57.02146,16@15.99492	S2(OGlycan / 146.0579); N16(Oxidation / 15.9949)	20.7783	E.C[+57.02146]S[+146.05791]LGANPC[+57.02146]EHAGKC[+57.02146]IN[+15.99492]TLGSFE.C	C1(Carbamidomethyl / 57.0215); C8(Carbamidomethyl / 57.0215); C14(Carbamidomethyl / 57.0215)	0.019	0.024	0	0	0	0	0.0012	0.0016	1.73	193	2		Specific	7.2	>sp|P46531|NOTC1_HUMAN Neurogenic locus notch homolog protein 1 OS=Homo sapiens OX=9606 GN=NOTCH1 PE=1 SV=4	1	7824	FP060222_11.7569.7569.3	high-energy collision-induced dissociation	1.41	2583.06	2583.1	1	277 | 29542
239	Fuc(1)	151.4	3	862.026	2584.06	862.042	2584.11	controllerType=0 controllerNumber=1 scan=7625	-18.869	E.CSLGANPCEHAGKCINTLGSFE.C	2	CSLGANPCEHAGKCINTLGSFE,EC,1@57.02146,2@146.05791,8@57.02146,14@57.02146,16@15.99492	S2(OGlycan / 146.0579); N16(Oxidation / 15.9949)	20.9093	E.C[+57.02146]S[+146.05791]LGANPC[+57.02146]EHAGKC[+57.02146]IN[+15.99492]TLGSFE.C	C1(Carbamidomethyl / 57.0215); C8(Carbamidomethyl / 57.0215); C14(Carbamidomethyl / 57.0215)	0.032	0.042	0	0.0017	0	0	0.0046	0.006	1.496	151.4	18.5		Specific	6.3	>sp|P46531|NOTC1_HUMAN Neurogenic locus notch homolog protein 1 OS=Homo sapiens OX=9606 GN=NOTCH1 PE=1 SV=4	1	7896	FP060222_11.7625.7625.3	high-energy collision-induced dissociation	1.36	2583.06	2583.1	1	278 | 29847
239	Hex(1)	800.2	3	862.041	2584.11	862.042	2584.11	controllerType=0 controllerNumber=1 scan=6151	-1.084	E.CSLGANPCEHAGKCINTLGSFE.C	17	CSLGANPCEHAGKCINTLGSFE,EC,1@57.02146,8@57.02146,14@57.02146,17@162.05282	T17(OGlycan / 162.0528)	17.4978	E.C[+57.02146]SLGANPC[+57.02146]EHAGKC[+57.02146]INT[+162.05282]LGSFE.C	C1(Carbamidomethyl / 57.0215); C8(Carbamidomethyl / 57.0215); C14(Carbamidomethyl / 57.0215)	8.8e-14	1.1e-13	0	0	0	0	1.7e-14	2.3e-14	13.055	748.1	3.6		Specific	13.5	>sp|P46531|NOTC1_HUMAN Neurogenic locus notch homolog protein 1 OS=Homo sapiens OX=9606 GN=NOTCH1 PE=1 SV=4	1	6066	FP060222_11.6151.6151.3	high-energy collision-induced dissociation	13.94	2583.1	2583.1	1	279 | 23699
239	Hex(1)	732.8	3	862.04	2584.11	862.042	2584.11	controllerType=0 controllerNumber=1 scan=6097	-2.359	E.CSLGANPCEHAGKCINTLGSFE.C	17	CSLGANPCEHAGKCINTLGSFE,EC,1@57.02146,8@57.02146,14@57.02146,17@162.05282	T17(OGlycan / 162.0528)	17.3762	E.C[+57.02146]SLGANPC[+57.02146]EHAGKC[+57.02146]INT[+162.05282]LGSFE.C	C1(Carbamidomethyl / 57.0215); C8(Carbamidomethyl / 57.0215); C14(Carbamidomethyl / 57.0215)	8.5e-11	1.1e-10	0	0	0	0	6.3e-12	8.2e-12	10.07	671.3	3.6		Specific	12.3	>sp|P46531|NOTC1_HUMAN Neurogenic locus notch homolog protein 1 OS=Homo sapiens OX=9606 GN=NOTCH1 PE=1 SV=4	1	6002	FP060222_11.6097.6097.3	high-energy collision-induced dissociation	11.96	2583.1	2583.1	1	280 | 23196
239	Hex(1)	124.8	2	1292.54	2584.07	1292.56	2584.11	controllerType=0 controllerNumber=1 scan=7680	-17.565	E.CSLGANPCEHAGKCINTLGSFE.C	2	CSLGANPCEHAGKCINTLGSFE,EC,1@57.02146,2@162.05282,8@57.02146,14@57.02146	S2(OGlycan / 162.0528)	21.0392	E.C[+57.02146]S[+162.05282]LGANPC[+57.02146]EHAGKC[+57.02146]INTLGSFE.C	C1(Carbamidomethyl / 57.0215); C8(Carbamidomethyl / 57.0215); C14(Carbamidomethyl / 57.0215)	0.026	0.033	0	0	0	0	0.002	0.0026	1.589	124.8	14.9		Specific	10.4	>sp|P46531|NOTC1_HUMAN Neurogenic locus notch homolog protein 1 OS=Homo sapiens OX=9606 GN=NOTCH1 PE=1 SV=4	1	7962	FP060222_11.7680.7680.2	high-energy collision-induced dissociation	1.47	2583.06	2583.1	1	281 | 30105
239	Fuc(1)	151.7	3	856.698	2568.08	856.71	2568.12	controllerType=0 controllerNumber=1 scan=7471	-14.098	E.CSLGANPCEHAGKCINTLGSFE.C	2	CSLGANPCEHAGKCINTLGSFE,EC,1@57.02146,2@146.05791,8@57.02146,14@57.02146	S2(OGlycan / 146.0579)	20.5474	E.C[+57.02146]S[+146.05791]LGANPC[+57.02146]EHAGKC[+57.02146]INTLGSFE.C	C1(Carbamidomethyl / 57.0215); C8(Carbamidomethyl / 57.0215); C14(Carbamidomethyl / 57.0215)	0.032	0.042	0	0.0066	0	0.015	0.005	0.0068	1.488	114.9	21.7		Specific	7.1	>sp|P46531|NOTC1_HUMAN Neurogenic locus notch homolog protein 1 OS=Homo sapiens OX=9606 GN=NOTCH1 PE=1 SV=4	1	7699	FP060222_11.7471.7471.3	high-energy collision-induced dissociation	1.37	2567.07	2567.11	1	282 | 28917
239		687.5	3	808.024	2422.06	808.024	2422.06	controllerType=0 controllerNumber=1 scan=6382	-0.968	E.CSLGANPCEHAGKCINTLGSFE.C		CSLGANPCEHAGKCINTLGSFE,EC,1@57.02146,8@57.02146,14@57.02146		18.0291	E.C[+57.02146]SLGANPC[+57.02146]EHAGKC[+57.02146]INTLGSFE.C	C1(Carbamidomethyl / 57.0215); C8(Carbamidomethyl / 57.0215); C14(Carbamidomethyl / 57.0215)	8.8e-11	1.1e-10	0	0	0	0	7.1e-12	9.2e-12	10.055	597.3	597.3		Specific	11.9	>sp|P46531|NOTC1_HUMAN Neurogenic locus notch homolog protein 1 OS=Homo sapiens OX=9606 GN=NOTCH1 PE=1 SV=4	1	6346	FP060222_11.6382.6382.3	high-energy collision-induced dissociation	11.94	2421.05	2421.05	1	283 | 10259
239		662.3	3	808.022	2422.05	808.024	2422.06	controllerType=0 controllerNumber=1 scan=6334	-3.009	E.CSLGANPCEHAGKCINTLGSFE.C		CSLGANPCEHAGKCINTLGSFE,EC,1@57.02146,8@57.02146,14@57.02146		17.917	E.C[+57.02146]SLGANPC[+57.02146]EHAGKC[+57.02146]INTLGSFE.C	C1(Carbamidomethyl / 57.0215); C8(Carbamidomethyl / 57.0215); C14(Carbamidomethyl / 57.0215)	8.5e-10	1.1e-09	0	0	0	0	3.6e-11	4.7e-11	9.07	606.9	606.9		Specific	11.6	>sp|P46531|NOTC1_HUMAN Neurogenic locus notch homolog protein 1 OS=Homo sapiens OX=9606 GN=NOTCH1 PE=1 SV=4	1	6284	FP060222_11.6334.6334.3	high-energy collision-induced dissociation	9.96	2421.04	2421.05	1	284 | 10175
239		155.5	3	808.022	2422.05	808.024	2422.06	controllerType=0 controllerNumber=1 scan=7490	-2.556	E.CSLGANPCEHAGKCINTLGSFE.C		CSLGANPCEHAGKCINTLGSFE,EC,1@57.02146,8@57.02146,14@57.02146		20.5903	E.C[+57.02146]SLGANPC[+57.02146]EHAGKC[+57.02146]INTLGSFE.C	C1(Carbamidomethyl / 57.0215); C8(Carbamidomethyl / 57.0215); C14(Carbamidomethyl / 57.0215)	0.017	0.022	0	0	0	0	0.00097	0.0013	1.763	155.5	155.5		Specific	7.3	>sp|P46531|NOTC1_HUMAN Neurogenic locus notch homolog protein 1 OS=Homo sapiens OX=9606 GN=NOTCH1 PE=1 SV=4	1	7724	FP060222_11.7490.7490.3	high-energy collision-induced dissociation	1.65	2421.04	2421.05	1	285 | 11578
239		543.9	2	504.2	1007.39	504.2	1007.39	controllerType=0 controllerNumber=1 scan=4436	0.492	E.CSLGANPCE.H		CSLGANPCE,EH,1@57.02146,8@57.02146		13.6725	E.C[+57.02146]SLGANPC[+57.02146]E.H	C1(Carbamidomethyl / 57.0215); C8(Carbamidomethyl / 57.0215)	2.5e-06	3.3e-06	0	0	0	0	2.2e-07	2.9e-07	5.597	336.5	336.5		Specific	12.1	>sp|P46531|NOTC1_HUMAN Neurogenic locus notch homolog protein 1 OS=Homo sapiens OX=9606 GN=NOTCH1 PE=1 SV=4	1	3893	FP060222_11.4436.4436.2	high-energy collision-induced dissociation	6.25	1006.39	1006.38	1	286 | 31
248	Hex(1)	205	2	806.864	1612.72	806.862	1612.72	controllerType=0 controllerNumber=1 scan=5305	2.781	E.HAGKCINTLGSFE.C	11	HAGKCINTLGSFE,EC,1@15.99492,5@57.02146,7@0.98402,11@162.05282	H1(Oxidation / 15.9949); N7(Deamidated / 0.984); S11(OGlycan / 162.0528)	15.5919	E.H[+15.99492]AGKC[+57.02146]IN[+0.98402]TLGS[+162.05282]FE.C	C5(Carbamidomethyl / 57.0215)	0.0026	0.0034	0	0	0	0	0.00016	0.00021	2.582	205	44.8		Specific	9.6	>sp|P46531|NOTC1_HUMAN Neurogenic locus notch homolog protein 1 OS=Homo sapiens OX=9606 GN=NOTCH1 PE=1 SV=4	1	5005	FP060222_11.5305.5305.2	high-energy collision-induced dissociation	2.15	1611.71	1611.71	1	287 | 3082
248	Hex(1)	154.4	3	538.242	1612.71	538.243	1612.72	controllerType=0 controllerNumber=1 scan=5290	-1.958	E.HAGKCINTLGSFE.C	11	HAGKCINTLGSFE,EC,1@15.99492,5@57.02146,7@0.98402,11@162.05282	H1(Oxidation / 15.9949); N7(Deamidated / 0.984); S11(OGlycan / 162.0528)	15.5603	E.H[+15.99492]AGKC[+57.02146]IN[+0.98402]TLGS[+162.05282]FE.C	C5(Carbamidomethyl / 57.0215)	0.024	0.031	0	0	0	0	0.0018	0.0023	1.624	154.4	5.1		Specific	5.7	>sp|P46531|NOTC1_HUMAN Neurogenic locus notch homolog protein 1 OS=Homo sapiens OX=9606 GN=NOTCH1 PE=1 SV=4	1	4988	FP060222_11.5290.5290.3	high-energy collision-induced dissociation	1.38	1611.71	1611.71	1	288 | 3078
248	Hex(1)	112.3	3	538.243	1612.72	538.243	1612.72	controllerType=0 controllerNumber=1 scan=5347	-0.482	E.HAGKCINTLGSFE.C	8	HAGKCINTLGSFE,EC,1@15.99492,5@57.02146,7@0.98402,8@162.05282	H1(Oxidation / 15.9949); N7(Deamidated / 0.984); T8(OGlycan / 162.0528)	15.6836	E.H[+15.99492]AGKC[+57.02146]IN[+0.98402]T[+162.05282]LGSFE.C	C5(Carbamidomethyl / 57.0215)	0.017	0.023	0	0	0	0	0.001	0.0013	1.758	112.3	6		Specific	5.1	>sp|P46531|NOTC1_HUMAN Neurogenic locus notch homolog protein 1 OS=Homo sapiens OX=9606 GN=NOTCH1 PE=1 SV=4	1	5054	FP060222_11.5347.5347.3	high-energy collision-induced dissociation	1.41	1611.71	1611.71	1	289 | 3093
248	Hex(1)	496	2	806.368	1611.73	806.37	1611.73	controllerType=0 controllerNumber=1 scan=4852	-1.379	E.HAGKCINTLGSFE.C	11	HAGKCINTLGSFE,EC,5@57.02146,7@15.99492,11@162.05282	N7(Oxidation / 15.9949); S11(OGlycan / 162.0528)	14.6315	E.HAGKC[+57.02146]IN[+15.99492]TLGS[+162.05282]FE.C	C5(Carbamidomethyl / 57.0215)	5.2e-08	6.8e-08	0	0	0	0	7.4e-09	9.6e-09	7.283	406.7	48.3		Specific	14.3	>sp|P46531|NOTC1_HUMAN Neurogenic locus notch homolog protein 1 OS=Homo sapiens OX=9606 GN=NOTCH1 PE=1 SV=4	1	4454	FP060222_11.4852.4852.2	high-energy collision-induced dissociation	6.35	1610.72	1610.72	1	290 | 712
248	Hex(1)	486.8	2	806.371	1611.73	806.37	1611.73	controllerType=0 controllerNumber=1 scan=4800	1.348	E.HAGKCINTLGSFE.C	11	HAGKCINTLGSFE,EC,5@57.02146,7@15.99492,11@162.05282	N7(Oxidation / 15.9949); S11(OGlycan / 162.0528)	14.514	E.HAGKC[+57.02146]IN[+15.99492]TLGS[+162.05282]FE.C	C5(Carbamidomethyl / 57.0215)	3e-07	3.9e-07	0	0	0	0	3.7e-08	4.9e-08	6.518	402.2	49.3		Specific	13	>sp|P46531|NOTC1_HUMAN Neurogenic locus notch homolog protein 1 OS=Homo sapiens OX=9606 GN=NOTCH1 PE=1 SV=4	1	4386	FP060222_11.4800.4800.2	high-energy collision-induced dissociation	6.35	1610.73	1610.72	1	291 | 2957
248	Hex(1)	339.2	3	537.915	1611.73	537.915	1611.73	controllerType=0 controllerNumber=1 scan=4841	-0.819	E.HAGKCINTLGSFE.C	11	HAGKCINTLGSFE,EC,5@57.02146,7@15.99492,11@162.05282	N7(Oxidation / 15.9949); S11(OGlycan / 162.0528)	14.6076	E.HAGKC[+57.02146]IN[+15.99492]TLGS[+162.05282]FE.C	C5(Carbamidomethyl / 57.0215)	8e-06	1e-05	0	0	0	0	6.9e-07	8.9e-07	5.095	311.3	16.2		Specific	10.5	>sp|P46531|NOTC1_HUMAN Neurogenic locus notch homolog protein 1 OS=Homo sapiens OX=9606 GN=NOTCH1 PE=1 SV=4	1	4438	FP060222_11.4841.4841.3	high-energy collision-induced dissociation	4.47	1610.72	1610.72	1	292 | 2974
248	Hex(1)	269.3	3	537.914	1611.73	537.915	1611.73	controllerType=0 controllerNumber=1 scan=4788	-2.069	E.HAGKCINTLGSFE.C	8	HAGKCINTLGSFE,EC,5@57.02146,7@15.99492,8@162.05282	N7(Oxidation / 15.9949); T8(OGlycan / 162.0528)	14.4862	E.HAGKC[+57.02146]IN[+15.99492]T[+162.05282]LGSFE.C	C5(Carbamidomethyl / 57.0215)	0.00071	0.00093	0	0	0	0	4.5e-05	5.9e-05	3.148	269.3	6		Specific	7.7	>sp|P46531|NOTC1_HUMAN Neurogenic locus notch homolog protein 1 OS=Homo sapiens OX=9606 GN=NOTCH1 PE=1 SV=4	1	4369	FP060222_11.4788.4788.3	high-energy collision-induced dissociation	2.33	1610.72	1610.72	1	293 | 667
248	Hex(1)	208.5	3	537.915	1611.73	537.915	1611.73	controllerType=0 controllerNumber=1 scan=4897	-0.819	E.HAGKCINTLGSFE.C	8	HAGKCINTLGSFE,EC,5@57.02146,7@15.99492,8@162.05282	N7(Oxidation / 15.9949); T8(OGlycan / 162.0528)	14.7329	E.HAGKC[+57.02146]IN[+15.99492]T[+162.05282]LGSFE.C	C5(Carbamidomethyl / 57.0215)	0.0018	0.0024	0	0	0	0	9.9e-05	0.00013	2.734	208.5	6		Specific	7.2	>sp|P46531|NOTC1_HUMAN Neurogenic locus notch homolog protein 1 OS=Homo sapiens OX=9606 GN=NOTCH1 PE=1 SV=4	1	4511	FP060222_11.4897.4897.3	high-energy collision-induced dissociation	2.44	1610.72	1610.72	1	294 | 2993
248	Hex(1)	513.8	2	798.371	1595.73	798.372	1595.74	controllerType=0 controllerNumber=1 scan=4821	-1.519	E.HAGKCINTLGSFE.C	11	HAGKCINTLGSFE,EC,5@57.02146,11@162.05282	S11(OGlycan / 162.0528)	14.5615	E.HAGKC[+57.02146]INTLGS[+162.05282]FE.C	C5(Carbamidomethyl / 57.0215)	5.2e-08	6.8e-08	0	0	0	0	7.1e-09	9.3e-09	7.283	431	49.3		Specific	14	>sp|P46531|NOTC1_HUMAN Neurogenic locus notch homolog protein 1 OS=Homo sapiens OX=9606 GN=NOTCH1 PE=1 SV=4	1	4413	FP060222_11.4821.4821.2	high-energy collision-induced dissociation	7.15	1594.73	1594.73	1	295 | 691
248	Hex(1)	353.1	2	798.371	1595.74	798.372	1595.74	controllerType=0 controllerNumber=1 scan=4875	-0.831	E.HAGKCINTLGSFE.C	11	HAGKCINTLGSFE,EC,5@57.02146,11@162.05282	S11(OGlycan / 162.0528)	14.6825	E.HAGKC[+57.02146]INTLGS[+162.05282]FE.C	C5(Carbamidomethyl / 57.0215)	2.4e-06	3.2e-06	0	0	0	0	2e-07	2.6e-07	5.615	323.2	20		Specific	11.4	>sp|P46531|NOTC1_HUMAN Neurogenic locus notch homolog protein 1 OS=Homo sapiens OX=9606 GN=NOTCH1 PE=1 SV=4	1	4481	FP060222_11.4875.4875.2	high-energy collision-induced dissociation	5.8	1594.73	1594.73	1	296 | 736
248	Hex(1)	333.9	3	532.583	1595.74	532.584	1595.74	controllerType=0 controllerNumber=1 scan=4863	-0.648	E.HAGKCINTLGSFE.C	11	HAGKCINTLGSFE,EC,5@57.02146,11@162.05282	S11(OGlycan / 162.0528)	14.6559	E.HAGKC[+57.02146]INTLGS[+162.05282]FE.C	C5(Carbamidomethyl / 57.0215)	1.7e-05	2.2e-05	0	0	0	0	1.5e-06	2e-06	4.768	333.9	5.6		Specific	9.8	>sp|P46531|NOTC1_HUMAN Neurogenic locus notch homolog protein 1 OS=Homo sapiens OX=9606 GN=NOTCH1 PE=1 SV=4	1	4466	FP060222_11.4863.4863.3	high-energy collision-induced dissociation	4.95	1594.73	1594.73	1	297 | 724
248	Hex(1)	247.5	3	532.583	1595.73	532.584	1595.74	controllerType=0 controllerNumber=1 scan=4810	-1.795	E.HAGKCINTLGSFE.C	11	HAGKCINTLGSFE,EC,5@57.02146,11@162.05282	S11(OGlycan / 162.0528)	14.5365	E.HAGKC[+57.02146]INTLGS[+162.05282]FE.C	C5(Carbamidomethyl / 57.0215)	4.6e-05	6e-05	0	0	0	0	3.4e-06	4.5e-06	4.336	247.5	13.2		Specific	8.7	>sp|P46531|NOTC1_HUMAN Neurogenic locus notch homolog protein 1 OS=Homo sapiens OX=9606 GN=NOTCH1 PE=1 SV=4	1	4399	FP060222_11.4810.4810.3	high-energy collision-induced dissociation	4.29	1594.73	1594.73	1	298 | 679
248	Hex(1)	76.3	3	532.584	1595.74	532.584	1595.74	controllerType=0 controllerNumber=1 scan=4927	-0.533	E.HAGKCINTLGSFE.C	8	HAGKCINTLGSFE,EC,5@57.02146,8@162.05282	T8(OGlycan / 162.0528)	14.7968	E.HAGKC[+57.02146]INT[+162.05282]LGSFE.C	C5(Carbamidomethyl / 57.0215)	0.019	0.025	0	0	0	0	0.0013	0.0016	1.718	76.3	0.7		Specific	5.9	>sp|P46531|NOTC1_HUMAN Neurogenic locus notch homolog protein 1 OS=Homo sapiens OX=9606 GN=NOTCH1 PE=1 SV=4	1	4552	FP060222_11.4927.4927.3	high-energy collision-induced dissociation	1.6	1594.73	1594.73	1	299 | 758
248		406.1	3	483.897	1449.68	483.898	1449.68	controllerType=0 controllerNumber=1 scan=4843	-0.912	E.HAGKCINTLGSFE.C		HAGKCINTLGSFE,EC,5@57.02146,7@15.99492	N7(Oxidation / 15.9949)	14.6101	E.HAGKC[+57.02146]IN[+15.99492]TLGSFE.C	C5(Carbamidomethyl / 57.0215)	1.1e-06	1.5e-06	0	0	0	0	1.3e-07	1.7e-07	5.943	365.9	178.2		Specific	8.8	>sp|P46531|NOTC1_HUMAN Neurogenic locus notch homolog protein 1 OS=Homo sapiens OX=9606 GN=NOTCH1 PE=1 SV=4	1	4441	FP060222_11.4843.4843.3	high-energy collision-induced dissociation	6.06	1448.67	1448.67	1	300 | 708
248		214.1	3	483.899	1449.68	483.898	1449.68	controllerType=0 controllerNumber=1 scan=4914	2.561	E.HAGKCINTLGSFE.C		HAGKCINTLGSFE,EC,5@57.02146,7@15.99492	N7(Oxidation / 15.9949)	14.7705	E.HAGKC[+57.02146]IN[+15.99492]TLGSFE.C	C5(Carbamidomethyl / 57.0215)	0.0019	0.0024	0	0	0	0	0.0001	0.00013	2.731	214.1	159.7		Specific	7.2	>sp|P46531|NOTC1_HUMAN Neurogenic locus notch homolog protein 1 OS=Homo sapiens OX=9606 GN=NOTCH1 PE=1 SV=4	1	4535	FP060222_11.4914.4914.3	high-energy collision-induced dissociation	3.21	1448.68	1448.67	1	301 | 754
248		421.5	2	717.341	1433.68	717.346	1433.68	controllerType=0 controllerNumber=1 scan=5119	-5.971	E.HAGKCINTLGSFE.C		HAGKCINTLGSFE,EC,5@57.02146		15.1989	E.HAGKC[+57.02146]INTLGSFE.C	C5(Carbamidomethyl / 57.0215)	0.0033	0.0043	0	0	0	0	0.00019	0.00025	2.48	293.8	293.8		Specific	7.5	>sp|P46531|NOTC1_HUMAN Neurogenic locus notch homolog protein 1 OS=Homo sapiens OX=9606 GN=NOTCH1 PE=1 SV=4	1	4781	FP060222_11.5119.5119.2	high-energy collision-induced dissociation	2.31	1432.67	1432.68	1	302 | 783
248		389.7	3	478.566	1433.68	478.566	1433.68	controllerType=0 controllerNumber=1 scan=4880	-0.212	E.HAGKCINTLGSFE.C		HAGKCINTLGSFE,EC,5@57.02146		14.6929	E.HAGKC[+57.02146]INTLGSFE.C	C5(Carbamidomethyl / 57.0215)	1.6e-06	2.1e-06	0	0	0	0	1.6e-07	2.1e-07	5.8	389.7	389.7		Specific	9.8	>sp|P46531|NOTC1_HUMAN Neurogenic locus notch homolog protein 1 OS=Homo sapiens OX=9606 GN=NOTCH1 PE=1 SV=4	1	4490	FP060222_11.4880.4880.3	high-energy collision-induced dissociation	5.96	1432.68	1432.68	1	303 | 752
248		388.7	3	478.566	1433.68	478.566	1433.68	controllerType=0 controllerNumber=1 scan=4822	0.044	E.HAGKCINTLGSFE.C		HAGKCINTLGSFE,EC,5@57.02146		14.5636	E.HAGKC[+57.02146]INTLGSFE.C	C5(Carbamidomethyl / 57.0215)	2.5e-06	3.3e-06	0	0	0	0	2.2e-07	2.8e-07	5.601	364.6	364.6		Specific	9.5	>sp|P46531|NOTC1_HUMAN Neurogenic locus notch homolog protein 1 OS=Homo sapiens OX=9606 GN=NOTCH1 PE=1 SV=4	1	4414	FP060222_11.4822.4822.3	high-energy collision-induced dissociation	5.77	1432.68	1432.68	1	304 | 703
248		350.7	3	478.565	1433.68	478.566	1433.68	controllerType=0 controllerNumber=1 scan=5089	-2.383	E.HAGKCINTLGSFE.C		HAGKCINTLGSFE,EC,5@57.02146		15.1357	E.HAGKC[+57.02146]INTLGSFE.C	C5(Carbamidomethyl / 57.0215)	0.0003	0.00039	0	0	0	0	1.9e-05	2.5e-05	3.524	315.7	315.7		Specific	8.8	>sp|P46531|NOTC1_HUMAN Neurogenic locus notch homolog protein 1 OS=Homo sapiens OX=9606 GN=NOTCH1 PE=1 SV=4	1	4745	FP060222_11.5089.5089.3	high-energy collision-induced dissociation	3.7	1432.67	1432.68	1	305 | 779
248		213.9	3	478.565	1433.68	478.566	1433.68	controllerType=0 controllerNumber=1 scan=5154	-2.319	E.HAGKCINTLGSFE.C		HAGKCINTLGSFE,EC,5@57.02146		15.2717	E.HAGKC[+57.02146]INTLGSFE.C	C5(Carbamidomethyl / 57.0215)	0.003	0.0039	0	0	0	0	0.00018	0.00024	2.527	213.9	213.9		Specific	7.7	>sp|P46531|NOTC1_HUMAN Neurogenic locus notch homolog protein 1 OS=Homo sapiens OX=9606 GN=NOTCH1 PE=1 SV=4	1	4826	FP060222_11.5154.5154.3	high-energy collision-induced dissociation	2.91	1432.67	1432.68	1	306 | 789
261		616.1	2	815.327	1629.65	815.326	1629.65	controllerType=0 controllerNumber=1 scan=5219	0.62	E.CQCLQGYTGPRCE.I		CQCLQGYTGPRCE,EI,1@57.02146,2@0.98402,3@57.02146,12@57.02146	Q2(Deamidated / 0.984)	15.4107	E.C[+57.02146]Q[+0.98402]C[+57.02146]LQGYTGPRC[+57.02146]E.I	C1(Carbamidomethyl / 57.0215); C3(Carbamidomethyl / 57.0215); C12(Carbamidomethyl / 57.0215)	1.8e-08	2.3e-08	0	0	0	0	1.5e-09	2e-09	7.752	516.4	243.8		Specific	10.8	>sp|P46531|NOTC1_HUMAN Neurogenic locus notch homolog protein 1 OS=Homo sapiens OX=9606 GN=NOTCH1 PE=1 SV=4	1	4906	FP060222_11.5219.5219.2	high-energy collision-induced dissociation	7.64	1628.64	1628.64	1	307 | 3061
261		830.1	2	814.832	1628.66	814.834	1628.66	controllerType=0 controllerNumber=1 scan=4759	-2.598	E.CQCLQGYTGPRCE.I		CQCLQGYTGPRCE,EI,1@57.02146,3@57.02146,12@57.02146		14.4203	E.C[+57.02146]QC[+57.02146]LQGYTGPRC[+57.02146]E.I	C1(Carbamidomethyl / 57.0215); C3(Carbamidomethyl / 57.0215); C12(Carbamidomethyl / 57.0215)	2.9e-13	3.8e-13	0	0	0	0	6.1e-14	8e-14	12.532	701.7	701.7		Specific	15.2	>sp|P46531|NOTC1_HUMAN Neurogenic locus notch homolog protein 1 OS=Homo sapiens OX=9606 GN=NOTCH1 PE=1 SV=4	1	4334	FP060222_11.4759.4759.2	high-energy collision-induced dissociation	12.42	1627.65	1627.65	1	308 | 2927
261		807.6	2	814.833	1628.66	814.834	1628.66	controllerType=0 controllerNumber=1 scan=4808	-2.148	E.CQCLQGYTGPRCE.I		CQCLQGYTGPRCE,EI,1@57.02146,3@57.02146,12@57.02146		14.5332	E.C[+57.02146]QC[+57.02146]LQGYTGPRC[+57.02146]E.I	C1(Carbamidomethyl / 57.0215); C3(Carbamidomethyl / 57.0215); C12(Carbamidomethyl / 57.0215)	2.9e-13	3.8e-13	0	0	0	0	6.5e-14	8.5e-14	12.532	741.9	741.9		Specific	15.3	>sp|P46531|NOTC1_HUMAN Neurogenic locus notch homolog protein 1 OS=Homo sapiens OX=9606 GN=NOTCH1 PE=1 SV=4	1	4397	FP060222_11.4808.4808.2	high-energy collision-induced dissociation	12.42	1627.65	1627.65	1	309 | 2969
261		626	2	814.832	1628.66	814.834	1628.66	controllerType=0 controllerNumber=1 scan=4871	-2.823	E.CQCLQGYTGPRCE.I		CQCLQGYTGPRCE,EI,1@57.02146,3@57.02146,12@57.02146		14.6727	E.C[+57.02146]QC[+57.02146]LQGYTGPRC[+57.02146]E.I	C1(Carbamidomethyl / 57.0215); C3(Carbamidomethyl / 57.0215); C12(Carbamidomethyl / 57.0215)	2.9e-09	3.8e-09	0	0	0	0	1.3e-10	1.7e-10	8.532	588.5	588.5		Specific	13.8	>sp|P46531|NOTC1_HUMAN Neurogenic locus notch homolog protein 1 OS=Homo sapiens OX=9606 GN=NOTCH1 PE=1 SV=4	1	4477	FP060222_11.4871.4871.2	high-energy collision-induced dissociation	8.42	1627.65	1627.65	1	310 | 2986
261		595.4	2	814.833	1628.66	814.834	1628.66	controllerType=0 controllerNumber=1 scan=6546	-2.073	E.CQCLQGYTGPRCE.I		CQCLQGYTGPRCE,EI,1@57.02146,3@57.02146,12@57.02146		18.4045	E.C[+57.02146]QC[+57.02146]LQGYTGPRC[+57.02146]E.I	C1(Carbamidomethyl / 57.0215); C3(Carbamidomethyl / 57.0215); C12(Carbamidomethyl / 57.0215)	2.9e-08	3.8e-08	0	0	0	0	4e-09	5.2e-09	7.532	489.5	489.5		Specific	15.6	>sp|P46531|NOTC1_HUMAN Neurogenic locus notch homolog protein 1 OS=Homo sapiens OX=9606 GN=NOTCH1 PE=1 SV=4	1	6553	FP060222_11.6546.6546.2	high-energy collision-induced dissociation	7.42	1627.65	1627.65	1	311 | 3665
261		586.6	2	814.834	1628.66	814.834	1628.66	controllerType=0 controllerNumber=1 scan=6601	-0.649	E.CQCLQGYTGPRCE.I		CQCLQGYTGPRCE,EI,1@57.02146,3@57.02146,12@57.02146		18.5299	E.C[+57.02146]QC[+57.02146]LQGYTGPRC[+57.02146]E.I	C1(Carbamidomethyl / 57.0215); C3(Carbamidomethyl / 57.0215); C12(Carbamidomethyl / 57.0215)	3e-09	4e-09	0	0	0	0	1.8e-10	2.4e-10	8.517	562.6	562.6		Specific	16.4	>sp|P46531|NOTC1_HUMAN Neurogenic locus notch homolog protein 1 OS=Homo sapiens OX=9606 GN=NOTCH1 PE=1 SV=4	1	6623	FP060222_11.6601.6601.2	high-energy collision-induced dissociation	8.4	1627.65	1627.65	1	312 | 3829
261		567.5	2	814.832	1628.66	814.834	1628.66	controllerType=0 controllerNumber=1 scan=6657	-2.673	E.CQCLQGYTGPRCE.I		CQCLQGYTGPRCE,EI,1@57.02146,3@57.02146,12@57.02146		18.6599	E.C[+57.02146]QC[+57.02146]LQGYTGPRC[+57.02146]E.I	C1(Carbamidomethyl / 57.0215); C3(Carbamidomethyl / 57.0215); C12(Carbamidomethyl / 57.0215)	2.9e-08	3.8e-08	0	0	0	0	4.1e-09	5.4e-09	7.532	524.5	524.5		Specific	15.7	>sp|P46531|NOTC1_HUMAN Neurogenic locus notch homolog protein 1 OS=Homo sapiens OX=9606 GN=NOTCH1 PE=1 SV=4	1	6693	FP060222_11.6657.6657.2	high-energy collision-induced dissociation	7.42	1627.65	1627.65	1	313 | 3915
261		152.2	2	814.831	1628.65	814.834	1628.66	controllerType=0 controllerNumber=1 scan=6669	-4.097	E.CQCLQGYTGPRCE.I		CQCLQGYTGPRCE,EI,1@57.02146,3@57.02146,12@57.02146		18.688	E.C[+57.02146]QC[+57.02146]LQGYTGPRC[+57.02146]E.I	C1(Carbamidomethyl / 57.0215); C3(Carbamidomethyl / 57.0215); C12(Carbamidomethyl / 57.0215)	0.027	0.035	0	0	0	0	0.0023	0.003	1.573	128.5	128.5		Specific	6.5	>sp|P46531|NOTC1_HUMAN Neurogenic locus notch homolog protein 1 OS=Homo sapiens OX=9606 GN=NOTCH1 PE=1 SV=4	1	6709	FP060222_11.6669.6669.3	high-energy collision-induced dissociation	1.46	1627.65	1627.65	1	314 | 3926
274	HexNAc(1)Fuc(1); HexNAc(1)Hex(1)Fuc(1)	220.7	3	1191.82	3573.44	1191.81	3573.43	controllerType=0 controllerNumber=1 scan=7266	1.582	E.IDVNECVSNPCQNDTTCLDQIGE.F	15;16	IDVNECVSNPCQNDTTCLDQIGE,EF,6@57.02146,11@57.02146,13@15.99492,14@15.99492,15@349.13728,16@511.19010,17@57.02146	N13(Oxidation / 15.9949); D14(Oxidation / 15.9949); T15(OGlycan / 349.1373); T16(OGlycan / 511.1901)	20.0741	E.IDVNEC[+57.02146]VSNPC[+57.02146]QN[+15.99492]D[+15.99492]T[+349.13728]T[+511.19010]C[+57.02146]LDQIGE.F	C6(Carbamidomethyl / 57.0215); C11(Carbamidomethyl / 57.0215); C17(Carbamidomethyl / 57.0215)	0.00021	0.00027	0	0	0	0	1.2e-05	1.5e-05	3.688	220.7	13.5		Specific	13.8	>sp|P46531|NOTC1_HUMAN Neurogenic locus notch homolog protein 1 OS=Homo sapiens OX=9606 GN=NOTCH1 PE=1 SV=4	1	7453	FP060222_11.7266.7266.3	high-energy collision-induced dissociation	2.79	3572.43	3572.42	1	315 | 51392
274	Hex(1)Pent(2); Fuc(1)	285.5	3	1090.44	3269.31	1090.44	3269.3	controllerType=0 controllerNumber=1 scan=7335	2.891	E.IDVNECVSNPCQNDTTCLDQIGE.F	15;16	IDVNECVSNPCQNDTTCLDQIGE,EF,6@57.02146,11@57.02146,14@15.99492,15@426.13734,16@146.05791,17@57.02146	D14(Oxidation / 15.9949); T15(OGlycan / 426.1373); T16(OGlycan / 146.0579)	20.2303	E.IDVNEC[+57.02146]VSNPC[+57.02146]QND[+15.99492]T[+426.13734]T[+146.05791]C[+57.02146]LDQIGE.F	C6(Carbamidomethyl / 57.0215); C11(Carbamidomethyl / 57.0215); C17(Carbamidomethyl / 57.0215)	3.7e-05	4.9e-05	0	0	0	0	2.1e-06	2.7e-06	4.428	285.5	0		Specific	13.3	>sp|P46531|NOTC1_HUMAN Neurogenic locus notch homolog protein 1 OS=Homo sapiens OX=9606 GN=NOTCH1 PE=1 SV=4	1	7533	FP060222_11.7335.7335.3	high-energy collision-induced dissociation	3.41	3268.3	3268.3	1	316 | 51552
274	Fuc(1); Hex(1)Pent(2)	468	3	1085.1	3253.3	1085.11	3253.31	controllerType=0 controllerNumber=1 scan=7313	-2.298	E.IDVNECVSNPCQNDTTCLDQIGE.F	15;16	IDVNECVSNPCQNDTTCLDQIGE,EF,6@57.02146,11@57.02146,15@146.05791,16@426.13734,17@57.02146	T15(OGlycan / 146.0579); T16(OGlycan / 426.1373)	20.1815	E.IDVNEC[+57.02146]VSNPC[+57.02146]QNDT[+146.05791]T[+426.13734]C[+57.02146]LDQIGE.F	C6(Carbamidomethyl / 57.0215); C11(Carbamidomethyl / 57.0215); C17(Carbamidomethyl / 57.0215)	2.7e-06	3.6e-06	0	0	0	0	2.4e-07	3.1e-07	5.564	468	0		Specific	14.4	>sp|P46531|NOTC1_HUMAN Neurogenic locus notch homolog protein 1 OS=Homo sapiens OX=9606 GN=NOTCH1 PE=1 SV=4	1	7509	FP060222_11.7313.7313.3	high-energy collision-induced dissociation	4.64	3252.29	3252.3	1	317 | 51472
274	Hex(1)Pent(2); Fuc(1)	281.9	3	1085.11	3253.31	1085.11	3253.31	controllerType=0 controllerNumber=1 scan=7365	-0.384	E.IDVNECVSNPCQNDTTCLDQIGE.F	15;16	IDVNECVSNPCQNDTTCLDQIGE,EF,6@57.02146,11@57.02146,15@426.13734,16@146.05791,17@57.02146	T15(OGlycan / 426.1373); T16(OGlycan / 146.0579)	20.3004	E.IDVNEC[+57.02146]VSNPC[+57.02146]QNDT[+426.13734]T[+146.05791]C[+57.02146]LDQIGE.F	C6(Carbamidomethyl / 57.0215); C11(Carbamidomethyl / 57.0215); C17(Carbamidomethyl / 57.0215)	6.4e-06	8.4e-06	0	0	0	0	6e-07	7.8e-07	5.192	281.9	0		Specific	11.4	>sp|P46531|NOTC1_HUMAN Neurogenic locus notch homolog protein 1 OS=Homo sapiens OX=9606 GN=NOTCH1 PE=1 SV=4	1	7569	FP060222_11.7365.7365.3	high-energy collision-induced dissociation	4.25	3252.3	3252.3	1	318 | 51632
274	Hex(1)Pent(2)	407	3	1041.75	3123.25	1041.75	3123.24	controllerType=0 controllerNumber=1 scan=7420	0.618	E.IDVNECVSNPCQNDTTCLDQIGE.F	15	IDVNECVSNPCQNDTTCLDQIGE,EF,6@57.02146,11@57.02146,15@426.13734,17@57.02146,19@15.99492	T15(OGlycan / 426.1373); D19(Oxidation / 15.9949)	20.4261	E.IDVNEC[+57.02146]VSNPC[+57.02146]QNDT[+426.13734]TC[+57.02146]LD[+15.99492]QIGE.F	C6(Carbamidomethyl / 57.0215); C11(Carbamidomethyl / 57.0215); C17(Carbamidomethyl / 57.0215)	1.4e-06	1.8e-06	0	0	0	0	1.5e-07	1.9e-07	5.848	407	1.2		Specific	14.6	>sp|P46531|NOTC1_HUMAN Neurogenic locus notch homolog protein 1 OS=Homo sapiens OX=9606 GN=NOTCH1 PE=1 SV=4	1	7638	FP060222_11.7420.7420.3	high-energy collision-induced dissociation	4.86	3122.24	3122.24	1	319 | 51761
274	Hex(1)Pent(2)	462.4	2	1554.13	3107.24	1554.13	3107.25	controllerType=0 controllerNumber=1 scan=7385	-1.738	E.IDVNECVSNPCQNDTTCLDQIGE.F	15	IDVNECVSNPCQNDTTCLDQIGE,EF,6@57.02146,11@57.02146,15@426.13734,17@57.02146	T15(OGlycan / 426.1373)	20.3461	E.IDVNEC[+57.02146]VSNPC[+57.02146]QNDT[+426.13734]TC[+57.02146]LDQIGE.F	C6(Carbamidomethyl / 57.0215); C11(Carbamidomethyl / 57.0215); C17(Carbamidomethyl / 57.0215)	2.8e-07	3.7e-07	0	0	0	0	3.5e-08	4.6e-08	6.549	462.4	1.2		Specific	18.5	>sp|P46531|NOTC1_HUMAN Neurogenic locus notch homolog protein 1 OS=Homo sapiens OX=9606 GN=NOTCH1 PE=1 SV=4	1	7594	FP060222_11.7385.7385.2	high-energy collision-induced dissociation	6.73	3106.24	3106.24	1	320 | 51672
274	Hex(1)Pent(2)	440.1	3	1036.42	3107.25	1036.42	3107.25	controllerType=0 controllerNumber=1 scan=7364	-0.466	E.IDVNECVSNPCQNDTTCLDQIGE.F	15	IDVNECVSNPCQNDTTCLDQIGE,EF,6@57.02146,11@57.02146,15@426.13734,17@57.02146	T15(OGlycan / 426.1373)	20.2982	E.IDVNEC[+57.02146]VSNPC[+57.02146]QNDT[+426.13734]TC[+57.02146]LDQIGE.F	C6(Carbamidomethyl / 57.0215); C11(Carbamidomethyl / 57.0215); C17(Carbamidomethyl / 57.0215)	2.8e-07	3.7e-07	0	0	0	0	3.4e-08	4.4e-08	6.549	440.1	1.2		Specific	12.3	>sp|P46531|NOTC1_HUMAN Neurogenic locus notch homolog protein 1 OS=Homo sapiens OX=9606 GN=NOTCH1 PE=1 SV=4	1	7568	FP060222_11.7364.7364.3	high-energy collision-induced dissociation	6.73	3106.24	3106.24	1	321 | 51592
274	Hex(1)Pent(2)	368.8	3	1036.42	3107.26	1036.42	3107.25	controllerType=0 controllerNumber=1 scan=7416	1.892	E.IDVNECVSNPCQNDTTCLDQIGE.F	15	IDVNECVSNPCQNDTTCLDQIGE,EF,6@57.02146,11@57.02146,15@426.13734,17@57.02146	T15(OGlycan / 426.1373)	20.4173	E.IDVNEC[+57.02146]VSNPC[+57.02146]QNDT[+426.13734]TC[+57.02146]LDQIGE.F	C6(Carbamidomethyl / 57.0215); C11(Carbamidomethyl / 57.0215); C17(Carbamidomethyl / 57.0215)	3.1e-06	4.1e-06	0	0	0	0	2.7e-07	3.5e-07	5.505	368.8	1.2		Specific	13.8	>sp|P46531|NOTC1_HUMAN Neurogenic locus notch homolog protein 1 OS=Homo sapiens OX=9606 GN=NOTCH1 PE=1 SV=4	1	7632	FP060222_11.7416.7416.3	high-energy collision-induced dissociation	5.73	3106.25	3106.24	1	322 | 51721
274	HexNAc(1); HexNAc(1)	170.5	3	1029.76	3087.27	1029.76	3087.27	controllerType=0 controllerNumber=1 scan=7409	-0.719	E.IDVNECVSNPCQNDTTCLDQIGE.F	8;15	IDVNECVSNPCQNDTTCLDQIGE,EF,6@57.02146,8@203.07937,11@57.02146,15@203.07937,17@57.02146	S8(OGlycan / 203.0794); T15(OGlycan / 203.0794)	20.4002	E.IDVNEC[+57.02146]VS[+203.07937]NPC[+57.02146]QNDT[+203.07937]TC[+57.02146]LDQIGE.F	C6(Carbamidomethyl / 57.0215); C11(Carbamidomethyl / 57.0215); C17(Carbamidomethyl / 57.0215)	0.00013	0.00017	0	0	0	0	9.5e-06	1.2e-05	3.877	170.5	3.2		Specific	11.5	>sp|P46531|NOTC1_HUMAN Neurogenic locus notch homolog protein 1 OS=Homo sapiens OX=9606 GN=NOTCH1 PE=1 SV=4	1	7623	FP060222_11.7409.7409.3	high-energy collision-induced dissociation	2.96	3086.26	3086.26	1	323 | 51712
274	HexNAc(1)	207.8	3	962.068	2884.19	962.069	2884.19	controllerType=0 controllerNumber=1 scan=7468	-1.015	E.IDVNECVSNPCQNDTTCLDQIGE.F	15	IDVNECVSNPCQNDTTCLDQIGE,EF,6@57.02146,11@57.02146,15@203.07937,17@57.02146	T15(OGlycan / 203.0794)	20.539	E.IDVNEC[+57.02146]VSNPC[+57.02146]QNDT[+203.07937]TC[+57.02146]LDQIGE.F	C6(Carbamidomethyl / 57.0215); C11(Carbamidomethyl / 57.0215); C17(Carbamidomethyl / 57.0215)	5.5e-05	7.1e-05	0	0	0	0	4.2e-06	5.4e-06	4.263	207.8	1.7		Specific	11.2	>sp|P46531|NOTC1_HUMAN Neurogenic locus notch homolog protein 1 OS=Homo sapiens OX=9606 GN=NOTCH1 PE=1 SV=4	1	7697	FP060222_11.7468.7468.3	high-energy collision-induced dissociation	4.67	2883.18	2883.18	1	324 | 28894
274		188.4	3	894.377	2681.12	894.376	2681.11	controllerType=0 controllerNumber=1 scan=7606	1.104	E.IDVNECVSNPCQNDTTCLDQIGE.F		IDVNECVSNPCQNDTTCLDQIGE,EF,6@57.02146,11@57.02146,17@57.02146		20.8641	E.IDVNEC[+57.02146]VSNPC[+57.02146]QNDTTC[+57.02146]LDQIGE.F	C6(Carbamidomethyl / 57.0215); C11(Carbamidomethyl / 57.0215); C17(Carbamidomethyl / 57.0215)	0.0064	0.0083	0	0	0	0	0.00042	0.00054	2.197	188.4	188.4		Specific	10.1	>sp|P46531|NOTC1_HUMAN Neurogenic locus notch homolog protein 1 OS=Homo sapiens OX=9606 GN=NOTCH1 PE=1 SV=4	1	7872	FP060222_11.7606.7606.3	high-energy collision-induced dissociation	2.08	2680.11	2680.11	1	325 | 29792
276	HexNAc(1)Hex(1)Fuc(1)NeuAc(1); HexNAc(1)Hex(1)Fuc(1)NeuAc(1)	179.4	3	1353.87	4059.59	1353.52	4058.56	controllerType=0 controllerNumber=1 scan=7011	6.759	D.VNECVSNPCQNDTTCLDQIGE.F	6;13	VNECVSNPCQNDTTCLDQIGE,DF,4@57.02146,6@802.28552,7@0.98402,9@57.02146,13@802.28552,15@57.02146	S6(OGlycan / 802.2855); N7(Deamidated / 0.984); T13(OGlycan / 802.2855)	19.4849	D.VNEC[+57.02146]VS[+802.28552]N[+0.98402]PC[+57.02146]QNDT[+802.28552]TC[+57.02146]LDQIGE.F	C4(Carbamidomethyl / 57.0215); C9(Carbamidomethyl / 57.0215); C15(Carbamidomethyl / 57.0215)	0.02	0.027	0	0	0	0	0.0014	0.0018	1.689	179.4	3.2	1	Specific	10.8	>sp|P46531|NOTC1_HUMAN Neurogenic locus notch homolog protein 1 OS=Homo sapiens OX=9606 GN=NOTCH1 PE=1 SV=4	1	7144	FP060222_11.7011.7011.3	high-energy collision-induced dissociation	1.4	4058.58	4057.55	1	326 | 50952
276	HexNAc(1)Hex(1)Fuc(1)NeuAc(1); HexNAc(1)Hex(1)Fuc(1)NeuAc(1)	156.7	3	1353.87	4059.58	1353.52	4058.56	controllerType=0 controllerNumber=1 scan=7070	5.857	D.VNECVSNPCQNDTTCLDQIGE.F	6;13	VNECVSNPCQNDTTCLDQIGE,DF,4@57.02146,6@802.28552,7@0.98402,9@57.02146,13@802.28552,15@57.02146	S6(OGlycan / 802.2855); N7(Deamidated / 0.984); T13(OGlycan / 802.2855)	19.6201	D.VNEC[+57.02146]VS[+802.28552]N[+0.98402]PC[+57.02146]QNDT[+802.28552]TC[+57.02146]LDQIGE.F	C4(Carbamidomethyl / 57.0215); C9(Carbamidomethyl / 57.0215); C15(Carbamidomethyl / 57.0215)	0.027	0.035	0	0	0	0	0.0022	0.0029	1.576	156.7	3.2	1	Specific	11.1	>sp|P46531|NOTC1_HUMAN Neurogenic locus notch homolog protein 1 OS=Homo sapiens OX=9606 GN=NOTCH1 PE=1 SV=4	1	7217	FP060222_11.7070.7070.3	high-energy collision-induced dissociation	1.38	4058.58	4057.55	1	327 | 51072
276	HexNAc(1)Hex(1)Fuc(1)NeuAc(1); HexNAc(1)Hex(1)Fuc(1)NeuAc(1)	112.7	3	1353.87	4059.59	1353.52	4058.56	controllerType=0 controllerNumber=1 scan=7158	7.21	D.VNECVSNPCQNDTTCLDQIGE.F	6;13	VNECVSNPCQNDTTCLDQIGE,DF,4@57.02146,6@802.28552,7@0.98402,9@57.02146,13@802.28552,15@57.02146	S6(OGlycan / 802.2855); N7(Deamidated / 0.984); T13(OGlycan / 802.2855)	19.8269	D.VNEC[+57.02146]VS[+802.28552]N[+0.98402]PC[+57.02146]QNDT[+802.28552]TC[+57.02146]LDQIGE.F	C4(Carbamidomethyl / 57.0215); C9(Carbamidomethyl / 57.0215); C15(Carbamidomethyl / 57.0215)	0.018	0.023	0	0	0	0	0.001	0.0013	1.756	112.7	3.2	1	Specific	11.2	>sp|P46531|NOTC1_HUMAN Neurogenic locus notch homolog protein 1 OS=Homo sapiens OX=9606 GN=NOTCH1 PE=1 SV=4	1	7321	FP060222_11.7158.7158.3	high-energy collision-induced dissociation	1.41	4058.58	4057.55	1	328 | 51152
279	Hex(1)Pent(2)	108.6	2	1268.98	2536.96	1269	2536.98	controllerType=0 controllerNumber=1 scan=8386	-8.947	E.CVSNPCQNDTTCLDQIGE.F	11	CVSNPCQNDTTCLDQIGE,EF,1@57.02146,6@57.02146,11@426.13734,12@57.02146	T11(OGlycan / 426.1373)	22.7015	E.C[+57.02146]VSNPC[+57.02146]QNDTT[+426.13734]C[+57.02146]LDQIGE.F	C1(Carbamidomethyl / 57.0215); C6(Carbamidomethyl / 57.0215); C12(Carbamidomethyl / 57.0215)	0.026	0.034	0	0	0	0	0.0022	0.0029	1.579	108.6	0		Specific	9.7	>sp|P46531|NOTC1_HUMAN Neurogenic locus notch homolog protein 1 OS=Homo sapiens OX=9606 GN=NOTCH1 PE=1 SV=4	1	8853	FP060222_11.8386.8386.2	high-energy collision-induced dissociation	1.46	2535.95	2535.98	1	329 | 31777
288		291.7	2	526.73	1052.45	526.732	1052.46	controllerType=0 controllerNumber=1 scan=5987	-3.346	D.TTCLDQIGE.F		TTCLDQIGE,DF,3@57.02146,5@15.99492	D5(Oxidation / 15.9949)	17.1243	D.TTC[+57.02146]LD[+15.99492]QIGE.F	C3(Carbamidomethyl / 57.0215)	0.0047	0.0061	0	0	0	0	0.00029	0.00037	2.332	291.7	291.7		Specific	8.5	>sp|P46531|NOTC1_HUMAN Neurogenic locus notch homolog protein 1 OS=Homo sapiens OX=9606 GN=NOTCH1 PE=1 SV=4	1	5856	FP060222_11.5987.5987.2	high-energy collision-induced dissociation	2.2	1051.45	1051.45	1	330 | 378
288		278.3	2	526.732	1052.46	526.732	1052.46	controllerType=0 controllerNumber=1 scan=6040	-0.447	D.TTCLDQIGE.F		TTCLDQIGE,DF,3@57.02146,5@15.99492	D5(Oxidation / 15.9949)	17.2466	D.TTC[+57.02146]LD[+15.99492]QIGE.F	C3(Carbamidomethyl / 57.0215)	0.00068	0.00089	0	0	0	0	4.2e-05	5.5e-05	3.166	278.3	278.3		Specific	8	>sp|P46531|NOTC1_HUMAN Neurogenic locus notch homolog protein 1 OS=Homo sapiens OX=9606 GN=NOTCH1 PE=1 SV=4	1	5929	FP060222_11.6040.6040.2	high-energy collision-induced dissociation	3.14	1051.45	1051.45	1	331 | 379
288		462.8	2	518.734	1036.46	518.734	1036.46	controllerType=0 controllerNumber=1 scan=5864	-0.413	D.TTCLDQIGE.F		TTCLDQIGE,DF,3@57.02146		16.8407	D.TTC[+57.02146]LDQIGE.F	C3(Carbamidomethyl / 57.0215)	5.1e-06	6.6e-06	0	0	0	0	4.1e-07	5.4e-07	5.292	462.8	462.8		Specific	10.4	>sp|P46531|NOTC1_HUMAN Neurogenic locus notch homolog protein 1 OS=Homo sapiens OX=9606 GN=NOTCH1 PE=1 SV=4	1	5701	FP060222_11.5864.5864.2	high-energy collision-induced dissociation	5.47	1035.45	1035.45	1	332 | 376
288		445.5	2	518.734	1036.46	518.734	1036.46	controllerType=0 controllerNumber=1 scan=5813	-1.238	D.TTCLDQIGE.F		TTCLDQIGE,DF,3@57.02146		16.7227	D.TTC[+57.02146]LDQIGE.F	C3(Carbamidomethyl / 57.0215)	5.1e-07	6.6e-07	0	0	0	0	6.4e-08	8.4e-08	6.292	445.5	445.5		Specific	12.1	>sp|P46531|NOTC1_HUMAN Neurogenic locus notch homolog protein 1 OS=Homo sapiens OX=9606 GN=NOTCH1 PE=1 SV=4	1	5637	FP060222_11.5813.5813.2	high-energy collision-induced dissociation	6.47	1035.45	1035.45	1	333 | 375
288		375.2	2	518.734	1036.46	518.734	1036.46	controllerType=0 controllerNumber=1 scan=5922	-0.06	D.TTCLDQIGE.F		TTCLDQIGE,DF,3@57.02146		16.9742	D.TTC[+57.02146]LDQIGE.F	C3(Carbamidomethyl / 57.0215)	3.8e-05	4.9e-05	0	0	0	0	2.2e-06	2.8e-06	4.423	375.2	375.2		Specific	9.5	>sp|P46531|NOTC1_HUMAN Neurogenic locus notch homolog protein 1 OS=Homo sapiens OX=9606 GN=NOTCH1 PE=1 SV=4	1	5774	FP060222_11.5922.5922.2	high-energy collision-induced dissociation	4.65	1035.45	1035.45	1	334 | 377
297	HexNAc(1)Hex(1)Fuc(1)NeuAc(1)	29.4	3	1040.4	3119.19	1040.4	3119.19	controllerType=0 controllerNumber=1 scan=7575	0.776	E.FQCICMPGYEGVHCEVNTD.E	18	FQCICMPGYEGVHCEVNTD,EE,3@57.02146,5@57.02146,14@57.02146,17@0.98402,18@802.28552	N17(Deamidated / 0.984); T18(OGlycan / 802.2855)	20.7904	E.FQC[+57.02146]IC[+57.02146]MPGYEGVHC[+57.02146]EVN[+0.98402]T[+802.28552]D.E	C3(Carbamidomethyl / 57.0215); C5(Carbamidomethyl / 57.0215); C14(Carbamidomethyl / 57.0215)	0.029	0.037	0	0	0	0	0.0029	0.0038	1.545	29.4	29.4		Specific	8.8	>sp|P46531|NOTC1_HUMAN Neurogenic locus notch homolog protein 1 OS=Homo sapiens OX=9606 GN=NOTCH1 PE=1 SV=4	1	7833	FP060222_11.7575.7575.3	high-energy collision-induced dissociation	1.37	3118.18	3118.18	1	335 | 51877
297	Hex(1)	137.9	4	660.504	2638.99	660.506	2639	controllerType=0 controllerNumber=1 scan=7580	-3.656	E.FQCICMPGYEGVHCEVNTDE.C	18	FQCICMPGYEGVHCEVNTDE,EC,3@57.02146,5@57.02146,6@15.99492,14@57.02146,18@162.05282,19@15.99492	M6(Oxidation / 15.9949); T18(OGlycan / 162.0528); D19(Oxidation / 15.9949)	20.8032	E.FQC[+57.02146]IC[+57.02146]M[+15.99492]PGYEGVHC[+57.02146]EVNT[+162.05282]D[+15.99492]E.C	C3(Carbamidomethyl / 57.0215); C5(Carbamidomethyl / 57.0215); C14(Carbamidomethyl / 57.0215)	0.019	0.024	0	0	0	0	0.0012	0.0015	1.732	137.9	0		Specific	7.7	>sp|P46531|NOTC1_HUMAN Neurogenic locus notch homolog protein 1 OS=Homo sapiens OX=9606 GN=NOTCH1 PE=1 SV=4	1	7840	FP060222_11.7580.7580.2	high-energy collision-induced dissociation	1.4	2637.99	2638	1	336 | 29662
297	HexNAc(1)	85	2	1260.5	2519.98	1260.49	2519.98	controllerType=0 controllerNumber=1 scan=7243	0.931	E.FQCICMPGYEGVHCEVNTD.E	18	FQCICMPGYEGVHCEVNTD,EE,3@57.02146,5@57.02146,14@57.02146,17@0.98402,18@203.07937	N17(Deamidated / 0.984); T18(OGlycan / 203.0794)	20.0219	E.FQC[+57.02146]IC[+57.02146]MPGYEGVHC[+57.02146]EVN[+0.98402]T[+203.07937]D.E	C3(Carbamidomethyl / 57.0215); C5(Carbamidomethyl / 57.0215); C14(Carbamidomethyl / 57.0215)	0.029	0.038	0	0	0	0	0.0031	0.004	1.54	65.6	65.6		Specific	5.8	>sp|P46531|NOTC1_HUMAN Neurogenic locus notch homolog protein 1 OS=Homo sapiens OX=9606 GN=NOTCH1 PE=1 SV=4	1	7424	FP060222_11.7243.7243.2	high-energy collision-induced dissociation	1.37	2518.98	2518.97	1	337 | 27517
297	HexNAc(1)	74.2	2	1260.5	2519.99	1260.49	2519.98	controllerType=0 controllerNumber=1 scan=7185	2.675	E.FQCICMPGYEGVHCEVNTD.E	18	FQCICMPGYEGVHCEVNTD,EE,3@57.02146,5@57.02146,14@57.02146,17@0.98402,18@203.07937	N17(Deamidated / 0.984); T18(OGlycan / 203.0794)	19.8905	E.FQC[+57.02146]IC[+57.02146]MPGYEGVHC[+57.02146]EVN[+0.98402]T[+203.07937]D.E	C3(Carbamidomethyl / 57.0215); C5(Carbamidomethyl / 57.0215); C14(Carbamidomethyl / 57.0215)	0.029	0.038	0	0	0	0	0.003	0.0039	1.54	74.2	74.2		Specific	6.4	>sp|P46531|NOTC1_HUMAN Neurogenic locus notch homolog protein 1 OS=Homo sapiens OX=9606 GN=NOTCH1 PE=1 SV=4	1	7349	FP060222_11.7185.7185.2	high-energy collision-induced dissociation	1.37	2518.98	2518.97	1	338 | 26706
297	HexNAc(1)	59.8	2	1260.5	2519.98	1260.49	2519.98	controllerType=0 controllerNumber=1 scan=7244	0.931	E.FQCICMPGYEGVHCEVNTD.E	18	FQCICMPGYEGVHCEVNTD,EE,3@57.02146,5@57.02146,14@57.02146,17@0.98402,18@203.07937	N17(Deamidated / 0.984); T18(OGlycan / 203.0794)	20.0241	E.FQC[+57.02146]IC[+57.02146]MPGYEGVHC[+57.02146]EVN[+0.98402]T[+203.07937]D.E	C3(Carbamidomethyl / 57.0215); C5(Carbamidomethyl / 57.0215); C14(Carbamidomethyl / 57.0215)	0.032	0.042	0	0.0033	0	0	0.0048	0.0064	1.493	23.6	23.6		Specific	5.4	>sp|P46531|NOTC1_HUMAN Neurogenic locus notch homolog protein 1 OS=Homo sapiens OX=9606 GN=NOTCH1 PE=1 SV=4	1	7425	FP060222_11.7244.7244.4	high-energy collision-induced dissociation	1.36	2518.98	2518.97	1	339 | 27543
297	HexNAc(1)	29.8	2	1260.5	2519.99	1260.49	2519.98	controllerType=0 controllerNumber=1 scan=7299	1.512	E.FQCICMPGYEGVHCEVNTD.E	18	FQCICMPGYEGVHCEVNTD,EE,3@57.02146,5@57.02146,14@57.02146,17@0.98402,18@203.07937	N17(Deamidated / 0.984); T18(OGlycan / 203.0794)	20.1491	E.FQC[+57.02146]IC[+57.02146]MPGYEGVHC[+57.02146]EVN[+0.98402]T[+203.07937]D.E	C3(Carbamidomethyl / 57.0215); C5(Carbamidomethyl / 57.0215); C14(Carbamidomethyl / 57.0215)	0.031	0.041	0	0	0	0	0.0041	0.0054	1.502	29.8	29.8		Specific	6.4	>sp|P46531|NOTC1_HUMAN Neurogenic locus notch homolog protein 1 OS=Homo sapiens OX=9606 GN=NOTCH1 PE=1 SV=4	1	7491	FP060222_11.7299.7299.2	high-energy collision-induced dissociation	1.37	2518.98	2518.97	1	340 | 28019
297	HexNAc(1)	25.6	2	1260.5	2519.98	1260.49	2519.98	controllerType=0 controllerNumber=1 scan=7235	0.931	E.FQCICMPGYEGVHCEVNTD.E	18	FQCICMPGYEGVHCEVNTD,EE,3@57.02146,5@57.02146,14@57.02146,17@0.98402,18@203.07937	N17(Deamidated / 0.984); T18(OGlycan / 203.0794)	20.0036	E.FQC[+57.02146]IC[+57.02146]MPGYEGVHC[+57.02146]EVN[+0.98402]T[+203.07937]D.E	C3(Carbamidomethyl / 57.0215); C5(Carbamidomethyl / 57.0215); C14(Carbamidomethyl / 57.0215)	0.032	0.042	0	0.0033	0	0	0.0048	0.0064	1.493	25.6	25.6		Specific	4.8	>sp|P46531|NOTC1_HUMAN Neurogenic locus notch homolog protein 1 OS=Homo sapiens OX=9606 GN=NOTCH1 PE=1 SV=4	1	7413	FP060222_11.7235.7235.4	high-energy collision-induced dissociation	1.36	2518.98	2518.97	1	341 | 27338
297		499.8	2	1230.98	2460.95	1230.98	2460.96	controllerType=0 controllerNumber=1 scan=6352	-1.227	E.FQCICMPGYEGVHCEVNTDE.C		FQCICMPGYEGVHCEVNTDE,EC,3@57.02146,5@57.02146,6@15.99492,14@57.02146	M6(Oxidation / 15.9949)	17.959	E.FQC[+57.02146]IC[+57.02146]M[+15.99492]PGYEGVHC[+57.02146]EVNTDE.C	C3(Carbamidomethyl / 57.0215); C5(Carbamidomethyl / 57.0215); C14(Carbamidomethyl / 57.0215)	1.2e-08	1.5e-08	0	0	0	0	9.5e-10	1.2e-09	7.929	425.1	299.6		Specific	15.9	>sp|P46531|NOTC1_HUMAN Neurogenic locus notch homolog protein 1 OS=Homo sapiens OX=9606 GN=NOTCH1 PE=1 SV=4	1	6309	FP060222_11.6352.6352.2	high-energy collision-induced dissociation	8.57	2459.95	2459.95	1	342 | 10190
297		331.3	3	820.989	2460.95	820.99	2460.96	controllerType=0 controllerNumber=1 scan=6329	-1.282	E.FQCICMPGYEGVHCEVNTDE.C		FQCICMPGYEGVHCEVNTDE,EC,3@57.02146,5@57.02146,6@15.99492,14@57.02146	M6(Oxidation / 15.9949)	17.9061	E.FQC[+57.02146]IC[+57.02146]M[+15.99492]PGYEGVHC[+57.02146]EVNTDE.C	C3(Carbamidomethyl / 57.0215); C5(Carbamidomethyl / 57.0215); C14(Carbamidomethyl / 57.0215)	0.0017	0.0022	0	0	0	0	8.8e-05	0.00011	2.768	76.1	76.1		Specific	10.4	>sp|P46531|NOTC1_HUMAN Neurogenic locus notch homolog protein 1 OS=Homo sapiens OX=9606 GN=NOTCH1 PE=1 SV=4	1	6277	FP060222_11.6329.6329.3	high-energy collision-induced dissociation	2.61	2459.95	2459.95	1	343 | 10127
297		111.7	3	815.992	2445.96	815.987	2445.95	controllerType=0 controllerNumber=1 scan=7725	7.133	E.FQCICMPGYEGVHCEVNTDE.C		FQCICMPGYEGVHCEVNTDE,EC,3@57.02146,5@57.02146,14@57.02146,17@0.98402	N17(Deamidated / 0.984)	21.1437	E.FQC[+57.02146]IC[+57.02146]MPGYEGVHC[+57.02146]EVN[+0.98402]TDE.C	C3(Carbamidomethyl / 57.0215); C5(Carbamidomethyl / 57.0215); C14(Carbamidomethyl / 57.0215)	0.032	0.042	0	0.0033	0	0.005	0.0049	0.0065	1.492	111.7	111.7		Specific	7.6	>sp|P46531|NOTC1_HUMAN Neurogenic locus notch homolog protein 1 OS=Homo sapiens OX=9606 GN=NOTCH1 PE=1 SV=4	1	8017	FP060222_11.7725.7725.3	high-energy collision-induced dissociation	1.38	2444.96	2444.94	1	344 | 11962
297		607.4	2	1222.99	2444.96	1222.98	2444.96	controllerType=0 controllerNumber=1 scan=7254	0.779	E.FQCICMPGYEGVHCEVNTDE.C		FQCICMPGYEGVHCEVNTDE,EC,3@57.02146,5@57.02146,14@57.02146		20.0469	E.FQC[+57.02146]IC[+57.02146]MPGYEGVHC[+57.02146]EVNTDE.C	C3(Carbamidomethyl / 57.0215); C5(Carbamidomethyl / 57.0215); C14(Carbamidomethyl / 57.0215)	1.2e-09	1.6e-09	0	0	0	0	4.7e-11	6.1e-11	8.918	442.3	442.3		Specific	16.3	>sp|P46531|NOTC1_HUMAN Neurogenic locus notch homolog protein 1 OS=Homo sapiens OX=9606 GN=NOTCH1 PE=1 SV=4	1	7438	FP060222_11.7254.7254.2	high-energy collision-induced dissociation	8.8	2443.96	2443.95	1	345 | 11067
297		480	2	1222.99	2444.97	1222.98	2444.96	controllerType=0 controllerNumber=1 scan=7310	1.778	E.FQCICMPGYEGVHCEVNTDE.C		FQCICMPGYEGVHCEVNTDE,EC,3@57.02146,5@57.02146,14@57.02146		20.175	E.FQC[+57.02146]IC[+57.02146]MPGYEGVHC[+57.02146]EVNTDE.C	C3(Carbamidomethyl / 57.0215); C5(Carbamidomethyl / 57.0215); C14(Carbamidomethyl / 57.0215)	1.3e-07	1.8e-07	0	0	0	0	1.7e-08	2.2e-08	6.871	478.5	478.5		Specific	17.3	>sp|P46531|NOTC1_HUMAN Neurogenic locus notch homolog protein 1 OS=Homo sapiens OX=9606 GN=NOTCH1 PE=1 SV=4	1	7505	FP060222_11.7310.7310.2	high-energy collision-induced dissociation	7.05	2443.96	2443.95	1	346 | 11237
297		318.2	3	815.658	2444.96	815.659	2444.96	controllerType=0 controllerNumber=1 scan=7295	-1.024	E.FQCICMPGYEGVHCEVNTDE.C		FQCICMPGYEGVHCEVNTDE,EC,3@57.02146,5@57.02146,14@57.02146		20.1403	E.FQC[+57.02146]IC[+57.02146]MPGYEGVHC[+57.02146]EVNTDE.C	C3(Carbamidomethyl / 57.0215); C5(Carbamidomethyl / 57.0215); C14(Carbamidomethyl / 57.0215)	0.0016	0.0021	0	0	0	0	8.1e-05	0.00011	2.79	86.9	86.9		Specific	9.9	>sp|P46531|NOTC1_HUMAN Neurogenic locus notch homolog protein 1 OS=Homo sapiens OX=9606 GN=NOTCH1 PE=1 SV=4	1	7487	FP060222_11.7295.7295.3	high-energy collision-induced dissociation	2.65	2443.95	2443.95	1	347 | 11207
297		296	3	815.659	2444.96	815.659	2444.96	controllerType=0 controllerNumber=1 scan=7242	0.1	E.FQCICMPGYEGVHCEVNTDE.C		FQCICMPGYEGVHCEVNTDE,EC,3@57.02146,5@57.02146,14@57.02146		20.0197	E.FQC[+57.02146]IC[+57.02146]MPGYEGVHC[+57.02146]EVNTDE.C	C3(Carbamidomethyl / 57.0215); C5(Carbamidomethyl / 57.0215); C14(Carbamidomethyl / 57.0215)	0.0016	0.0021	0	0	0	0	7.7e-05	0.0001	2.79	93.3	93.3		Specific	10.3	>sp|P46531|NOTC1_HUMAN Neurogenic locus notch homolog protein 1 OS=Homo sapiens OX=9606 GN=NOTCH1 PE=1 SV=4	1	7423	FP060222_11.7242.7242.3	high-energy collision-induced dissociation	2.65	2443.95	2443.95	1	348 | 11037
297		639.9	2	951.867	1902.73	951.867	1902.73	controllerType=0 controllerNumber=1 scan=5941	-0.735	E.FQCICMPGYEGVHCE.V		FQCICMPGYEGVHCE,EV,3@57.02146,5@57.02146,6@15.99492,14@57.02146	M6(Oxidation / 15.9949)	17.019	E.FQC[+57.02146]IC[+57.02146]M[+15.99492]PGYEGVHC[+57.02146]E.V	C3(Carbamidomethyl / 57.0215); C5(Carbamidomethyl / 57.0215); C14(Carbamidomethyl / 57.0215)	3.9e-10	5.1e-10	0	0	0	0	1.9e-11	2.5e-11	9.411	515.8	360.2		Specific	19.9	>sp|P46531|NOTC1_HUMAN Neurogenic locus notch homolog protein 1 OS=Homo sapiens OX=9606 GN=NOTCH1 PE=1 SV=4	1	5800	FP060222_11.5941.5941.2	high-energy collision-induced dissociation	11.3	1901.72	1901.72	1	349 | 3279
297		611.1	2	951.866	1902.73	951.867	1902.73	controllerType=0 controllerNumber=1 scan=5997	-1.12	E.FQCICMPGYEGVHCE.V		FQCICMPGYEGVHCE,EV,3@57.02146,5@57.02146,6@15.99492,14@57.02146	M6(Oxidation / 15.9949)	17.1478	E.FQC[+57.02146]IC[+57.02146]M[+15.99492]PGYEGVHC[+57.02146]E.V	C3(Carbamidomethyl / 57.0215); C5(Carbamidomethyl / 57.0215); C14(Carbamidomethyl / 57.0215)	3.9e-10	5.1e-10	0	0	0	0	2.3e-11	3e-11	9.411	533.3	366.5		Specific	17.9	>sp|P46531|NOTC1_HUMAN Neurogenic locus notch homolog protein 1 OS=Homo sapiens OX=9606 GN=NOTCH1 PE=1 SV=4	1	5873	FP060222_11.5997.5997.2	high-energy collision-induced dissociation	10.3	1901.72	1901.72	1	350 | 3333
297		606.8	2	951.866	1902.73	951.867	1902.73	controllerType=0 controllerNumber=1 scan=5888	-1.056	E.FQCICMPGYEGVHCE.V		FQCICMPGYEGVHCE,EV,3@57.02146,5@57.02146,6@15.99492,14@57.02146	M6(Oxidation / 15.9949)	16.8962	E.FQC[+57.02146]IC[+57.02146]M[+15.99492]PGYEGVHC[+57.02146]E.V	C3(Carbamidomethyl / 57.0215); C5(Carbamidomethyl / 57.0215); C14(Carbamidomethyl / 57.0215)	3.9e-10	5.1e-10	0	0	0	0	1.6e-11	2.1e-11	9.411	501.9	365.1		Specific	17.8	>sp|P46531|NOTC1_HUMAN Neurogenic locus notch homolog protein 1 OS=Homo sapiens OX=9606 GN=NOTCH1 PE=1 SV=4	1	5732	FP060222_11.5888.5888.2	high-energy collision-induced dissociation	9.3	1901.72	1901.72	1	351 | 3213
297		594	2	951.867	1902.73	951.867	1902.73	controllerType=0 controllerNumber=1 scan=7024	-0.543	E.FQCICMPGYEGVHCE.V		FQCICMPGYEGVHCE,EV,3@57.02146,5@57.02146,6@15.99492,14@57.02146	M6(Oxidation / 15.9949)	19.5144	E.FQC[+57.02146]IC[+57.02146]M[+15.99492]PGYEGVHC[+57.02146]E.V	C3(Carbamidomethyl / 57.0215); C5(Carbamidomethyl / 57.0215); C14(Carbamidomethyl / 57.0215)	3.9e-09	5.1e-09	0	0	0	0	2.1e-10	2.7e-10	8.411	506.2	354		Specific	16.9	>sp|P46531|NOTC1_HUMAN Neurogenic locus notch homolog protein 1 OS=Homo sapiens OX=9606 GN=NOTCH1 PE=1 SV=4	1	7161	FP060222_11.7024.7024.2	high-energy collision-induced dissociation	9.3	1901.72	1901.72	1	352 | 4170
297		583.7	3	634.914	1902.73	634.914	1902.73	controllerType=0 controllerNumber=1 scan=5957	-0.87	E.FQCICMPGYEGVHCE.V		FQCICMPGYEGVHCE,EV,3@57.02146,5@57.02146,6@15.99492,14@57.02146	M6(Oxidation / 15.9949)	17.0556	E.FQC[+57.02146]IC[+57.02146]M[+15.99492]PGYEGVHC[+57.02146]E.V	C3(Carbamidomethyl / 57.0215); C5(Carbamidomethyl / 57.0215); C14(Carbamidomethyl / 57.0215)	1.9e-08	2.5e-08	0	0	0	0	1.6e-09	2.1e-09	7.716	450.2	391.9		Specific	15.1	>sp|P46531|NOTC1_HUMAN Neurogenic locus notch homolog protein 1 OS=Homo sapiens OX=9606 GN=NOTCH1 PE=1 SV=4	1	5817	FP060222_11.5957.5957.3	high-energy collision-induced dissociation	8.6	1901.72	1901.72	1	353 | 3305
297		569.2	2	951.866	1902.73	951.867	1902.73	controllerType=0 controllerNumber=1 scan=7078	-1.377	E.FQCICMPGYEGVHCE.V		FQCICMPGYEGVHCE,EV,3@57.02146,5@57.02146,6@15.99492,14@57.02146	M6(Oxidation / 15.9949)	19.6394	E.FQC[+57.02146]IC[+57.02146]M[+15.99492]PGYEGVHC[+57.02146]E.V	C3(Carbamidomethyl / 57.0215); C5(Carbamidomethyl / 57.0215); C14(Carbamidomethyl / 57.0215)	3.9e-09	5.1e-09	0	0	0	0	2.7e-10	3.5e-10	8.411	505.5	314.7		Specific	18.1	>sp|P46531|NOTC1_HUMAN Neurogenic locus notch homolog protein 1 OS=Homo sapiens OX=9606 GN=NOTCH1 PE=1 SV=4	1	7226	FP060222_11.7078.7078.2	high-energy collision-induced dissociation	9.3	1901.72	1901.72	1	354 | 4221
297		569.1	3	634.915	1902.73	634.914	1902.73	controllerType=0 controllerNumber=1 scan=5906	0.862	E.FQCICMPGYEGVHCE.V		FQCICMPGYEGVHCE,EV,3@57.02146,5@57.02146,6@15.99492,14@57.02146	M6(Oxidation / 15.9949)	16.9373	E.FQC[+57.02146]IC[+57.02146]M[+15.99492]PGYEGVHC[+57.02146]E.V	C3(Carbamidomethyl / 57.0215); C5(Carbamidomethyl / 57.0215); C14(Carbamidomethyl / 57.0215)	1.1e-07	1.5e-07	0	0	0	0	1.5e-08	1.9e-08	6.951	435.3	354.1		Specific	14.4	>sp|P46531|NOTC1_HUMAN Neurogenic locus notch homolog protein 1 OS=Homo sapiens OX=9606 GN=NOTCH1 PE=1 SV=4	1	5755	FP060222_11.5906.5906.3	high-energy collision-induced dissociation	7.84	1901.72	1901.72	1	355 | 3239
297		518.2	2	951.866	1902.73	951.867	1902.73	controllerType=0 controllerNumber=1 scan=7138	-1.248	E.FQCICMPGYEGVHCE.V		FQCICMPGYEGVHCE,EV,3@57.02146,5@57.02146,6@15.99492,14@57.02146	M6(Oxidation / 15.9949)	19.7796	E.FQC[+57.02146]IC[+57.02146]M[+15.99492]PGYEGVHC[+57.02146]E.V	C3(Carbamidomethyl / 57.0215); C5(Carbamidomethyl / 57.0215); C14(Carbamidomethyl / 57.0215)	2.2e-08	2.9e-08	0	0	0	0	2e-09	2.6e-09	7.657	456.3	311.4		Specific	14.7	>sp|P46531|NOTC1_HUMAN Neurogenic locus notch homolog protein 1 OS=Homo sapiens OX=9606 GN=NOTCH1 PE=1 SV=4	1	7298	FP060222_11.7138.7138.2	high-energy collision-induced dissociation	7.53	1901.72	1901.72	1	356 | 4273
297		503.8	2	951.866	1902.72	951.867	1902.73	controllerType=0 controllerNumber=1 scan=6052	-1.633	E.FQCICMPGYEGVHCE.V		FQCICMPGYEGVHCE,EV,3@57.02146,5@57.02146,6@15.99492,14@57.02146	M6(Oxidation / 15.9949)	17.2744	E.FQC[+57.02146]IC[+57.02146]M[+15.99492]PGYEGVHC[+57.02146]E.V	C3(Carbamidomethyl / 57.0215); C5(Carbamidomethyl / 57.0215); C14(Carbamidomethyl / 57.0215)	2.2e-08	2.9e-08	0	0	0	0	1.9e-09	2.5e-09	7.657	482	328.8		Specific	18.7	>sp|P46531|NOTC1_HUMAN Neurogenic locus notch homolog protein 1 OS=Homo sapiens OX=9606 GN=NOTCH1 PE=1 SV=4	1	5944	FP060222_11.6052.6052.2	high-energy collision-induced dissociation	7.53	1901.72	1901.72	1	357 | 3369
297		451	2	951.868	1902.73	951.867	1902.73	controllerType=0 controllerNumber=1 scan=6914	0.869	E.FQCICMPGYEGVHCE.V		FQCICMPGYEGVHCE,EV,3@57.02146,5@57.02146,6@15.99492,14@57.02146	M6(Oxidation / 15.9949)	19.2572	E.FQC[+57.02146]IC[+57.02146]M[+15.99492]PGYEGVHC[+57.02146]E.V	C3(Carbamidomethyl / 57.0215); C5(Carbamidomethyl / 57.0215); C14(Carbamidomethyl / 57.0215)	2.5e-07	3.3e-07	0	0	0	0	2.7e-08	3.6e-08	6.598	425.8	228.4		Specific	15	>sp|P46531|NOTC1_HUMAN Neurogenic locus notch homolog protein 1 OS=Homo sapiens OX=9606 GN=NOTCH1 PE=1 SV=4	1	7032	FP060222_11.6914.6914.2	high-energy collision-induced dissociation	6.78	1901.72	1901.72	1	358 | 4084
297		448.7	2	951.866	1902.72	951.867	1902.73	controllerType=0 controllerNumber=1 scan=6969	-1.954	E.FQCICMPGYEGVHCE.V		FQCICMPGYEGVHCE,EV,3@57.02146,5@57.02146,6@15.99492,14@57.02146	M6(Oxidation / 15.9949)	19.3863	E.FQC[+57.02146]IC[+57.02146]M[+15.99492]PGYEGVHC[+57.02146]E.V	C3(Carbamidomethyl / 57.0215); C5(Carbamidomethyl / 57.0215); C14(Carbamidomethyl / 57.0215)	4.2e-07	5.4e-07	0	0	0	0	4.6e-08	6e-08	6.379	445	262.9		Specific	17.4	>sp|P46531|NOTC1_HUMAN Neurogenic locus notch homolog protein 1 OS=Homo sapiens OX=9606 GN=NOTCH1 PE=1 SV=4	1	7097	FP060222_11.6969.6969.2	high-energy collision-induced dissociation	6.56	1901.72	1901.72	1	359 | 4122
297		424.9	2	951.867	1902.73	951.867	1902.73	controllerType=0 controllerNumber=1 scan=6703	-0.799	E.FQCICMPGYEGVHCE.V		FQCICMPGYEGVHCE,EV,3@57.02146,5@57.02146,6@15.99492,14@57.02146	M6(Oxidation / 15.9949)	18.7671	E.FQC[+57.02146]IC[+57.02146]M[+15.99492]PGYEGVHC[+57.02146]E.V	C3(Carbamidomethyl / 57.0215); C5(Carbamidomethyl / 57.0215); C14(Carbamidomethyl / 57.0215)	3.7e-08	4.9e-08	0	0	0	0	4.3e-09	5.6e-09	7.427	419.6	31.1		Specific	12.1	>sp|P46531|NOTC1_HUMAN Neurogenic locus notch homolog protein 1 OS=Homo sapiens OX=9606 GN=NOTCH1 PE=1 SV=4	1	6758	FP060222_11.6703.6703.2	high-energy collision-induced dissociation	7.25	1901.72	1901.72	1	360 | 3967
297		401.8	2	951.866	1902.73	951.867	1902.73	controllerType=0 controllerNumber=1 scan=6859	-1.184	E.FQCICMPGYEGVHCE.V		FQCICMPGYEGVHCE,EV,3@57.02146,5@57.02146,6@15.99492,14@57.02146	M6(Oxidation / 15.9949)	19.1277	E.FQC[+57.02146]IC[+57.02146]M[+15.99492]PGYEGVHC[+57.02146]E.V	C3(Carbamidomethyl / 57.0215); C5(Carbamidomethyl / 57.0215); C14(Carbamidomethyl / 57.0215)	3.7e-08	4.9e-08	0	0	0	0	4.5e-09	5.9e-09	7.427	401.8	173.5		Specific	14.8	>sp|P46531|NOTC1_HUMAN Neurogenic locus notch homolog protein 1 OS=Homo sapiens OX=9606 GN=NOTCH1 PE=1 SV=4	1	6962	FP060222_11.6859.6859.2	high-energy collision-induced dissociation	7.25	1901.72	1901.72	1	361 | 4058
297		391.2	2	951.87	1902.73	951.867	1902.73	controllerType=0 controllerNumber=1 scan=6648	2.139	E.FQCICMPGYEGVHCE.V		FQCICMPGYEGVHCE,EV,3@57.02146,5@57.02146,6@15.99492,14@57.02146	M6(Oxidation / 15.9949)	18.6385	E.FQC[+57.02146]IC[+57.02146]M[+15.99492]PGYEGVHC[+57.02146]E.V	C3(Carbamidomethyl / 57.0215); C5(Carbamidomethyl / 57.0215); C14(Carbamidomethyl / 57.0215)	4.8e-07	6.2e-07	0	0	0	0	6.1e-08	7.9e-08	6.32	391.2	90		Specific	13.3	>sp|P46531|NOTC1_HUMAN Neurogenic locus notch homolog protein 1 OS=Homo sapiens OX=9606 GN=NOTCH1 PE=1 SV=4	1	6682	FP060222_11.6648.6648.2	high-energy collision-induced dissociation	6.55	1901.72	1901.72	1	362 | 3878
297		327.1	2	951.869	1902.73	951.867	1902.73	controllerType=0 controllerNumber=1 scan=6717	1.061	E.FQCICMPGYEGVHCE.V		FQCICMPGYEGVHCE,EV,3@57.02146,5@57.02146,6@15.99492,14@57.02146	M6(Oxidation / 15.9949)	18.7994	E.FQC[+57.02146]IC[+57.02146]M[+15.99492]PGYEGVHC[+57.02146]E.V	C3(Carbamidomethyl / 57.0215); C5(Carbamidomethyl / 57.0215); C14(Carbamidomethyl / 57.0215)	5.2e-06	6.7e-06	0	0	0	0	4.3e-07	5.6e-07	5.288	327.1	34.6		Specific	11.9	>sp|P46531|NOTC1_HUMAN Neurogenic locus notch homolog protein 1 OS=Homo sapiens OX=9606 GN=NOTCH1 PE=1 SV=4	1	6777	FP060222_11.6717.6717.2	high-energy collision-induced dissociation	5.13	1901.72	1901.72	1	363 | 3993
297		649.7	3	629.582	1886.73	629.582	1886.73	controllerType=0 controllerNumber=1 scan=7042	-1.114	E.FQCICMPGYEGVHCE.V		FQCICMPGYEGVHCE,EV,3@57.02146,5@57.02146,14@57.02146		19.5555	E.FQC[+57.02146]IC[+57.02146]MPGYEGVHC[+57.02146]E.V	C3(Carbamidomethyl / 57.0215); C5(Carbamidomethyl / 57.0215); C14(Carbamidomethyl / 57.0215)	1.9e-09	2.5e-09	0	0	0	0	7.4e-11	9.7e-11	8.716	576.5	576.5		Specific	15.2	>sp|P46531|NOTC1_HUMAN Neurogenic locus notch homolog protein 1 OS=Homo sapiens OX=9606 GN=NOTCH1 PE=1 SV=4	1	7182	FP060222_11.7042.7042.3	high-energy collision-induced dissociation	8.6	1885.72	1885.73	1	364 | 4210
297		631.4	2	943.87	1886.73	943.87	1886.73	controllerType=0 controllerNumber=1 scan=7085	-0.46	E.FQCICMPGYEGVHCE.V		FQCICMPGYEGVHCE,EV,3@57.02146,5@57.02146,14@57.02146		19.6565	E.FQC[+57.02146]IC[+57.02146]MPGYEGVHC[+57.02146]E.V	C3(Carbamidomethyl / 57.0215); C5(Carbamidomethyl / 57.0215); C14(Carbamidomethyl / 57.0215)	3.9e-10	5.1e-10	0	0	0	0	2.6e-11	3.4e-11	9.411	498.1	498.1		Specific	16.7	>sp|P46531|NOTC1_HUMAN Neurogenic locus notch homolog protein 1 OS=Homo sapiens OX=9606 GN=NOTCH1 PE=1 SV=4	1	7232	FP060222_11.7085.7085.2	high-energy collision-induced dissociation	11.3	1885.72	1885.73	1	365 | 4247
297		610.2	2	943.87	1886.73	943.87	1886.73	controllerType=0 controllerNumber=1 scan=7140	-0.525	E.FQCICMPGYEGVHCE.V		FQCICMPGYEGVHCE,EV,3@57.02146,5@57.02146,14@57.02146		19.7859	E.FQC[+57.02146]IC[+57.02146]MPGYEGVHC[+57.02146]E.V	C3(Carbamidomethyl / 57.0215); C5(Carbamidomethyl / 57.0215); C14(Carbamidomethyl / 57.0215)	3.9e-10	5.1e-10	0	0	0	0	2.9e-11	3.8e-11	9.411	482.1	482.1		Specific	16.9	>sp|P46531|NOTC1_HUMAN Neurogenic locus notch homolog protein 1 OS=Homo sapiens OX=9606 GN=NOTCH1 PE=1 SV=4	1	7299	FP060222_11.7140.7140.2	high-energy collision-induced dissociation	10.3	1885.72	1885.73	1	366 | 4299
297		595.8	2	943.869	1886.73	943.87	1886.73	controllerType=0 controllerNumber=1 scan=7030	-0.913	E.FQCICMPGYEGVHCE.V		FQCICMPGYEGVHCE,EV,3@57.02146,5@57.02146,14@57.02146		19.5293	E.FQC[+57.02146]IC[+57.02146]MPGYEGVHC[+57.02146]E.V	C3(Carbamidomethyl / 57.0215); C5(Carbamidomethyl / 57.0215); C14(Carbamidomethyl / 57.0215)	3.9e-09	5.1e-09	0	0	0	0	2.4e-10	3.1e-10	8.411	461.9	461.9		Specific	16.4	>sp|P46531|NOTC1_HUMAN Neurogenic locus notch homolog protein 1 OS=Homo sapiens OX=9606 GN=NOTCH1 PE=1 SV=4	1	7169	FP060222_11.7030.7030.2	high-energy collision-induced dissociation	9.3	1885.72	1885.73	1	367 | 4197
297		593.5	3	629.582	1886.73	629.582	1886.73	controllerType=0 controllerNumber=1 scan=7098	-0.047	E.FQCICMPGYEGVHCE.V		FQCICMPGYEGVHCE,EV,3@57.02146,5@57.02146,14@57.02146		19.6869	E.FQC[+57.02146]IC[+57.02146]MPGYEGVHC[+57.02146]E.V	C3(Carbamidomethyl / 57.0215); C5(Carbamidomethyl / 57.0215); C14(Carbamidomethyl / 57.0215)	1.9e-08	2.5e-08	0	0	0	0	1.8e-09	2.3e-09	7.716	513.5	513.5		Specific	13.7	>sp|P46531|NOTC1_HUMAN Neurogenic locus notch homolog protein 1 OS=Homo sapiens OX=9606 GN=NOTCH1 PE=1 SV=4	1	7250	FP060222_11.7098.7098.3	high-energy collision-induced dissociation	8.6	1885.73	1885.73	1	368 | 4262
297		573.9	2	943.869	1886.73	943.87	1886.73	controllerType=0 controllerNumber=1 scan=7196	-1.172	E.FQCICMPGYEGVHCE.V		FQCICMPGYEGVHCE,EV,3@57.02146,5@57.02146,14@57.02146		19.9163	E.FQC[+57.02146]IC[+57.02146]MPGYEGVHC[+57.02146]E.V	C3(Carbamidomethyl / 57.0215); C5(Carbamidomethyl / 57.0215); C14(Carbamidomethyl / 57.0215)	3.9e-09	5.1e-09	0	0	0	0	3e-10	3.9e-10	8.411	486.5	486.5		Specific	16.9	>sp|P46531|NOTC1_HUMAN Neurogenic locus notch homolog protein 1 OS=Homo sapiens OX=9606 GN=NOTCH1 PE=1 SV=4	1	7364	FP060222_11.7196.7196.2	high-energy collision-induced dissociation	9.3	1885.72	1885.73	1	369 | 4325
297		565.8	2	943.871	1886.73	943.87	1886.73	controllerType=0 controllerNumber=1 scan=6978	1.157	E.FQCICMPGYEGVHCE.V		FQCICMPGYEGVHCE,EV,3@57.02146,5@57.02146,14@57.02146		19.4079	E.FQC[+57.02146]IC[+57.02146]MPGYEGVHC[+57.02146]E.V	C3(Carbamidomethyl / 57.0215); C5(Carbamidomethyl / 57.0215); C14(Carbamidomethyl / 57.0215)	2.3e-08	2.9e-08	0	0	0	0	2.3e-09	3e-09	7.646	429.9	429.9		Specific	14	>sp|P46531|NOTC1_HUMAN Neurogenic locus notch homolog protein 1 OS=Homo sapiens OX=9606 GN=NOTCH1 PE=1 SV=4	1	7108	FP060222_11.6978.6978.2	high-energy collision-induced dissociation	8.53	1885.73	1885.73	1	370 | 4148
297		549.8	3	629.582	1886.73	629.582	1886.73	controllerType=0 controllerNumber=1 scan=6989	0.05	E.FQCICMPGYEGVHCE.V		FQCICMPGYEGVHCE,EV,3@57.02146,5@57.02146,14@57.02146		19.4339	E.FQC[+57.02146]IC[+57.02146]MPGYEGVHC[+57.02146]E.V	C3(Carbamidomethyl / 57.0215); C5(Carbamidomethyl / 57.0215); C14(Carbamidomethyl / 57.0215)	1.1e-07	1.5e-07	0	0	0	0	1.5e-08	2e-08	6.946	480.8	480.8		Specific	12.2	>sp|P46531|NOTC1_HUMAN Neurogenic locus notch homolog protein 1 OS=Homo sapiens OX=9606 GN=NOTCH1 PE=1 SV=4	1	7121	FP060222_11.6989.6989.3	high-energy collision-induced dissociation	7.6	1885.73	1885.73	1	371 | 4159
297		333.6	3	629.582	1886.73	629.582	1886.73	controllerType=0 controllerNumber=1 scan=7145	-0.241	E.FQCICMPGYEGVHCE.V		FQCICMPGYEGVHCE,EV,3@57.02146,5@57.02146,14@57.02146		19.7966	E.FQC[+57.02146]IC[+57.02146]MPGYEGVHC[+57.02146]E.V	C3(Carbamidomethyl / 57.0215); C5(Carbamidomethyl / 57.0215); C14(Carbamidomethyl / 57.0215)	4.4e-05	5.7e-05	0	0	0	0	3e-06	3.8e-06	4.359	333.6	333.6		Specific	10.6	>sp|P46531|NOTC1_HUMAN Neurogenic locus notch homolog protein 1 OS=Homo sapiens OX=9606 GN=NOTCH1 PE=1 SV=4	1	7306	FP060222_11.7145.7145.3	high-energy collision-induced dissociation	4.2	1885.73	1885.73	1	372 | 4314
297		469.2	2	660.756	1320.5	660.756	1320.51	controllerType=0 controllerNumber=1 scan=6348	-0.779	E.FQCICMPGYE.G		FQCICMPGYE,EG,3@57.02146,5@57.02146,6@15.99492	M6(Oxidation / 15.9949)	17.9507	E.FQC[+57.02146]IC[+57.02146]M[+15.99492]PGYE.G	C3(Carbamidomethyl / 57.0215); C5(Carbamidomethyl / 57.0215)	4.8e-06	6.2e-06	0	0	0	0	3.3e-07	4.3e-07	5.319	331.3	331.3		Specific	12.7	>sp|P46531|NOTC1_HUMAN Neurogenic locus notch homolog protein 1 OS=Homo sapiens OX=9606 GN=NOTCH1 PE=1 SV=4	1	6304	FP060222_11.6348.6348.2	high-energy collision-induced dissociation	5.48	1319.5	1319.5	1	373 | 886
297		448.2	2	660.756	1320.51	660.756	1320.51	controllerType=0 controllerNumber=1 scan=6403	-0.039	E.FQCICMPGYE.G		FQCICMPGYE,EG,3@57.02146,5@57.02146,6@15.99492	M6(Oxidation / 15.9949)	18.0786	E.FQC[+57.02146]IC[+57.02146]M[+15.99492]PGYE.G	C3(Carbamidomethyl / 57.0215); C5(Carbamidomethyl / 57.0215)	5.6e-06	7.2e-06	0	0	0	0	4.9e-07	6.4e-07	5.255	312.9	312.9		Specific	12.3	>sp|P46531|NOTC1_HUMAN Neurogenic locus notch homolog protein 1 OS=Homo sapiens OX=9606 GN=NOTCH1 PE=1 SV=4	1	6375	FP060222_11.6403.6403.2	high-energy collision-induced dissociation	5.42	1319.5	1319.5	1	374 | 895
297		425	2	660.756	1320.5	660.756	1320.51	controllerType=0 controllerNumber=1 scan=7799	-0.871	E.FQCICMPGYE.G		FQCICMPGYE,EG,3@57.02146,5@57.02146,6@15.99492	M6(Oxidation / 15.9949)	21.3168	E.FQC[+57.02146]IC[+57.02146]M[+15.99492]PGYE.G	C3(Carbamidomethyl / 57.0215); C5(Carbamidomethyl / 57.0215)	4.8e-06	6.2e-06	0	0	0	0	3.6e-07	4.7e-07	5.319	308.8	308.8		Specific	11.3	>sp|P46531|NOTC1_HUMAN Neurogenic locus notch homolog protein 1 OS=Homo sapiens OX=9606 GN=NOTCH1 PE=1 SV=4	1	8111	FP060222_11.7799.7799.2	high-energy collision-induced dissociation	5.43	1319.5	1319.5	1	375 | 1347
297		423.7	2	660.755	1320.5	660.756	1320.51	controllerType=0 controllerNumber=1 scan=7750	-2.627	E.FQCICMPGYE.G		FQCICMPGYE,EG,3@57.02146,5@57.02146,6@15.99492	M6(Oxidation / 15.9949)	21.2	E.FQC[+57.02146]IC[+57.02146]M[+15.99492]PGYE.G	C3(Carbamidomethyl / 57.0215); C5(Carbamidomethyl / 57.0215)	4e-05	5.2e-05	0	0	0	0	2.5e-06	3.3e-06	4.399	325	325		Specific	11.4	>sp|P46531|NOTC1_HUMAN Neurogenic locus notch homolog protein 1 OS=Homo sapiens OX=9606 GN=NOTCH1 PE=1 SV=4	1	8048	FP060222_11.7750.7750.2	high-energy collision-induced dissociation	4.51	1319.49	1319.5	1	376 | 1326
297		420.9	2	660.755	1320.5	660.756	1320.51	controllerType=0 controllerNumber=1 scan=7703	-2.905	E.FQCICMPGYE.G		FQCICMPGYE,EG,3@57.02146,5@57.02146,6@15.99492	M6(Oxidation / 15.9949)	21.0921	E.FQC[+57.02146]IC[+57.02146]M[+15.99492]PGYE.G	C3(Carbamidomethyl / 57.0215); C5(Carbamidomethyl / 57.0215)	0.00046	0.00059	0	0	0	0	2.6e-05	3.4e-05	3.34	321.8	321.8		Specific	10.8	>sp|P46531|NOTC1_HUMAN Neurogenic locus notch homolog protein 1 OS=Homo sapiens OX=9606 GN=NOTCH1 PE=1 SV=4	1	7989	FP060222_11.7703.7703.2	high-energy collision-induced dissociation	3.45	1319.49	1319.5	1	377 | 1300
297		417.9	2	660.755	1320.5	660.756	1320.51	controllerType=0 controllerNumber=1 scan=6291	-1.888	E.FQCICMPGYE.G		FQCICMPGYE,EG,3@57.02146,5@57.02146,6@15.99492	M6(Oxidation / 15.9949)	17.8197	E.FQC[+57.02146]IC[+57.02146]M[+15.99492]PGYE.G	C3(Carbamidomethyl / 57.0215); C5(Carbamidomethyl / 57.0215)	4.7e-05	6.1e-05	0	0	0	0	3.7e-06	4.8e-06	4.33	285.1	285.1		Specific	12.1	>sp|P46531|NOTC1_HUMAN Neurogenic locus notch homolog protein 1 OS=Homo sapiens OX=9606 GN=NOTCH1 PE=1 SV=4	1	6232	FP060222_11.6291.6291.2	high-energy collision-induced dissociation	4.44	1319.5	1319.5	1	378 | 865
297		411.2	2	660.755	1320.5	660.756	1320.51	controllerType=0 controllerNumber=1 scan=7580	-2.72	E.FQCICMPGYE.G		FQCICMPGYE,EG,3@57.02146,5@57.02146,6@15.99492	M6(Oxidation / 15.9949)	20.8032	E.FQC[+57.02146]IC[+57.02146]M[+15.99492]PGYE.G	C3(Carbamidomethyl / 57.0215); C5(Carbamidomethyl / 57.0215)	4.6e-05	6e-05	0	0	0	0	3.5e-06	4.6e-06	4.335	304.5	304.5		Specific	12	>sp|P46531|NOTC1_HUMAN Neurogenic locus notch homolog protein 1 OS=Homo sapiens OX=9606 GN=NOTCH1 PE=1 SV=4	1	7839	FP060222_11.7580.7580.2	high-energy collision-induced dissociation	4.45	1319.49	1319.5	1	379 | 1273
297		408.2	2	660.757	1320.51	660.756	1320.51	controllerType=0 controllerNumber=1 scan=7636	0.146	E.FQCICMPGYE.G		FQCICMPGYE,EG,3@57.02146,5@57.02146,6@15.99492	M6(Oxidation / 15.9949)	20.9353	E.FQC[+57.02146]IC[+57.02146]M[+15.99492]PGYE.G	C3(Carbamidomethyl / 57.0215); C5(Carbamidomethyl / 57.0215)	4.8e-06	6.2e-06	0	0	0	0	3.5e-07	4.5e-07	5.319	317.9	317.9		Specific	11.4	>sp|P46531|NOTC1_HUMAN Neurogenic locus notch homolog protein 1 OS=Homo sapiens OX=9606 GN=NOTCH1 PE=1 SV=4	1	7908	FP060222_11.7636.7636.2	high-energy collision-induced dissociation	5.43	1319.5	1319.5	1	380 | 1285
297		396	2	660.755	1320.5	660.756	1320.51	controllerType=0 controllerNumber=1 scan=7526	-2.073	E.FQCICMPGYE.G		FQCICMPGYE,EG,3@57.02146,5@57.02146,6@15.99492	M6(Oxidation / 15.9949)	20.6773	E.FQC[+57.02146]IC[+57.02146]M[+15.99492]PGYE.G	C3(Carbamidomethyl / 57.0215); C5(Carbamidomethyl / 57.0215)	0.0013	0.0017	0	0	0	0	6.4e-05	8.4e-05	2.877	246.5	246.5		Specific	11	>sp|P46531|NOTC1_HUMAN Neurogenic locus notch homolog protein 1 OS=Homo sapiens OX=9606 GN=NOTCH1 PE=1 SV=4	1	7770	FP060222_11.7526.7526.2	high-energy collision-induced dissociation	3.03	1319.5	1319.5	1	381 | 1269
297		377.6	2	660.756	1320.5	660.756	1320.51	controllerType=0 controllerNumber=1 scan=7855	-1.426	E.FQCICMPGYE.G		FQCICMPGYE,EG,3@57.02146,5@57.02146,6@15.99492	M6(Oxidation / 15.9949)	21.4488	E.FQC[+57.02146]IC[+57.02146]M[+15.99492]PGYE.G	C3(Carbamidomethyl / 57.0215); C5(Carbamidomethyl / 57.0215)	0.00026	0.00034	0	0	0	0	1.7e-05	2.2e-05	3.583	272.4	272.4		Specific	10.3	>sp|P46531|NOTC1_HUMAN Neurogenic locus notch homolog protein 1 OS=Homo sapiens OX=9606 GN=NOTCH1 PE=1 SV=4	1	8182	FP060222_11.7855.7855.2	high-energy collision-induced dissociation	3.75	1319.5	1319.5	1	382 | 1361
297		373.5	2	660.756	1320.5	660.756	1320.51	controllerType=0 controllerNumber=1 scan=7263	-1.426	E.FQCICMPGYE.G		FQCICMPGYE,EG,3@57.02146,5@57.02146,6@15.99492	M6(Oxidation / 15.9949)	20.0676	E.FQC[+57.02146]IC[+57.02146]M[+15.99492]PGYE.G	C3(Carbamidomethyl / 57.0215); C5(Carbamidomethyl / 57.0215)	0.00026	0.00034	0	0	0	0	1.6e-05	2.1e-05	3.588	297.4	297.4		Specific	10.1	>sp|P46531|NOTC1_HUMAN Neurogenic locus notch homolog protein 1 OS=Homo sapiens OX=9606 GN=NOTCH1 PE=1 SV=4	1	7448	FP060222_11.7263.7263.2	high-energy collision-induced dissociation	3.75	1319.5	1319.5	1	383 | 1231
297		372.6	2	660.756	1320.5	660.756	1320.51	controllerType=0 controllerNumber=1 scan=7475	-0.686	E.FQCICMPGYE.G		FQCICMPGYE,EG,3@57.02146,5@57.02146,6@15.99492	M6(Oxidation / 15.9949)	20.5556	E.FQC[+57.02146]IC[+57.02146]M[+15.99492]PGYE.G	C3(Carbamidomethyl / 57.0215); C5(Carbamidomethyl / 57.0215)	1.1e-05	1.4e-05	0	0	0	0	9.3e-07	1.2e-06	4.972	270.5	270.5		Specific	12.3	>sp|P46531|NOTC1_HUMAN Neurogenic locus notch homolog protein 1 OS=Homo sapiens OX=9606 GN=NOTCH1 PE=1 SV=4	1	7704	FP060222_11.7475.7475.2	high-energy collision-induced dissociation	5.14	1319.5	1319.5	1	384 | 1265
297		355.5	2	660.756	1320.5	660.756	1320.51	controllerType=0 controllerNumber=1 scan=7906	-0.594	E.FQCICMPGYE.G		FQCICMPGYE,EG,3@57.02146,5@57.02146,6@15.99492	M6(Oxidation / 15.9949)	21.5678	E.FQC[+57.02146]IC[+57.02146]M[+15.99492]PGYE.G	C3(Carbamidomethyl / 57.0215); C5(Carbamidomethyl / 57.0215)	8.1e-05	0.00011	0	0	0	0	6.1e-06	7.9e-06	4.089	355.5	355.5		Specific	10.7	>sp|P46531|NOTC1_HUMAN Neurogenic locus notch homolog protein 1 OS=Homo sapiens OX=9606 GN=NOTCH1 PE=1 SV=4	1	8251	FP060222_11.7906.7906.2	high-energy collision-induced dissociation	4.27	1319.5	1319.5	1	385 | 1383
297		312.9	2	660.757	1320.51	660.756	1320.51	controllerType=0 controllerNumber=1 scan=7967	0.146	E.FQCICMPGYE.G		FQCICMPGYE,EG,3@57.02146,5@57.02146,6@15.99492	M6(Oxidation / 15.9949)	21.71	E.FQC[+57.02146]IC[+57.02146]M[+15.99492]PGYE.G	C3(Carbamidomethyl / 57.0215); C5(Carbamidomethyl / 57.0215)	0.00022	0.00029	0	0	0	0	1.3e-05	1.7e-05	3.658	311.9	311.9		Specific	10.3	>sp|P46531|NOTC1_HUMAN Neurogenic locus notch homolog protein 1 OS=Homo sapiens OX=9606 GN=NOTCH1 PE=1 SV=4	1	8334	FP060222_11.7967.7967.2	high-energy collision-induced dissociation	3.47	1319.5	1319.5	1	386 | 1401
297		217.3	2	660.756	1320.51	660.756	1320.51	controllerType=0 controllerNumber=1 scan=7330	-0.224	E.FQCICMPGYE.G		FQCICMPGYE,EG,3@57.02146,5@57.02146,6@15.99492	M6(Oxidation / 15.9949)	20.2194	E.FQC[+57.02146]IC[+57.02146]M[+15.99492]PGYE.G	C3(Carbamidomethyl / 57.0215); C5(Carbamidomethyl / 57.0215)	0.0036	0.0046	0	0	0	0	0.0002	0.00026	2.449	212	212		Specific	7.6	>sp|P46531|NOTC1_HUMAN Neurogenic locus notch homolog protein 1 OS=Homo sapiens OX=9606 GN=NOTCH1 PE=1 SV=4	1	7526	FP060222_11.7330.7330.3	high-energy collision-induced dissociation	2.91	1319.5	1319.5	1	387 | 1239
297		491.7	2	652.759	1304.51	652.759	1304.51	controllerType=0 controllerNumber=1 scan=7765	-0.288	E.FQCICMPGYE.G		FQCICMPGYE,EG,3@57.02146,5@57.02146		21.2364	E.FQC[+57.02146]IC[+57.02146]MPGYE.G	C3(Carbamidomethyl / 57.0215); C5(Carbamidomethyl / 57.0215)	2.9e-05	3.7e-05	0	0	0	0	1.9e-06	2.4e-06	4.544	261.4	261.4		Specific	11	>sp|P46531|NOTC1_HUMAN Neurogenic locus notch homolog protein 1 OS=Homo sapiens OX=9606 GN=NOTCH1 PE=1 SV=4	1	8068	FP060222_11.7765.7765.2	high-energy collision-induced dissociation	4.41	1303.5	1303.5	1	388 | 389
297		487.6	2	652.759	1304.51	652.759	1304.51	controllerType=0 controllerNumber=1 scan=7712	-0.756	E.FQCICMPGYE.G		FQCICMPGYE,EG,3@57.02146,5@57.02146		21.1134	E.FQC[+57.02146]IC[+57.02146]MPGYE.G	C3(Carbamidomethyl / 57.0215); C5(Carbamidomethyl / 57.0215)	2.9e-05	3.7e-05	0	0	0	0	1.8e-06	2.3e-06	4.544	264.1	264.1		Specific	10.8	>sp|P46531|NOTC1_HUMAN Neurogenic locus notch homolog protein 1 OS=Homo sapiens OX=9606 GN=NOTCH1 PE=1 SV=4	1	8001	FP060222_11.7712.7712.2	high-energy collision-induced dissociation	4.41	1303.5	1303.5	1	389 | 387
297		467.3	2	652.759	1304.51	652.759	1304.51	controllerType=0 controllerNumber=1 scan=7820	-0.756	E.FQCICMPGYE.G		FQCICMPGYE,EG,3@57.02146,5@57.02146		21.3665	E.FQC[+57.02146]IC[+57.02146]MPGYE.G	C3(Carbamidomethyl / 57.0215); C5(Carbamidomethyl / 57.0215)	5.6e-05	7.3e-05	0	0	0	0	4.7e-06	6.2e-06	4.251	255.8	255.8		Specific	11	>sp|P46531|NOTC1_HUMAN Neurogenic locus notch homolog protein 1 OS=Homo sapiens OX=9606 GN=NOTCH1 PE=1 SV=4	1	8137	FP060222_11.7820.7820.2	high-energy collision-induced dissociation	4.43	1303.5	1303.5	1	390 | 391
297		464.7	2	652.759	1304.51	652.759	1304.51	controllerType=0 controllerNumber=1 scan=7659	-0.569	E.FQCICMPGYE.G		FQCICMPGYE,EG,3@57.02146,5@57.02146		20.989	E.FQC[+57.02146]IC[+57.02146]MPGYE.G	C3(Carbamidomethyl / 57.0215); C5(Carbamidomethyl / 57.0215)	5.6e-06	7.3e-06	0	0	0	0	5.4e-07	7.1e-07	5.25	263.5	263.5		Specific	11.4	>sp|P46531|NOTC1_HUMAN Neurogenic locus notch homolog protein 1 OS=Homo sapiens OX=9606 GN=NOTCH1 PE=1 SV=4	1	7938	FP060222_11.7659.7659.2	high-energy collision-induced dissociation	5.43	1303.5	1303.5	1	391 | 385
297		387.2	2	652.76	1304.51	652.759	1304.51	controllerType=0 controllerNumber=1 scan=7938	0.835	E.FQCICMPGYE.G		FQCICMPGYE,EG,3@57.02146,5@57.02146		21.643	E.FQC[+57.02146]IC[+57.02146]MPGYE.G	C3(Carbamidomethyl / 57.0215); C5(Carbamidomethyl / 57.0215)	0.00081	0.0011	0	0	0	0	5e-05	6.5e-05	3.089	224.8	224.8		Specific	11.1	>sp|P46531|NOTC1_HUMAN Neurogenic locus notch homolog protein 1 OS=Homo sapiens OX=9606 GN=NOTCH1 PE=1 SV=4	1	8295	FP060222_11.7938.7938.2	high-energy collision-induced dissociation	3.31	1303.5	1303.5	1	392 | 396
297		387	2	652.759	1304.51	652.759	1304.51	controllerType=0 controllerNumber=1 scan=7992	-0.569	E.FQCICMPGYE.G		FQCICMPGYE,EG,3@57.02146,5@57.02146		21.7699	E.FQC[+57.02146]IC[+57.02146]MPGYE.G	C3(Carbamidomethyl / 57.0215); C5(Carbamidomethyl / 57.0215)	0.00011	0.00014	0	0	0	0	8.7e-06	1.1e-05	3.973	253.8	253.8		Specific	10.7	>sp|P46531|NOTC1_HUMAN Neurogenic locus notch homolog protein 1 OS=Homo sapiens OX=9606 GN=NOTCH1 PE=1 SV=4	1	8365	FP060222_11.7992.7992.2	high-energy collision-induced dissociation	4.2	1303.5	1303.5	1	393 | 400
297		290.6	2	652.758	1304.51	652.759	1304.51	controllerType=0 controllerNumber=1 scan=8050	-1.13	E.FQCICMPGYE.G		FQCICMPGYE,EG,3@57.02146,5@57.02146		21.9055	E.FQC[+57.02146]IC[+57.02146]MPGYE.G	C3(Carbamidomethyl / 57.0215); C5(Carbamidomethyl / 57.0215)	0.0017	0.0022	0	0	0	0	8.4e-05	0.00011	2.771	160.1	160.1		Specific	9.2	>sp|P46531|NOTC1_HUMAN Neurogenic locus notch homolog protein 1 OS=Homo sapiens OX=9606 GN=NOTCH1 PE=1 SV=4	1	8441	FP060222_11.8050.8050.2	high-energy collision-induced dissociation	2.63	1303.5	1303.5	1	394 | 406
297		217.5	2	652.759	1304.51	652.759	1304.51	controllerType=0 controllerNumber=1 scan=8225	-0.756	E.FQCICMPGYE.G		FQCICMPGYE,EG,3@57.02146,5@57.02146		22.3197	E.FQC[+57.02146]IC[+57.02146]MPGYE.G	C3(Carbamidomethyl / 57.0215); C5(Carbamidomethyl / 57.0215)	0.0072	0.0094	0	0	0	0	0.00046	0.00059	2.142	167.7	167.7		Specific	8.5	>sp|P46531|NOTC1_HUMAN Neurogenic locus notch homolog protein 1 OS=Homo sapiens OX=9606 GN=NOTCH1 PE=1 SV=4	1	8659	FP060222_11.8225.8225.2	high-energy collision-induced dissociation	2.48	1303.5	1303.5	1	395 | 411
307	HexNAc(1)Fuc(1); HexNAc(1)Fuc(1)	223.9	5	794.935	3970.65	794.937	3970.66	controllerType=0 controllerNumber=1 scan=5416	-2.506	E.GVHCEVNTDECASSPCLHNGRCLDKINE.F	8;13	GVHCEVNTDECASSPCLHNGRCLDKINE,EF,4@57.02146,8@349.13728,11@57.02146,13@349.13728,16@57.02146,19@0.98402,22@57.02146	T8(OGlycan / 349.1373); S13(OGlycan / 349.1373); N19(Deamidated / 0.984)	15.8279	E.GVHC[+57.02146]EVNT[+349.13728]DEC[+57.02146]AS[+349.13728]SPC[+57.02146]LHN[+0.98402]GRC[+57.02146]LDKINE.F	C4(Carbamidomethyl / 57.0215); C11(Carbamidomethyl / 57.0215); C16(Carbamidomethyl / 57.0215); C22(Carbamidomethyl / 57.0215)	0.016	0.021	0	0	0	0	0.00088	0.0011	1.793	223.9	0.8		Specific	7.9	>sp|P46531|NOTC1_HUMAN Neurogenic locus notch homolog protein 1 OS=Homo sapiens OX=9606 GN=NOTCH1 PE=1 SV=4	1	5144	FP060222_11.5416.5416.4	high-energy collision-induced dissociation	1.53	3969.64	3969.65	1	396 | 43655
307	Hex(1)Pent(2)	996.4	4	929.383	3714.51	929.384	3714.51	controllerType=0 controllerNumber=1 scan=5435	-0.677	E.GVHCEVNTDECASSPCLHNGRCLDKINE.F	14	GVHCEVNTDECASSPCLHNGRCLDKINE,EF,4@57.02146,11@57.02146,14@426.13734,16@57.02146,19@0.98402,22@57.02146,24@15.99492	S14(OGlycan / 426.1373); N19(Deamidated / 0.984); D24(Oxidation / 15.9949)	15.8702	E.GVHC[+57.02146]EVNTDEC[+57.02146]ASS[+426.13734]PC[+57.02146]LHN[+0.98402]GRC[+57.02146]LD[+15.99492]KINE.F	C4(Carbamidomethyl / 57.0215); C11(Carbamidomethyl / 57.0215); C16(Carbamidomethyl / 57.0215); C22(Carbamidomethyl / 57.0215)	8.7e-16	1.1e-15	0	0	0	0	2.4e-16	3.1e-16	15.059	996.4	0		Specific	18.8	>sp|P46531|NOTC1_HUMAN Neurogenic locus notch homolog protein 1 OS=Homo sapiens OX=9606 GN=NOTCH1 PE=1 SV=4	1	5168	FP060222_11.5435.5435.4	high-energy collision-induced dissociation	15.06	3713.5	3713.51	1	397 | 43815
307	Hex(1)Pent(2)	856.2	4	929.384	3714.51	929.384	3714.51	controllerType=0 controllerNumber=1 scan=5383	-0.02	E.GVHCEVNTDECASSPCLHNGRCLDKINE.F	14	GVHCEVNTDECASSPCLHNGRCLDKINE,EF,4@57.02146,11@57.02146,14@426.13734,16@57.02146,19@0.98402,22@57.02146,24@15.99492	S14(OGlycan / 426.1373); N19(Deamidated / 0.984); D24(Oxidation / 15.9949)	15.7597	E.GVHC[+57.02146]EVNTDEC[+57.02146]ASS[+426.13734]PC[+57.02146]LHN[+0.98402]GRC[+57.02146]LD[+15.99492]KINE.F	C4(Carbamidomethyl / 57.0215); C11(Carbamidomethyl / 57.0215); C16(Carbamidomethyl / 57.0215); C22(Carbamidomethyl / 57.0215)	8.7e-14	1.1e-13	0	0	0	0	1.6e-14	2.1e-14	13.059	856.2	0		Specific	18.3	>sp|P46531|NOTC1_HUMAN Neurogenic locus notch homolog protein 1 OS=Homo sapiens OX=9606 GN=NOTCH1 PE=1 SV=4	1	5102	FP060222_11.5383.5383.4	high-energy collision-induced dissociation	12.06	3713.51	3713.51	1	398 | 43335
307	Hex(1)Pent(2)	833.1	4	929.384	3714.51	929.384	3714.51	controllerType=0 controllerNumber=1 scan=4948	-0.415	E.GVHCEVNTDECASSPCLHNGRCLDKINE.F	14	GVHCEVNTDECASSPCLHNGRCLDKINE,EF,4@57.02146,11@57.02146,14@426.13734,16@57.02146,19@0.98402,22@57.02146,24@15.99492	S14(OGlycan / 426.1373); N19(Deamidated / 0.984); D24(Oxidation / 15.9949)	14.8439	E.GVHC[+57.02146]EVNTDEC[+57.02146]ASS[+426.13734]PC[+57.02146]LHN[+0.98402]GRC[+57.02146]LD[+15.99492]KINE.F	C4(Carbamidomethyl / 57.0215); C11(Carbamidomethyl / 57.0215); C16(Carbamidomethyl / 57.0215); C22(Carbamidomethyl / 57.0215)	8.7e-13	1.1e-12	0	0	0	0	1.3e-13	1.7e-13	12.059	833.1	0		Specific	18.5	>sp|P46531|NOTC1_HUMAN Neurogenic locus notch homolog protein 1 OS=Homo sapiens OX=9606 GN=NOTCH1 PE=1 SV=4	1	4578	FP060222_11.4948.4948.4	high-energy collision-induced dissociation	12.06	3713.51	3713.51	1	399 | 41948
307	Hex(1)Pent(2)	808	5	743.708	3714.51	743.709	3714.51	controllerType=0 controllerNumber=1 scan=5394	-1.519	E.GVHCEVNTDECASSPCLHNGRCLDKINE.F	13	GVHCEVNTDECASSPCLHNGRCLDKINE,EF,4@57.02146,11@57.02146,13@426.13734,16@57.02146,19@0.98402,22@57.02146,24@15.99492	S13(OGlycan / 426.1373); N19(Deamidated / 0.984); D24(Oxidation / 15.9949)	15.7812	E.GVHC[+57.02146]EVNTDEC[+57.02146]AS[+426.13734]SPC[+57.02146]LHN[+0.98402]GRC[+57.02146]LD[+15.99492]KINE.F	C4(Carbamidomethyl / 57.0215); C11(Carbamidomethyl / 57.0215); C16(Carbamidomethyl / 57.0215); C22(Carbamidomethyl / 57.0215)	2.9e-13	3.8e-13	0	0	0	0	4.9e-14	6.4e-14	12.539	808	0		Specific	17.4	>sp|P46531|NOTC1_HUMAN Neurogenic locus notch homolog protein 1 OS=Homo sapiens OX=9606 GN=NOTCH1 PE=1 SV=4	1	5115	FP060222_11.5394.5394.5	high-energy collision-induced dissociation	11.54	3713.5	3713.51	1	400 | 43375
307	Hex(1)Pent(2)	806.1	5	743.708	3714.51	743.709	3714.51	controllerType=0 controllerNumber=1 scan=5448	-1.108	E.GVHCEVNTDECASSPCLHNGRCLDKINE.F	13	GVHCEVNTDECASSPCLHNGRCLDKINE,EF,4@57.02146,11@57.02146,13@426.13734,16@57.02146,19@0.98402,22@57.02146,24@15.99492	S13(OGlycan / 426.1373); N19(Deamidated / 0.984); D24(Oxidation / 15.9949)	15.8961	E.GVHC[+57.02146]EVNTDEC[+57.02146]AS[+426.13734]SPC[+57.02146]LHN[+0.98402]GRC[+57.02146]LD[+15.99492]KINE.F	C4(Carbamidomethyl / 57.0215); C11(Carbamidomethyl / 57.0215); C16(Carbamidomethyl / 57.0215); C22(Carbamidomethyl / 57.0215)	2.9e-13	3.8e-13	0	0	0	0	5.7e-14	7.5e-14	12.539	806.1	0		Specific	17.8	>sp|P46531|NOTC1_HUMAN Neurogenic locus notch homolog protein 1 OS=Homo sapiens OX=9606 GN=NOTCH1 PE=1 SV=4	1	5182	FP060222_11.5448.5448.5	high-energy collision-induced dissociation	11.54	3713.5	3713.51	1	401 | 43975
307	Hex(1)Pent(2)	771	5	743.711	3714.52	743.709	3714.51	controllerType=0 controllerNumber=1 scan=4936	2.507	E.GVHCEVNTDECASSPCLHNGRCLDKINE.F	13	GVHCEVNTDECASSPCLHNGRCLDKINE,EF,4@57.02146,11@57.02146,13@426.13734,16@57.02146,19@0.98402,22@57.02146,24@15.99492	S13(OGlycan / 426.1373); N19(Deamidated / 0.984); D24(Oxidation / 15.9949)	14.8162	E.GVHC[+57.02146]EVNTDEC[+57.02146]AS[+426.13734]SPC[+57.02146]LHN[+0.98402]GRC[+57.02146]LD[+15.99492]KINE.F	C4(Carbamidomethyl / 57.0215); C11(Carbamidomethyl / 57.0215); C16(Carbamidomethyl / 57.0215); C22(Carbamidomethyl / 57.0215)	1.7e-11	2.2e-11	0	0	0	0	1.1e-12	1.4e-12	10.774	771	0		Specific	15.7	>sp|P46531|NOTC1_HUMAN Neurogenic locus notch homolog protein 1 OS=Homo sapiens OX=9606 GN=NOTCH1 PE=1 SV=4	1	4565	FP060222_11.4936.4936.5	high-energy collision-induced dissociation	10.77	3713.52	3713.51	1	402 | 41868
307	Hex(1)Pent(2)	581.8	5	743.707	3714.51	743.709	3714.51	controllerType=0 controllerNumber=1 scan=5135	-2.094	E.GVHCEVNTDECASSPCLHNGRCLDKINE.F	13	GVHCEVNTDECASSPCLHNGRCLDKINE,EF,4@57.02146,11@57.02146,13@426.13734,16@57.02146,19@0.98402,22@57.02146,24@15.99492	S13(OGlycan / 426.1373); N19(Deamidated / 0.984); D24(Oxidation / 15.9949)	15.2312	E.GVHC[+57.02146]EVNTDEC[+57.02146]AS[+426.13734]SPC[+57.02146]LHN[+0.98402]GRC[+57.02146]LD[+15.99492]KINE.F	C4(Carbamidomethyl / 57.0215); C11(Carbamidomethyl / 57.0215); C16(Carbamidomethyl / 57.0215); C22(Carbamidomethyl / 57.0215)	2.8e-07	3.6e-07	0	0	0	0	3.2e-08	4.1e-08	6.554	581.8	0		Specific	14	>sp|P46531|NOTC1_HUMAN Neurogenic locus notch homolog protein 1 OS=Homo sapiens OX=9606 GN=NOTCH1 PE=1 SV=4	1	4804	FP060222_11.5135.5135.5	high-energy collision-induced dissociation	6.55	3713.5	3713.51	1	403 | 42415
307	Hex(1)Pent(2)	1054	4	929.137	3713.53	929.138	3713.53	controllerType=0 controllerNumber=1 scan=4772	-1.432	E.GVHCEVNTDECASSPCLHNGRCLDKINE.F	13	GVHCEVNTDECASSPCLHNGRCLDKINE,EF,4@57.02146,11@57.02146,13@426.13734,16@57.02146,22@57.02146,24@15.99492	S13(OGlycan / 426.1373); D24(Oxidation / 15.9949)	14.4484	E.GVHC[+57.02146]EVNTDEC[+57.02146]AS[+426.13734]SPC[+57.02146]LHNGRC[+57.02146]LD[+15.99492]KINE.F	C4(Carbamidomethyl / 57.0215); C11(Carbamidomethyl / 57.0215); C16(Carbamidomethyl / 57.0215); C22(Carbamidomethyl / 57.0215)	8.7e-18	1.1e-17	0	0	0	0	5.9e-18	7.7e-18	17.059	1054	0		Specific	20.8	>sp|P46531|NOTC1_HUMAN Neurogenic locus notch homolog protein 1 OS=Homo sapiens OX=9606 GN=NOTCH1 PE=1 SV=4	1	4351	FP060222_11.4772.4772.4	high-energy collision-induced dissociation	17.14	3712.52	3712.52	1	404 | 40837
307	Hex(1)Pent(2)	758.8	5	743.511	3713.53	743.512	3713.53	controllerType=0 controllerNumber=1 scan=4797	-1.32	E.GVHCEVNTDECASSPCLHNGRCLDKINE.F	13	GVHCEVNTDECASSPCLHNGRCLDKINE,EF,4@57.02146,11@57.02146,13@426.13734,16@57.02146,22@57.02146,24@15.99492	S13(OGlycan / 426.1373); D24(Oxidation / 15.9949)	14.5075	E.GVHC[+57.02146]EVNTDEC[+57.02146]AS[+426.13734]SPC[+57.02146]LHNGRC[+57.02146]LD[+15.99492]KINE.F	C4(Carbamidomethyl / 57.0215); C11(Carbamidomethyl / 57.0215); C16(Carbamidomethyl / 57.0215); C22(Carbamidomethyl / 57.0215)	2.9e-12	3.8e-12	0	0	0	0	4.8e-13	6.3e-13	11.539	758.8	0		Specific	16.1	>sp|P46531|NOTC1_HUMAN Neurogenic locus notch homolog protein 1 OS=Homo sapiens OX=9606 GN=NOTCH1 PE=1 SV=4	1	4383	FP060222_11.4797.4797.5	high-energy collision-induced dissociation	10.62	3712.52	3712.52	1	405 | 40997
307	Hex(1)Pent(2)	646.5	5	743.51	3713.52	743.512	3713.53	controllerType=0 controllerNumber=1 scan=4746	-2.142	E.GVHCEVNTDECASSPCLHNGRCLDKINE.F	13	GVHCEVNTDECASSPCLHNGRCLDKINE,EF,4@57.02146,11@57.02146,13@426.13734,16@57.02146,19@15.99492,22@57.02146	S13(OGlycan / 426.1373); N19(Oxidation / 15.9949)	14.3903	E.GVHC[+57.02146]EVNTDEC[+57.02146]AS[+426.13734]SPC[+57.02146]LHN[+15.99492]GRC[+57.02146]LDKINE.F	C4(Carbamidomethyl / 57.0215); C11(Carbamidomethyl / 57.0215); C16(Carbamidomethyl / 57.0215); C22(Carbamidomethyl / 57.0215)	2.8e-08	3.6e-08	0	0	0	0	3.8e-09	5e-09	7.554	646.5	0		Specific	16.2	>sp|P46531|NOTC1_HUMAN Neurogenic locus notch homolog protein 1 OS=Homo sapiens OX=9606 GN=NOTCH1 PE=1 SV=4	1	4320	FP060222_11.4746.4746.5	high-energy collision-induced dissociation	7.63	3712.52	3712.52	1	406 | 40717
307	Hex(1)Pent(2)	465.2	5	743.51	3713.52	743.512	3713.53	controllerType=0 controllerNumber=1 scan=4868	-2.964	E.GVHCEVNTDECASSPCLHNGRCLDKINE.F	14	GVHCEVNTDECASSPCLHNGRCLDKINE,EF,4@57.02146,11@57.02146,14@426.13734,16@57.02146,22@57.02146,24@15.99492	S14(OGlycan / 426.1373); D24(Oxidation / 15.9949)	14.6661	E.GVHC[+57.02146]EVNTDEC[+57.02146]ASS[+426.13734]PC[+57.02146]LHNGRC[+57.02146]LD[+15.99492]KINE.F	C4(Carbamidomethyl / 57.0215); C11(Carbamidomethyl / 57.0215); C16(Carbamidomethyl / 57.0215); C22(Carbamidomethyl / 57.0215)	3.1e-06	4.1e-06	0	0	0	0	2.6e-07	3.4e-07	5.507	465.2	0		Specific	13	>sp|P46531|NOTC1_HUMAN Neurogenic locus notch homolog protein 1 OS=Homo sapiens OX=9606 GN=NOTCH1 PE=1 SV=4	1	4472	FP060222_11.4868.4868.5	high-energy collision-induced dissociation	4.88	3712.51	3712.52	1	407 | 41508
307	Hex(1)Pent(2)	1077.7	4	925.385	3698.52	925.385	3698.52	controllerType=0 controllerNumber=1 scan=5363	-0.933	E.GVHCEVNTDECASSPCLHNGRCLDKINE.F	14	GVHCEVNTDECASSPCLHNGRCLDKINE,EF,4@57.02146,11@57.02146,14@426.13734,16@57.02146,19@0.98402,22@57.02146	S14(OGlycan / 426.1373); N19(Deamidated / 0.984)	15.7145	E.GVHC[+57.02146]EVNTDEC[+57.02146]ASS[+426.13734]PC[+57.02146]LHN[+0.98402]GRC[+57.02146]LDKINE.F	C4(Carbamidomethyl / 57.0215); C11(Carbamidomethyl / 57.0215); C16(Carbamidomethyl / 57.0215); C22(Carbamidomethyl / 57.0215)	8.7e-18	1.1e-17	0	0	0	0	6.4e-18	8.4e-18	17.059	1077.7	0		Specific	20.6	>sp|P46531|NOTC1_HUMAN Neurogenic locus notch homolog protein 1 OS=Homo sapiens OX=9606 GN=NOTCH1 PE=1 SV=4	1	5077	FP060222_11.5363.5363.4	high-energy collision-induced dissociation	16.14	3697.51	3697.51	1	408 | 43175
307	Hex(1)Pent(2)	1007.9	4	925.383	3698.51	925.385	3698.52	controllerType=0 controllerNumber=1 scan=5429	-2.253	E.GVHCEVNTDECASSPCLHNGRCLDKINE.F	14	GVHCEVNTDECASSPCLHNGRCLDKINE,EF,4@57.02146,11@57.02146,14@426.13734,16@57.02146,19@0.98402,22@57.02146	S14(OGlycan / 426.1373); N19(Deamidated / 0.984)	15.8554	E.GVHC[+57.02146]EVNTDEC[+57.02146]ASS[+426.13734]PC[+57.02146]LHN[+0.98402]GRC[+57.02146]LDKINE.F	C4(Carbamidomethyl / 57.0215); C11(Carbamidomethyl / 57.0215); C16(Carbamidomethyl / 57.0215); C22(Carbamidomethyl / 57.0215)	8.4e-16	1.1e-15	0	0	0	0	2.2e-16	2.8e-16	15.074	1007.9	0		Specific	20.1	>sp|P46531|NOTC1_HUMAN Neurogenic locus notch homolog protein 1 OS=Homo sapiens OX=9606 GN=NOTCH1 PE=1 SV=4	1	5160	FP060222_11.5429.5429.4	high-energy collision-induced dissociation	14.15	3697.5	3697.51	1	409 | 43735
307	Hex(1)Pent(2)	837.1	5	740.509	3698.51	740.51	3698.52	controllerType=0 controllerNumber=1 scan=5413	-1.514	E.GVHCEVNTDECASSPCLHNGRCLDKINE.F	14	GVHCEVNTDECASSPCLHNGRCLDKINE,EF,4@57.02146,11@57.02146,14@426.13734,16@57.02146,19@0.98402,22@57.02146	S14(OGlycan / 426.1373); N19(Deamidated / 0.984)	15.8214	E.GVHC[+57.02146]EVNTDEC[+57.02146]ASS[+426.13734]PC[+57.02146]LHN[+0.98402]GRC[+57.02146]LDKINE.F	C4(Carbamidomethyl / 57.0215); C11(Carbamidomethyl / 57.0215); C16(Carbamidomethyl / 57.0215); C22(Carbamidomethyl / 57.0215)	2.9e-13	3.8e-13	0	0	0	0	5.3e-14	6.9e-14	12.539	837.1	0		Specific	18.2	>sp|P46531|NOTC1_HUMAN Neurogenic locus notch homolog protein 1 OS=Homo sapiens OX=9606 GN=NOTCH1 PE=1 SV=4	1	5139	FP060222_11.5413.5413.5	high-energy collision-induced dissociation	12.62	3697.51	3697.51	1	410 | 43535
307	Hex(1)Pent(2)	805.3	5	740.508	3698.51	740.51	3698.52	controllerType=0 controllerNumber=1 scan=5362	-1.927	E.GVHCEVNTDECASSPCLHNGRCLDKINE.F	14	GVHCEVNTDECASSPCLHNGRCLDKINE,EF,4@57.02146,11@57.02146,14@426.13734,16@57.02146,19@0.98402,22@57.02146	S14(OGlycan / 426.1373); N19(Deamidated / 0.984)	15.7133	E.GVHC[+57.02146]EVNTDEC[+57.02146]ASS[+426.13734]PC[+57.02146]LHN[+0.98402]GRC[+57.02146]LDKINE.F	C4(Carbamidomethyl / 57.0215); C11(Carbamidomethyl / 57.0215); C16(Carbamidomethyl / 57.0215); C22(Carbamidomethyl / 57.0215)	2.8e-12	3.6e-12	0	0	0	0	4.5e-13	5.9e-13	11.554	805.3	0		Specific	16.7	>sp|P46531|NOTC1_HUMAN Neurogenic locus notch homolog protein 1 OS=Homo sapiens OX=9606 GN=NOTCH1 PE=1 SV=4	1	5075	FP060222_11.5362.5362.5	high-energy collision-induced dissociation	10.63	3697.51	3697.51	1	411 | 43135
307	Hex(1)Pent(2)	784.9	5	740.51	3698.52	740.51	3698.52	controllerType=0 controllerNumber=1 scan=4918	0.136	E.GVHCEVNTDECASSPCLHNGRCLDKINE.F	14	GVHCEVNTDECASSPCLHNGRCLDKINE,EF,4@57.02146,11@57.02146,14@426.13734,16@57.02146,19@0.98402,22@57.02146	S14(OGlycan / 426.1373); N19(Deamidated / 0.984)	14.7809	E.GVHC[+57.02146]EVNTDEC[+57.02146]ASS[+426.13734]PC[+57.02146]LHN[+0.98402]GRC[+57.02146]LDKINE.F	C4(Carbamidomethyl / 57.0215); C11(Carbamidomethyl / 57.0215); C16(Carbamidomethyl / 57.0215); C22(Carbamidomethyl / 57.0215)	2.9e-12	3.8e-12	0	0	0	0	5.1e-13	6.7e-13	11.539	784.9	0		Specific	16.6	>sp|P46531|NOTC1_HUMAN Neurogenic locus notch homolog protein 1 OS=Homo sapiens OX=9606 GN=NOTCH1 PE=1 SV=4	1	4540	FP060222_11.4918.4918.5	high-energy collision-induced dissociation	11.62	3697.51	3697.51	1	412 | 41788
307	Hex(1)Pent(2)	753.4	4	925.386	3698.52	925.385	3698.52	controllerType=0 controllerNumber=1 scan=5499	1.113	E.GVHCEVNTDECASSPCLHNGRCLDKINE.F	14	GVHCEVNTDECASSPCLHNGRCLDKINE,EF,4@57.02146,11@57.02146,14@426.13734,16@57.02146,19@0.98402,22@57.02146	S14(OGlycan / 426.1373); N19(Deamidated / 0.984)	16.006	E.GVHC[+57.02146]EVNTDEC[+57.02146]ASS[+426.13734]PC[+57.02146]LHN[+0.98402]GRC[+57.02146]LDKINE.F	C4(Carbamidomethyl / 57.0215); C11(Carbamidomethyl / 57.0215); C16(Carbamidomethyl / 57.0215); C22(Carbamidomethyl / 57.0215)	5.1e-11	6.6e-11	0	0	0	0	4.2e-12	5.5e-12	10.294	753.4	0		Specific	16.6	>sp|P46531|NOTC1_HUMAN Neurogenic locus notch homolog protein 1 OS=Homo sapiens OX=9606 GN=NOTCH1 PE=1 SV=4	1	5246	FP060222_11.5499.5499.4	high-energy collision-induced dissociation	9.37	3697.52	3697.51	1	413 | 44335
307	Hex(1)Pent(2)	731.4	4	925.391	3698.54	925.385	3698.52	controllerType=0 controllerNumber=1 scan=5340	5.998	E.GVHCEVNTDECASSPCLHNGRCLDKINE.F	13	GVHCEVNTDECASSPCLHNGRCLDKINE,EF,4@57.02146,11@57.02146,13@426.13734,16@57.02146,19@0.98402,22@57.02146	S13(OGlycan / 426.1373); N19(Deamidated / 0.984)	15.6665	E.GVHC[+57.02146]EVNTDEC[+57.02146]AS[+426.13734]SPC[+57.02146]LHN[+0.98402]GRC[+57.02146]LDKINE.F	C4(Carbamidomethyl / 57.0215); C11(Carbamidomethyl / 57.0215); C16(Carbamidomethyl / 57.0215); C22(Carbamidomethyl / 57.0215)	5.8e-09	7.6e-09	0	0	0	0	5.6e-10	7.2e-10	8.233	731.4	0		Specific	17	>sp|P46531|NOTC1_HUMAN Neurogenic locus notch homolog protein 1 OS=Homo sapiens OX=9606 GN=NOTCH1 PE=1 SV=4	1	5045	FP060222_11.5340.5340.6	high-energy collision-induced dissociation	8.31	3697.53	3697.51	1	414 | 42975
307	Hex(1)Pent(2)	719.2	5	740.508	3698.51	740.51	3698.52	controllerType=0 controllerNumber=1 scan=5473	-2.752	E.GVHCEVNTDECASSPCLHNGRCLDKINE.F	14	GVHCEVNTDECASSPCLHNGRCLDKINE,EF,4@57.02146,11@57.02146,14@426.13734,16@57.02146,19@0.98402,22@57.02146	S14(OGlycan / 426.1373); N19(Deamidated / 0.984)	15.9468	E.GVHC[+57.02146]EVNTDEC[+57.02146]ASS[+426.13734]PC[+57.02146]LHN[+0.98402]GRC[+57.02146]LDKINE.F	C4(Carbamidomethyl / 57.0215); C11(Carbamidomethyl / 57.0215); C16(Carbamidomethyl / 57.0215); C22(Carbamidomethyl / 57.0215)	2.8e-10	3.6e-10	0	0	0	0	1.3e-11	1.6e-11	9.554	719.2	0		Specific	14.2	>sp|P46531|NOTC1_HUMAN Neurogenic locus notch homolog protein 1 OS=Homo sapiens OX=9606 GN=NOTCH1 PE=1 SV=4	1	5212	FP060222_11.5473.5473.5	high-energy collision-induced dissociation	9.63	3697.5	3697.51	1	415 | 44215
307	Hex(1)Pent(2)	1167	4	925.138	3697.53	925.139	3697.54	controllerType=0 controllerNumber=1 scan=4764	-1.559	E.GVHCEVNTDECASSPCLHNGRCLDKINE.F	13	GVHCEVNTDECASSPCLHNGRCLDKINE,EF,4@57.02146,11@57.02146,13@426.13734,16@57.02146,22@57.02146	S13(OGlycan / 426.1373)	14.4332	E.GVHC[+57.02146]EVNTDEC[+57.02146]AS[+426.13734]SPC[+57.02146]LHNGRC[+57.02146]LDKINE.F	C4(Carbamidomethyl / 57.0215); C11(Carbamidomethyl / 57.0215); C16(Carbamidomethyl / 57.0215); C22(Carbamidomethyl / 57.0215)	8.7e-20	1.1e-19	0	0	0	0	8.7e-20	1.1e-19	19.059	1167	0		Specific	22.7	>sp|P46531|NOTC1_HUMAN Neurogenic locus notch homolog protein 1 OS=Homo sapiens OX=9606 GN=NOTCH1 PE=1 SV=4	1	4339	FP060222_11.4764.4764.4	high-energy collision-induced dissociation	18.94	3696.52	3696.53	1	416 | 40797
307	Hex(1)Pent(2)	1003.1	4	925.138	3697.53	925.139	3697.54	controllerType=0 controllerNumber=1 scan=4712	-1.096	E.GVHCEVNTDECASSPCLHNGRCLDKINE.F	13	GVHCEVNTDECASSPCLHNGRCLDKINE,EF,4@57.02146,11@57.02146,13@426.13734,16@57.02146,22@57.02146	S13(OGlycan / 426.1373)	14.3137	E.GVHC[+57.02146]EVNTDEC[+57.02146]AS[+426.13734]SPC[+57.02146]LHNGRC[+57.02146]LDKINE.F	C4(Carbamidomethyl / 57.0215); C11(Carbamidomethyl / 57.0215); C16(Carbamidomethyl / 57.0215); C22(Carbamidomethyl / 57.0215)	8.7e-17	1.1e-16	0	0	0	0	5.3e-17	6.9e-17	16.059	1000.4	0		Specific	20.3	>sp|P46531|NOTC1_HUMAN Neurogenic locus notch homolog protein 1 OS=Homo sapiens OX=9606 GN=NOTCH1 PE=1 SV=4	1	4272	FP060222_11.4712.4712.4	high-energy collision-induced dissociation	15.94	3696.52	3696.53	1	417 | 40477
307	Hex(1)Pent(2)	917.9	5	740.312	3697.53	740.313	3697.54	controllerType=0 controllerNumber=1 scan=4753	-1.315	E.GVHCEVNTDECASSPCLHNGRCLDKINE.F	13	GVHCEVNTDECASSPCLHNGRCLDKINE,EF,4@57.02146,11@57.02146,13@426.13734,16@57.02146,22@57.02146	S13(OGlycan / 426.1373)	14.4073	E.GVHC[+57.02146]EVNTDEC[+57.02146]AS[+426.13734]SPC[+57.02146]LHNGRC[+57.02146]LDKINE.F	C4(Carbamidomethyl / 57.0215); C11(Carbamidomethyl / 57.0215); C16(Carbamidomethyl / 57.0215); C22(Carbamidomethyl / 57.0215)	2.9e-15	3.8e-15	0	0	0	0	4e-16	5.2e-16	14.539	917.9	0		Specific	19.2	>sp|P46531|NOTC1_HUMAN Neurogenic locus notch homolog protein 1 OS=Homo sapiens OX=9606 GN=NOTCH1 PE=1 SV=4	1	4328	FP060222_11.4753.4753.5	high-energy collision-induced dissociation	15.42	3696.52	3696.53	1	418 | 40757
307	Hex(1)Pent(2)	876.1	5	740.312	3697.53	740.313	3697.54	controllerType=0 controllerNumber=1 scan=4707	-1.892	E.GVHCEVNTDECASSPCLHNGRCLDKINE.F	14	GVHCEVNTDECASSPCLHNGRCLDKINE,EF,4@57.02146,11@57.02146,14@426.13734,16@57.02146,22@57.02146	S14(OGlycan / 426.1373)	14.3009	E.GVHC[+57.02146]EVNTDEC[+57.02146]ASS[+426.13734]PC[+57.02146]LHNGRC[+57.02146]LDKINE.F	C4(Carbamidomethyl / 57.0215); C11(Carbamidomethyl / 57.0215); C16(Carbamidomethyl / 57.0215); C22(Carbamidomethyl / 57.0215)	2.8e-13	3.6e-13	0	0	0	0	4e-14	5.2e-14	12.554	876.1	0		Specific	19.1	>sp|P46531|NOTC1_HUMAN Neurogenic locus notch homolog protein 1 OS=Homo sapiens OX=9606 GN=NOTCH1 PE=1 SV=4	1	4267	FP060222_11.4707.4707.5	high-energy collision-induced dissociation	13.44	3696.52	3696.53	1	419 | 40397
307	Hex(1)Pent(2)	820.9	5	740.311	3697.53	740.313	3697.54	controllerType=0 controllerNumber=1 scan=4814	-2.47	E.GVHCEVNTDECASSPCLHNGRCLDKINE.F	13	GVHCEVNTDECASSPCLHNGRCLDKINE,EF,4@57.02146,11@57.02146,13@426.13734,16@57.02146,22@57.02146	S13(OGlycan / 426.1373)	14.5444	E.GVHC[+57.02146]EVNTDEC[+57.02146]AS[+426.13734]SPC[+57.02146]LHNGRC[+57.02146]LDKINE.F	C4(Carbamidomethyl / 57.0215); C11(Carbamidomethyl / 57.0215); C16(Carbamidomethyl / 57.0215); C22(Carbamidomethyl / 57.0215)	2.8e-12	3.6e-12	0	0	0	0	4.2e-13	5.5e-13	11.554	820.9	0		Specific	18.1	>sp|P46531|NOTC1_HUMAN Neurogenic locus notch homolog protein 1 OS=Homo sapiens OX=9606 GN=NOTCH1 PE=1 SV=4	1	4406	FP060222_11.4814.4814.5	high-energy collision-induced dissociation	12.44	3696.52	3696.53	1	420 | 41102
307	Hex(1)Pent(2)	656.7	4	925.136	3697.52	925.139	3697.54	controllerType=0 controllerNumber=1 scan=4828	-3.209	E.GVHCEVNTDECASSPCLHNGRCLDKINE.F	13	GVHCEVNTDECASSPCLHNGRCLDKINE,EF,4@57.02146,11@57.02146,13@426.13734,16@57.02146,22@57.02146	S13(OGlycan / 426.1373)	14.5766	E.GVHC[+57.02146]EVNTDEC[+57.02146]AS[+426.13734]SPC[+57.02146]LHNGRC[+57.02146]LDKINE.F	C4(Carbamidomethyl / 57.0215); C11(Carbamidomethyl / 57.0215); C16(Carbamidomethyl / 57.0215); C22(Carbamidomethyl / 57.0215)	8.4e-09	1.1e-08	0	0	0	0	8.1e-10	1.1e-09	8.074	656.7	0		Specific	16.8	>sp|P46531|NOTC1_HUMAN Neurogenic locus notch homolog protein 1 OS=Homo sapiens OX=9606 GN=NOTCH1 PE=1 SV=4	1	4423	FP060222_11.4828.4828.4	high-energy collision-induced dissociation	7.96	3696.52	3696.53	1	421 | 41182
307	Hex(1)Pent(2)	630.3	5	740.309	3697.52	740.313	3697.54	controllerType=0 controllerNumber=1 scan=4864	-5.524	E.GVHCEVNTDECASSPCLHNGRCLDKINE.F	13	GVHCEVNTDECASSPCLHNGRCLDKINE,EF,4@57.02146,11@57.02146,13@426.13734,16@57.02146,22@57.02146	S13(OGlycan / 426.1373)	14.6581	E.GVHC[+57.02146]EVNTDEC[+57.02146]AS[+426.13734]SPC[+57.02146]LHNGRC[+57.02146]LDKINE.F	C4(Carbamidomethyl / 57.0215); C11(Carbamidomethyl / 57.0215); C16(Carbamidomethyl / 57.0215); C22(Carbamidomethyl / 57.0215)	1.1e-07	1.4e-07	0	0	0	0	1.4e-08	1.9e-08	6.963	630.3	0		Specific	14.5	>sp|P46531|NOTC1_HUMAN Neurogenic locus notch homolog protein 1 OS=Homo sapiens OX=9606 GN=NOTCH1 PE=1 SV=4	1	4467	FP060222_11.4864.4864.5	high-energy collision-induced dissociation	7.85	3696.51	3696.53	1	422 | 41468
307	Hex(1)	726.7	5	687.692	3434.43	687.693	3434.44	controllerType=0 controllerNumber=1 scan=5376	-1.589	E.GVHCEVNTDECASSPCLHNGRCLDKINE.F	14	GVHCEVNTDECASSPCLHNGRCLDKINE,EF,4@57.02146,11@57.02146,14@162.05282,16@57.02146,19@0.98402,22@57.02146	S14(OGlycan / 162.0528); N19(Deamidated / 0.984)	15.7436	E.GVHC[+57.02146]EVNTDEC[+57.02146]ASS[+162.05282]PC[+57.02146]LHN[+0.98402]GRC[+57.02146]LDKINE.F	C4(Carbamidomethyl / 57.0215); C11(Carbamidomethyl / 57.0215); C16(Carbamidomethyl / 57.0215); C22(Carbamidomethyl / 57.0215)	2.9e-11	3.8e-11	0	0	0	0	3e-12	3.9e-12	10.539	726.7	1.2		Specific	16.6	>sp|P46531|NOTC1_HUMAN Neurogenic locus notch homolog protein 1 OS=Homo sapiens OX=9606 GN=NOTCH1 PE=1 SV=4	1	5093	FP060222_11.5376.5376.5	high-energy collision-induced dissociation	10.62	3433.42	3433.43	1	423 | 43295
307		252.3	3	929.73	2787.18	929.716	2787.13	controllerType=0 controllerNumber=1 scan=5435	15.172	E.GVHCEVNTDECASSPCLHNGRCLD.K		GVHCEVNTDECASSPCLHNGRCLD,EK,4@57.02146,11@57.02146,16@57.02146,22@57.02146		15.8702	E.GVHC[+57.02146]EVNTDEC[+57.02146]ASSPC[+57.02146]LHNGRC[+57.02146]LD.K	C4(Carbamidomethyl / 57.0215); C11(Carbamidomethyl / 57.0215); C16(Carbamidomethyl / 57.0215); C22(Carbamidomethyl / 57.0215)	0.033	0.043	0	0.008	0	0.019	0.0058	0.0082	1.48	126.9	126.9		Specific	6.8	>sp|P46531|NOTC1_HUMAN Neurogenic locus notch homolog protein 1 OS=Homo sapiens OX=9606 GN=NOTCH1 PE=1 SV=4	1	5167	FP060222_11.5435.5435.4	high-energy collision-induced dissociation	1.37	2786.17	2786.13	1	424 | 21076
307		449.1	2	580.236	1159.47	580.238	1159.47	controllerType=0 controllerNumber=1 scan=3240	-2.61	E.GVHCEVNTDE.C		GVHCEVNTDE,EC,4@57.02146		10.8947	E.GVHC[+57.02146]EVNTDE.C	C4(Carbamidomethyl / 57.0215)	1.2e-05	1.5e-05	0	0	0	0	9.6e-07	1.3e-06	4.934	340.6	340.6		Specific	12.9	>sp|P46531|NOTC1_HUMAN Neurogenic locus notch homolog protein 1 OS=Homo sapiens OX=9606 GN=NOTCH1 PE=1 SV=4	1	2314	FP060222_11.3240.3240.2	high-energy collision-induced dissociation	5.11	1158.46	1158.46	1	425 | 314
307		442.8	2	580.236	1159.47	580.238	1159.47	controllerType=0 controllerNumber=1 scan=3194	-2.925	E.GVHCEVNTDE.C		GVHCEVNTDE,EC,4@57.02146		10.7802	E.GVHC[+57.02146]EVNTDE.C	C4(Carbamidomethyl / 57.0215)	1.3e-05	1.8e-05	0	0	0	0	1.3e-06	1.8e-06	4.87	306.2	306.2		Specific	12.7	>sp|P46531|NOTC1_HUMAN Neurogenic locus notch homolog protein 1 OS=Homo sapiens OX=9606 GN=NOTCH1 PE=1 SV=4	1	2273	FP060222_11.3194.3194.2	high-energy collision-induced dissociation	5.05	1158.46	1158.46	1	426 | 312
307		416.6	2	580.236	1159.46	580.238	1159.47	controllerType=0 controllerNumber=1 scan=3297	-3.241	E.GVHCEVNTDE.C		GVHCEVNTDE,EC,4@57.02146		11.0254	E.GVHC[+57.02146]EVNTDE.C	C4(Carbamidomethyl / 57.0215)	1.6e-05	2.1e-05	0	0	0	0	1.5e-06	1.9e-06	4.801	241.1	241.1		Specific	12	>sp|P46531|NOTC1_HUMAN Neurogenic locus notch homolog protein 1 OS=Homo sapiens OX=9606 GN=NOTCH1 PE=1 SV=4	1	2376	FP060222_11.3297.3297.2	high-energy collision-induced dissociation	4.62	1158.46	1158.46	1	427 | 316
307		402.4	2	580.237	1159.47	580.238	1159.47	controllerType=0 controllerNumber=1 scan=3349	-1.873	E.GVHCEVNTDE.C		GVHCEVNTDE,EC,4@57.02146		11.1423	E.GVHC[+57.02146]EVNTDE.C	C4(Carbamidomethyl / 57.0215)	0.0001	0.00013	0	0	0	0	7.9e-06	1e-05	3.999	326.8	326.8		Specific	10.4	>sp|P46531|NOTC1_HUMAN Neurogenic locus notch homolog protein 1 OS=Homo sapiens OX=9606 GN=NOTCH1 PE=1 SV=4	1	2438	FP060222_11.3349.3349.2	high-energy collision-induced dissociation	3.82	1158.46	1158.46	1	428 | 318
307		293.4	2	580.238	1159.47	580.238	1159.47	controllerType=0 controllerNumber=1 scan=3418	0.759	E.GVHCEVNTDE.C		GVHCEVNTDE,EC,4@57.02146		11.2992	E.GVHC[+57.02146]EVNTDE.C	C4(Carbamidomethyl / 57.0215)	0.00032	0.00042	0	0	0	0	2e-05	2.6e-05	3.494	293.4	293.4		Specific	10.2	>sp|P46531|NOTC1_HUMAN Neurogenic locus notch homolog protein 1 OS=Homo sapiens OX=9606 GN=NOTCH1 PE=1 SV=4	1	2523	FP060222_11.3418.3418.2	high-energy collision-induced dissociation	3.36	1158.46	1158.46	1	429 | 320
307		249.1	2	580.238	1159.47	580.238	1159.47	controllerType=0 controllerNumber=1 scan=3517	-0.504	E.GVHCEVNTDE.C		GVHCEVNTDE,EC,4@57.02146		11.5256	E.GVHC[+57.02146]EVNTDE.C	C4(Carbamidomethyl / 57.0215)	0.00011	0.00014	0	0	0	0	8.9e-06	1.2e-05	3.962	249.1	249.1		Specific	9.5	>sp|P46531|NOTC1_HUMAN Neurogenic locus notch homolog protein 1 OS=Homo sapiens OX=9606 GN=NOTCH1 PE=1 SV=4	1	2657	FP060222_11.3517.3517.3	high-energy collision-induced dissociation	3.94	1158.46	1158.46	1	430 | 322
312	Hex(1)Pent(2)	1006.1	4	783.828	3132.29	783.829	3132.29	controllerType=0 controllerNumber=1 scan=4944	-1.192	E.VNTDECASSPCLHNGRCLDKINE.F	9	VNTDECASSPCLHNGRCLDKINE,EF,6@57.02146,9@426.13734,11@57.02146,14@0.98402,17@57.02146,19@15.99492	S9(OGlycan / 426.1373); N14(Deamidated / 0.984); D19(Oxidation / 15.9949)	14.8354	E.VNTDEC[+57.02146]ASS[+426.13734]PC[+57.02146]LHN[+0.98402]GRC[+57.02146]LD[+15.99492]KINE.F	C6(Carbamidomethyl / 57.0215); C11(Carbamidomethyl / 57.0215); C17(Carbamidomethyl / 57.0215)	7.4e-18	9.6e-18	0	0	0	0	4.9e-18	6.4e-18	17.134	1006.1	1.2		Specific	20.1	>sp|P46531|NOTC1_HUMAN Neurogenic locus notch homolog protein 1 OS=Homo sapiens OX=9606 GN=NOTCH1 PE=1 SV=4	1	4574	FP060222_11.4944.4944.4	high-energy collision-induced dissociation	17.13	3131.28	3131.29	1	431 | 41908
312	Hex(1)Pent(2)	985.3	4	783.827	3132.29	783.829	3132.29	controllerType=0 controllerNumber=1 scan=5453	-2.127	E.VNTDECASSPCLHNGRCLDKINE.F	9	VNTDECASSPCLHNGRCLDKINE,EF,6@57.02146,9@426.13734,11@57.02146,14@0.98402,17@57.02146,19@15.99492	S9(OGlycan / 426.1373); N14(Deamidated / 0.984); D19(Oxidation / 15.9949)	15.9053	E.VNTDEC[+57.02146]ASS[+426.13734]PC[+57.02146]LHN[+0.98402]GRC[+57.02146]LD[+15.99492]KINE.F	C6(Carbamidomethyl / 57.0215); C11(Carbamidomethyl / 57.0215); C17(Carbamidomethyl / 57.0215)	7.1e-16	9.2e-16	0	0	0	0	1.2e-16	1.5e-16	15.149	985.3	1.2		Specific	20.4	>sp|P46531|NOTC1_HUMAN Neurogenic locus notch homolog protein 1 OS=Homo sapiens OX=9606 GN=NOTCH1 PE=1 SV=4	1	5188	FP060222_11.5453.5453.4	high-energy collision-induced dissociation	15.15	3131.28	3131.29	1	432 | 44055
312	Hex(1)Pent(2)	982.8	4	783.828	3132.29	783.829	3132.29	controllerType=0 controllerNumber=1 scan=5501	-1.114	E.VNTDECASSPCLHNGRCLDKINE.F	9	VNTDECASSPCLHNGRCLDKINE,EF,6@57.02146,9@426.13734,11@57.02146,14@0.98402,17@57.02146,19@15.99492	S9(OGlycan / 426.1373); N14(Deamidated / 0.984); D19(Oxidation / 15.9949)	16.0123	E.VNTDEC[+57.02146]ASS[+426.13734]PC[+57.02146]LHN[+0.98402]GRC[+57.02146]LD[+15.99492]KINE.F	C6(Carbamidomethyl / 57.0215); C11(Carbamidomethyl / 57.0215); C17(Carbamidomethyl / 57.0215)	7.4e-17	9.6e-17	0	0	0	0	4.8e-17	6.2e-17	16.134	982.8	1.2		Specific	20.3	>sp|P46531|NOTC1_HUMAN Neurogenic locus notch homolog protein 1 OS=Homo sapiens OX=9606 GN=NOTCH1 PE=1 SV=4	1	5248	FP060222_11.5501.5501.4	high-energy collision-induced dissociation	16.13	3131.28	3131.29	1	433 | 44375
312	Hex(1)Pent(2)	969.5	3	1044.77	3132.29	1044.77	3132.29	controllerType=0 controllerNumber=1 scan=5474	0.157	E.VNTDECASSPCLHNGRCLDKINE.F	9	VNTDECASSPCLHNGRCLDKINE,EF,6@57.02146,9@426.13734,11@57.02146,14@0.98402,17@57.02146,19@15.99492	S9(OGlycan / 426.1373); N14(Deamidated / 0.984); D19(Oxidation / 15.9949)	15.949	E.VNTDEC[+57.02146]ASS[+426.13734]PC[+57.02146]LHN[+0.98402]GRC[+57.02146]LD[+15.99492]KINE.F	C6(Carbamidomethyl / 57.0215); C11(Carbamidomethyl / 57.0215); C17(Carbamidomethyl / 57.0215)	2.2e-16	2.9e-16	0	0	0	0	8.9e-17	1.2e-16	15.654	969.5	1.2		Specific	17.3	>sp|P46531|NOTC1_HUMAN Neurogenic locus notch homolog protein 1 OS=Homo sapiens OX=9606 GN=NOTCH1 PE=1 SV=4	1	5214	FP060222_11.5474.5474.3	high-energy collision-induced dissociation	15.65	3131.29	3131.29	1	434 | 44255
312	Hex(1)Pent(2)	969	4	783.828	3132.29	783.829	3132.29	controllerType=0 controllerNumber=1 scan=5558	-0.256	E.VNTDECASSPCLHNGRCLDKINE.F	9	VNTDECASSPCLHNGRCLDKINE,EF,6@57.02146,9@426.13734,11@57.02146,14@0.98402,17@57.02146,19@15.99492	S9(OGlycan / 426.1373); N14(Deamidated / 0.984); D19(Oxidation / 15.9949)	16.1388	E.VNTDEC[+57.02146]ASS[+426.13734]PC[+57.02146]LHN[+0.98402]GRC[+57.02146]LD[+15.99492]KINE.F	C6(Carbamidomethyl / 57.0215); C11(Carbamidomethyl / 57.0215); C17(Carbamidomethyl / 57.0215)	7.4e-17	9.6e-17	0	0	0	0	5.1e-17	6.6e-17	16.134	969	1.2		Specific	19.7	>sp|P46531|NOTC1_HUMAN Neurogenic locus notch homolog protein 1 OS=Homo sapiens OX=9606 GN=NOTCH1 PE=1 SV=4	1	5316	FP060222_11.5558.5558.4	high-energy collision-induced dissociation	16.13	3131.28	3131.29	1	435 | 44615
312	Hex(1)Pent(2)	954.9	4	783.828	3132.29	783.829	3132.29	controllerType=0 controllerNumber=1 scan=5123	-0.256	E.VNTDECASSPCLHNGRCLDKINE.F	9	VNTDECASSPCLHNGRCLDKINE,EF,6@57.02146,9@426.13734,11@57.02146,14@0.98402,17@57.02146,19@15.99492	S9(OGlycan / 426.1373); N14(Deamidated / 0.984); D19(Oxidation / 15.9949)	15.2056	E.VNTDEC[+57.02146]ASS[+426.13734]PC[+57.02146]LHN[+0.98402]GRC[+57.02146]LD[+15.99492]KINE.F	C6(Carbamidomethyl / 57.0215); C11(Carbamidomethyl / 57.0215); C17(Carbamidomethyl / 57.0215)	7.4e-17	9.6e-17	0	0	0	0	4e-17	5.2e-17	16.134	954.9	1.2		Specific	18.8	>sp|P46531|NOTC1_HUMAN Neurogenic locus notch homolog protein 1 OS=Homo sapiens OX=9606 GN=NOTCH1 PE=1 SV=4	1	4788	FP060222_11.5123.5123.4	high-energy collision-induced dissociation	16.13	3131.28	3131.29	1	436 | 42295
312	Hex(1)Pent(2)	947.8	4	783.827	3132.29	783.829	3132.29	controllerType=0 controllerNumber=1 scan=4885	-1.425	E.VNTDECASSPCLHNGRCLDKINE.F	9	VNTDECASSPCLHNGRCLDKINE,EF,6@57.02146,9@426.13734,11@57.02146,14@0.98402,17@57.02146,19@15.99492	S9(OGlycan / 426.1373); N14(Deamidated / 0.984); D19(Oxidation / 15.9949)	14.7056	E.VNTDEC[+57.02146]ASS[+426.13734]PC[+57.02146]LHN[+0.98402]GRC[+57.02146]LD[+15.99492]KINE.F	C6(Carbamidomethyl / 57.0215); C11(Carbamidomethyl / 57.0215); C17(Carbamidomethyl / 57.0215)	7.4e-16	9.6e-16	0	0	0	0	1.7e-16	2.2e-16	15.134	947.8	1.2		Specific	18.3	>sp|P46531|NOTC1_HUMAN Neurogenic locus notch homolog protein 1 OS=Homo sapiens OX=9606 GN=NOTCH1 PE=1 SV=4	1	4496	FP060222_11.4885.4885.4	high-energy collision-induced dissociation	16.13	3131.28	3131.29	1	437 | 41628
312	Hex(1)Pent(2)	882.3	3	1044.77	3132.29	1044.77	3132.29	controllerType=0 controllerNumber=1 scan=5524	-2.298	E.VNTDECASSPCLHNGRCLDKINE.F	9	VNTDECASSPCLHNGRCLDKINE,EF,6@57.02146,9@426.13734,11@57.02146,14@0.98402,17@57.02146,19@15.99492	S9(OGlycan / 426.1373); N14(Deamidated / 0.984); D19(Oxidation / 15.9949)	16.0614	E.VNTDEC[+57.02146]ASS[+426.13734]PC[+57.02146]LHN[+0.98402]GRC[+57.02146]LD[+15.99492]KINE.F	C6(Carbamidomethyl / 57.0215); C11(Carbamidomethyl / 57.0215); C17(Carbamidomethyl / 57.0215)	2.1e-13	2.8e-13	0	0	0	0	2.7e-14	3.6e-14	12.669	882.3	1.2		Specific	18	>sp|P46531|NOTC1_HUMAN Neurogenic locus notch homolog protein 1 OS=Homo sapiens OX=9606 GN=NOTCH1 PE=1 SV=4	1	5277	FP060222_11.5524.5524.3	high-energy collision-induced dissociation	13.67	3131.28	3131.29	1	438 | 44495
312	Hex(1)Pent(2)	865.3	4	783.828	3132.29	783.829	3132.29	controllerType=0 controllerNumber=1 scan=5612	-1.27	E.VNTDECASSPCLHNGRCLDKINE.F	9	VNTDECASSPCLHNGRCLDKINE,EF,6@57.02146,9@426.13734,11@57.02146,14@0.98402,17@57.02146,19@15.99492	S9(OGlycan / 426.1373); N14(Deamidated / 0.984); D19(Oxidation / 15.9949)	16.2637	E.VNTDEC[+57.02146]ASS[+426.13734]PC[+57.02146]LHN[+0.98402]GRC[+57.02146]LD[+15.99492]KINE.F	C6(Carbamidomethyl / 57.0215); C11(Carbamidomethyl / 57.0215); C17(Carbamidomethyl / 57.0215)	7.4e-15	9.6e-15	0	0	0	0	1.5e-15	1.9e-15	14.134	865.3	1.2		Specific	18.3	>sp|P46531|NOTC1_HUMAN Neurogenic locus notch homolog protein 1 OS=Homo sapiens OX=9606 GN=NOTCH1 PE=1 SV=4	1	5390	FP060222_11.5612.5612.4	high-energy collision-induced dissociation	14.13	3131.28	3131.29	1	439 | 44655
312	Hex(1)Pent(2)	1028.9	4	783.582	3131.31	783.583	3131.31	controllerType=0 controllerNumber=1 scan=4720	-0.917	E.VNTDECASSPCLHNGRCLDKINE.F	9	VNTDECASSPCLHNGRCLDKINE,EF,6@57.02146,9@426.13734,11@57.02146,17@57.02146,19@15.99492	S9(OGlycan / 426.1373); D19(Oxidation / 15.9949)	14.3329	E.VNTDEC[+57.02146]ASS[+426.13734]PC[+57.02146]LHNGRC[+57.02146]LD[+15.99492]KINE.F	C6(Carbamidomethyl / 57.0215); C11(Carbamidomethyl / 57.0215); C17(Carbamidomethyl / 57.0215)	7.4e-18	9.6e-18	0	0	0	0	3.7e-18	4.8e-18	17.134	1028.9	1.2		Specific	19.5	>sp|P46531|NOTC1_HUMAN Neurogenic locus notch homolog protein 1 OS=Homo sapiens OX=9606 GN=NOTCH1 PE=1 SV=4	1	4283	FP060222_11.4720.4720.4	high-energy collision-induced dissociation	17.21	3130.3	3130.3	1	440 | 40517
312	Hex(1)Pent(2)	934.1	3	1044.44	3131.3	1044.44	3131.31	controllerType=0 controllerNumber=1 scan=4711	-1.244	E.VNTDECASSPCLHNGRCLDKINE.F	9	VNTDECASSPCLHNGRCLDKINE,EF,6@57.02146,9@426.13734,11@57.02146,17@57.02146,19@15.99492	S9(OGlycan / 426.1373); D19(Oxidation / 15.9949)	14.3115	E.VNTDEC[+57.02146]ASS[+426.13734]PC[+57.02146]LHNGRC[+57.02146]LD[+15.99492]KINE.F	C6(Carbamidomethyl / 57.0215); C11(Carbamidomethyl / 57.0215); C17(Carbamidomethyl / 57.0215)	2.2e-15	2.9e-15	0	0	0	0	3.1e-16	4.1e-16	14.654	934.1	1.2		Specific	19.6	>sp|P46531|NOTC1_HUMAN Neurogenic locus notch homolog protein 1 OS=Homo sapiens OX=9606 GN=NOTCH1 PE=1 SV=4	1	4271	FP060222_11.4711.4711.3	high-energy collision-induced dissociation	15.73	3130.3	3130.3	1	441 | 40437
312	Hex(1)Pent(2)	933.4	4	783.581	3131.3	783.583	3131.31	controllerType=0 controllerNumber=1 scan=4775	-2.32	E.VNTDECASSPCLHNGRCLDKINE.F	9	VNTDECASSPCLHNGRCLDKINE,EF,6@57.02146,9@426.13734,11@57.02146,17@57.02146,19@15.99492	S9(OGlycan / 426.1373); D19(Oxidation / 15.9949)	14.4568	E.VNTDEC[+57.02146]ASS[+426.13734]PC[+57.02146]LHNGRC[+57.02146]LD[+15.99492]KINE.F	C6(Carbamidomethyl / 57.0215); C11(Carbamidomethyl / 57.0215); C17(Carbamidomethyl / 57.0215)	7.1e-15	9.2e-15	0	0	0	0	7.4e-16	9.7e-16	14.149	933.4	1.2		Specific	18.4	>sp|P46531|NOTC1_HUMAN Neurogenic locus notch homolog protein 1 OS=Homo sapiens OX=9606 GN=NOTCH1 PE=1 SV=4	1	4353	FP060222_11.4775.4775.4	high-energy collision-induced dissociation	15.23	3130.29	3130.3	1	442 | 40877
312	Hex(1)Pent(2)	833.1	4	783.58	3131.3	783.583	3131.31	controllerType=0 controllerNumber=1 scan=4837	-3.646	E.VNTDECASSPCLHNGRCLDKINE.F	9	VNTDECASSPCLHNGRCLDKINE,EF,6@57.02146,9@426.13734,11@57.02146,17@57.02146,19@15.99492	S9(OGlycan / 426.1373); D19(Oxidation / 15.9949)	14.597	E.VNTDEC[+57.02146]ASS[+426.13734]PC[+57.02146]LHNGRC[+57.02146]LD[+15.99492]KINE.F	C6(Carbamidomethyl / 57.0215); C11(Carbamidomethyl / 57.0215); C17(Carbamidomethyl / 57.0215)	7.1e-13	9.2e-13	0	0	0	0	9.5e-14	1.2e-13	12.149	833.1	1.2		Specific	18.3	>sp|P46531|NOTC1_HUMAN Neurogenic locus notch homolog protein 1 OS=Homo sapiens OX=9606 GN=NOTCH1 PE=1 SV=4	1	4435	FP060222_11.4837.4837.4	high-energy collision-induced dissociation	13.23	3130.29	3130.3	1	443 | 41302
312	Hex(1)Pent(2)	822.6	4	783.583	3131.31	783.583	3131.31	controllerType=0 controllerNumber=1 scan=4671	0.409	E.VNTDECASSPCLHNGRCLDKINE.F	9	VNTDECASSPCLHNGRCLDKINE,EF,6@57.02146,9@426.13734,11@57.02146,17@57.02146,19@15.99492	S9(OGlycan / 426.1373); D19(Oxidation / 15.9949)	14.2197	E.VNTDEC[+57.02146]ASS[+426.13734]PC[+57.02146]LHNGRC[+57.02146]LD[+15.99492]KINE.F	C6(Carbamidomethyl / 57.0215); C11(Carbamidomethyl / 57.0215); C17(Carbamidomethyl / 57.0215)	7.4e-14	9.6e-14	0	0	0	0	8.6e-15	1.1e-14	13.134	822.6	1.2		Specific	18.6	>sp|P46531|NOTC1_HUMAN Neurogenic locus notch homolog protein 1 OS=Homo sapiens OX=9606 GN=NOTCH1 PE=1 SV=4	1	4220	FP060222_11.4671.4671.4	high-energy collision-induced dissociation	14.21	3130.3	3130.3	1	444 | 40157
312	Hex(1)Pent(2)	16.8	4	783.582	3131.31	783.583	3131.31	controllerType=0 controllerNumber=1 scan=4607	-0.995	E.VNTDECASSPCLHNGRCLDKINE.F	9	VNTDECASSPCLHNGRCLDKINE,EF,4@15.99492,6@57.02146,9@426.13734,11@57.02146,17@57.02146	D4(Oxidation / 15.9949); S9(OGlycan / 426.1373)	14.0711	E.VNTD[+15.99492]EC[+57.02146]ASS[+426.13734]PC[+57.02146]LHNGRC[+57.02146]LDKINE.F	C6(Carbamidomethyl / 57.0215); C11(Carbamidomethyl / 57.0215); C17(Carbamidomethyl / 57.0215)	0.028	0.036	0	0	0	0	0.0024	0.0031	1.56	16.8	1.2		Specific	6.8	>sp|P46531|NOTC1_HUMAN Neurogenic locus notch homolog protein 1 OS=Homo sapiens OX=9606 GN=NOTCH1 PE=1 SV=4	1	4136	FP060222_11.4607.4607.4	high-energy collision-induced dissociation	1.38	3130.3	3130.3	1	445 | 39773
312	Hex(1)Pent(2)	824	4	780.078	3117.29	780.076	3117.28	controllerType=0 controllerNumber=1 scan=5618	2.612	E.VNTDECASSPCLHNGRCLDKINE.F	9	VNTDECASSPCLHNGRCLDKINE,EF,2@0.98402,6@57.02146,9@426.13734,11@57.02146,16@0.98402,17@57.02146	N2(Deamidated / 0.984); S9(OGlycan / 426.1373); R16(Deamidated / 0.984)	16.2756	E.VN[+0.98402]TDEC[+57.02146]ASS[+426.13734]PC[+57.02146]LHNGR[+0.98402]C[+57.02146]LDKINE.F	C6(Carbamidomethyl / 57.0215); C11(Carbamidomethyl / 57.0215); C17(Carbamidomethyl / 57.0215)	4.3e-13	5.6e-13	0	0	0	0	7.1e-14	9.3e-14	12.368	824	1.2		Specific	17.2	>sp|P46531|NOTC1_HUMAN Neurogenic locus notch homolog protein 1 OS=Homo sapiens OX=9606 GN=NOTCH1 PE=1 SV=4	1	5398	FP060222_11.5618.5618.4	high-energy collision-induced dissociation	12.37	3116.28	3116.27	1	446 | 44735
312	Hex(1)Pent(2)	1016.4	4	779.828	3116.29	779.83	3116.3	controllerType=0 controllerNumber=1 scan=5083	-2.359	E.VNTDECASSPCLHNGRCLDKINE.F	9	VNTDECASSPCLHNGRCLDKINE,EF,6@57.02146,9@426.13734,11@57.02146,14@0.98402,17@57.02146	S9(OGlycan / 426.1373); N14(Deamidated / 0.984)	15.1247	E.VNTDEC[+57.02146]ASS[+426.13734]PC[+57.02146]LHN[+0.98402]GRC[+57.02146]LDKINE.F	C6(Carbamidomethyl / 57.0215); C11(Carbamidomethyl / 57.0215); C17(Carbamidomethyl / 57.0215)	7.1e-17	9.2e-17	0	0	0	0	1.7e-17	2.2e-17	16.149	1016.4	1.2		Specific	20.2	>sp|P46531|NOTC1_HUMAN Neurogenic locus notch homolog protein 1 OS=Homo sapiens OX=9606 GN=NOTCH1 PE=1 SV=4	1	4738	FP060222_11.5083.5083.4	high-energy collision-induced dissociation	16.23	3115.28	3115.29	1	447 | 42249
312	Hex(1)Pent(2)	993.9	4	779.829	3116.3	779.83	3116.3	controllerType=0 controllerNumber=1 scan=5446	-0.558	E.VNTDECASSPCLHNGRCLDKINE.F	9	VNTDECASSPCLHNGRCLDKINE,EF,6@57.02146,9@426.13734,11@57.02146,14@0.98402,17@57.02146	S9(OGlycan / 426.1373); N14(Deamidated / 0.984)	15.8933	E.VNTDEC[+57.02146]ASS[+426.13734]PC[+57.02146]LHN[+0.98402]GRC[+57.02146]LDKINE.F	C6(Carbamidomethyl / 57.0215); C11(Carbamidomethyl / 57.0215); C17(Carbamidomethyl / 57.0215)	7.4e-17	9.6e-17	0	0	0	0	4.5e-17	5.9e-17	16.134	993.9	1.2		Specific	20	>sp|P46531|NOTC1_HUMAN Neurogenic locus notch homolog protein 1 OS=Homo sapiens OX=9606 GN=NOTCH1 PE=1 SV=4	1	5180	FP060222_11.5446.5446.4	high-energy collision-induced dissociation	16.21	3115.29	3115.29	1	448 | 43935
312	Hex(1)Pent(2)	991.1	4	779.83	3116.3	779.83	3116.3	controllerType=0 controllerNumber=1 scan=5396	-0.244	E.VNTDECASSPCLHNGRCLDKINE.F	9	VNTDECASSPCLHNGRCLDKINE,EF,6@57.02146,9@426.13734,11@57.02146,14@0.98402,17@57.02146	S9(OGlycan / 426.1373); N14(Deamidated / 0.984)	15.7856	E.VNTDEC[+57.02146]ASS[+426.13734]PC[+57.02146]LHN[+0.98402]GRC[+57.02146]LDKINE.F	C6(Carbamidomethyl / 57.0215); C11(Carbamidomethyl / 57.0215); C17(Carbamidomethyl / 57.0215)	7.4e-17	9.6e-17	0	0	0	0	4.3e-17	5.6e-17	16.134	991.1	1.2		Specific	18.7	>sp|P46531|NOTC1_HUMAN Neurogenic locus notch homolog protein 1 OS=Homo sapiens OX=9606 GN=NOTCH1 PE=1 SV=4	1	5119	FP060222_11.5396.5396.4	high-energy collision-induced dissociation	16.21	3115.29	3115.29	1	449 | 43455
312	Hex(1)Pent(2)	985.3	4	779.829	3116.3	779.83	3116.3	controllerType=0 controllerNumber=1 scan=4896	-0.636	E.VNTDECASSPCLHNGRCLDKINE.F	9	VNTDECASSPCLHNGRCLDKINE,EF,6@57.02146,9@426.13734,11@57.02146,14@0.98402,17@57.02146	S9(OGlycan / 426.1373); N14(Deamidated / 0.984)	14.7313	E.VNTDEC[+57.02146]ASS[+426.13734]PC[+57.02146]LHN[+0.98402]GRC[+57.02146]LDKINE.F	C6(Carbamidomethyl / 57.0215); C11(Carbamidomethyl / 57.0215); C17(Carbamidomethyl / 57.0215)	7.4e-17	9.6e-17	0	0	0	0	3.6e-17	4.7e-17	16.134	985.3	1.2		Specific	20.6	>sp|P46531|NOTC1_HUMAN Neurogenic locus notch homolog protein 1 OS=Homo sapiens OX=9606 GN=NOTCH1 PE=1 SV=4	1	4510	FP060222_11.4896.4896.4	high-energy collision-induced dissociation	17.21	3115.29	3115.29	1	450 | 41708
312	Hex(1)Pent(2)	983	3	1039.44	3116.3	1039.44	3116.3	controllerType=0 controllerNumber=1 scan=5417	-0.69	E.VNTDECASSPCLHNGRCLDKINE.F	9	VNTDECASSPCLHNGRCLDKINE,EF,6@57.02146,9@426.13734,11@57.02146,14@0.98402,17@57.02146	S9(OGlycan / 426.1373); N14(Deamidated / 0.984)	15.8301	E.VNTDEC[+57.02146]ASS[+426.13734]PC[+57.02146]LHN[+0.98402]GRC[+57.02146]LDKINE.F	C6(Carbamidomethyl / 57.0215); C11(Carbamidomethyl / 57.0215); C17(Carbamidomethyl / 57.0215)	2.2e-16	2.9e-16	0	0	0	0	7.5e-17	9.8e-17	15.654	983	1.2		Specific	21	>sp|P46531|NOTC1_HUMAN Neurogenic locus notch homolog protein 1 OS=Homo sapiens OX=9606 GN=NOTCH1 PE=1 SV=4	1	5145	FP060222_11.5417.5417.3	high-energy collision-induced dissociation	16.73	3115.29	3115.29	1	451 | 43695
312	Hex(1)Pent(2)	980.9	4	779.829	3116.3	779.83	3116.3	controllerType=0 controllerNumber=1 scan=5502	-0.479	E.VNTDECASSPCLHNGRCLDKINE.F	9	VNTDECASSPCLHNGRCLDKINE,EF,6@57.02146,9@426.13734,11@57.02146,14@0.98402,17@57.02146	S9(OGlycan / 426.1373); N14(Deamidated / 0.984)	16.0134	E.VNTDEC[+57.02146]ASS[+426.13734]PC[+57.02146]LHN[+0.98402]GRC[+57.02146]LDKINE.F	C6(Carbamidomethyl / 57.0215); C11(Carbamidomethyl / 57.0215); C17(Carbamidomethyl / 57.0215)	7.4e-17	9.6e-17	0	0	0	0	4.9e-17	6.4e-17	16.134	980.9	1.2		Specific	22.7	>sp|P46531|NOTC1_HUMAN Neurogenic locus notch homolog protein 1 OS=Homo sapiens OX=9606 GN=NOTCH1 PE=1 SV=4	1	5249	FP060222_11.5502.5502.4	high-energy collision-induced dissociation	16.21	3115.29	3115.29	1	452 | 44415
312	Hex(1)Pent(2)	965	3	1039.44	3116.29	1039.44	3116.3	controllerType=0 controllerNumber=1 scan=4855	-1.395	E.VNTDECASSPCLHNGRCLDKINE.F	9	VNTDECASSPCLHNGRCLDKINE,EF,6@57.02146,9@426.13734,11@57.02146,14@0.98402,17@57.02146	S9(OGlycan / 426.1373); N14(Deamidated / 0.984)	14.6367	E.VNTDEC[+57.02146]ASS[+426.13734]PC[+57.02146]LHN[+0.98402]GRC[+57.02146]LDKINE.F	C6(Carbamidomethyl / 57.0215); C11(Carbamidomethyl / 57.0215); C17(Carbamidomethyl / 57.0215)	2.2e-16	2.9e-16	0	0	0	0	6.7e-17	8.7e-17	15.654	942.3	1.2		Specific	20.5	>sp|P46531|NOTC1_HUMAN Neurogenic locus notch homolog protein 1 OS=Homo sapiens OX=9606 GN=NOTCH1 PE=1 SV=4	1	4458	FP060222_11.4855.4855.3	high-energy collision-induced dissociation	15.73	3115.29	3115.29	1	453 | 41388
312	Hex(1)Pent(2)	959.5	4	779.829	3116.3	779.83	3116.3	controllerType=0 controllerNumber=1 scan=4842	-0.793	E.VNTDECASSPCLHNGRCLDKINE.F	9	VNTDECASSPCLHNGRCLDKINE,EF,6@57.02146,9@426.13734,11@57.02146,14@0.98402,17@57.02146	S9(OGlycan / 426.1373); N14(Deamidated / 0.984)	14.6088	E.VNTDEC[+57.02146]ASS[+426.13734]PC[+57.02146]LHN[+0.98402]GRC[+57.02146]LDKINE.F	C6(Carbamidomethyl / 57.0215); C11(Carbamidomethyl / 57.0215); C17(Carbamidomethyl / 57.0215)	7.4e-17	9.6e-17	0	0	0	0	3.1e-17	4.1e-17	16.134	959.5	1.2		Specific	19.1	>sp|P46531|NOTC1_HUMAN Neurogenic locus notch homolog protein 1 OS=Homo sapiens OX=9606 GN=NOTCH1 PE=1 SV=4	1	4439	FP060222_11.4842.4842.4	high-energy collision-induced dissociation	16.21	3115.29	3115.29	1	454 | 41342
312	Hex(1)Pent(2)	955.3	3	1039.44	3116.3	1039.44	3116.3	controllerType=0 controllerNumber=1 scan=5468	-0.808	E.VNTDECASSPCLHNGRCLDKINE.F	9	VNTDECASSPCLHNGRCLDKINE,EF,6@57.02146,9@426.13734,11@57.02146,14@0.98402,17@57.02146	S9(OGlycan / 426.1373); N14(Deamidated / 0.984)	15.9373	E.VNTDEC[+57.02146]ASS[+426.13734]PC[+57.02146]LHN[+0.98402]GRC[+57.02146]LDKINE.F	C6(Carbamidomethyl / 57.0215); C11(Carbamidomethyl / 57.0215); C17(Carbamidomethyl / 57.0215)	2.2e-16	2.9e-16	0	0	0	0	8.2e-17	1.1e-16	15.654	955.3	1.2		Specific	22.3	>sp|P46531|NOTC1_HUMAN Neurogenic locus notch homolog protein 1 OS=Homo sapiens OX=9606 GN=NOTCH1 PE=1 SV=4	1	5205	FP060222_11.5468.5468.3	high-energy collision-induced dissociation	15.73	3115.29	3115.29	1	455 | 44135
312	Hex(1)Pent(2)	942.2	4	779.829	3116.3	779.83	3116.3	controllerType=0 controllerNumber=1 scan=5556	-0.479	E.VNTDECASSPCLHNGRCLDKINE.F	9	VNTDECASSPCLHNGRCLDKINE,EF,6@57.02146,9@426.13734,11@57.02146,14@0.98402,17@57.02146	S9(OGlycan / 426.1373); N14(Deamidated / 0.984)	16.1353	E.VNTDEC[+57.02146]ASS[+426.13734]PC[+57.02146]LHN[+0.98402]GRC[+57.02146]LDKINE.F	C6(Carbamidomethyl / 57.0215); C11(Carbamidomethyl / 57.0215); C17(Carbamidomethyl / 57.0215)	7.4e-16	9.6e-16	0	0	0	0	1.9e-16	2.5e-16	15.134	942.2	1.2		Specific	20.5	>sp|P46531|NOTC1_HUMAN Neurogenic locus notch homolog protein 1 OS=Homo sapiens OX=9606 GN=NOTCH1 PE=1 SV=4	1	5314	FP060222_11.5556.5556.4	high-energy collision-induced dissociation	16.21	3115.29	3115.29	1	456 | 44575
312	Hex(1)Pent(2)	935.6	4	779.828	3116.29	779.83	3116.3	controllerType=0 controllerNumber=1 scan=5139	-2.516	E.VNTDECASSPCLHNGRCLDKINE.F	9	VNTDECASSPCLHNGRCLDKINE,EF,6@57.02146,9@426.13734,11@57.02146,14@0.98402,17@57.02146	S9(OGlycan / 426.1373); N14(Deamidated / 0.984)	15.2418	E.VNTDEC[+57.02146]ASS[+426.13734]PC[+57.02146]LHN[+0.98402]GRC[+57.02146]LDKINE.F	C6(Carbamidomethyl / 57.0215); C11(Carbamidomethyl / 57.0215); C17(Carbamidomethyl / 57.0215)	7.1e-15	9.2e-15	0	0	0	0	9.4e-16	1.2e-15	14.149	935.6	1.2		Specific	17.7	>sp|P46531|NOTC1_HUMAN Neurogenic locus notch homolog protein 1 OS=Homo sapiens OX=9606 GN=NOTCH1 PE=1 SV=4	1	4809	FP060222_11.5139.5139.4	high-energy collision-induced dissociation	15.23	3115.28	3115.29	1	457 | 42495
312	Hex(1)Pent(2)	927.8	4	779.828	3116.29	779.83	3116.3	controllerType=0 controllerNumber=1 scan=5618	-2.986	E.VNTDECASSPCLHNGRCLDKINE.F	9	VNTDECASSPCLHNGRCLDKINE,EF,6@57.02146,9@426.13734,11@57.02146,14@0.98402,17@57.02146	S9(OGlycan / 426.1373); N14(Deamidated / 0.984)	16.2756	E.VNTDEC[+57.02146]ASS[+426.13734]PC[+57.02146]LHN[+0.98402]GRC[+57.02146]LDKINE.F	C6(Carbamidomethyl / 57.0215); C11(Carbamidomethyl / 57.0215); C17(Carbamidomethyl / 57.0215)	7.1e-15	9.2e-15	0	0	0	0	1.1e-15	1.5e-15	14.149	927.8	1.2		Specific	20.3	>sp|P46531|NOTC1_HUMAN Neurogenic locus notch homolog protein 1 OS=Homo sapiens OX=9606 GN=NOTCH1 PE=1 SV=4	1	5397	FP060222_11.5618.5618.4	high-energy collision-induced dissociation	14.23	3115.28	3115.29	1	458 | 44695
312	Hex(1)Pent(2)	873.4	4	779.828	3116.29	779.83	3116.3	controllerType=0 controllerNumber=1 scan=5672	-2.986	E.VNTDECASSPCLHNGRCLDKINE.F	9	VNTDECASSPCLHNGRCLDKINE,EF,6@57.02146,9@426.13734,11@57.02146,14@0.98402,17@57.02146	S9(OGlycan / 426.1373); N14(Deamidated / 0.984)	16.4004	E.VNTDEC[+57.02146]ASS[+426.13734]PC[+57.02146]LHN[+0.98402]GRC[+57.02146]LDKINE.F	C6(Carbamidomethyl / 57.0215); C11(Carbamidomethyl / 57.0215); C17(Carbamidomethyl / 57.0215)	7.1e-14	9.2e-14	0	0	0	0	7.1e-15	9.2e-15	13.149	873.4	1.2		Specific	20.6	>sp|P46531|NOTC1_HUMAN Neurogenic locus notch homolog protein 1 OS=Homo sapiens OX=9606 GN=NOTCH1 PE=1 SV=4	1	5468	FP060222_11.5672.5672.4	high-energy collision-induced dissociation	13.23	3115.28	3115.29	1	459 | 44883
312	Hex(1)Pent(2)	801.8	4	779.829	3116.29	779.83	3116.3	controllerType=0 controllerNumber=1 scan=4956	-1.498	E.VNTDECASSPCLHNGRCLDKINE.F	9	VNTDECASSPCLHNGRCLDKINE,EF,6@57.02146,9@426.13734,11@57.02146,14@0.98402,17@57.02146	S9(OGlycan / 426.1373); N14(Deamidated / 0.984)	14.8626	E.VNTDEC[+57.02146]ASS[+426.13734]PC[+57.02146]LHN[+0.98402]GRC[+57.02146]LDKINE.F	C6(Carbamidomethyl / 57.0215); C11(Carbamidomethyl / 57.0215); C17(Carbamidomethyl / 57.0215)	7.4e-14	9.6e-14	0	0	0	0	1e-14	1.3e-14	13.134	801.8	1.2		Specific	15.6	>sp|P46531|NOTC1_HUMAN Neurogenic locus notch homolog protein 1 OS=Homo sapiens OX=9606 GN=NOTCH1 PE=1 SV=4	1	4591	FP060222_11.4956.4956.4	high-energy collision-induced dissociation	12.21	3115.29	3115.29	1	460 | 42028
312	Hex(1)Pent(2)	1004.5	3	1039.11	3115.32	1039.11	3115.31	controllerType=0 controllerNumber=1 scan=4645	1.31	E.VNTDECASSPCLHNGRCLDKINE.F	9	VNTDECASSPCLHNGRCLDKINE,EF,6@57.02146,9@426.13734,11@57.02146,17@57.02146	S9(OGlycan / 426.1373)	14.1611	E.VNTDEC[+57.02146]ASS[+426.13734]PC[+57.02146]LHNGRC[+57.02146]LDKINE.F	C6(Carbamidomethyl / 57.0215); C11(Carbamidomethyl / 57.0215); C17(Carbamidomethyl / 57.0215)	1.3e-16	1.7e-16	0	0	0	0	5.8e-17	7.5e-17	15.889	968	1.2		Specific	19.8	>sp|P46531|NOTC1_HUMAN Neurogenic locus notch homolog protein 1 OS=Homo sapiens OX=9606 GN=NOTCH1 PE=1 SV=4	1	4186	FP060222_11.4645.4645.3	high-energy collision-induced dissociation	16.77	3114.31	3114.31	1	461 | 40077
312	Hex(1)Pent(2)	961.5	4	779.584	3115.31	779.584	3115.31	controllerType=0 controllerNumber=1 scan=4676	0.032	E.VNTDECASSPCLHNGRCLDKINE.F	9	VNTDECASSPCLHNGRCLDKINE,EF,6@57.02146,9@426.13734,11@57.02146,17@57.02146	S9(OGlycan / 426.1373)	14.2324	E.VNTDEC[+57.02146]ASS[+426.13734]PC[+57.02146]LHNGRC[+57.02146]LDKINE.F	C6(Carbamidomethyl / 57.0215); C11(Carbamidomethyl / 57.0215); C17(Carbamidomethyl / 57.0215)	7.4e-17	9.6e-17	0	0	0	0	2.5e-17	3.3e-17	16.134	961.5	1.2		Specific	19.1	>sp|P46531|NOTC1_HUMAN Neurogenic locus notch homolog protein 1 OS=Homo sapiens OX=9606 GN=NOTCH1 PE=1 SV=4	1	4225	FP060222_11.4676.4676.4	high-energy collision-induced dissociation	17.02	3114.31	3114.31	1	462 | 40197
312	Hex(1)Pent(2)	933.9	4	779.584	3115.32	779.584	3115.31	controllerType=0 controllerNumber=1 scan=4623	0.738	E.VNTDECASSPCLHNGRCLDKINE.F	9	VNTDECASSPCLHNGRCLDKINE,EF,6@57.02146,9@426.13734,11@57.02146,17@57.02146	S9(OGlycan / 426.1373)	14.1096	E.VNTDEC[+57.02146]ASS[+426.13734]PC[+57.02146]LHNGRC[+57.02146]LDKINE.F	C6(Carbamidomethyl / 57.0215); C11(Carbamidomethyl / 57.0215); C17(Carbamidomethyl / 57.0215)	4.3e-15	5.6e-15	0	0	0	0	5.3e-16	6.9e-16	14.368	933.9	1.2		Specific	18.6	>sp|P46531|NOTC1_HUMAN Neurogenic locus notch homolog protein 1 OS=Homo sapiens OX=9606 GN=NOTCH1 PE=1 SV=4	1	4156	FP060222_11.4623.4623.4	high-energy collision-induced dissociation	16.25	3114.31	3114.31	1	463 | 39853
312	Hex(1)Pent(2)	907.5	4	779.583	3115.31	779.584	3115.31	controllerType=0 controllerNumber=1 scan=4733	-1.143	E.VNTDECASSPCLHNGRCLDKINE.F	9	VNTDECASSPCLHNGRCLDKINE,EF,6@57.02146,9@426.13734,11@57.02146,17@57.02146	S9(OGlycan / 426.1373)	14.3614	E.VNTDEC[+57.02146]ASS[+426.13734]PC[+57.02146]LHNGRC[+57.02146]LDKINE.F	C6(Carbamidomethyl / 57.0215); C11(Carbamidomethyl / 57.0215); C17(Carbamidomethyl / 57.0215)	7.4e-16	9.6e-16	0	0	0	0	1.4e-16	1.9e-16	15.134	907.5	1.2		Specific	17.6	>sp|P46531|NOTC1_HUMAN Neurogenic locus notch homolog protein 1 OS=Homo sapiens OX=9606 GN=NOTCH1 PE=1 SV=4	1	4299	FP060222_11.4733.4733.4	high-energy collision-induced dissociation	16.02	3114.3	3114.31	1	464 | 40597
312	Hex(1)Pent(2)	898.8	3	1039.11	3115.31	1039.11	3115.31	controllerType=0 controllerNumber=1 scan=4699	-0.218	E.VNTDECASSPCLHNGRCLDKINE.F	9	VNTDECASSPCLHNGRCLDKINE,EF,6@57.02146,9@426.13734,11@57.02146,17@57.02146	S9(OGlycan / 426.1373)	14.2837	E.VNTDEC[+57.02146]ASS[+426.13734]PC[+57.02146]LHNGRC[+57.02146]LDKINE.F	C6(Carbamidomethyl / 57.0215); C11(Carbamidomethyl / 57.0215); C17(Carbamidomethyl / 57.0215)	2.2e-14	2.9e-14	0	0	0	0	2.6e-15	3.3e-15	13.654	898.8	1.2		Specific	19.2	>sp|P46531|NOTC1_HUMAN Neurogenic locus notch homolog protein 1 OS=Homo sapiens OX=9606 GN=NOTCH1 PE=1 SV=4	1	4255	FP060222_11.4699.4699.3	high-energy collision-induced dissociation	15.54	3114.31	3114.31	1	465 | 40357
312	Hex(1)Pent(2)	880.2	4	779.581	3115.3	779.584	3115.31	controllerType=0 controllerNumber=1 scan=4787	-4.121	E.VNTDECASSPCLHNGRCLDKINE.F	9	VNTDECASSPCLHNGRCLDKINE,EF,6@57.02146,9@426.13734,11@57.02146,17@57.02146	S9(OGlycan / 426.1373)	14.484	E.VNTDEC[+57.02146]ASS[+426.13734]PC[+57.02146]LHNGRC[+57.02146]LDKINE.F	C6(Carbamidomethyl / 57.0215); C11(Carbamidomethyl / 57.0215); C17(Carbamidomethyl / 57.0215)	7.1e-14	9.2e-14	0	0	0	0	5.5e-15	7.1e-15	13.149	880.2	1.2		Specific	20.7	>sp|P46531|NOTC1_HUMAN Neurogenic locus notch homolog protein 1 OS=Homo sapiens OX=9606 GN=NOTCH1 PE=1 SV=4	1	4368	FP060222_11.4787.4787.4	high-energy collision-induced dissociation	15.03	3114.29	3114.31	1	466 | 40917
312	Hex(1)Pent(2)	583.1	4	779.578	3115.29	779.584	3115.31	controllerType=0 controllerNumber=1 scan=4956	-7.177	E.VNTDECASSPCLHNGRCLDKINE.F	9	VNTDECASSPCLHNGRCLDKINE,EF,6@57.02146,9@426.13734,11@57.02146,17@57.02146	S9(OGlycan / 426.1373)	14.8626	E.VNTDEC[+57.02146]ASS[+426.13734]PC[+57.02146]LHNGRC[+57.02146]LDKINE.F	C6(Carbamidomethyl / 57.0215); C11(Carbamidomethyl / 57.0215); C17(Carbamidomethyl / 57.0215)	2e-07	2.7e-07	0	0	0	0	1.8e-08	2.3e-08	6.691	583.1	1.2		Specific	13.3	>sp|P46531|NOTC1_HUMAN Neurogenic locus notch homolog protein 1 OS=Homo sapiens OX=9606 GN=NOTCH1 PE=1 SV=4	1	4590	FP060222_11.4956.4956.4	high-energy collision-induced dissociation	7.58	3114.28	3114.31	1	467 | 41988
312	Hex(1)Pent(2)	517.8	4	779.577	3115.29	779.584	3115.31	controllerType=0 controllerNumber=1 scan=5396	-9.137	E.VNTDECASSPCLHNGRCLDKINE.F	9	VNTDECASSPCLHNGRCLDKINE,EF,6@57.02146,9@426.13734,11@57.02146,17@57.02146	S9(OGlycan / 426.1373)	15.7856	E.VNTDEC[+57.02146]ASS[+426.13734]PC[+57.02146]LHNGRC[+57.02146]LDKINE.F	C6(Carbamidomethyl / 57.0215); C11(Carbamidomethyl / 57.0215); C17(Carbamidomethyl / 57.0215)	1.2e-06	1.5e-06	0	0	0	0	1.4e-07	1.8e-07	5.937	517.8	1.2		Specific	12	>sp|P46531|NOTC1_HUMAN Neurogenic locus notch homolog protein 1 OS=Homo sapiens OX=9606 GN=NOTCH1 PE=1 SV=4	1	5118	FP060222_11.5396.5396.4	high-energy collision-induced dissociation	5.81	3114.28	3114.31	1	468 | 43415
312	Hex(1)Pent(2)	499.1	4	779.577	3115.29	779.584	3115.31	controllerType=0 controllerNumber=1 scan=5023	-8.275	E.VNTDECASSPCLHNGRCLDKINE.F	9	VNTDECASSPCLHNGRCLDKINE,EF,6@57.02146,9@426.13734,11@57.02146,17@57.02146	S9(OGlycan / 426.1373)	15.0014	E.VNTDEC[+57.02146]ASS[+426.13734]PC[+57.02146]LHNGRC[+57.02146]LDKINE.F	C6(Carbamidomethyl / 57.0215); C11(Carbamidomethyl / 57.0215); C17(Carbamidomethyl / 57.0215)	1.2e-06	1.5e-06	0	0	0	0	1.3e-07	1.7e-07	5.937	499.1	1.2		Specific	13.1	>sp|P46531|NOTC1_HUMAN Neurogenic locus notch homolog protein 1 OS=Homo sapiens OX=9606 GN=NOTCH1 PE=1 SV=4	1	4673	FP060222_11.5023.5023.4	high-energy collision-induced dissociation	5.81	3114.28	3114.31	1	469 | 42169
312	Hex(1)Pent(1)	538.2	4	747.068	2985.25	747.065	2985.24	controllerType=0 controllerNumber=1 scan=5466	4.044	E.VNTDECASSPCLHNGRCLDKINE.F	9	VNTDECASSPCLHNGRCLDKINE,EF,2@0.98402,6@57.02146,9@294.09508,11@57.02146,16@0.98402,17@57.02146	N2(Deamidated / 0.984); S9(OGlycan / 294.0951); R16(Deamidated / 0.984)	15.9311	E.VN[+0.98402]TDEC[+57.02146]ASS[+294.09508]PC[+57.02146]LHNGR[+0.98402]C[+57.02146]LDKINE.F	C6(Carbamidomethyl / 57.0215); C11(Carbamidomethyl / 57.0215); C17(Carbamidomethyl / 57.0215)	2.5e-06	3.2e-06	0	0	0	0	2.1e-07	2.7e-07	5.605	538.2	1.2		Specific	15.8	>sp|P46531|NOTC1_HUMAN Neurogenic locus notch homolog protein 1 OS=Homo sapiens OX=9606 GN=NOTCH1 PE=1 SV=4	1	5204	FP060222_11.5466.5466.4	high-energy collision-induced dissociation	5.37	2984.24	2984.23	1	470 | 21226
312	Hex(1)Pent(1)	756	4	746.816	2984.24	746.819	2984.26	controllerType=0 controllerNumber=1 scan=5466	-4.665	E.VNTDECASSPCLHNGRCLDKINE.F	9	VNTDECASSPCLHNGRCLDKINE,EF,6@57.02146,9@294.09508,11@57.02146,14@0.98402,17@57.02146	S9(OGlycan / 294.0951); N14(Deamidated / 0.984)	15.9311	E.VNTDEC[+57.02146]ASS[+294.09508]PC[+57.02146]LHN[+0.98402]GRC[+57.02146]LDKINE.F	C6(Carbamidomethyl / 57.0215); C11(Carbamidomethyl / 57.0215); C17(Carbamidomethyl / 57.0215)	2.8e-11	3.6e-11	0	0	0	0	2.8e-12	3.6e-12	10.558	756	1.2		Specific	18	>sp|P46531|NOTC1_HUMAN Neurogenic locus notch homolog protein 1 OS=Homo sapiens OX=9606 GN=NOTCH1 PE=1 SV=4	1	5203	FP060222_11.5466.5466.4	high-energy collision-induced dissociation	9.64	2983.23	2983.25	1	471 | 21186
312	Hex(1)	895.6	4	713.808	2852.21	713.809	2852.21	controllerType=0 controllerNumber=1 scan=5418	-0.679	E.VNTDECASSPCLHNGRCLDKINE.F	9	VNTDECASSPCLHNGRCLDKINE,EF,6@57.02146,9@162.05282,11@57.02146,14@0.98402,17@57.02146	S9(OGlycan / 162.0528); N14(Deamidated / 0.984)	15.8323	E.VNTDEC[+57.02146]ASS[+162.05282]PC[+57.02146]LHN[+0.98402]GRC[+57.02146]LDKINE.F	C6(Carbamidomethyl / 57.0215); C11(Carbamidomethyl / 57.0215); C17(Carbamidomethyl / 57.0215)	7.4e-15	9.6e-15	0	0	0	0	1.3e-15	1.7e-15	14.134	412	1.2		Specific	17.7	>sp|P46531|NOTC1_HUMAN Neurogenic locus notch homolog protein 1 OS=Homo sapiens OX=9606 GN=NOTCH1 PE=1 SV=4	1	5146	FP060222_11.5418.5418.4	high-energy collision-induced dissociation	15.21	2851.2	2851.21	1	472 | 20917
312	Hex(1)	813.2	4	713.808	2852.21	713.809	2852.21	controllerType=0 controllerNumber=1 scan=5486	-1.535	E.VNTDECASSPCLHNGRCLDKINE.F	9	VNTDECASSPCLHNGRCLDKINE,EF,6@57.02146,9@162.05282,11@57.02146,14@0.98402,17@57.02146	S9(OGlycan / 162.0528); N14(Deamidated / 0.984)	15.9768	E.VNTDEC[+57.02146]ASS[+162.05282]PC[+57.02146]LHN[+0.98402]GRC[+57.02146]LDKINE.F	C6(Carbamidomethyl / 57.0215); C11(Carbamidomethyl / 57.0215); C17(Carbamidomethyl / 57.0215)	7.4e-14	9.6e-14	0	0	0	0	1.2e-14	1.5e-14	13.134	383.2	1.2		Specific	17.3	>sp|P46531|NOTC1_HUMAN Neurogenic locus notch homolog protein 1 OS=Homo sapiens OX=9606 GN=NOTCH1 PE=1 SV=4	1	5228	FP060222_11.5486.5486.4	high-energy collision-induced dissociation	13.21	2851.2	2851.21	1	473 | 21300
312	Hex(1)	772	4	713.808	2852.21	713.809	2852.21	controllerType=0 controllerNumber=1 scan=4827	-0.765	E.VNTDECASSPCLHNGRCLDKINE.F	9	VNTDECASSPCLHNGRCLDKINE,EF,6@57.02146,9@162.05282,11@57.02146,14@0.98402,17@57.02146	S9(OGlycan / 162.0528); N14(Deamidated / 0.984)	14.5744	E.VNTDEC[+57.02146]ASS[+162.05282]PC[+57.02146]LHN[+0.98402]GRC[+57.02146]LDKINE.F	C6(Carbamidomethyl / 57.0215); C11(Carbamidomethyl / 57.0215); C17(Carbamidomethyl / 57.0215)	7.4e-13	9.6e-13	0	0	0	0	1.2e-13	1.6e-13	12.134	375	1.2		Specific	16.4	>sp|P46531|NOTC1_HUMAN Neurogenic locus notch homolog protein 1 OS=Homo sapiens OX=9606 GN=NOTCH1 PE=1 SV=4	1	4422	FP060222_11.4827.4827.4	high-energy collision-induced dissociation	12.21	2851.2	2851.21	1	474 | 19528
312	Hex(1)	577.6	4	713.807	2852.21	713.809	2852.21	controllerType=0 controllerNumber=1 scan=4882	-2.134	E.VNTDECASSPCLHNGRCLDKINE.F	9	VNTDECASSPCLHNGRCLDKINE,EF,6@57.02146,9@162.05282,11@57.02146,14@0.98402,17@57.02146	S9(OGlycan / 162.0528); N14(Deamidated / 0.984)	14.6972	E.VNTDEC[+57.02146]ASS[+162.05282]PC[+57.02146]LHN[+0.98402]GRC[+57.02146]LDKINE.F	C6(Carbamidomethyl / 57.0215); C11(Carbamidomethyl / 57.0215); C17(Carbamidomethyl / 57.0215)	2.1e-06	2.7e-06	0	0	0	0	1.9e-07	2.5e-07	5.685	199.1	1.2		Specific	14.7	>sp|P46531|NOTC1_HUMAN Neurogenic locus notch homolog protein 1 OS=Homo sapiens OX=9606 GN=NOTCH1 PE=1 SV=4	1	4493	FP060222_11.4882.4882.4	high-energy collision-induced dissociation	5.76	2851.2	2851.21	1	475 | 19692
312	Hex(1)	659.1	4	713.562	2851.23	713.563	2851.23	controllerType=0 controllerNumber=1 scan=4666	-1.148	E.VNTDECASSPCLHNGRCLDKINE.F	9	VNTDECASSPCLHNGRCLDKINE,EF,6@57.02146,9@162.05282,11@57.02146,17@57.02146	S9(OGlycan / 162.0528)	14.209	E.VNTDEC[+57.02146]ASS[+162.05282]PC[+57.02146]LHNGRC[+57.02146]LDKINE.F	C6(Carbamidomethyl / 57.0215); C11(Carbamidomethyl / 57.0215); C17(Carbamidomethyl / 57.0215)	7.4e-11	9.6e-11	0	0	0	0	5.6e-12	7.2e-12	10.134	394.2	1.2		Specific	17.1	>sp|P46531|NOTC1_HUMAN Neurogenic locus notch homolog protein 1 OS=Homo sapiens OX=9606 GN=NOTCH1 PE=1 SV=4	1	4214	FP060222_11.4666.4666.4	high-energy collision-induced dissociation	10.02	2850.22	2850.22	1	476 | 19170
312	Hex(1)	639.9	4	713.563	2851.23	713.563	2851.23	controllerType=0 controllerNumber=1 scan=4615	0.222	E.VNTDECASSPCLHNGRCLDKINE.F	9	VNTDECASSPCLHNGRCLDKINE,EF,6@57.02146,9@162.05282,11@57.02146,17@57.02146	S9(OGlycan / 162.0528)	14.0903	E.VNTDEC[+57.02146]ASS[+162.05282]PC[+57.02146]LHNGRC[+57.02146]LDKINE.F	C6(Carbamidomethyl / 57.0215); C11(Carbamidomethyl / 57.0215); C17(Carbamidomethyl / 57.0215)	8.8e-09	1.1e-08	0	0	0	0	8.7e-10	1.1e-09	8.055	343.7	1.2		Specific	15.7	>sp|P46531|NOTC1_HUMAN Neurogenic locus notch homolog protein 1 OS=Homo sapiens OX=9606 GN=NOTCH1 PE=1 SV=4	1	4147	FP060222_11.4615.4615.4	high-energy collision-induced dissociation	8.94	2850.22	2850.22	1	477 | 19024
312		816.5	4	673.295	2690.16	673.296	2690.16	controllerType=0 controllerNumber=1 scan=5530	-0.505	E.VNTDECASSPCLHNGRCLDKINE.F		VNTDECASSPCLHNGRCLDKINE,EF,6@57.02146,11@57.02146,14@0.98402,17@57.02146	N14(Deamidated / 0.984)	16.0741	E.VNTDEC[+57.02146]ASSPC[+57.02146]LHN[+0.98402]GRC[+57.02146]LDKINE.F	C6(Carbamidomethyl / 57.0215); C11(Carbamidomethyl / 57.0215); C17(Carbamidomethyl / 57.0215)	7.4e-14	9.6e-14	0	0	0	0	1.3e-14	1.7e-14	13.134	816.5	65.4		Specific	14.3	>sp|P46531|NOTC1_HUMAN Neurogenic locus notch homolog protein 1 OS=Homo sapiens OX=9606 GN=NOTCH1 PE=1 SV=4	1	5285	FP060222_11.5530.5530.4	high-energy collision-induced dissociation	14.02	2689.15	2689.15	1	478 | 21410
312		277.9	4	673.296	2690.16	673.296	2690.16	controllerType=0 controllerNumber=1 scan=5584	0.13	E.VNTDECASSPCLHNGRCLDKINE.F		VNTDECASSPCLHNGRCLDKINE,EF,6@57.02146,11@57.02146,14@0.98402,17@57.02146	N14(Deamidated / 0.984)	16.197	E.VNTDEC[+57.02146]ASSPC[+57.02146]LHN[+0.98402]GRC[+57.02146]LDKINE.F	C6(Carbamidomethyl / 57.0215); C11(Carbamidomethyl / 57.0215); C17(Carbamidomethyl / 57.0215)	8.9e-05	0.00012	0	0	0	0	7e-06	9.1e-06	4.051	277.9	35.5		Specific	9.2	>sp|P46531|NOTC1_HUMAN Neurogenic locus notch homolog protein 1 OS=Homo sapiens OX=9606 GN=NOTCH1 PE=1 SV=4	1	5352	FP060222_11.5584.5584.3	high-energy collision-induced dissociation	4.03	2689.15	2689.15	1	479 | 21542
316	HexNAc(1)Fuc(1); HexNAc(1)	65.1	3	938.726	2814.16	938.73	2814.17	controllerType=0 controllerNumber=1 scan=6068	-3.927	D.ECASSPCLHNGRCLDKINE.F	4;5	ECASSPCLHNGRCLDKINE,DF,2@57.02146,4@349.13728,5@203.07937,7@57.02146,10@0.98402,12@0.98402,13@57.02146	S4(OGlycan / 349.1373); S5(OGlycan / 203.0794); N10(Deamidated / 0.984); R12(Deamidated / 0.984)	17.3109	D.EC[+57.02146]AS[+349.13728]S[+203.07937]PC[+57.02146]LHN[+0.98402]GR[+0.98402]C[+57.02146]LDKINE.F	C2(Carbamidomethyl / 57.0215); C7(Carbamidomethyl / 57.0215); C13(Carbamidomethyl / 57.0215)	0.028	0.036	0	0	0	0	0.0025	0.0032	1.558	65.1	0		Specific	7.7	>sp|P46531|NOTC1_HUMAN Neurogenic locus notch homolog protein 1 OS=Homo sapiens OX=9606 GN=NOTCH1 PE=1 SV=4	1	5967	FP060222_11.6068.6068.3	high-energy collision-induced dissociation	1.37	2813.16	2813.17	1	480 | 23002
316	HexNAc(1); HexNAc(1)Fuc(1)	213.5	3	938.393	2813.16	938.402	2813.19	controllerType=0 controllerNumber=1 scan=6068	-9.654	D.ECASSPCLHNGRCLDKINE.F	4;5	ECASSPCLHNGRCLDKINE,DF,2@57.02146,4@203.07937,5@349.13728,7@57.02146,10@0.98402,13@57.02146	S4(OGlycan / 203.0794); S5(OGlycan / 349.1373); N10(Deamidated / 0.984)	17.3109	D.EC[+57.02146]AS[+203.07937]S[+349.13728]PC[+57.02146]LHN[+0.98402]GRC[+57.02146]LDKINE.F	C2(Carbamidomethyl / 57.0215); C7(Carbamidomethyl / 57.0215); C13(Carbamidomethyl / 57.0215)	0.00029	0.00038	0	0	0	0	1.8e-05	2.3e-05	3.54	213.5	0		Specific	12.5	>sp|P46531|NOTC1_HUMAN Neurogenic locus notch homolog protein 1 OS=Homo sapiens OX=9606 GN=NOTCH1 PE=1 SV=4	1	5966	FP060222_11.6068.6068.3	high-energy collision-induced dissociation	3.07	2812.16	2812.18	1	481 | 22962
316	Hex(1)Pent(1)	82.4	3	852.688	2556.05	852.689	2556.05	controllerType=0 controllerNumber=1 scan=5440	-1.605	D.ECASSPCLHNGRCLDKINE.F	5	ECASSPCLHNGRCLDKINE,DF,2@57.02146,5@294.09508,7@57.02146,10@0.98402,12@0.98402,13@57.02146	S5(OGlycan / 294.0951); N10(Deamidated / 0.984); R12(Deamidated / 0.984)	15.8784	D.EC[+57.02146]ASS[+294.09508]PC[+57.02146]LHN[+0.98402]GR[+0.98402]C[+57.02146]LDKINE.F	C2(Carbamidomethyl / 57.0215); C7(Carbamidomethyl / 57.0215); C13(Carbamidomethyl / 57.0215)	0.026	0.033	0	0	0	0	0.002	0.0026	1.59	82.4	1.2		Specific	6.3	>sp|P46531|NOTC1_HUMAN Neurogenic locus notch homolog protein 1 OS=Homo sapiens OX=9606 GN=NOTCH1 PE=1 SV=4	1	5175	FP060222_11.5440.5440.3	high-energy collision-induced dissociation	1.38	2555.04	2555.05	1	482 | 21126
316		92	3	759.657	2276.96	759.661	2276.97	controllerType=0 controllerNumber=1 scan=5705	-6.084	D.ECASSPCLHNGRCLDKINE.F		ECASSPCLHNGRCLDKINE,DF,2@57.02146,7@57.02146,9@15.99492,10@0.98402,13@57.02146	H9(Oxidation / 15.9949); N10(Deamidated / 0.984)	16.474	D.EC[+57.02146]ASSPC[+57.02146]LH[+15.99492]N[+0.98402]GRC[+57.02146]LDKINE.F	C2(Carbamidomethyl / 57.0215); C7(Carbamidomethyl / 57.0215); C13(Carbamidomethyl / 57.0215)	0.032	0.041	0	0.0017	0	0.0051	0.0044	0.0058	1.498	92	63.5		Specific	7.3	>sp|P46531|NOTC1_HUMAN Neurogenic locus notch homolog protein 1 OS=Homo sapiens OX=9606 GN=NOTCH1 PE=1 SV=4	1	5505	FP060222_11.5705.5705.3	high-energy collision-induced dissociation	1.36	2275.95	2275.96	1	483 | 9484
316		119.9	3	759.328	2275.97	759.333	2275.99	controllerType=0 controllerNumber=1 scan=5118	-7.451	D.ECASSPCLHNGRCLDKINE.F		ECASSPCLHNGRCLDKINE,DF,2@57.02146,7@57.02146,9@15.99492,13@57.02146	H9(Oxidation / 15.9949)	15.1967	D.EC[+57.02146]ASSPC[+57.02146]LH[+15.99492]NGRC[+57.02146]LDKINE.F	C2(Carbamidomethyl / 57.0215); C7(Carbamidomethyl / 57.0215); C13(Carbamidomethyl / 57.0215)	0.03	0.038	0	0	0	0	0.0034	0.0044	1.53	119.9	52.1		Specific	7.5	>sp|P46531|NOTC1_HUMAN Neurogenic locus notch homolog protein 1 OS=Homo sapiens OX=9606 GN=NOTCH1 PE=1 SV=4	1	4780	FP060222_11.5118.5118.3	high-energy collision-induced dissociation	1.42	2274.96	2274.98	1	484 | 9327
316		65.6	3	759.329	2275.97	759.333	2275.99	controllerType=0 controllerNumber=1 scan=5176	-5.681	D.ECASSPCLHNGRCLDKINE.F		ECASSPCLHNGRCLDKINE,DF,2@57.02146,7@57.02146,9@15.99492,13@57.02146	H9(Oxidation / 15.9949)	15.3162	D.EC[+57.02146]ASSPC[+57.02146]LH[+15.99492]NGRC[+57.02146]LDKINE.F	C2(Carbamidomethyl / 57.0215); C7(Carbamidomethyl / 57.0215); C13(Carbamidomethyl / 57.0215)	0.033	0.043	0	0.013	0	0	0.006	0.013	1.479	65.6	49.5		Specific	5.8	>sp|P46531|NOTC1_HUMAN Neurogenic locus notch homolog protein 1 OS=Homo sapiens OX=9606 GN=NOTCH1 PE=1 SV=4	1	4853	FP060222_11.5176.5176.3	high-energy collision-induced dissociation	1.36	2274.97	2274.98	1	485 | 9365
317	Fuc(1); HexNAc(1)Hex(1)Fuc(1)	292.9	3	930.393	2789.17	930.398	2789.18	controllerType=0 controllerNumber=1 scan=6092	-5.251	E.CASSPCLHNGRCLDKINE.F	3;4	CASSPCLHNGRCLDKINE,EF,1@57.02146,3@146.05791,4@511.19010,6@57.02146,9@0.98402,12@57.02146	S3(OGlycan / 146.0579); S4(OGlycan / 511.1901); N9(Deamidated / 0.984)	17.3642	E.C[+57.02146]AS[+146.05791]S[+511.19010]PC[+57.02146]LHN[+0.98402]GRC[+57.02146]LDKINE.F	C1(Carbamidomethyl / 57.0215); C6(Carbamidomethyl / 57.0215); C12(Carbamidomethyl / 57.0215)	7.1e-05	9.2e-05	0	0	0	0	5.5e-06	7.2e-06	4.15	292.9	1.2		Specific	12.1	>sp|P46531|NOTC1_HUMAN Neurogenic locus notch homolog protein 1 OS=Homo sapiens OX=9606 GN=NOTCH1 PE=1 SV=4	1	5995	FP060222_11.6092.6092.3	high-energy collision-induced dissociation	3.13	2788.16	2788.17	1	486 | 23156
317	Hex(1)Pent(1); HexNAc(1)Fuc(1)	348.5	3	925.728	2775.17	925.726	2775.16	controllerType=0 controllerNumber=1 scan=5429	2.253	E.CASSPCLHNGRCLDKINE.F	3;4	CASSPCLHNGRCLDKINE,EF,1@57.02146,3@294.09508,4@349.13728,6@57.02146,9@0.98402,12@57.02146	S3(OGlycan / 294.0951); S4(OGlycan / 349.1373); N9(Deamidated / 0.984)	15.8554	E.C[+57.02146]AS[+294.09508]S[+349.13728]PC[+57.02146]LHN[+0.98402]GRC[+57.02146]LDKINE.F	C1(Carbamidomethyl / 57.0215); C6(Carbamidomethyl / 57.0215); C12(Carbamidomethyl / 57.0215)	0.00024	0.00032	0	0	0	0	1.5e-05	2e-05	3.613	348.5	0		Specific	10.2	>sp|P46531|NOTC1_HUMAN Neurogenic locus notch homolog protein 1 OS=Homo sapiens OX=9606 GN=NOTCH1 PE=1 SV=4	1	5159	FP060222_11.5429.5429.4	high-energy collision-induced dissociation	2.59	2774.16	2774.16	1	487 | 21036
317	Hex(1)Pent(2)	776.9	4	644.272	2574.07	644.271	2574.06	controllerType=0 controllerNumber=1 scan=4534	0.65	E.CASSPCLHNGRCLDKINE.F	4	CASSPCLHNGRCLDKINE,EF,1@57.02146,4@426.13734,6@57.02146,9@0.98402,12@57.02146,14@15.99492	S4(OGlycan / 426.1373); N9(Deamidated / 0.984); D14(Oxidation / 15.9949)	13.9015	E.C[+57.02146]ASS[+426.13734]PC[+57.02146]LHN[+0.98402]GRC[+57.02146]LD[+15.99492]KINE.F	C1(Carbamidomethyl / 57.0215); C6(Carbamidomethyl / 57.0215); C12(Carbamidomethyl / 57.0215)	1.4e-12	1.9e-12	0	0	0	0	1.8e-13	2.4e-13	11.839	774.3	18.4		Specific	16.1	>sp|P46531|NOTC1_HUMAN Neurogenic locus notch homolog protein 1 OS=Homo sapiens OX=9606 GN=NOTCH1 PE=1 SV=4	1	4032	FP060222_11.4534.4534.4	high-energy collision-induced dissociation	12.84	2573.06	2573.06	1	488 | 18856
317	Hex(1)Pent(2)	738.9	4	644.271	2574.06	644.271	2574.06	controllerType=0 controllerNumber=1 scan=5090	-1.152	E.CASSPCLHNGRCLDKINE.F	4	CASSPCLHNGRCLDKINE,EF,1@57.02146,4@426.13734,6@57.02146,9@0.98402,12@57.02146,14@15.99492	S4(OGlycan / 426.1373); N9(Deamidated / 0.984); D14(Oxidation / 15.9949)	15.1378	E.C[+57.02146]ASS[+426.13734]PC[+57.02146]LHN[+0.98402]GRC[+57.02146]LD[+15.99492]KINE.F	C1(Carbamidomethyl / 57.0215); C6(Carbamidomethyl / 57.0215); C12(Carbamidomethyl / 57.0215)	2.5e-12	3.2e-12	0	0	0	0	3.7e-13	4.8e-13	11.604	738.9	16.6		Specific	15.4	>sp|P46531|NOTC1_HUMAN Neurogenic locus notch homolog protein 1 OS=Homo sapiens OX=9606 GN=NOTCH1 PE=1 SV=4	1	4746	FP060222_11.5090.5090.4	high-energy collision-induced dissociation	12.6	2573.05	2573.06	1	489 | 20054
317	Hex(1)Pent(2)	679.8	4	644.271	2574.06	644.271	2574.06	controllerType=0 controllerNumber=1 scan=5149	-1.342	E.CASSPCLHNGRCLDKINE.F	4	CASSPCLHNGRCLDKINE,EF,1@57.02146,4@426.13734,6@57.02146,9@0.98402,12@57.02146,14@15.99492	S4(OGlycan / 426.1373); N9(Deamidated / 0.984); D14(Oxidation / 15.9949)	15.2626	E.C[+57.02146]ASS[+426.13734]PC[+57.02146]LHN[+0.98402]GRC[+57.02146]LD[+15.99492]KINE.F	C1(Carbamidomethyl / 57.0215); C6(Carbamidomethyl / 57.0215); C12(Carbamidomethyl / 57.0215)	2.5e-11	3.2e-11	0	0	0	0	2.5e-12	3.3e-12	10.604	679.8	12.3		Specific	13.7	>sp|P46531|NOTC1_HUMAN Neurogenic locus notch homolog protein 1 OS=Homo sapiens OX=9606 GN=NOTCH1 PE=1 SV=4	1	4820	FP060222_11.5149.5149.4	high-energy collision-induced dissociation	11.6	2573.05	2573.06	1	490 | 20194
317	Hex(1)Pent(2)	399.4	3	858.694	2574.07	858.693	2574.06	controllerType=0 controllerNumber=1 scan=4531	1.2	E.CASSPCLHNGRCLDKINE.F	4	CASSPCLHNGRCLDKINE,EF,1@57.02146,4@426.13734,6@57.02146,9@0.98402,12@57.02146,14@15.99492	S4(OGlycan / 426.1373); N9(Deamidated / 0.984); D14(Oxidation / 15.9949)	13.893	E.C[+57.02146]ASS[+426.13734]PC[+57.02146]LHN[+0.98402]GRC[+57.02146]LD[+15.99492]KINE.F	C1(Carbamidomethyl / 57.0215); C6(Carbamidomethyl / 57.0215); C12(Carbamidomethyl / 57.0215)	9.3e-07	1.2e-06	0	0	0	0	1e-07	1.4e-07	6.033	399.4	25.9		Specific	14.8	>sp|P46531|NOTC1_HUMAN Neurogenic locus notch homolog protein 1 OS=Homo sapiens OX=9606 GN=NOTCH1 PE=1 SV=4	1	4030	FP060222_11.4531.4531.3	high-energy collision-induced dissociation	5.31	2573.06	2573.06	1	491 | 18816
317	Hex(1)Pent(2)	682.6	4	644.025	2573.08	644.025	2573.08	controllerType=0 controllerNumber=1 scan=4321	-0.343	E.CASSPCLHNGRCLDKINE.F	4	CASSPCLHNGRCLDKINE,EF,1@57.02146,4@426.13734,6@57.02146,12@57.02146,14@15.99492	S4(OGlycan / 426.1373); D14(Oxidation / 15.9949)	13.404	E.C[+57.02146]ASS[+426.13734]PC[+57.02146]LHNGRC[+57.02146]LD[+15.99492]KINE.F	C1(Carbamidomethyl / 57.0215); C6(Carbamidomethyl / 57.0215); C12(Carbamidomethyl / 57.0215)	2.5e-11	3.2e-11	0	0	0	0	2e-12	2.6e-12	10.604	682.6	19.6		Specific	17.3	>sp|P46531|NOTC1_HUMAN Neurogenic locus notch homolog protein 1 OS=Homo sapiens OX=9606 GN=NOTCH1 PE=1 SV=4	1	3728	FP060222_11.4321.4321.4	high-energy collision-induced dissociation	11.68	2572.07	2572.07	1	492 | 18125
317	Hex(1)Pent(2)	678.1	4	644.026	2573.08	644.025	2573.08	controllerType=0 controllerNumber=1 scan=4368	0.511	E.CASSPCLHNGRCLDKINE.F	4	CASSPCLHNGRCLDKINE,EF,1@57.02146,4@426.13734,6@57.02146,12@57.02146,14@15.99492	S4(OGlycan / 426.1373); D14(Oxidation / 15.9949)	13.515	E.C[+57.02146]ASS[+426.13734]PC[+57.02146]LHNGRC[+57.02146]LD[+15.99492]KINE.F	C1(Carbamidomethyl / 57.0215); C6(Carbamidomethyl / 57.0215); C12(Carbamidomethyl / 57.0215)	2.5e-11	3.2e-11	0	0	0	0	2.3e-12	2.9e-12	10.604	678.1	19.4		Specific	14.3	>sp|P46531|NOTC1_HUMAN Neurogenic locus notch homolog protein 1 OS=Homo sapiens OX=9606 GN=NOTCH1 PE=1 SV=4	1	3790	FP060222_11.4368.4368.4	high-energy collision-induced dissociation	11.68	2572.07	2572.07	1	493 | 18297
317	Hex(1)Pent(2)	625.5	3	858.366	2573.08	858.365	2573.08	controllerType=0 controllerNumber=1 scan=4338	0.848	E.CASSPCLHNGRCLDKINE.F	4	CASSPCLHNGRCLDKINE,EF,1@57.02146,4@426.13734,6@57.02146,12@57.02146,14@15.99492	S4(OGlycan / 426.1373); D14(Oxidation / 15.9949)	13.4444	E.C[+57.02146]ASS[+426.13734]PC[+57.02146]LHNGRC[+57.02146]LD[+15.99492]KINE.F	C1(Carbamidomethyl / 57.0215); C6(Carbamidomethyl / 57.0215); C12(Carbamidomethyl / 57.0215)	4.4e-09	5.7e-09	0	0	0	0	4.2e-10	5.4e-10	8.359	625.5	27.6		Specific	17.5	>sp|P46531|NOTC1_HUMAN Neurogenic locus notch homolog protein 1 OS=Homo sapiens OX=9606 GN=NOTCH1 PE=1 SV=4	1	3750	FP060222_11.4338.4338.3	high-energy collision-induced dissociation	9.44	2572.07	2572.07	1	494 | 18228
317	Hex(1)Pent(2)	482.9	4	644.026	2573.08	644.025	2573.08	controllerType=0 controllerNumber=1 scan=4427	1.175	E.CASSPCLHNGRCLDKINE.F	4	CASSPCLHNGRCLDKINE,EF,1@57.02146,4@426.13734,6@57.02146,12@57.02146,14@15.99492	S4(OGlycan / 426.1373); D14(Oxidation / 15.9949)	13.6511	E.C[+57.02146]ASS[+426.13734]PC[+57.02146]LHNGRC[+57.02146]LD[+15.99492]KINE.F	C1(Carbamidomethyl / 57.0215); C6(Carbamidomethyl / 57.0215); C12(Carbamidomethyl / 57.0215)	8.2e-08	1.1e-07	0	0	0	0	9e-09	1.2e-08	7.085	482.9	14.6		Specific	13.8	>sp|P46531|NOTC1_HUMAN Neurogenic locus notch homolog protein 1 OS=Homo sapiens OX=9606 GN=NOTCH1 PE=1 SV=4	1	3881	FP060222_11.4427.4427.4	high-energy collision-induced dissociation	6.92	2572.08	2572.07	1	495 | 18398
[truncated: 127 more rows]

## Sheet: FP060222_12
Pos.	Glycans	Score	z	Obs._x000D_ m/z	Obs._x000D_ MH	Calc._x000D_ m/z	Calc._x000D_ MH	Scan #	ppm_x000D_ err.	SequenceOriginalDebug	Glycans_x000D_ Pos.	PeptideParseFriendly	Mods_x000D_ (variable)	Scan_x000D_ Time	Sequence	Mods_x000D_ (fixed)	PEP_x000D_ 2D	PEP_x000D_ 1D	FDR_x000D_ 2D	FDR_x000D_ 1D	FDR uniq._x000D_ 2D	FDR uniq._x000D_ 1D	q-value_x000D_ 2D	q-value_x000D_ 1D	|Log Prob|	Delta_x000D_ Score	Delta Mod._x000D_ Score	Off-_x000D_ By-X	Cleavage	Z-Score	Protein_x000D_ Name	Prot._x000D_ Id	QID	Comment	Fragment_x000D_ Type	|LogProbOld|	Obs.M	Calc.M	Prot._x000D_ Rank	PID
[truncated: 854 more rows]

[truncated: 1 more sheets: FP060222_13]
