# Supplementary material for: Cancer-associated Notch receptor variants lead to O-fucosylation defects that deregulate Notch signaling
Source: J Biol Chem. 2022 Oct 18;298(12):102616. doi: 10.1016/j.jbc.2022.102616 (PMC9672452; doi:10.1016/j.jbc.2022.102616)
Supplement: Table S23 [file mmc22.xlsx]

## Sheet: Table S23
	Table S23: Description of the files uploaded to the PRIDE repository.
	Filename			Description
	FP031022_4.raw			Replicate of chymotrypsin digestion of hN1 EGF5-14 WT + EV analyzed for Figure 2 to 10, S1 and, S3.
	FP041222_1.raw
	FP050322_1.raw
	FP051922_1.raw			Replicate of V8 digestion of hN1 EGF5-14 WT + EV analyzed for Figure 2 to 10, S1 and, S3.
	FP051922_2.raw
	FP051922_3.raw
	FP031022_7.raw			Replicate of chymotrypsin digestion of hN1 EGF5-14 WT + LFNG analyzed for Figure 2 to 10, S1 and, S3.
	FP050322_2.raw
	FP050322_3.raw
	FP051922_4.raw			Replicate of V8 digestion of hN1 EGF5-14 WT + LFNG analyzed for Figure 2 to 10, S1 and, S3.
	FP051922_5.raw
	FP051922_6.raw
	FP070522_10.raw			Replicate of V8 digestion of hN1 EGF5-14 G230R + EV analyzed for Figure 2.
	FP070522_11.raw
	FP070522_13.raw
	FP070522_14.raw			Replicate of V8 digestion of hN1 EGF5-14 G230R + LFNG analyzed for Figure 2.
	FP070522_15.raw
	FP070522_17.raw
	FP050322_4.raw			Replicate of chymotrypsin digestion of hN1 EGF5-14 G309R + EV analyzed for Figure 3.
	FP050322_5.raw
	FP051022_5.raw
	FP050322_6.raw			Replicate of chymotrypsin digestion of hN1 EGF5-14 G309R + LFNG analyzed for Figure 3.
	FP050322_7.raw
	FP051022_6.raw
	FP031022_5.raw			Replicate of chymotrypsin digestion of hN1 EGF5-14 G310R + EV analyzed for Figure 4.
	FP041222_2.raw
	FP050322_8.raw
	FP031022_8.raw			Replicate of chymotrypsin digestion of hN1 EGF5-14 G310R + LFNG analyzed for Figure 4.
	FP050322_10.raw
	FP051022_2.raw
	FP031622_4.raw			Replicate of chymotrypsin digestion of hN1 EGF5-14 T311P + EV analyzed for Figure 5.
	FP050322_11.raw
	FP050322_13.raw
	FP031022_9.raw			Replicate of chymotrypsin digestion of hN1 EGF5-14 T311P + LFNG analyzed for Figure 5.
	FP050322_15.raw
	FP051022_4.raw
	FP070522_5.raw			Replicate of chymotrypsin digestion of hN1 EGF5-14 G347S + EV analyzed for Figure 6.
	FP070522_6.raw
	FP070522_7.raw
	FP062822_9.raw			Replicate of chymotrypsin digestion of hN1 EGF5-14 G347S + LFNG analyzed for Figure 6.
	FP062822_10.raw
	FP070522_8.raw
	FP062822_11.raw			Replicate of chymotrypsin digestion of hN1 EGF5-14 T349P + EV analyzed for Figure 7.
	FP062822_12.raw
	FP062822_13.raw
	FP062822_14.raw			Replicate of chymotrypsin digestion of hN1 EGF5-14 T349P + LFNG analyzed for Figure 7.
	FP062822_15.raw
	FP062822_16.raw
	FP051022_7.raw			Replicate of chymotrypsin digestion of hN1 EGF5-14 N386T + EV analyzed for Figure S1.
	FP051122_1.raw
	FP052422_1.raw			Replicate of V8 digestion of hN1 EGF5-14 N386T + EV analyzed for Figure 8 and S1.
	FP052722_3.raw
	FP052722_4.raw
	FP051022_8.raw			Replicate of chymotrypsin digestion of hN1 EGF5-14 N386T + LFNG analyzed for Figure S1.
	FP051122_2.raw
	FP052422_2.raw			Replicate of V8 digestion of hN1 EGF5-14 N386T + LFNG analyzed for Figure 8 and S1.
	FP052722_5.raw
	FP052722_6.raw
	FP051122_3.raw			Replicate of chymotrypsin digestion of hN1 EGF5-14 D464N + EV analyzed for Figure S3.
	FP051122_4.raw
	FP051922_7.raw			Replicate of V8 digestion of hN1 EGF5-14 D464N + EV analyzed for Figure 9.
	FP051922_8.raw
	FP052722_1.raw
	FP051122_5.raw			Replicate of chymotrypsin digestion of hN1 EGF5-14 D464N + LFNG analyzed for Figure S3.
	FP051122_6.raw
	FP051922_10.raw			Replicate of V8 digestion of hN1 EGF5-14 D464N + LFNG analyzed for Figure 9.
	FP051922_11.raw
	FP051922_12.raw
	FP052722_7.raw			Replicate of V8 digestion of hN1 EGF5-14 A465T + EV analyzed for Figure 10.
	FP060222_10.raw
	FP080822_5.raw
	FP060222_11.raw			Replicate of V8 digestion of hN1 EGF5-14 A465T + LFNG analyzed for Figure 10.
	FP060222_12.raw
	FP060222_13.raw
