# Supplementary material for: Cancer-associated Notch receptor variants lead to O-fucosylation defects that deregulate Notch signaling
Source: J Biol Chem. 2022 Oct 18;298(12):102616. doi: 10.1016/j.jbc.2022.102616 (PMC9672452; doi:10.1016/j.jbc.2022.102616)
Supplement: Table S25 [file mmc24.xlsx]

## Sheet: List of primer
List of Primers used for hNotch1 mutants construct
mutant	primer	ID	sequence (5' to 3')
G230R	fragment FW	AI372	AGCCCGGGCTTTGCCGCCACGGAGGCACCTGCC
	fragment RV	AI373	TCACGCCGTCCACACAGGCACCCCCGTTCTTGC
	backbone FW	AI374	GTGTGGACGGCGTGAACACC
	backbone RV	AI375	GGCAAAGCCCGGGCTTCTG
G309R	fragment FW	AI343	TGGACAGGTCAGTACTGTACCGAGGATGTGGAC
	fragment RV	AI344	GGCCACACGGTCATGGCAGGTGGCGCCGTGGAAG
	backbone FW	AI362	CATGACCGTGTGGCCTCCTTCTAC
	backbone RV	AI363	GTACTGACCTGTCCACTCTGGCG
G310R	fragment FW	AI343	TGGACAGGTCAGTACTGTACCGAGGATGTGGAC
	fragment RV	AI344	GGCCACACGGTCATGGCAGGTGGCGCCGTGGAAG
	backbone FW	AI362	CATGACCGTGTGGCCTCCTTCTAC
	backbone RV	AI363	GTACTGACCTGTCCACTCTGGCG
T311P	fragment FW	AI343	TGGACAGGTCAGTACTGTACCGAGGATGTGGAC
	fragment RV	AI344	GGCCACACGGTCATGGCAGGTGGCGCCGTGGAAG
	backbone FW	AI362	CATGACCGTGTGGCCTCCTTCTAC
	backbone RV	AI363	GTACTGACCTGTCCACTCTGGCG
G347S	fragment FW	AI343	TGGACAGGTCAGTACTGTACCGAGGATGTGGAC
	fragment RV	AI386	GGCCACACGGTCATGGCAGGTGGCGCTGTGGAAG
	backbone FW	AI362	CATGACCGTGTGGCCTCCTTCTAC
	backbone RV	AI363	GTACTGACCTGTCCACTCTGGCG
T349P	fragment FW	AI343	TGGACAGGTCAGTACTGTACCGAGGATGTGGAC
	fragment RV	AI387	GGCCACACGGTCATGGCAGGGGGCGCCGTGGAAG
	backbone FW	AI362	CATGACCGTGTGGCCTCCTTCTAC
	backbone RV	AI363	GTACTGACCTGTCCACTCTGGCG
N386T	fragment FW	AI343	TGGACAGGTCAGTACTGTACCGAGGATGTGGAC
	fragment RV	AI366	CCATTGACAGGGTTGGTGTCGCAGGTGGAGCCC
	backbone FW	AI367	CAACCCTGTCAATGGCAAGGCC
	backbone RV	AI363	GTACTGACCTGTCCACTCTGGCG
D464N	fragment FW	AI368	ATCAACACGCTGGGCTCCTTCGAGTGCCAGTGT
	fragment RV	AI369	TTGGCACCATTCTTGCAGGGGGTGCTGGCACAC
	backbone FW	AI370	CAAGAATGGTGCCAAGTGCCTGG
	backbone RV	AI371	GCCCAGCGTGTTGATGCACTTG
A465T	fragment FW	AI368	ATCAACACGCTGGGCTCCTTCGAGTGCCAGTGT
	fragment RV	AI369	TTGGCACCATTCTTGCAGGGGGTGCTGGCACAC
	backbone FW	AI370	CAAGAATGGTGCCAAGTGCCTGG
	backbone RV	AI371	GCCCAGCGTGTTGATGCACTTG
